# Supplementary material for: Evolutionary Analysis of Dipeptidyl Peptidase I
Source: Int J Mol Sci. 2022 Feb 6;23(3):1852. doi: 10.3390/ijms23031852 (PMC8836896; doi:10.3390/ijms23031852)
Supplement: Supplementary file 1 [file ijms-23-01852-s001.zip › Supplementary File S2 Homology models/Modeller/Strongylocentrotus purpuratus/mod.B99990007.pdb]

EXPDTA    THEORETICAL MODEL, MODELLER 10.1 2021/11/04 16:13:01
REMARK   6 MODELLER OBJECTIVE FUNCTION:     14340.9492
REMARK   6 MODELLER BEST TEMPLATE % SEQ ID:  54.545
REMARK   6 SEQUENCE: mod
REMARK   6 ALIGNMENT: alignment.pir
REMARK   6 SCRIPT: model.py
REMARK   6 DOPE score: -157190.20312
REMARK   6 GA341 score: 1.00000
REMARK   6 DOPE-HR score: -122991.14062
REMARK   6 TEMPLATE: 1K3B 1:A - 119:A MODELS 1:A - 121:A AT 54.5%
REMARK   6 TEMPLATE: 1K3B 120:B - 283:B MODELS 122:B - 284:B AT 54.5%
REMARK   6 TEMPLATE: 1K3B 284:C - 351:C MODELS 285:C - 355:C AT 54.5%
REMARK   6 TEMPLATE: 1K3B 353:D - 471:D MODELS 356:D - 476:D AT 54.5%
REMARK   6 TEMPLATE: 1K3B 472:E - 635:E MODELS 477:E - 639:E AT 54.5%
REMARK   6 TEMPLATE: 1K3B 636:F - 703:F MODELS 640:F - 710:F AT 54.5%
REMARK   6 TEMPLATE: 1K3B 705:G - 823:G MODELS 711:G - 831:G AT 54.5%
REMARK   6 TEMPLATE: 1K3B 824:H - 987:H MODELS 832:H - 994:H AT 54.5%
REMARK   6 TEMPLATE: 1K3B 988:I - 1055:I MODELS 995:I - 1065:I AT 54.5%
REMARK   6 TEMPLATE: 1K3B 1057:J - 1175:J MODELS 1066:J - 1186:J AT 54.5%
REMARK   6 TEMPLATE: 1K3B 1176:K - 1339:K MODELS 1187:K - 1349:K AT 54.5%
REMARK   6 TEMPLATE: 1K3B 1340:L - 1407:L MODELS 1350:L - 1420:L AT 54.5%
SSBOND   1 CYS A    6    CYS A   96                          1555   1555  2.03
SSBOND   2 CYS A   30    CYS A  113                          1555   1555  2.03
SSBOND   3 CYS B  146    CYS B  189                          1555   1555  2.03
SSBOND   4 CYS B  182    CYS B  222                          1555   1555  2.02
SSBOND   5 CYS B  212    CYS B  227                          1555   1555  2.03
SSBOND   6 CYS D  361    CYS D  451                          1555   1555  2.01
SSBOND   7 CYS D  385    CYS D  468                          1555   1555  2.01
SSBOND   8 CYS E  501    CYS E  544                          1555   1555  2.03
SSBOND   9 CYS E  537    CYS E  577                          1555   1555  2.02
SSBOND  10 CYS E  567    CYS E  582                          1555   1555  2.03
SSBOND  11 CYS G  716    CYS G  806                          1555   1555  2.03
SSBOND  12 CYS G  740    CYS G  823                          1555   1555  2.03
SSBOND  13 CYS H  856    CYS H  899                          1555   1555  2.03
SSBOND  14 CYS H  892    CYS H  932                          1555   1555  2.03
SSBOND  15 CYS H  922    CYS H  937                          1555   1555  2.03
SSBOND  16 CYS J 1071    CYS J 1161                          1555   1555  2.01
SSBOND  17 CYS J 1095    CYS J 1178                          1555   1555  2.03
SSBOND  18 CYS K 1211    CYS K 1254                          1555   1555  2.03
SSBOND  19 CYS K 1247    CYS K 1287                          1555   1555  2.02
SSBOND  20 CYS K 1277    CYS K 1292                          1555   1555  2.02
ATOM      1  N   ASP A   1      36.074  24.578  24.944  1.00 37.11           N
ATOM      2  CA  ASP A   1      37.173  25.063  24.075  1.00 37.11           C
ATOM      3  CB  ASP A   1      36.637  26.039  23.012  1.00 37.11           C
ATOM      4  CG  ASP A   1      35.699  25.289  22.077  1.00 37.11           C
ATOM      5  OD1 ASP A   1      35.385  24.105  22.372  1.00 37.11           O
ATOM      6  OD2 ASP A   1      35.285  25.893  21.051  1.00 37.11           O
ATOM      7  C   ASP A   1      38.147  25.812  24.914  1.00 37.11           C
ATOM      8  O   ASP A   1      37.833  26.235  26.025  1.00 37.11           O
ATOM      9  N   THR A   2      39.383  25.950  24.408  1.00 41.46           N
ATOM     10  CA  THR A   2      40.365  26.734  25.085  1.00 41.46           C
ATOM     11  CB  THR A   2      41.767  26.229  24.907  1.00 41.46           C
ATOM     12  OG1 THR A   2      42.129  26.265  23.535  1.00 41.46           O
ATOM     13  CG2 THR A   2      41.842  24.787  25.440  1.00 41.46           C
ATOM     14  C   THR A   2      40.278  28.079  24.444  1.00 41.46           C
ATOM     15  O   THR A   2      39.541  28.270  23.479  1.00 41.46           O
ATOM     16  N   PRO A   3      40.998  29.018  24.973  1.00 68.23           N
ATOM     17  CA  PRO A   3      40.978  30.347  24.423  1.00 68.23           C
ATOM     18  CD  PRO A   3      41.250  29.025  26.405  1.00 68.23           C
ATOM     19  CB  PRO A   3      41.627  31.237  25.480  1.00 68.23           C
ATOM     20  CG  PRO A   3      41.334  30.507  26.802  1.00 68.23           C
ATOM     21  C   PRO A   3      41.654  30.422  23.087  1.00 68.23           C
ATOM     22  O   PRO A   3      41.559  31.464  22.440  1.00 68.23           O
ATOM     23  N   ALA A   4      42.357  29.354  22.664  1.00 58.15           N
ATOM     24  CA  ALA A   4      43.143  29.402  21.459  1.00 58.15           C
ATOM     25  CB  ALA A   4      44.122  28.222  21.327  1.00 58.15           C
ATOM     26  C   ALA A   4      42.306  29.421  20.215  1.00 58.15           C
ATOM     27  O   ALA A   4      41.302  28.720  20.097  1.00 58.15           O
ATOM     28  N   ASN A   5      42.730  30.261  19.245  1.00137.64           N
ATOM     29  CA  ASN A   5      42.114  30.326  17.950  1.00137.64           C
ATOM     30  CB  ASN A   5      41.372  31.655  17.714  1.00137.64           C
ATOM     31  CG  ASN A   5      40.523  31.539  16.456  1.00137.64           C
ATOM     32  OD1 ASN A   5      40.733  30.656  15.626  1.00137.64           O
ATOM     33  ND2 ASN A   5      39.536  32.463  16.305  1.00137.64           N
ATOM     34  C   ASN A   5      43.243  30.261  16.965  1.00137.64           C
ATOM     35  O   ASN A   5      43.647  31.281  16.407  1.00137.64           O
ATOM     36  N   CYS A   6      43.765  29.048  16.697  1.00 62.63           N
ATOM     37  CA  CYS A   6      44.900  28.925  15.823  1.00 62.63           C
ATOM     38  CB  CYS A   6      46.010  28.026  16.392  1.00 62.63           C
ATOM     39  SG  CYS A   6      46.739  28.776  17.878  1.00 62.63           S
ATOM     40  C   CYS A   6      44.459  28.392  14.494  1.00 62.63           C
ATOM     41  O   CYS A   6      43.365  27.849  14.352  1.00 62.63           O
ATOM     42  N   SER A   7      45.331  28.538  13.475  1.00 96.29           N
ATOM     43  CA  SER A   7      44.980  28.195  12.127  1.00 96.29           C
ATOM     44  CB  SER A   7      45.237  29.361  11.155  1.00 96.29           C
ATOM     45  OG  SER A   7      44.942  28.978   9.821  1.00 96.29           O
ATOM     46  C   SER A   7      45.791  27.034  11.639  1.00 96.29           C
ATOM     47  O   SER A   7      46.824  26.671  12.198  1.00 96.29           O
ATOM     48  N   PHE A   8      45.302  26.441  10.532  1.00 87.95           N
ATOM     49  CA  PHE A   8      45.865  25.322   9.833  1.00 87.95           C
ATOM     50  CB  PHE A   8      45.014  25.009   8.586  1.00 87.95           C
ATOM     51  CG  PHE A   8      45.653  23.938   7.777  1.00 87.95           C
ATOM     52  CD1 PHE A   8      45.522  22.614   8.126  1.00 87.95           C
ATOM     53  CD2 PHE A   8      46.370  24.265   6.649  1.00 87.95           C
ATOM     54  CE1 PHE A   8      46.111  21.630   7.367  1.00 87.95           C
ATOM     55  CE2 PHE A   8      46.961  23.285   5.887  1.00 87.95           C
ATOM     56  CZ  PHE A   8      46.833  21.965   6.246  1.00 87.95           C
ATOM     57  C   PHE A   8      47.242  25.714   9.382  1.00 87.95           C
ATOM     58  O   PHE A   8      48.181  24.921   9.450  1.00 87.95           O
ATOM     59  N   GLU A   9      47.385  26.962   8.902  1.00 88.45           N
ATOM     60  CA  GLU A   9      48.641  27.459   8.420  1.00 88.45           C
ATOM     61  CB  GLU A   9      48.526  28.887   7.855  1.00 88.45           C
ATOM     62  CG  GLU A   9      48.064  29.915   8.890  1.00 88.45           C
ATOM     63  CD  GLU A   9      47.999  31.273   8.206  1.00 88.45           C
ATOM     64  OE1 GLU A   9      48.316  31.336   6.988  1.00 88.45           O
ATOM     65  OE2 GLU A   9      47.635  32.265   8.892  1.00 88.45           O
ATOM     66  C   GLU A   9      49.618  27.492   9.555  1.00 88.45           C
ATOM     67  O   GLU A   9      50.799  27.196   9.382  1.00 88.45           O
ATOM     68  N   GLU A  10      49.142  27.839  10.760  1.00134.81           N
ATOM     69  CA  GLU A  10      49.997  27.931  11.907  1.00134.81           C
ATOM     70  CB  GLU A  10      49.207  28.289  13.167  1.00134.81           C
ATOM     71  CG  GLU A  10      49.980  27.976  14.438  1.00134.81           C
ATOM     72  CD  GLU A  10      49.585  26.578  14.897  1.00134.81           C
ATOM     73  OE1 GLU A  10      48.429  26.416  15.370  1.00134.81           O
ATOM     74  OE2 GLU A  10      50.433  25.654  14.776  1.00134.81           O
ATOM     75  C   GLU A  10      50.632  26.596  12.145  1.00134.81           C
ATOM     76  O   GLU A  10      51.776  26.512  12.592  1.00134.81           O
ATOM     77  N   ILE A  11      49.857  25.526  11.905  1.00121.45           N
ATOM     78  CA  ILE A  11      50.234  24.149  12.092  1.00121.45           C
ATOM     79  CB  ILE A  11      49.061  23.221  11.967  1.00121.45           C
ATOM     80  CG1 ILE A  11      47.994  23.561  13.022  1.00121.45           C
ATOM     81  CG2 ILE A  11      49.585  21.779  12.066  1.00121.45           C
ATOM     82  CD1 ILE A  11      48.492  23.428  14.460  1.00121.45           C
ATOM     83  C   ILE A  11      51.264  23.676  11.093  1.00121.45           C
ATOM     84  O   ILE A  11      52.098  22.831  11.417  1.00121.45           O
ATOM     85  N   GLU A  12      51.199  24.132   9.827  1.00 91.93           N
ATOM     86  CA  GLU A  12      52.123  23.605   8.852  1.00 91.93           C
ATOM     87  CB  GLU A  12      51.804  24.037   7.410  1.00 91.93           C
ATOM     88  CG  GLU A  12      51.835  25.552   7.206  1.00 91.93           C
ATOM     89  CD  GLU A  12      51.502  25.834   5.748  1.00 91.93           C
ATOM     90  OE1 GLU A  12      51.291  24.852   4.988  1.00 91.93           O
ATOM     91  OE2 GLU A  12      51.453  27.037   5.375  1.00 91.93           O
ATOM     92  C   GLU A  12      53.513  24.062   9.177  1.00 91.93           C
ATOM     93  O   GLU A  12      53.717  25.204   9.582  1.00 91.93           O
ATOM     94  N   GLY A  13      54.518  23.167   9.017  1.00 37.33           N
ATOM     95  CA  GLY A  13      55.875  23.562   9.270  1.00 37.33           C
ATOM     96  C   GLY A  13      56.583  22.497  10.050  1.00 37.33           C
ATOM     97  O   GLY A  13      56.151  21.344  10.098  1.00 37.33           O
ATOM     98  N   ARG A  14      57.720  22.871  10.683  1.00140.02           N
ATOM     99  CA  ARG A  14      58.460  21.908  11.444  1.00140.02           C
ATOM    100  CB  ARG A  14      59.974  21.918  11.179  1.00140.02           C
ATOM    101  CG  ARG A  14      60.752  20.873  11.978  1.00140.02           C
ATOM    102  CD  ARG A  14      62.258  20.896  11.705  1.00140.02           C
ATOM    103  NE  ARG A  14      62.457  20.556  10.267  1.00140.02           N
ATOM    104  CZ  ARG A  14      63.662  20.793   9.671  1.00140.02           C
ATOM    105  NH1 ARG A  14      64.684  21.341  10.392  1.00140.02           N
ATOM    106  NH2 ARG A  14      63.846  20.483   8.355  1.00140.02           N
ATOM    107  C   ARG A  14      58.245  22.166  12.900  1.00140.02           C
ATOM    108  O   ARG A  14      58.250  23.308  13.359  1.00140.02           O
ATOM    109  N   TRP A  15      58.040  21.074  13.665  1.00 60.96           N
ATOM    110  CA  TRP A  15      57.791  21.188  15.075  1.00 60.96           C
ATOM    111  CB  TRP A  15      56.399  20.676  15.491  1.00 60.96           C
ATOM    112  CG  TRP A  15      55.244  21.520  15.003  1.00 60.96           C
ATOM    113  CD2 TRP A  15      54.516  22.443  15.829  1.00 60.96           C
ATOM    114  CD1 TRP A  15      54.668  21.570  13.766  1.00 60.96           C
ATOM    115  NE1 TRP A  15      53.632  22.474  13.768  1.00 60.96           N
ATOM    116  CE2 TRP A  15      53.525  23.016  15.032  1.00 60.96           C
ATOM    117  CE3 TRP A  15      54.659  22.782  17.144  1.00 60.96           C
ATOM    118  CZ2 TRP A  15      52.660  23.943  15.541  1.00 60.96           C
ATOM    119  CZ3 TRP A  15      53.786  23.717  17.652  1.00 60.96           C
ATOM    120  CH2 TRP A  15      52.807  24.286  16.866  1.00 60.96           C
ATOM    121  C   TRP A  15      58.790  20.335  15.791  1.00 60.96           C
ATOM    122  O   TRP A  15      59.185  19.279  15.300  1.00 60.96           O
ATOM    123  N   LYS A  16      59.244  20.791  16.975  1.00127.25           N
ATOM    124  CA  LYS A  16      60.151  20.002  17.760  1.00127.25           C
ATOM    125  CB  LYS A  16      61.380  20.781  18.259  1.00127.25           C
ATOM    126  CG  LYS A  16      62.347  19.937  19.094  1.00127.25           C
ATOM    127  CD  LYS A  16      63.642  20.664  19.462  1.00127.25           C
ATOM    128  CE  LYS A  16      63.640  21.231  20.885  1.00127.25           C
ATOM    129  NZ  LYS A  16      62.562  22.235  21.031  1.00127.25           N
ATOM    130  C   LYS A  16      59.388  19.604  18.979  1.00127.25           C
ATOM    131  O   LYS A  16      58.801  20.450  19.654  1.00127.25           O
ATOM    132  N   PHE A  17      59.359  18.295  19.295  1.00 85.23           N
ATOM    133  CA  PHE A  17      58.631  17.903  20.466  1.00 85.23           C
ATOM    134  CB  PHE A  17      57.564  16.816  20.237  1.00 85.23           C
ATOM    135  CG  PHE A  17      56.519  17.360  19.324  1.00 85.23           C
ATOM    136  CD1 PHE A  17      55.806  18.488  19.662  1.00 85.23           C
ATOM    137  CD2 PHE A  17      56.220  16.714  18.148  1.00 85.23           C
ATOM    138  CE1 PHE A  17      54.834  18.982  18.823  1.00 85.23           C
ATOM    139  CE2 PHE A  17      55.249  17.201  17.306  1.00 85.23           C
ATOM    140  CZ  PHE A  17      54.555  18.338  17.642  1.00 85.23           C
ATOM    141  C   PHE A  17      59.595  17.354  21.476  1.00 85.23           C
ATOM    142  O   PHE A  17      60.366  16.441  21.183  1.00 85.23           O
ATOM    143  N   LEU A  18      59.569  17.908  22.709  1.00 93.02           N
ATOM    144  CA  LEU A  18      60.418  17.417  23.758  1.00 93.02           C
ATOM    145  CB  LEU A  18      60.936  18.505  24.713  1.00 93.02           C
ATOM    146  CG  LEU A  18      61.881  19.518  24.047  1.00 93.02           C
ATOM    147  CD1 LEU A  18      61.145  20.359  22.992  1.00 93.02           C
ATOM    148  CD2 LEU A  18      62.611  20.369  25.099  1.00 93.02           C
ATOM    149  C   LEU A  18      59.572  16.498  24.575  1.00 93.02           C
ATOM    150  O   LEU A  18      58.485  16.876  25.001  1.00 93.02           O
ATOM    151  N   MET A  19      60.064  15.267  24.822  1.00163.50           N
ATOM    152  CA  MET A  19      59.308  14.260  25.514  1.00163.50           C
ATOM    153  CB  MET A  19      59.397  12.856  24.909  1.00163.50           C
ATOM    154  CG  MET A  19      58.668  11.830  25.788  1.00163.50           C
ATOM    155  SD  MET A  19      59.075  10.085  25.475  1.00163.50           S
ATOM    156  CE  MET A  19      57.671   9.723  24.385  1.00163.50           C
ATOM    157  C   MET A  19      59.851  14.026  26.883  1.00163.50           C
ATOM    158  O   MET A  19      61.058  13.928  27.082  1.00163.50           O
ATOM    159  N   GLY A  20      58.930  13.882  27.852  1.00 71.33           N
ATOM    160  CA  GLY A  20      59.237  13.598  29.219  1.00 71.33           C
ATOM    161  C   GLY A  20      58.940  12.147  29.488  1.00 71.33           C
ATOM    162  O   GLY A  20      59.208  11.279  28.661  1.00 71.33           O
ATOM    163  N   PRO A  21      58.269  11.908  30.590  1.00186.86           N
ATOM    164  CA  PRO A  21      58.204  10.596  31.207  1.00186.86           C
ATOM    165  CD  PRO A  21      57.085  12.701  30.880  1.00186.86           C
ATOM    166  CB  PRO A  21      56.964  10.624  32.104  1.00186.86           C
ATOM    167  CG  PRO A  21      56.076  11.715  31.485  1.00186.86           C
ATOM    168  C   PRO A  21      58.286   9.323  30.410  1.00186.86           C
ATOM    169  O   PRO A  21      59.370   9.068  29.891  1.00186.86           O
ATOM    170  N   SER A  22      57.190   8.529  30.303  1.00202.43           N
ATOM    171  CA  SER A  22      57.092   7.269  29.586  1.00202.43           C
ATOM    172  CB  SER A  22      58.382   6.723  28.942  1.00202.43           C
ATOM    173  OG  SER A  22      58.766   7.548  27.852  1.00202.43           O
ATOM    174  C   SER A  22      56.582   6.184  30.485  1.00202.43           C
ATOM    175  O   SER A  22      57.327   5.296  30.906  1.00202.43           O
ATOM    176  N   THR A  23      55.264   6.174  30.746  1.00 89.82           N
ATOM    177  CA  THR A  23      54.760   5.111  31.557  1.00 89.82           C
ATOM    178  CB  THR A  23      54.644   5.441  33.010  1.00 89.82           C
ATOM    179  OG1 THR A  23      55.840   6.059  33.463  1.00 89.82           O
ATOM    180  CG2 THR A  23      54.539   4.087  33.737  1.00 89.82           C
ATOM    181  C   THR A  23      53.413   4.739  30.999  1.00 89.82           C
ATOM    182  O   THR A  23      53.224   4.760  29.786  1.00 89.82           O
ATOM    183  N   GLU A  24      52.452   4.332  31.855  1.00 93.49           N
ATOM    184  CA  GLU A  24      51.144   3.951  31.387  1.00 93.49           C
ATOM    185  CB  GLU A  24      50.494   2.815  32.195  1.00 93.49           C
ATOM    186  CG  GLU A  24      50.213   3.167  33.656  1.00 93.49           C
ATOM    187  CD  GLU A  24      49.572   1.947  34.301  1.00 93.49           C
ATOM    188  OE1 GLU A  24      49.432   0.912  33.595  1.00 93.49           O
ATOM    189  OE2 GLU A  24      49.219   2.029  35.508  1.00 93.49           O
ATOM    190  C   GLU A  24      50.223   5.135  31.448  1.00 93.49           C
ATOM    191  O   GLU A  24      50.609   6.228  31.858  1.00 93.49           O
ATOM    192  N   ASN A  25      48.966   4.930  30.998  1.00 93.56           N
ATOM    193  CA  ASN A  25      47.947   5.945  30.982  1.00 93.56           C
ATOM    194  CB  ASN A  25      46.622   5.447  30.372  1.00 93.56           C
ATOM    195  CG  ASN A  25      45.651   6.617  30.273  1.00 93.56           C
ATOM    196  OD1 ASN A  25      46.024   7.773  30.462  1.00 93.56           O
ATOM    197  ND2 ASN A  25      44.361   6.307  29.972  1.00 93.56           N
ATOM    198  C   ASN A  25      47.659   6.350  32.395  1.00 93.56           C
ATOM    199  O   ASN A  25      47.266   7.485  32.657  1.00 93.56           O
ATOM    200  N   SER A  26      47.740   5.388  33.332  1.00 81.81           N
ATOM    201  CA  SER A  26      47.519   5.662  34.724  1.00 81.81           C
ATOM    202  CB  SER A  26      47.232   4.390  35.539  1.00 81.81           C
ATOM    203  OG  SER A  26      47.025   4.720  36.904  1.00 81.81           O
ATOM    204  C   SER A  26      48.709   6.325  35.339  1.00 81.81           C
ATOM    205  O   SER A  26      48.573   7.208  36.183  1.00 81.81           O
ATOM    206  N   ARG A  27      49.914   5.890  34.934  1.00132.41           N
ATOM    207  CA  ARG A  27      51.147   6.341  35.511  1.00132.41           C
ATOM    208  CB  ARG A  27      52.352   5.504  35.082  1.00132.41           C
ATOM    209  CG  ARG A  27      52.333   4.097  35.687  0.00132.41           C
ATOM    210  CD  ARG A  27      52.848   4.040  37.129  1.00132.41           C
ATOM    211  NE  ARG A  27      51.694   4.300  38.035  1.00132.41           N
ATOM    212  CZ  ARG A  27      51.862   4.233  39.388  1.00132.41           C
ATOM    213  NH1 ARG A  27      53.094   3.963  39.910  1.00132.41           N
ATOM    214  NH2 ARG A  27      50.799   4.434  40.221  1.00132.41           N
ATOM    215  C   ARG A  27      51.417   7.774  35.199  1.00132.41           C
ATOM    216  O   ARG A  27      52.038   8.476  35.994  1.00132.41           O
ATOM    217  N   VAL A  28      50.991   8.258  34.023  1.00111.74           N
ATOM    218  CA  VAL A  28      51.323   9.619  33.732  1.00111.74           C
ATOM    219  CB  VAL A  28      52.098   9.788  32.457  1.00111.74           C
ATOM    220  CG1 VAL A  28      51.146   9.555  31.273  1.00111.74           C
ATOM    221  CG2 VAL A  28      52.771  11.170  32.463  1.00111.74           C
ATOM    222  C   VAL A  28      50.066  10.416  33.585  1.00111.74           C
ATOM    223  O   VAL A  28      48.987   9.885  33.323  1.00111.74           O
ATOM    224  N   ASN A  29      50.180  11.731  33.844  1.00 96.31           N
ATOM    225  CA  ASN A  29      49.104  12.648  33.607  1.00 96.31           C
ATOM    226  CB  ASN A  29      48.268  12.964  34.861  1.00 96.31           C
ATOM    227  CG  ASN A  29      46.953  13.594  34.415  0.00 96.31           C
ATOM    228  OD1 ASN A  29      45.956  12.902  34.212  0.00 96.31           O
ATOM    229  ND2 ASN A  29      46.942  14.944  34.261  0.00 96.31           N
ATOM    230  C   ASN A  29      49.793  13.899  33.170  1.00 96.31           C
ATOM    231  O   ASN A  29      50.602  14.456  33.913  1.00 96.31           O
ATOM    232  N   CYS A  30      49.481  14.384  31.954  1.00 98.71           N
ATOM    233  CA  CYS A  30      50.238  15.484  31.430  1.00 98.71           C
ATOM    234  CB  CYS A  30      50.404  15.376  29.908  1.00 98.71           C
ATOM    235  SG  CYS A  30      51.087  13.753  29.473  1.00 98.71           S
ATOM    236  C   CYS A  30      49.537  16.759  31.731  1.00 98.71           C
ATOM    237  O   CYS A  30      49.088  17.477  30.837  1.00 98.71           O
ATOM    238  N   SER A  31      49.359  17.047  33.024  1.00135.15           N
ATOM    239  CA  SER A  31      48.823  18.316  33.369  1.00135.15           C
ATOM    240  CB  SER A  31      48.336  18.389  34.825  1.00135.15           C
ATOM    241  OG  SER A  31      47.233  17.519  35.019  1.00135.15           O
ATOM    242  C   SER A  31      49.898  19.339  33.214  1.00135.15           C
ATOM    243  O   SER A  31      49.744  20.302  32.468  1.00135.15           O
ATOM    244  N   MET A  32      50.935  19.274  34.080  1.00195.15           N
ATOM    245  CA  MET A  32      51.959  20.265  33.939  1.00195.15           C
ATOM    246  CB  MET A  32      52.365  20.800  35.336  1.00195.15           C
ATOM    247  CG  MET A  32      53.326  21.988  35.305  1.00195.15           C
ATOM    248  SD  MET A  32      53.774  22.623  36.948  1.00195.15           S
ATOM    249  CE  MET A  32      54.712  21.145  37.433  1.00195.15           C
ATOM    250  C   MET A  32      53.119  20.044  32.960  1.00195.15           C
ATOM    251  O   MET A  32      53.146  20.769  31.969  1.00195.15           O
ATOM    252  N   PRO A  33      54.099  19.139  33.176  1.00309.35           N
ATOM    253  CA  PRO A  33      55.138  18.959  32.188  1.00309.35           C
ATOM    254  CD  PRO A  33      54.865  19.564  34.329  1.00309.35           C
ATOM    255  CB  PRO A  33      55.898  20.281  32.246  1.00309.35           C
ATOM    256  CG  PRO A  33      55.757  20.684  33.742  1.00309.35           C
ATOM    257  C   PRO A  33      56.009  17.940  32.882  1.00309.35           C
ATOM    258  O   PRO A  33      55.585  16.828  33.176  1.00309.35           O
ATOM    259  N   TRP A  34      57.290  18.338  33.098  1.00397.22           N
ATOM    260  CA  TRP A  34      58.293  17.668  33.886  1.00397.22           C
ATOM    261  CB  TRP A  34      58.050  16.149  34.082  1.00397.22           C
ATOM    262  CG  TRP A  34      59.042  15.386  34.929  1.00397.22           C
ATOM    263  CD2 TRP A  34      59.007  15.329  36.363  1.00397.22           C
ATOM    264  CD1 TRP A  34      60.117  14.644  34.539  1.00397.22           C
ATOM    265  NE1 TRP A  34      60.756  14.128  35.640  1.00397.22           N
ATOM    266  CE2 TRP A  34      60.083  14.542  36.770  1.00397.22           C
ATOM    267  CE3 TRP A  34      58.148  15.888  37.266  1.00397.22           C
ATOM    268  CZ2 TRP A  34      60.320  14.301  38.093  1.00397.22           C
ATOM    269  CZ3 TRP A  34      58.389  15.642  38.599  1.00397.22           C
ATOM    270  CH2 TRP A  34      59.454  14.864  39.004  1.00397.22           C
ATOM    271  C   TRP A  34      59.552  17.840  33.104  1.00397.22           C
ATOM    272  O   TRP A  34      59.557  18.522  32.080  1.00397.22           O
ATOM    273  N   LYS A  35      60.660  17.244  33.579  1.00130.02           N
ATOM    274  CA  LYS A  35      61.894  17.312  32.853  1.00130.02           C
ATOM    275  CB  LYS A  35      63.115  16.830  33.658  1.00130.02           C
ATOM    276  CG  LYS A  35      63.417  17.659  34.908  1.00130.02           C
ATOM    277  CD  LYS A  35      62.400  17.466  36.035  1.00130.02           C
ATOM    278  CE  LYS A  35      62.773  18.195  37.329  1.00130.02           C
ATOM    279  NZ  LYS A  35      61.739  17.955  38.361  1.00130.02           N
ATOM    280  C   LYS A  35      61.777  16.423  31.647  1.00130.02           C
ATOM    281  O   LYS A  35      61.152  15.362  31.682  1.00130.02           O
ATOM    282  N   PRO A  36      62.285  16.916  30.546  1.00185.50           N
ATOM    283  CA  PRO A  36      62.270  16.109  29.342  1.00185.50           C
ATOM    284  CD  PRO A  36      61.951  18.302  30.252  1.00185.50           C
ATOM    285  CB  PRO A  36      62.052  17.074  28.177  1.00185.50           C
ATOM    286  CG  PRO A  36      61.395  18.302  28.822  1.00185.50           C
ATOM    287  C   PRO A  36      63.470  15.231  29.100  1.00185.50           C
ATOM    288  O   PRO A  36      64.592  15.682  29.332  1.00185.50           O
ATOM    289  N   VAL A  37      63.259  13.967  28.660  1.00134.07           N
ATOM    290  CA  VAL A  37      64.338  13.096  28.272  1.00134.07           C
ATOM    291  CB  VAL A  37      64.035  11.647  28.503  1.00134.07           C
ATOM    292  CG1 VAL A  37      62.780  11.261  27.710  1.00134.07           C
ATOM    293  CG2 VAL A  37      65.297  10.833  28.167  1.00134.07           C
ATOM    294  C   VAL A  37      64.825  13.301  26.851  1.00134.07           C
ATOM    295  O   VAL A  37      66.029  13.432  26.638  1.00134.07           O
ATOM    296  N   LYS A  38      63.925  13.343  25.828  1.00191.18           N
ATOM    297  CA  LYS A  38      64.441  13.470  24.479  1.00191.18           C
ATOM    298  CB  LYS A  38      64.891  12.164  23.788  1.00191.18           C
ATOM    299  CG  LYS A  38      63.883  11.018  23.710  1.00191.18           C
ATOM    300  CD  LYS A  38      63.628  10.338  25.050  1.00191.18           C
ATOM    301  CE  LYS A  38      63.165   8.890  24.909  1.00191.18           C
ATOM    302  NZ  LYS A  38      64.328   8.031  24.577  1.00191.18           N
ATOM    303  C   LYS A  38      63.522  14.208  23.553  1.00191.18           C
ATOM    304  O   LYS A  38      62.405  14.569  23.908  1.00191.18           O
ATOM    305  N   THR A  39      63.994  14.477  22.312  1.00112.70           N
ATOM    306  CA  THR A  39      63.193  15.254  21.406  1.00112.70           C
ATOM    307  CB  THR A  39      63.776  16.601  21.102  1.00112.70           C
ATOM    308  OG1 THR A  39      65.043  16.458  20.476  1.00112.70           O
ATOM    309  CG2 THR A  39      63.914  17.380  22.420  1.00112.70           C
ATOM    310  C   THR A  39      63.006  14.553  20.101  1.00112.70           C
ATOM    311  O   THR A  39      63.840  13.747  19.690  1.00112.70           O
ATOM    312  N   TRP A  40      61.865  14.841  19.426  1.00124.19           N
ATOM    313  CA  TRP A  40      61.626  14.265  18.133  1.00124.19           C
ATOM    314  CB  TRP A  40      60.495  13.247  18.065  1.00124.19           C
ATOM    315  CG  TRP A  40      60.495  12.317  19.234  1.00124.19           C
ATOM    316  CD2 TRP A  40      59.519  12.472  20.261  1.00124.19           C
ATOM    317  CD1 TRP A  40      61.248  11.228  19.559  1.00124.19           C
ATOM    318  NE1 TRP A  40      60.809  10.705  20.756  1.00124.19           N
ATOM    319  CE2 TRP A  40      59.736  11.461  21.189  1.00124.19           C
ATOM    320  CE3 TRP A  40      58.520  13.388  20.408  1.00124.19           C
ATOM    321  CZ2 TRP A  40      58.940  11.346  22.288  1.00124.19           C
ATOM    322  CZ3 TRP A  40      57.717  13.280  21.516  1.00124.19           C
ATOM    323  CH2 TRP A  40      57.927  12.274  22.435  1.00124.19           C
ATOM    324  C   TRP A  40      61.188  15.390  17.244  1.00124.19           C
ATOM    325  O   TRP A  40      60.450  16.279  17.666  1.00124.19           O
ATOM    326  N   ILE A  41      61.605  15.364  15.966  1.00 91.54           N
ATOM    327  CA  ILE A  41      61.260  16.435  15.078  1.00 91.54           C
ATOM    328  CB  ILE A  41      62.428  16.946  14.284  1.00 91.54           C
ATOM    329  CG1 ILE A  41      63.533  17.471  15.217  1.00 91.54           C
ATOM    330  CG2 ILE A  41      61.896  18.007  13.307  1.00 91.54           C
ATOM    331  CD1 ILE A  41      63.098  18.654  16.079  1.00 91.54           C
ATOM    332  C   ILE A  41      60.273  15.907  14.080  1.00 91.54           C
ATOM    333  O   ILE A  41      60.436  14.806  13.556  1.00 91.54           O
ATOM    334  N   VAL A  42      59.198  16.683  13.816  1.00 45.17           N
ATOM    335  CA  VAL A  42      58.204  16.251  12.873  1.00 45.17           C
ATOM    336  CB  VAL A  42      56.893  15.893  13.514  1.00 45.17           C
ATOM    337  CG1 VAL A  42      57.118  14.696  14.455  1.00 45.17           C
ATOM    338  CG2 VAL A  42      56.334  17.139  14.221  1.00 45.17           C
ATOM    339  C   VAL A  42      57.937  17.368  11.911  1.00 45.17           C
ATOM    340  O   VAL A  42      57.944  18.541  12.282  1.00 45.17           O
ATOM    341  N   SER A  43      57.704  17.024  10.627  1.00 93.09           N
ATOM    342  CA  SER A  43      57.387  18.033   9.658  1.00 93.09           C
ATOM    343  CB  SER A  43      58.369  18.117   8.478  1.00 93.09           C
ATOM    344  OG  SER A  43      58.325  16.925   7.713  1.00 93.09           O
ATOM    345  C   SER A  43      56.015  17.753   9.134  1.00 93.09           C
ATOM    346  O   SER A  43      55.671  16.623   8.786  1.00 93.09           O
ATOM    347  N   LEU A  44      55.183  18.807   9.082  1.00 65.34           N
ATOM    348  CA  LEU A  44      53.823  18.646   8.641  1.00 65.34           C
ATOM    349  CB  LEU A  44      52.807  19.210   9.647  1.00 65.34           C
ATOM    350  CG  LEU A  44      52.921  18.572  11.046  1.00 65.34           C
ATOM    351  CD1 LEU A  44      51.888  19.167  12.016  1.00 65.34           C
ATOM    352  CD2 LEU A  44      52.866  17.040  10.975  1.00 65.34           C
ATOM    353  C   LEU A  44      53.647  19.398   7.356  1.00 65.34           C
ATOM    354  O   LEU A  44      53.919  20.594   7.284  1.00 65.34           O
ATOM    355  N   ARG A  45      53.169  18.725   6.291  1.00160.19           N
ATOM    356  CA  ARG A  45      53.024  19.456   5.066  1.00160.19           C
ATOM    357  CB  ARG A  45      54.079  19.129   3.992  1.00160.19           C
ATOM    358  CG  ARG A  45      55.335  19.984   4.210  1.00160.19           C
ATOM    359  CD  ARG A  45      56.511  19.701   3.275  1.00160.19           C
ATOM    360  NE  ARG A  45      57.254  18.543   3.840  1.00160.19           N
ATOM    361  CZ  ARG A  45      56.888  17.276   3.500  1.00160.19           C
ATOM    362  NH1 ARG A  45      55.876  17.086   2.605  1.00160.19           N
ATOM    363  NH2 ARG A  45      57.536  16.209   4.051  1.00160.19           N
ATOM    364  C   ARG A  45      51.639  19.373   4.508  1.00160.19           C
ATOM    365  O   ARG A  45      50.885  18.446   4.800  1.00160.19           O
ATOM    366  N   PHE A  46      51.332  20.374   3.645  1.00253.41           N
ATOM    367  CA  PHE A  46      50.086  20.678   2.982  1.00253.41           C
ATOM    368  CB  PHE A  46      50.307  21.246   1.566  1.00253.41           C
ATOM    369  CG  PHE A  46      50.980  22.568   1.706  1.00253.41           C
ATOM    370  CD1 PHE A  46      52.352  22.650   1.778  1.00253.41           C
ATOM    371  CD2 PHE A  46      50.239  23.727   1.767  1.00253.41           C
ATOM    372  CE1 PHE A  46      52.975  23.869   1.908  1.00253.41           C
ATOM    373  CE2 PHE A  46      50.858  24.948   1.897  1.00253.41           C
ATOM    374  CZ  PHE A  46      52.228  25.020   1.966  1.00253.41           C
ATOM    375  C   PHE A  46      49.213  19.462   2.915  1.00253.41           C
ATOM    376  O   PHE A  46      49.660  18.365   2.591  1.00253.41           O
ATOM    377  N   PRO A  47      47.954  19.736   2.796  1.00291.22           N
ATOM    378  CA  PRO A  47      46.912  18.983   3.433  1.00291.22           C
ATOM    379  CD  PRO A  47      47.559  20.015   1.421  1.00291.22           C
ATOM    380  CB  PRO A  47      45.939  18.519   2.346  1.00291.22           C
ATOM    381  CG  PRO A  47      46.632  18.865   1.026  1.00291.22           C
ATOM    382  C   PRO A  47      47.140  17.918   4.490  1.00291.22           C
ATOM    383  O   PRO A  47      46.748  18.248   5.608  1.00291.22           O
ATOM    384  N   ASP A  48      47.592  16.677   4.249  1.00266.52           N
ATOM    385  CA  ASP A  48      47.612  15.687   5.315  1.00266.52           C
ATOM    386  CB  ASP A  48      46.794  14.471   4.842  1.00266.52           C
ATOM    387  CG  ASP A  48      46.233  13.706   6.025  1.00266.52           C
ATOM    388  OD1 ASP A  48      46.363  14.201   7.173  1.00266.52           O
ATOM    389  OD2 ASP A  48      45.640  12.620   5.789  1.00266.52           O
ATOM    390  C   ASP A  48      48.915  15.161   5.899  1.00266.52           C
ATOM    391  O   ASP A  48      48.867  14.482   6.921  1.00266.52           O
ATOM    392  N   LEU A  49      50.095  15.350   5.276  1.00163.62           N
ATOM    393  CA  LEU A  49      51.190  14.451   5.594  1.00163.62           C
ATOM    394  CB  LEU A  49      52.046  14.183   4.337  1.00163.62           C
ATOM    395  CG  LEU A  49      53.077  13.040   4.424  1.00163.62           C
ATOM    396  CD1 LEU A  49      54.243  13.344   5.378  1.00163.62           C
ATOM    397  CD2 LEU A  49      52.379  11.700   4.682  1.00163.62           C
ATOM    398  C   LEU A  49      52.106  14.885   6.706  1.00163.62           C
ATOM    399  O   LEU A  49      52.457  16.056   6.834  1.00163.62           O
ATOM    400  N   ALA A  50      52.532  13.901   7.542  1.00 39.57           N
ATOM    401  CA  ALA A  50      53.479  14.138   8.596  1.00 39.57           C
ATOM    402  CB  ALA A  50      52.923  13.843   9.999  1.00 39.57           C
ATOM    403  C   ALA A  50      54.638  13.207   8.374  1.00 39.57           C
ATOM    404  O   ALA A  50      54.457  12.081   7.915  1.00 39.57           O
ATOM    405  N   ILE A  51      55.875  13.670   8.664  1.00163.66           N
ATOM    406  CA  ILE A  51      57.042  12.854   8.458  1.00163.66           C
ATOM    407  CB  ILE A  51      57.502  12.965   7.022  1.00163.66           C
ATOM    408  CG1 ILE A  51      58.772  12.164   6.720  1.00163.66           C
ATOM    409  CG2 ILE A  51      57.606  14.454   6.674  1.00163.66           C
ATOM    410  CD1 ILE A  51      60.022  12.855   7.245  1.00163.66           C
ATOM    411  C   ILE A  51      58.100  13.240   9.461  1.00163.66           C
ATOM    412  O   ILE A  51      58.115  14.368   9.950  1.00163.66           O
ATOM    413  N   ASP A  52      58.997  12.286   9.818  1.00152.12           N
ATOM    414  CA  ASP A  52      60.020  12.488  10.821  1.00152.12           C
ATOM    415  CB  ASP A  52      59.953  11.403  11.915  1.00152.12           C
ATOM    416  CG  ASP A  52      60.735  11.825  13.146  1.00152.12           C
ATOM    417  OD1 ASP A  52      61.963  12.072  13.025  1.00152.12           O
ATOM    418  OD2 ASP A  52      60.109  11.883  14.238  1.00152.12           O
ATOM    419  C   ASP A  52      61.377  12.414  10.164  1.00152.12           C
ATOM    420  O   ASP A  52      61.563  11.709   9.178  1.00152.12           O
ATOM    421  N   GLU A  53      62.358  13.181  10.687  1.00139.90           N
ATOM    422  CA  GLU A  53      63.676  13.347  10.122  1.00139.90           C
ATOM    423  CB  GLU A  53      64.409  14.502  10.830  1.00139.90           C
ATOM    424  CG  GLU A  53      65.809  14.804  10.300  1.00139.90           C
ATOM    425  CD  GLU A  53      66.349  15.969  11.118  1.00139.90           C
ATOM    426  OE1 GLU A  53      65.634  17.002  11.218  1.00139.90           O
ATOM    427  OE2 GLU A  53      67.478  15.839  11.660  1.00139.90           O
ATOM    428  C   GLU A  53      64.568  12.167  10.174  1.00139.90           C
ATOM    429  O   GLU A  53      65.019  11.667   9.142  1.00139.90           O
ATOM    430  N   THR A  54      64.837  11.679  11.390  1.00 29.08           N
ATOM    431  CA  THR A  54      65.770  10.609  11.454  1.00 29.08           C
ATOM    432  CB  THR A  54      66.070  10.166  12.858  1.00 29.08           C
ATOM    433  OG1 THR A  54      66.602  11.246  13.611  1.00 29.08           O
ATOM    434  CG2 THR A  54      67.082   9.009  12.806  1.00 29.08           C
ATOM    435  C   THR A  54      65.115   9.484  10.766  1.00 29.08           C
ATOM    436  O   THR A  54      65.734   8.739  10.008  1.00 29.08           O
ATOM    437  N   VAL A  55      63.808   9.356  11.015  1.00140.27           N
ATOM    438  CA  VAL A  55      63.226   8.161  10.513  1.00140.27           C
ATOM    439  CB  VAL A  55      61.980   7.767  11.244  1.00140.27           C
ATOM    440  CG1 VAL A  55      60.838   8.736  10.897  1.00140.27           C
ATOM    441  CG2 VAL A  55      61.723   6.286  10.933  1.00140.27           C
ATOM    442  C   VAL A  55      62.980   8.115   9.040  1.00140.27           C
ATOM    443  O   VAL A  55      63.329   7.128   8.393  1.00140.27           O
ATOM    444  N   GLY A  56      62.399   9.177   8.452  1.00 24.70           N
ATOM    445  CA  GLY A  56      62.030   9.076   7.070  1.00 24.70           C
ATOM    446  C   GLY A  56      60.669   8.440   7.041  1.00 24.70           C
ATOM    447  O   GLY A  56      60.168   8.069   5.981  1.00 24.70           O
ATOM    448  N   ARG A  57      60.038   8.294   8.227  1.00123.92           N
ATOM    449  CA  ARG A  57      58.731   7.703   8.338  1.00123.92           C
ATOM    450  CB  ARG A  57      58.326   7.285   9.764  1.00123.92           C
ATOM    451  CG  ARG A  57      58.900   5.940  10.203  1.00123.92           C
ATOM    452  CD  ARG A  57      58.138   4.741   9.639  1.00123.92           C
ATOM    453  NE  ARG A  57      58.224   4.822   8.154  1.00123.92           N
ATOM    454  CZ  ARG A  57      57.718   3.815   7.384  1.00123.92           C
ATOM    455  NH1 ARG A  57      57.147   2.725   7.975  1.00123.92           N
ATOM    456  NH2 ARG A  57      57.782   3.901   6.023  1.00123.92           N
ATOM    457  C   ARG A  57      57.702   8.684   7.880  1.00123.92           C
ATOM    458  O   ARG A  57      57.886   9.895   7.984  1.00123.92           O
ATOM    459  N   THR A  58      56.575   8.160   7.358  1.00 99.40           N
ATOM    460  CA  THR A  58      55.518   8.992   6.861  1.00 99.40           C
ATOM    461  CB  THR A  58      55.203   8.726   5.416  1.00 99.40           C
ATOM    462  OG1 THR A  58      54.292   9.696   4.923  1.00 99.40           O
ATOM    463  CG2 THR A  58      54.600   7.317   5.290  1.00 99.40           C
ATOM    464  C   THR A  58      54.280   8.699   7.658  1.00 99.40           C
ATOM    465  O   THR A  58      54.114   7.595   8.173  1.00 99.40           O
ATOM    466  N   GLY A  59      53.376   9.697   7.783  1.00 28.35           N
ATOM    467  CA  GLY A  59      52.174   9.520   8.551  1.00 28.35           C
ATOM    468  C   GLY A  59      51.232  10.642   8.222  1.00 28.35           C
ATOM    469  O   GLY A  59      51.389  11.309   7.202  1.00 28.35           O
ATOM    470  N   PHE A  60      50.208  10.881   9.075  1.00101.84           N
ATOM    471  CA  PHE A  60      49.259  11.915   8.747  1.00101.84           C
ATOM    472  CB  PHE A  60      47.933  11.365   8.193  1.00101.84           C
ATOM    473  CG  PHE A  60      47.305  10.525   9.251  1.00101.84           C
ATOM    474  CD1 PHE A  60      46.501  11.093  10.212  1.00101.84           C
ATOM    475  CD2 PHE A  60      47.520   9.166   9.282  1.00101.84           C
ATOM    476  CE1 PHE A  60      45.921  10.319  11.189  1.00101.84           C
ATOM    477  CE2 PHE A  60      46.942   8.386  10.256  1.00101.84           C
ATOM    478  CZ  PHE A  60      46.140   8.962  11.211  1.00101.84           C
ATOM    479  C   PHE A  60      48.934  12.746   9.957  1.00101.84           C
ATOM    480  O   PHE A  60      49.263  12.379  11.083  1.00101.84           O
ATOM    481  N   TRP A  61      48.308  13.930   9.739  1.00148.74           N
ATOM    482  CA  TRP A  61      47.915  14.757  10.846  1.00148.74           C
ATOM    483  CB  TRP A  61      48.933  15.822  11.292  1.00148.74           C
ATOM    484  CG  TRP A  61      48.725  17.195  10.694  1.00148.74           C
ATOM    485  CD2 TRP A  61      49.364  17.734   9.526  1.00148.74           C
ATOM    486  CD1 TRP A  61      47.909  18.179  11.172  1.00148.74           C
ATOM    487  NE1 TRP A  61      47.999  19.295  10.380  1.00148.74           N
ATOM    488  CE2 TRP A  61      48.890  19.038   9.362  1.00148.74           C
ATOM    489  CE3 TRP A  61      50.272  17.195   8.662  1.00148.74           C
ATOM    490  CZ2 TRP A  61      49.318  19.824   8.331  1.00148.74           C
ATOM    491  CZ3 TRP A  61      50.694  17.993   7.622  1.00148.74           C
ATOM    492  CH2 TRP A  61      50.230  19.280   7.457  1.00148.74           C
ATOM    493  C   TRP A  61      46.696  15.538  10.444  1.00148.74           C
ATOM    494  O   TRP A  61      46.356  15.629   9.264  1.00148.74           O
ATOM    495  N   THR A  62      45.978  16.095  11.444  1.00157.34           N
ATOM    496  CA  THR A  62      44.853  16.944  11.163  1.00157.34           C
ATOM    497  CB  THR A  62      43.496  16.325  11.361  1.00157.34           C
ATOM    498  OG1 THR A  62      43.244  16.140  12.745  1.00157.34           O
ATOM    499  CG2 THR A  62      43.428  14.968  10.660  1.00157.34           C
ATOM    500  C   THR A  62      44.865  17.983  12.234  1.00157.34           C
ATOM    501  O   THR A  62      45.308  17.716  13.348  1.00157.34           O
ATOM    502  N   LEU A  63      44.392  19.201  11.927  1.00126.79           N
ATOM    503  CA  LEU A  63      44.261  20.179  12.961  1.00126.79           C
ATOM    504  CB  LEU A  63      44.232  21.614  12.383  1.00126.79           C
ATOM    505  CG  LEU A  63      44.460  22.797  13.356  1.00126.79           C
ATOM    506  CD1 LEU A  63      44.402  24.129  12.591  1.00126.79           C
ATOM    507  CD2 LEU A  63      43.521  22.802  14.565  1.00126.79           C
ATOM    508  C   LEU A  63      42.916  19.826  13.540  1.00126.79           C
ATOM    509  O   LEU A  63      42.110  19.189  12.860  1.00126.79           O
ATOM    510  N   ILE A  64      42.659  20.143  14.825  1.00 83.29           N
ATOM    511  CA  ILE A  64      41.368  19.897  15.397  1.00 83.29           C
ATOM    512  CB  ILE A  64      41.441  19.211  16.733  1.00 83.29           C
ATOM    513  CG1 ILE A  64      42.091  17.825  16.566  1.00 83.29           C
ATOM    514  CG2 ILE A  64      40.029  19.162  17.341  1.00 83.29           C
ATOM    515  CD1 ILE A  64      42.474  17.167  17.891  1.00 83.29           C
ATOM    516  C   ILE A  64      40.749  21.246  15.583  1.00 83.29           C
ATOM    517  O   ILE A  64      41.019  21.945  16.557  1.00 83.29           O
ATOM    518  N   TYR A  65      39.906  21.652  14.616  1.00169.63           N
ATOM    519  CA  TYR A  65      39.255  22.927  14.649  1.00169.63           C
ATOM    520  CB  TYR A  65      38.285  23.031  15.845  1.00169.63           C
ATOM    521  CG  TYR A  65      37.314  24.147  15.644  1.00169.63           C
ATOM    522  CD1 TYR A  65      36.402  24.091  14.612  1.00169.63           C
ATOM    523  CD2 TYR A  65      37.268  25.217  16.508  1.00169.63           C
ATOM    524  CE1 TYR A  65      35.488  25.100  14.418  1.00169.63           C
ATOM    525  CE2 TYR A  65      36.355  26.228  16.320  1.00169.63           C
ATOM    526  CZ  TYR A  65      35.466  26.174  15.273  1.00169.63           C
ATOM    527  OH  TYR A  65      34.532  27.215  15.084  1.00169.63           O
ATOM    528  C   TYR A  65      40.355  23.950  14.722  1.00169.63           C
ATOM    529  O   TYR A  65      41.183  24.027  13.815  1.00169.63           O
ATOM    530  N   ASN A  66      40.422  24.745  15.813  1.00128.48           N
ATOM    531  CA  ASN A  66      41.497  25.699  15.949  1.00128.48           C
ATOM    532  CB  ASN A  66      41.015  27.159  15.910  1.00128.48           C
ATOM    533  CG  ASN A  66      40.069  27.387  17.082  1.00128.48           C
ATOM    534  OD1 ASN A  66      39.597  26.443  17.713  1.00128.48           O
ATOM    535  ND2 ASN A  66      39.769  28.680  17.376  1.00128.48           N
ATOM    536  C   ASN A  66      42.138  25.492  17.294  1.00128.48           C
ATOM    537  O   ASN A  66      42.893  26.339  17.773  1.00128.48           O
ATOM    538  N   GLN A  67      41.782  24.375  17.956  1.00113.25           N
ATOM    539  CA  GLN A  67      42.211  24.006  19.283  1.00113.25           C
ATOM    540  CB  GLN A  67      41.218  23.032  19.931  1.00113.25           C
ATOM    541  CG  GLN A  67      39.829  23.640  20.119  1.00113.25           C
ATOM    542  CD  GLN A  67      39.908  24.608  21.287  1.00113.25           C
ATOM    543  OE1 GLN A  67      39.544  24.264  22.410  1.00113.25           O
ATOM    544  NE2 GLN A  67      40.405  25.847  21.025  1.00113.25           N
ATOM    545  C   GLN A  67      43.567  23.375  19.417  1.00113.25           C
ATOM    546  O   GLN A  67      44.306  23.691  20.350  1.00113.25           O
ATOM    547  N   GLY A  68      43.916  22.432  18.519  1.00 43.89           N
ATOM    548  CA  GLY A  68      45.140  21.694  18.662  1.00 43.89           C
ATOM    549  C   GLY A  68      45.221  20.748  17.502  1.00 43.89           C
ATOM    550  O   GLY A  68      44.559  20.960  16.489  1.00 43.89           O
ATOM    551  N   TYR A  69      46.053  19.685  17.610  1.00 85.09           N
ATOM    552  CA  TYR A  69      46.238  18.793  16.495  1.00 85.09           C
ATOM    553  CB  TYR A  69      47.458  19.186  15.645  1.00 85.09           C
ATOM    554  CG  TYR A  69      48.624  19.235  16.579  1.00 85.09           C
ATOM    555  CD1 TYR A  69      48.898  20.383  17.288  1.00 85.09           C
ATOM    556  CD2 TYR A  69      49.440  18.140  16.760  1.00 85.09           C
ATOM    557  CE1 TYR A  69      49.964  20.442  18.155  1.00 85.09           C
ATOM    558  CE2 TYR A  69      50.509  18.191  17.627  1.00 85.09           C
ATOM    559  CZ  TYR A  69      50.773  19.345  18.326  1.00 85.09           C
ATOM    560  OH  TYR A  69      51.867  19.402  19.214  1.00 85.09           O
ATOM    561  C   TYR A  69      46.485  17.380  16.948  1.00 85.09           C
ATOM    562  O   TYR A  69      46.824  17.113  18.102  1.00 85.09           O
ATOM    563  N   GLU A  70      46.293  16.426  16.008  1.00 89.86           N
ATOM    564  CA  GLU A  70      46.607  15.044  16.238  1.00 89.86           C
ATOM    565  CB  GLU A  70      45.389  14.103  16.302  1.00 89.86           C
ATOM    566  CG  GLU A  70      45.787  12.678  16.704  1.00 89.86           C
ATOM    567  CD  GLU A  70      44.534  11.856  16.974  1.00 89.86           C
ATOM    568  OE1 GLU A  70      43.952  11.326  15.990  1.00 89.86           O
ATOM    569  OE2 GLU A  70      44.145  11.743  18.167  1.00 89.86           O
ATOM    570  C   GLU A  70      47.478  14.591  15.108  1.00 89.86           C
ATOM    571  O   GLU A  70      47.188  14.852  13.940  1.00 89.86           O
ATOM    572  N   ALA A  71      48.598  13.919  15.443  1.00 43.62           N
ATOM    573  CA  ALA A  71      49.479  13.410  14.433  1.00 43.62           C
ATOM    574  CB  ALA A  71      50.880  14.045  14.461  1.00 43.62           C
ATOM    575  C   ALA A  71      49.654  11.953  14.698  1.00 43.62           C
ATOM    576  O   ALA A  71      49.878  11.537  15.836  1.00 43.62           O
ATOM    577  N   VAL A  72      49.525  11.137  13.634  1.00 48.04           N
ATOM    578  CA  VAL A  72      49.737   9.730  13.775  1.00 48.04           C
ATOM    579  CB  VAL A  72      48.591   8.905  13.268  1.00 48.04           C
ATOM    580  CG1 VAL A  72      48.959   7.417  13.400  1.00 48.04           C
ATOM    581  CG2 VAL A  72      47.322   9.307  14.039  1.00 48.04           C
ATOM    582  C   VAL A  72      50.920   9.417  12.925  1.00 48.04           C
ATOM    583  O   VAL A  72      50.863   9.518  11.699  1.00 48.04           O
ATOM    584  N   ILE A  73      52.048   9.069  13.567  1.00111.77           N
ATOM    585  CA  ILE A  73      53.199   8.727  12.796  1.00111.77           C
ATOM    586  CB  ILE A  73      54.101   9.892  12.506  1.00111.77           C
ATOM    587  CG1 ILE A  73      54.669  10.485  13.805  1.00111.77           C
ATOM    588  CG2 ILE A  73      53.311  10.899  11.655  1.00111.77           C
ATOM    589  CD1 ILE A  73      55.796  11.490  13.566  1.00111.77           C
ATOM    590  C   ILE A  73      53.976   7.720  13.579  1.00111.77           C
ATOM    591  O   ILE A  73      53.993   7.768  14.806  1.00111.77           O
ATOM    592  N   ARG A  74      54.616   6.765  12.879  1.00163.82           N
ATOM    593  CA  ARG A  74      55.464   5.768  13.478  1.00163.82           C
ATOM    594  CB  ARG A  74      56.808   6.296  14.038  1.00163.82           C
ATOM    595  CG  ARG A  74      56.661   7.333  15.158  1.00163.82           C
ATOM    596  CD  ARG A  74      57.758   7.309  16.227  1.00163.82           C
ATOM    597  NE  ARG A  74      59.077   7.445  15.554  1.00163.82           N
ATOM    598  CZ  ARG A  74      59.757   6.323  15.177  1.00163.82           C
ATOM    599  NH1 ARG A  74      59.205   5.092  15.381  1.00163.82           N
ATOM    600  NH2 ARG A  74      60.988   6.434  14.599  1.00163.82           N
ATOM    601  C   ARG A  74      54.781   5.055  14.617  1.00163.82           C
ATOM    602  O   ARG A  74      55.406   4.814  15.647  1.00163.82           O
ATOM    603  N   ASN A  75      53.498   4.671  14.456  1.00 90.01           N
ATOM    604  CA  ASN A  75      52.738   3.943  15.446  1.00 90.01           C
ATOM    605  CB  ASN A  75      53.257   2.529  15.717  1.00 90.01           C
ATOM    606  CG  ASN A  75      52.799   1.642  14.565  1.00 90.01           C
ATOM    607  OD1 ASN A  75      53.449   0.656  14.226  1.00 90.01           O
ATOM    608  ND2 ASN A  75      51.642   1.996  13.942  1.00 90.01           N
ATOM    609  C   ASN A  75      52.625   4.688  16.744  1.00 90.01           C
ATOM    610  O   ASN A  75      52.470   4.082  17.805  1.00 90.01           O
ATOM    611  N   ARG A  76      52.662   6.032  16.698  1.00112.24           N
ATOM    612  CA  ARG A  76      52.480   6.818  17.885  1.00112.24           C
ATOM    613  CB  ARG A  76      53.779   7.479  18.378  1.00112.24           C
ATOM    614  CG  ARG A  76      54.880   6.462  18.685  1.00112.24           C
ATOM    615  CD  ARG A  76      54.537   5.505  19.828  1.00112.24           C
ATOM    616  NE  ARG A  76      54.498   6.302  21.086  1.00112.24           N
ATOM    617  CZ  ARG A  76      55.633   6.451  21.829  1.00112.24           C
ATOM    618  NH1 ARG A  76      56.800   5.877  21.414  1.00112.24           N
ATOM    619  NH2 ARG A  76      55.601   7.174  22.986  1.00112.24           N
ATOM    620  C   ARG A  76      51.522   7.908  17.525  1.00112.24           C
ATOM    621  O   ARG A  76      51.477   8.346  16.375  1.00112.24           O
ATOM    622  N   LYS A  77      50.701   8.353  18.498  1.00 54.56           N
ATOM    623  CA  LYS A  77      49.776   9.411  18.228  1.00 54.56           C
ATOM    624  CB  LYS A  77      48.301   9.048  18.482  1.00 54.56           C
ATOM    625  CG  LYS A  77      47.734   8.046  17.474  1.00 54.56           C
ATOM    626  CD  LYS A  77      46.322   7.560  17.808  1.00 54.56           C
ATOM    627  CE  LYS A  77      45.739   6.614  16.755  1.00 54.56           C
ATOM    628  NZ  LYS A  77      44.357   6.230  17.123  1.00 54.56           N
ATOM    629  C   LYS A  77      50.125  10.548  19.131  1.00 54.56           C
ATOM    630  O   LYS A  77      50.295  10.377  20.340  1.00 54.56           O
ATOM    631  N   PHE A  78      50.256  11.752  18.542  1.00 64.13           N
ATOM    632  CA  PHE A  78      50.582  12.900  19.319  1.00 64.13           C
ATOM    633  CB  PHE A  78      51.791  13.699  18.797  1.00 64.13           C
ATOM    634  CG  PHE A  78      53.020  12.943  19.162  1.00 64.13           C
ATOM    635  CD1 PHE A  78      53.473  11.904  18.383  1.00 64.13           C
ATOM    636  CD2 PHE A  78      53.721  13.281  20.296  1.00 64.13           C
ATOM    637  CE1 PHE A  78      54.610  11.214  18.733  1.00 64.13           C
ATOM    638  CE2 PHE A  78      54.858  12.596  20.652  1.00 64.13           C
ATOM    639  CZ  PHE A  78      55.304  11.559  19.869  1.00 64.13           C
ATOM    640  C   PHE A  78      49.406  13.826  19.336  1.00 64.13           C
ATOM    641  O   PHE A  78      48.812  14.125  18.303  1.00 64.13           O
ATOM    642  N   PHE A  79      49.024  14.292  20.539  1.00152.32           N
ATOM    643  CA  PHE A  79      47.932  15.212  20.657  1.00152.32           C
ATOM    644  CB  PHE A  79      46.603  14.535  21.043  1.00152.32           C
ATOM    645  CG  PHE A  79      45.636  15.573  21.510  1.00152.32           C
ATOM    646  CD1 PHE A  79      45.047  16.454  20.632  1.00152.32           C
ATOM    647  CD2 PHE A  79      45.343  15.676  22.851  1.00152.32           C
ATOM    648  CE1 PHE A  79      44.163  17.406  21.086  1.00152.32           C
ATOM    649  CE2 PHE A  79      44.459  16.623  23.311  1.00152.32           C
ATOM    650  CZ  PHE A  79      43.865  17.490  22.425  1.00152.32           C
ATOM    651  C   PHE A  79      48.253  16.246  21.686  1.00152.32           C
ATOM    652  O   PHE A  79      48.826  15.940  22.731  1.00152.32           O
ATOM    653  N   GLY A  80      47.870  17.511  21.397  1.00 65.63           N
ATOM    654  CA  GLY A  80      48.109  18.597  22.302  1.00 65.63           C
ATOM    655  C   GLY A  80      47.283  19.764  21.860  1.00 65.63           C
ATOM    656  O   GLY A  80      46.931  19.890  20.686  1.00 65.63           O
ATOM    657  N   PHE A  81      46.955  20.653  22.821  1.00144.12           N
ATOM    658  CA  PHE A  81      46.225  21.847  22.507  1.00144.12           C
ATOM    659  CB  PHE A  81      45.293  22.373  23.620  1.00144.12           C
ATOM    660  CG  PHE A  81      44.121  21.474  23.829  1.00144.12           C
ATOM    661  CD1 PHE A  81      43.040  21.533  22.980  1.00144.12           C
ATOM    662  CD2 PHE A  81      44.097  20.575  24.870  1.00144.12           C
ATOM    663  CE1 PHE A  81      41.952  20.714  23.167  1.00144.12           C
ATOM    664  CE2 PHE A  81      43.011  19.753  25.062  1.00144.12           C
ATOM    665  CZ  PHE A  81      41.935  19.821  24.211  1.00144.12           C
ATOM    666  C   PHE A  81      47.247  22.920  22.323  1.00144.12           C
ATOM    667  O   PHE A  81      48.338  22.860  22.887  1.00144.12           O
ATOM    668  N   SER A  82      46.924  23.935  21.503  1.00 81.27           N
ATOM    669  CA  SER A  82      47.848  25.018  21.310  1.00 81.27           C
ATOM    670  CB  SER A  82      47.382  26.048  20.268  1.00 81.27           C
ATOM    671  OG  SER A  82      48.346  27.083  20.139  1.00 81.27           O
ATOM    672  C   SER A  82      47.962  25.709  22.637  1.00 81.27           C
ATOM    673  O   SER A  82      47.025  25.703  23.434  1.00 81.27           O
ATOM    674  N   ASP A  83      49.132  26.319  22.908  1.00 95.29           N
ATOM    675  CA  ASP A  83      49.401  26.914  24.187  1.00 95.29           C
ATOM    676  CB  ASP A  83      50.899  27.189  24.421  1.00 95.29           C
ATOM    677  CG  ASP A  83      51.129  27.463  25.902  1.00 95.29           C
ATOM    678  OD1 ASP A  83      50.240  27.111  26.722  1.00 95.29           O
ATOM    679  OD2 ASP A  83      52.206  28.029  26.233  1.00 95.29           O
ATOM    680  C   ASP A  83      48.680  28.215  24.373  1.00 95.29           C
ATOM    681  O   ASP A  83      48.442  28.963  23.426  1.00 95.29           O
ATOM    682  N   PHE A  84      48.295  28.490  25.638  1.00 64.56           N
ATOM    683  CA  PHE A  84      47.704  29.738  26.017  1.00 64.56           C
ATOM    684  CB  PHE A  84      46.174  29.791  25.839  1.00 64.56           C
ATOM    685  CG  PHE A  84      45.530  28.752  26.694  1.00 64.56           C
ATOM    686  CD1 PHE A  84      45.203  29.023  28.003  1.00 64.56           C
ATOM    687  CD2 PHE A  84      45.248  27.507  26.181  1.00 64.56           C
ATOM    688  CE1 PHE A  84      44.606  28.064  28.788  1.00 64.56           C
ATOM    689  CE2 PHE A  84      44.652  26.545  26.962  1.00 64.56           C
ATOM    690  CZ  PHE A  84      44.331  26.823  28.268  1.00 64.56           C
ATOM    691  C   PHE A  84      48.043  29.942  27.461  1.00 64.56           C
ATOM    692  O   PHE A  84      48.195  28.977  28.210  1.00 64.56           O
ATOM    693  N   GLU A  85      48.202  31.211  27.889  1.00 40.84           N
ATOM    694  CA  GLU A  85      48.546  31.431  29.267  1.00 40.84           C
ATOM    695  CB  GLU A  85      50.039  31.749  29.478  1.00 40.84           C
ATOM    696  CG  GLU A  85      50.946  30.557  29.166  1.00 40.84           C
ATOM    697  CD  GLU A  85      52.389  30.978  29.404  1.00 40.84           C
ATOM    698  OE1 GLU A  85      52.609  32.165  29.767  1.00 40.84           O
ATOM    699  OE2 GLU A  85      53.291  30.116  29.229  1.00 40.84           O
ATOM    700  C   GLU A  85      47.758  32.589  29.777  1.00 40.84           C
ATOM    701  O   GLU A  85      47.474  33.541  29.052  1.00 40.84           O
ATOM    702  N   LYS A  86      47.363  32.523  31.061  1.00 64.60           N
ATOM    703  CA  LYS A  86      46.611  33.605  31.615  1.00 64.60           C
ATOM    704  CB  LYS A  86      45.305  33.131  32.275  1.00 64.60           C
ATOM    705  CG  LYS A  86      44.303  32.568  31.266  1.00 64.60           C
ATOM    706  CD  LYS A  86      43.213  31.697  31.891  1.00 64.60           C
ATOM    707  CE  LYS A  86      43.639  30.238  32.071  1.00 64.60           C
ATOM    708  NZ  LYS A  86      42.539  29.455  32.680  1.00 64.60           N
ATOM    709  C   LYS A  86      47.453  34.245  32.673  1.00 64.60           C
ATOM    710  O   LYS A  86      47.557  33.740  33.790  1.00 64.60           O
ATOM    711  N   ILE A  87      48.097  35.379  32.332  1.00 95.43           N
ATOM    712  CA  ILE A  87      48.899  36.070  33.296  1.00 95.43           C
ATOM    713  CB  ILE A  87      49.705  37.195  32.701  0.00 95.43           C
ATOM    714  CG1 ILE A  87      50.667  37.773  33.753  1.00 95.43           C
ATOM    715  CG2 ILE A  87      48.755  38.227  32.070  1.00 95.43           C
ATOM    716  CD1 ILE A  87      51.730  38.701  33.164  1.00 95.43           C
ATOM    717  C   ILE A  87      47.987  36.615  34.344  1.00 95.43           C
ATOM    718  O   ILE A  87      48.247  36.491  35.540  1.00 95.43           O
ATOM    719  N   SER A  88      46.869  37.221  33.909  1.00174.43           N
ATOM    720  CA  SER A  88      45.922  37.783  34.823  1.00174.43           C
ATOM    721  CB  SER A  88      45.920  39.320  34.844  1.00174.43           C
ATOM    722  OG  SER A  88      44.956  39.795  35.773  1.00174.43           O
ATOM    723  C   SER A  88      44.584  37.344  34.346  1.00174.43           C
ATOM    724  O   SER A  88      44.453  36.812  33.245  1.00174.43           O
ATOM    725  N   LYS A  89      43.543  37.538  35.171  1.00258.04           N
ATOM    726  CA  LYS A  89      42.253  37.104  34.741  1.00258.04           C
ATOM    727  CB  LYS A  89      41.154  37.215  35.814  1.00258.04           C
ATOM    728  CG  LYS A  89      39.788  36.733  35.318  1.00258.04           C
ATOM    729  CD  LYS A  89      39.735  35.242  34.990  1.00258.04           C
ATOM    730  CE  LYS A  89      39.412  34.351  36.192  1.00258.04           C
ATOM    731  NZ  LYS A  89      40.534  34.373  37.156  1.00258.04           N
ATOM    732  C   LYS A  89      41.844  37.933  33.575  1.00258.04           C
ATOM    733  O   LYS A  89      42.207  39.101  33.460  1.00258.04           O
ATOM    734  N   LYS A  90      41.098  37.308  32.650  1.00256.02           N
ATOM    735  CA  LYS A  90      40.607  37.964  31.479  1.00256.02           C
ATOM    736  CB  LYS A  90      39.701  39.167  31.786  1.00256.02           C
ATOM    737  CG  LYS A  90      39.057  39.773  30.537  1.00256.02           C
ATOM    738  CD  LYS A  90      38.081  38.826  29.835  1.00256.02           C
ATOM    739  CE  LYS A  90      38.770  37.682  29.089  1.00256.02           C
ATOM    740  NZ  LYS A  90      37.759  36.815  28.442  1.00256.02           N
ATOM    741  C   LYS A  90      41.777  38.426  30.678  1.00256.02           C
ATOM    742  O   LYS A  90      41.641  39.246  29.772  1.00256.02           O
ATOM    743  N   LYS A  91      42.969  37.890  30.983  1.00126.43           N
ATOM    744  CA  LYS A  91      44.111  38.222  30.191  1.00126.43           C
ATOM    745  CB  LYS A  91      45.256  38.897  30.970  1.00126.43           C
ATOM    746  CG  LYS A  91      46.466  39.226  30.097  1.00126.43           C
ATOM    747  CD  LYS A  91      46.195  40.273  29.016  0.00126.43           C
ATOM    748  CE  LYS A  91      46.359  41.715  29.494  0.00126.43           C
ATOM    749  NZ  LYS A  91      46.107  42.654  28.374  0.00126.43           N
ATOM    750  C   LYS A  91      44.618  36.928  29.674  1.00126.43           C
ATOM    751  O   LYS A  91      45.043  36.067  30.441  1.00126.43           O
ATOM    752  N   VAL A  92      44.575  36.742  28.345  1.00 33.21           N
ATOM    753  CA  VAL A  92      45.022  35.484  27.837  1.00 33.21           C
ATOM    754  CB  VAL A  92      43.906  34.625  27.323  1.00 33.21           C
ATOM    755  CG1 VAL A  92      44.511  33.348  26.716  1.00 33.21           C
ATOM    756  CG2 VAL A  92      42.919  34.365  28.474  1.00 33.21           C
ATOM    757  C   VAL A  92      45.938  35.740  26.690  1.00 33.21           C
ATOM    758  O   VAL A  92      45.754  36.682  25.921  1.00 33.21           O
ATOM    759  N   ILE A  93      46.977  34.894  26.569  1.00 75.56           N
ATOM    760  CA  ILE A  93      47.893  34.991  25.476  1.00 75.56           C
ATOM    761  CB  ILE A  93      49.305  35.273  25.900  1.00 75.56           C
ATOM    762  CG1 ILE A  93      49.395  36.630  26.619  1.00 75.56           C
ATOM    763  CG2 ILE A  93      50.196  35.177  24.651  1.00 75.56           C
ATOM    764  CD1 ILE A  93      48.692  36.653  27.974  1.00 75.56           C
ATOM    765  C   ILE A  93      47.890  33.647  24.830  1.00 75.56           C
ATOM    766  O   ILE A  93      47.972  32.626  25.514  1.00 75.56           O
ATOM    767  N   SER A  94      47.782  33.604  23.489  1.00 79.86           N
ATOM    768  CA  SER A  94      47.758  32.325  22.849  1.00 79.86           C
ATOM    769  CB  SER A  94      46.560  32.140  21.903  1.00 79.86           C
ATOM    770  OG  SER A  94      46.582  30.840  21.334  1.00 79.86           O
ATOM    771  C   SER A  94      49.002  32.227  22.027  1.00 79.86           C
ATOM    772  O   SER A  94      49.459  33.219  21.458  1.00 79.86           O
ATOM    773  N   TYR A  95      49.612  31.023  21.999  1.00 64.89           N
ATOM    774  CA  TYR A  95      50.784  30.825  21.200  1.00 64.89           C
ATOM    775  CB  TYR A  95      52.021  30.449  22.030  1.00 64.89           C
ATOM    776  CG  TYR A  95      52.309  31.595  22.936  1.00 64.89           C
ATOM    777  CD1 TYR A  95      53.087  32.648  22.513  1.00 64.89           C
ATOM    778  CD2 TYR A  95      51.791  31.617  24.211  1.00 64.89           C
ATOM    779  CE1 TYR A  95      53.350  33.704  23.354  1.00 64.89           C
ATOM    780  CE2 TYR A  95      52.050  32.670  25.055  1.00 64.89           C
ATOM    781  CZ  TYR A  95      52.832  33.716  24.627  1.00 64.89           C
ATOM    782  OH  TYR A  95      53.100  34.799  25.490  1.00 64.89           O
ATOM    783  C   TYR A  95      50.499  29.675  20.290  1.00 64.89           C
ATOM    784  O   TYR A  95      50.466  28.523  20.715  1.00 64.89           O
ATOM    785  N   CYS A  96      50.281  29.979  19.003  1.00 69.09           N
ATOM    786  CA  CYS A  96      49.988  29.012  17.988  1.00 69.09           C
ATOM    787  CB  CYS A  96      49.385  29.683  16.748  1.00 69.09           C
ATOM    788  SG  CYS A  96      47.757  30.379  17.152  1.00 69.09           S
ATOM    789  C   CYS A  96      51.235  28.247  17.654  1.00 69.09           C
ATOM    790  O   CYS A  96      51.193  27.182  17.038  1.00 69.09           O
ATOM    791  N   ASN A  97      52.389  28.853  17.980  1.00138.60           N
ATOM    792  CA  ASN A  97      53.704  28.314  17.779  1.00138.60           C
ATOM    793  CB  ASN A  97      54.794  29.352  18.083  1.00138.60           C
ATOM    794  CG  ASN A  97      54.430  30.620  17.340  1.00138.60           C
ATOM    795  OD1 ASN A  97      53.590  31.388  17.805  1.00138.60           O
ATOM    796  ND2 ASN A  97      55.066  30.849  16.160  1.00138.60           N
ATOM    797  C   ASN A  97      53.964  27.190  18.742  1.00138.60           C
ATOM    798  O   ASN A  97      54.773  26.307  18.465  1.00138.60           O
ATOM    799  N   VAL A  98      53.327  27.205  19.930  1.00 67.86           N
ATOM    800  CA  VAL A  98      53.695  26.262  20.961  1.00 67.86           C
ATOM    801  CB  VAL A  98      54.324  26.989  22.131  1.00 67.86           C
ATOM    802  CG1 VAL A  98      54.757  26.022  23.245  1.00 67.86           C
ATOM    803  CG2 VAL A  98      55.469  27.855  21.581  1.00 67.86           C
ATOM    804  C   VAL A  98      52.468  25.506  21.416  1.00 67.86           C
ATOM    805  O   VAL A  98      51.352  25.819  21.001  1.00 67.86           O
ATOM    806  N   THR A  99      52.646  24.455  22.259  1.00 66.40           N
ATOM    807  CA  THR A  99      51.533  23.658  22.718  1.00 66.40           C
ATOM    808  CB  THR A  99      51.468  22.313  22.055  1.00 66.40           C
ATOM    809  OG1 THR A  99      52.613  21.548  22.401  1.00 66.40           O
ATOM    810  CG2 THR A  99      51.411  22.516  20.532  1.00 66.40           C
ATOM    811  C   THR A  99      51.579  23.394  24.208  1.00 66.40           C
ATOM    812  O   THR A  99      52.454  23.875  24.928  1.00 66.40           O
ATOM    813  N   ILE A 100      50.590  22.584  24.667  1.00151.73           N
ATOM    814  CA  ILE A 100      50.366  22.055  26.004  1.00151.73           C
ATOM    815  CB  ILE A 100      48.911  22.044  26.395  1.00151.73           C
ATOM    816  CG1 ILE A 100      48.343  23.472  26.330  1.00151.73           C
ATOM    817  CG2 ILE A 100      48.779  21.416  27.793  1.00151.73           C
ATOM    818  CD1 ILE A 100      46.818  23.528  26.412  1.00151.73           C
ATOM    819  C   ILE A 100      50.855  20.581  25.847  1.00151.73           C
ATOM    820  O   ILE A 100      51.572  20.375  24.877  1.00151.73           O
ATOM    821  N   GLY A 101      50.582  19.532  26.720  1.00230.98           N
ATOM    822  CA  GLY A 101      51.204  18.164  26.557  1.00230.98           C
ATOM    823  C   GLY A 101      50.261  16.833  26.350  1.00230.98           C
ATOM    824  O   GLY A 101      49.166  16.958  26.898  1.00230.98           O
ATOM    825  N   TRP A 102      50.601  15.632  25.544  1.00275.41           N
ATOM    826  CA  TRP A 102      50.112  14.152  25.461  1.00275.41           C
ATOM    827  CB  TRP A 102      48.583  13.940  25.488  1.00275.41           C
ATOM    828  CG  TRP A 102      47.908  14.163  26.819  1.00275.41           C
ATOM    829  CD2 TRP A 102      46.999  15.238  27.095  1.00275.41           C
ATOM    830  CD1 TRP A 102      47.943  13.389  27.943  1.00275.41           C
ATOM    831  NE1 TRP A 102      47.130  13.928  28.910  1.00275.41           N
ATOM    832  CE2 TRP A 102      46.537  15.064  28.398  1.00275.41           C
ATOM    833  CE3 TRP A 102      46.572  16.278  26.318  1.00275.41           C
ATOM    834  CZ2 TRP A 102      45.639  15.931  28.949  1.00275.41           C
ATOM    835  CZ3 TRP A 102      45.677  17.159  26.882  1.00275.41           C
ATOM    836  CH2 TRP A 102      45.221  16.989  28.172  1.00275.41           C
ATOM    837  C   TRP A 102      50.597  13.254  24.248  1.00275.41           C
ATOM    838  O   TRP A 102      50.238  13.523  23.101  1.00275.41           O
ATOM    839  N   SER A 103      51.324  12.082  24.445  1.00 90.13           N
ATOM    840  CA  SER A 103      51.752  11.190  23.346  1.00 90.13           C
ATOM    841  CB  SER A 103      53.182  11.473  22.854  1.00 90.13           C
ATOM    842  OG  SER A 103      54.117  11.207  23.889  1.00 90.13           O
ATOM    843  C   SER A 103      51.731   9.737  23.806  1.00 90.13           C
ATOM    844  O   SER A 103      52.030   9.448  24.962  1.00 90.13           O
ATOM    845  N   HIS A 104      51.382   8.769  22.912  1.00 76.93           N
ATOM    846  CA  HIS A 104      51.347   7.363  23.269  1.00 76.93           C
ATOM    847  ND1 HIS A 104      48.146   8.556  23.847  1.00 76.93           N
ATOM    848  CG  HIS A 104      48.823   7.409  23.492  1.00 76.93           C
ATOM    849  CB  HIS A 104      50.120   6.978  24.111  1.00 76.93           C
ATOM    850  NE2 HIS A 104      46.944   7.577  22.253  1.00 76.93           N
ATOM    851  CD2 HIS A 104      48.075   6.824  22.516  1.00 76.93           C
ATOM    852  CE1 HIS A 104      47.030   8.606  23.076  1.00 76.93           C
ATOM    853  C   HIS A 104      51.291   6.535  22.016  1.00 76.93           C
ATOM    854  O   HIS A 104      50.926   7.025  20.951  1.00 76.93           O
ATOM    855  N   ASN A 105      51.634   5.232  22.119  1.00 62.21           N
ATOM    856  CA  ASN A 105      51.616   4.365  20.972  1.00 62.21           C
ATOM    857  CB  ASN A 105      52.221   2.975  21.235  1.00 62.21           C
ATOM    858  CG  ASN A 105      51.335   2.255  22.240  1.00 62.21           C
ATOM    859  OD1 ASN A 105      50.616   2.884  23.015  1.00 62.21           O
ATOM    860  ND2 ASN A 105      51.377   0.896  22.223  1.00 62.21           N
ATOM    861  C   ASN A 105      50.184   4.174  20.585  1.00 62.21           C
ATOM    862  O   ASN A 105      49.273   4.456  21.360  1.00 62.21           O
ATOM    863  N   ASP A 106      49.954   3.666  19.362  1.00105.18           N
ATOM    864  CA  ASP A 106      48.633   3.509  18.822  1.00105.18           C
ATOM    865  CB  ASP A 106      48.638   2.868  17.426  1.00105.18           C
ATOM    866  CG  ASP A 106      47.213   2.902  16.895  1.00105.18           C
ATOM    867  OD1 ASP A 106      46.655   4.025  16.778  1.00105.18           O
ATOM    868  OD2 ASP A 106      46.658   1.806  16.614  1.00105.18           O
ATOM    869  C   ASP A 106      47.813   2.611  19.706  1.00105.18           C
ATOM    870  O   ASP A 106      46.593   2.749  19.771  1.00105.18           O
ATOM    871  N   ASP A 107      48.448   1.619  20.356  1.00 98.06           N
ATOM    872  CA  ASP A 107      47.758   0.679  21.201  1.00 98.06           C
ATOM    873  CB  ASP A 107      48.634  -0.533  21.563  1.00 98.06           C
ATOM    874  CG  ASP A 107      47.714  -1.689  21.931  1.00 98.06           C
ATOM    875  OD1 ASP A 107      46.665  -1.846  21.250  1.00 98.06           O
ATOM    876  OD2 ASP A 107      48.057  -2.444  22.880  1.00 98.06           O
ATOM    877  C   ASP A 107      47.313   1.337  22.478  1.00 98.06           C
ATOM    878  O   ASP A 107      46.328   0.917  23.085  1.00 98.06           O
ATOM    879  N   GLY A 108      48.049   2.374  22.935  1.00 46.15           N
ATOM    880  CA  GLY A 108      47.719   3.053  24.159  1.00 46.15           C
ATOM    881  C   GLY A 108      48.502   2.472  25.305  1.00 46.15           C
ATOM    882  O   GLY A 108      48.167   2.728  26.460  1.00 46.15           O
ATOM    883  N   GLY A 109      49.506   1.608  25.031  1.00 67.90           N
ATOM    884  CA  GLY A 109      50.296   1.017  26.089  1.00 67.90           C
ATOM    885  C   GLY A 109      51.267   1.963  26.747  1.00 67.90           C
ATOM    886  O   GLY A 109      51.209   2.186  27.956  1.00 67.90           O
ATOM    887  N   ASP A 110      52.169   2.584  25.961  1.00108.29           N
ATOM    888  CA  ASP A 110      53.188   3.405  26.552  1.00108.29           C
ATOM    889  CB  ASP A 110      54.570   3.154  25.936  1.00108.29           C
ATOM    890  CG  ASP A 110      55.610   3.674  26.908  1.00108.29           C
ATOM    891  OD1 ASP A 110      55.303   3.738  28.128  1.00108.29           O
ATOM    892  OD2 ASP A 110      56.726   4.017  26.440  1.00108.29           O
ATOM    893  C   ASP A 110      52.824   4.835  26.297  1.00108.29           C
ATOM    894  O   ASP A 110      52.479   5.206  25.174  1.00108.29           O
ATOM    895  N   TRP A 111      52.901   5.671  27.354  1.00 98.27           N
ATOM    896  CA  TRP A 111      52.528   7.055  27.297  1.00 98.27           C
ATOM    897  CB  TRP A 111      51.330   7.390  28.207  1.00 98.27           C
ATOM    898  CG  TRP A 111      49.989   6.853  27.758  1.00 98.27           C
ATOM    899  CD2 TRP A 111      48.827   7.674  27.549  1.00 98.27           C
ATOM    900  CD1 TRP A 111      49.598   5.565  27.533  1.00 98.27           C
ATOM    901  NE1 TRP A 111      48.268   5.533  27.181  1.00 98.27           N
ATOM    902  CE2 TRP A 111      47.781   6.823  27.192  1.00 98.27           C
ATOM    903  CE3 TRP A 111      48.644   9.025  27.654  1.00 98.27           C
ATOM    904  CZ2 TRP A 111      46.531   7.314  26.933  1.00 98.27           C
ATOM    905  CZ3 TRP A 111      47.385   9.517  27.385  1.00 98.27           C
ATOM    906  CH2 TRP A 111      46.349   8.676  27.032  1.00 98.27           C
ATOM    907  C   TRP A 111      53.667   7.892  27.796  1.00 98.27           C
ATOM    908  O   TRP A 111      54.543   7.418  28.516  1.00 98.27           O
ATOM    909  N   ALA A 112      53.681   9.177  27.388  1.00 64.26           N
ATOM    910  CA  ALA A 112      54.657  10.135  27.819  1.00 64.26           C
ATOM    911  CB  ALA A 112      55.959  10.102  26.999  1.00 64.26           C
ATOM    912  C   ALA A 112      54.037  11.485  27.619  1.00 64.26           C
ATOM    913  O   ALA A 112      52.992  11.613  26.978  1.00 64.26           O
ATOM    914  N   CYS A 113      54.658  12.534  28.195  1.00 70.01           N
ATOM    915  CA  CYS A 113      54.126  13.866  28.054  1.00 70.01           C
ATOM    916  CB  CYS A 113      53.974  14.593  29.400  1.00 70.01           C
ATOM    917  SG  CYS A 113      52.838  13.699  30.496  1.00 70.01           S
ATOM    918  C   CYS A 113      55.110  14.635  27.227  1.00 70.01           C
ATOM    919  O   CYS A 113      56.304  14.354  27.277  1.00 70.01           O
ATOM    920  N   PHE A 114      54.638  15.610  26.415  1.00 88.50           N
ATOM    921  CA  PHE A 114      55.556  16.359  25.602  1.00 88.50           C
ATOM    922  CB  PHE A 114      55.741  15.779  24.187  1.00 88.50           C
ATOM    923  CG  PHE A 114      54.480  15.997  23.416  1.00 88.50           C
ATOM    924  CD1 PHE A 114      53.382  15.189  23.600  1.00 88.50           C
ATOM    925  CD2 PHE A 114      54.404  17.012  22.489  1.00 88.50           C
ATOM    926  CE1 PHE A 114      52.229  15.399  22.879  1.00 88.50           C
ATOM    927  CE2 PHE A 114      53.255  17.228  21.765  1.00 88.50           C
ATOM    928  CZ  PHE A 114      52.162  16.420  21.960  1.00 88.50           C
ATOM    929  C   PHE A 114      55.058  17.762  25.420  1.00 88.50           C
ATOM    930  O   PHE A 114      53.906  18.084  25.711  1.00 88.50           O
ATOM    931  N   ARG A 115      55.961  18.649  24.954  1.00 78.40           N
ATOM    932  CA  ARG A 115      55.599  20.002  24.632  1.00 78.40           C
ATOM    933  CB  ARG A 115      56.200  21.064  25.569  1.00 78.40           C
ATOM    934  CG  ARG A 115      55.572  21.095  26.964  1.00 78.40           C
ATOM    935  CD  ARG A 115      56.183  22.162  27.876  1.00 78.40           C
ATOM    936  NE  ARG A 115      55.397  22.179  29.142  1.00 78.40           N
ATOM    937  CZ  ARG A 115      55.817  22.935  30.198  1.00 78.40           C
ATOM    938  NH1 ARG A 115      56.971  23.658  30.106  1.00 78.40           N
ATOM    939  NH2 ARG A 115      55.080  22.970  31.346  1.00 78.40           N
ATOM    940  C   ARG A 115      56.174  20.240  23.275  1.00 78.40           C
ATOM    941  O   ARG A 115      57.229  19.701  22.944  1.00 78.40           O
ATOM    942  N   GLY A 116      55.497  21.053  22.442  1.00 33.41           N
ATOM    943  CA  GLY A 116      56.008  21.247  21.117  1.00 33.41           C
ATOM    944  C   GLY A 116      56.189  22.706  20.849  1.00 33.41           C
ATOM    945  O   GLY A 116      55.463  23.547  21.376  1.00 33.41           O
ATOM    946  N   GLU A 117      57.198  23.027  20.011  1.00 77.47           N
ATOM    947  CA  GLU A 117      57.453  24.376  19.592  1.00 77.47           C
ATOM    948  CB  GLU A 117      58.746  24.980  20.167  1.00 77.47           C
ATOM    949  CG  GLU A 117      58.984  26.417  19.699  1.00 77.47           C
ATOM    950  CD  GLU A 117      60.279  26.926  20.315  1.00 77.47           C
ATOM    951  OE1 GLU A 117      60.890  26.177  21.123  1.00 77.47           O
ATOM    952  OE2 GLU A 117      60.675  28.075  19.981  1.00 77.47           O
ATOM    953  C   GLU A 117      57.646  24.309  18.108  1.00 77.47           C
ATOM    954  O   GLU A 117      58.218  23.344  17.605  1.00 77.47           O
ATOM    955  N   GLN A 118      57.174  25.332  17.363  1.00 99.02           N
ATOM    956  CA  GLN A 118      57.310  25.305  15.931  1.00 99.02           C
ATOM    957  CB  GLN A 118      56.188  26.080  15.218  1.00 99.02           C
ATOM    958  CG  GLN A 118      56.181  25.929  13.696  1.00 99.02           C
ATOM    959  CD  GLN A 118      54.951  26.659  13.174  1.00 99.02           C
ATOM    960  OE1 GLN A 118      54.542  26.474  12.028  1.00 99.02           O
ATOM    961  NE2 GLN A 118      54.334  27.506  14.041  1.00 99.02           N
ATOM    962  C   GLN A 118      58.627  25.936  15.595  1.00 99.02           C
ATOM    963  O   GLN A 118      58.766  27.158  15.572  1.00 99.02           O
ATOM    964  N   ILE A 119      59.656  25.086  15.414  1.00167.97           N
ATOM    965  CA  ILE A 119      60.994  25.534  15.150  1.00167.97           C
ATOM    966  CB  ILE A 119      62.042  24.524  15.515  1.00167.97           C
ATOM    967  CG1 ILE A 119      62.028  24.255  17.029  0.00167.97           C
ATOM    968  CG2 ILE A 119      63.394  25.049  15.004  0.00167.97           C
ATOM    969  CD1 ILE A 119      62.969  23.129  17.451  1.00167.97           C
ATOM    970  C   ILE A 119      61.285  25.952  13.754  1.00167.97           C
ATOM    971  O   ILE A 119      61.777  27.053  13.558  1.00167.97           O
ATOM    972  N   MET A 120      60.988  25.118  12.737  1.00 72.59           N
ATOM    973  CA  MET A 120      61.447  25.494  11.425  1.00 72.59           C
ATOM    974  CB  MET A 120      61.150  24.471  10.318  1.00 72.59           C
ATOM    975  CG  MET A 120      61.746  24.868   8.965  1.00 72.59           C
ATOM    976  SD  MET A 120      61.578  23.619   7.656  1.00 72.59           S
ATOM    977  CE  MET A 120      59.781  23.799   7.477  1.00 72.59           C
ATOM    978  C   MET A 120      60.753  26.747  11.063  1.00 72.59           C
ATOM    979  O   MET A 120      61.342  27.669  10.500  1.00 72.59           O
ATOM    980  N   ARG A 121      59.474  26.793  11.451  1.00121.80           N
ATOM    981  CA  ARG A 121      58.605  27.894  11.212  1.00121.80           C
ATOM    982  CB  ARG A 121      58.877  28.683   9.918  1.00121.80           C
ATOM    983  CG  ARG A 121      58.795  27.842   8.642  1.00121.80           C
ATOM    984  CD  ARG A 121      59.070  28.650   7.371  1.00121.80           C
ATOM    985  NE  ARG A 121      59.073  27.705   6.219  1.00121.80           N
ATOM    986  CZ  ARG A 121      59.243  28.183   4.952  1.00121.80           C
ATOM    987  NH1 ARG A 121      59.380  29.525   4.743  1.00121.80           N
ATOM    988  NH2 ARG A 121      59.279  27.321   3.895  1.00121.80           N
ATOM    989  C   ARG A 121      57.253  27.234  11.036  1.00121.80           C
ATOM    990  O   ARG A 121      57.232  25.976  11.077  1.00121.80           O
ATOM    991  OXT ARG A 121      56.237  27.957  10.852  1.00121.80           O
TER     992      ARG A 121
ATOM    993  N   LEU B 122      22.872   4.481  -3.194  1.00108.88           N
ATOM    994  CA  LEU B 122      22.638   5.451  -2.106  1.00108.88           C
ATOM    995  CB  LEU B 122      23.620   6.631  -2.266  1.00108.88           C
ATOM    996  CG  LEU B 122      23.765   7.558  -1.041  1.00108.88           C
ATOM    997  CD1 LEU B 122      24.762   8.692  -1.321  1.00108.88           C
ATOM    998  CD2 LEU B 122      22.419   8.080  -0.537  1.00108.88           C
ATOM    999  C   LEU B 122      21.216   5.907  -2.234  1.00108.88           C
ATOM   1000  O   LEU B 122      20.748   6.216  -3.330  1.00108.88           O
ATOM   1001  N   PRO B 123      20.512   5.907  -1.134  1.00 68.62           N
ATOM   1002  CA  PRO B 123      19.115   6.263  -1.162  1.00 68.62           C
ATOM   1003  CD  PRO B 123      20.782   4.888  -0.131  1.00 68.62           C
ATOM   1004  CB  PRO B 123      18.505   5.680   0.112  1.00 68.62           C
ATOM   1005  CG  PRO B 123      19.413   4.484   0.438  1.00 68.62           C
ATOM   1006  C   PRO B 123      18.865   7.731  -1.287  1.00 68.62           C
ATOM   1007  O   PRO B 123      19.761   8.525  -1.011  1.00 68.62           O
ATOM   1008  N   GLU B 124      17.659   8.114  -1.746  1.00 87.64           N
ATOM   1009  CA  GLU B 124      17.311   9.500  -1.839  1.00 87.64           C
ATOM   1010  CB  GLU B 124      15.992   9.771  -2.582  1.00 87.64           C
ATOM   1011  CG  GLU B 124      14.755   9.256  -1.845  1.00 87.64           C
ATOM   1012  CD  GLU B 124      13.535   9.916  -2.472  1.00 87.64           C
ATOM   1013  OE1 GLU B 124      13.722  10.721  -3.423  1.00 87.64           O
ATOM   1014  OE2 GLU B 124      12.400   9.631  -2.004  1.00 87.64           O
ATOM   1015  C   GLU B 124      17.127  10.038  -0.455  1.00 87.64           C
ATOM   1016  O   GLU B 124      17.492  11.179  -0.176  1.00 87.64           O
ATOM   1017  N   LYS B 125      16.533   9.227   0.448  1.00146.29           N
ATOM   1018  CA  LYS B 125      16.246   9.702   1.772  1.00146.29           C
ATOM   1019  CB  LYS B 125      14.743   9.998   1.966  1.00146.29           C
ATOM   1020  CG  LYS B 125      14.337  10.580   3.325  1.00146.29           C
ATOM   1021  CD  LYS B 125      14.428   9.597   4.493  1.00146.29           C
ATOM   1022  CE  LYS B 125      13.354   8.509   4.459  1.00146.29           C
ATOM   1023  NZ  LYS B 125      12.013   9.116   4.615  1.00146.29           N
ATOM   1024  C   LYS B 125      16.676   8.674   2.775  1.00146.29           C
ATOM   1025  O   LYS B 125      16.632   7.473   2.506  1.00146.29           O
ATOM   1026  N   PHE B 126      17.155   9.129   3.957  1.00 58.98           N
ATOM   1027  CA  PHE B 126      17.520   8.186   4.982  1.00 58.98           C
ATOM   1028  CB  PHE B 126      19.000   7.765   4.931  1.00 58.98           C
ATOM   1029  CG  PHE B 126      19.206   6.721   5.974  1.00 58.98           C
ATOM   1030  CD1 PHE B 126      19.524   7.070   7.267  1.00 58.98           C
ATOM   1031  CD2 PHE B 126      19.077   5.388   5.658  1.00 58.98           C
ATOM   1032  CE1 PHE B 126      19.711   6.105   8.228  1.00 58.98           C
ATOM   1033  CE2 PHE B 126      19.263   4.418   6.615  1.00 58.98           C
ATOM   1034  CZ  PHE B 126      19.582   4.776   7.903  1.00 58.98           C
ATOM   1035  C   PHE B 126      17.264   8.792   6.334  1.00 58.98           C
ATOM   1036  O   PHE B 126      17.424   9.994   6.539  1.00 58.98           O
ATOM   1037  N   ASP B 127      16.840   7.951   7.300  1.00 98.64           N
ATOM   1038  CA  ASP B 127      16.578   8.378   8.647  1.00 98.64           C
ATOM   1039  CB  ASP B 127      15.111   8.797   8.863  1.00 98.64           C
ATOM   1040  CG  ASP B 127      14.974   9.505  10.205  1.00 98.64           C
ATOM   1041  OD1 ASP B 127      15.870   9.325  11.072  1.00 98.64           O
ATOM   1042  OD2 ASP B 127      13.965  10.240  10.379  1.00 98.64           O
ATOM   1043  C   ASP B 127      16.860   7.195   9.530  1.00 98.64           C
ATOM   1044  O   ASP B 127      16.177   6.174   9.451  1.00 98.64           O
ATOM   1045  N   TRP B 128      17.876   7.306  10.409  1.00116.48           N
ATOM   1046  CA  TRP B 128      18.269   6.214  11.258  1.00116.48           C
ATOM   1047  CB  TRP B 128      19.633   6.382  11.942  1.00116.48           C
ATOM   1048  CG  TRP B 128      20.760   6.061  10.991  1.00116.48           C
ATOM   1049  CD2 TRP B 128      21.013   4.733  10.504  1.00116.48           C
ATOM   1050  CD1 TRP B 128      21.679   6.873  10.395  1.00116.48           C
ATOM   1051  NE1 TRP B 128      22.498   6.132   9.575  1.00116.48           N
ATOM   1052  CE2 TRP B 128      22.096   4.813   9.630  1.00116.48           C
ATOM   1053  CE3 TRP B 128      20.389   3.545  10.761  1.00116.48           C
ATOM   1054  CZ2 TRP B 128      22.575   3.701   8.998  1.00116.48           C
ATOM   1055  CZ3 TRP B 128      20.877   2.424  10.126  1.00116.48           C
ATOM   1056  CH2 TRP B 128      21.949   2.501   9.261  1.00116.48           C
ATOM   1057  C   TRP B 128      17.219   5.887  12.270  1.00116.48           C
ATOM   1058  O   TRP B 128      17.268   4.828  12.893  1.00116.48           O
ATOM   1059  N   ARG B 129      16.324   6.847  12.547  1.00167.39           N
ATOM   1060  CA  ARG B 129      15.213   6.673  13.439  1.00167.39           C
ATOM   1061  CB  ARG B 129      14.542   8.022  13.724  1.00167.39           C
ATOM   1062  CG  ARG B 129      15.475   8.944  14.513  1.00167.39           C
ATOM   1063  CD  ARG B 129      15.383  10.416  14.113  1.00167.39           C
ATOM   1064  NE  ARG B 129      14.023  10.912  14.444  1.00167.39           N
ATOM   1065  CZ  ARG B 129      13.534  12.000  13.783  1.00167.39           C
ATOM   1066  NH1 ARG B 129      14.219  12.517  12.722  1.00167.39           N
ATOM   1067  NH2 ARG B 129      12.375  12.586  14.199  1.00167.39           N
ATOM   1068  C   ARG B 129      14.224   5.735  12.821  1.00167.39           C
ATOM   1069  O   ARG B 129      13.552   4.982  13.524  1.00167.39           O
ATOM   1070  N   ASP B 130      14.070   5.773  11.483  1.00 77.55           N
ATOM   1071  CA  ASP B 130      13.096   4.900  10.902  1.00 77.55           C
ATOM   1072  CB  ASP B 130      11.827   5.633  10.433  1.00 77.55           C
ATOM   1073  CG  ASP B 130      10.755   4.594  10.125  1.00 77.55           C
ATOM   1074  OD1 ASP B 130      11.016   3.383  10.354  1.00 77.55           O
ATOM   1075  OD2 ASP B 130       9.658   5.001   9.658  1.00 77.55           O
ATOM   1076  C   ASP B 130      13.674   4.222   9.708  1.00 77.55           C
ATOM   1077  O   ASP B 130      13.545   4.686   8.578  1.00 77.55           O
ATOM   1078  N   VAL B 131      14.310   3.068   9.932  1.00189.99           N
ATOM   1079  CA  VAL B 131      14.763   2.285   8.835  1.00189.99           C
ATOM   1080  CB  VAL B 131      15.944   1.427   9.203  1.00189.99           C
ATOM   1081  CG1 VAL B 131      15.598   0.624  10.463  1.00189.99           C
ATOM   1082  CG2 VAL B 131      16.375   0.587   7.988  1.00189.99           C
ATOM   1083  C   VAL B 131      13.528   1.495   8.556  1.00189.99           C
ATOM   1084  O   VAL B 131      12.441   2.062   8.543  1.00189.99           O
ATOM   1085  N   GLY B 132      13.614   0.177   8.416  1.00123.85           N
ATOM   1086  CA  GLY B 132      12.490  -0.641   8.049  1.00123.85           C
ATOM   1087  C   GLY B 132      11.334  -0.407   8.983  1.00123.85           C
ATOM   1088  O   GLY B 132      10.213  -0.810   8.697  1.00123.85           O
ATOM   1089  N   GLY B 133      11.555   0.221  10.145  1.00 61.93           N
ATOM   1090  CA  GLY B 133      10.494   0.412  11.087  1.00 61.93           C
ATOM   1091  C   GLY B 133      11.197   0.388  12.387  1.00 61.93           C
ATOM   1092  O   GLY B 133      10.637   0.676  13.442  1.00 61.93           O
ATOM   1093  N   ILE B 134      12.493   0.056  12.302  1.00 66.55           N
ATOM   1094  CA  ILE B 134      13.321  -0.017  13.463  1.00 66.55           C
ATOM   1095  CB  ILE B 134      14.393  -1.057  13.333  1.00 66.55           C
ATOM   1096  CG1 ILE B 134      13.751  -2.438  13.110  1.00 66.55           C
ATOM   1097  CG2 ILE B 134      15.286  -0.987  14.581  1.00 66.55           C
ATOM   1098  CD1 ILE B 134      14.741  -3.506  12.649  1.00 66.55           C
ATOM   1099  C   ILE B 134      13.988   1.310  13.703  1.00 66.55           C
ATOM   1100  O   ILE B 134      14.393   2.004  12.769  1.00 66.55           O
ATOM   1101  N   ASP B 135      14.072   1.705  14.993  1.00 72.62           N
ATOM   1102  CA  ASP B 135      14.691   2.937  15.421  1.00 72.62           C
ATOM   1103  CB  ASP B 135      13.857   3.703  16.461  1.00 72.62           C
ATOM   1104  CG  ASP B 135      14.610   4.973  16.832  1.00 72.62           C
ATOM   1105  OD1 ASP B 135      15.480   5.404  16.031  1.00 72.62           O
ATOM   1106  OD2 ASP B 135      14.326   5.526  17.929  1.00 72.62           O
ATOM   1107  C   ASP B 135      16.017   2.633  16.079  1.00 72.62           C
ATOM   1108  O   ASP B 135      16.097   1.864  17.035  1.00 72.62           O
ATOM   1109  N   TYR B 136      17.106   3.151  15.479  1.00138.45           N
ATOM   1110  CA  TYR B 136      18.484   3.090  15.913  1.00138.45           C
ATOM   1111  CB  TYR B 136      19.459   2.991  14.733  1.00138.45           C
ATOM   1112  CG  TYR B 136      19.198   1.637  14.164  1.00138.45           C
ATOM   1113  CD1 TYR B 136      19.787   0.526  14.726  1.00138.45           C
ATOM   1114  CD2 TYR B 136      18.359   1.470  13.087  1.00138.45           C
ATOM   1115  CE1 TYR B 136      19.554  -0.730  14.217  1.00138.45           C
ATOM   1116  CE2 TYR B 136      18.122   0.216  12.573  1.00138.45           C
ATOM   1117  CZ  TYR B 136      18.720  -0.886  13.137  1.00138.45           C
ATOM   1118  OH  TYR B 136      18.476  -2.172  12.610  1.00138.45           O
ATOM   1119  C   TYR B 136      18.941   4.175  16.869  1.00138.45           C
ATOM   1120  O   TYR B 136      20.008   4.047  17.466  1.00138.45           O
ATOM   1121  N   VAL B 137      18.252   5.335  16.940  1.00 66.57           N
ATOM   1122  CA  VAL B 137      18.765   6.439  17.725  1.00 66.57           C
ATOM   1123  CB  VAL B 137      18.417   7.771  17.124  1.00 66.57           C
ATOM   1124  CG1 VAL B 137      18.982   8.889  18.017  1.00 66.57           C
ATOM   1125  CG2 VAL B 137      18.934   7.797  15.677  1.00 66.57           C
ATOM   1126  C   VAL B 137      18.246   6.425  19.141  1.00 66.57           C
ATOM   1127  O   VAL B 137      17.086   6.107  19.401  1.00 66.57           O
ATOM   1128  N   SER B 138      19.127   6.792  20.105  1.00 51.89           N
ATOM   1129  CA  SER B 138      18.766   6.840  21.499  1.00 51.89           C
ATOM   1130  CB  SER B 138      19.977   6.849  22.446  1.00 51.89           C
ATOM   1131  OG  SER B 138      20.747   8.023  22.234  1.00 51.89           O
ATOM   1132  C   SER B 138      17.970   8.093  21.721  1.00 51.89           C
ATOM   1133  O   SER B 138      17.936   8.970  20.862  1.00 51.89           O
ATOM   1134  N   PRO B 139      17.341   8.203  22.864  1.00 71.89           N
ATOM   1135  CA  PRO B 139      16.458   9.312  23.129  1.00 71.89           C
ATOM   1136  CD  PRO B 139      16.930   7.006  23.582  1.00 71.89           C
ATOM   1137  CB  PRO B 139      15.686   8.931  24.391  1.00 71.89           C
ATOM   1138  CG  PRO B 139      15.651   7.393  24.341  1.00 71.89           C
ATOM   1139  C   PRO B 139      17.114  10.650  23.211  1.00 71.89           C
ATOM   1140  O   PRO B 139      18.311  10.730  23.483  1.00 71.89           O
ATOM   1141  N   VAL B 140      16.329  11.715  22.946  1.00 33.30           N
ATOM   1142  CA  VAL B 140      16.811  13.065  23.007  1.00 33.30           C
ATOM   1143  CB  VAL B 140      15.856  14.063  22.418  1.00 33.30           C
ATOM   1144  CG1 VAL B 140      16.423  15.476  22.629  1.00 33.30           C
ATOM   1145  CG2 VAL B 140      15.615  13.701  20.943  1.00 33.30           C
ATOM   1146  C   VAL B 140      16.982  13.401  24.453  1.00 33.30           C
ATOM   1147  O   VAL B 140      16.198  12.969  25.296  1.00 33.30           O
ATOM   1148  N   ARG B 141      18.036  14.175  24.773  1.00111.06           N
ATOM   1149  CA  ARG B 141      18.305  14.543  26.135  1.00111.06           C
ATOM   1150  CB  ARG B 141      19.590  13.920  26.703  1.00111.06           C
ATOM   1151  CG  ARG B 141      19.514  12.404  26.878  1.00111.06           C
ATOM   1152  CD  ARG B 141      20.731  11.829  27.604  1.00111.06           C
ATOM   1153  NE  ARG B 141      20.734  12.403  28.979  1.00111.06           N
ATOM   1154  CZ  ARG B 141      21.843  12.283  29.765  1.00111.06           C
ATOM   1155  NH1 ARG B 141      22.952  11.650  29.287  1.00111.06           N
ATOM   1156  NH2 ARG B 141      21.851  12.797  31.029  1.00111.06           N
ATOM   1157  C   ARG B 141      18.485  16.029  26.199  1.00111.06           C
ATOM   1158  O   ARG B 141      18.493  16.713  25.176  1.00111.06           O
ATOM   1159  N   ASP B 142      18.592  16.570  27.433  1.00 47.60           N
ATOM   1160  CA  ASP B 142      18.766  17.986  27.608  1.00 47.60           C
ATOM   1161  CB  ASP B 142      17.654  18.618  28.465  1.00 47.60           C
ATOM   1162  CG  ASP B 142      17.721  20.133  28.332  1.00 47.60           C
ATOM   1163  OD1 ASP B 142      18.759  20.644  27.835  1.00 47.60           O
ATOM   1164  OD2 ASP B 142      16.728  20.800  28.728  1.00 47.60           O
ATOM   1165  C   ASP B 142      20.077  18.226  28.303  1.00 47.60           C
ATOM   1166  O   ASP B 142      20.326  17.711  29.392  1.00 47.60           O
ATOM   1167  N   GLN B 143      20.965  19.011  27.657  1.00 66.21           N
ATOM   1168  CA  GLN B 143      22.266  19.369  28.170  1.00 66.21           C
ATOM   1169  CB  GLN B 143      23.167  20.032  27.110  1.00 66.21           C
ATOM   1170  CG  GLN B 143      22.639  21.364  26.578  1.00 66.21           C
ATOM   1171  CD  GLN B 143      23.638  21.878  25.550  1.00 66.21           C
ATOM   1172  OE1 GLN B 143      24.808  22.092  25.855  1.00 66.21           O
ATOM   1173  NE2 GLN B 143      23.160  22.075  24.292  1.00 66.21           N
ATOM   1174  C   GLN B 143      22.125  20.302  29.331  1.00 66.21           C
ATOM   1175  O   GLN B 143      22.997  20.359  30.197  1.00 66.21           O
ATOM   1176  N   GLY B 144      21.048  21.110  29.349  1.00 29.61           N
ATOM   1177  CA  GLY B 144      20.858  22.021  30.440  1.00 29.61           C
ATOM   1178  C   GLY B 144      21.755  23.195  30.209  1.00 29.61           C
ATOM   1179  O   GLY B 144      22.120  23.506  29.078  1.00 29.61           O
ATOM   1180  N   ILE B 145      22.121  23.872  31.311  1.00105.13           N
ATOM   1181  CA  ILE B 145      22.920  25.063  31.336  1.00105.13           C
ATOM   1182  CB  ILE B 145      23.017  25.658  32.711  1.00105.13           C
ATOM   1183  CG1 ILE B 145      23.726  24.689  33.671  1.00105.13           C
ATOM   1184  CG2 ILE B 145      21.599  26.051  33.158  1.00105.13           C
ATOM   1185  CD1 ILE B 145      24.119  25.326  35.002  1.00105.13           C
ATOM   1186  C   ILE B 145      24.322  24.809  30.861  1.00105.13           C
ATOM   1187  O   ILE B 145      24.930  25.678  30.241  1.00105.13           O
ATOM   1188  N   CYS B 146      24.886  23.628  31.171  1.00 73.93           N
ATOM   1189  CA  CYS B 146      26.272  23.319  30.916  1.00 73.93           C
ATOM   1190  CB  CYS B 146      26.643  21.955  31.535  1.00 73.93           C
ATOM   1191  SG  CYS B 146      28.372  21.439  31.329  1.00 73.93           S
ATOM   1192  C   CYS B 146      26.565  23.287  29.436  1.00 73.93           C
ATOM   1193  O   CYS B 146      25.764  22.808  28.638  1.00 73.93           O
ATOM   1194  N   GLY B 147      27.754  23.789  29.024  1.00 58.14           N
ATOM   1195  CA  GLY B 147      28.087  23.820  27.619  1.00 58.14           C
ATOM   1196  C   GLY B 147      28.645  22.478  27.254  1.00 58.14           C
ATOM   1197  O   GLY B 147      29.798  22.353  26.841  1.00 58.14           O
ATOM   1198  N   SER B 148      27.796  21.445  27.427  1.00149.44           N
ATOM   1199  CA  SER B 148      28.067  20.049  27.218  1.00149.44           C
ATOM   1200  CB  SER B 148      27.286  19.128  28.171  1.00149.44           C
ATOM   1201  OG  SER B 148      27.882  19.112  29.457  1.00149.44           O
ATOM   1202  C   SER B 148      27.783  19.522  25.834  1.00149.44           C
ATOM   1203  O   SER B 148      27.892  18.314  25.638  1.00149.44           O
ATOM   1204  N   CYS B 149      27.452  20.359  24.835  1.00111.36           N
ATOM   1205  CA  CYS B 149      26.962  19.878  23.564  1.00111.36           C
ATOM   1206  CB  CYS B 149      26.861  21.014  22.539  1.00111.36           C
ATOM   1207  SG  CYS B 149      25.926  22.416  23.202  1.00111.36           S
ATOM   1208  C   CYS B 149      27.870  18.842  22.959  1.00111.36           C
ATOM   1209  O   CYS B 149      27.408  17.788  22.523  1.00111.36           O
ATOM   1210  N   TYR B 150      29.191  19.076  22.962  1.00 71.97           N
ATOM   1211  CA  TYR B 150      30.113  18.174  22.325  1.00 71.97           C
ATOM   1212  CB  TYR B 150      31.578  18.644  22.420  1.00 71.97           C
ATOM   1213  CG  TYR B 150      32.002  18.662  23.850  1.00 71.97           C
ATOM   1214  CD1 TYR B 150      31.652  19.707  24.676  1.00 71.97           C
ATOM   1215  CD2 TYR B 150      32.768  17.640  24.362  1.00 71.97           C
ATOM   1216  CE1 TYR B 150      32.050  19.725  25.992  1.00 71.97           C
ATOM   1217  CE2 TYR B 150      33.169  17.652  25.677  1.00 71.97           C
ATOM   1218  CZ  TYR B 150      32.810  18.696  26.495  1.00 71.97           C
ATOM   1219  OH  TYR B 150      33.220  18.711  27.845  1.00 71.97           O
ATOM   1220  C   TYR B 150      30.014  16.808  22.944  1.00 71.97           C
ATOM   1221  O   TYR B 150      30.144  15.799  22.250  1.00 71.97           O
ATOM   1222  N   ALA B 151      29.844  16.738  24.277  1.00 44.88           N
ATOM   1223  CA  ALA B 151      29.743  15.474  24.956  1.00 44.88           C
ATOM   1224  CB  ALA B 151      29.702  15.631  26.488  1.00 44.88           C
ATOM   1225  C   ALA B 151      28.491  14.756  24.540  1.00 44.88           C
ATOM   1226  O   ALA B 151      28.513  13.552  24.288  1.00 44.88           O
ATOM   1227  N   PHE B 152      27.358  15.482  24.460  1.00 58.84           N
ATOM   1228  CA  PHE B 152      26.107  14.870  24.101  1.00 58.84           C
ATOM   1229  CB  PHE B 152      24.909  15.832  24.217  1.00 58.84           C
ATOM   1230  CG  PHE B 152      24.572  15.971  25.666  1.00 58.84           C
ATOM   1231  CD1 PHE B 152      25.298  16.792  26.500  1.00 58.84           C
ATOM   1232  CD2 PHE B 152      23.507  15.272  26.190  1.00 58.84           C
ATOM   1233  CE1 PHE B 152      24.970  16.905  27.832  1.00 58.84           C
ATOM   1234  CE2 PHE B 152      23.174  15.383  27.519  1.00 58.84           C
ATOM   1235  CZ  PHE B 152      23.908  16.200  28.344  1.00 58.84           C
ATOM   1236  C   PHE B 152      26.176  14.347  22.695  1.00 58.84           C
ATOM   1237  O   PHE B 152      25.743  13.228  22.424  1.00 58.84           O
ATOM   1238  N   ALA B 153      26.731  15.137  21.757  1.00 32.51           N
ATOM   1239  CA  ALA B 153      26.804  14.706  20.387  1.00 32.51           C
ATOM   1240  CB  ALA B 153      27.460  15.753  19.469  1.00 32.51           C
ATOM   1241  C   ALA B 153      27.641  13.467  20.328  1.00 32.51           C
ATOM   1242  O   ALA B 153      27.309  12.503  19.641  1.00 32.51           O
ATOM   1243  N   SER B 154      28.753  13.465  21.077  1.00 85.07           N
ATOM   1244  CA  SER B 154      29.675  12.369  21.086  1.00 85.07           C
ATOM   1245  CB  SER B 154      30.853  12.660  22.025  1.00 85.07           C
ATOM   1246  OG  SER B 154      31.762  11.575  22.021  1.00 85.07           O
ATOM   1247  C   SER B 154      28.997  11.117  21.558  1.00 85.07           C
ATOM   1248  O   SER B 154      29.083  10.079  20.905  1.00 85.07           O
ATOM   1249  N   THR B 155      28.289  11.184  22.701  1.00 34.35           N
ATOM   1250  CA  THR B 155      27.642  10.026  23.253  1.00 34.35           C
ATOM   1251  CB  THR B 155      26.979  10.303  24.569  1.00 34.35           C
ATOM   1252  OG1 THR B 155      27.934  10.768  25.512  1.00 34.35           O
ATOM   1253  CG2 THR B 155      26.326   9.003  25.077  1.00 34.35           C
ATOM   1254  C   THR B 155      26.577   9.570  22.306  1.00 34.35           C
ATOM   1255  O   THR B 155      26.395   8.373  22.089  1.00 34.35           O
ATOM   1256  N   ALA B 156      25.851  10.527  21.702  1.00 33.03           N
ATOM   1257  CA  ALA B 156      24.760  10.197  20.834  1.00 33.03           C
ATOM   1258  CB  ALA B 156      24.066  11.440  20.251  1.00 33.03           C
ATOM   1259  C   ALA B 156      25.262   9.385  19.681  1.00 33.03           C
ATOM   1260  O   ALA B 156      24.627   8.407  19.288  1.00 33.03           O
ATOM   1261  N   THR B 157      26.415   9.763  19.098  1.00106.82           N
ATOM   1262  CA  THR B 157      26.901   9.019  17.972  1.00106.82           C
ATOM   1263  CB  THR B 157      28.099   9.641  17.301  1.00106.82           C
ATOM   1264  OG1 THR B 157      28.370   8.969  16.080  1.00106.82           O
ATOM   1265  CG2 THR B 157      29.324   9.573  18.226  1.00106.82           C
ATOM   1266  C   THR B 157      27.243   7.618  18.392  1.00106.82           C
ATOM   1267  O   THR B 157      26.834   6.652  17.751  1.00106.82           O
ATOM   1268  N   GLN B 158      27.966   7.463  19.515  1.00 82.71           N
ATOM   1269  CA  GLN B 158      28.395   6.161  19.946  1.00 82.71           C
ATOM   1270  CB  GLN B 158      29.326   6.206  21.171  1.00 82.71           C
ATOM   1271  CG  GLN B 158      29.815   4.823  21.609  1.00 82.71           C
ATOM   1272  CD  GLN B 158      30.749   4.999  22.798  1.00 82.71           C
ATOM   1273  OE1 GLN B 158      31.313   4.032  23.309  1.00 82.71           O
ATOM   1274  NE2 GLN B 158      30.924   6.269  23.250  1.00 82.71           N
ATOM   1275  C   GLN B 158      27.212   5.306  20.296  1.00 82.71           C
ATOM   1276  O   GLN B 158      27.220   4.101  20.053  1.00 82.71           O
ATOM   1277  N   GLU B 159      26.170   5.900  20.904  1.00 52.05           N
ATOM   1278  CA  GLU B 159      25.022   5.144  21.331  1.00 52.05           C
ATOM   1279  CB  GLU B 159      24.046   5.997  22.160  1.00 52.05           C
ATOM   1280  CG  GLU B 159      24.643   6.419  23.506  1.00 52.05           C
ATOM   1281  CD  GLU B 159      23.733   7.455  24.147  1.00 52.05           C
ATOM   1282  OE1 GLU B 159      23.050   8.195  23.389  1.00 52.05           O
ATOM   1283  OE2 GLU B 159      23.711   7.525  25.405  1.00 52.05           O
ATOM   1284  C   GLU B 159      24.277   4.582  20.152  1.00 52.05           C
ATOM   1285  O   GLU B 159      23.853   3.426  20.180  1.00 52.05           O
ATOM   1286  N   SER B 160      24.080   5.383  19.085  1.00 75.69           N
ATOM   1287  CA  SER B 160      23.353   4.914  17.936  1.00 75.69           C
ATOM   1288  CB  SER B 160      23.076   6.028  16.912  1.00 75.69           C
ATOM   1289  OG  SER B 160      22.356   5.504  15.806  1.00 75.69           O
ATOM   1290  C   SER B 160      24.146   3.850  17.234  1.00 75.69           C
ATOM   1291  O   SER B 160      23.608   2.815  16.845  1.00 75.69           O
ATOM   1292  N   ARG B 161      25.462   4.078  17.079  1.00 66.42           N
ATOM   1293  CA  ARG B 161      26.317   3.175  16.358  1.00 66.42           C
ATOM   1294  CB  ARG B 161      27.758   3.703  16.224  1.00 66.42           C
ATOM   1295  CG  ARG B 161      27.876   4.896  15.267  1.00 66.42           C
ATOM   1296  CD  ARG B 161      29.290   5.478  15.166  1.00 66.42           C
ATOM   1297  NE  ARG B 161      29.255   6.598  14.181  1.00 66.42           N
ATOM   1298  CZ  ARG B 161      29.679   6.399  12.898  1.00 66.42           C
ATOM   1299  NH1 ARG B 161      30.176   5.184  12.525  1.00 66.42           N
ATOM   1300  NH2 ARG B 161      29.617   7.416  11.989  1.00 66.42           N
ATOM   1301  C   ARG B 161      26.355   1.840  17.039  1.00 66.42           C
ATOM   1302  O   ARG B 161      26.432   0.804  16.380  1.00 66.42           O
ATOM   1303  N   LEU B 162      26.341   1.819  18.382  1.00 47.80           N
ATOM   1304  CA  LEU B 162      26.336   0.563  19.075  1.00 47.80           C
ATOM   1305  CB  LEU B 162      26.450   0.689  20.604  1.00 47.80           C
ATOM   1306  CG  LEU B 162      27.840   1.157  21.069  1.00 47.80           C
ATOM   1307  CD1 LEU B 162      27.932   1.196  22.602  1.00 47.80           C
ATOM   1308  CD2 LEU B 162      28.951   0.303  20.437  1.00 47.80           C
ATOM   1309  C   LEU B 162      25.049  -0.135  18.759  1.00 47.80           C
ATOM   1310  O   LEU B 162      25.017  -1.353  18.594  1.00 47.80           O
ATOM   1311  N   ARG B 163      23.947   0.633  18.673  1.00110.02           N
ATOM   1312  CA  ARG B 163      22.644   0.081  18.435  1.00110.02           C
ATOM   1313  CB  ARG B 163      21.550   1.163  18.485  1.00110.02           C
ATOM   1314  CG  ARG B 163      21.569   1.950  19.801  1.00110.02           C
ATOM   1315  CD  ARG B 163      20.782   1.315  20.949  1.00110.02           C
ATOM   1316  NE  ARG B 163      19.354   1.711  20.798  1.00110.02           N
ATOM   1317  CZ  ARG B 163      18.873   2.799  21.469  1.00110.02           C
ATOM   1318  NH1 ARG B 163      19.700   3.524  22.278  1.00110.02           N
ATOM   1319  NH2 ARG B 163      17.563   3.157  21.337  1.00110.02           N
ATOM   1320  C   ARG B 163      22.612  -0.574  17.083  1.00110.02           C
ATOM   1321  O   ARG B 163      22.137  -1.698  16.939  1.00110.02           O
ATOM   1322  N   VAL B 164      23.131   0.105  16.046  1.00103.95           N
ATOM   1323  CA  VAL B 164      23.111  -0.443  14.718  1.00103.95           C
ATOM   1324  CB  VAL B 164      23.582   0.535  13.678  1.00103.95           C
ATOM   1325  CG1 VAL B 164      25.050   0.899  13.958  1.00103.95           C
ATOM   1326  CG2 VAL B 164      23.345  -0.082  12.289  1.00103.95           C
ATOM   1327  C   VAL B 164      23.978  -1.661  14.640  1.00103.95           C
ATOM   1328  O   VAL B 164      23.591  -2.668  14.052  1.00103.95           O
ATOM   1329  N   MET B 165      25.177  -1.612  15.251  1.00 97.90           N
ATOM   1330  CA  MET B 165      26.111  -2.694  15.124  1.00 97.90           C
ATOM   1331  CB  MET B 165      27.472  -2.389  15.772  1.00 97.90           C
ATOM   1332  CG  MET B 165      28.247  -1.302  15.022  1.00 97.90           C
ATOM   1333  SD  MET B 165      29.870  -0.893  15.730  1.00 97.90           S
ATOM   1334  CE  MET B 165      29.197   0.068  17.117  1.00 97.90           C
ATOM   1335  C   MET B 165      25.553  -3.935  15.743  1.00 97.90           C
ATOM   1336  O   MET B 165      25.754  -5.037  15.244  1.00 97.90           O
ATOM   1337  N   THR B 166      24.891  -3.759  16.890  1.00170.99           N
ATOM   1338  CA  THR B 166      24.268  -4.715  17.754  1.00170.99           C
ATOM   1339  CB  THR B 166      24.149  -4.100  19.115  1.00170.99           C
ATOM   1340  OG1 THR B 166      23.934  -5.092  20.089  1.00170.99           O
ATOM   1341  CG2 THR B 166      22.980  -3.109  19.128  1.00170.99           C
ATOM   1342  C   THR B 166      22.909  -5.109  17.254  1.00170.99           C
ATOM   1343  O   THR B 166      22.327  -6.082  17.734  1.00170.99           O
ATOM   1344  N   ASN B 167      22.328  -4.325  16.326  1.00 75.41           N
ATOM   1345  CA  ASN B 167      20.998  -4.595  15.862  1.00 75.41           C
ATOM   1346  CB  ASN B 167      20.825  -6.020  15.307  1.00 75.41           C
ATOM   1347  CG  ASN B 167      19.509  -6.074  14.545  1.00 75.41           C
ATOM   1348  OD1 ASN B 167      18.826  -5.064  14.384  1.00 75.41           O
ATOM   1349  ND2 ASN B 167      19.141  -7.291  14.062  1.00 75.41           N
ATOM   1350  C   ASN B 167      20.057  -4.422  17.012  1.00 75.41           C
ATOM   1351  O   ASN B 167      19.119  -5.194  17.206  1.00 75.41           O
ATOM   1352  N   ASN B 168      20.309  -3.365  17.802  1.00 78.80           N
ATOM   1353  CA  ASN B 168      19.530  -2.971  18.938  1.00 78.80           C
ATOM   1354  CB  ASN B 168      18.062  -2.680  18.585  1.00 78.80           C
ATOM   1355  CG  ASN B 168      18.033  -1.407  17.753  1.00 78.80           C
ATOM   1356  OD1 ASN B 168      18.744  -0.445  18.039  1.00 78.80           O
ATOM   1357  ND2 ASN B 168      17.189  -1.399  16.687  1.00 78.80           N
ATOM   1358  C   ASN B 168      19.564  -4.006  20.016  1.00 78.80           C
ATOM   1359  O   ASN B 168      18.739  -3.957  20.928  1.00 78.80           O
ATOM   1360  N   ASN B 169      20.500  -4.976  19.983  1.00109.19           N
ATOM   1361  CA  ASN B 169      20.452  -5.835  21.128  1.00109.19           C
ATOM   1362  CB  ASN B 169      21.051  -7.262  21.005  1.00109.19           C
ATOM   1363  CG  ASN B 169      22.563  -7.308  20.976  1.00109.19           C
ATOM   1364  OD1 ASN B 169      23.169  -7.551  19.933  1.00109.19           O
ATOM   1365  ND2 ASN B 169      23.201  -7.063  22.152  1.00109.19           N
ATOM   1366  C   ASN B 169      21.011  -5.078  22.302  1.00109.19           C
ATOM   1367  O   ASN B 169      20.583  -5.303  23.433  1.00109.19           O
ATOM   1368  N   VAL B 170      21.987  -4.163  22.066  1.00 55.27           N
ATOM   1369  CA  VAL B 170      22.552  -3.364  23.133  1.00 55.27           C
ATOM   1370  CB  VAL B 170      24.051  -3.388  23.169  1.00 55.27           C
ATOM   1371  CG1 VAL B 170      24.528  -2.404  24.251  1.00 55.27           C
ATOM   1372  CG2 VAL B 170      24.517  -4.836  23.394  1.00 55.27           C
ATOM   1373  C   VAL B 170      22.148  -1.920  22.945  1.00 55.27           C
ATOM   1374  O   VAL B 170      22.448  -1.302  21.926  1.00 55.27           O
ATOM   1375  N   LYS B 171      21.362  -1.411  23.917  1.00127.43           N
ATOM   1376  CA  LYS B 171      20.765  -0.106  24.121  1.00127.43           C
ATOM   1377  CB  LYS B 171      19.374  -0.186  24.771  1.00127.43           C
ATOM   1378  CG  LYS B 171      18.307  -0.809  23.870  1.00127.43           C
ATOM   1379  CD  LYS B 171      17.003  -1.130  24.603  1.00127.43           C
ATOM   1380  CE  LYS B 171      15.901  -1.668  23.689  1.00127.43           C
ATOM   1381  NZ  LYS B 171      14.682  -1.952  24.479  1.00127.43           N
ATOM   1382  C   LYS B 171      21.541   0.926  24.916  1.00127.43           C
ATOM   1383  O   LYS B 171      20.972   1.980  25.196  1.00127.43           O
ATOM   1384  N   VAL B 172      22.761   0.646  25.415  1.00 80.95           N
ATOM   1385  CA  VAL B 172      23.432   1.473  26.402  1.00 80.95           C
ATOM   1386  CB  VAL B 172      24.894   1.156  26.530  1.00 80.95           C
ATOM   1387  CG1 VAL B 172      25.514   2.117  27.559  1.00 80.95           C
ATOM   1388  CG2 VAL B 172      25.048  -0.331  26.889  1.00 80.95           C
ATOM   1389  C   VAL B 172      23.316   2.961  26.201  1.00 80.95           C
ATOM   1390  O   VAL B 172      23.317   3.481  25.087  1.00 80.95           O
ATOM   1391  N   VAL B 173      23.163   3.680  27.340  1.00112.31           N
ATOM   1392  CA  VAL B 173      23.156   5.115  27.364  1.00112.31           C
ATOM   1393  CB  VAL B 173      21.999   5.705  28.126  1.00112.31           C
ATOM   1394  CG1 VAL B 173      21.972   5.138  29.557  1.00112.31           C
ATOM   1395  CG2 VAL B 173      22.122   7.237  28.070  1.00112.31           C
ATOM   1396  C   VAL B 173      24.441   5.500  28.035  1.00112.31           C
ATOM   1397  O   VAL B 173      24.684   5.153  29.190  1.00112.31           O
ATOM   1398  N   MET B 174      25.317   6.219  27.306  1.00101.74           N
ATOM   1399  CA  MET B 174      26.605   6.588  27.826  1.00101.74           C
ATOM   1400  CB  MET B 174      27.655   6.880  26.742  1.00101.74           C
ATOM   1401  CG  MET B 174      28.153   5.623  26.028  1.00101.74           C
ATOM   1402  SD  MET B 174      26.929   4.824  24.951  1.00101.74           S
ATOM   1403  CE  MET B 174      28.046   3.478  24.465  1.00101.74           C
ATOM   1404  C   MET B 174      26.470   7.815  28.672  1.00101.74           C
ATOM   1405  O   MET B 174      25.439   8.485  28.650  1.00101.74           O
ATOM   1406  N   SER B 175      27.530   8.136  29.452  1.00 68.60           N
ATOM   1407  CA  SER B 175      27.453   9.247  30.364  1.00 68.60           C
ATOM   1408  CB  SER B 175      27.986   8.902  31.763  1.00 68.60           C
ATOM   1409  OG  SER B 175      27.983  10.062  32.580  1.00 68.60           O
ATOM   1410  C   SER B 175      28.246  10.436  29.886  1.00 68.60           C
ATOM   1411  O   SER B 175      29.472  10.405  29.788  1.00 68.60           O
ATOM   1412  N   PRO B 176      27.541  11.502  29.589  1.00 88.91           N
ATOM   1413  CA  PRO B 176      28.168  12.737  29.184  1.00 88.91           C
ATOM   1414  CD  PRO B 176      26.199  11.370  29.046  1.00 88.91           C
ATOM   1415  CB  PRO B 176      27.052  13.601  28.601  1.00 88.91           C
ATOM   1416  CG  PRO B 176      26.012  12.577  28.113  1.00 88.91           C
ATOM   1417  C   PRO B 176      28.866  13.404  30.330  1.00 88.91           C
ATOM   1418  O   PRO B 176      29.824  14.144  30.111  1.00 88.91           O
ATOM   1419  N   GLN B 177      28.383  13.171  31.561  1.00 62.19           N
ATOM   1420  CA  GLN B 177      28.912  13.829  32.721  1.00 62.19           C
ATOM   1421  CB  GLN B 177      28.082  13.568  33.986  1.00 62.19           C
ATOM   1422  CG  GLN B 177      28.643  14.266  35.226  1.00 62.19           C
ATOM   1423  CD  GLN B 177      28.443  15.766  35.095  1.00 62.19           C
ATOM   1424  OE1 GLN B 177      27.436  16.230  34.562  1.00 62.19           O
ATOM   1425  NE2 GLN B 177      29.435  16.548  35.598  1.00 62.19           N
ATOM   1426  C   GLN B 177      30.316  13.389  32.993  1.00 62.19           C
ATOM   1427  O   GLN B 177      31.159  14.197  33.380  1.00 62.19           O
ATOM   1428  N   GLU B 178      30.612  12.095  32.797  1.00 99.45           N
ATOM   1429  CA  GLU B 178      31.928  11.621  33.104  1.00 99.45           C
ATOM   1430  CB  GLU B 178      32.063  10.104  32.867  1.00 99.45           C
ATOM   1431  CG  GLU B 178      33.381   9.501  33.357  1.00 99.45           C
ATOM   1432  CD  GLU B 178      34.352   9.471  32.185  1.00 99.45           C
ATOM   1433  OE1 GLU B 178      33.893   9.675  31.030  1.00 99.45           O
ATOM   1434  OE2 GLU B 178      35.566   9.237  32.428  1.00 99.45           O
ATOM   1435  C   GLU B 178      32.907  12.360  32.249  1.00 99.45           C
ATOM   1436  O   GLU B 178      33.983  12.748  32.703  1.00 99.45           O
ATOM   1437  N   VAL B 179      32.551  12.585  30.974  1.00 50.05           N
ATOM   1438  CA  VAL B 179      33.417  13.305  30.088  1.00 50.05           C
ATOM   1439  CB  VAL B 179      32.863  13.399  28.695  1.00 50.05           C
ATOM   1440  CG1 VAL B 179      33.771  14.322  27.865  1.00 50.05           C
ATOM   1441  CG2 VAL B 179      32.731  11.978  28.121  1.00 50.05           C
ATOM   1442  C   VAL B 179      33.576  14.702  30.598  1.00 50.05           C
ATOM   1443  O   VAL B 179      34.683  15.235  30.651  1.00 50.05           O
ATOM   1444  N   VAL B 180      32.460  15.334  31.003  1.00124.12           N
ATOM   1445  CA  VAL B 180      32.543  16.703  31.424  1.00124.12           C
ATOM   1446  CB  VAL B 180      31.198  17.339  31.653  1.00124.12           C
ATOM   1447  CG1 VAL B 180      30.664  16.959  33.040  1.00124.12           C
ATOM   1448  CG2 VAL B 180      31.330  18.847  31.408  1.00124.12           C
ATOM   1449  C   VAL B 180      33.375  16.818  32.670  1.00124.12           C
ATOM   1450  O   VAL B 180      34.140  17.768  32.824  1.00124.12           O
ATOM   1451  N   SER B 181      33.212  15.880  33.621  1.00128.98           N
ATOM   1452  CA  SER B 181      33.927  15.955  34.866  1.00128.98           C
ATOM   1453  CB  SER B 181      33.224  15.089  35.928  1.00128.98           C
ATOM   1454  OG  SER B 181      33.869  15.209  37.183  1.00128.98           O
ATOM   1455  C   SER B 181      35.367  15.505  34.765  1.00128.98           C
ATOM   1456  O   SER B 181      36.257  16.144  35.323  1.00128.98           O
ATOM   1457  N   CYS B 182      35.597  14.313  34.169  1.00110.21           N
ATOM   1458  CA  CYS B 182      36.880  13.655  34.055  1.00110.21           C
ATOM   1459  CB  CYS B 182      36.697  12.137  33.950  1.00110.21           C
ATOM   1460  SG  CYS B 182      35.890  11.553  35.453  1.00110.21           S
ATOM   1461  C   CYS B 182      37.807  14.038  32.936  1.00110.21           C
ATOM   1462  O   CYS B 182      39.022  14.075  33.129  1.00110.21           O
ATOM   1463  N   SER B 183      37.269  14.299  31.731  1.00 80.90           N
ATOM   1464  CA  SER B 183      38.100  14.355  30.556  1.00 80.90           C
ATOM   1465  CB  SER B 183      37.283  14.222  29.257  1.00 80.90           C
ATOM   1466  OG  SER B 183      38.138  14.283  28.126  1.00 80.90           O
ATOM   1467  C   SER B 183      38.953  15.585  30.441  1.00 80.90           C
ATOM   1468  O   SER B 183      38.482  16.720  30.452  1.00 80.90           O
ATOM   1469  N   GLU B 184      40.271  15.333  30.307  1.00120.83           N
ATOM   1470  CA  GLU B 184      41.335  16.283  30.120  1.00120.83           C
ATOM   1471  CB  GLU B 184      42.712  15.639  30.360  1.00120.83           C
ATOM   1472  CG  GLU B 184      42.915  15.097  31.779  1.00120.83           C
ATOM   1473  CD  GLU B 184      43.665  16.127  32.614  1.00120.83           C
ATOM   1474  OE1 GLU B 184      44.015  17.204  32.062  1.00120.83           O
ATOM   1475  OE2 GLU B 184      43.906  15.843  33.818  1.00120.83           O
ATOM   1476  C   GLU B 184      41.328  16.784  28.697  1.00120.83           C
ATOM   1477  O   GLU B 184      41.924  17.815  28.386  1.00120.83           O
ATOM   1478  N   TYR B 185      40.741  15.985  27.783  1.00163.57           N
ATOM   1479  CA  TYR B 185      40.643  16.235  26.370  1.00163.57           C
ATOM   1480  CB  TYR B 185      40.255  15.016  25.516  1.00163.57           C
ATOM   1481  CG  TYR B 185      41.399  14.066  25.617  1.00163.57           C
ATOM   1482  CD1 TYR B 185      42.683  14.508  25.393  1.00163.57           C
ATOM   1483  CD2 TYR B 185      41.193  12.734  25.885  1.00163.57           C
ATOM   1484  CE1 TYR B 185      43.750  13.643  25.475  1.00163.57           C
ATOM   1485  CE2 TYR B 185      42.255  11.863  25.965  1.00163.57           C
ATOM   1486  CZ  TYR B 185      43.535  12.317  25.765  1.00163.57           C
ATOM   1487  OH  TYR B 185      44.624  11.423  25.849  1.00163.57           O
ATOM   1488  C   TYR B 185      39.699  17.359  26.077  1.00163.57           C
ATOM   1489  O   TYR B 185      39.636  17.814  24.936  1.00163.57           O
ATOM   1490  N   ALA B 186      38.830  17.714  27.045  1.00 76.39           N
ATOM   1491  CA  ALA B 186      37.868  18.768  26.868  1.00 76.39           C
ATOM   1492  CB  ALA B 186      36.435  18.253  26.653  1.00 76.39           C
ATOM   1493  C   ALA B 186      37.841  19.662  28.083  1.00 76.39           C
ATOM   1494  O   ALA B 186      38.526  19.442  29.079  1.00 76.39           O
ATOM   1495  N   GLN B 187      37.089  20.769  27.929  1.00177.92           N
ATOM   1496  CA  GLN B 187      36.815  21.888  28.792  1.00177.92           C
ATOM   1497  CB  GLN B 187      36.503  23.161  27.988  1.00177.92           C
ATOM   1498  CG  GLN B 187      37.747  23.736  27.297  1.00177.92           C
ATOM   1499  CD  GLN B 187      38.279  22.724  26.285  1.00177.92           C
ATOM   1500  OE1 GLN B 187      37.596  22.367  25.326  1.00177.92           O
ATOM   1501  NE2 GLN B 187      39.531  22.237  26.507  1.00177.92           N
ATOM   1502  C   GLN B 187      35.760  21.691  29.853  1.00177.92           C
ATOM   1503  O   GLN B 187      35.506  22.628  30.607  1.00177.92           O
ATOM   1504  N   GLY B 188      34.997  20.580  29.872  1.00 52.60           N
ATOM   1505  CA  GLY B 188      33.969  20.481  30.878  1.00 52.60           C
ATOM   1506  C   GLY B 188      32.783  21.231  30.348  1.00 52.60           C
ATOM   1507  O   GLY B 188      32.375  21.028  29.209  1.00 52.60           O
ATOM   1508  N   CYS B 189      32.176  22.092  31.186  1.00 87.01           N
ATOM   1509  CA  CYS B 189      31.045  22.906  30.837  1.00 87.01           C
ATOM   1510  CB  CYS B 189      30.353  23.546  32.049  1.00 87.01           C
ATOM   1511  SG  CYS B 189      29.332  22.312  32.893  1.00 87.01           S
ATOM   1512  C   CYS B 189      31.463  23.982  29.881  1.00 87.01           C
ATOM   1513  O   CYS B 189      30.622  24.660  29.292  1.00 87.01           O
ATOM   1514  N   GLU B 190      32.781  24.223  29.800  1.00134.89           N
ATOM   1515  CA  GLU B 190      33.437  25.194  28.967  1.00134.89           C
ATOM   1516  CB  GLU B 190      34.901  25.414  29.379  1.00134.89           C
ATOM   1517  CG  GLU B 190      35.044  26.197  30.688  1.00134.89           C
ATOM   1518  CD  GLU B 190      34.381  25.404  31.807  1.00134.89           C
ATOM   1519  OE1 GLU B 190      35.059  24.521  32.396  1.00134.89           O
ATOM   1520  OE2 GLU B 190      33.182  25.673  32.087  1.00134.89           O
ATOM   1521  C   GLU B 190      33.400  24.817  27.505  1.00134.89           C
ATOM   1522  O   GLU B 190      33.673  25.663  26.653  1.00134.89           O
ATOM   1523  N   GLY B 191      33.174  23.530  27.161  1.00 43.89           N
ATOM   1524  CA  GLY B 191      33.118  23.170  25.762  1.00 43.89           C
ATOM   1525  C   GLY B 191      34.117  22.079  25.477  1.00 43.89           C
ATOM   1526  O   GLY B 191      34.872  21.671  26.357  1.00 43.89           O
ATOM   1527  N   GLY B 192      34.135  21.580  24.215  1.00 34.11           N
ATOM   1528  CA  GLY B 192      35.034  20.528  23.806  1.00 34.11           C
ATOM   1529  C   GLY B 192      34.732  20.155  22.375  1.00 34.11           C
ATOM   1530  O   GLY B 192      33.909  20.799  21.723  1.00 34.11           O
ATOM   1531  N   PHE B 193      35.410  19.105  21.839  1.00 71.72           N
ATOM   1532  CA  PHE B 193      35.172  18.700  20.468  1.00 71.72           C
ATOM   1533  CB  PHE B 193      36.295  19.117  19.503  1.00 71.72           C
ATOM   1534  CG  PHE B 193      36.233  20.602  19.418  1.00 71.72           C
ATOM   1535  CD1 PHE B 193      36.847  21.378  20.373  1.00 71.72           C
ATOM   1536  CD2 PHE B 193      35.558  21.215  18.389  1.00 71.72           C
ATOM   1537  CE1 PHE B 193      36.789  22.749  20.300  1.00 71.72           C
ATOM   1538  CE2 PHE B 193      35.496  22.586  18.311  1.00 71.72           C
ATOM   1539  CZ  PHE B 193      36.114  23.356  19.267  1.00 71.72           C
ATOM   1540  C   PHE B 193      35.008  17.203  20.367  1.00 71.72           C
ATOM   1541  O   PHE B 193      35.754  16.432  20.970  1.00 71.72           O
ATOM   1542  N   PRO B 194      34.059  16.779  19.557  1.00 79.65           N
ATOM   1543  CA  PRO B 194      33.746  15.378  19.396  1.00 79.65           C
ATOM   1544  CD  PRO B 194      32.912  17.619  19.253  1.00 79.65           C
ATOM   1545  CB  PRO B 194      32.490  15.328  18.532  1.00 79.65           C
ATOM   1546  CG  PRO B 194      31.777  16.648  18.877  1.00 79.65           C
ATOM   1547  C   PRO B 194      34.882  14.543  18.896  1.00 79.65           C
ATOM   1548  O   PRO B 194      34.954  13.368  19.249  1.00 79.65           O
ATOM   1549  N   TYR B 195      35.791  15.115  18.093  1.00 68.67           N
ATOM   1550  CA  TYR B 195      36.888  14.348  17.579  1.00 68.67           C
ATOM   1551  CB  TYR B 195      37.804  15.228  16.707  1.00 68.67           C
ATOM   1552  CG  TYR B 195      38.942  14.450  16.135  1.00 68.67           C
ATOM   1553  CD1 TYR B 195      40.115  14.283  16.834  1.00 68.67           C
ATOM   1554  CD2 TYR B 195      38.835  13.898  14.878  1.00 68.67           C
ATOM   1555  CE1 TYR B 195      41.160  13.573  16.287  1.00 68.67           C
ATOM   1556  CE2 TYR B 195      39.875  13.188  14.327  1.00 68.67           C
ATOM   1557  CZ  TYR B 195      41.041  13.025  15.031  1.00 68.67           C
ATOM   1558  OH  TYR B 195      42.110  12.298  14.466  1.00 68.67           O
ATOM   1559  C   TYR B 195      37.666  13.862  18.774  1.00 68.67           C
ATOM   1560  O   TYR B 195      38.096  12.712  18.820  1.00 68.67           O
ATOM   1561  N   LEU B 196      37.886  14.747  19.763  1.00 94.76           N
ATOM   1562  CA  LEU B 196      38.606  14.435  20.964  1.00 94.76           C
ATOM   1563  CB  LEU B 196      39.000  15.695  21.751  1.00 94.76           C
ATOM   1564  CG  LEU B 196      40.063  16.546  21.031  1.00 94.76           C
ATOM   1565  CD1 LEU B 196      40.431  17.796  21.845  1.00 94.76           C
ATOM   1566  CD2 LEU B 196      41.297  15.698  20.684  1.00 94.76           C
ATOM   1567  C   LEU B 196      37.837  13.531  21.898  1.00 94.76           C
ATOM   1568  O   LEU B 196      38.451  12.810  22.683  1.00 94.76           O
ATOM   1569  N   ILE B 197      36.500  13.695  22.008  1.00143.82           N
ATOM   1570  CA  ILE B 197      35.719  12.858  22.895  1.00143.82           C
ATOM   1571  CB  ILE B 197      34.530  13.584  23.449  1.00143.82           C
ATOM   1572  CG1 ILE B 197      35.008  14.835  24.203  1.00143.82           C
ATOM   1573  CG2 ILE B 197      33.741  12.606  24.336  1.00143.82           C
ATOM   1574  CD1 ILE B 197      35.993  14.519  25.327  1.00143.82           C
ATOM   1575  C   ILE B 197      35.224  11.566  22.312  1.00143.82           C
ATOM   1576  O   ILE B 197      35.498  10.479  22.822  1.00143.82           O
ATOM   1577  N   ALA B 198      34.464  11.657  21.202  1.00 62.94           N
ATOM   1578  CA  ALA B 198      33.900  10.470  20.635  1.00 62.94           C
ATOM   1579  CB  ALA B 198      33.020  10.754  19.406  1.00 62.94           C
ATOM   1580  C   ALA B 198      35.044   9.633  20.188  1.00 62.94           C
ATOM   1581  O   ALA B 198      34.983   8.407  20.270  1.00 62.94           O
ATOM   1582  N   GLY B 199      36.048  10.274  19.552  1.00 86.66           N
ATOM   1583  CA  GLY B 199      37.197   9.526  19.127  1.00 86.66           C
ATOM   1584  C   GLY B 199      38.298   9.272  20.137  1.00 86.66           C
ATOM   1585  O   GLY B 199      38.451   8.169  20.655  1.00 86.66           O
ATOM   1586  N   LYS B 200      39.052  10.335  20.506  1.00119.78           N
ATOM   1587  CA  LYS B 200      40.279  10.152  21.251  1.00119.78           C
ATOM   1588  CB  LYS B 200      41.119  11.437  21.330  1.00119.78           C
ATOM   1589  CG  LYS B 200      42.528  11.196  21.871  1.00119.78           C
ATOM   1590  CD  LYS B 200      43.485  12.360  21.617  1.00119.78           C
ATOM   1591  CE  LYS B 200      44.939  12.032  21.960  1.00119.78           C
ATOM   1592  NZ  LYS B 200      45.467  11.037  20.999  1.00119.78           N
ATOM   1593  C   LYS B 200      40.066   9.676  22.655  1.00119.78           C
ATOM   1594  O   LYS B 200      40.658   8.686  23.081  1.00119.78           O
ATOM   1595  N   TYR B 201      39.196  10.367  23.409  1.00 67.82           N
ATOM   1596  CA  TYR B 201      38.966  10.046  24.788  1.00 67.82           C
ATOM   1597  CB  TYR B 201      37.973  11.038  25.430  1.00 67.82           C
ATOM   1598  CG  TYR B 201      37.851  10.794  26.897  1.00 67.82           C
ATOM   1599  CD1 TYR B 201      38.837  11.223  27.755  1.00 67.82           C
ATOM   1600  CD2 TYR B 201      36.743  10.168  27.421  1.00 67.82           C
ATOM   1601  CE1 TYR B 201      38.732  11.015  29.110  1.00 67.82           C
ATOM   1602  CE2 TYR B 201      36.631   9.956  28.776  1.00 67.82           C
ATOM   1603  CZ  TYR B 201      37.627  10.380  29.622  1.00 67.82           C
ATOM   1604  OH  TYR B 201      37.516  10.166  31.013  1.00 67.82           O
ATOM   1605  C   TYR B 201      38.377   8.671  24.848  1.00 67.82           C
ATOM   1606  O   TYR B 201      38.739   7.857  25.696  1.00 67.82           O
ATOM   1607  N   GLY B 202      37.449   8.367  23.927  1.00 29.52           N
ATOM   1608  CA  GLY B 202      36.811   7.083  23.945  1.00 29.52           C
ATOM   1609  C   GLY B 202      37.848   6.011  23.771  1.00 29.52           C
ATOM   1610  O   GLY B 202      37.772   4.960  24.405  1.00 29.52           O
ATOM   1611  N   GLN B 203      38.819   6.220  22.861  1.00 75.89           N
ATOM   1612  CA  GLN B 203      39.834   5.230  22.622  1.00 75.89           C
ATOM   1613  CB  GLN B 203      40.695   5.573  21.394  1.00 75.89           C
ATOM   1614  CG  GLN B 203      41.786   4.544  21.092  1.00 75.89           C
ATOM   1615  CD  GLN B 203      42.652   5.100  19.972  1.00 75.89           C
ATOM   1616  OE1 GLN B 203      42.377   4.895  18.791  1.00 75.89           O
ATOM   1617  NE2 GLN B 203      43.730   5.836  20.353  1.00 75.89           N
ATOM   1618  C   GLN B 203      40.781   5.096  23.788  1.00 75.89           C
ATOM   1619  O   GLN B 203      41.089   3.983  24.214  1.00 75.89           O
ATOM   1620  N   ASP B 204      41.304   6.230  24.301  1.00117.26           N
ATOM   1621  CA  ASP B 204      42.299   6.201  25.338  1.00117.26           C
ATOM   1622  CB  ASP B 204      42.956   7.580  25.550  1.00117.26           C
ATOM   1623  CG  ASP B 204      43.762   7.942  24.309  1.00117.26           C
ATOM   1624  OD1 ASP B 204      43.936   7.053  23.435  1.00117.26           O
ATOM   1625  OD2 ASP B 204      44.208   9.117  24.218  1.00117.26           O
ATOM   1626  C   ASP B 204      41.765   5.790  26.684  1.00117.26           C
ATOM   1627  O   ASP B 204      42.314   4.890  27.319  1.00117.26           O
ATOM   1628  N   PHE B 205      40.774   6.550  27.205  1.00111.41           N
ATOM   1629  CA  PHE B 205      40.171   6.318  28.493  1.00111.41           C
ATOM   1630  CB  PHE B 205      39.819   7.633  29.205  1.00111.41           C
ATOM   1631  CG  PHE B 205      41.126   8.312  29.441  1.00111.41           C
ATOM   1632  CD1 PHE B 205      41.657   9.152  28.491  1.00111.41           C
ATOM   1633  CD2 PHE B 205      41.831   8.096  30.603  1.00111.41           C
ATOM   1634  CE1 PHE B 205      42.866   9.776  28.697  1.00111.41           C
ATOM   1635  CE2 PHE B 205      43.040   8.717  30.815  1.00111.41           C
ATOM   1636  CZ  PHE B 205      43.560   9.561  29.863  1.00111.41           C
ATOM   1637  C   PHE B 205      38.959   5.426  28.511  1.00111.41           C
ATOM   1638  O   PHE B 205      38.789   4.622  29.425  1.00111.41           O
ATOM   1639  N   GLY B 206      38.051   5.573  27.523  1.00 42.23           N
ATOM   1640  CA  GLY B 206      36.832   4.799  27.519  1.00 42.23           C
ATOM   1641  C   GLY B 206      35.707   5.606  28.114  1.00 42.23           C
ATOM   1642  O   GLY B 206      35.931   6.602  28.801  1.00 42.23           O
ATOM   1643  N   LEU B 207      34.449   5.171  27.856  1.00104.93           N
ATOM   1644  CA  LEU B 207      33.272   5.854  28.331  1.00104.93           C
ATOM   1645  CB  LEU B 207      32.297   6.275  27.216  1.00104.93           C
ATOM   1646  CG  LEU B 207      32.901   7.238  26.176  1.00104.93           C
ATOM   1647  CD1 LEU B 207      33.439   8.512  26.845  1.00104.93           C
ATOM   1648  CD2 LEU B 207      33.928   6.534  25.274  1.00104.93           C
ATOM   1649  C   LEU B 207      32.504   4.929  29.232  1.00104.93           C
ATOM   1650  O   LEU B 207      32.551   3.711  29.070  1.00104.93           O
ATOM   1651  N   VAL B 208      31.762   5.493  30.212  1.00 63.23           N
ATOM   1652  CA  VAL B 208      30.991   4.696  31.131  1.00 63.23           C
ATOM   1653  CB  VAL B 208      31.278   4.998  32.574  1.00 63.23           C
ATOM   1654  CG1 VAL B 208      32.747   4.646  32.866  1.00 63.23           C
ATOM   1655  CG2 VAL B 208      30.919   6.468  32.850  1.00 63.23           C
ATOM   1656  C   VAL B 208      29.538   4.984  30.901  1.00 63.23           C
ATOM   1657  O   VAL B 208      29.181   5.939  30.214  1.00 63.23           O
ATOM   1658  N   ASP B 209      28.656   4.130  31.461  1.00 47.81           N
ATOM   1659  CA  ASP B 209      27.236   4.276  31.280  1.00 47.81           C
ATOM   1660  CB  ASP B 209      26.442   3.014  31.657  1.00 47.81           C
ATOM   1661  CG  ASP B 209      26.799   1.923  30.656  1.00 47.81           C
ATOM   1662  OD1 ASP B 209      27.588   2.216  29.718  1.00 47.81           O
ATOM   1663  OD2 ASP B 209      26.293   0.781  30.820  1.00 47.81           O
ATOM   1664  C   ASP B 209      26.734   5.405  32.131  1.00 47.81           C
ATOM   1665  O   ASP B 209      27.399   5.855  33.065  1.00 47.81           O
ATOM   1666  N   GLU B 210      25.512   5.884  31.817  1.00 77.65           N
ATOM   1667  CA  GLU B 210      24.955   7.011  32.510  1.00 77.65           C
ATOM   1668  CB  GLU B 210      23.629   7.522  31.935  1.00 77.65           C
ATOM   1669  CG  GLU B 210      23.109   8.724  32.723  1.00 77.65           C
ATOM   1670  CD  GLU B 210      22.206   9.520  31.803  1.00 77.65           C
ATOM   1671  OE1 GLU B 210      22.380   9.384  30.563  1.00 77.65           O
ATOM   1672  OE2 GLU B 210      21.347  10.282  32.321  1.00 77.65           O
ATOM   1673  C   GLU B 210      24.753   6.684  33.959  1.00 77.65           C
ATOM   1674  O   GLU B 210      24.986   7.522  34.831  1.00 77.65           O
ATOM   1675  N   THR B 211      24.344   5.439  34.262  1.00107.10           N
ATOM   1676  CA  THR B 211      24.083   5.049  35.619  1.00107.10           C
ATOM   1677  CB  THR B 211      23.640   3.620  35.737  1.00107.10           C
ATOM   1678  OG1 THR B 211      23.227   3.342  37.067  1.00107.10           O
ATOM   1679  CG2 THR B 211      24.810   2.705  35.338  1.00107.10           C
ATOM   1680  C   THR B 211      25.345   5.200  36.407  1.00107.10           C
ATOM   1681  O   THR B 211      25.321   5.535  37.593  1.00107.10           O
ATOM   1682  N   CYS B 212      26.495   4.936  35.766  1.00123.95           N
ATOM   1683  CA  CYS B 212      27.735   5.032  36.477  1.00123.95           C
ATOM   1684  CB  CYS B 212      28.984   4.873  35.591  1.00123.95           C
ATOM   1685  SG  CYS B 212      29.097   3.324  34.665  1.00123.95           S
ATOM   1686  C   CYS B 212      27.876   6.432  36.969  1.00123.95           C
ATOM   1687  O   CYS B 212      28.213   6.645  38.132  1.00123.95           O
ATOM   1688  N   TYR B 213      27.669   7.426  36.078  1.00167.08           N
ATOM   1689  CA  TYR B 213      27.845   8.784  36.500  1.00167.08           C
ATOM   1690  CB  TYR B 213      29.115   9.394  35.876  1.00167.08           C
ATOM   1691  CG  TYR B 213      29.514  10.566  36.694  1.00167.08           C
ATOM   1692  CD1 TYR B 213      28.624  11.584  36.920  1.00167.08           C
ATOM   1693  CD2 TYR B 213      30.790  10.660  37.204  1.00167.08           C
ATOM   1694  CE1 TYR B 213      28.989  12.669  37.673  1.00167.08           C
ATOM   1695  CE2 TYR B 213      31.164  11.748  37.959  1.00167.08           C
ATOM   1696  CZ  TYR B 213      30.252  12.751  38.193  1.00167.08           C
ATOM   1697  OH  TYR B 213      30.585  13.883  38.960  1.00167.08           O
ATOM   1698  C   TYR B 213      26.675   9.561  35.966  1.00167.08           C
ATOM   1699  O   TYR B 213      26.727  10.023  34.828  1.00167.08           O
ATOM   1700  N   PRO B 214      25.656   9.798  36.751  1.00 81.18           N
ATOM   1701  CA  PRO B 214      24.489  10.477  36.242  1.00 81.18           C
ATOM   1702  CD  PRO B 214      25.318   8.881  37.827  1.00 81.18           C
ATOM   1703  CB  PRO B 214      23.421  10.325  37.321  1.00 81.18           C
ATOM   1704  CG  PRO B 214      23.793   8.993  38.003  1.00 81.18           C
ATOM   1705  C   PRO B 214      24.790  11.888  35.851  1.00 81.18           C
ATOM   1706  O   PRO B 214      25.715  12.475  36.409  1.00 81.18           O
ATOM   1707  N   TYR B 215      24.016  12.453  34.898  1.00 98.54           N
ATOM   1708  CA  TYR B 215      24.317  13.756  34.365  1.00 98.54           C
ATOM   1709  CB  TYR B 215      23.625  13.983  33.007  1.00 98.54           C
ATOM   1710  CG  TYR B 215      24.075  15.284  32.444  1.00 98.54           C
ATOM   1711  CD1 TYR B 215      25.367  15.434  31.993  1.00 98.54           C
ATOM   1712  CD2 TYR B 215      23.202  16.341  32.336  1.00 98.54           C
ATOM   1713  CE1 TYR B 215      25.790  16.629  31.461  1.00 98.54           C
ATOM   1714  CE2 TYR B 215      23.619  17.538  31.804  1.00 98.54           C
ATOM   1715  CZ  TYR B 215      24.914  17.684  31.368  1.00 98.54           C
ATOM   1716  OH  TYR B 215      25.342  18.913  30.823  1.00 98.54           O
ATOM   1717  C   TYR B 215      23.901  14.828  35.334  1.00 98.54           C
ATOM   1718  O   TYR B 215      22.748  14.878  35.760  1.00 98.54           O
ATOM   1719  N   ARG B 216      24.910  15.605  35.806  1.00149.01           N
ATOM   1720  CA  ARG B 216      24.834  16.752  36.680  1.00149.01           C
ATOM   1721  CB  ARG B 216      26.115  16.927  37.512  1.00149.01           C
ATOM   1722  CG  ARG B 216      26.367  15.786  38.499  1.00149.01           C
ATOM   1723  CD  ARG B 216      25.560  15.907  39.793  1.00149.01           C
ATOM   1724  NE  ARG B 216      26.005  17.151  40.483  1.00149.01           N
ATOM   1725  CZ  ARG B 216      27.065  17.115  41.342  1.00149.01           C
ATOM   1726  NH1 ARG B 216      27.721  15.939  41.569  1.00149.01           N
ATOM   1727  NH2 ARG B 216      27.471  18.255  41.973  1.00149.01           N
ATOM   1728  C   ARG B 216      24.583  18.058  35.975  1.00149.01           C
ATOM   1729  O   ARG B 216      23.828  18.895  36.469  1.00149.01           O
ATOM   1730  N   GLU B 217      25.197  18.250  34.784  1.00114.12           N
ATOM   1731  CA  GLU B 217      25.162  19.507  34.079  1.00114.12           C
ATOM   1732  CB  GLU B 217      23.728  20.062  33.994  1.00114.12           C
ATOM   1733  CG  GLU B 217      23.557  21.337  33.170  1.00114.12           C
ATOM   1734  CD  GLU B 217      22.074  21.674  33.233  1.00114.12           C
ATOM   1735  OE1 GLU B 217      21.259  20.791  32.857  1.00114.12           O
ATOM   1736  OE2 GLU B 217      21.732  22.804  33.673  1.00114.12           O
ATOM   1737  C   GLU B 217      26.040  20.513  34.774  1.00114.12           C
ATOM   1738  O   GLU B 217      25.841  21.720  34.647  1.00114.12           O
ATOM   1739  N   ARG B 218      27.073  20.035  35.503  1.00 61.36           N
ATOM   1740  CA  ARG B 218      27.975  20.924  36.184  1.00 61.36           C
ATOM   1741  CB  ARG B 218      27.624  21.145  37.665  1.00 61.36           C
ATOM   1742  CG  ARG B 218      26.321  21.919  37.875  1.00 61.36           C
ATOM   1743  CD  ARG B 218      25.984  22.167  39.346  1.00 61.36           C
ATOM   1744  NE  ARG B 218      24.720  22.956  39.387  1.00 61.36           N
ATOM   1745  CZ  ARG B 218      24.768  24.317  39.296  1.00 61.36           C
ATOM   1746  NH1 ARG B 218      25.971  24.948  39.157  1.00 61.36           N
ATOM   1747  NH2 ARG B 218      23.616  25.047  39.339  1.00 61.36           N
ATOM   1748  C   ARG B 218      29.362  20.342  36.148  1.00 61.36           C
ATOM   1749  O   ARG B 218      29.584  19.203  35.744  1.00 61.36           O
ATOM   1750  N   ASP B 219      30.328  21.163  36.598  1.00115.42           N
ATOM   1751  CA  ASP B 219      31.751  20.965  36.699  1.00115.42           C
ATOM   1752  CB  ASP B 219      32.528  22.281  36.870  1.00115.42           C
ATOM   1753  CG  ASP B 219      32.508  22.977  35.515  1.00115.42           C
ATOM   1754  OD1 ASP B 219      32.226  22.279  34.505  1.00115.42           O
ATOM   1755  OD2 ASP B 219      32.772  24.209  35.469  1.00115.42           O
ATOM   1756  C   ASP B 219      32.096  20.041  37.838  1.00115.42           C
ATOM   1757  O   ASP B 219      33.219  20.070  38.340  1.00115.42           O
ATOM   1758  N   ALA B 220      31.110  19.289  38.364  1.00 64.16           N
ATOM   1759  CA  ALA B 220      31.327  18.432  39.505  1.00 64.16           C
ATOM   1760  CB  ALA B 220      30.155  17.475  39.782  1.00 64.16           C
ATOM   1761  C   ALA B 220      32.567  17.596  39.335  1.00 64.16           C
ATOM   1762  O   ALA B 220      33.094  17.432  38.238  1.00 64.16           O
ATOM   1763  N   PRO B 221      33.077  17.124  40.454  1.00 89.30           N
ATOM   1764  CA  PRO B 221      34.268  16.302  40.491  1.00 89.30           C
ATOM   1765  CD  PRO B 221      32.860  17.815  41.713  1.00 89.30           C
ATOM   1766  CB  PRO B 221      34.785  16.365  41.931  1.00 89.30           C
ATOM   1767  CG  PRO B 221      33.622  16.967  42.741  1.00 89.30           C
ATOM   1768  C   PRO B 221      33.999  14.904  40.011  1.00 89.30           C
ATOM   1769  O   PRO B 221      32.842  14.499  40.004  1.00 89.30           O
ATOM   1770  N   CYS B 222      35.045  14.146  39.613  1.00124.34           N
ATOM   1771  CA  CYS B 222      34.878  12.819  39.067  1.00124.34           C
ATOM   1772  CB  CYS B 222      36.104  12.309  38.311  1.00124.34           C
ATOM   1773  SG  CYS B 222      36.326  13.083  36.702  1.00124.34           S
ATOM   1774  C   CYS B 222      34.697  11.780  40.144  1.00124.34           C
ATOM   1775  O   CYS B 222      35.355  11.870  41.175  1.00124.34           O
ATOM   1776  N   ARG B 223      33.803  10.766  39.937  1.00135.14           N
ATOM   1777  CA  ARG B 223      33.702   9.657  40.878  1.00135.14           C
ATOM   1778  CB  ARG B 223      33.473  10.111  42.331  1.00135.14           C
ATOM   1779  CG  ARG B 223      33.424   8.953  43.331  1.00135.14           C
ATOM   1780  CD  ARG B 223      33.166   9.396  44.773  1.00135.14           C
ATOM   1781  NE  ARG B 223      34.307  10.259  45.193  1.00135.14           N
ATOM   1782  CZ  ARG B 223      35.408   9.704  45.779  1.00135.14           C
ATOM   1783  NH1 ARG B 223      35.470   8.355  45.978  1.00135.14           N
ATOM   1784  NH2 ARG B 223      36.446  10.500  46.167  1.00135.14           N
ATOM   1785  C   ARG B 223      32.557   8.687  40.535  1.00135.14           C
ATOM   1786  O   ARG B 223      31.535   9.121  40.007  1.00135.14           O
ATOM   1787  N   GLN B 224      32.756   7.349  40.817  1.00172.39           N
ATOM   1788  CA  GLN B 224      31.906   6.156  40.835  1.00172.39           C
ATOM   1789  CB  GLN B 224      30.723   6.215  39.863  1.00172.39           C
ATOM   1790  CG  GLN B 224      29.646   7.169  40.389  1.00172.39           C
ATOM   1791  CD  GLN B 224      28.934   6.475  41.542  1.00172.39           C
ATOM   1792  OE1 GLN B 224      29.266   5.348  41.905  1.00172.39           O
ATOM   1793  NE2 GLN B 224      27.923   7.165  42.136  1.00172.39           N
ATOM   1794  C   GLN B 224      32.747   4.915  40.606  1.00172.39           C
ATOM   1795  O   GLN B 224      33.642   4.917  39.764  1.00172.39           O
ATOM   1796  N   VAL B 225      32.419   3.813  41.333  1.00 83.54           N
ATOM   1797  CA  VAL B 225      33.105   2.537  41.421  1.00 83.54           C
ATOM   1798  CB  VAL B 225      32.344   1.573  42.293  1.00 83.54           C
ATOM   1799  CG1 VAL B 225      33.054   0.211  42.364  1.00 83.54           C
ATOM   1800  CG2 VAL B 225      32.153   2.228  43.673  1.00 83.54           C
ATOM   1801  C   VAL B 225      33.301   1.934  40.058  1.00 83.54           C
ATOM   1802  O   VAL B 225      32.650   2.327  39.101  1.00 83.54           O
ATOM   1803  N   SER B 226      34.239   0.964  39.935  1.00151.66           N
ATOM   1804  CA  SER B 226      34.619   0.364  38.681  1.00151.66           C
ATOM   1805  CB  SER B 226      35.490  -0.898  38.848  1.00151.66           C
ATOM   1806  OG  SER B 226      35.821  -1.436  37.575  1.00151.66           O
ATOM   1807  C   SER B 226      33.414  -0.026  37.884  1.00151.66           C
ATOM   1808  O   SER B 226      32.720  -0.988  38.206  1.00151.66           O
ATOM   1809  N   CYS B 227      33.147   0.714  36.786  1.00128.18           N
ATOM   1810  CA  CYS B 227      32.070   0.328  35.919  1.00128.18           C
ATOM   1811  CB  CYS B 227      30.859   1.277  35.845  1.00128.18           C
ATOM   1812  SG  CYS B 227      31.048   2.799  34.887  1.00128.18           S
ATOM   1813  C   CYS B 227      32.670   0.077  34.571  1.00128.18           C
ATOM   1814  O   CYS B 227      33.815   0.449  34.312  1.00128.18           O
ATOM   1815  N   ARG B 228      31.919  -0.603  33.683  1.00130.96           N
ATOM   1816  CA  ARG B 228      32.436  -0.989  32.398  1.00130.96           C
ATOM   1817  CB  ARG B 228      31.503  -1.939  31.625  1.00130.96           C
ATOM   1818  CG  ARG B 228      31.317  -3.306  32.288  1.00130.96           C
ATOM   1819  CD  ARG B 228      30.527  -3.259  33.599  1.00130.96           C
ATOM   1820  NE  ARG B 228      30.371  -4.663  34.075  1.00130.96           N
ATOM   1821  CZ  ARG B 228      29.893  -4.914  35.329  1.00130.96           C
ATOM   1822  NH1 ARG B 228      29.573  -3.879  36.158  1.00130.96           N
ATOM   1823  NH2 ARG B 228      29.735  -6.202  35.753  1.00130.96           N
ATOM   1824  C   ARG B 228      32.642   0.227  31.552  1.00130.96           C
ATOM   1825  O   ARG B 228      31.923   1.217  31.680  1.00130.96           O
ATOM   1826  N   ARG B 229      33.663   0.184  30.667  1.00 50.95           N
ATOM   1827  CA  ARG B 229      33.926   1.312  29.817  1.00 50.95           C
ATOM   1828  CB  ARG B 229      35.267   2.008  30.108  1.00 50.95           C
ATOM   1829  CG  ARG B 229      35.301   2.735  31.455  1.00 50.95           C
ATOM   1830  CD  ARG B 229      36.636   3.427  31.742  1.00 50.95           C
ATOM   1831  NE  ARG B 229      36.502   4.132  33.047  1.00 50.95           N
ATOM   1832  CZ  ARG B 229      36.131   5.446  33.085  1.00 50.95           C
ATOM   1833  NH1 ARG B 229      35.941   6.143  31.926  1.00 50.95           N
ATOM   1834  NH2 ARG B 229      35.952   6.063  34.289  1.00 50.95           N
ATOM   1835  C   ARG B 229      33.950   0.873  28.381  1.00 50.95           C
ATOM   1836  O   ARG B 229      34.552  -0.142  28.034  1.00 50.95           O
ATOM   1837  N   PHE B 230      33.272   1.649  27.507  1.00 59.73           N
ATOM   1838  CA  PHE B 230      33.219   1.395  26.090  1.00 59.73           C
ATOM   1839  CB  PHE B 230      31.910   1.868  25.429  1.00 59.73           C
ATOM   1840  CG  PHE B 230      30.766   1.053  25.927  1.00 59.73           C
ATOM   1841  CD1 PHE B 230      30.214   1.297  27.164  1.00 59.73           C
ATOM   1842  CD2 PHE B 230      30.229   0.058  25.142  1.00 59.73           C
ATOM   1843  CE1 PHE B 230      29.154   0.548  27.618  1.00 59.73           C
ATOM   1844  CE2 PHE B 230      29.169  -0.693  25.591  1.00 59.73           C
ATOM   1845  CZ  PHE B 230      28.630  -0.449  26.831  1.00 59.73           C
ATOM   1846  C   PHE B 230      34.304   2.207  25.443  1.00 59.73           C
ATOM   1847  O   PHE B 230      34.519   3.362  25.807  1.00 59.73           O
ATOM   1848  N   ARG B 231      35.003   1.634  24.438  1.00 55.37           N
ATOM   1849  CA  ARG B 231      36.078   2.352  23.804  1.00 55.37           C
ATOM   1850  CB  ARG B 231      37.450   1.668  23.975  1.00 55.37           C
ATOM   1851  CG  ARG B 231      37.900   1.546  25.437  1.00 55.37           C
ATOM   1852  CD  ARG B 231      39.240   0.825  25.617  1.00 55.37           C
ATOM   1853  NE  ARG B 231      39.418   0.542  27.072  1.00 55.37           N
ATOM   1854  CZ  ARG B 231      40.435   1.114  27.782  1.00 55.37           C
ATOM   1855  NH1 ARG B 231      41.317   1.955  27.167  1.00 55.37           N
ATOM   1856  NH2 ARG B 231      40.578   0.833  29.111  1.00 55.37           N
ATOM   1857  C   ARG B 231      35.793   2.444  22.330  1.00 55.37           C
ATOM   1858  O   ARG B 231      34.920   1.751  21.809  1.00 55.37           O
ATOM   1859  N   THR B 232      36.504   3.349  21.617  1.00117.74           N
ATOM   1860  CA  THR B 232      36.325   3.486  20.196  1.00117.74           C
ATOM   1861  CB  THR B 232      36.119   4.884  19.717  1.00117.74           C
ATOM   1862  OG1 THR B 232      35.954   4.870  18.308  1.00117.74           O
ATOM   1863  CG2 THR B 232      37.333   5.733  20.107  1.00117.74           C
ATOM   1864  C   THR B 232      37.535   2.955  19.495  1.00117.74           C
ATOM   1865  O   THR B 232      38.664   3.359  19.770  1.00117.74           O
ATOM   1866  N   SER B 233      37.308   2.013  18.561  1.00 50.48           N
ATOM   1867  CA  SER B 233      38.358   1.378  17.822  1.00 50.48           C
ATOM   1868  CB  SER B 233      37.882   0.104  17.097  1.00 50.48           C
ATOM   1869  OG  SER B 233      36.873   0.416  16.148  1.00 50.48           O
ATOM   1870  C   SER B 233      38.943   2.312  16.802  1.00 50.48           C
ATOM   1871  O   SER B 233      40.100   2.141  16.417  1.00 50.48           O
ATOM   1872  N   GLU B 234      38.165   3.303  16.310  1.00 87.31           N
ATOM   1873  CA  GLU B 234      38.713   4.177  15.304  1.00 87.31           C
ATOM   1874  CB  GLU B 234      38.710   3.528  13.906  1.00 87.31           C
ATOM   1875  CG  GLU B 234      39.504   4.292  12.845  1.00 87.31           C
ATOM   1876  CD  GLU B 234      38.566   5.279  12.169  1.00 87.31           C
ATOM   1877  OE1 GLU B 234      37.338   5.213  12.443  1.00 87.31           O
ATOM   1878  OE2 GLU B 234      39.065   6.107  11.362  1.00 87.31           O
ATOM   1879  C   GLU B 234      37.918   5.455  15.245  1.00 87.31           C
ATOM   1880  O   GLU B 234      36.754   5.492  15.640  1.00 87.31           O
ATOM   1881  N   TYR B 235      38.563   6.564  14.804  1.00 82.43           N
ATOM   1882  CA  TYR B 235      37.884   7.826  14.650  1.00 82.43           C
ATOM   1883  CB  TYR B 235      37.764   8.621  15.967  1.00 82.43           C
ATOM   1884  CG  TYR B 235      39.106   8.742  16.612  1.00 82.43           C
ATOM   1885  CD1 TYR B 235      39.601   7.719  17.390  1.00 82.43           C
ATOM   1886  CD2 TYR B 235      39.866   9.878  16.455  1.00 82.43           C
ATOM   1887  CE1 TYR B 235      40.833   7.822  17.995  1.00 82.43           C
ATOM   1888  CE2 TYR B 235      41.098   9.988  17.057  1.00 82.43           C
ATOM   1889  CZ  TYR B 235      41.585   8.960  17.828  1.00 82.43           C
ATOM   1890  OH  TYR B 235      42.849   9.074  18.446  1.00 82.43           O
ATOM   1891  C   TYR B 235      38.594   8.663  13.619  1.00 82.43           C
ATOM   1892  O   TYR B 235      39.799   8.520  13.415  1.00 82.43           O
ATOM   1893  N   HIS B 236      37.850   9.559  12.924  1.00 58.16           N
ATOM   1894  CA  HIS B 236      38.458  10.411  11.934  1.00 58.16           C
ATOM   1895  ND1 HIS B 236      36.893   9.634   9.047  1.00 58.16           N
ATOM   1896  CG  HIS B 236      37.683   9.007   9.985  1.00 58.16           C
ATOM   1897  CB  HIS B 236      38.859   9.651  10.659  1.00 58.16           C
ATOM   1898  NE2 HIS B 236      36.056   7.592   9.318  1.00 58.16           N
ATOM   1899  CD2 HIS B 236      37.158   7.760  10.138  1.00 58.16           C
ATOM   1900  CE1 HIS B 236      35.936   8.744   8.682  1.00 58.16           C
ATOM   1901  C   HIS B 236      37.475  11.468  11.515  1.00 58.16           C
ATOM   1902  O   HIS B 236      36.270  11.337  11.723  1.00 58.16           O
ATOM   1903  N   TYR B 237      37.981  12.571  10.919  1.00 89.81           N
ATOM   1904  CA  TYR B 237      37.113  13.586  10.379  1.00 89.81           C
ATOM   1905  CB  TYR B 237      37.783  14.946  10.096  1.00 89.81           C
ATOM   1906  CG  TYR B 237      38.012  15.715  11.351  1.00 89.81           C
ATOM   1907  CD1 TYR B 237      36.958  16.359  11.957  1.00 89.81           C
ATOM   1908  CD2 TYR B 237      39.269  15.825  11.901  1.00 89.81           C
ATOM   1909  CE1 TYR B 237      37.145  17.088  13.106  1.00 89.81           C
ATOM   1910  CE2 TYR B 237      39.463  16.554  13.051  1.00 89.81           C
ATOM   1911  CZ  TYR B 237      38.401  17.185  13.655  1.00 89.81           C
ATOM   1912  OH  TYR B 237      38.595  17.934  14.834  1.00 89.81           O
ATOM   1913  C   TYR B 237      36.693  13.074   9.037  1.00 89.81           C
ATOM   1914  O   TYR B 237      37.509  12.533   8.298  1.00 89.81           O
ATOM   1915  N   ILE B 238      35.403  13.201   8.678  1.00 69.66           N
ATOM   1916  CA  ILE B 238      35.019  12.723   7.383  1.00 69.66           C
ATOM   1917  CB  ILE B 238      33.543  12.762   7.123  1.00 69.66           C
ATOM   1918  CG1 ILE B 238      33.027  14.203   7.171  1.00 69.66           C
ATOM   1919  CG2 ILE B 238      32.859  11.821   8.129  1.00 69.66           C
ATOM   1920  CD1 ILE B 238      31.603  14.343   6.646  1.00 69.66           C
ATOM   1921  C   ILE B 238      35.734  13.556   6.371  1.00 69.66           C
ATOM   1922  O   ILE B 238      35.812  14.779   6.497  1.00 69.66           O
ATOM   1923  N   GLY B 239      36.289  12.891   5.335  1.00 41.24           N
ATOM   1924  CA  GLY B 239      37.072  13.573   4.353  1.00 41.24           C
ATOM   1925  C   GLY B 239      38.510  13.250   4.645  1.00 41.24           C
ATOM   1926  O   GLY B 239      39.387  13.524   3.829  1.00 41.24           O
ATOM   1927  N   GLY B 240      38.798  12.685   5.835  1.00 40.01           N
ATOM   1928  CA  GLY B 240      40.132  12.248   6.150  1.00 40.01           C
ATOM   1929  C   GLY B 240      40.820  13.171   7.116  1.00 40.01           C
ATOM   1930  O   GLY B 240      41.644  12.724   7.912  1.00 40.01           O
ATOM   1931  N   PHE B 241      40.524  14.483   7.068  1.00 79.92           N
ATOM   1932  CA  PHE B 241      41.134  15.412   7.980  1.00 79.92           C
ATOM   1933  CB  PHE B 241      42.584  15.780   7.606  1.00 79.92           C
ATOM   1934  CG  PHE B 241      42.621  16.148   6.162  1.00 79.92           C
ATOM   1935  CD1 PHE B 241      42.777  15.162   5.214  1.00 79.92           C
ATOM   1936  CD2 PHE B 241      42.503  17.455   5.750  1.00 79.92           C
ATOM   1937  CE1 PHE B 241      42.817  15.470   3.876  1.00 79.92           C
ATOM   1938  CE2 PHE B 241      42.542  17.769   4.411  1.00 79.92           C
ATOM   1939  CZ  PHE B 241      42.696  16.777   3.472  1.00 79.92           C
ATOM   1940  C   PHE B 241      40.276  16.636   8.017  1.00 79.92           C
ATOM   1941  O   PHE B 241      39.317  16.750   7.257  1.00 79.92           O
ATOM   1942  N   TYR B 242      40.585  17.593   8.914  1.00140.48           N
ATOM   1943  CA  TYR B 242      39.718  18.732   9.024  1.00140.48           C
ATOM   1944  CB  TYR B 242      39.988  19.568  10.292  1.00140.48           C
ATOM   1945  CG  TYR B 242      39.040  20.719  10.337  1.00140.48           C
ATOM   1946  CD1 TYR B 242      37.779  20.559  10.866  1.00140.48           C
ATOM   1947  CD2 TYR B 242      39.400  21.956   9.850  1.00140.48           C
ATOM   1948  CE1 TYR B 242      36.895  21.612  10.915  1.00140.48           C
ATOM   1949  CE2 TYR B 242      38.521  23.013   9.897  1.00140.48           C
ATOM   1950  CZ  TYR B 242      37.267  22.843  10.431  1.00140.48           C
ATOM   1951  OH  TYR B 242      36.363  23.926  10.480  1.00140.48           O
ATOM   1952  C   TYR B 242      39.909  19.589   7.808  1.00140.48           C
ATOM   1953  O   TYR B 242      41.018  20.044   7.520  1.00140.48           O
ATOM   1954  N   GLY B 243      38.793  19.854   7.089  1.00 52.45           N
ATOM   1955  CA  GLY B 243      38.799  20.656   5.896  1.00 52.45           C
ATOM   1956  C   GLY B 243      38.372  19.849   4.698  1.00 52.45           C
ATOM   1957  O   GLY B 243      38.080  20.412   3.646  1.00 52.45           O
ATOM   1958  N   ALA B 244      38.414  18.511   4.815  1.00100.75           N
ATOM   1959  CA  ALA B 244      38.026  17.497   3.869  1.00100.75           C
ATOM   1960  CB  ALA B 244      38.651  16.143   4.201  1.00100.75           C
ATOM   1961  C   ALA B 244      36.534  17.301   3.741  1.00100.75           C
ATOM   1962  O   ALA B 244      36.082  16.647   2.808  1.00100.75           O
ATOM   1963  N   CYS B 245      35.733  17.728   4.732  1.00130.73           N
ATOM   1964  CA  CYS B 245      34.315  17.430   4.790  1.00130.73           C
ATOM   1965  CB  CYS B 245      33.579  18.053   5.988  1.00130.73           C
ATOM   1966  SG  CYS B 245      33.819  17.144   7.534  1.00130.73           S
ATOM   1967  C   CYS B 245      33.553  17.890   3.593  1.00130.73           C
ATOM   1968  O   CYS B 245      33.868  18.901   2.969  1.00130.73           O
ATOM   1969  N   ASN B 246      32.481  17.127   3.282  1.00182.55           N
ATOM   1970  CA  ASN B 246      31.684  17.347   2.117  1.00182.55           C
ATOM   1971  CB  ASN B 246      32.351  16.525   1.009  1.00182.55           C
ATOM   1972  CG  ASN B 246      31.959  16.946  -0.375  1.00182.55           C
ATOM   1973  OD1 ASN B 246      30.798  16.861  -0.769  1.00182.55           O
ATOM   1974  ND2 ASN B 246      32.995  17.375  -1.142  1.00182.55           N
ATOM   1975  C   ASN B 246      30.334  16.725   2.367  1.00182.55           C
ATOM   1976  O   ASN B 246      30.207  15.824   3.193  1.00182.55           O
ATOM   1977  N   GLU B 247      29.287  17.187   1.646  1.00 74.70           N
ATOM   1978  CA  GLU B 247      27.953  16.658   1.772  1.00 74.70           C
ATOM   1979  CB  GLU B 247      26.946  17.397   0.880  1.00 74.70           C
ATOM   1980  CG  GLU B 247      25.524  16.841   0.968  1.00 74.70           C
ATOM   1981  CD  GLU B 247      24.771  17.337  -0.257  1.00 74.70           C
ATOM   1982  OE1 GLU B 247      25.428  17.956  -1.136  1.00 74.70           O
ATOM   1983  OE2 GLU B 247      23.537  17.099  -0.338  1.00 74.70           O
ATOM   1984  C   GLU B 247      27.919  15.236   1.300  1.00 74.70           C
ATOM   1985  O   GLU B 247      27.339  14.371   1.956  1.00 74.70           O
ATOM   1986  N   ASP B 248      28.554  14.959   0.143  1.00 86.37           N
ATOM   1987  CA  ASP B 248      28.498  13.651  -0.443  1.00 86.37           C
ATOM   1988  CB  ASP B 248      29.250  13.559  -1.783  1.00 86.37           C
ATOM   1989  CG  ASP B 248      28.827  12.273  -2.487  1.00 86.37           C
ATOM   1990  OD1 ASP B 248      28.454  11.297  -1.784  1.00 86.37           O
ATOM   1991  OD2 ASP B 248      28.867  12.254  -3.746  1.00 86.37           O
ATOM   1992  C   ASP B 248      29.108  12.665   0.502  1.00 86.37           C
ATOM   1993  O   ASP B 248      28.557  11.592   0.737  1.00 86.37           O
ATOM   1994  N   LEU B 249      30.264  13.015   1.084  1.00 98.67           N
ATOM   1995  CA  LEU B 249      30.961  12.146   1.987  1.00 98.67           C
ATOM   1996  CB  LEU B 249      32.335  12.715   2.370  1.00 98.67           C
ATOM   1997  CG  LEU B 249      33.298  12.791   1.168  1.00 98.67           C
ATOM   1998  CD1 LEU B 249      32.799  13.760   0.086  1.00 98.67           C
ATOM   1999  CD2 LEU B 249      34.727  13.101   1.626  1.00 98.67           C
ATOM   2000  C   LEU B 249      30.143  11.944   3.228  1.00 98.67           C
ATOM   2001  O   LEU B 249      30.140  10.862   3.813  1.00 98.67           O
ATOM   2002  N   MET B 250      29.437  12.996   3.678  1.00 48.14           N
ATOM   2003  CA  MET B 250      28.661  12.906   4.884  1.00 48.14           C
ATOM   2004  CB  MET B 250      27.999  14.247   5.256  1.00 48.14           C
ATOM   2005  CG  MET B 250      29.007  15.324   5.665  1.00 48.14           C
ATOM   2006  SD  MET B 250      28.304  16.969   5.986  1.00 48.14           S
ATOM   2007  CE  MET B 250      27.332  16.463   7.434  1.00 48.14           C
ATOM   2008  C   MET B 250      27.573  11.887   4.714  1.00 48.14           C
ATOM   2009  O   MET B 250      27.344  11.066   5.601  1.00 48.14           O
ATOM   2010  N   ARG B 251      26.875  11.898   3.561  1.00168.49           N
ATOM   2011  CA  ARG B 251      25.785  10.980   3.360  1.00168.49           C
ATOM   2012  CB  ARG B 251      25.038  11.170   2.028  1.00168.49           C
ATOM   2013  CG  ARG B 251      24.309  12.499   1.868  1.00168.49           C
ATOM   2014  CD  ARG B 251      23.352  12.504   0.675  1.00168.49           C
ATOM   2015  NE  ARG B 251      24.151  12.192  -0.544  1.00168.49           N
ATOM   2016  CZ  ARG B 251      24.747  13.196  -1.251  1.00168.49           C
ATOM   2017  NH1 ARG B 251      24.612  14.492  -0.844  1.00168.49           N
ATOM   2018  NH2 ARG B 251      25.478  12.902  -2.366  1.00168.49           N
ATOM   2019  C   ARG B 251      26.304   9.583   3.304  1.00168.49           C
ATOM   2020  O   ARG B 251      25.653   8.651   3.771  1.00168.49           O
ATOM   2021  N   LEU B 252      27.478   9.386   2.676  1.00 43.60           N
ATOM   2022  CA  LEU B 252      28.011   8.059   2.550  1.00 43.60           C
ATOM   2023  CB  LEU B 252      29.330   8.034   1.756  1.00 43.60           C
ATOM   2024  CG  LEU B 252      29.172   8.491   0.292  1.00 43.60           C
ATOM   2025  CD1 LEU B 252      30.519   8.446  -0.452  1.00 43.60           C
ATOM   2026  CD2 LEU B 252      28.068   7.696  -0.429  1.00 43.60           C
ATOM   2027  C   LEU B 252      28.290   7.534   3.925  1.00 43.60           C
ATOM   2028  O   LEU B 252      27.934   6.402   4.248  1.00 43.60           O
ATOM   2029  N   GLU B 253      28.915   8.359   4.786  1.00 87.42           N
ATOM   2030  CA  GLU B 253      29.250   7.933   6.117  1.00 87.42           C
ATOM   2031  CB  GLU B 253      29.993   9.018   6.920  1.00 87.42           C
ATOM   2032  CG  GLU B 253      30.252   8.643   8.383  1.00 87.42           C
ATOM   2033  CD  GLU B 253      31.425   7.675   8.458  1.00 87.42           C
ATOM   2034  OE1 GLU B 253      32.107   7.483   7.416  1.00 87.42           O
ATOM   2035  OE2 GLU B 253      31.655   7.117   9.564  1.00 87.42           O
ATOM   2036  C   GLU B 253      27.995   7.618   6.868  1.00 87.42           C
ATOM   2037  O   GLU B 253      27.903   6.592   7.540  1.00 87.42           O
ATOM   2038  N   LEU B 254      26.972   8.480   6.745  1.00 54.52           N
ATOM   2039  CA  LEU B 254      25.788   8.312   7.536  1.00 54.52           C
ATOM   2040  CB  LEU B 254      24.766   9.436   7.287  1.00 54.52           C
ATOM   2041  CG  LEU B 254      23.495   9.327   8.147  1.00 54.52           C
ATOM   2042  CD1 LEU B 254      23.825   9.467   9.641  1.00 54.52           C
ATOM   2043  CD2 LEU B 254      22.421  10.326   7.683  1.00 54.52           C
ATOM   2044  C   LEU B 254      25.118   7.003   7.241  1.00 54.52           C
ATOM   2045  O   LEU B 254      24.852   6.223   8.155  1.00 54.52           O
ATOM   2046  N   LEU B 255      24.840   6.711   5.958  1.00146.06           N
ATOM   2047  CA  LEU B 255      24.131   5.504   5.643  1.00146.06           C
ATOM   2048  CB  LEU B 255      23.592   5.489   4.192  1.00146.06           C
ATOM   2049  CG  LEU B 255      24.643   5.532   3.063  1.00146.06           C
ATOM   2050  CD1 LEU B 255      25.357   4.183   2.880  1.00146.06           C
ATOM   2051  CD2 LEU B 255      24.025   6.055   1.756  1.00146.06           C
ATOM   2052  C   LEU B 255      24.980   4.296   5.895  1.00146.06           C
ATOM   2053  O   LEU B 255      24.484   3.269   6.358  1.00146.06           O
ATOM   2054  N   ARG B 256      26.276   4.356   5.535  1.00115.43           N
ATOM   2055  CA  ARG B 256      27.108   3.208   5.724  1.00115.43           C
ATOM   2056  CB  ARG B 256      28.461   3.342   5.004  1.00115.43           C
ATOM   2057  CG  ARG B 256      28.326   3.450   3.483  1.00115.43           C
ATOM   2058  CD  ARG B 256      29.665   3.576   2.754  1.00115.43           C
ATOM   2059  NE  ARG B 256      30.256   2.213   2.670  1.00115.43           N
ATOM   2060  CZ  ARG B 256      31.510   2.045   2.158  1.00115.43           C
ATOM   2061  NH1 ARG B 256      32.229   3.130   1.747  1.00115.43           N
ATOM   2062  NH2 ARG B 256      32.045   0.793   2.059  1.00115.43           N
ATOM   2063  C   ARG B 256      27.402   2.955   7.178  1.00115.43           C
ATOM   2064  O   ARG B 256      27.192   1.844   7.659  1.00115.43           O
ATOM   2065  N   SER B 257      27.938   3.978   7.891  1.00130.48           N
ATOM   2066  CA  SER B 257      28.398   3.863   9.259  1.00130.48           C
ATOM   2067  CB  SER B 257      29.643   4.720   9.552  1.00130.48           C
ATOM   2068  OG  SER B 257      29.289   6.091   9.650  1.00130.48           O
ATOM   2069  C   SER B 257      27.411   4.176  10.357  1.00130.48           C
ATOM   2070  O   SER B 257      27.473   3.564  11.422  1.00130.48           O
ATOM   2071  N   GLY B 258      26.514   5.170  10.181  1.00 48.28           N
ATOM   2072  CA  GLY B 258      25.622   5.517  11.259  1.00 48.28           C
ATOM   2073  C   GLY B 258      25.680   7.004  11.489  1.00 48.28           C
ATOM   2074  O   GLY B 258      26.399   7.720  10.793  1.00 48.28           O
ATOM   2075  N   PRO B 259      24.959   7.484  12.480  1.00 75.43           N
ATOM   2076  CA  PRO B 259      24.922   8.896  12.757  1.00 75.43           C
ATOM   2077  CD  PRO B 259      23.757   6.808  12.940  1.00 75.43           C
ATOM   2078  CB  PRO B 259      23.835   9.082  13.813  1.00 75.43           C
ATOM   2079  CG  PRO B 259      22.868   7.914  13.538  1.00 75.43           C
ATOM   2080  C   PRO B 259      26.280   9.363  13.169  1.00 75.43           C
ATOM   2081  O   PRO B 259      27.032   8.584  13.751  1.00 75.43           O
ATOM   2082  N   LEU B 260      26.629  10.621  12.840  1.00121.16           N
ATOM   2083  CA  LEU B 260      27.924  11.126  13.187  1.00121.16           C
ATOM   2084  CB  LEU B 260      28.934  11.205  12.022  1.00121.16           C
ATOM   2085  CG  LEU B 260      28.444  11.910  10.741  1.00121.16           C
ATOM   2086  CD1 LEU B 260      29.578  12.010   9.708  1.00121.16           C
ATOM   2087  CD2 LEU B 260      27.216  11.207  10.143  1.00121.16           C
ATOM   2088  C   LEU B 260      27.760  12.493  13.764  1.00121.16           C
ATOM   2089  O   LEU B 260      26.728  13.137  13.581  1.00121.16           O
ATOM   2090  N   ALA B 261      28.776  12.946  14.527  1.00 42.10           N
ATOM   2091  CA  ALA B 261      28.735  14.245  15.139  1.00 42.10           C
ATOM   2092  CB  ALA B 261      29.734  14.404  16.298  1.00 42.10           C
ATOM   2093  C   ALA B 261      29.057  15.299  14.117  1.00 42.10           C
ATOM   2094  O   ALA B 261      29.922  15.117  13.260  1.00 42.10           O
ATOM   2095  N   ILE B 262      28.347  16.445  14.189  1.00174.04           N
ATOM   2096  CA  ILE B 262      28.568  17.561  13.302  1.00174.04           C
ATOM   2097  CB  ILE B 262      27.538  17.658  12.190  1.00174.04           C
ATOM   2098  CG1 ILE B 262      27.683  16.477  11.218  1.00174.04           C
ATOM   2099  CG2 ILE B 262      27.666  18.999  11.451  1.00174.04           C
ATOM   2100  CD1 ILE B 262      27.253  15.137  11.792  1.00174.04           C
ATOM   2101  C   ILE B 262      28.498  18.801  14.149  1.00174.04           C
ATOM   2102  O   ILE B 262      27.977  18.765  15.263  1.00174.04           O
ATOM   2103  N   SER B 263      29.089  19.923  13.678  1.00 94.64           N
ATOM   2104  CA  SER B 263      28.974  21.149  14.412  1.00 94.64           C
ATOM   2105  CB  SER B 263      30.274  21.534  15.140  1.00 94.64           C
ATOM   2106  OG  SER B 263      30.010  22.510  16.136  1.00 94.64           O
ATOM   2107  C   SER B 263      28.611  22.227  13.427  1.00 94.64           C
ATOM   2108  O   SER B 263      28.903  22.116  12.236  1.00 94.64           O
ATOM   2109  N   PHE B 264      27.913  23.286  13.893  1.00188.49           N
ATOM   2110  CA  PHE B 264      27.532  24.366  13.018  1.00188.49           C
ATOM   2111  CB  PHE B 264      26.202  24.123  12.275  1.00188.49           C
ATOM   2112  CG  PHE B 264      25.069  24.094  13.245  1.00188.49           C
ATOM   2113  CD1 PHE B 264      24.751  22.942  13.927  1.00188.49           C
ATOM   2114  CD2 PHE B 264      24.322  25.226  13.478  1.00188.49           C
ATOM   2115  CE1 PHE B 264      23.704  22.920  14.819  1.00188.49           C
ATOM   2116  CE2 PHE B 264      23.273  25.209  14.368  1.00188.49           C
ATOM   2117  CZ  PHE B 264      22.962  24.054  15.043  1.00188.49           C
ATOM   2118  C   PHE B 264      27.408  25.599  13.853  1.00188.49           C
ATOM   2119  O   PHE B 264      27.501  25.531  15.078  1.00188.49           O
ATOM   2120  N   GLU B 265      27.232  26.789  13.235  1.00217.88           N
ATOM   2121  CA  GLU B 265      27.122  27.879  14.160  1.00217.88           C
ATOM   2122  CB  GLU B 265      28.080  29.079  13.991  1.00217.88           C
ATOM   2123  CG  GLU B 265      27.692  30.061  12.913  1.00217.88           C
ATOM   2124  CD  GLU B 265      27.347  29.208  11.731  1.00217.88           C
ATOM   2125  OE1 GLU B 265      28.196  28.354  11.367  1.00217.88           O
ATOM   2126  OE2 GLU B 265      26.227  29.384  11.188  1.00217.88           O
ATOM   2127  C   GLU B 265      25.705  28.317  14.252  1.00217.88           C
ATOM   2128  O   GLU B 265      25.012  28.574  13.267  1.00217.88           O
ATOM   2129  N   VAL B 266      25.237  28.348  15.505  1.00 85.75           N
ATOM   2130  CA  VAL B 266      23.905  28.714  15.838  1.00 85.75           C
ATOM   2131  CB  VAL B 266      23.479  28.198  17.185  1.00 85.75           C
ATOM   2132  CG1 VAL B 266      22.113  28.803  17.546  1.00 85.75           C
ATOM   2133  CG2 VAL B 266      23.483  26.659  17.145  1.00 85.75           C
ATOM   2134  C   VAL B 266      23.850  30.199  15.888  1.00 85.75           C
ATOM   2135  O   VAL B 266      24.778  30.854  16.356  1.00 85.75           O
ATOM   2136  N   TYR B 267      22.750  30.771  15.371  1.00 93.07           N
ATOM   2137  CA  TYR B 267      22.564  32.182  15.485  1.00 93.07           C
ATOM   2138  CB  TYR B 267      22.657  32.989  14.186  1.00 93.07           C
ATOM   2139  CG  TYR B 267      24.090  33.088  13.766  1.00 93.07           C
ATOM   2140  CD1 TYR B 267      24.913  34.037  14.327  1.00 93.07           C
ATOM   2141  CD2 TYR B 267      24.620  32.250  12.814  1.00 93.07           C
ATOM   2142  CE1 TYR B 267      26.230  34.147  13.944  1.00 93.07           C
ATOM   2143  CE2 TYR B 267      25.931  32.355  12.423  1.00 93.07           C
ATOM   2144  CZ  TYR B 267      26.743  33.306  12.988  1.00 93.07           C
ATOM   2145  OH  TYR B 267      28.093  33.417  12.591  1.00 93.07           O
ATOM   2146  C   TYR B 267      21.212  32.378  16.087  1.00 93.07           C
ATOM   2147  O   TYR B 267      20.451  31.425  16.247  1.00 93.07           O
ATOM   2148  N   ASP B 268      20.878  33.637  16.422  1.00 84.83           N
ATOM   2149  CA  ASP B 268      19.699  33.961  17.176  1.00 84.83           C
ATOM   2150  CB  ASP B 268      19.498  35.475  17.337  1.00 84.83           C
ATOM   2151  CG  ASP B 268      20.585  35.997  18.260  1.00 84.83           C
ATOM   2152  OD1 ASP B 268      20.869  35.324  19.286  1.00 84.83           O
ATOM   2153  OD2 ASP B 268      21.154  37.075  17.940  1.00 84.83           O
ATOM   2154  C   ASP B 268      18.474  33.442  16.500  1.00 84.83           C
ATOM   2155  O   ASP B 268      17.571  32.933  17.161  1.00 84.83           O
ATOM   2156  N   ASP B 269      18.408  33.531  15.164  1.00 62.54           N
ATOM   2157  CA  ASP B 269      17.216  33.118  14.486  1.00 62.54           C
ATOM   2158  CB  ASP B 269      17.263  33.358  12.962  1.00 62.54           C
ATOM   2159  CG  ASP B 269      18.405  32.574  12.322  1.00 62.54           C
ATOM   2160  OD1 ASP B 269      19.357  32.184  13.047  1.00 62.54           O
ATOM   2161  OD2 ASP B 269      18.340  32.367  11.080  1.00 62.54           O
ATOM   2162  C   ASP B 269      16.975  31.664  14.756  1.00 62.54           C
ATOM   2163  O   ASP B 269      15.830  31.221  14.821  1.00 62.54           O
ATOM   2164  N   PHE B 270      18.058  30.886  14.915  1.00131.11           N
ATOM   2165  CA  PHE B 270      18.006  29.469  15.148  1.00131.11           C
ATOM   2166  CB  PHE B 270      19.412  28.835  15.090  1.00131.11           C
ATOM   2167  CG  PHE B 270      19.320  27.345  15.168  1.00131.11           C
ATOM   2168  CD1 PHE B 270      19.150  26.594  14.026  1.00131.11           C
ATOM   2169  CD2 PHE B 270      19.412  26.695  16.377  1.00131.11           C
ATOM   2170  CE1 PHE B 270      19.069  25.222  14.089  1.00131.11           C
ATOM   2171  CE2 PHE B 270      19.333  25.323  16.446  1.00131.11           C
ATOM   2172  CZ  PHE B 270      19.163  24.582  15.301  1.00131.11           C
ATOM   2173  C   PHE B 270      17.392  29.190  16.490  1.00131.11           C
ATOM   2174  O   PHE B 270      16.667  28.210  16.652  1.00131.11           O
ATOM   2175  N   LEU B 271      17.648  30.046  17.496  1.00 98.61           N
ATOM   2176  CA  LEU B 271      17.161  29.753  18.817  1.00 98.61           C
ATOM   2177  CB  LEU B 271      17.554  30.806  19.865  1.00 98.61           C
ATOM   2178  CG  LEU B 271      19.075  30.873  20.097  1.00 98.61           C
ATOM   2179  CD1 LEU B 271      19.801  31.513  18.907  1.00 98.61           C
ATOM   2180  CD2 LEU B 271      19.413  31.528  21.440  1.00 98.61           C
ATOM   2181  C   LEU B 271      15.664  29.633  18.802  1.00 98.61           C
ATOM   2182  O   LEU B 271      15.093  28.782  19.481  1.00 98.61           O
ATOM   2183  N   PHE B 272      15.000  30.493  18.017  1.00189.43           N
ATOM   2184  CA  PHE B 272      13.573  30.601  17.871  1.00189.43           C
ATOM   2185  CB  PHE B 272      13.175  31.876  17.107  1.00189.43           C
ATOM   2186  CG  PHE B 272      11.690  31.976  17.108  1.00189.43           C
ATOM   2187  CD1 PHE B 272      11.033  32.530  18.183  1.00189.43           C
ATOM   2188  CD2 PHE B 272      10.954  31.524  16.037  1.00189.43           C
ATOM   2189  CE1 PHE B 272       9.663  32.630  18.191  1.00189.43           C
ATOM   2190  CE2 PHE B 272       9.583  31.621  16.041  1.00189.43           C
ATOM   2191  CZ  PHE B 272       8.935  32.173  17.120  1.00189.43           C
ATOM   2192  C   PHE B 272      12.990  29.427  17.131  1.00189.43           C
ATOM   2193  O   PHE B 272      11.791  29.192  17.223  1.00189.43           O
ATOM   2194  N   TYR B 273      13.795  28.712  16.322  1.00119.87           N
ATOM   2195  CA  TYR B 273      13.359  27.667  15.422  1.00119.87           C
ATOM   2196  CB  TYR B 273      14.565  26.842  14.925  1.00119.87           C
ATOM   2197  CG  TYR B 273      14.141  25.604  14.210  1.00119.87           C
ATOM   2198  CD1 TYR B 273      13.893  24.449  14.917  1.00119.87           C
ATOM   2199  CD2 TYR B 273      14.010  25.586  12.841  1.00119.87           C
ATOM   2200  CE1 TYR B 273      13.512  23.295  14.272  1.00119.87           C
ATOM   2201  CE2 TYR B 273      13.629  24.434  12.190  1.00119.87           C
ATOM   2202  CZ  TYR B 273      13.380  23.286  12.905  1.00119.87           C
ATOM   2203  OH  TYR B 273      12.990  22.103  12.239  1.00119.87           O
ATOM   2204  C   TYR B 273      12.343  26.746  16.030  1.00119.87           C
ATOM   2205  O   TYR B 273      12.595  26.091  17.041  1.00119.87           O
ATOM   2206  N   ARG B 274      11.106  26.799  15.478  1.00154.42           N
ATOM   2207  CA  ARG B 274      10.015  25.911  15.787  1.00154.42           C
ATOM   2208  CB  ARG B 274       8.650  26.582  15.574  1.00154.42           C
ATOM   2209  CG  ARG B 274       8.469  27.841  16.423  1.00154.42           C
ATOM   2210  CD  ARG B 274       8.831  27.637  17.895  1.00154.42           C
ATOM   2211  NE  ARG B 274       7.914  26.595  18.435  1.00154.42           N
ATOM   2212  CZ  ARG B 274       6.676  26.946  18.892  1.00154.42           C
ATOM   2213  NH1 ARG B 274       6.276  28.250  18.845  1.00154.42           N
ATOM   2214  NH2 ARG B 274       5.837  25.992  19.390  1.00154.42           N
ATOM   2215  C   ARG B 274      10.017  24.653  14.965  1.00154.42           C
ATOM   2216  O   ARG B 274       9.886  23.551  15.497  1.00154.42           O
ATOM   2217  N   GLY B 275      10.183  24.791  13.627  1.00 36.91           N
ATOM   2218  CA  GLY B 275      10.062  23.649  12.759  1.00 36.91           C
ATOM   2219  C   GLY B 275      10.360  24.066  11.348  1.00 36.91           C
ATOM   2220  O   GLY B 275      10.581  25.242  11.063  1.00 36.91           O
ATOM   2221  N   GLY B 276      10.346  23.090  10.413  1.00 24.64           N
ATOM   2222  CA  GLY B 276      10.627  23.374   9.034  1.00 24.64           C
ATOM   2223  C   GLY B 276      12.082  23.143   8.764  1.00 24.64           C
ATOM   2224  O   GLY B 276      12.787  22.509   9.547  1.00 24.64           O
ATOM   2225  N   ILE B 277      12.561  23.644   7.606  1.00 50.85           N
ATOM   2226  CA  ILE B 277      13.937  23.457   7.244  1.00 50.85           C
ATOM   2227  CB  ILE B 277      14.120  23.074   5.805  1.00 50.85           C
ATOM   2228  CG1 ILE B 277      13.416  21.737   5.521  1.00 50.85           C
ATOM   2229  CG2 ILE B 277      15.627  23.054   5.500  1.00 50.85           C
ATOM   2230  CD1 ILE B 277      13.297  21.412   4.032  1.00 50.85           C
ATOM   2231  C   ILE B 277      14.624  24.769   7.458  1.00 50.85           C
ATOM   2232  O   ILE B 277      14.393  25.733   6.731  1.00 50.85           O
ATOM   2233  N   TYR B 278      15.521  24.805   8.463  1.00188.58           N
ATOM   2234  CA  TYR B 278      16.219  25.984   8.901  1.00188.58           C
ATOM   2235  CB  TYR B 278      16.954  25.772  10.238  1.00188.58           C
ATOM   2236  CG  TYR B 278      17.827  26.947  10.519  1.00188.58           C
ATOM   2237  CD1 TYR B 278      17.345  28.039  11.204  1.00188.58           C
ATOM   2238  CD2 TYR B 278      19.136  26.954  10.094  1.00188.58           C
ATOM   2239  CE1 TYR B 278      18.158  29.118  11.464  1.00188.58           C
ATOM   2240  CE2 TYR B 278      19.953  28.030  10.352  1.00188.58           C
ATOM   2241  CZ  TYR B 278      19.465  29.113  11.040  1.00188.58           C
ATOM   2242  OH  TYR B 278      20.301  30.217  11.308  1.00188.58           O
ATOM   2243  C   TYR B 278      17.216  26.446   7.887  1.00188.58           C
ATOM   2244  O   TYR B 278      17.865  25.640   7.221  1.00188.58           O
ATOM   2245  N   HIS B 279      17.326  27.788   7.735  1.00107.12           N
ATOM   2246  CA  HIS B 279      18.231  28.379   6.790  1.00107.12           C
ATOM   2247  ND1 HIS B 279      18.371  30.531   4.130  1.00107.12           N
ATOM   2248  CG  HIS B 279      18.455  29.176   4.365  1.00107.12           C
ATOM   2249  CB  HIS B 279      17.615  28.456   5.379  1.00107.12           C
ATOM   2250  NE2 HIS B 279      19.921  29.743   2.745  1.00107.12           N
ATOM   2251  CD2 HIS B 279      19.405  28.711   3.510  1.00107.12           C
ATOM   2252  CE1 HIS B 279      19.268  30.816   3.153  1.00107.12           C
ATOM   2253  C   HIS B 279      18.575  29.791   7.193  1.00107.12           C
ATOM   2254  O   HIS B 279      17.857  30.437   7.954  1.00107.12           O
ATOM   2255  N   HIS B 280      19.737  30.264   6.687  1.00238.01           N
ATOM   2256  CA  HIS B 280      20.261  31.612   6.729  1.00238.01           C
ATOM   2257  ND1 HIS B 280      18.509  34.003   8.189  0.00238.01           N
ATOM   2258  CG  HIS B 280      18.262  33.168   7.122  0.00238.01           C
ATOM   2259  CB  HIS B 280      19.321  32.700   6.170  1.00238.01           C
ATOM   2260  NE2 HIS B 280      16.324  33.595   8.195  0.00238.01           N
ATOM   2261  CD2 HIS B 280      16.922  32.929   7.140  0.00238.01           C
ATOM   2262  CE1 HIS B 280      17.316  34.227   8.795  0.00238.01           C
ATOM   2263  C   HIS B 280      20.751  32.051   8.060  1.00238.01           C
ATOM   2264  O   HIS B 280      20.316  31.547   9.097  1.00238.01           O
ATOM   2265  N   VAL B 281      21.695  33.030   8.026  1.00185.97           N
ATOM   2266  CA  VAL B 281      22.295  33.499   9.237  1.00185.97           C
ATOM   2267  CB  VAL B 281      22.751  32.300  10.022  1.00185.97           C
ATOM   2268  CG1 VAL B 281      24.265  32.060   9.894  1.00185.97           C
ATOM   2269  CG2 VAL B 281      22.069  32.369  11.386  1.00185.97           C
ATOM   2270  C   VAL B 281      23.465  34.374   8.871  1.00185.97           C
ATOM   2271  O   VAL B 281      23.718  34.586   7.688  1.00185.97           O
ATOM   2272  N   PRO B 282      24.240  34.832   9.829  1.00273.45           N
ATOM   2273  CA  PRO B 282      25.219  35.847   9.588  1.00273.45           C
ATOM   2274  CD  PRO B 282      23.830  34.833  11.228  1.00273.45           C
ATOM   2275  CB  PRO B 282      25.869  36.127  10.940  1.00273.45           C
ATOM   2276  CG  PRO B 282      24.716  35.878  11.927  1.00273.45           C
ATOM   2277  C   PRO B 282      26.161  35.945   8.434  1.00273.45           C
ATOM   2278  O   PRO B 282      25.964  36.870   7.647  1.00273.45           O
ATOM   2279  N   MET B 283      27.148  35.050   8.279  1.00171.84           N
ATOM   2280  CA  MET B 283      28.134  35.249   7.251  1.00171.84           C
ATOM   2281  CB  MET B 283      28.618  36.706   7.082  1.00171.84           C
ATOM   2282  CG  MET B 283      29.079  37.356   8.391  0.00171.84           C
ATOM   2283  SD  MET B 283      29.725  39.047   8.222  1.00171.84           S
ATOM   2284  CE  MET B 283      31.373  38.535   7.659  1.00171.84           C
ATOM   2285  C   MET B 283      29.316  34.500   7.730  1.00171.84           C
ATOM   2286  O   MET B 283      29.203  33.397   8.254  1.00171.84           O
ATOM   2287  N   TYR B 284      30.505  35.079   7.532  1.00138.32           N
ATOM   2288  CA  TYR B 284      31.676  34.444   8.042  1.00138.32           C
ATOM   2289  CB  TYR B 284      32.941  34.766   7.230  1.00138.32           C
ATOM   2290  CG  TYR B 284      32.757  34.203   5.863  1.00138.32           C
ATOM   2291  CD1 TYR B 284      32.991  32.869   5.616  1.00138.32           C
ATOM   2292  CD2 TYR B 284      32.353  35.011   4.825  1.00138.32           C
ATOM   2293  CE1 TYR B 284      32.822  32.350   4.354  1.00138.32           C
ATOM   2294  CE2 TYR B 284      32.182  34.497   3.561  1.00138.32           C
ATOM   2295  CZ  TYR B 284      32.416  33.165   3.325  1.00138.32           C
ATOM   2296  OH  TYR B 284      32.242  32.635   2.029  1.00138.32           O
ATOM   2297  C   TYR B 284      31.892  34.989   9.448  1.00138.32           C
ATOM   2298  O   TYR B 284      32.913  34.607  10.081  1.00138.32           O
ATOM   2299  OXT TYR B 284      31.043  35.799   9.905  1.00138.32           O
TER    2300      TYR B 284
ATOM   2301  N   ASP C 285      43.626  28.268  -0.893  1.00126.20           N
ATOM   2302  CA  ASP C 285      44.419  29.345  -1.516  1.00126.20           C
ATOM   2303  CB  ASP C 285      43.616  29.976  -2.667  1.00126.20           C
ATOM   2304  CG  ASP C 285      44.562  30.802  -3.526  0.00126.20           C
ATOM   2305  OD1 ASP C 285      45.779  30.834  -3.203  0.00126.20           O
ATOM   2306  OD2 ASP C 285      44.081  31.410  -4.518  0.00126.20           O
ATOM   2307  C   ASP C 285      44.765  30.411  -0.526  1.00126.20           C
ATOM   2308  O   ASP C 285      44.276  31.536  -0.623  1.00126.20           O
ATOM   2309  N   ARG C 286      45.620  30.095   0.470  1.00157.44           N
ATOM   2310  CA  ARG C 286      46.181  28.789   0.662  1.00157.44           C
ATOM   2311  CB  ARG C 286      47.549  28.804   1.366  1.00157.44           C
ATOM   2312  CG  ARG C 286      48.643  29.477   0.533  1.00157.44           C
ATOM   2313  CD  ARG C 286      50.025  29.460   1.191  1.00157.44           C
ATOM   2314  NE  ARG C 286      49.949  30.290   2.426  1.00157.44           N
ATOM   2315  CZ  ARG C 286      50.202  31.630   2.367  1.00157.44           C
ATOM   2316  NH1 ARG C 286      50.505  32.216   1.172  1.00157.44           N
ATOM   2317  NH2 ARG C 286      50.155  32.383   3.504  1.00157.44           N
ATOM   2318  C   ARG C 286      45.224  28.022   1.516  1.00157.44           C
ATOM   2319  O   ARG C 286      44.394  28.603   2.212  1.00157.44           O
ATOM   2320  N   PHE C 287      45.316  26.681   1.473  1.00132.54           N
ATOM   2321  CA  PHE C 287      44.388  25.849   2.175  1.00132.54           C
ATOM   2322  CB  PHE C 287      44.742  24.359   1.968  1.00132.54           C
ATOM   2323  CG  PHE C 287      43.776  23.441   2.635  1.00132.54           C
ATOM   2324  CD1 PHE C 287      42.552  23.186   2.060  1.00132.54           C
ATOM   2325  CD2 PHE C 287      44.092  22.833   3.828  1.00132.54           C
ATOM   2326  CE1 PHE C 287      41.657  22.334   2.662  1.00132.54           C
ATOM   2327  CE2 PHE C 287      43.200  21.979   4.434  1.00132.54           C
ATOM   2328  CZ  PHE C 287      41.981  21.728   3.852  1.00132.54           C
ATOM   2329  C   PHE C 287      44.417  26.196   3.627  1.00132.54           C
ATOM   2330  O   PHE C 287      45.457  26.143   4.280  1.00132.54           O
ATOM   2331  N   ASN C 288      43.261  26.646   4.153  1.00184.74           N
ATOM   2332  CA  ASN C 288      43.144  26.785   5.568  1.00184.74           C
ATOM   2333  CB  ASN C 288      43.834  28.009   6.208  1.00184.74           C
ATOM   2334  CG  ASN C 288      43.242  29.312   5.743  1.00184.74           C
ATOM   2335  OD1 ASN C 288      42.254  29.778   6.304  1.00184.74           O
ATOM   2336  ND2 ASN C 288      43.881  29.940   4.721  1.00184.74           N
ATOM   2337  C   ASN C 288      41.697  26.676   5.913  1.00184.74           C
ATOM   2338  O   ASN C 288      40.900  27.606   5.778  1.00184.74           O
ATOM   2339  N   PRO C 289      41.363  25.479   6.316  1.00102.58           N
ATOM   2340  CA  PRO C 289      40.027  25.130   6.690  1.00102.58           C
ATOM   2341  CD  PRO C 289      42.200  24.315   6.090  1.00102.58           C
ATOM   2342  CB  PRO C 289      39.960  23.603   6.663  1.00102.58           C
ATOM   2343  CG  PRO C 289      41.432  23.164   6.762  1.00102.58           C
ATOM   2344  C   PRO C 289      39.702  25.708   8.018  1.00102.58           C
ATOM   2345  O   PRO C 289      40.432  25.472   8.980  1.00102.58           O
ATOM   2346  N   TRP C 290      38.589  26.444   8.093  1.00 89.64           N
ATOM   2347  CA  TRP C 290      38.158  27.001   9.330  1.00 89.64           C
ATOM   2348  CB  TRP C 290      39.092  28.101   9.857  1.00 89.64           C
ATOM   2349  CG  TRP C 290      38.498  28.938  10.964  1.00 89.64           C
ATOM   2350  CD2 TRP C 290      38.395  28.535  12.339  1.00 89.64           C
ATOM   2351  CD1 TRP C 290      37.941  30.179  10.882  1.00 89.64           C
ATOM   2352  NE1 TRP C 290      37.506  30.584  12.120  1.00 89.64           N
ATOM   2353  CE2 TRP C 290      37.777  29.582  13.025  1.00 89.64           C
ATOM   2354  CE3 TRP C 290      38.780  27.392  12.974  1.00 89.64           C
ATOM   2355  CZ2 TRP C 290      37.536  29.499  14.367  1.00 89.64           C
ATOM   2356  CZ3 TRP C 290      38.535  27.313  14.326  1.00 89.64           C
ATOM   2357  CH2 TRP C 290      37.927  28.347  15.008  1.00 89.64           C
ATOM   2358  C   TRP C 290      36.850  27.633   9.064  1.00 89.64           C
ATOM   2359  O   TRP C 290      36.741  28.529   8.228  1.00 89.64           O
ATOM   2360  N   GLU C 291      35.815  27.162   9.769  1.00 71.44           N
ATOM   2361  CA  GLU C 291      34.549  27.795   9.640  1.00 71.44           C
ATOM   2362  CB  GLU C 291      33.602  27.048   8.700  1.00 71.44           C
ATOM   2363  CG  GLU C 291      34.078  27.052   7.244  1.00 71.44           C
ATOM   2364  CD  GLU C 291      33.079  26.269   6.402  1.00 71.44           C
ATOM   2365  OE1 GLU C 291      31.920  26.743   6.264  1.00 71.44           O
ATOM   2366  OE2 GLU C 291      33.460  25.181   5.893  1.00 71.44           O
ATOM   2367  C   GLU C 291      34.020  27.853  11.032  1.00 71.44           C
ATOM   2368  O   GLU C 291      34.036  26.862  11.762  1.00 71.44           O
ATOM   2369  N   THR C 292      33.551  29.043  11.436  1.00113.42           N
ATOM   2370  CA  THR C 292      33.134  29.253  12.790  1.00113.42           C
ATOM   2371  CB  THR C 292      32.709  30.666  13.070  1.00113.42           C
ATOM   2372  OG1 THR C 292      32.495  30.848  14.462  1.00113.42           O
ATOM   2373  CG2 THR C 292      31.419  30.961  12.287  1.00113.42           C
ATOM   2374  C   THR C 292      31.976  28.371  13.104  1.00113.42           C
ATOM   2375  O   THR C 292      31.039  28.242  12.318  1.00113.42           O
ATOM   2376  N   THR C 293      32.036  27.722  14.282  1.00154.63           N
ATOM   2377  CA  THR C 293      30.974  26.871  14.713  1.00154.63           C
ATOM   2378  CB  THR C 293      31.299  25.441  14.426  1.00154.63           C
ATOM   2379  OG1 THR C 293      30.162  24.627  14.617  1.00154.63           O
ATOM   2380  CG2 THR C 293      32.458  24.997  15.325  1.00154.63           C
ATOM   2381  C   THR C 293      30.811  27.108  16.189  1.00154.63           C
ATOM   2382  O   THR C 293      31.672  27.722  16.818  1.00154.63           O
ATOM   2383  N   ASN C 294      29.680  26.677  16.788  1.00172.38           N
ATOM   2384  CA  ASN C 294      29.490  26.983  18.180  1.00172.38           C
ATOM   2385  CB  ASN C 294      28.838  28.372  18.310  1.00172.38           C
ATOM   2386  CG  ASN C 294      27.595  28.377  17.429  1.00172.38           C
ATOM   2387  OD1 ASN C 294      27.146  27.329  16.970  1.00172.38           O
ATOM   2388  ND2 ASN C 294      27.043  29.590  17.157  1.00172.38           N
ATOM   2389  C   ASN C 294      28.610  25.957  18.844  1.00172.38           C
ATOM   2390  O   ASN C 294      28.336  26.063  20.040  1.00172.38           O
ATOM   2391  N   HIS C 295      28.159  24.919  18.108  1.00101.98           N
ATOM   2392  CA  HIS C 295      27.258  23.977  18.715  1.00101.98           C
ATOM   2393  ND1 HIS C 295      23.767  22.913  18.638  1.00101.98           N
ATOM   2394  CG  HIS C 295      24.767  23.628  19.256  1.00101.98           C
ATOM   2395  CB  HIS C 295      25.797  24.436  18.532  1.00101.98           C
ATOM   2396  NE2 HIS C 295      23.498  22.622  20.825  1.00101.98           N
ATOM   2397  CD2 HIS C 295      24.589  23.439  20.590  1.00101.98           C
ATOM   2398  CE1 HIS C 295      23.037  22.333  19.622  1.00101.98           C
ATOM   2399  C   HIS C 295      27.440  22.635  18.058  1.00101.98           C
ATOM   2400  O   HIS C 295      27.424  22.526  16.833  1.00101.98           O
ATOM   2401  N   VAL C 296      27.594  21.563  18.867  1.00 50.49           N
ATOM   2402  CA  VAL C 296      27.820  20.246  18.324  1.00 50.49           C
ATOM   2403  CB  VAL C 296      28.900  19.491  19.041  1.00 50.49           C
ATOM   2404  CG1 VAL C 296      28.985  18.075  18.446  1.00 50.49           C
ATOM   2405  CG2 VAL C 296      30.209  20.291  18.941  1.00 50.49           C
ATOM   2406  C   VAL C 296      26.556  19.443  18.461  1.00 50.49           C
ATOM   2407  O   VAL C 296      25.911  19.476  19.508  1.00 50.49           O
ATOM   2408  N   VAL C 297      26.182  18.688  17.397  1.00 68.60           N
ATOM   2409  CA  VAL C 297      24.962  17.916  17.380  1.00 68.60           C
ATOM   2410  CB  VAL C 297      23.822  18.642  16.726  1.00 68.60           C
ATOM   2411  CG1 VAL C 297      23.438  19.844  17.607  1.00 68.60           C
ATOM   2412  CG2 VAL C 297      24.253  19.046  15.305  1.00 68.60           C
ATOM   2413  C   VAL C 297      25.172  16.618  16.635  1.00 68.60           C
ATOM   2414  O   VAL C 297      26.282  16.319  16.195  1.00 68.60           O
ATOM   2415  N   THR C 298      24.095  15.793  16.511  1.00125.22           N
ATOM   2416  CA  THR C 298      24.181  14.504  15.858  1.00125.22           C
ATOM   2417  CB  THR C 298      23.771  13.361  16.746  1.00125.22           C
ATOM   2418  OG1 THR C 298      24.013  12.123  16.094  1.00125.22           O
ATOM   2419  CG2 THR C 298      22.281  13.499  17.105  1.00125.22           C
ATOM   2420  C   THR C 298      23.334  14.442  14.608  1.00125.22           C
ATOM   2421  O   THR C 298      22.126  14.671  14.631  1.00125.22           O
ATOM   2422  N   ILE C 299      23.958  14.061  13.469  1.00117.58           N
ATOM   2423  CA  ILE C 299      23.248  13.977  12.217  1.00117.58           C
ATOM   2424  CB  ILE C 299      24.108  14.282  11.023  1.00117.58           C
ATOM   2425  CG1 ILE C 299      23.253  14.433   9.758  1.00117.58           C
ATOM   2426  CG2 ILE C 299      25.201  13.210  10.917  1.00117.58           C
ATOM   2427  CD1 ILE C 299      24.029  15.041   8.592  1.00117.58           C
ATOM   2428  C   ILE C 299      22.707  12.575  12.098  1.00117.58           C
ATOM   2429  O   ILE C 299      23.435  11.597  12.249  1.00117.58           O
ATOM   2430  N   VAL C 300      21.362  12.465  12.053  1.00120.71           N
ATOM   2431  CA  VAL C 300      20.612  11.242  11.928  1.00120.71           C
ATOM   2432  CB  VAL C 300      19.433  11.225  12.854  1.00120.71           C
ATOM   2433  CG1 VAL C 300      19.977  11.281  14.293  1.00120.71           C
ATOM   2434  CG2 VAL C 300      18.499  12.395  12.507  1.00120.71           C
ATOM   2435  C   VAL C 300      20.147  10.845  10.545  1.00120.71           C
ATOM   2436  O   VAL C 300      19.854   9.668  10.329  1.00120.71           O
ATOM   2437  N   GLY C 301      19.955  11.797   9.599  1.00 46.48           N
ATOM   2438  CA  GLY C 301      19.390  11.395   8.327  1.00 46.48           C
ATOM   2439  C   GLY C 301      19.320  12.554   7.365  1.00 46.48           C
ATOM   2440  O   GLY C 301      19.829  13.638   7.640  1.00 46.48           O
ATOM   2441  N   TYR C 302      18.722  12.324   6.166  1.00 71.81           N
ATOM   2442  CA  TYR C 302      18.576  13.367   5.178  1.00 71.81           C
ATOM   2443  CB  TYR C 302      19.791  13.509   4.239  1.00 71.81           C
ATOM   2444  CG  TYR C 302      20.002  12.219   3.524  1.00 71.81           C
ATOM   2445  CD1 TYR C 302      19.291  11.922   2.384  1.00 71.81           C
ATOM   2446  CD2 TYR C 302      20.920  11.307   3.993  1.00 71.81           C
ATOM   2447  CE1 TYR C 302      19.491  10.731   1.726  1.00 71.81           C
ATOM   2448  CE2 TYR C 302      21.124  10.115   3.340  1.00 71.81           C
ATOM   2449  CZ  TYR C 302      20.407   9.825   2.205  1.00 71.81           C
ATOM   2450  OH  TYR C 302      20.614   8.602   1.533  1.00 71.81           O
ATOM   2451  C   TYR C 302      17.352  13.126   4.334  1.00 71.81           C
ATOM   2452  O   TYR C 302      16.813  12.020   4.304  1.00 71.81           O
ATOM   2453  N   GLY C 303      16.882  14.171   3.611  1.00 27.88           N
ATOM   2454  CA  GLY C 303      15.711  14.014   2.788  1.00 27.88           C
ATOM   2455  C   GLY C 303      15.574  15.206   1.888  1.00 27.88           C
ATOM   2456  O   GLY C 303      16.464  16.052   1.817  1.00 27.88           O
ATOM   2457  N   HIS C 304      14.445  15.270   1.144  1.00 85.02           N
ATOM   2458  CA  HIS C 304      14.160  16.369   0.262  1.00 85.02           C
ATOM   2459  ND1 HIS C 304      16.118  14.273  -1.409  1.00 85.02           N
ATOM   2460  CG  HIS C 304      15.638  15.547  -1.620  1.00 85.02           C
ATOM   2461  CB  HIS C 304      14.265  15.999  -1.224  1.00 85.02           C
ATOM   2462  NE2 HIS C 304      17.750  15.412  -2.400  1.00 85.02           N
ATOM   2463  CD2 HIS C 304      16.647  16.229  -2.226  1.00 85.02           C
ATOM   2464  CE1 HIS C 304      17.384  14.248  -1.894  1.00 85.02           C
ATOM   2465  C   HIS C 304      12.732  16.760   0.504  1.00 85.02           C
ATOM   2466  O   HIS C 304      11.860  15.901   0.623  1.00 85.02           O
ATOM   2467  N   LYS C 305      12.445  18.077   0.578  1.00178.55           N
ATOM   2468  CA  LYS C 305      11.099  18.477   0.884  1.00178.55           C
ATOM   2469  CB  LYS C 305      10.912  19.999   1.007  1.00178.55           C
ATOM   2470  CG  LYS C 305       9.470  20.385   1.353  1.00178.55           C
ATOM   2471  CD  LYS C 305       9.296  21.836   1.807  1.00178.55           C
ATOM   2472  CE  LYS C 305       7.848  22.215   2.125  1.00178.55           C
ATOM   2473  NZ  LYS C 305       7.779  23.631   2.555  1.00178.55           N
ATOM   2474  C   LYS C 305      10.163  17.993  -0.170  1.00178.55           C
ATOM   2475  O   LYS C 305       9.172  17.339   0.134  1.00178.55           O
ATOM   2476  N   GLY C 306      10.447  18.286  -1.445  1.00200.53           N
ATOM   2477  CA  GLY C 306       9.582  17.829  -2.493  1.00200.53           C
ATOM   2478  C   GLY C 306       8.587  18.909  -2.771  1.00200.53           C
ATOM   2479  O   GLY C 306       8.174  19.103  -3.913  1.00200.53           O
ATOM   2480  N   ASN C 307       8.145  19.627  -1.719  1.00107.82           N
ATOM   2481  CA  ASN C 307       7.257  20.722  -1.957  1.00107.82           C
ATOM   2482  CB  ASN C 307       6.713  21.348  -0.661  1.00107.82           C
ATOM   2483  CG  ASN C 307       5.645  22.366  -1.033  1.00107.82           C
ATOM   2484  OD1 ASN C 307       5.849  23.211  -1.903  1.00107.82           O
ATOM   2485  ND2 ASN C 307       4.466  22.279  -0.361  1.00107.82           N
ATOM   2486  C   ASN C 307       8.072  21.756  -2.652  1.00107.82           C
ATOM   2487  O   ASN C 307       7.702  22.249  -3.717  1.00107.82           O
ATOM   2488  N   ASN C 308       9.237  22.095  -2.063  1.00126.75           N
ATOM   2489  CA  ASN C 308      10.084  23.044  -2.720  1.00126.75           C
ATOM   2490  CB  ASN C 308      10.317  24.327  -1.904  1.00126.75           C
ATOM   2491  CG  ASN C 308      10.994  25.352  -2.804  1.00126.75           C
ATOM   2492  OD1 ASN C 308      11.473  25.027  -3.890  1.00126.75           O
ATOM   2493  ND2 ASN C 308      11.043  26.629  -2.339  1.00126.75           N
ATOM   2494  C   ASN C 308      11.412  22.399  -2.936  1.00126.75           C
ATOM   2495  O   ASN C 308      12.447  23.013  -2.687  1.00126.75           O
ATOM   2496  N   PRO C 309      11.401  21.195  -3.447  1.00183.55           N
ATOM   2497  CA  PRO C 309      12.616  20.459  -3.662  1.00183.55           C
ATOM   2498  CD  PRO C 309      10.374  20.799  -4.396  1.00183.55           C
ATOM   2499  CB  PRO C 309      12.188  19.189  -4.387  1.00183.55           C
ATOM   2500  CG  PRO C 309      11.009  19.683  -5.244  1.00183.55           C
ATOM   2501  C   PRO C 309      13.453  21.293  -4.567  1.00183.55           C
ATOM   2502  O   PRO C 309      14.680  21.171  -4.531  1.00183.55           O
ATOM   2503  N   LYS C 310      12.781  22.124  -5.390  1.00220.75           N
ATOM   2504  CA  LYS C 310      13.436  22.987  -6.319  1.00220.75           C
ATOM   2505  CB  LYS C 310      12.475  23.867  -7.138  1.00220.75           C
ATOM   2506  CG  LYS C 310      13.184  24.744  -8.172  1.00220.75           C
ATOM   2507  CD  LYS C 310      12.234  25.366  -9.197  1.00220.75           C
ATOM   2508  CE  LYS C 310      11.625  24.348 -10.164  1.00220.75           C
ATOM   2509  NZ  LYS C 310      10.722  25.032 -11.117  1.00220.75           N
ATOM   2510  C   LYS C 310      14.295  23.877  -5.504  1.00220.75           C
ATOM   2511  O   LYS C 310      14.001  24.155  -4.342  1.00220.75           O
ATOM   2512  N   LYS C 311      15.409  24.336  -6.096  1.00240.82           N
ATOM   2513  CA  LYS C 311      16.350  25.091  -5.335  1.00240.82           C
ATOM   2514  CB  LYS C 311      15.717  26.283  -4.595  1.00240.82           C
ATOM   2515  CG  LYS C 311      15.181  27.371  -5.529  1.00240.82           C
ATOM   2516  CD  LYS C 311      14.265  28.377  -4.828  1.00240.82           C
ATOM   2517  CE  LYS C 311      13.724  29.468  -5.755  1.00240.82           C
ATOM   2518  NZ  LYS C 311      14.816  30.395  -6.136  1.00240.82           N
ATOM   2519  C   LYS C 311      16.894  24.138  -4.323  1.00240.82           C
ATOM   2520  O   LYS C 311      17.454  24.539  -3.304  1.00240.82           O
ATOM   2521  N   GLY C 312      16.744  22.829  -4.610  1.00 55.32           N
ATOM   2522  CA  GLY C 312      17.276  21.808  -3.766  1.00 55.32           C
ATOM   2523  C   GLY C 312      16.761  21.983  -2.377  1.00 55.32           C
ATOM   2524  O   GLY C 312      17.530  22.375  -1.501  1.00 55.32           O
ATOM   2525  N   GLU C 313      15.451  21.757  -2.119  1.00106.67           N
ATOM   2526  CA  GLU C 313      15.136  21.879  -0.731  1.00106.67           C
ATOM   2527  CB  GLU C 313      13.660  22.130  -0.401  1.00106.67           C
ATOM   2528  CG  GLU C 313      13.444  22.410   1.088  1.00106.67           C
ATOM   2529  CD  GLU C 313      12.008  22.864   1.280  1.00106.67           C
ATOM   2530  OE1 GLU C 313      11.275  22.940   0.258  1.00106.67           O
ATOM   2531  OE2 GLU C 313      11.624  23.145   2.446  1.00106.67           O
ATOM   2532  C   GLU C 313      15.529  20.597  -0.064  1.00106.67           C
ATOM   2533  O   GLU C 313      14.703  19.907   0.530  1.00106.67           O
ATOM   2534  N   LYS C 314      16.834  20.269  -0.129  1.00 70.34           N
ATOM   2535  CA  LYS C 314      17.378  19.103   0.498  1.00 70.34           C
ATOM   2536  CB  LYS C 314      18.737  18.680  -0.086  1.00 70.34           C
ATOM   2537  CG  LYS C 314      18.696  18.342  -1.578  1.00 70.34           C
ATOM   2538  CD  LYS C 314      20.084  18.295  -2.223  1.00 70.34           C
ATOM   2539  CE  LYS C 314      20.059  18.056  -3.734  1.00 70.34           C
ATOM   2540  NZ  LYS C 314      19.630  16.670  -4.025  1.00 70.34           N
ATOM   2541  C   LYS C 314      17.628  19.484   1.919  1.00 70.34           C
ATOM   2542  O   LYS C 314      17.896  20.648   2.214  1.00 70.34           O
ATOM   2543  N   TYR C 315      17.517  18.520   2.853  1.00 70.21           N
ATOM   2544  CA  TYR C 315      17.764  18.870   4.220  1.00 70.21           C
ATOM   2545  CB  TYR C 315      16.491  19.266   4.992  1.00 70.21           C
ATOM   2546  CG  TYR C 315      15.505  18.153   4.898  1.00 70.21           C
ATOM   2547  CD1 TYR C 315      15.575  17.072   5.747  1.00 70.21           C
ATOM   2548  CD2 TYR C 315      14.501  18.197   3.958  1.00 70.21           C
ATOM   2549  CE1 TYR C 315      14.659  16.050   5.655  1.00 70.21           C
ATOM   2550  CE2 TYR C 315      13.583  17.179   3.861  1.00 70.21           C
ATOM   2551  CZ  TYR C 315      13.661  16.103   4.712  1.00 70.21           C
ATOM   2552  OH  TYR C 315      12.720  15.056   4.616  1.00 70.21           O
ATOM   2553  C   TYR C 315      18.426  17.738   4.941  1.00 70.21           C
ATOM   2554  O   TYR C 315      18.462  16.605   4.462  1.00 70.21           O
ATOM   2555  N   TRP C 316      19.002  18.051   6.121  1.00101.31           N
ATOM   2556  CA  TRP C 316      19.609  17.066   6.971  1.00101.31           C
ATOM   2557  CB  TRP C 316      20.975  17.485   7.555  1.00101.31           C
ATOM   2558  CG  TRP C 316      22.114  17.718   6.582  1.00101.31           C
ATOM   2559  CD2 TRP C 316      22.859  16.680   5.924  1.00101.31           C
ATOM   2560  CD1 TRP C 316      22.662  18.901   6.171  1.00101.31           C
ATOM   2561  NE1 TRP C 316      23.712  18.664   5.315  1.00101.31           N
ATOM   2562  CE2 TRP C 316      23.842  17.301   5.151  1.00101.31           C
ATOM   2563  CE3 TRP C 316      22.734  15.320   5.960  1.00101.31           C
ATOM   2564  CZ2 TRP C 316      24.719  16.567   4.404  1.00101.31           C
ATOM   2565  CZ3 TRP C 316      23.621  14.583   5.206  1.00101.31           C
ATOM   2566  CH2 TRP C 316      24.595  15.196   4.445  1.00101.31           C
ATOM   2567  C   TRP C 316      18.687  16.974   8.152  1.00101.31           C
ATOM   2568  O   TRP C 316      18.007  17.943   8.484  1.00101.31           O
ATOM   2569  N   ILE C 317      18.616  15.794   8.801  1.00 60.69           N
ATOM   2570  CA  ILE C 317      17.788  15.644   9.967  1.00 60.69           C
ATOM   2571  CB  ILE C 317      16.964  14.388   9.955  1.00 60.69           C
ATOM   2572  CG1 ILE C 317      16.003  14.391   8.753  1.00 60.69           C
ATOM   2573  CG2 ILE C 317      16.244  14.263  11.309  1.00 60.69           C
ATOM   2574  CD1 ILE C 317      15.340  13.036   8.503  1.00 60.69           C
ATOM   2575  C   ILE C 317      18.748  15.553  11.117  1.00 60.69           C
ATOM   2576  O   ILE C 317      19.580  14.645  11.159  1.00 60.69           O
ATOM   2577  N   VAL C 318      18.661  16.498  12.081  1.00 53.12           N
ATOM   2578  CA  VAL C 318      19.637  16.524  13.140  1.00 53.12           C
ATOM   2579  CB  VAL C 318      20.482  17.765  13.114  1.00 53.12           C
ATOM   2580  CG1 VAL C 318      21.488  17.701  14.276  1.00 53.12           C
ATOM   2581  CG2 VAL C 318      21.134  17.890  11.725  1.00 53.12           C
ATOM   2582  C   VAL C 318      18.991  16.458  14.500  1.00 53.12           C
ATOM   2583  O   VAL C 318      17.916  17.014  14.731  1.00 53.12           O
ATOM   2584  N   GLN C 319      19.667  15.763  15.449  1.00 44.17           N
ATOM   2585  CA  GLN C 319      19.180  15.617  16.797  1.00 44.17           C
ATOM   2586  CB  GLN C 319      19.408  14.212  17.383  1.00 44.17           C
ATOM   2587  CG  GLN C 319      18.889  14.056  18.813  1.00 44.17           C
ATOM   2588  CD  GLN C 319      19.172  12.632  19.265  1.00 44.17           C
ATOM   2589  OE1 GLN C 319      19.731  11.829  18.520  1.00 44.17           O
ATOM   2590  NE2 GLN C 319      18.773  12.304  20.523  1.00 44.17           N
ATOM   2591  C   GLN C 319      19.909  16.593  17.676  1.00 44.17           C
ATOM   2592  O   GLN C 319      21.139  16.612  17.735  1.00 44.17           O
ATOM   2593  N   ASN C 320      19.139  17.445  18.383  1.00 81.68           N
ATOM   2594  CA  ASN C 320      19.679  18.463  19.239  1.00 81.68           C
ATOM   2595  CB  ASN C 320      18.810  19.736  19.217  1.00 81.68           C
ATOM   2596  CG  ASN C 320      19.658  20.951  19.566  1.00 81.68           C
ATOM   2597  OD1 ASN C 320      20.712  20.839  20.188  1.00 81.68           O
ATOM   2598  ND2 ASN C 320      19.186  22.154  19.141  1.00 81.68           N
ATOM   2599  C   ASN C 320      19.726  17.920  20.652  1.00 81.68           C
ATOM   2600  O   ASN C 320      19.200  16.849  20.940  1.00 81.68           O
ATOM   2601  N   THR C 321      20.507  18.596  21.518  1.00140.98           N
ATOM   2602  CA  THR C 321      20.780  18.369  22.920  1.00140.98           C
ATOM   2603  CB  THR C 321      22.234  18.668  23.204  1.00140.98           C
ATOM   2604  OG1 THR C 321      23.038  17.961  22.271  1.00140.98           O
ATOM   2605  CG2 THR C 321      22.633  18.194  24.615  1.00140.98           C
ATOM   2606  C   THR C 321      19.896  19.148  23.879  1.00140.98           C
ATOM   2607  O   THR C 321      20.115  19.101  25.090  1.00140.98           O
ATOM   2608  N   TRP C 322      19.027  20.030  23.350  1.00154.05           N
ATOM   2609  CA  TRP C 322      18.169  20.965  24.043  1.00154.05           C
ATOM   2610  CB  TRP C 322      17.815  22.163  23.149  1.00154.05           C
ATOM   2611  CG  TRP C 322      19.081  22.935  22.847  1.00154.05           C
ATOM   2612  CD2 TRP C 322      19.209  24.038  21.934  1.00154.05           C
ATOM   2613  CD1 TRP C 322      20.326  22.719  23.363  1.00154.05           C
ATOM   2614  NE1 TRP C 322      21.221  23.611  22.828  1.00154.05           N
ATOM   2615  CE2 TRP C 322      20.549  24.430  21.946  1.00154.05           C
ATOM   2616  CE3 TRP C 322      18.291  24.671  21.147  1.00154.05           C
ATOM   2617  CZ2 TRP C 322      20.991  25.463  21.170  1.00154.05           C
ATOM   2618  CZ3 TRP C 322      18.741  25.715  20.368  1.00154.05           C
ATOM   2619  CH2 TRP C 322      20.065  26.104  20.378  1.00154.05           C
ATOM   2620  C   TRP C 322      16.945  20.361  24.686  1.00154.05           C
ATOM   2621  O   TRP C 322      16.143  21.085  25.273  1.00154.05           O
ATOM   2622  N   GLY C 323      16.674  19.059  24.500  1.00 37.43           N
ATOM   2623  CA  GLY C 323      15.506  18.495  25.119  1.00 37.43           C
ATOM   2624  C   GLY C 323      14.465  18.336  24.055  1.00 37.43           C
ATOM   2625  O   GLY C 323      14.574  18.915  22.976  1.00 37.43           O
ATOM   2626  N   SER C 324      13.433  17.515  24.341  1.00 82.96           N
ATOM   2627  CA  SER C 324      12.369  17.216  23.420  1.00 82.96           C
ATOM   2628  CB  SER C 324      11.498  16.039  23.886  1.00 82.96           C
ATOM   2629  OG  SER C 324      12.273  14.852  23.950  1.00 82.96           O
ATOM   2630  C   SER C 324      11.459  18.398  23.277  1.00 82.96           C
ATOM   2631  O   SER C 324      10.673  18.474  22.334  1.00 82.96           O
ATOM   2632  N   GLU C 325      11.531  19.345  24.224  1.00 77.92           N
ATOM   2633  CA  GLU C 325      10.673  20.495  24.249  1.00 77.92           C
ATOM   2634  CB  GLU C 325      10.882  21.371  25.497  1.00 77.92           C
ATOM   2635  CG  GLU C 325      10.464  20.698  26.807  1.00 77.92           C
ATOM   2636  CD  GLU C 325      11.585  19.766  27.247  1.00 77.92           C
ATOM   2637  OE1 GLU C 325      12.644  19.747  26.565  1.00 77.92           O
ATOM   2638  OE2 GLU C 325      11.398  19.063  28.276  1.00 77.92           O
ATOM   2639  C   GLU C 325      10.937  21.364  23.059  1.00 77.92           C
ATOM   2640  O   GLU C 325      10.046  22.078  22.600  1.00 77.92           O
ATOM   2641  N   TRP C 326      12.180  21.346  22.541  1.00 78.46           N
ATOM   2642  CA  TRP C 326      12.556  22.262  21.498  1.00 78.46           C
ATOM   2643  CB  TRP C 326      14.007  22.748  21.668  1.00 78.46           C
ATOM   2644  CG  TRP C 326      14.509  23.718  20.625  1.00 78.46           C
ATOM   2645  CD2 TRP C 326      15.220  23.326  19.440  1.00 78.46           C
ATOM   2646  CD1 TRP C 326      14.434  25.080  20.598  1.00 78.46           C
ATOM   2647  NE1 TRP C 326      15.059  25.563  19.472  1.00 78.46           N
ATOM   2648  CE2 TRP C 326      15.547  24.493  18.750  1.00 78.46           C
ATOM   2649  CE3 TRP C 326      15.577  22.095  18.969  1.00 78.46           C
ATOM   2650  CZ2 TRP C 326      16.238  24.446  17.573  1.00 78.46           C
ATOM   2651  CZ3 TRP C 326      16.269  22.050  17.779  1.00 78.46           C
ATOM   2652  CH2 TRP C 326      16.594  23.203  17.095  1.00 78.46           C
ATOM   2653  C   TRP C 326      12.442  21.644  20.134  1.00 78.46           C
ATOM   2654  O   TRP C 326      12.591  20.439  19.948  1.00 78.46           O
ATOM   2655  N   GLY C 327      12.120  22.497  19.140  1.00 37.02           N
ATOM   2656  CA  GLY C 327      12.083  22.147  17.746  1.00 37.02           C
ATOM   2657  C   GLY C 327      11.076  21.082  17.486  1.00 37.02           C
ATOM   2658  O   GLY C 327       9.982  21.081  18.048  1.00 37.02           O
ATOM   2659  N   GLU C 328      11.430  20.152  16.575  1.00114.66           N
ATOM   2660  CA  GLU C 328      10.534  19.090  16.251  1.00114.66           C
ATOM   2661  CB  GLU C 328      10.540  18.754  14.748  1.00114.66           C
ATOM   2662  CG  GLU C 328      11.935  18.513  14.169  1.00114.66           C
ATOM   2663  CD  GLU C 328      11.826  18.540  12.649  1.00114.66           C
ATOM   2664  OE1 GLU C 328      10.701  18.785  12.136  1.00114.66           O
ATOM   2665  OE2 GLU C 328      12.870  18.323  11.978  1.00114.66           O
ATOM   2666  C   GLU C 328      10.932  17.897  17.057  1.00114.66           C
ATOM   2667  O   GLU C 328      11.694  17.042  16.611  1.00114.66           O
ATOM   2668  N   ARG C 329      10.380  17.817  18.282  1.00126.33           N
ATOM   2669  CA  ARG C 329      10.616  16.728  19.183  1.00126.33           C
ATOM   2670  CB  ARG C 329      10.107  15.384  18.639  1.00126.33           C
ATOM   2671  CG  ARG C 329       8.590  15.351  18.447  1.00126.33           C
ATOM   2672  CD  ARG C 329       8.067  14.019  17.908  1.00126.33           C
ATOM   2673  NE  ARG C 329       8.286  12.998  18.971  1.00126.33           N
ATOM   2674  CZ  ARG C 329       7.378  12.863  19.981  1.00126.33           C
ATOM   2675  NH1 ARG C 329       6.276  13.667  20.019  1.00126.33           N
ATOM   2676  NH2 ARG C 329       7.576  11.928  20.955  1.00126.33           N
ATOM   2677  C   ARG C 329      12.077  16.591  19.486  1.00126.33           C
ATOM   2678  O   ARG C 329      12.567  15.480  19.685  1.00126.33           O
ATOM   2679  N   GLY C 330      12.812  17.718  19.559  1.00 37.64           N
ATOM   2680  CA  GLY C 330      14.201  17.656  19.922  1.00 37.64           C
ATOM   2681  C   GLY C 330      15.067  17.608  18.699  1.00 37.64           C
ATOM   2682  O   GLY C 330      16.290  17.656  18.817  1.00 37.64           O
ATOM   2683  N   TYR C 331      14.466  17.554  17.494  1.00 93.93           N
ATOM   2684  CA  TYR C 331      15.230  17.450  16.277  1.00 93.93           C
ATOM   2685  CB  TYR C 331      14.836  16.252  15.389  1.00 93.93           C
ATOM   2686  CG  TYR C 331      15.260  14.968  16.017  1.00 93.93           C
ATOM   2687  CD1 TYR C 331      14.533  14.397  17.036  1.00 93.93           C
ATOM   2688  CD2 TYR C 331      16.384  14.320  15.560  1.00 93.93           C
ATOM   2689  CE1 TYR C 331      14.932  13.206  17.598  1.00 93.93           C
ATOM   2690  CE2 TYR C 331      16.788  13.130  16.117  1.00 93.93           C
ATOM   2691  CZ  TYR C 331      16.061  12.571  17.139  1.00 93.93           C
ATOM   2692  OH  TYR C 331      16.473  11.350  17.714  1.00 93.93           O
ATOM   2693  C   TYR C 331      14.968  18.658  15.431  1.00 93.93           C
ATOM   2694  O   TYR C 331      14.036  19.422  15.684  1.00 93.93           O
ATOM   2695  N   PHE C 332      15.847  18.892  14.429  1.00 81.37           N
ATOM   2696  CA  PHE C 332      15.631  19.978  13.515  1.00 81.37           C
ATOM   2697  CB  PHE C 332      16.314  21.304  13.918  1.00 81.37           C
ATOM   2698  CG  PHE C 332      17.801  21.160  13.919  1.00 81.37           C
ATOM   2699  CD1 PHE C 332      18.461  20.661  15.019  1.00 81.37           C
ATOM   2700  CD2 PHE C 332      18.542  21.543  12.823  1.00 81.37           C
ATOM   2701  CE1 PHE C 332      19.832  20.539  15.020  1.00 81.37           C
ATOM   2702  CE2 PHE C 332      19.914  21.423  12.817  1.00 81.37           C
ATOM   2703  CZ  PHE C 332      20.561  20.918  13.918  1.00 81.37           C
ATOM   2704  C   PHE C 332      16.141  19.577  12.165  1.00 81.37           C
ATOM   2705  O   PHE C 332      16.993  18.700  12.031  1.00 81.37           O
ATOM   2706  N   ARG C 333      15.599  20.212  11.108  1.00 98.77           N
ATOM   2707  CA  ARG C 333      16.043  19.931   9.777  1.00 98.77           C
ATOM   2708  CB  ARG C 333      14.894  19.591   8.817  1.00 98.77           C
ATOM   2709  CG  ARG C 333      14.284  18.219   9.112  1.00 98.77           C
ATOM   2710  CD  ARG C 333      12.994  17.939   8.344  1.00 98.77           C
ATOM   2711  NE  ARG C 333      11.944  18.821   8.924  1.00 98.77           N
ATOM   2712  CZ  ARG C 333      10.795  19.063   8.231  1.00 98.77           C
ATOM   2713  NH1 ARG C 333      10.617  18.514   6.994  1.00 98.77           N
ATOM   2714  NH2 ARG C 333       9.828  19.855   8.778  1.00 98.77           N
ATOM   2715  C   ARG C 333      16.726  21.176   9.310  1.00 98.77           C
ATOM   2716  O   ARG C 333      16.351  22.280   9.701  1.00 98.77           O
ATOM   2717  N   ILE C 334      17.794  21.020   8.502  1.00 71.49           N
ATOM   2718  CA  ILE C 334      18.535  22.156   8.041  1.00 71.49           C
ATOM   2719  CB  ILE C 334      19.810  22.358   8.815  1.00 71.49           C
ATOM   2720  CG1 ILE C 334      20.486  23.685   8.438  1.00 71.49           C
ATOM   2721  CG2 ILE C 334      20.693  21.113   8.623  1.00 71.49           C
ATOM   2722  CD1 ILE C 334      21.636  24.060   9.373  1.00 71.49           C
ATOM   2723  C   ILE C 334      18.895  21.934   6.605  1.00 71.49           C
ATOM   2724  O   ILE C 334      19.102  20.797   6.183  1.00 71.49           O
ATOM   2725  N   ARG C 335      19.011  23.030   5.823  1.00129.51           N
ATOM   2726  CA  ARG C 335      19.275  22.919   4.419  1.00129.51           C
ATOM   2727  CB  ARG C 335      19.342  24.273   3.691  1.00129.51           C
ATOM   2728  CG  ARG C 335      19.155  24.142   2.177  1.00129.51           C
ATOM   2729  CD  ARG C 335      20.439  24.301   1.366  0.00129.51           C
ATOM   2730  NE  ARG C 335      20.817  25.738   1.435  0.00129.51           N
ATOM   2731  CZ  ARG C 335      20.277  26.628   0.553  0.00129.51           C
ATOM   2732  NH1 ARG C 335      19.393  26.198  -0.393  0.00129.51           N
ATOM   2733  NH2 ARG C 335      20.619  27.948   0.619  0.00129.51           N
ATOM   2734  C   ARG C 335      20.565  22.189   4.230  1.00129.51           C
ATOM   2735  O   ARG C 335      21.540  22.407   4.952  1.00129.51           O
ATOM   2736  N   ARG C 336      20.573  21.285   3.228  1.00118.91           N
ATOM   2737  CA  ARG C 336      21.692  20.428   2.963  1.00118.91           C
ATOM   2738  CB  ARG C 336      21.272  18.946   2.914  1.00118.91           C
ATOM   2739  CG  ARG C 336      22.397  17.968   2.576  1.00118.91           C
ATOM   2740  CD  ARG C 336      21.982  16.494   2.671  1.00118.91           C
ATOM   2741  NE  ARG C 336      21.713  15.991   1.295  1.00118.91           N
ATOM   2742  CZ  ARG C 336      20.438  15.874   0.823  1.00118.91           C
ATOM   2743  NH1 ARG C 336      19.373  16.166   1.624  1.00118.91           N
ATOM   2744  NH2 ARG C 336      20.238  15.453  -0.460  1.00118.91           N
ATOM   2745  C   ARG C 336      22.261  20.763   1.617  1.00118.91           C
ATOM   2746  O   ARG C 336      21.535  21.112   0.692  1.00118.91           O
ATOM   2747  N   GLY C 337      23.600  20.677   1.479  1.00 52.81           N
ATOM   2748  CA  GLY C 337      24.236  20.864   0.202  1.00 52.81           C
ATOM   2749  C   GLY C 337      24.884  22.216   0.071  1.00 52.81           C
ATOM   2750  O   GLY C 337      25.713  22.422  -0.815  1.00 52.81           O
ATOM   2751  N   ASP C 338      24.428  23.195   0.867  1.00103.08           N
ATOM   2752  CA  ASP C 338      24.932  24.544   0.929  1.00103.08           C
ATOM   2753  CB  ASP C 338      23.846  25.569   1.277  1.00103.08           C
ATOM   2754  CG  ASP C 338      23.353  25.259   2.680  1.00103.08           C
ATOM   2755  OD1 ASP C 338      23.614  24.131   3.177  1.00103.08           O
ATOM   2756  OD2 ASP C 338      22.701  26.156   3.272  1.00103.08           O
ATOM   2757  C   ASP C 338      26.045  24.736   1.924  1.00103.08           C
ATOM   2758  O   ASP C 338      26.650  25.807   1.949  1.00103.08           O
ATOM   2759  N   ASN C 339      26.308  23.760   2.819  1.00 80.25           N
ATOM   2760  CA  ASN C 339      27.250  23.994   3.883  1.00 80.25           C
ATOM   2761  CB  ASN C 339      28.618  24.498   3.382  1.00 80.25           C
ATOM   2762  CG  ASN C 339      29.631  24.382   4.515  1.00 80.25           C
ATOM   2763  OD1 ASN C 339      29.295  24.004   5.636  1.00 80.25           O
ATOM   2764  ND2 ASN C 339      30.914  24.720   4.214  1.00 80.25           N
ATOM   2765  C   ASN C 339      26.648  25.044   4.770  1.00 80.25           C
ATOM   2766  O   ASN C 339      27.331  25.941   5.263  1.00 80.25           O
ATOM   2767  N   GLU C 340      25.324  24.925   5.000  1.00122.21           N
ATOM   2768  CA  GLU C 340      24.569  25.863   5.783  1.00122.21           C
ATOM   2769  CB  GLU C 340      23.080  25.493   5.907  1.00122.21           C
ATOM   2770  CG  GLU C 340      22.274  26.442   6.798  1.00122.21           C
ATOM   2771  CD  GLU C 340      22.099  27.766   6.070  1.00122.21           C
ATOM   2772  OE1 GLU C 340      21.600  27.739   4.915  1.00122.21           O
ATOM   2773  OE2 GLU C 340      22.459  28.822   6.656  1.00122.21           O
ATOM   2774  C   GLU C 340      25.110  25.947   7.172  1.00122.21           C
ATOM   2775  O   GLU C 340      25.167  24.962   7.906  1.00122.21           O
ATOM   2776  N   CYS C 341      25.514  27.169   7.562  1.00 80.09           N
ATOM   2777  CA  CYS C 341      25.977  27.451   8.889  1.00 80.09           C
ATOM   2778  CB  CYS C 341      24.880  27.333   9.962  1.00 80.09           C
ATOM   2779  SG  CYS C 341      23.629  28.644   9.820  1.00 80.09           S
ATOM   2780  C   CYS C 341      27.102  26.535   9.254  1.00 80.09           C
ATOM   2781  O   CYS C 341      27.258  26.190  10.425  1.00 80.09           O
ATOM   2782  N   ASN C 342      27.932  26.147   8.266  1.00124.44           N
ATOM   2783  CA  ASN C 342      29.111  25.374   8.541  1.00124.44           C
ATOM   2784  CB  ASN C 342      29.897  26.015   9.690  1.00124.44           C
ATOM   2785  CG  ASN C 342      31.284  25.478   9.559  1.00124.44           C
ATOM   2786  OD1 ASN C 342      31.679  25.116   8.454  1.00124.44           O
ATOM   2787  ND2 ASN C 342      32.052  25.450  10.681  1.00124.44           N
ATOM   2788  C   ASN C 342      28.793  23.966   8.978  1.00124.44           C
ATOM   2789  O   ASN C 342      29.639  23.283   9.550  1.00124.44           O
ATOM   2790  N   ILE C 343      27.587  23.468   8.676  1.00163.21           N
ATOM   2791  CA  ILE C 343      27.128  22.169   9.093  1.00163.21           C
ATOM   2792  CB  ILE C 343      25.653  22.016   8.801  1.00163.21           C
ATOM   2793  CG1 ILE C 343      24.955  21.029   9.756  1.00163.21           C
ATOM   2794  CG2 ILE C 343      25.496  21.666   7.312  1.00163.21           C
ATOM   2795  CD1 ILE C 343      25.397  19.578   9.654  1.00163.21           C
ATOM   2796  C   ILE C 343      27.919  21.072   8.416  1.00163.21           C
ATOM   2797  O   ILE C 343      28.008  19.945   8.896  1.00163.21           O
ATOM   2798  N   GLU C 344      28.371  21.332   7.185  1.00162.05           N
ATOM   2799  CA  GLU C 344      29.132  20.437   6.354  1.00162.05           C
ATOM   2800  CB  GLU C 344      28.759  20.581   4.872  1.00162.05           C
ATOM   2801  CG  GLU C 344      27.312  20.109   4.688  1.00162.05           C
ATOM   2802  CD  GLU C 344      26.887  20.228   3.237  1.00162.05           C
ATOM   2803  OE1 GLU C 344      27.719  20.669   2.399  1.00162.05           O
ATOM   2804  OE2 GLU C 344      25.711  19.876   2.951  1.00162.05           O
ATOM   2805  C   GLU C 344      30.621  20.468   6.570  1.00162.05           C
ATOM   2806  O   GLU C 344      31.330  19.887   5.757  1.00162.05           O
ATOM   2807  N   THR C 345      31.158  21.321   7.467  1.00192.82           N
ATOM   2808  CA  THR C 345      32.592  21.430   7.628  1.00192.82           C
ATOM   2809  CB  THR C 345      33.051  22.785   8.076  1.00192.82           C
ATOM   2810  OG1 THR C 345      34.437  22.933   7.806  1.00192.82           O
ATOM   2811  CG2 THR C 345      32.822  22.917   9.592  1.00192.82           C
ATOM   2812  C   THR C 345      33.330  20.454   8.534  1.00192.82           C
ATOM   2813  O   THR C 345      34.520  20.233   8.340  1.00192.82           O
ATOM   2814  N   LEU C 346      32.726  20.115   9.685  1.00214.26           N
ATOM   2815  CA  LEU C 346      33.219  19.383  10.827  1.00214.26           C
ATOM   2816  CB  LEU C 346      33.048  20.248  12.102  1.00214.26           C
ATOM   2817  CG  LEU C 346      33.839  19.826  13.361  1.00214.26           C
ATOM   2818  CD1 LEU C 346      35.354  19.929  13.130  1.00214.26           C
ATOM   2819  CD2 LEU C 346      33.369  20.601  14.602  1.00214.26           C
ATOM   2820  C   LEU C 346      32.740  17.971  11.093  1.00214.26           C
ATOM   2821  O   LEU C 346      32.773  17.584  12.259  1.00214.26           O
ATOM   2822  N   ALA C 347      32.065  17.244  10.187  1.00 64.56           N
ATOM   2823  CA  ALA C 347      31.513  15.981  10.627  1.00 64.56           C
ATOM   2824  CB  ALA C 347      30.764  15.227   9.515  1.00 64.56           C
ATOM   2825  C   ALA C 347      32.603  15.078  11.145  1.00 64.56           C
ATOM   2826  O   ALA C 347      33.692  15.022  10.574  1.00 64.56           O
ATOM   2827  N   VAL C 348      32.323  14.344  12.257  1.00 45.95           N
ATOM   2828  CA  VAL C 348      33.290  13.461  12.859  1.00 45.95           C
ATOM   2829  CB  VAL C 348      33.713  13.891  14.235  1.00 45.95           C
ATOM   2830  CG1 VAL C 348      34.617  12.802  14.835  1.00 45.95           C
ATOM   2831  CG2 VAL C 348      34.385  15.271  14.141  1.00 45.95           C
ATOM   2832  C   VAL C 348      32.674  12.104  13.012  1.00 45.95           C
ATOM   2833  O   VAL C 348      31.503  11.986  13.366  1.00 45.95           O
ATOM   2834  N   ALA C 349      33.462  11.034  12.758  1.00 38.36           N
ATOM   2835  CA  ALA C 349      32.952   9.699  12.880  1.00 38.36           C
ATOM   2836  CB  ALA C 349      32.926   8.928  11.549  1.00 38.36           C
ATOM   2837  C   ALA C 349      33.847   8.941  13.811  1.00 38.36           C
ATOM   2838  O   ALA C 349      35.053   9.177  13.870  1.00 38.36           O
ATOM   2839  N   THR C 350      33.254   8.019  14.595  1.00110.54           N
ATOM   2840  CA  THR C 350      34.005   7.222  15.520  1.00110.54           C
ATOM   2841  CB  THR C 350      33.960   7.808  16.902  1.00110.54           C
ATOM   2842  OG1 THR C 350      34.917   7.195  17.747  1.00110.54           O
ATOM   2843  CG2 THR C 350      32.544   7.616  17.470  1.00110.54           C
ATOM   2844  C   THR C 350      33.316   5.893  15.550  1.00110.54           C
ATOM   2845  O   THR C 350      32.108   5.826  15.333  1.00110.54           O
ATOM   2846  N   THR C 351      34.056   4.794  15.801  1.00 45.79           N
ATOM   2847  CA  THR C 351      33.427   3.502  15.839  1.00 45.79           C
ATOM   2848  CB  THR C 351      34.056   2.514  14.898  1.00 45.79           C
ATOM   2849  OG1 THR C 351      33.991   2.999  13.565  1.00 45.79           O
ATOM   2850  CG2 THR C 351      33.310   1.173  15.011  1.00 45.79           C
ATOM   2851  C   THR C 351      33.580   2.946  17.226  1.00 45.79           C
ATOM   2852  O   THR C 351      34.696   2.711  17.687  1.00 45.79           O
ATOM   2853  N   PRO C 352      32.479   2.736  17.906  1.00 79.99           N
ATOM   2854  CA  PRO C 352      32.507   2.195  19.244  1.00 79.99           C
ATOM   2855  CD  PRO C 352      31.302   3.558  17.685  1.00 79.99           C
ATOM   2856  CB  PRO C 352      31.227   2.674  19.930  1.00 79.99           C
ATOM   2857  CG  PRO C 352      30.314   3.116  18.776  1.00 79.99           C
ATOM   2858  C   PRO C 352      32.645   0.704  19.252  1.00 79.99           C
ATOM   2859  O   PRO C 352      32.316   0.067  18.252  1.00 79.99           O
ATOM   2860  N   LEU C 353      33.137   0.127  20.368  1.00 95.02           N
ATOM   2861  CA  LEU C 353      33.227  -1.303  20.464  1.00 95.02           C
ATOM   2862  CB  LEU C 353      34.558  -1.822  21.034  1.00 95.02           C
ATOM   2863  CG  LEU C 353      35.776  -1.532  20.144  1.00 95.02           C
ATOM   2864  CD1 LEU C 353      36.023  -0.023  20.030  1.00 95.02           C
ATOM   2865  CD2 LEU C 353      37.015  -2.306  20.623  1.00 95.02           C
ATOM   2866  C   LEU C 353      32.174  -1.741  21.430  1.00 95.02           C
ATOM   2867  O   LEU C 353      32.288  -1.498  22.630  1.00 95.02           O
ATOM   2868  N   THR C 354      31.136  -2.443  20.933  1.00 96.23           N
ATOM   2869  CA  THR C 354      30.058  -2.860  21.787  1.00 96.23           C
ATOM   2870  CB  THR C 354      28.839  -3.331  21.044  1.00 96.23           C
ATOM   2871  OG1 THR C 354      27.762  -3.535  21.948  1.00 96.23           O
ATOM   2872  CG2 THR C 354      29.178  -4.641  20.314  1.00 96.23           C
ATOM   2873  C   THR C 354      30.538  -3.985  22.646  1.00 96.23           C
ATOM   2874  O   THR C 354      31.666  -4.454  22.505  1.00 96.23           O
ATOM   2875  N   ASN C 355      29.694  -4.413  23.607  1.00 28.76           N
ATOM   2876  CA  ASN C 355      30.055  -5.509  24.458  1.00 28.76           C
ATOM   2877  CB  ASN C 355      29.236  -5.602  25.757  1.00 28.76           C
ATOM   2878  CG  ASN C 355      29.786  -4.591  26.749  1.00 28.76           C
ATOM   2879  OD1 ASN C 355      30.960  -4.227  26.696  1.00 28.76           O
ATOM   2880  ND2 ASN C 355      28.921  -4.137  27.695  1.00 28.76           N
ATOM   2881  C   ASN C 355      29.780  -6.787  23.680  1.00 28.76           C
ATOM   2882  O   ASN C 355      29.286  -6.683  22.527  1.00 28.76           O
ATOM   2883  OXT ASN C 355      30.055  -7.886  24.233  1.00 28.76           O
TER    2884      ASN C 355
ATOM   2885  N   ASP D 356      54.649 -26.508  22.702  1.00 45.98           N
ATOM   2886  CA  ASP D 356      53.317 -26.895  22.177  1.00 45.98           C
ATOM   2887  CB  ASP D 356      53.465 -27.817  20.956  1.00 45.98           C
ATOM   2888  CG  ASP D 356      54.183 -27.051  19.859  1.00 45.98           C
ATOM   2889  OD1 ASP D 356      54.463 -25.841  20.073  1.00 45.98           O
ATOM   2890  OD2 ASP D 356      54.466 -27.661  18.794  1.00 45.98           O
ATOM   2891  C   ASP D 356      52.565 -27.661  23.220  1.00 45.98           C
ATOM   2892  O   ASP D 356      53.141 -28.077  24.223  1.00 45.98           O
ATOM   2893  N   THR D 357      51.238 -27.827  23.037  1.00 72.91           N
ATOM   2894  CA  THR D 357      50.517 -28.687  23.932  1.00 72.91           C
ATOM   2895  CB  THR D 357      49.099 -28.314  24.258  1.00 72.91           C
ATOM   2896  OG1 THR D 357      48.284 -28.430  23.104  1.00 72.91           O
ATOM   2897  CG2 THR D 357      49.067 -26.885  24.819  1.00 72.91           C
ATOM   2898  C   THR D 357      50.435 -29.986  23.203  1.00 72.91           C
ATOM   2899  O   THR D 357      50.914 -30.090  22.077  1.00 72.91           O
ATOM   2900  N   PRO D 358      49.853 -30.982  23.803  1.00152.87           N
ATOM   2901  CA  PRO D 358      49.751 -32.266  23.160  1.00152.87           C
ATOM   2902  CD  PRO D 358      49.879 -31.111  25.251  1.00152.87           C
ATOM   2903  CB  PRO D 358      49.458 -33.282  24.269  1.00152.87           C
ATOM   2904  CG  PRO D 358      49.143 -32.434  25.514  1.00152.87           C
ATOM   2905  C   PRO D 358      48.778 -32.293  22.019  1.00152.87           C
ATOM   2906  O   PRO D 358      48.700 -33.320  21.347  1.00152.87           O
ATOM   2907  N   ALA D 359      48.017 -31.200  21.795  1.00 66.96           N
ATOM   2908  CA  ALA D 359      46.998 -31.184  20.777  1.00 66.96           C
ATOM   2909  CB  ALA D 359      46.026 -29.997  20.897  1.00 66.96           C
ATOM   2910  C   ALA D 359      47.579 -31.154  19.401  1.00 66.96           C
ATOM   2911  O   ALA D 359      48.546 -30.450  19.107  1.00 66.96           O
ATOM   2912  N   ASN D 360      46.966 -31.951  18.511  1.00151.22           N
ATOM   2913  CA  ASN D 360      47.397 -32.014  17.155  1.00151.22           C
ATOM   2914  CB  ASN D 360      48.039 -33.381  16.869  1.00151.22           C
ATOM   2915  CG  ASN D 360      48.694 -33.374  15.504  1.00151.22           C
ATOM   2916  OD1 ASN D 360      48.147 -32.842  14.541  1.00151.22           O
ATOM   2917  ND2 ASN D 360      49.902 -33.992  15.415  1.00151.22           N
ATOM   2918  C   ASN D 360      46.150 -31.902  16.344  1.00151.22           C
ATOM   2919  O   ASN D 360      45.706 -32.894  15.763  1.00151.22           O
ATOM   2920  N   CYS D 361      45.542 -30.699  16.237  1.00146.43           N
ATOM   2921  CA  CYS D 361      44.352 -30.797  15.468  1.00146.43           C
ATOM   2922  CB  CYS D 361      43.024 -30.492  16.166  1.00146.43           C
ATOM   2923  SG  CYS D 361      41.815 -31.541  15.313  1.00146.43           S
ATOM   2924  C   CYS D 361      44.485 -30.087  14.156  1.00146.43           C
ATOM   2925  O   CYS D 361      45.497 -29.452  13.862  1.00146.43           O
ATOM   2926  N   SER D 362      43.444 -30.219  13.312  1.00105.11           N
ATOM   2927  CA  SER D 362      43.517 -29.787  11.953  1.00105.11           C
ATOM   2928  CB  SER D 362      43.174 -30.938  10.985  1.00105.11           C
ATOM   2929  OG  SER D 362      43.160 -30.505   9.632  1.00105.11           O
ATOM   2930  C   SER D 362      42.578 -28.658  11.683  1.00105.11           C
ATOM   2931  O   SER D 362      41.665 -28.344  12.439  1.00105.11           O
ATOM   2932  N   PHE D 363      42.838 -28.032  10.526  1.00109.09           N
ATOM   2933  CA  PHE D 363      42.186 -26.906   9.935  1.00109.09           C
ATOM   2934  CB  PHE D 363      42.809 -26.686   8.542  1.00109.09           C
ATOM   2935  CG  PHE D 363      42.452 -25.375   7.954  1.00109.09           C
ATOM   2936  CD1 PHE D 363      43.194 -24.262   8.266  1.00109.09           C
ATOM   2937  CD2 PHE D 363      41.404 -25.260   7.074  1.00109.09           C
ATOM   2938  CE1 PHE D 363      42.882 -23.036   7.722  1.00109.09           C
ATOM   2939  CE2 PHE D 363      41.091 -24.041   6.516  1.00109.09           C
ATOM   2940  CZ  PHE D 363      41.829 -22.925   6.845  1.00109.09           C
ATOM   2941  C   PHE D 363      40.741 -27.289   9.755  1.00109.09           C
ATOM   2942  O   PHE D 363      39.827 -26.503  10.001  1.00109.09           O
ATOM   2943  N   GLU D 364      40.491 -28.528   9.308  1.00101.49           N
ATOM   2944  CA  GLU D 364      39.140 -28.955   9.086  1.00101.49           C
ATOM   2945  CB  GLU D 364      39.033 -30.361   8.480  1.00101.49           C
ATOM   2946  CG  GLU D 364      39.545 -31.464   9.402  1.00101.49           C
ATOM   2947  CD  GLU D 364      38.995 -32.772   8.855  1.00101.49           C
ATOM   2948  OE1 GLU D 364      37.754 -32.818   8.630  1.00101.49           O
ATOM   2949  OE2 GLU D 364      39.786 -33.733   8.658  1.00101.49           O
ATOM   2950  C   GLU D 364      38.393 -28.990  10.389  1.00101.49           C
ATOM   2951  O   GLU D 364      37.220 -28.625  10.449  1.00101.49           O
ATOM   2952  N   GLU D 365      39.055 -29.422  11.478  1.00103.60           N
ATOM   2953  CA  GLU D 365      38.377 -29.548  12.738  1.00103.60           C
ATOM   2954  CB  GLU D 365      39.253 -30.171  13.833  1.00103.60           C
ATOM   2955  CG  GLU D 365      39.272 -31.692  13.697  1.00103.60           C
ATOM   2956  CD  GLU D 365      37.909 -32.188  14.153  1.00103.60           C
ATOM   2957  OE1 GLU D 365      37.011 -31.326  14.335  1.00103.60           O
ATOM   2958  OE2 GLU D 365      37.748 -33.425  14.331  1.00103.60           O
ATOM   2959  C   GLU D 365      37.868 -28.213  13.177  1.00103.60           C
ATOM   2960  O   GLU D 365      36.835 -28.119  13.838  1.00103.60           O
ATOM   2961  N   ILE D 366      38.619 -27.153  12.860  1.00155.31           N
ATOM   2962  CA  ILE D 366      38.258 -25.799  13.166  1.00155.31           C
ATOM   2963  CB  ILE D 366      39.464 -24.921  13.373  1.00155.31           C
ATOM   2964  CG1 ILE D 366      40.466 -25.092  12.247  1.00155.31           C
ATOM   2965  CG2 ILE D 366      40.038 -25.237  14.755  1.00155.31           C
ATOM   2966  CD1 ILE D 366      41.819 -24.514  12.569  1.00155.31           C
ATOM   2967  C   ILE D 366      37.118 -25.241  12.339  1.00155.31           C
ATOM   2968  O   ILE D 366      36.381 -24.371  12.804  1.00155.31           O
ATOM   2969  N   GLU D 367      36.964 -25.679  11.074  1.00121.02           N
ATOM   2970  CA  GLU D 367      35.877 -25.237  10.229  1.00121.02           C
ATOM   2971  CB  GLU D 367      35.910 -25.999   8.891  1.00121.02           C
ATOM   2972  CG  GLU D 367      34.648 -25.927   8.035  1.00121.02           C
ATOM   2973  CD  GLU D 367      34.637 -27.207   7.204  1.00121.02           C
ATOM   2974  OE1 GLU D 367      35.522 -28.066   7.465  1.00121.02           O
ATOM   2975  OE2 GLU D 367      33.751 -27.360   6.322  1.00121.02           O
ATOM   2976  C   GLU D 367      34.567 -25.623  10.876  1.00121.02           C
ATOM   2977  O   GLU D 367      34.422 -26.748  11.349  1.00121.02           O
ATOM   2978  N   GLY D 368      33.564 -24.709  10.914  1.00 48.18           N
ATOM   2979  CA  GLY D 368      32.286 -25.102  11.443  1.00 48.18           C
ATOM   2980  C   GLY D 368      31.724 -24.054  12.357  1.00 48.18           C
ATOM   2981  O   GLY D 368      32.176 -22.909  12.369  1.00 48.18           O
ATOM   2982  N   ARG D 369      30.700 -24.454  13.150  1.00121.10           N
ATOM   2983  CA  ARG D 369      30.024 -23.563  14.050  1.00121.10           C
ATOM   2984  CB  ARG D 369      28.511 -23.821  14.150  1.00121.10           C
ATOM   2985  CG  ARG D 369      27.804 -23.900  12.801  1.00121.10           C
ATOM   2986  CD  ARG D 369      27.129 -22.602  12.362  1.00121.10           C
ATOM   2987  NE  ARG D 369      26.045 -22.312  13.339  1.00121.10           N
ATOM   2988  CZ  ARG D 369      24.852 -22.965  13.239  1.00121.10           C
ATOM   2989  NH1 ARG D 369      24.691 -23.960  12.319  1.00121.10           N
ATOM   2990  NH2 ARG D 369      23.819 -22.619  14.062  1.00121.10           N
ATOM   2991  C   ARG D 369      30.545 -23.818  15.427  1.00121.10           C
ATOM   2992  O   ARG D 369      30.651 -24.965  15.867  1.00121.10           O
ATOM   2993  N   TRP D 370      30.866 -22.722  16.146  1.00114.39           N
ATOM   2994  CA  TRP D 370      31.389 -22.799  17.481  1.00114.39           C
ATOM   2995  CB  TRP D 370      32.811 -22.260  17.605  1.00114.39           C
ATOM   2996  CG  TRP D 370      33.895 -23.222  17.229  1.00114.39           C
ATOM   2997  CD2 TRP D 370      34.755 -23.771  18.229  1.00114.39           C
ATOM   2998  CD1 TRP D 370      34.315 -23.711  16.028  1.00114.39           C
ATOM   2999  NE1 TRP D 370      35.401 -24.532  16.222  1.00114.39           N
ATOM   3000  CE2 TRP D 370      35.682 -24.576  17.576  1.00114.39           C
ATOM   3001  CE3 TRP D 370      34.769 -23.605  19.584  1.00114.39           C
ATOM   3002  CZ2 TRP D 370      36.653 -25.234  18.277  1.00114.39           C
ATOM   3003  CZ3 TRP D 370      35.742 -24.267  20.289  1.00114.39           C
ATOM   3004  CH2 TRP D 370      36.664 -25.064  19.644  1.00114.39           C
ATOM   3005  C   TRP D 370      30.584 -21.919  18.371  1.00114.39           C
ATOM   3006  O   TRP D 370      30.176 -20.832  17.971  1.00114.39           O
ATOM   3007  N   LYS D 371      30.300 -22.365  19.611  1.00139.46           N
ATOM   3008  CA  LYS D 371      29.684 -21.394  20.456  1.00139.46           C
ATOM   3009  CB  LYS D 371      28.198 -21.586  20.798  1.00139.46           C
ATOM   3010  CG  LYS D 371      27.724 -22.952  21.265  1.00139.46           C
ATOM   3011  CD  LYS D 371      26.233 -22.860  21.594  1.00139.46           C
ATOM   3012  CE  LYS D 371      25.441 -24.141  21.385  1.00139.46           C
ATOM   3013  NZ  LYS D 371      23.998 -23.819  21.282  1.00139.46           N
ATOM   3014  C   LYS D 371      30.524 -21.186  21.663  1.00139.46           C
ATOM   3015  O   LYS D 371      31.007 -22.129  22.294  1.00139.46           O
ATOM   3016  N   PHE D 372      30.746 -19.896  21.977  1.00109.48           N
ATOM   3017  CA  PHE D 372      31.610 -19.574  23.063  1.00109.48           C
ATOM   3018  CB  PHE D 372      32.618 -18.449  22.787  1.00109.48           C
ATOM   3019  CG  PHE D 372      33.450 -18.933  21.661  1.00109.48           C
ATOM   3020  CD1 PHE D 372      34.192 -20.078  21.821  1.00109.48           C
ATOM   3021  CD2 PHE D 372      33.496 -18.245  20.471  1.00109.48           C
ATOM   3022  CE1 PHE D 372      34.964 -20.544  20.783  1.00109.48           C
ATOM   3023  CE2 PHE D 372      34.268 -18.713  19.438  1.00109.48           C
ATOM   3024  CZ  PHE D 372      34.999 -19.863  19.595  1.00109.48           C
ATOM   3025  C   PHE D 372      30.802 -19.080  24.223  1.00109.48           C
ATOM   3026  O   PHE D 372      29.948 -18.208  24.073  1.00109.48           O
ATOM   3027  N   LEU D 373      31.030 -19.649  25.424  1.00110.71           N
ATOM   3028  CA  LEU D 373      30.407 -19.028  26.555  1.00110.71           C
ATOM   3029  CB  LEU D 373      29.877 -19.941  27.679  1.00110.71           C
ATOM   3030  CG  LEU D 373      28.527 -20.616  27.377  1.00110.71           C
ATOM   3031  CD1 LEU D 373      28.648 -21.619  26.221  1.00110.71           C
ATOM   3032  CD2 LEU D 373      27.908 -21.227  28.647  1.00110.71           C
ATOM   3033  C   LEU D 373      31.448 -18.158  27.162  1.00110.71           C
ATOM   3034  O   LEU D 373      32.599 -18.563  27.310  1.00110.71           O
ATOM   3035  N   MET D 374      31.061 -16.918  27.515  1.00108.19           N
ATOM   3036  CA  MET D 374      31.998 -15.987  28.069  1.00108.19           C
ATOM   3037  CB  MET D 374      31.928 -14.560  27.513  1.00108.19           C
ATOM   3038  CG  MET D 374      32.395 -14.364  26.078  1.00108.19           C
ATOM   3039  SD  MET D 374      32.968 -12.667  25.788  1.00108.19           S
ATOM   3040  CE  MET D 374      31.598 -11.908  26.707  1.00108.19           C
ATOM   3041  C   MET D 374      31.709 -15.795  29.520  1.00108.19           C
ATOM   3042  O   MET D 374      30.560 -15.653  29.927  1.00108.19           O
ATOM   3043  N   GLY D 375      32.781 -15.745  30.331  1.00 78.85           N
ATOM   3044  CA  GLY D 375      32.713 -15.509  31.744  1.00 78.85           C
ATOM   3045  C   GLY D 375      32.988 -14.061  31.894  1.00 78.85           C
ATOM   3046  O   GLY D 375      32.474 -13.305  31.083  1.00 78.85           O
ATOM   3047  N   PRO D 376      33.899 -13.712  32.778  1.00194.41           N
ATOM   3048  CA  PRO D 376      34.185 -12.376  33.286  1.00194.41           C
ATOM   3049  CD  PRO D 376      34.988 -14.635  33.052  1.00194.41           C
ATOM   3050  CB  PRO D 376      35.473 -12.519  34.098  1.00194.41           C
ATOM   3051  CG  PRO D 376      36.158 -13.762  33.518  1.00194.41           C
ATOM   3052  C   PRO D 376      34.230 -11.186  32.349  1.00194.41           C
ATOM   3053  O   PRO D 376      33.557 -11.147  31.332  1.00194.41           O
ATOM   3054  N   SER D 377      34.812 -10.064  32.786  1.00228.93           N
ATOM   3055  CA  SER D 377      34.961  -8.945  31.891  1.00228.93           C
ATOM   3056  CB  SER D 377      33.658  -8.208  31.515  1.00228.93           C
ATOM   3057  OG  SER D 377      33.003  -8.816  30.412  1.00228.93           O
ATOM   3058  C   SER D 377      35.770  -7.929  32.611  1.00228.93           C
ATOM   3059  O   SER D 377      35.227  -7.037  33.259  1.00228.93           O
ATOM   3060  N   THR D 378      37.097  -7.985  32.456  1.00154.87           N
ATOM   3061  CA  THR D 378      37.897  -7.075  33.211  1.00154.87           C
ATOM   3062  CB  THR D 378      38.440  -7.719  34.437  1.00154.87           C
ATOM   3063  OG1 THR D 378      39.314  -8.777  34.074  1.00154.87           O
ATOM   3064  CG2 THR D 378      37.271  -8.267  35.274  1.00154.87           C
ATOM   3065  C   THR D 378      39.064  -6.655  32.372  1.00154.87           C
ATOM   3066  O   THR D 378      38.992  -6.616  31.147  1.00154.87           O
ATOM   3067  N   GLU D 379      40.163  -6.270  33.045  1.00 94.58           N
ATOM   3068  CA  GLU D 379      41.388  -5.839  32.429  1.00 94.58           C
ATOM   3069  CB  GLU D 379      42.154  -4.841  33.320  1.00 94.58           C
ATOM   3070  CG  GLU D 379      43.403  -4.222  32.691  1.00 94.58           C
ATOM   3071  CD  GLU D 379      44.173  -3.517  33.800  1.00 94.58           C
ATOM   3072  OE1 GLU D 379      43.569  -3.271  34.878  1.00 94.58           O
ATOM   3073  OE2 GLU D 379      45.379  -3.221  33.584  1.00 94.58           O
ATOM   3074  C   GLU D 379      42.269  -7.043  32.241  1.00 94.58           C
ATOM   3075  O   GLU D 379      41.913  -8.157  32.621  1.00 94.58           O
ATOM   3076  N   ASN D 380      43.446  -6.826  31.615  1.00 78.41           N
ATOM   3077  CA  ASN D 380      44.437  -7.836  31.356  1.00 78.41           C
ATOM   3078  CB  ASN D 380      45.755  -7.267  30.794  1.00 78.41           C
ATOM   3079  CG  ASN D 380      45.520  -6.349  29.604  1.00 78.41           C
ATOM   3080  OD1 ASN D 380      44.615  -5.517  29.612  1.00 78.41           O
ATOM   3081  ND2 ASN D 380      46.388  -6.477  28.564  1.00 78.41           N
ATOM   3082  C   ASN D 380      44.884  -8.365  32.687  1.00 78.41           C
ATOM   3083  O   ASN D 380      45.236  -9.536  32.823  1.00 78.41           O
ATOM   3084  N   SER D 381      44.997  -7.451  33.671  1.00 45.33           N
ATOM   3085  CA  SER D 381      45.420  -7.754  35.010  1.00 45.33           C
ATOM   3086  CB  SER D 381      45.832  -6.493  35.789  1.00 45.33           C
ATOM   3087  OG  SER D 381      46.938  -5.866  35.157  1.00 45.33           O
ATOM   3088  C   SER D 381      44.321  -8.393  35.797  1.00 45.33           C
ATOM   3089  O   SER D 381      44.556  -9.307  36.586  1.00 45.33           O
ATOM   3090  N   ARG D 382      43.085  -7.903  35.607  1.00 64.39           N
ATOM   3091  CA  ARG D 382      41.972  -8.333  36.400  1.00 64.39           C
ATOM   3092  CB  ARG D 382      40.737  -7.450  36.228  1.00 64.39           C
ATOM   3093  CG  ARG D 382      41.014  -5.983  36.550  0.00 64.39           C
ATOM   3094  CD  ARG D 382      39.757  -5.129  36.695  1.00 64.39           C
ATOM   3095  NE  ARG D 382      40.206  -3.714  36.814  1.00 64.39           N
ATOM   3096  CZ  ARG D 382      40.675  -3.241  38.005  1.00 64.39           C
ATOM   3097  NH1 ARG D 382      40.759  -4.069  39.086  1.00 64.39           N
ATOM   3098  NH2 ARG D 382      41.070  -1.938  38.110  1.00 64.39           N
ATOM   3099  C   ARG D 382      41.618  -9.759  36.124  1.00 64.39           C
ATOM   3100  O   ARG D 382      41.150 -10.464  37.015  1.00 64.39           O
ATOM   3101  N   VAL D 383      41.787 -10.238  34.880  1.00130.66           N
ATOM   3102  CA  VAL D 383      41.435 -11.612  34.684  1.00130.66           C
ATOM   3103  CB  VAL D 383      40.323 -11.862  33.692  1.00130.66           C
ATOM   3104  CG1 VAL D 383      40.865 -11.695  32.263  1.00130.66           C
ATOM   3105  CG2 VAL D 383      39.716 -13.252  33.964  1.00130.66           C
ATOM   3106  C   VAL D 383      42.638 -12.356  34.195  1.00130.66           C
ATOM   3107  O   VAL D 383      43.610 -11.775  33.713  1.00130.66           O
ATOM   3108  N   ASN D 384      42.636 -13.680  34.420  1.00116.27           N
ATOM   3109  CA  ASN D 384      43.626 -14.540  33.844  1.00116.27           C
ATOM   3110  CB  ASN D 384      44.848 -14.840  34.732  1.00116.27           C
ATOM   3111  CG  ASN D 384      45.876 -15.560  33.861  0.00116.27           C
ATOM   3112  OD1 ASN D 384      46.658 -14.929  33.150  0.00116.27           O
ATOM   3113  ND2 ASN D 384      45.876 -16.919  33.913  0.00116.27           N
ATOM   3114  C   ASN D 384      42.887 -15.809  33.655  1.00116.27           C
ATOM   3115  O   ASN D 384      42.303 -16.326  34.608  1.00116.27           O
ATOM   3116  N   CYS D 385      42.841 -16.372  32.438  1.00212.57           N
ATOM   3117  CA  CYS D 385      42.014 -17.515  32.549  1.00212.57           C
ATOM   3118  CB  CYS D 385      40.624 -17.405  31.943  1.00212.57           C
ATOM   3119  SG  CYS D 385      40.458 -17.673  30.185  1.00212.57           S
ATOM   3120  C   CYS D 385      42.702 -18.804  32.269  1.00212.57           C
ATOM   3121  O   CYS D 385      42.931 -19.222  31.136  1.00212.57           O
ATOM   3122  N   SER D 386      43.197 -19.398  33.363  1.00111.21           N
ATOM   3123  CA  SER D 386      43.681 -20.740  33.370  1.00111.21           C
ATOM   3124  CB  SER D 386      44.795 -20.929  34.411  1.00111.21           C
ATOM   3125  OG  SER D 386      44.335 -20.505  35.685  1.00111.21           O
ATOM   3126  C   SER D 386      42.523 -21.651  33.723  1.00111.21           C
ATOM   3127  O   SER D 386      42.466 -22.821  33.343  1.00111.21           O
ATOM   3128  N   MET D 387      41.671 -21.108  34.615  1.00267.99           N
ATOM   3129  CA  MET D 387      40.506 -21.584  35.329  1.00267.99           C
ATOM   3130  CB  MET D 387      40.427 -20.946  36.728  1.00267.99           C
ATOM   3131  CG  MET D 387      39.654 -21.777  37.750  1.00267.99           C
ATOM   3132  SD  MET D 387      40.529 -23.271  38.308  1.00267.99           S
ATOM   3133  CE  MET D 387      39.446 -23.597  39.730  1.00267.99           C
ATOM   3134  C   MET D 387      39.115 -21.494  34.732  1.00267.99           C
ATOM   3135  O   MET D 387      38.263 -22.254  35.172  1.00267.99           O
ATOM   3136  N   PRO D 388      38.794 -20.818  33.688  1.00344.62           N
ATOM   3137  CA  PRO D 388      37.522 -20.110  33.546  1.00344.62           C
ATOM   3138  CD  PRO D 388      39.192 -21.430  32.429  1.00344.62           C
ATOM   3139  CB  PRO D 388      36.943 -20.558  32.204  1.00344.62           C
ATOM   3140  CG  PRO D 388      38.174 -20.963  31.381  1.00344.62           C
ATOM   3141  C   PRO D 388      36.410 -19.964  34.569  1.00344.62           C
ATOM   3142  O   PRO D 388      36.344 -18.822  35.028  1.00344.62           O
ATOM   3143  N   TRP D 389      35.522 -20.929  34.920  1.00267.00           N
ATOM   3144  CA  TRP D 389      34.489 -20.697  35.927  1.00267.00           C
ATOM   3145  CB  TRP D 389      34.780 -19.686  37.056  1.00267.00           C
ATOM   3146  CG  TRP D 389      35.806 -20.154  38.053  1.00267.00           C
ATOM   3147  CD2 TRP D 389      36.200 -19.392  39.202  1.00267.00           C
ATOM   3148  CD1 TRP D 389      36.517 -21.316  38.095  1.00267.00           C
ATOM   3149  NE1 TRP D 389      37.326 -21.329  39.206  1.00267.00           N
ATOM   3150  CE2 TRP D 389      37.143 -20.149  39.894  1.00267.00           C
ATOM   3151  CE3 TRP D 389      35.805 -18.162  39.643  1.00267.00           C
ATOM   3152  CZ2 TRP D 389      37.710 -19.686  41.046  1.00267.00           C
ATOM   3153  CZ3 TRP D 389      36.379 -17.696  40.804  1.00267.00           C
ATOM   3154  CH2 TRP D 389      37.313 -18.444  41.491  1.00267.00           C
ATOM   3155  C   TRP D 389      33.175 -20.317  35.294  1.00267.00           C
ATOM   3156  O   TRP D 389      32.929 -20.615  34.128  1.00267.00           O
ATOM   3157  N   LYS D 390      32.289 -19.648  36.074  1.00162.08           N
ATOM   3158  CA  LYS D 390      30.941 -19.318  35.671  1.00162.08           C
ATOM   3159  CB  LYS D 390      30.083 -18.748  36.814  1.00162.08           C
ATOM   3160  CG  LYS D 390      29.608 -19.815  37.804  1.00162.08           C
ATOM   3161  CD  LYS D 390      30.743 -20.514  38.556  1.00162.08           C
ATOM   3162  CE  LYS D 390      31.553 -19.582  39.457  1.00162.08           C
ATOM   3163  NZ  LYS D 390      32.583 -20.354  40.186  1.00162.08           N
ATOM   3164  C   LYS D 390      30.888 -18.359  34.516  1.00162.08           C
ATOM   3165  O   LYS D 390      31.646 -17.395  34.398  1.00162.08           O
ATOM   3166  N   PRO D 391      30.000 -18.722  33.618  1.00192.81           N
ATOM   3167  CA  PRO D 391      29.771 -17.918  32.435  1.00192.81           C
ATOM   3168  CD  PRO D 391      29.979 -20.142  33.295  1.00192.81           C
ATOM   3169  CB  PRO D 391      29.510 -18.898  31.290  1.00192.81           C
ATOM   3170  CG  PRO D 391      30.112 -20.224  31.770  1.00192.81           C
ATOM   3171  C   PRO D 391      28.641 -16.937  32.544  1.00192.81           C
ATOM   3172  O   PRO D 391      27.782 -17.096  33.408  1.00192.81           O
ATOM   3173  N   VAL D 392      28.586 -15.944  31.631  1.00112.28           N
ATOM   3174  CA  VAL D 392      27.500 -15.011  31.636  1.00112.28           C
ATOM   3175  CB  VAL D 392      27.900 -13.593  31.915  1.00112.28           C
ATOM   3176  CG1 VAL D 392      26.628 -12.733  31.873  1.00112.28           C
ATOM   3177  CG2 VAL D 392      28.616 -13.543  33.274  1.00112.28           C
ATOM   3178  C   VAL D 392      26.820 -15.053  30.293  1.00112.28           C
ATOM   3179  O   VAL D 392      25.614 -15.288  30.231  1.00112.28           O
ATOM   3180  N   LYS D 393      27.554 -14.824  29.174  1.00134.56           N
ATOM   3181  CA  LYS D 393      26.897 -14.789  27.883  1.00134.56           C
ATOM   3182  CB  LYS D 393      26.934 -13.427  27.169  1.00134.56           C
ATOM   3183  CG  LYS D 393      26.046 -12.361  27.802  1.00134.56           C
ATOM   3184  CD  LYS D 393      26.620 -11.775  29.088  1.00134.56           C
ATOM   3185  CE  LYS D 393      25.648 -10.846  29.816  1.00134.56           C
ATOM   3186  NZ  LYS D 393      25.210  -9.759  28.912  1.00134.56           N
ATOM   3187  C   LYS D 393      27.484 -15.756  26.905  1.00134.56           C
ATOM   3188  O   LYS D 393      28.551 -16.324  27.116  1.00134.56           O
ATOM   3189  N   THR D 394      26.762 -15.972  25.783  1.00108.60           N
ATOM   3190  CA  THR D 394      27.230 -16.860  24.756  1.00108.60           C
ATOM   3191  CB  THR D 394      26.354 -18.061  24.561  1.00108.60           C
ATOM   3192  OG1 THR D 394      25.056 -17.661  24.143  1.00108.60           O
ATOM   3193  CG2 THR D 394      26.271 -18.823  25.896  1.00108.60           C
ATOM   3194  C   THR D 394      27.274 -16.121  23.456  1.00108.60           C
ATOM   3195  O   THR D 394      26.475 -15.217  23.220  1.00108.60           O
ATOM   3196  N   TRP D 395      28.254 -16.475  22.594  1.00 63.76           N
ATOM   3197  CA  TRP D 395      28.394 -15.872  21.294  1.00 63.76           C
ATOM   3198  CB  TRP D 395      29.576 -14.898  21.194  1.00 63.76           C
ATOM   3199  CG  TRP D 395      29.405 -13.661  22.044  1.00 63.76           C
ATOM   3200  CD2 TRP D 395      28.620 -12.519  21.666  1.00 63.76           C
ATOM   3201  CD1 TRP D 395      29.918 -13.384  23.278  1.00 63.76           C
ATOM   3202  NE1 TRP D 395      29.511 -12.138  23.688  1.00 63.76           N
ATOM   3203  CE2 TRP D 395      28.710 -11.594  22.707  1.00 63.76           C
ATOM   3204  CE3 TRP D 395      27.885 -12.261  20.544  1.00 63.76           C
ATOM   3205  CZ2 TRP D 395      28.064 -10.392  22.640  1.00 63.76           C
ATOM   3206  CZ3 TRP D 395      27.235 -11.048  20.480  1.00 63.76           C
ATOM   3207  CH2 TRP D 395      27.324 -10.131  21.508  1.00 63.76           C
ATOM   3208  C   TRP D 395      28.620 -16.987  20.316  1.00 63.76           C
ATOM   3209  O   TRP D 395      29.387 -17.911  20.577  1.00 63.76           O
ATOM   3210  N   ILE D 396      27.973 -16.914  19.136  1.00 87.90           N
ATOM   3211  CA  ILE D 396      28.038 -17.984  18.177  1.00 87.90           C
ATOM   3212  CB  ILE D 396      26.689 -18.321  17.595  1.00 87.90           C
ATOM   3213  CG1 ILE D 396      25.661 -18.621  18.702  1.00 87.90           C
ATOM   3214  CG2 ILE D 396      26.876 -19.485  16.607  1.00 87.90           C
ATOM   3215  CD1 ILE D 396      25.214 -17.383  19.481  1.00 87.90           C
ATOM   3216  C   ILE D 396      28.862 -17.497  17.023  1.00 87.90           C
ATOM   3217  O   ILE D 396      28.649 -16.390  16.535  1.00 87.90           O
ATOM   3218  N   VAL D 397      29.840 -18.308  16.562  1.00 52.49           N
ATOM   3219  CA  VAL D 397      30.657 -17.881  15.456  1.00 52.49           C
ATOM   3220  CB  VAL D 397      32.062 -17.522  15.850  1.00 52.49           C
ATOM   3221  CG1 VAL D 397      32.013 -16.305  16.790  1.00 52.49           C
ATOM   3222  CG2 VAL D 397      32.731 -18.764  16.464  1.00 52.49           C
ATOM   3223  C   VAL D 397      30.740 -18.986  14.445  1.00 52.49           C
ATOM   3224  O   VAL D 397      30.815 -20.164  14.792  1.00 52.49           O
ATOM   3225  N   SER D 398      30.729 -18.615  13.146  1.00 96.74           N
ATOM   3226  CA  SER D 398      30.834 -19.577  12.082  1.00 96.74           C
ATOM   3227  CB  SER D 398      29.692 -19.498  11.060  1.00 96.74           C
ATOM   3228  OG  SER D 398      29.876 -20.483  10.055  1.00 96.74           O
ATOM   3229  C   SER D 398      32.111 -19.314  11.350  1.00 96.74           C
ATOM   3230  O   SER D 398      32.443 -18.181  10.999  1.00 96.74           O
ATOM   3231  N   LEU D 399      32.878 -20.385  11.092  1.00134.77           N
ATOM   3232  CA  LEU D 399      34.138 -20.186  10.431  1.00134.77           C
ATOM   3233  CB  LEU D 399      35.316 -20.592  11.325  1.00134.77           C
ATOM   3234  CG  LEU D 399      35.121 -19.950  12.709  1.00134.77           C
ATOM   3235  CD1 LEU D 399      34.176 -20.773  13.577  1.00134.77           C
ATOM   3236  CD2 LEU D 399      36.424 -19.528  13.380  1.00134.77           C
ATOM   3237  C   LEU D 399      34.111 -20.961   9.150  1.00134.77           C
ATOM   3238  O   LEU D 399      33.817 -22.154   9.137  1.00134.77           O
ATOM   3239  N   ARG D 400      34.427 -20.294   8.018  1.00145.06           N
ATOM   3240  CA  ARG D 400      34.285 -20.990   6.771  1.00145.06           C
ATOM   3241  CB  ARG D 400      33.079 -20.468   5.961  1.00145.06           C
ATOM   3242  CG  ARG D 400      32.467 -21.450   4.953  1.00145.06           C
ATOM   3243  CD  ARG D 400      31.023 -21.078   4.578  1.00145.06           C
ATOM   3244  NE  ARG D 400      30.484 -22.077   3.602  1.00145.06           N
ATOM   3245  CZ  ARG D 400      29.177 -22.480   3.657  1.00145.06           C
ATOM   3246  NH1 ARG D 400      28.356 -22.046   4.657  1.00145.06           N
ATOM   3247  NH2 ARG D 400      28.683 -23.326   2.709  1.00145.06           N
ATOM   3248  C   ARG D 400      35.550 -20.909   5.959  1.00145.06           C
ATOM   3249  O   ARG D 400      36.328 -19.962   6.073  1.00145.06           O
ATOM   3250  N   PHE D 401      35.717 -21.923   5.078  1.00230.05           N
ATOM   3251  CA  PHE D 401      36.804 -22.209   4.173  1.00230.05           C
ATOM   3252  CB  PHE D 401      36.289 -22.811   2.852  1.00230.05           C
ATOM   3253  CG  PHE D 401      36.822 -24.205   2.792  1.00230.05           C
ATOM   3254  CD1 PHE D 401      36.576 -25.083   3.821  1.00230.05           C
ATOM   3255  CD2 PHE D 401      37.502 -24.648   1.679  1.00230.05           C
ATOM   3256  CE1 PHE D 401      37.052 -26.371   3.765  1.00230.05           C
ATOM   3257  CE2 PHE D 401      37.978 -25.932   1.622  1.00230.05           C
ATOM   3258  CZ  PHE D 401      37.761 -26.794   2.666  1.00230.05           C
ATOM   3259  C   PHE D 401      37.665 -20.991   3.928  1.00230.05           C
ATOM   3260  O   PHE D 401      37.169 -19.892   3.691  1.00230.05           O
ATOM   3261  N   PRO D 402      38.870 -21.273   3.538  1.00321.34           N
ATOM   3262  CA  PRO D 402      40.009 -20.499   3.922  1.00321.34           C
ATOM   3263  CD  PRO D 402      38.976 -21.629   2.129  1.00321.34           C
ATOM   3264  CB  PRO D 402      40.610 -19.915   2.639  1.00321.34           C
ATOM   3265  CG  PRO D 402      40.262 -20.984   1.605  1.00321.34           C
ATOM   3266  C   PRO D 402      39.964 -19.493   5.054  1.00321.34           C
ATOM   3267  O   PRO D 402      40.502 -19.892   6.085  1.00321.34           O
ATOM   3268  N   ASP D 403      39.531 -18.226   4.950  1.00225.62           N
ATOM   3269  CA  ASP D 403      39.643 -17.323   6.084  1.00225.62           C
ATOM   3270  CB  ASP D 403      40.655 -16.191   5.812  1.00225.62           C
ATOM   3271  CG  ASP D 403      40.354 -15.507   4.489  1.00225.62           C
ATOM   3272  OD1 ASP D 403      39.426 -14.659   4.428  1.00225.62           O
ATOM   3273  OD2 ASP D 403      41.076 -15.824   3.508  1.00225.62           O
ATOM   3274  C   ASP D 403      38.452 -16.756   6.835  1.00225.62           C
ATOM   3275  O   ASP D 403      38.688 -16.078   7.832  1.00225.62           O
ATOM   3276  N   LEU D 404      37.183 -16.887   6.401  1.00129.76           N
ATOM   3277  CA  LEU D 404      36.192 -16.002   6.983  1.00129.76           C
ATOM   3278  CB  LEU D 404      35.062 -15.600   6.019  1.00129.76           C
ATOM   3279  CG  LEU D 404      35.511 -14.661   4.887  1.00129.76           C
ATOM   3280  CD1 LEU D 404      36.488 -15.356   3.925  1.00129.76           C
ATOM   3281  CD2 LEU D 404      34.297 -14.043   4.182  1.00129.76           C
ATOM   3282  C   LEU D 404      35.521 -16.470   8.240  1.00129.76           C
ATOM   3283  O   LEU D 404      35.264 -17.655   8.444  1.00129.76           O
ATOM   3284  N   ALA D 405      35.197 -15.486   9.119  1.00 44.66           N
ATOM   3285  CA  ALA D 405      34.489 -15.736  10.341  1.00 44.66           C
ATOM   3286  CB  ALA D 405      35.327 -15.441  11.594  1.00 44.66           C
ATOM   3287  C   ALA D 405      33.292 -14.828  10.359  1.00 44.66           C
ATOM   3288  O   ALA D 405      33.373 -13.689   9.900  1.00 44.66           O
ATOM   3289  N   ILE D 406      32.136 -15.316  10.871  1.00116.55           N
ATOM   3290  CA  ILE D 406      30.950 -14.500  10.867  1.00116.55           C
ATOM   3291  CB  ILE D 406      29.920 -14.934   9.863  1.00116.55           C
ATOM   3292  CG1 ILE D 406      30.567 -15.557   8.627  1.00116.55           C
ATOM   3293  CG2 ILE D 406      29.043 -13.712   9.534  1.00116.55           C
ATOM   3294  CD1 ILE D 406      31.007 -16.993   8.902  1.00116.55           C
ATOM   3295  C   ILE D 406      30.236 -14.782  12.155  1.00116.55           C
ATOM   3296  O   ILE D 406      30.386 -15.856  12.733  1.00116.55           O
ATOM   3297  N   ASP D 407      29.416 -13.820  12.616  1.00164.75           N
ATOM   3298  CA  ASP D 407      28.618 -13.940  13.803  1.00164.75           C
ATOM   3299  CB  ASP D 407      28.856 -12.721  14.719  1.00164.75           C
ATOM   3300  CG  ASP D 407      28.255 -12.867  16.109  1.00164.75           C
ATOM   3301  OD1 ASP D 407      27.817 -13.986  16.475  1.00164.75           O
ATOM   3302  OD2 ASP D 407      28.232 -11.833  16.831  1.00164.75           O
ATOM   3303  C   ASP D 407      27.206 -13.893  13.300  1.00164.75           C
ATOM   3304  O   ASP D 407      26.906 -13.141  12.379  1.00164.75           O
ATOM   3305  N   GLU D 408      26.313 -14.763  13.800  1.00130.31           N
ATOM   3306  CA  GLU D 408      24.981 -14.736  13.275  1.00130.31           C
ATOM   3307  CB  GLU D 408      24.342 -16.124  13.185  1.00130.31           C
ATOM   3308  CG  GLU D 408      25.197 -16.945  12.215  1.00130.31           C
ATOM   3309  CD  GLU D 408      24.356 -17.968  11.483  1.00130.31           C
ATOM   3310  OE1 GLU D 408      23.194 -18.210  11.901  1.00130.31           O
ATOM   3311  OE2 GLU D 408      24.877 -18.512  10.473  1.00130.31           O
ATOM   3312  C   GLU D 408      24.108 -13.731  13.886  1.00130.31           C
ATOM   3313  O   GLU D 408      23.215 -13.194  13.226  1.00130.31           O
ATOM   3314  N   THR D 409      24.340 -13.478  15.178  1.00 28.98           N
ATOM   3315  CA  THR D 409      23.534 -12.506  15.815  1.00 28.98           C
ATOM   3316  CB  THR D 409      23.970 -12.247  17.226  1.00 28.98           C
ATOM   3317  OG1 THR D 409      23.923 -13.445  17.986  1.00 28.98           O
ATOM   3318  CG2 THR D 409      23.039 -11.189  17.838  1.00 28.98           C
ATOM   3319  C   THR D 409      23.792 -11.268  15.044  1.00 28.98           C
ATOM   3320  O   THR D 409      22.870 -10.556  14.650  1.00 28.98           O
ATOM   3321  N   VAL D 410      25.080 -10.992  14.800  1.00144.84           N
ATOM   3322  CA  VAL D 410      25.349  -9.761  14.125  1.00144.84           C
ATOM   3323  CB  VAL D 410      26.674  -9.156  14.495  1.00144.84           C
ATOM   3324  CG1 VAL D 410      27.795 -10.078  14.019  1.00144.84           C
ATOM   3325  CG2 VAL D 410      26.748  -7.740  13.897  1.00144.84           C
ATOM   3326  C   VAL D 410      25.230  -9.778  12.634  1.00144.84           C
ATOM   3327  O   VAL D 410      24.648  -8.863  12.054  1.00144.84           O
ATOM   3328  N   GLY D 411      25.762 -10.820  11.964  1.00 33.02           N
ATOM   3329  CA  GLY D 411      25.825 -10.768  10.532  1.00 33.02           C
ATOM   3330  C   GLY D 411      27.127 -10.096  10.197  1.00 33.02           C
ATOM   3331  O   GLY D 411      27.373  -9.741   9.045  1.00 33.02           O
ATOM   3332  N   ARG D 412      28.002  -9.892  11.210  1.00200.28           N
ATOM   3333  CA  ARG D 412      29.262  -9.248  10.966  1.00200.28           C
ATOM   3334  CB  ARG D 412      29.900  -8.530  12.168  1.00200.28           C
ATOM   3335  CG  ARG D 412      31.036  -7.614  11.704  1.00200.28           C
ATOM   3336  CD  ARG D 412      30.550  -6.504  10.766  1.00200.28           C
ATOM   3337  NE  ARG D 412      30.709  -5.197  11.466  1.00200.28           N
ATOM   3338  CZ  ARG D 412      31.831  -4.454  11.239  1.00200.28           C
ATOM   3339  NH1 ARG D 412      32.765  -4.890  10.346  1.00200.28           N
ATOM   3340  NH2 ARG D 412      32.012  -3.271  11.895  1.00200.28           N
ATOM   3341  C   ARG D 412      30.231 -10.255  10.441  1.00200.28           C
ATOM   3342  O   ARG D 412      30.098 -11.454  10.686  1.00200.28           O
ATOM   3343  N   THR D 413      31.237  -9.785   9.676  1.00103.94           N
ATOM   3344  CA  THR D 413      32.181 -10.702   9.111  1.00103.94           C
ATOM   3345  CB  THR D 413      32.238 -10.680   7.612  1.00103.94           C
ATOM   3346  OG1 THR D 413      32.989 -11.785   7.131  1.00103.94           O
ATOM   3347  CG2 THR D 413      32.889  -9.364   7.169  1.00103.94           C
ATOM   3348  C   THR D 413      33.544 -10.356   9.622  1.00103.94           C
ATOM   3349  O   THR D 413      33.780  -9.248  10.104  1.00103.94           O
ATOM   3350  N   GLY D 414      34.487 -11.322   9.541  1.00 29.62           N
ATOM   3351  CA  GLY D 414      35.817 -11.106  10.041  1.00 29.62           C
ATOM   3352  C   GLY D 414      36.716 -12.195   9.532  1.00 29.62           C
ATOM   3353  O   GLY D 414      36.394 -12.876   8.559  1.00 29.62           O
ATOM   3354  N   PHE D 415      37.880 -12.378  10.202  1.00122.42           N
ATOM   3355  CA  PHE D 415      38.874 -13.328   9.775  1.00122.42           C
ATOM   3356  CB  PHE D 415      40.257 -12.721   9.484  1.00122.42           C
ATOM   3357  CG  PHE D 415      40.221 -11.805   8.320  1.00122.42           C
ATOM   3358  CD1 PHE D 415      40.188 -12.304   7.043  1.00122.42           C
ATOM   3359  CD2 PHE D 415      40.244 -10.449   8.519  1.00122.42           C
ATOM   3360  CE1 PHE D 415      40.163 -11.450   5.963  1.00122.42           C
ATOM   3361  CE2 PHE D 415      40.219  -9.581   7.451  1.00122.42           C
ATOM   3362  CZ  PHE D 415      40.179 -10.087   6.168  1.00122.42           C
ATOM   3363  C   PHE D 415      39.183 -14.306  10.874  1.00122.42           C
ATOM   3364  O   PHE D 415      38.804 -14.141  12.033  1.00122.42           O
ATOM   3365  N   TRP D 416      39.925 -15.370  10.489  1.00203.61           N
ATOM   3366  CA  TRP D 416      40.286 -16.466  11.346  1.00203.61           C
ATOM   3367  CB  TRP D 416      39.153 -17.473  11.262  1.00203.61           C
ATOM   3368  CG  TRP D 416      39.526 -18.824  11.783  1.00203.61           C
ATOM   3369  CD2 TRP D 416      40.144 -19.828  10.965  1.00203.61           C
ATOM   3370  CD1 TRP D 416      39.328 -19.361  13.022  1.00203.61           C
ATOM   3371  NE1 TRP D 416      39.797 -20.657  13.024  1.00203.61           N
ATOM   3372  CE2 TRP D 416      40.294 -20.950  11.763  1.00203.61           C
ATOM   3373  CE3 TRP D 416      40.542 -19.801   9.664  1.00203.61           C
ATOM   3374  CZ2 TRP D 416      40.832 -22.079  11.261  1.00203.61           C
ATOM   3375  CZ3 TRP D 416      41.109 -20.956   9.172  1.00203.61           C
ATOM   3376  CH2 TRP D 416      41.247 -22.070   9.957  1.00203.61           C
ATOM   3377  C   TRP D 416      41.500 -17.149  10.788  1.00203.61           C
ATOM   3378  O   TRP D 416      41.714 -17.148   9.578  1.00203.61           O
ATOM   3379  N   THR D 417      42.325 -17.744  11.673  1.00104.31           N
ATOM   3380  CA  THR D 417      43.456 -18.519  11.250  1.00104.31           C
ATOM   3381  CB  THR D 417      44.767 -17.782  11.312  1.00104.31           C
ATOM   3382  OG1 THR D 417      44.738 -16.617  10.520  1.00104.31           O
ATOM   3383  CG2 THR D 417      45.880 -18.680  10.775  1.00104.31           C
ATOM   3384  C   THR D 417      43.634 -19.592  12.271  1.00104.31           C
ATOM   3385  O   THR D 417      43.398 -19.372  13.455  1.00104.31           O
ATOM   3386  N   LEU D 418      44.045 -20.795  11.834  1.00 96.89           N
ATOM   3387  CA  LEU D 418      44.411 -21.840  12.744  1.00 96.89           C
ATOM   3388  CB  LEU D 418      44.398 -23.198  12.024  1.00 96.89           C
ATOM   3389  CG  LEU D 418      44.974 -24.399  12.786  1.00 96.89           C
ATOM   3390  CD1 LEU D 418      44.291 -24.673  14.137  1.00 96.89           C
ATOM   3391  CD2 LEU D 418      44.990 -25.639  11.872  1.00 96.89           C
ATOM   3392  C   LEU D 418      45.823 -21.500  13.092  1.00 96.89           C
ATOM   3393  O   LEU D 418      46.505 -20.859  12.301  1.00 96.89           O
ATOM   3394  N   ILE D 419      46.301 -21.842  14.303  1.00109.92           N
ATOM   3395  CA  ILE D 419      47.690 -21.596  14.582  1.00109.92           C
ATOM   3396  CB  ILE D 419      47.951 -20.912  15.895  1.00109.92           C
ATOM   3397  CG1 ILE D 419      47.341 -19.499  15.882  1.00109.92           C
ATOM   3398  CG2 ILE D 419      49.468 -20.907  16.152  1.00109.92           C
ATOM   3399  CD1 ILE D 419      47.406 -18.790  17.235  1.00109.92           C
ATOM   3400  C   ILE D 419      48.321 -22.942  14.637  1.00109.92           C
ATOM   3401  O   ILE D 419      48.233 -23.617  15.665  1.00109.92           O
ATOM   3402  N   TYR D 420      49.001 -23.336  13.529  1.00231.49           N
ATOM   3403  CA  TYR D 420      49.592 -24.644  13.479  1.00231.49           C
ATOM   3404  CB  TYR D 420      50.825 -24.799  14.386  1.00231.49           C
ATOM   3405  CG  TYR D 420      51.591 -25.992  13.909  1.00231.49           C
ATOM   3406  CD1 TYR D 420      51.869 -26.130  12.565  1.00231.49           C
ATOM   3407  CD2 TYR D 420      52.083 -26.925  14.794  1.00231.49           C
ATOM   3408  CE1 TYR D 420      52.583 -27.205  12.099  1.00231.49           C
ATOM   3409  CE2 TYR D 420      52.802 -28.002  14.328  1.00231.49           C
ATOM   3410  CZ  TYR D 420      53.045 -28.146  12.984  1.00231.49           C
ATOM   3411  OH  TYR D 420      53.785 -29.256  12.522  1.00231.49           O
ATOM   3412  C   TYR D 420      48.479 -25.583  13.837  1.00231.49           C
ATOM   3413  O   TYR D 420      47.413 -25.495  13.244  1.00231.49           O
ATOM   3414  N   ASN D 421      48.761 -26.625  14.633  1.00248.63           N
ATOM   3415  CA  ASN D 421      47.847 -27.601  15.200  1.00248.63           C
ATOM   3416  CB  ASN D 421      48.560 -28.843  15.726  1.00248.63           C
ATOM   3417  CG  ASN D 421      49.314 -29.576  14.661  1.00248.63           C
ATOM   3418  OD1 ASN D 421      49.822 -30.655  14.935  1.00248.63           O
ATOM   3419  ND2 ASN D 421      49.406 -29.017  13.429  1.00248.63           N
ATOM   3420  C   ASN D 421      47.230 -27.164  16.507  1.00248.63           C
ATOM   3421  O   ASN D 421      46.381 -27.862  17.056  1.00248.63           O
ATOM   3422  N   GLN D 422      47.824 -26.142  17.129  1.00221.76           N
ATOM   3423  CA  GLN D 422      47.628 -25.732  18.498  1.00221.76           C
ATOM   3424  CB  GLN D 422      48.775 -24.785  18.868  1.00221.76           C
ATOM   3425  CG  GLN D 422      48.902 -24.517  20.352  1.00221.76           C
ATOM   3426  CD  GLN D 422      48.990 -25.887  20.977  1.00221.76           C
ATOM   3427  OE1 GLN D 422      50.059 -26.485  21.074  1.00221.76           O
ATOM   3428  NE2 GLN D 422      47.806 -26.407  21.391  1.00221.76           N
ATOM   3429  C   GLN D 422      46.332 -25.087  18.917  1.00221.76           C
ATOM   3430  O   GLN D 422      45.780 -25.428  19.966  1.00221.76           O
ATOM   3431  N   GLY D 423      45.813 -24.116  18.148  1.00 58.75           N
ATOM   3432  CA  GLY D 423      44.645 -23.397  18.572  1.00 58.75           C
ATOM   3433  C   GLY D 423      44.328 -22.423  17.489  1.00 58.75           C
ATOM   3434  O   GLY D 423      44.730 -22.631  16.344  1.00 58.75           O
ATOM   3435  N   TYR D 424      43.587 -21.337  17.813  1.00155.14           N
ATOM   3436  CA  TYR D 424      43.178 -20.513  16.720  1.00155.14           C
ATOM   3437  CB  TYR D 424      41.875 -21.092  16.143  1.00155.14           C
ATOM   3438  CG  TYR D 424      40.665 -20.489  16.760  1.00155.14           C
ATOM   3439  CD1 TYR D 424      40.455 -20.393  18.120  1.00155.14           C
ATOM   3440  CD2 TYR D 424      39.698 -20.025  15.902  1.00155.14           C
ATOM   3441  CE1 TYR D 424      39.299 -19.801  18.593  1.00155.14           C
ATOM   3442  CE2 TYR D 424      38.549 -19.442  16.367  1.00155.14           C
ATOM   3443  CZ  TYR D 424      38.351 -19.321  17.717  1.00155.14           C
ATOM   3444  OH  TYR D 424      37.167 -18.708  18.178  1.00155.14           O
ATOM   3445  C   TYR D 424      42.997 -19.093  17.202  1.00155.14           C
ATOM   3446  O   TYR D 424      42.942 -18.817  18.401  1.00155.14           O
ATOM   3447  N   GLU D 425      42.956 -18.141  16.243  1.00104.79           N
ATOM   3448  CA  GLU D 425      42.732 -16.743  16.495  1.00104.79           C
ATOM   3449  CB  GLU D 425      43.926 -15.837  16.139  1.00104.79           C
ATOM   3450  CG  GLU D 425      43.615 -14.348  16.276  1.00104.79           C
ATOM   3451  CD  GLU D 425      44.907 -13.566  16.086  1.00104.79           C
ATOM   3452  OE1 GLU D 425      45.737 -13.615  17.030  1.00104.79           O
ATOM   3453  OE2 GLU D 425      45.092 -12.927  15.017  1.00104.79           O
ATOM   3454  C   GLU D 425      41.621 -16.302  15.599  1.00104.79           C
ATOM   3455  O   GLU D 425      41.623 -16.594  14.403  1.00104.79           O
ATOM   3456  N   ALA D 426      40.625 -15.595  16.167  1.00 50.45           N
ATOM   3457  CA  ALA D 426      39.562 -15.103  15.342  1.00 50.45           C
ATOM   3458  CB  ALA D 426      38.210 -15.772  15.631  1.00 50.45           C
ATOM   3459  C   ALA D 426      39.416 -13.655  15.654  1.00 50.45           C
ATOM   3460  O   ALA D 426      39.351 -13.270  16.821  1.00 50.45           O
ATOM   3461  N   VAL D 427      39.379 -12.810  14.604  1.00 64.80           N
ATOM   3462  CA  VAL D 427      39.180 -11.417  14.857  1.00 64.80           C
ATOM   3463  CB  VAL D 427      40.267 -10.536  14.312  1.00 64.80           C
ATOM   3464  CG1 VAL D 427      39.932  -9.073  14.640  1.00 64.80           C
ATOM   3465  CG2 VAL D 427      41.604 -11.002  14.913  1.00 64.80           C
ATOM   3466  C   VAL D 427      37.881 -11.069  14.214  1.00 64.80           C
ATOM   3467  O   VAL D 427      37.725 -11.141  12.994  1.00 64.80           O
ATOM   3468  N   ILE D 428      36.886 -10.728  15.050  1.00 62.15           N
ATOM   3469  CA  ILE D 428      35.603 -10.418  14.516  1.00 62.15           C
ATOM   3470  CB  ILE D 428      34.644 -11.571  14.584  1.00 62.15           C
ATOM   3471  CG1 ILE D 428      35.155 -12.752  13.754  1.00 62.15           C
ATOM   3472  CG2 ILE D 428      33.255 -11.067  14.173  1.00 62.15           C
ATOM   3473  CD1 ILE D 428      34.364 -14.032  14.003  1.00 62.15           C
ATOM   3474  C   ILE D 428      35.012  -9.354  15.378  1.00 62.15           C
ATOM   3475  O   ILE D 428      35.116  -9.412  16.603  1.00 62.15           O
ATOM   3476  N   ARG D 429      34.366  -8.359  14.744  1.00141.47           N
ATOM   3477  CA  ARG D 429      33.649  -7.343  15.455  1.00141.47           C
ATOM   3478  CB  ARG D 429      32.331  -7.874  16.057  1.00141.47           C
ATOM   3479  CG  ARG D 429      31.466  -6.847  16.794  1.00141.47           C
ATOM   3480  CD  ARG D 429      31.046  -5.640  15.953  1.00141.47           C
ATOM   3481  NE  ARG D 429      31.957  -4.512  16.295  1.00141.47           N
ATOM   3482  CZ  ARG D 429      31.527  -3.575  17.191  1.00141.47           C
ATOM   3483  NH1 ARG D 429      30.260  -3.657  17.691  1.00141.47           N
ATOM   3484  NH2 ARG D 429      32.349  -2.557  17.580  1.00141.47           N
ATOM   3485  C   ARG D 429      34.498  -6.718  16.539  1.00141.47           C
ATOM   3486  O   ARG D 429      34.060  -6.584  17.680  1.00141.47           O
ATOM   3487  N   ASN D 430      35.733  -6.293  16.187  1.00 86.81           N
ATOM   3488  CA  ASN D 430      36.657  -5.590  17.050  1.00 86.81           C
ATOM   3489  CB  ASN D 430      36.114  -4.236  17.553  1.00 86.81           C
ATOM   3490  CG  ASN D 430      35.900  -3.304  16.369  1.00 86.81           C
ATOM   3491  OD1 ASN D 430      35.183  -2.310  16.465  1.00 86.81           O
ATOM   3492  ND2 ASN D 430      36.528  -3.635  15.211  1.00 86.81           N
ATOM   3493  C   ASN D 430      37.030  -6.399  18.263  1.00 86.81           C
ATOM   3494  O   ASN D 430      37.382  -5.840  19.302  1.00 86.81           O
ATOM   3495  N   ARG D 431      37.015  -7.741  18.161  1.00102.95           N
ATOM   3496  CA  ARG D 431      37.320  -8.567  19.297  1.00102.95           C
ATOM   3497  CB  ARG D 431      36.012  -9.181  19.825  1.00102.95           C
ATOM   3498  CG  ARG D 431      34.974  -8.070  20.044  1.00102.95           C
ATOM   3499  CD  ARG D 431      33.529  -8.435  19.690  1.00102.95           C
ATOM   3500  NE  ARG D 431      32.706  -8.408  20.935  1.00102.95           N
ATOM   3501  CZ  ARG D 431      32.533  -9.544  21.664  1.00102.95           C
ATOM   3502  NH1 ARG D 431      33.130 -10.700  21.265  1.00102.95           N
ATOM   3503  NH2 ARG D 431      31.766  -9.522  22.789  1.00102.95           N
ATOM   3504  C   ARG D 431      38.202  -9.664  18.791  1.00102.95           C
ATOM   3505  O   ARG D 431      38.020 -10.134  17.671  1.00102.95           O
ATOM   3506  N   LYS D 432      39.194 -10.085  19.599  1.00184.59           N
ATOM   3507  CA  LYS D 432      40.080 -11.126  19.192  1.00184.59           C
ATOM   3508  CB  LYS D 432      41.540 -10.772  19.370  1.00184.59           C
ATOM   3509  CG  LYS D 432      42.443 -11.869  18.847  1.00184.59           C
ATOM   3510  CD  LYS D 432      43.919 -11.480  19.030  1.00184.59           C
ATOM   3511  CE  LYS D 432      44.192 -10.869  20.411  1.00184.59           C
ATOM   3512  NZ  LYS D 432      44.525  -9.454  20.255  1.00184.59           N
ATOM   3513  C   LYS D 432      39.851 -12.281  20.111  1.00184.59           C
ATOM   3514  O   LYS D 432      39.781 -12.128  21.331  1.00184.59           O
ATOM   3515  N   PHE D 433      39.732 -13.482  19.524  1.00102.02           N
ATOM   3516  CA  PHE D 433      39.429 -14.655  20.276  1.00102.02           C
ATOM   3517  CB  PHE D 433      38.228 -15.407  19.656  1.00102.02           C
ATOM   3518  CG  PHE D 433      36.959 -14.609  19.761  1.00102.02           C
ATOM   3519  CD1 PHE D 433      36.961 -13.234  19.799  1.00102.02           C
ATOM   3520  CD2 PHE D 433      35.739 -15.253  19.850  1.00102.02           C
ATOM   3521  CE1 PHE D 433      35.795 -12.519  19.896  1.00102.02           C
ATOM   3522  CE2 PHE D 433      34.560 -14.544  19.961  1.00102.02           C
ATOM   3523  CZ  PHE D 433      34.585 -13.167  19.980  1.00102.02           C
ATOM   3524  C   PHE D 433      40.626 -15.554  20.127  1.00102.02           C
ATOM   3525  O   PHE D 433      41.082 -15.807  19.014  1.00102.02           O
ATOM   3526  N   PHE D 434      41.177 -16.062  21.245  1.00219.54           N
ATOM   3527  CA  PHE D 434      42.324 -16.940  21.194  1.00219.54           C
ATOM   3528  CB  PHE D 434      43.630 -16.228  21.658  1.00219.54           C
ATOM   3529  CG  PHE D 434      44.792 -17.159  21.889  1.00219.54           C
ATOM   3530  CD1 PHE D 434      44.894 -17.915  23.033  1.00219.54           C
ATOM   3531  CD2 PHE D 434      45.818 -17.282  20.989  1.00219.54           C
ATOM   3532  CE1 PHE D 434      45.942 -18.774  23.280  1.00219.54           C
ATOM   3533  CE2 PHE D 434      46.879 -18.135  21.220  1.00219.54           C
ATOM   3534  CZ  PHE D 434      46.953 -18.892  22.363  1.00219.54           C
ATOM   3535  C   PHE D 434      42.095 -18.033  22.186  1.00219.54           C
ATOM   3536  O   PHE D 434      41.639 -17.775  23.297  1.00219.54           O
ATOM   3537  N   GLY D 435      42.491 -19.273  21.828  1.00 78.91           N
ATOM   3538  CA  GLY D 435      42.383 -20.378  22.735  1.00 78.91           C
ATOM   3539  C   GLY D 435      43.124 -21.544  22.154  1.00 78.91           C
ATOM   3540  O   GLY D 435      43.272 -21.654  20.935  1.00 78.91           O
ATOM   3541  N   PHE D 436      43.608 -22.453  23.033  1.00160.98           N
ATOM   3542  CA  PHE D 436      44.258 -23.644  22.560  1.00160.98           C
ATOM   3543  CB  PHE D 436      45.361 -24.223  23.480  1.00160.98           C
ATOM   3544  CG  PHE D 436      46.547 -23.337  23.599  1.00160.98           C
ATOM   3545  CD1 PHE D 436      47.402 -23.114  22.544  1.00160.98           C
ATOM   3546  CD2 PHE D 436      46.847 -22.747  24.800  1.00160.98           C
ATOM   3547  CE1 PHE D 436      48.508 -22.297  22.679  1.00160.98           C
ATOM   3548  CE2 PHE D 436      47.947 -21.929  24.951  1.00160.98           C
ATOM   3549  CZ  PHE D 436      48.783 -21.698  23.885  1.00160.98           C
ATOM   3550  C   PHE D 436      43.189 -24.697  22.529  1.00160.98           C
ATOM   3551  O   PHE D 436      42.216 -24.630  23.277  1.00160.98           O
ATOM   3552  N   SER D 437      43.334 -25.702  21.648  1.00 65.37           N
ATOM   3553  CA  SER D 437      42.348 -26.747  21.599  1.00 65.37           C
ATOM   3554  CB  SER D 437      42.523 -27.735  20.430  1.00 65.37           C
ATOM   3555  OG  SER D 437      42.327 -27.070  19.191  1.00 65.37           O
ATOM   3556  C   SER D 437      42.478 -27.510  22.886  1.00 65.37           C
ATOM   3557  O   SER D 437      43.563 -27.589  23.463  1.00 65.37           O
ATOM   3558  N   ASP D 438      41.358 -28.083  23.384  1.00 94.94           N
ATOM   3559  CA  ASP D 438      41.388 -28.791  24.638  1.00 94.94           C
ATOM   3560  CB  ASP D 438      40.040 -29.203  25.237  1.00 94.94           C
ATOM   3561  CG  ASP D 438      39.520 -28.116  26.149  1.00 94.94           C
ATOM   3562  OD1 ASP D 438      40.334 -27.249  26.578  1.00 94.94           O
ATOM   3563  OD2 ASP D 438      38.296 -28.164  26.458  1.00 94.94           O
ATOM   3564  C   ASP D 438      42.068 -30.104  24.547  1.00 94.94           C
ATOM   3565  O   ASP D 438      42.084 -30.769  23.513  1.00 94.94           O
ATOM   3566  N   PHE D 439      42.646 -30.500  25.693  1.00183.42           N
ATOM   3567  CA  PHE D 439      43.132 -31.829  25.826  1.00183.42           C
ATOM   3568  CB  PHE D 439      44.611 -32.030  25.438  1.00183.42           C
ATOM   3569  CG  PHE D 439      45.531 -31.386  26.406  1.00183.42           C
ATOM   3570  CD1 PHE D 439      45.790 -30.037  26.345  1.00183.42           C
ATOM   3571  CD2 PHE D 439      46.140 -32.149  27.372  1.00183.42           C
ATOM   3572  CE1 PHE D 439      46.655 -29.459  27.249  1.00183.42           C
ATOM   3573  CE2 PHE D 439      47.007 -31.584  28.278  1.00183.42           C
ATOM   3574  CZ  PHE D 439      47.263 -30.233  28.213  1.00183.42           C
ATOM   3575  C   PHE D 439      42.861 -32.210  27.244  1.00183.42           C
ATOM   3576  O   PHE D 439      42.932 -31.364  28.135  1.00183.42           O
ATOM   3577  N   GLU D 440      42.498 -33.491  27.471  1.00 95.00           N
ATOM   3578  CA  GLU D 440      42.173 -33.963  28.783  1.00 95.00           C
ATOM   3579  CB  GLU D 440      40.893 -34.825  28.825  1.00 95.00           C
ATOM   3580  CG  GLU D 440      39.606 -34.064  28.474  1.00 95.00           C
ATOM   3581  CD  GLU D 440      39.345 -34.189  26.978  1.00 95.00           C
ATOM   3582  OE1 GLU D 440      38.732 -35.215  26.580  1.00 95.00           O
ATOM   3583  OE2 GLU D 440      39.748 -33.271  26.215  1.00 95.00           O
ATOM   3584  C   GLU D 440      43.310 -34.807  29.238  1.00 95.00           C
ATOM   3585  O   GLU D 440      43.671 -35.800  28.608  1.00 95.00           O
ATOM   3586  N   LYS D 441      43.913 -34.407  30.368  1.00121.79           N
ATOM   3587  CA  LYS D 441      45.047 -35.105  30.870  1.00121.79           C
ATOM   3588  CB  LYS D 441      46.227 -34.140  31.015  1.00121.79           C
ATOM   3589  CG  LYS D 441      47.590 -34.806  31.137  1.00121.79           C
ATOM   3590  CD  LYS D 441      48.736 -33.808  30.973  1.00121.79           C
ATOM   3591  CE  LYS D 441      50.106 -34.434  31.211  1.00121.79           C
ATOM   3592  NZ  LYS D 441      50.204 -34.895  32.611  1.00121.79           N
ATOM   3593  C   LYS D 441      44.657 -35.593  32.215  1.00121.79           C
ATOM   3594  O   LYS D 441      44.996 -34.987  33.230  1.00121.79           O
ATOM   3595  N   ILE D 442      43.907 -36.705  32.254  1.00145.86           N
ATOM   3596  CA  ILE D 442      43.497 -37.217  33.520  1.00145.86           C
ATOM   3597  CB  ILE D 442      42.509 -38.338  33.410  0.00145.86           C
ATOM   3598  CG1 ILE D 442      42.017 -38.748  34.808  1.00145.86           C
ATOM   3599  CG2 ILE D 442      43.145 -39.470  32.590  1.00145.86           C
ATOM   3600  CD1 ILE D 442      41.238 -37.644  35.520  1.00145.86           C
ATOM   3601  C   ILE D 442      44.709 -37.697  34.234  1.00145.86           C
ATOM   3602  O   ILE D 442      44.897 -37.421  35.417  1.00145.86           O
ATOM   3603  N   SER D 443      45.598 -38.409  33.524  1.00154.19           N
ATOM   3604  CA  SER D 443      46.722 -38.925  34.235  1.00154.19           C
ATOM   3605  CB  SER D 443      46.448 -40.294  34.877  1.00154.19           C
ATOM   3606  OG  SER D 443      46.178 -41.256  33.869  1.00154.19           O
ATOM   3607  C   SER D 443      47.867 -39.096  33.300  1.00154.19           C
ATOM   3608  O   SER D 443      47.896 -38.568  32.190  1.00154.19           O
ATOM   3609  N   LYS D 444      48.860 -39.860  33.776  1.00277.50           N
ATOM   3610  CA  LYS D 444      50.047 -40.154  33.041  1.00277.50           C
ATOM   3611  CB  LYS D 444      50.918 -41.169  33.798  1.00277.50           C
ATOM   3612  CG  LYS D 444      52.197 -41.609  33.084  1.00277.50           C
ATOM   3613  CD  LYS D 444      53.309 -40.561  33.071  1.00277.50           C
ATOM   3614  CE  LYS D 444      54.651 -41.136  32.622  1.00277.50           C
ATOM   3615  NZ  LYS D 444      55.075 -42.204  33.556  1.00277.50           N
ATOM   3616  C   LYS D 444      49.601 -40.814  31.786  1.00277.50           C
ATOM   3617  O   LYS D 444      50.115 -40.539  30.702  1.00277.50           O
ATOM   3618  N   LYS D 445      48.586 -41.684  31.896  1.00221.53           N
ATOM   3619  CA  LYS D 445      48.181 -42.383  30.725  1.00221.53           C
ATOM   3620  CB  LYS D 445      47.158 -43.508  30.952  1.00221.53           C
ATOM   3621  CG  LYS D 445      47.796 -44.660  31.729  1.00221.53           C
ATOM   3622  CD  LYS D 445      46.900 -45.876  31.943  1.00221.53           C
ATOM   3623  CE  LYS D 445      46.993 -46.860  30.773  1.00221.53           C
ATOM   3624  NZ  LYS D 445      48.411 -47.029  30.375  1.00221.53           N
ATOM   3625  C   LYS D 445      47.686 -41.408  29.710  1.00221.53           C
ATOM   3626  O   LYS D 445      47.634 -40.201  29.941  1.00221.53           O
ATOM   3627  N   LYS D 446      47.337 -41.964  28.537  1.00194.21           N
ATOM   3628  CA  LYS D 446      46.976 -41.300  27.320  1.00194.21           C
ATOM   3629  CB  LYS D 446      46.038 -42.147  26.439  1.00194.21           C
ATOM   3630  CG  LYS D 446      46.516 -43.588  26.238  1.00194.21           C
ATOM   3631  CD  LYS D 446      46.407 -44.432  27.510  0.00194.21           C
ATOM   3632  CE  LYS D 446      46.843 -45.886  27.323  0.00194.21           C
ATOM   3633  NZ  LYS D 446      45.928 -46.575  26.388  0.00194.21           N
ATOM   3634  C   LYS D 446      46.234 -40.040  27.600  1.00194.21           C
ATOM   3635  O   LYS D 446      45.384 -39.967  28.486  1.00194.21           O
ATOM   3636  N   VAL D 447      46.585 -39.000  26.825  1.00111.75           N
ATOM   3637  CA  VAL D 447      45.946 -37.724  26.877  1.00111.75           C
ATOM   3638  CB  VAL D 447      46.889 -36.576  26.638  1.00111.75           C
ATOM   3639  CG1 VAL D 447      47.888 -36.499  27.804  1.00111.75           C
ATOM   3640  CG2 VAL D 447      47.571 -36.779  25.271  1.00111.75           C
ATOM   3641  C   VAL D 447      44.972 -37.738  25.745  1.00111.75           C
ATOM   3642  O   VAL D 447      45.263 -38.288  24.685  1.00111.75           O
ATOM   3643  N   ILE D 448      43.771 -37.163  25.940  1.00 71.79           N
ATOM   3644  CA  ILE D 448      42.822 -37.182  24.866  1.00 71.79           C
ATOM   3645  CB  ILE D 448      41.462 -37.664  25.284  1.00 71.79           C
ATOM   3646  CG1 ILE D 448      41.564 -39.076  25.888  1.00 71.79           C
ATOM   3647  CG2 ILE D 448      40.533 -37.585  24.057  1.00 71.79           C
ATOM   3648  CD1 ILE D 448      40.376 -39.460  26.765  1.00 71.79           C
ATOM   3649  C   ILE D 448      42.678 -35.769  24.432  1.00 71.79           C
ATOM   3650  O   ILE D 448      42.475 -34.872  25.244  1.00 71.79           O
ATOM   3651  N   SER D 449      42.807 -35.505  23.127  1.00102.56           N
ATOM   3652  CA  SER D 449      42.693 -34.133  22.764  1.00102.56           C
ATOM   3653  CB  SER D 449      43.800 -33.663  21.813  1.00102.56           C
ATOM   3654  OG  SER D 449      43.788 -34.457  20.637  1.00102.56           O
ATOM   3655  C   SER D 449      41.397 -33.977  22.066  1.00102.56           C
ATOM   3656  O   SER D 449      40.965 -34.867  21.335  1.00102.56           O
ATOM   3657  N   TYR D 450      40.691 -32.867  22.341  1.00166.24           N
ATOM   3658  CA  TYR D 450      39.527 -32.671  21.549  1.00166.24           C
ATOM   3659  CB  TYR D 450      38.164 -33.054  22.132  1.00166.24           C
ATOM   3660  CG  TYR D 450      38.067 -34.360  21.433  1.00166.24           C
ATOM   3661  CD1 TYR D 450      37.781 -34.330  20.088  1.00166.24           C
ATOM   3662  CD2 TYR D 450      38.289 -35.547  22.075  1.00166.24           C
ATOM   3663  CE1 TYR D 450      37.702 -35.491  19.363  1.00166.24           C
ATOM   3664  CE2 TYR D 450      38.211 -36.713  21.356  1.00166.24           C
ATOM   3665  CZ  TYR D 450      37.921 -36.680  20.009  1.00166.24           C
ATOM   3666  OH  TYR D 450      37.854 -37.884  19.292  1.00166.24           O
ATOM   3667  C   TYR D 450      39.520 -31.365  20.881  1.00166.24           C
ATOM   3668  O   TYR D 450      39.489 -30.294  21.482  1.00166.24           O
ATOM   3669  N   CYS D 451      39.602 -31.465  19.555  1.00157.17           N
ATOM   3670  CA  CYS D 451      39.599 -30.299  18.758  1.00157.17           C
ATOM   3671  CB  CYS D 451      40.289 -30.357  17.410  1.00157.17           C
ATOM   3672  SG  CYS D 451      40.408 -31.985  16.680  1.00157.17           S
ATOM   3673  C   CYS D 451      38.258 -29.687  18.673  1.00157.17           C
ATOM   3674  O   CYS D 451      38.118 -28.603  18.113  1.00157.17           O
ATOM   3675  N   ASN D 452      37.215 -30.408  19.115  1.00 84.47           N
ATOM   3676  CA  ASN D 452      35.898 -29.854  19.145  1.00 84.47           C
ATOM   3677  CB  ASN D 452      34.767 -30.889  19.309  1.00 84.47           C
ATOM   3678  CG  ASN D 452      34.908 -31.703  20.584  1.00 84.47           C
ATOM   3679  OD1 ASN D 452      35.934 -31.665  21.256  1.00 84.47           O
ATOM   3680  ND2 ASN D 452      33.849 -32.490  20.918  1.00 84.47           N
ATOM   3681  C   ASN D 452      35.802 -28.826  20.232  1.00 84.47           C
ATOM   3682  O   ASN D 452      34.944 -27.947  20.180  1.00 84.47           O
ATOM   3683  N   VAL D 453      36.673 -28.862  21.269  1.00 71.53           N
ATOM   3684  CA  VAL D 453      36.543 -27.968  22.395  1.00 71.53           C
ATOM   3685  CB  VAL D 453      36.212 -28.756  23.644  1.00 71.53           C
ATOM   3686  CG1 VAL D 453      36.058 -27.826  24.861  1.00 71.53           C
ATOM   3687  CG2 VAL D 453      34.986 -29.635  23.343  1.00 71.53           C
ATOM   3688  C   VAL D 453      37.840 -27.185  22.591  1.00 71.53           C
ATOM   3689  O   VAL D 453      38.839 -27.443  21.915  1.00 71.53           O
ATOM   3690  N   THR D 454      37.832 -26.145  23.476  1.00 87.86           N
ATOM   3691  CA  THR D 454      39.025 -25.361  23.702  1.00 87.86           C
ATOM   3692  CB  THR D 454      39.029 -23.983  23.080  1.00 87.86           C
ATOM   3693  OG1 THR D 454      37.975 -23.199  23.617  1.00 87.86           O
ATOM   3694  CG2 THR D 454      38.921 -24.075  21.550  1.00 87.86           C
ATOM   3695  C   THR D 454      39.236 -25.125  25.169  1.00 87.86           C
ATOM   3696  O   THR D 454      38.470 -25.605  25.998  1.00 87.86           O
ATOM   3697  N   ILE D 455      40.301 -24.339  25.479  1.00252.84           N
ATOM   3698  CA  ILE D 455      40.739 -23.850  26.777  1.00252.84           C
ATOM   3699  CB  ILE D 455      42.218 -23.960  27.005  1.00252.84           C
ATOM   3700  CG1 ILE D 455      42.545 -24.090  28.511  1.00252.84           C
ATOM   3701  CG2 ILE D 455      42.895 -22.771  26.307  1.00252.84           C
ATOM   3702  CD1 ILE D 455      42.070 -22.960  29.421  1.00252.84           C
ATOM   3703  C   ILE D 455      40.334 -22.333  26.693  1.00252.84           C
ATOM   3704  O   ILE D 455      39.536 -22.068  25.800  1.00252.84           O
ATOM   3705  N   GLY D 456      40.768 -21.320  27.546  1.00233.55           N
ATOM   3706  CA  GLY D 456      40.154 -19.948  27.515  1.00233.55           C
ATOM   3707  C   GLY D 456      41.026 -18.581  27.144  1.00233.55           C
ATOM   3708  O   GLY D 456      42.208 -18.631  27.472  1.00233.55           O
ATOM   3709  N   TRP D 457      40.509 -17.407  26.428  1.00332.86           N
ATOM   3710  CA  TRP D 457      40.931 -15.929  26.284  1.00332.86           C
ATOM   3711  CB  TRP D 457      42.429 -15.727  26.162  1.00332.86           C
ATOM   3712  CG  TRP D 457      43.240 -15.988  27.361  1.00332.86           C
ATOM   3713  CD2 TRP D 457      44.451 -16.758  27.221  1.00332.86           C
ATOM   3714  CD1 TRP D 457      43.145 -15.594  28.706  1.00332.86           C
ATOM   3715  NE1 TRP D 457      44.287 -15.966  29.365  1.00332.86           N
ATOM   3716  CE2 TRP D 457      45.096 -16.726  28.487  1.00332.86           C
ATOM   3717  CE3 TRP D 457      45.031 -17.368  26.146  1.00332.86           C
ATOM   3718  CZ2 TRP D 457      46.376 -17.246  28.659  1.00332.86           C
ATOM   3719  CZ3 TRP D 457      46.220 -17.902  26.353  1.00332.86           C
ATOM   3720  CH2 TRP D 457      46.831 -17.852  27.553  1.00332.86           C
ATOM   3721  C   TRP D 457      40.255 -15.023  25.168  1.00332.86           C
ATOM   3722  O   TRP D 457      40.317 -15.356  23.988  1.00332.86           O
ATOM   3723  N   SER D 458      39.623 -13.829  25.478  1.00131.51           N
ATOM   3724  CA  SER D 458      39.032 -12.917  24.485  1.00131.51           C
ATOM   3725  CB  SER D 458      37.522 -13.137  24.214  1.00131.51           C
ATOM   3726  OG  SER D 458      37.043 -12.261  23.195  1.00131.51           O
ATOM   3727  C   SER D 458      39.151 -11.477  24.954  1.00131.51           C
ATOM   3728  O   SER D 458      38.988 -11.198  26.139  1.00131.51           O
ATOM   3729  N   HIS D 459      39.457 -10.509  24.041  1.00 99.12           N
ATOM   3730  CA  HIS D 459      39.544  -9.114  24.417  1.00 99.12           C
ATOM   3731  ND1 HIS D 459      42.892 -10.194  24.677  1.00 99.12           N
ATOM   3732  CG  HIS D 459      42.157  -9.055  24.424  1.00 99.12           C
ATOM   3733  CB  HIS D 459      40.865  -8.711  25.123  1.00 99.12           C
ATOM   3734  NE2 HIS D 459      44.022  -9.039  23.149  1.00 99.12           N
ATOM   3735  CD2 HIS D 459      42.862  -8.362  23.486  1.00 99.12           C
ATOM   3736  CE1 HIS D 459      43.996 -10.132  23.889  1.00 99.12           C
ATOM   3737  C   HIS D 459      39.380  -8.281  23.178  1.00 99.12           C
ATOM   3738  O   HIS D 459      39.559  -8.761  22.061  1.00 99.12           O
ATOM   3739  N   ASN D 460      39.025  -6.988  23.345  1.00 65.30           N
ATOM   3740  CA  ASN D 460      38.821  -6.150  22.196  1.00 65.30           C
ATOM   3741  CB  ASN D 460      38.155  -4.797  22.513  1.00 65.30           C
ATOM   3742  CG  ASN D 460      39.056  -3.957  23.399  1.00 65.30           C
ATOM   3743  OD1 ASN D 460      40.115  -4.399  23.839  1.00 65.30           O
ATOM   3744  ND2 ASN D 460      38.621  -2.700  23.675  1.00 65.30           N
ATOM   3745  C   ASN D 460      40.156  -5.937  21.555  1.00 65.30           C
ATOM   3746  O   ASN D 460      41.196  -6.208  22.151  1.00 65.30           O
ATOM   3747  N   ASP D 461      40.156  -5.442  20.303  1.00125.27           N
ATOM   3748  CA  ASP D 461      41.373  -5.311  19.553  1.00125.27           C
ATOM   3749  CB  ASP D 461      41.164  -4.803  18.116  1.00125.27           C
ATOM   3750  CG  ASP D 461      40.607  -3.389  18.162  1.00125.27           C
ATOM   3751  OD1 ASP D 461      41.367  -2.463  18.553  1.00125.27           O
ATOM   3752  OD2 ASP D 461      39.413  -3.214  17.802  1.00125.27           O
ATOM   3753  C   ASP D 461      42.334  -4.393  20.255  1.00125.27           C
ATOM   3754  O   ASP D 461      43.545  -4.526  20.094  1.00125.27           O
ATOM   3755  N   ASP D 462      41.826  -3.400  21.004  1.00 95.99           N
ATOM   3756  CA  ASP D 462      42.656  -2.469  21.731  1.00 95.99           C
ATOM   3757  CB  ASP D 462      41.843  -1.288  22.292  1.00 95.99           C
ATOM   3758  CG  ASP D 462      42.793  -0.231  22.836  1.00 95.99           C
ATOM   3759  OD1 ASP D 462      44.023  -0.350  22.599  1.00 95.99           O
ATOM   3760  OD2 ASP D 462      42.295   0.717  23.501  1.00 95.99           O
ATOM   3761  C   ASP D 462      43.334  -3.153  22.888  1.00 95.99           C
ATOM   3762  O   ASP D 462      44.424  -2.756  23.298  1.00 95.99           O
ATOM   3763  N   GLY D 463      42.700  -4.193  23.465  1.00 46.62           N
ATOM   3764  CA  GLY D 463      43.263  -4.887  24.591  1.00 46.62           C
ATOM   3765  C   GLY D 463      42.737  -4.314  25.878  1.00 46.62           C
ATOM   3766  O   GLY D 463      43.295  -4.592  26.939  1.00 46.62           O
ATOM   3767  N   GLY D 464      41.710  -3.437  25.818  1.00 61.52           N
ATOM   3768  CA  GLY D 464      41.159  -2.850  27.018  1.00 61.52           C
ATOM   3769  C   GLY D 464      40.333  -3.801  27.851  1.00 61.52           C
ATOM   3770  O   GLY D 464      40.648  -4.059  29.012  1.00 61.52           O
ATOM   3771  N   ASP D 465      39.266  -4.385  27.260  1.00 79.78           N
ATOM   3772  CA  ASP D 465      38.378  -5.231  28.013  1.00 79.78           C
ATOM   3773  CB  ASP D 465      36.885  -4.953  27.761  1.00 79.78           C
ATOM   3774  CG  ASP D 465      36.500  -3.717  28.565  1.00 79.78           C
ATOM   3775  OD1 ASP D 465      36.709  -2.582  28.061  1.00 79.78           O
ATOM   3776  OD2 ASP D 465      35.979  -3.898  29.698  1.00 79.78           O
ATOM   3777  C   ASP D 465      38.661  -6.655  27.667  1.00 79.78           C
ATOM   3778  O   ASP D 465      38.839  -7.007  26.501  1.00 79.78           O
ATOM   3779  N   TRP D 466      38.701  -7.506  28.711  1.00123.78           N
ATOM   3780  CA  TRP D 466      39.062  -8.892  28.615  1.00123.78           C
ATOM   3781  CB  TRP D 466      40.305  -9.215  29.447  1.00123.78           C
ATOM   3782  CG  TRP D 466      41.573  -8.611  28.926  1.00123.78           C
ATOM   3783  CD2 TRP D 466      42.756  -9.371  28.668  1.00123.78           C
ATOM   3784  CD1 TRP D 466      41.875  -7.309  28.657  1.00123.78           C
ATOM   3785  NE1 TRP D 466      43.172  -7.210  28.223  1.00123.78           N
ATOM   3786  CE2 TRP D 466      43.727  -8.473  28.232  1.00123.78           C
ATOM   3787  CE3 TRP D 466      43.014 -10.707  28.793  1.00123.78           C
ATOM   3788  CZ2 TRP D 466      44.978  -8.903  27.913  1.00123.78           C
ATOM   3789  CZ3 TRP D 466      44.277 -11.140  28.459  1.00123.78           C
ATOM   3790  CH2 TRP D 466      45.240 -10.252  28.025  1.00123.78           C
ATOM   3791  C   TRP D 466      37.997  -9.724  29.263  1.00123.78           C
ATOM   3792  O   TRP D 466      37.257  -9.254  30.123  1.00123.78           O
ATOM   3793  N   ALA D 467      37.908 -11.005  28.857  1.00 73.01           N
ATOM   3794  CA  ALA D 467      37.009 -11.944  29.462  1.00 73.01           C
ATOM   3795  CB  ALA D 467      35.581 -11.895  28.892  1.00 73.01           C
ATOM   3796  C   ALA D 467      37.558 -13.298  29.143  1.00 73.01           C
ATOM   3797  O   ALA D 467      38.447 -13.423  28.302  1.00 73.01           O
ATOM   3798  N   CYS D 468      37.064 -14.350  29.830  1.00137.24           N
ATOM   3799  CA  CYS D 468      37.530 -15.677  29.533  1.00137.24           C
ATOM   3800  CB  CYS D 468      37.789 -16.540  30.768  1.00137.24           C
ATOM   3801  SG  CYS D 468      38.492 -18.098  30.189  1.00137.24           S
ATOM   3802  C   CYS D 468      36.410 -16.384  28.817  1.00137.24           C
ATOM   3803  O   CYS D 468      35.255 -16.011  29.020  1.00137.24           O
ATOM   3804  N   PHE D 469      36.715 -17.385  27.938  1.00215.48           N
ATOM   3805  CA  PHE D 469      35.630 -18.135  27.349  1.00215.48           C
ATOM   3806  CB  PHE D 469      35.261 -18.219  25.850  1.00215.48           C
ATOM   3807  CG  PHE D 469      35.764 -17.442  24.688  1.00215.48           C
ATOM   3808  CD1 PHE D 469      35.258 -16.217  24.288  1.00215.48           C
ATOM   3809  CD2 PHE D 469      36.711 -18.075  23.914  1.00215.48           C
ATOM   3810  CE1 PHE D 469      35.766 -15.631  23.151  1.00215.48           C
ATOM   3811  CE2 PHE D 469      37.226 -17.479  22.797  1.00215.48           C
ATOM   3812  CZ  PHE D 469      36.750 -16.255  22.425  1.00215.48           C
ATOM   3813  C   PHE D 469      36.095 -19.539  27.188  1.00215.48           C
ATOM   3814  O   PHE D 469      37.281 -19.852  27.238  1.00215.48           O
ATOM   3815  N   ARG D 470      35.113 -20.401  26.864  1.00200.27           N
ATOM   3816  CA  ARG D 470      35.291 -21.785  26.534  1.00200.27           C
ATOM   3817  CB  ARG D 470      34.566 -22.694  27.551  1.00200.27           C
ATOM   3818  CG  ARG D 470      34.508 -24.188  27.234  1.00200.27           C
ATOM   3819  CD  ARG D 470      33.433 -24.905  28.065  1.00200.27           C
ATOM   3820  NE  ARG D 470      33.800 -24.802  29.508  1.00200.27           N
ATOM   3821  CZ  ARG D 470      32.959 -24.238  30.424  1.00200.27           C
ATOM   3822  NH1 ARG D 470      31.809 -23.618  30.030  1.00200.27           N
ATOM   3823  NH2 ARG D 470      33.269 -24.292  31.752  1.00200.27           N
ATOM   3824  C   ARG D 470      34.557 -21.953  25.242  1.00200.27           C
ATOM   3825  O   ARG D 470      33.487 -21.378  25.050  1.00200.27           O
ATOM   3826  N   GLY D 471      35.102 -22.744  24.302  1.00 51.56           N
ATOM   3827  CA  GLY D 471      34.384 -22.892  23.070  1.00 51.56           C
ATOM   3828  C   GLY D 471      34.149 -24.337  22.800  1.00 51.56           C
ATOM   3829  O   GLY D 471      34.996 -25.181  23.080  1.00 51.56           O
ATOM   3830  N   GLU D 472      32.953 -24.665  22.276  1.00102.99           N
ATOM   3831  CA  GLU D 472      32.755 -26.016  21.853  1.00102.99           C
ATOM   3832  CB  GLU D 472      31.877 -26.901  22.758  1.00102.99           C
ATOM   3833  CG  GLU D 472      30.407 -26.520  22.892  1.00102.99           C
ATOM   3834  CD  GLU D 472      29.779 -27.664  23.676  1.00102.99           C
ATOM   3835  OE1 GLU D 472      30.467 -28.187  24.593  1.00102.99           O
ATOM   3836  OE2 GLU D 472      28.621 -28.046  23.361  1.00102.99           O
ATOM   3837  C   GLU D 472      32.159 -25.951  20.486  1.00102.99           C
ATOM   3838  O   GLU D 472      31.308 -25.109  20.199  1.00102.99           O
ATOM   3839  N   GLN D 473      32.634 -26.835  19.590  1.00142.70           N
ATOM   3840  CA  GLN D 473      32.175 -26.844  18.232  1.00142.70           C
ATOM   3841  CB  GLN D 473      33.124 -27.671  17.343  1.00142.70           C
ATOM   3842  CG  GLN D 473      32.886 -27.513  15.845  1.00142.70           C
ATOM   3843  CD  GLN D 473      31.576 -28.202  15.520  1.00142.70           C
ATOM   3844  OE1 GLN D 473      30.525 -27.565  15.473  1.00142.70           O
ATOM   3845  NE2 GLN D 473      31.640 -29.543  15.298  1.00142.70           N
ATOM   3846  C   GLN D 473      30.833 -27.483  18.291  1.00142.70           C
ATOM   3847  O   GLN D 473      30.709 -28.706  18.371  1.00142.70           O
ATOM   3848  N   ILE D 474      29.771 -26.655  18.301  1.00210.35           N
ATOM   3849  CA  ILE D 474      28.526 -27.306  18.536  1.00210.35           C
ATOM   3850  CB  ILE D 474      27.400 -26.464  19.057  1.00210.35           C
ATOM   3851  CG1 ILE D 474      26.292 -27.457  19.462  0.00210.35           C
ATOM   3852  CG2 ILE D 474      26.961 -25.419  18.013  0.00210.35           C
ATOM   3853  CD1 ILE D 474      25.210 -26.893  20.373  1.00210.35           C
ATOM   3854  C   ILE D 474      28.010 -28.068  17.396  1.00210.35           C
ATOM   3855  O   ILE D 474      27.891 -29.275  17.485  1.00210.35           O
ATOM   3856  N   MET D 475      27.771 -27.457  16.240  1.00189.96           N
ATOM   3857  CA  MET D 475      27.194 -28.358  15.307  1.00189.96           C
ATOM   3858  CB  MET D 475      26.371 -27.717  14.179  1.00189.96           C
ATOM   3859  CG  MET D 475      25.791 -28.769  13.227  1.00189.96           C
ATOM   3860  SD  MET D 475      24.539 -28.157  12.062  1.00189.96           S
ATOM   3861  CE  MET D 475      23.164 -28.461  13.208  1.00189.96           C
ATOM   3862  C   MET D 475      28.339 -29.028  14.699  1.00189.96           C
ATOM   3863  O   MET D 475      28.996 -29.878  15.296  1.00189.96           O
ATOM   3864  N   ARG D 476      28.611 -28.652  13.461  1.00112.29           N
ATOM   3865  CA  ARG D 476      29.730 -29.270  12.858  1.00112.29           C
ATOM   3866  CB  ARG D 476      29.348 -30.317  11.797  1.00112.29           C
ATOM   3867  CG  ARG D 476      28.721 -31.568  12.409  1.00112.29           C
ATOM   3868  CD  ARG D 476      27.347 -31.321  13.037  1.00112.29           C
ATOM   3869  NE  ARG D 476      27.059 -32.465  13.949  1.00112.29           N
ATOM   3870  CZ  ARG D 476      26.355 -33.549  13.509  1.00112.29           C
ATOM   3871  NH1 ARG D 476      25.911 -33.605  12.221  1.00112.29           N
ATOM   3872  NH2 ARG D 476      26.086 -34.574  14.371  1.00112.29           N
ATOM   3873  C   ARG D 476      30.461 -28.147  12.156  1.00112.29           C
ATOM   3874  O   ARG D 476      30.779 -27.152  12.857  1.00112.29           O
ATOM   3875  OXT ARG D 476      30.698 -28.258  10.924  1.00112.29           O
TER    3876      ARG D 476
ATOM   3877  N   LEU E 477      61.788  -6.232  -6.946  1.00116.99           N
ATOM   3878  CA  LEU E 477      62.737  -6.575  -5.861  1.00116.99           C
ATOM   3879  CB  LEU E 477      62.217  -7.690  -4.935  1.00116.99           C
ATOM   3880  CG  LEU E 477      61.156  -7.247  -3.913  1.00116.99           C
ATOM   3881  CD1 LEU E 477      59.869  -6.772  -4.599  1.00116.99           C
ATOM   3882  CD2 LEU E 477      60.908  -8.340  -2.862  1.00116.99           C
ATOM   3883  C   LEU E 477      64.073  -6.997  -6.356  1.00116.99           C
ATOM   3884  O   LEU E 477      64.278  -7.276  -7.536  1.00116.99           O
ATOM   3885  N   PRO E 478      64.985  -7.028  -5.430  1.00154.14           N
ATOM   3886  CA  PRO E 478      66.336  -7.401  -5.726  1.00154.14           C
ATOM   3887  CD  PRO E 478      64.893  -6.205  -4.239  1.00154.14           C
ATOM   3888  CB  PRO E 478      67.186  -6.894  -4.557  1.00154.14           C
ATOM   3889  CG  PRO E 478      66.169  -6.546  -3.454  1.00154.14           C
ATOM   3890  C   PRO E 478      66.438  -8.869  -5.915  1.00154.14           C
ATOM   3891  O   PRO E 478      65.558  -9.589  -5.445  1.00154.14           O
ATOM   3892  N   GLU E 479      67.458  -9.331  -6.661  1.00120.91           N
ATOM   3893  CA  GLU E 479      67.661 -10.739  -6.744  1.00120.91           C
ATOM   3894  CB  GLU E 479      68.550 -11.249  -7.895  1.00120.91           C
ATOM   3895  CG  GLU E 479      69.850 -10.489  -8.144  1.00120.91           C
ATOM   3896  CD  GLU E 479      69.690  -9.817  -9.501  1.00120.91           C
ATOM   3897  OE1 GLU E 479      68.639  -9.158  -9.725  1.00120.91           O
ATOM   3898  OE2 GLU E 479      70.617  -9.972 -10.341  1.00120.91           O
ATOM   3899  C   GLU E 479      68.213 -11.231  -5.443  1.00120.91           C
ATOM   3900  O   GLU E 479      67.958 -12.373  -5.066  1.00120.91           O
ATOM   3901  N   LYS E 480      69.008 -10.407  -4.721  1.00105.83           N
ATOM   3902  CA  LYS E 480      69.562 -10.918  -3.497  1.00105.83           C
ATOM   3903  CB  LYS E 480      71.083 -11.150  -3.526  1.00105.83           C
ATOM   3904  CG  LYS E 480      71.645 -12.114  -4.568  1.00105.83           C
ATOM   3905  CD  LYS E 480      73.172 -12.004  -4.645  1.00105.83           C
ATOM   3906  CE  LYS E 480      73.842 -13.002  -5.590  1.00105.83           C
ATOM   3907  NZ  LYS E 480      75.308 -12.787  -5.584  1.00105.83           N
ATOM   3908  C   LYS E 480      69.455  -9.905  -2.402  1.00105.83           C
ATOM   3909  O   LYS E 480      69.526  -8.702  -2.653  1.00105.83           O
ATOM   3910  N   PHE E 481      69.218 -10.364  -1.150  1.00222.98           N
ATOM   3911  CA  PHE E 481      69.566  -9.439  -0.118  1.00222.98           C
ATOM   3912  CB  PHE E 481      68.862  -8.077  -0.040  1.00222.98           C
ATOM   3913  CG  PHE E 481      67.679  -7.960   0.824  1.00222.98           C
ATOM   3914  CD1 PHE E 481      67.816  -8.070   2.191  1.00222.98           C
ATOM   3915  CD2 PHE E 481      66.473  -7.639   0.266  1.00222.98           C
ATOM   3916  CE1 PHE E 481      66.722  -7.919   3.006  1.00222.98           C
ATOM   3917  CE2 PHE E 481      65.393  -7.489   1.082  1.00222.98           C
ATOM   3918  CZ  PHE E 481      65.507  -7.628   2.440  1.00222.98           C
ATOM   3919  C   PHE E 481      69.760 -10.089   1.213  1.00222.98           C
ATOM   3920  O   PHE E 481      69.405 -11.245   1.437  1.00222.98           O
ATOM   3921  N   ASP E 482      70.432  -9.343   2.111  1.00 94.07           N
ATOM   3922  CA  ASP E 482      70.814  -9.841   3.395  1.00 94.07           C
ATOM   3923  CB  ASP E 482      72.274 -10.329   3.390  1.00 94.07           C
ATOM   3924  CG  ASP E 482      72.591 -11.092   4.667  1.00 94.07           C
ATOM   3925  OD1 ASP E 482      71.820 -12.015   5.038  1.00 94.07           O
ATOM   3926  OD2 ASP E 482      73.622 -10.743   5.298  1.00 94.07           O
ATOM   3927  C   ASP E 482      70.721  -8.689   4.344  1.00 94.07           C
ATOM   3928  O   ASP E 482      71.359  -7.656   4.156  1.00 94.07           O
ATOM   3929  N   TRP E 483      69.917  -8.850   5.406  1.00115.68           N
ATOM   3930  CA  TRP E 483      69.710  -7.816   6.374  1.00115.68           C
ATOM   3931  CB  TRP E 483      68.564  -8.087   7.354  1.00115.68           C
ATOM   3932  CG  TRP E 483      67.231  -7.752   6.742  1.00115.68           C
ATOM   3933  CD2 TRP E 483      66.769  -6.401   6.599  1.00115.68           C
ATOM   3934  CD1 TRP E 483      66.262  -8.552   6.216  1.00115.68           C
ATOM   3935  NE1 TRP E 483      65.215  -7.778   5.769  1.00115.68           N
ATOM   3936  CE2 TRP E 483      65.516  -6.455   5.994  1.00115.68           C
ATOM   3937  CE3 TRP E 483      67.345  -5.213   6.944  1.00115.68           C
ATOM   3938  CZ2 TRP E 483      64.813  -5.316   5.725  1.00115.68           C
ATOM   3939  CZ3 TRP E 483      66.635  -4.065   6.674  1.00115.68           C
ATOM   3940  CH2 TRP E 483      65.392  -4.116   6.076  1.00115.68           C
ATOM   3941  C   TRP E 483      70.961  -7.531   7.139  1.00115.68           C
ATOM   3942  O   TRP E 483      71.049  -6.499   7.803  1.00115.68           O
ATOM   3943  N   ARG E 484      71.903  -8.490   7.161  1.00112.48           N
ATOM   3944  CA  ARG E 484      73.177  -8.332   7.808  1.00112.48           C
ATOM   3945  CB  ARG E 484      74.034  -9.605   7.761  1.00112.48           C
ATOM   3946  CG  ARG E 484      73.493 -10.768   8.589  1.00112.48           C
ATOM   3947  CD  ARG E 484      74.367 -12.019   8.487  1.00112.48           C
ATOM   3948  NE  ARG E 484      74.152 -12.607   7.133  1.00112.48           N
ATOM   3949  CZ  ARG E 484      75.000 -13.568   6.666  1.00112.48           C
ATOM   3950  NH1 ARG E 484      76.132 -13.879   7.358  1.00112.48           N
ATOM   3951  NH2 ARG E 484      74.707 -14.245   5.520  1.00112.48           N
ATOM   3952  C   ARG E 484      73.971  -7.293   7.079  1.00112.48           C
ATOM   3953  O   ARG E 484      74.709  -6.530   7.698  1.00112.48           O
ATOM   3954  N   ASP E 485      73.891  -7.265   5.732  1.00 74.38           N
ATOM   3955  CA  ASP E 485      74.692  -6.292   5.048  1.00 74.38           C
ATOM   3956  CB  ASP E 485      75.938  -6.882   4.366  1.00 74.38           C
ATOM   3957  CG  ASP E 485      76.856  -5.724   3.982  1.00 74.38           C
ATOM   3958  OD1 ASP E 485      76.389  -4.809   3.252  1.00 74.38           O
ATOM   3959  OD2 ASP E 485      78.034  -5.732   4.430  1.00 74.38           O
ATOM   3960  C   ASP E 485      73.876  -5.614   4.001  1.00 74.38           C
ATOM   3961  O   ASP E 485      73.752  -6.092   2.873  1.00 74.38           O
ATOM   3962  N   VAL E 486      73.288  -4.466   4.373  1.00 84.96           N
ATOM   3963  CA  VAL E 486      72.524  -3.691   3.452  1.00 84.96           C
ATOM   3964  CB  VAL E 486      71.215  -3.311   4.079  1.00 84.96           C
ATOM   3965  CG1 VAL E 486      70.431  -2.407   3.132  1.00 84.96           C
ATOM   3966  CG2 VAL E 486      70.462  -4.596   4.455  1.00 84.96           C
ATOM   3967  C   VAL E 486      73.334  -2.452   3.243  1.00 84.96           C
ATOM   3968  O   VAL E 486      73.159  -1.454   3.941  1.00 84.96           O
ATOM   3969  N   GLY E 487      74.253  -2.488   2.262  1.00 29.93           N
ATOM   3970  CA  GLY E 487      75.053  -1.333   1.985  1.00 29.93           C
ATOM   3971  C   GLY E 487      76.060  -1.136   3.084  1.00 29.93           C
ATOM   3972  O   GLY E 487      76.487  -0.012   3.340  1.00 29.93           O
ATOM   3973  N   GLY E 488      76.467  -2.221   3.775  1.00 29.55           N
ATOM   3974  CA  GLY E 488      77.490  -2.103   4.780  1.00 29.55           C
ATOM   3975  C   GLY E 488      76.888  -2.066   6.158  1.00 29.55           C
ATOM   3976  O   GLY E 488      77.594  -2.265   7.145  1.00 29.55           O
ATOM   3977  N   ILE E 489      75.568  -1.834   6.277  1.00 56.70           N
ATOM   3978  CA  ILE E 489      74.969  -1.737   7.585  1.00 56.70           C
ATOM   3979  CB  ILE E 489      73.828  -0.766   7.658  1.00 56.70           C
ATOM   3980  CG1 ILE E 489      74.295   0.658   7.323  1.00 56.70           C
ATOM   3981  CG2 ILE E 489      73.191  -0.896   9.051  1.00 56.70           C
ATOM   3982  CD1 ILE E 489      73.137   1.631   7.107  1.00 56.70           C
ATOM   3983  C   ILE E 489      74.400  -3.067   8.004  1.00 56.70           C
ATOM   3984  O   ILE E 489      73.857  -3.805   7.184  1.00 56.70           O
ATOM   3985  N   ASP E 490      74.539  -3.407   9.309  1.00 76.06           N
ATOM   3986  CA  ASP E 490      74.042  -4.642   9.876  1.00 76.06           C
ATOM   3987  CB  ASP E 490      75.072  -5.345  10.782  1.00 76.06           C
ATOM   3988  CG  ASP E 490      74.450  -6.626  11.322  1.00 76.06           C
ATOM   3989  OD1 ASP E 490      73.695  -7.286  10.562  1.00 76.06           O
ATOM   3990  OD2 ASP E 490      74.711  -6.952  12.513  1.00 76.06           O
ATOM   3991  C   ASP E 490      72.847  -4.355  10.756  1.00 76.06           C
ATOM   3992  O   ASP E 490      72.937  -3.588  11.711  1.00 76.06           O
ATOM   3993  N   TYR E 491      71.668  -4.879  10.361  1.00143.00           N
ATOM   3994  CA  TYR E 491      70.388  -4.843  11.031  1.00143.00           C
ATOM   3995  CB  TYR E 491      69.212  -4.755  10.053  1.00143.00           C
ATOM   3996  CG  TYR E 491      69.278  -3.361   9.537  1.00143.00           C
ATOM   3997  CD1 TYR E 491      68.698  -2.343  10.258  1.00143.00           C
ATOM   3998  CD2 TYR E 491      69.925  -3.067   8.360  1.00143.00           C
ATOM   3999  CE1 TYR E 491      68.750  -1.047   9.806  1.00143.00           C
ATOM   4000  CE2 TYR E 491      69.980  -1.771   7.903  1.00143.00           C
ATOM   4001  CZ  TYR E 491      69.391  -0.761   8.625  1.00143.00           C
ATOM   4002  OH  TYR E 491      69.445   0.570   8.160  1.00143.00           O
ATOM   4003  C   TYR E 491      70.118  -5.949  12.026  1.00143.00           C
ATOM   4004  O   TYR E 491      69.179  -5.839  12.811  1.00143.00           O
ATOM   4005  N   VAL E 492      70.815  -7.101  11.930  1.00 74.60           N
ATOM   4006  CA  VAL E 492      70.501  -8.258  12.738  1.00 74.60           C
ATOM   4007  CB  VAL E 492      70.862  -9.538  12.032  1.00 74.60           C
ATOM   4008  CG1 VAL E 492      70.576 -10.737  12.953  1.00 74.60           C
ATOM   4009  CG2 VAL E 492      70.117  -9.580  10.689  1.00 74.60           C
ATOM   4010  C   VAL E 492      71.253  -8.263  14.041  1.00 74.60           C
ATOM   4011  O   VAL E 492      72.438  -7.939  14.100  1.00 74.60           O
ATOM   4012  N   SER E 493      70.560  -8.656  15.135  1.00 61.28           N
ATOM   4013  CA  SER E 493      71.178  -8.744  16.434  1.00 61.28           C
ATOM   4014  CB  SER E 493      70.179  -8.814  17.597  1.00 61.28           C
ATOM   4015  OG  SER E 493      69.431 -10.018  17.515  1.00 61.28           O
ATOM   4016  C   SER E 493      71.988 -10.009  16.456  1.00 61.28           C
ATOM   4017  O   SER E 493      71.848 -10.853  15.575  1.00 61.28           O
ATOM   4018  N   PRO E 494      72.816 -10.175  17.457  1.00 72.57           N
ATOM   4019  CA  PRO E 494      73.724 -11.296  17.504  1.00 72.57           C
ATOM   4020  CD  PRO E 494      73.333  -9.025  18.182  1.00 72.57           C
ATOM   4021  CB  PRO E 494      74.710 -10.977  18.626  1.00 72.57           C
ATOM   4022  CG  PRO E 494      74.730  -9.439  18.673  1.00 72.57           C
ATOM   4023  C   PRO E 494      73.075 -12.635  17.655  1.00 72.57           C
ATOM   4024  O   PRO E 494      71.953 -12.713  18.154  1.00 72.57           O
ATOM   4025  N   VAL E 495      73.776 -13.699  17.202  1.00 44.18           N
ATOM   4026  CA  VAL E 495      73.310 -15.054  17.312  1.00 44.18           C
ATOM   4027  CB  VAL E 495      74.156 -16.047  16.556  1.00 44.18           C
ATOM   4028  CG1 VAL E 495      73.661 -17.466  16.886  1.00 44.18           C
ATOM   4029  CG2 VAL E 495      74.138 -15.702  15.054  1.00 44.18           C
ATOM   4030  C   VAL E 495      73.391 -15.418  18.758  1.00 44.18           C
ATOM   4031  O   VAL E 495      74.307 -14.996  19.460  1.00 44.18           O
ATOM   4032  N   ARG E 496      72.419 -16.216  19.241  1.00131.57           N
ATOM   4033  CA  ARG E 496      72.380 -16.579  20.631  1.00131.57           C
ATOM   4034  CB  ARG E 496      71.133 -16.053  21.348  1.00131.57           C
ATOM   4035  CG  ARG E 496      70.781 -14.622  20.963  1.00131.57           C
ATOM   4036  CD  ARG E 496      69.672 -14.034  21.821  1.00131.57           C
ATOM   4037  NE  ARG E 496      70.375 -13.345  22.931  1.00131.57           N
ATOM   4038  CZ  ARG E 496      69.689 -12.752  23.945  1.00131.57           C
ATOM   4039  NH1 ARG E 496      68.329 -12.819  24.003  1.00131.57           N
ATOM   4040  NH2 ARG E 496      70.384 -12.085  24.910  1.00131.57           N
ATOM   4041  C   ARG E 496      72.229 -18.066  20.706  1.00131.57           C
ATOM   4042  O   ARG E 496      72.018 -18.734  19.693  1.00131.57           O
ATOM   4043  N   ASP E 497      72.353 -18.621  21.931  1.00 55.87           N
ATOM   4044  CA  ASP E 497      72.215 -20.039  22.100  1.00 55.87           C
ATOM   4045  CB  ASP E 497      73.463 -20.697  22.707  1.00 55.87           C
ATOM   4046  CG  ASP E 497      73.392 -22.201  22.488  1.00 55.87           C
ATOM   4047  OD1 ASP E 497      72.263 -22.749  22.378  1.00 55.87           O
ATOM   4048  OD2 ASP E 497      74.485 -22.822  22.417  1.00 55.87           O
ATOM   4049  C   ASP E 497      71.060 -20.312  23.028  1.00 55.87           C
ATOM   4050  O   ASP E 497      71.018 -19.848  24.165  1.00 55.87           O
ATOM   4051  N   GLN E 498      70.091 -21.095  22.528  1.00160.06           N
ATOM   4052  CA  GLN E 498      68.882 -21.557  23.156  1.00160.06           C
ATOM   4053  CB  GLN E 498      68.118 -22.351  22.090  1.00160.06           C
ATOM   4054  CG  GLN E 498      67.036 -23.316  22.542  1.00160.06           C
ATOM   4055  CD  GLN E 498      66.878 -24.224  21.329  1.00160.06           C
ATOM   4056  OE1 GLN E 498      67.634 -24.108  20.367  1.00160.06           O
ATOM   4057  NE2 GLN E 498      65.900 -25.166  21.366  1.00160.06           N
ATOM   4058  C   GLN E 498      69.205 -22.476  24.298  1.00160.06           C
ATOM   4059  O   GLN E 498      68.473 -22.526  25.287  1.00160.06           O
ATOM   4060  N   GLY E 499      70.285 -23.273  24.175  1.00 29.46           N
ATOM   4061  CA  GLY E 499      70.614 -24.185  25.232  1.00 29.46           C
ATOM   4062  C   GLY E 499      69.674 -25.346  25.099  1.00 29.46           C
ATOM   4063  O   GLY E 499      69.076 -25.550  24.046  1.00 29.46           O
ATOM   4064  N   ILE E 500      69.527 -26.149  26.171  1.00162.09           N
ATOM   4065  CA  ILE E 500      68.680 -27.310  26.157  1.00162.09           C
ATOM   4066  CB  ILE E 500      68.862 -28.242  27.325  1.00162.09           C
ATOM   4067  CG1 ILE E 500      68.603 -27.531  28.664  1.00162.09           C
ATOM   4068  CG2 ILE E 500      70.248 -28.895  27.199  1.00162.09           C
ATOM   4069  CD1 ILE E 500      69.621 -26.436  28.982  1.00162.09           C
ATOM   4070  C   ILE E 500      67.226 -26.954  26.041  1.00162.09           C
ATOM   4071  O   ILE E 500      66.454 -27.702  25.448  1.00162.09           O
ATOM   4072  N   CYS E 501      66.802 -25.819  26.625  1.00 67.50           N
ATOM   4073  CA  CYS E 501      65.414 -25.440  26.678  1.00 67.50           C
ATOM   4074  CB  CYS E 501      65.243 -24.077  27.375  1.00 67.50           C
ATOM   4075  SG  CYS E 501      63.526 -23.511  27.514  1.00 67.50           S
ATOM   4076  C   CYS E 501      64.836 -25.352  25.286  1.00 67.50           C
ATOM   4077  O   CYS E 501      65.469 -24.838  24.367  1.00 67.50           O
ATOM   4078  N   GLY E 502      63.591 -25.851  25.094  1.00 60.09           N
ATOM   4079  CA  GLY E 502      62.997 -25.841  23.776  1.00 60.09           C
ATOM   4080  C   GLY E 502      62.386 -24.494  23.554  1.00 60.09           C
ATOM   4081  O   GLY E 502      61.172 -24.358  23.395  1.00 60.09           O
ATOM   4082  N   SER E 503      63.261 -23.473  23.579  1.00111.68           N
ATOM   4083  CA  SER E 503      62.980 -22.070  23.484  1.00111.68           C
ATOM   4084  CB  SER E 503      63.983 -21.259  24.325  1.00111.68           C
ATOM   4085  OG  SER E 503      63.596 -19.896  24.386  1.00111.68           O
ATOM   4086  C   SER E 503      62.994 -21.494  22.085  1.00111.68           C
ATOM   4087  O   SER E 503      62.854 -20.281  21.946  1.00111.68           O
ATOM   4088  N   CYS E 504      63.135 -22.300  21.013  1.00115.25           N
ATOM   4089  CA  CYS E 504      63.389 -21.772  19.687  1.00115.25           C
ATOM   4090  CB  CYS E 504      63.345 -22.859  18.603  1.00115.25           C
ATOM   4091  SG  CYS E 504      64.533 -24.188  18.892  1.00115.25           S
ATOM   4092  C   CYS E 504      62.391 -20.719  19.283  1.00115.25           C
ATOM   4093  O   CYS E 504      62.771 -19.658  18.791  1.00115.25           O
ATOM   4094  N   TYR E 505      61.091 -20.940  19.525  1.00113.88           N
ATOM   4095  CA  TYR E 505      60.117 -20.002  19.045  1.00113.88           C
ATOM   4096  CB  TYR E 505      58.667 -20.447  19.256  1.00113.88           C
ATOM   4097  CG  TYR E 505      58.349 -20.162  20.666  1.00113.88           C
ATOM   4098  CD1 TYR E 505      58.811 -20.960  21.688  1.00113.88           C
ATOM   4099  CD2 TYR E 505      57.546 -19.081  20.950  1.00113.88           C
ATOM   4100  CE1 TYR E 505      58.494 -20.655  22.985  1.00113.88           C
ATOM   4101  CE2 TYR E 505      57.229 -18.779  22.247  1.00113.88           C
ATOM   4102  CZ  TYR E 505      57.695 -19.572  23.263  1.00113.88           C
ATOM   4103  OH  TYR E 505      57.362 -19.256  24.599  1.00113.88           O
ATOM   4104  C   TYR E 505      60.327 -18.659  19.704  1.00113.88           C
ATOM   4105  O   TYR E 505      60.057 -17.619  19.101  1.00113.88           O
ATOM   4106  N   ALA E 506      60.729 -18.640  20.992  1.00 49.16           N
ATOM   4107  CA  ALA E 506      60.965 -17.398  21.676  1.00 49.16           C
ATOM   4108  CB  ALA E 506      61.279 -17.608  23.170  1.00 49.16           C
ATOM   4109  C   ALA E 506      62.130 -16.682  21.051  1.00 49.16           C
ATOM   4110  O   ALA E 506      62.083 -15.470  20.853  1.00 49.16           O
ATOM   4111  N   PHE E 507      63.213 -17.415  20.733  1.00 64.36           N
ATOM   4112  CA  PHE E 507      64.377 -16.808  20.147  1.00 64.36           C
ATOM   4113  CB  PHE E 507      65.569 -17.777  19.979  1.00 64.36           C
ATOM   4114  CG  PHE E 507      66.237 -17.947  21.311  1.00 64.36           C
ATOM   4115  CD1 PHE E 507      65.753 -18.833  22.247  1.00 64.36           C
ATOM   4116  CD2 PHE E 507      67.364 -17.213  21.615  1.00 64.36           C
ATOM   4117  CE1 PHE E 507      66.382 -18.975  23.460  1.00 64.36           C
ATOM   4118  CE2 PHE E 507      67.989 -17.353  22.827  1.00 64.36           C
ATOM   4119  CZ  PHE E 507      67.500 -18.235  23.754  1.00 64.36           C
ATOM   4120  C   PHE E 507      64.042 -16.247  18.799  1.00 64.36           C
ATOM   4121  O   PHE E 507      64.433 -15.130  18.471  1.00 64.36           O
ATOM   4122  N   ALA E 508      63.304 -17.003  17.972  1.00 36.20           N
ATOM   4123  CA  ALA E 508      62.972 -16.521  16.660  1.00 36.20           C
ATOM   4124  CB  ALA E 508      62.116 -17.512  15.853  1.00 36.20           C
ATOM   4125  C   ALA E 508      62.165 -15.271  16.809  1.00 36.20           C
ATOM   4126  O   ALA E 508      62.357 -14.290  16.093  1.00 36.20           O
ATOM   4127  N   SER E 509      61.240 -15.279  17.779  1.00 91.01           N
ATOM   4128  CA  SER E 509      60.336 -14.188  18.000  1.00 91.01           C
ATOM   4129  CB  SER E 509      59.399 -14.488  19.179  1.00 91.01           C
ATOM   4130  OG  SER E 509      58.475 -13.429  19.352  1.00 91.01           O
ATOM   4131  C   SER E 509      61.106 -12.944  18.337  1.00 91.01           C
ATOM   4132  O   SER E 509      60.889 -11.895  17.732  1.00 91.01           O
ATOM   4133  N   THR E 510      62.030 -13.028  19.315  1.00 40.34           N
ATOM   4134  CA  THR E 510      62.782 -11.882  19.742  1.00 40.34           C
ATOM   4135  CB  THR E 510      63.695 -12.177  20.894  1.00 40.34           C
ATOM   4136  OG1 THR E 510      62.945 -12.664  21.996  1.00 40.34           O
ATOM   4137  CG2 THR E 510      64.429 -10.883  21.281  1.00 40.34           C
ATOM   4138  C   THR E 510      63.647 -11.425  18.611  1.00 40.34           C
ATOM   4139  O   THR E 510      63.797 -10.226  18.383  1.00 40.34           O
ATOM   4140  N   ALA E 511      64.231 -12.379  17.863  1.00 36.50           N
ATOM   4141  CA  ALA E 511      65.141 -12.039  16.809  1.00 36.50           C
ATOM   4142  CB  ALA E 511      65.674 -13.275  16.062  1.00 36.50           C
ATOM   4143  C   ALA E 511      64.440 -11.186  15.800  1.00 36.50           C
ATOM   4144  O   ALA E 511      65.000 -10.205  15.315  1.00 36.50           O
ATOM   4145  N   THR E 512      63.190 -11.536  15.448  1.00110.96           N
ATOM   4146  CA  THR E 512      62.479 -10.768  14.466  1.00110.96           C
ATOM   4147  CB  THR E 512      61.138 -11.348  14.137  1.00110.96           C
ATOM   4148  OG1 THR E 512      60.301 -11.325  15.283  1.00110.96           O
ATOM   4149  CG2 THR E 512      61.337 -12.793  13.653  1.00110.96           C
ATOM   4150  C   THR E 512      62.252  -9.374  14.977  1.00110.96           C
ATOM   4151  O   THR E 512      62.526  -8.389  14.294  1.00110.96           O
ATOM   4152  N   GLN E 513      61.786  -9.263  16.230  1.00101.43           N
ATOM   4153  CA  GLN E 513      61.440  -8.012  16.850  1.00101.43           C
ATOM   4154  CB  GLN E 513      61.070  -8.248  18.327  1.00101.43           C
ATOM   4155  CG  GLN E 513      60.033  -9.355  18.564  1.00101.43           C
ATOM   4156  CD  GLN E 513      58.707  -8.740  18.985  1.00101.43           C
ATOM   4157  OE1 GLN E 513      58.616  -8.102  20.033  1.00101.43           O
ATOM   4158  NE2 GLN E 513      57.644  -8.956  18.166  1.00101.43           N
ATOM   4159  C   GLN E 513      62.656  -7.136  16.910  1.00101.43           C
ATOM   4160  O   GLN E 513      62.589  -5.935  16.647  1.00101.43           O
ATOM   4161  N   GLU E 514      63.809  -7.713  17.293  1.00118.21           N
ATOM   4162  CA  GLU E 514      64.983  -6.904  17.468  1.00118.21           C
ATOM   4163  CB  GLU E 514      66.074  -7.559  18.338  1.00118.21           C
ATOM   4164  CG  GLU E 514      66.391  -9.019  18.032  1.00118.21           C
ATOM   4165  CD  GLU E 514      67.170  -9.535  19.236  1.00118.21           C
ATOM   4166  OE1 GLU E 514      67.336  -8.749  20.207  1.00118.21           O
ATOM   4167  OE2 GLU E 514      67.605 -10.716  19.204  1.00118.21           O
ATOM   4168  C   GLU E 514      65.522  -6.377  16.171  1.00118.21           C
ATOM   4169  O   GLU E 514      65.981  -5.236  16.119  1.00118.21           O
ATOM   4170  N   SER E 515      65.497  -7.179  15.088  1.00 43.21           N
ATOM   4171  CA  SER E 515      65.992  -6.694  13.830  1.00 43.21           C
ATOM   4172  CB  SER E 515      66.058  -7.792  12.751  1.00 43.21           C
ATOM   4173  OG  SER E 515      64.751  -8.250  12.435  1.00 43.21           O
ATOM   4174  C   SER E 515      65.084  -5.610  13.319  1.00 43.21           C
ATOM   4175  O   SER E 515      65.544  -4.566  12.858  1.00 43.21           O
ATOM   4176  N   ARG E 516      63.756  -5.821  13.415  1.00150.61           N
ATOM   4177  CA  ARG E 516      62.791  -4.883  12.897  1.00150.61           C
ATOM   4178  CB  ARG E 516      61.333  -5.396  12.953  1.00150.61           C
ATOM   4179  CG  ARG E 516      60.999  -6.364  11.807  1.00150.61           C
ATOM   4180  CD  ARG E 516      59.683  -7.143  11.953  1.00150.61           C
ATOM   4181  NE  ARG E 516      58.547  -6.381  11.347  1.00150.61           N
ATOM   4182  CZ  ARG E 516      57.655  -7.034  10.538  1.00150.61           C
ATOM   4183  NH1 ARG E 516      57.957  -8.273  10.059  1.00150.61           N
ATOM   4184  NH2 ARG E 516      56.431  -6.493  10.269  1.00150.61           N
ATOM   4185  C   ARG E 516      62.893  -3.568  13.611  1.00150.61           C
ATOM   4186  O   ARG E 516      62.686  -2.517  13.007  1.00150.61           O
ATOM   4187  N   LEU E 517      63.184  -3.586  14.922  1.00136.78           N
ATOM   4188  CA  LEU E 517      63.366  -2.371  15.665  1.00136.78           C
ATOM   4189  CB  LEU E 517      63.695  -2.632  17.146  1.00136.78           C
ATOM   4190  CG  LEU E 517      64.220  -1.388  17.899  1.00136.78           C
ATOM   4191  CD1 LEU E 517      63.174  -0.271  17.984  1.00136.78           C
ATOM   4192  CD2 LEU E 517      64.776  -1.767  19.277  1.00136.78           C
ATOM   4193  C   LEU E 517      64.544  -1.649  15.095  1.00136.78           C
ATOM   4194  O   LEU E 517      64.525  -0.429  14.939  1.00136.78           O
ATOM   4195  N   ARG E 518      65.616  -2.394  14.774  1.00 83.79           N
ATOM   4196  CA  ARG E 518      66.805  -1.768  14.281  1.00 83.79           C
ATOM   4197  CB  ARG E 518      67.991  -2.736  14.158  1.00 83.79           C
ATOM   4198  CG  ARG E 518      68.549  -3.120  15.531  1.00 83.79           C
ATOM   4199  CD  ARG E 518      69.826  -3.957  15.479  1.00 83.79           C
ATOM   4200  NE  ARG E 518      70.288  -4.134  16.885  1.00 83.79           N
ATOM   4201  CZ  ARG E 518      71.193  -5.105  17.195  1.00 83.79           C
ATOM   4202  NH1 ARG E 518      71.676  -5.927  16.220  1.00 83.79           N
ATOM   4203  NH2 ARG E 518      71.615  -5.258  18.484  1.00 83.79           N
ATOM   4204  C   ARG E 518      66.553  -1.116  12.956  1.00 83.79           C
ATOM   4205  O   ARG E 518      66.963   0.021  12.733  1.00 83.79           O
ATOM   4206  N   VAL E 519      65.859  -1.802  12.034  1.00104.54           N
ATOM   4207  CA  VAL E 519      65.610  -1.233  10.738  1.00104.54           C
ATOM   4208  CB  VAL E 519      64.920  -2.188   9.806  1.00104.54           C
ATOM   4209  CG1 VAL E 519      65.855  -3.387   9.562  1.00104.54           C
ATOM   4210  CG2 VAL E 519      63.557  -2.576  10.401  1.00104.54           C
ATOM   4211  C   VAL E 519      64.745  -0.016  10.864  1.00104.54           C
ATOM   4212  O   VAL E 519      65.000   1.000  10.219  1.00104.54           O
ATOM   4213  N   MET E 520      63.701  -0.078  11.712  1.00127.02           N
ATOM   4214  CA  MET E 520      62.766   1.009  11.798  1.00127.02           C
ATOM   4215  CB  MET E 520      61.607   0.730  12.767  1.00127.02           C
ATOM   4216  CG  MET E 520      60.604  -0.295  12.237  1.00127.02           C
ATOM   4217  SD  MET E 520      59.693   0.265  10.766  1.00127.02           S
ATOM   4218  CE  MET E 520      58.830   1.614  11.622  1.00127.02           C
ATOM   4219  C   MET E 520      63.452   2.253  12.261  1.00127.02           C
ATOM   4220  O   MET E 520      63.188   3.337  11.748  1.00127.02           O
ATOM   4221  N   THR E 521      64.309   2.115  13.285  1.00 88.16           N
ATOM   4222  CA  THR E 521      65.083   3.141  13.928  1.00 88.16           C
ATOM   4223  CB  THR E 521      65.467   2.777  15.333  1.00 88.16           C
ATOM   4224  OG1 THR E 521      66.286   1.617  15.341  1.00 88.16           O
ATOM   4225  CG2 THR E 521      64.179   2.518  16.133  1.00 88.16           C
ATOM   4226  C   THR E 521      66.330   3.446  13.162  1.00 88.16           C
ATOM   4227  O   THR E 521      67.038   4.397  13.485  1.00 88.16           O
ATOM   4228  N   ASN E 522      66.685   2.599  12.181  1.00 77.99           N
ATOM   4229  CA  ASN E 522      67.905   2.781  11.452  1.00 77.99           C
ATOM   4230  CB  ASN E 522      68.000   4.128  10.718  1.00 77.99           C
ATOM   4231  CG  ASN E 522      69.034   3.964   9.611  1.00 77.99           C
ATOM   4232  OD1 ASN E 522      69.882   3.075   9.660  1.00 77.99           O
ATOM   4233  ND2 ASN E 522      68.953   4.839   8.574  1.00 77.99           N
ATOM   4234  C   ASN E 522      69.050   2.660  12.413  1.00 77.99           C
ATOM   4235  O   ASN E 522      69.972   3.473  12.429  1.00 77.99           O
ATOM   4236  N   ASN E 523      68.992   1.603  13.247  1.00 71.20           N
ATOM   4237  CA  ASN E 523      70.012   1.244  14.190  1.00 71.20           C
ATOM   4238  CB  ASN E 523      71.392   1.085  13.526  1.00 71.20           C
ATOM   4239  CG  ASN E 523      71.337  -0.140  12.620  1.00 71.20           C
ATOM   4240  OD1 ASN E 523      71.008  -1.240  13.061  1.00 71.20           O
ATOM   4241  ND2 ASN E 523      71.658   0.054  11.312  1.00 71.20           N
ATOM   4242  C   ASN E 523      70.112   2.270  15.269  1.00 71.20           C
ATOM   4243  O   ASN E 523      71.081   2.284  16.027  1.00 71.20           O
ATOM   4244  N   ASN E 524      69.094   3.140  15.388  1.00 43.00           N
ATOM   4245  CA  ASN E 524      69.099   4.106  16.444  1.00 43.00           C
ATOM   4246  CB  ASN E 524      67.917   5.087  16.348  1.00 43.00           C
ATOM   4247  CG  ASN E 524      68.228   6.306  17.206  1.00 43.00           C
ATOM   4248  OD1 ASN E 524      69.370   6.523  17.607  1.00 43.00           O
ATOM   4249  ND2 ASN E 524      67.183   7.128  17.494  1.00 43.00           N
ATOM   4250  C   ASN E 524      68.962   3.341  17.730  1.00 43.00           C
ATOM   4251  O   ASN E 524      69.646   3.638  18.709  1.00 43.00           O
ATOM   4252  N   VAL E 525      68.066   2.323  17.747  1.00 55.05           N
ATOM   4253  CA  VAL E 525      67.837   1.524  18.927  1.00 55.05           C
ATOM   4254  CB  VAL E 525      66.418   1.568  19.409  1.00 55.05           C
ATOM   4255  CG1 VAL E 525      66.280   0.624  20.614  1.00 55.05           C
ATOM   4256  CG2 VAL E 525      66.058   3.031  19.718  1.00 55.05           C
ATOM   4257  C   VAL E 525      68.167   0.081  18.629  1.00 55.05           C
ATOM   4258  O   VAL E 525      67.666  -0.511  17.675  1.00 55.05           O
ATOM   4259  N   LYS E 526      69.120  -0.450  19.419  1.00199.30           N
ATOM   4260  CA  LYS E 526      69.751  -1.751  19.492  1.00199.30           C
ATOM   4261  CB  LYS E 526      71.228  -1.649  19.905  1.00199.30           C
ATOM   4262  CG  LYS E 526      72.102  -0.917  18.885  1.00199.30           C
ATOM   4263  CD  LYS E 526      72.120  -1.585  17.508  1.00199.30           C
ATOM   4264  CE  LYS E 526      73.083  -0.929  16.517  1.00199.30           C
ATOM   4265  NZ  LYS E 526      74.424  -1.544  16.628  1.00199.30           N
ATOM   4266  C   LYS E 526      69.142  -2.801  20.397  1.00199.30           C
ATOM   4267  O   LYS E 526      69.764  -3.850  20.556  1.00199.30           O
ATOM   4268  N   VAL E 527      68.027  -2.549  21.111  1.00143.20           N
ATOM   4269  CA  VAL E 527      67.599  -3.408  22.202  1.00143.20           C
ATOM   4270  CB  VAL E 527      66.219  -3.104  22.714  1.00143.20           C
ATOM   4271  CG1 VAL E 527      66.183  -1.640  23.186  1.00143.20           C
ATOM   4272  CG2 VAL E 527      65.188  -3.473  21.639  1.00143.20           C
ATOM   4273  C   VAL E 527      67.644  -4.891  21.937  1.00143.20           C
ATOM   4274  O   VAL E 527      67.412  -5.378  20.832  1.00143.20           O
ATOM   4275  N   VAL E 528      68.012  -5.646  23.001  1.00 54.00           N
ATOM   4276  CA  VAL E 528      68.013  -7.084  22.992  1.00 54.00           C
ATOM   4277  CB  VAL E 528      69.257  -7.679  23.591  1.00 54.00           C
ATOM   4278  CG1 VAL E 528      69.081  -9.203  23.686  1.00 54.00           C
ATOM   4279  CG2 VAL E 528      70.468  -7.235  22.757  1.00 54.00           C
ATOM   4280  C   VAL E 528      66.865  -7.466  23.880  1.00 54.00           C
ATOM   4281  O   VAL E 528      66.865  -7.141  25.066  1.00 54.00           O
ATOM   4282  N   MET E 529      65.852  -8.162  23.322  1.00110.74           N
ATOM   4283  CA  MET E 529      64.683  -8.547  24.068  1.00110.74           C
ATOM   4284  CB  MET E 529      63.446  -8.818  23.192  1.00110.74           C
ATOM   4285  CG  MET E 529      62.741  -7.540  22.728  1.00110.74           C
ATOM   4286  SD  MET E 529      63.687  -6.534  21.544  1.00110.74           S
ATOM   4287  CE  MET E 529      62.460  -5.202  21.424  1.00110.74           C
ATOM   4288  C   MET E 529      64.974  -9.788  24.856  1.00110.74           C
ATOM   4289  O   MET E 529      65.987 -10.449  24.634  1.00110.74           O
ATOM   4290  N   SER E 530      64.079 -10.132  25.813  1.00 70.14           N
ATOM   4291  CA  SER E 530      64.332 -11.262  26.672  1.00 70.14           C
ATOM   4292  CB  SER E 530      64.060 -10.960  28.154  1.00 70.14           C
ATOM   4293  OG  SER E 530      64.242 -12.138  28.924  1.00 70.14           O
ATOM   4294  C   SER E 530      63.467 -12.445  26.326  1.00 70.14           C
ATOM   4295  O   SER E 530      62.245 -12.412  26.467  1.00 70.14           O
ATOM   4296  N   PRO E 531      64.098 -13.506  25.879  1.00 90.75           N
ATOM   4297  CA  PRO E 531      63.403 -14.732  25.561  1.00 90.75           C
ATOM   4298  CD  PRO E 531      65.353 -13.379  25.156  1.00 90.75           C
ATOM   4299  CB  PRO E 531      64.404 -15.584  24.783  1.00 90.75           C
ATOM   4300  CG  PRO E 531      65.379 -14.559  24.171  1.00 90.75           C
ATOM   4301  C   PRO E 531      62.932 -15.417  26.806  1.00 90.75           C
ATOM   4302  O   PRO E 531      61.948 -16.155  26.765  1.00 90.75           O
ATOM   4303  N   GLN E 532      63.649 -15.199  27.920  1.00 65.87           N
ATOM   4304  CA  GLN E 532      63.359 -15.870  29.150  1.00 65.87           C
ATOM   4305  CB  GLN E 532      64.417 -15.620  30.232  1.00 65.87           C
ATOM   4306  CG  GLN E 532      64.097 -16.359  31.531  1.00 65.87           C
ATOM   4307  CD  GLN E 532      64.320 -17.846  31.329  1.00 65.87           C
ATOM   4308  OE1 GLN E 532      65.067 -18.255  30.442  1.00 65.87           O
ATOM   4309  NE2 GLN E 532      63.655 -18.675  32.177  1.00 65.87           N
ATOM   4310  C   GLN E 532      62.038 -15.426  29.695  1.00 65.87           C
ATOM   4311  O   GLN E 532      61.283 -16.242  30.224  1.00 65.87           O
ATOM   4312  N   GLU E 533      61.707 -14.125  29.579  1.00105.21           N
ATOM   4313  CA  GLU E 533      60.477 -13.677  30.165  1.00105.21           C
ATOM   4314  CB  GLU E 533      60.146 -12.197  29.927  1.00105.21           C
ATOM   4315  CG  GLU E 533      58.896 -11.781  30.711  1.00105.21           C
ATOM   4316  CD  GLU E 533      58.136 -10.726  29.927  1.00105.21           C
ATOM   4317  OE1 GLU E 533      58.773  -9.750  29.460  1.00105.21           O
ATOM   4318  OE2 GLU E 533      56.896 -10.889  29.780  1.00105.21           O
ATOM   4319  C   GLU E 533      59.353 -14.416  29.527  1.00105.21           C
ATOM   4320  O   GLU E 533      58.397 -14.822  30.188  1.00105.21           O
ATOM   4321  N   VAL E 534      59.435 -14.589  28.201  1.00 54.31           N
ATOM   4322  CA  VAL E 534      58.401 -15.282  27.500  1.00 54.31           C
ATOM   4323  CB  VAL E 534      58.659 -15.356  26.030  1.00 54.31           C
ATOM   4324  CG1 VAL E 534      57.627 -16.306  25.409  1.00 54.31           C
ATOM   4325  CG2 VAL E 534      58.615 -13.931  25.455  1.00 54.31           C
ATOM   4326  C   VAL E 534      58.331 -16.686  28.006  1.00 54.31           C
ATOM   4327  O   VAL E 534      57.252 -17.211  28.277  1.00 54.31           O
ATOM   4328  N   VAL E 535      59.497 -17.337  28.155  1.00 62.87           N
ATOM   4329  CA  VAL E 535      59.510 -18.706  28.588  1.00 62.87           C
ATOM   4330  CB  VAL E 535      60.893 -19.280  28.622  1.00 62.87           C
ATOM   4331  CG1 VAL E 535      60.839 -20.674  29.268  1.00 62.87           C
ATOM   4332  CG2 VAL E 535      61.436 -19.269  27.183  1.00 62.87           C
ATOM   4333  C   VAL E 535      58.931 -18.823  29.965  1.00 62.87           C
ATOM   4334  O   VAL E 535      58.190 -19.761  30.253  1.00 62.87           O
ATOM   4335  N   SER E 536      59.307 -17.909  30.873  1.00126.85           N
ATOM   4336  CA  SER E 536      58.861 -17.994  32.235  1.00126.85           C
ATOM   4337  CB  SER E 536      59.793 -17.167  33.140  1.00126.85           C
ATOM   4338  OG  SER E 536      59.441 -17.324  34.503  1.00126.85           O
ATOM   4339  C   SER E 536      57.437 -17.519  32.437  1.00126.85           C
ATOM   4340  O   SER E 536      56.677 -18.144  33.175  1.00126.85           O
ATOM   4341  N   CYS E 537      57.096 -16.322  31.908  1.00117.83           N
ATOM   4342  CA  CYS E 537      55.804 -15.691  32.080  1.00117.83           C
ATOM   4343  CB  CYS E 537      55.915 -14.165  32.022  1.00117.83           C
ATOM   4344  SG  CYS E 537      57.011 -13.558  33.323  1.00117.83           S
ATOM   4345  C   CYS E 537      54.673 -16.066  31.153  1.00117.83           C
ATOM   4346  O   CYS E 537      53.525 -16.139  31.591  1.00117.83           O
ATOM   4347  N   SER E 538      54.942 -16.264  29.846  1.00146.60           N
ATOM   4348  CA  SER E 538      53.859 -16.363  28.890  1.00146.60           C
ATOM   4349  CB  SER E 538      54.270 -16.304  27.409  1.00146.60           C
ATOM   4350  OG  SER E 538      54.308 -14.966  26.947  1.00146.60           O
ATOM   4351  C   SER E 538      53.014 -17.589  28.974  1.00146.60           C
ATOM   4352  O   SER E 538      53.487 -18.721  28.889  1.00146.60           O
ATOM   4353  N   GLU E 539      51.695 -17.351  29.113  1.00162.52           N
ATOM   4354  CA  GLU E 539      50.703 -18.385  29.121  1.00162.52           C
ATOM   4355  CB  GLU E 539      49.496 -18.047  29.998  1.00162.52           C
ATOM   4356  CG  GLU E 539      48.912 -19.321  30.605  1.00162.52           C
ATOM   4357  CD  GLU E 539      48.400 -19.003  32.008  1.00162.52           C
ATOM   4358  OE1 GLU E 539      47.331 -18.349  32.145  1.00162.52           O
ATOM   4359  OE2 GLU E 539      49.088 -19.433  32.974  1.00162.52           O
ATOM   4360  C   GLU E 539      50.337 -18.777  27.704  1.00162.52           C
ATOM   4361  O   GLU E 539      49.643 -19.767  27.475  1.00162.52           O
ATOM   4362  N   TYR E 540      50.726 -17.925  26.730  1.00253.82           N
ATOM   4363  CA  TYR E 540      50.550 -18.050  25.306  1.00253.82           C
ATOM   4364  CB  TYR E 540      50.842 -16.723  24.592  1.00253.82           C
ATOM   4365  CG  TYR E 540      49.637 -15.870  24.838  1.00253.82           C
ATOM   4366  CD1 TYR E 540      49.153 -15.664  26.108  1.00253.82           C
ATOM   4367  CD2 TYR E 540      49.020 -15.230  23.801  1.00253.82           C
ATOM   4368  CE1 TYR E 540      48.040 -14.875  26.337  1.00253.82           C
ATOM   4369  CE2 TYR E 540      47.916 -14.443  24.016  1.00253.82           C
ATOM   4370  CZ  TYR E 540      47.413 -14.259  25.280  1.00253.82           C
ATOM   4371  OH  TYR E 540      46.279 -13.443  25.467  1.00253.82           O
ATOM   4372  C   TYR E 540      51.410 -19.168  24.767  1.00253.82           C
ATOM   4373  O   TYR E 540      51.229 -19.590  23.625  1.00253.82           O
ATOM   4374  N   ALA E 541      52.460 -19.574  25.518  1.00 83.61           N
ATOM   4375  CA  ALA E 541      53.342 -20.632  25.107  1.00 83.61           C
ATOM   4376  CB  ALA E 541      54.713 -20.147  24.605  1.00 83.61           C
ATOM   4377  C   ALA E 541      53.600 -21.547  26.267  1.00 83.61           C
ATOM   4378  O   ALA E 541      53.127 -21.343  27.382  1.00 83.61           O
ATOM   4379  N   GLN E 542      54.297 -22.649  25.946  1.00201.21           N
ATOM   4380  CA  GLN E 542      54.687 -23.777  26.744  1.00201.21           C
ATOM   4381  CB  GLN E 542      54.773 -25.036  25.876  1.00201.21           C
ATOM   4382  CG  GLN E 542      53.514 -25.173  25.007  1.00201.21           C
ATOM   4383  CD  GLN E 542      52.274 -25.054  25.887  1.00201.21           C
ATOM   4384  OE1 GLN E 542      52.077 -25.850  26.802  1.00201.21           O
ATOM   4385  NE2 GLN E 542      51.411 -24.037  25.607  1.00201.21           N
ATOM   4386  C   GLN E 542      55.934 -23.613  27.585  1.00201.21           C
ATOM   4387  O   GLN E 542      56.296 -24.559  28.281  1.00201.21           O
ATOM   4388  N   GLY E 543      56.727 -22.528  27.459  1.00 54.47           N
ATOM   4389  CA  GLY E 543      57.931 -22.475  28.251  1.00 54.47           C
ATOM   4390  C   GLY E 543      58.980 -23.227  27.485  1.00 54.47           C
ATOM   4391  O   GLY E 543      59.171 -22.987  26.297  1.00 54.47           O
ATOM   4392  N   CYS E 544      59.719 -24.129  28.163  1.00 88.19           N
ATOM   4393  CA  CYS E 544      60.741 -24.947  27.567  1.00 88.19           C
ATOM   4394  CB  CYS E 544      61.671 -25.622  28.581  1.00 88.19           C
ATOM   4395  SG  CYS E 544      62.876 -24.423  29.208  1.00 88.19           S
ATOM   4396  C   CYS E 544      60.133 -26.004  26.694  1.00 88.19           C
ATOM   4397  O   CYS E 544      60.839 -26.677  25.947  1.00 88.19           O
ATOM   4398  N   GLU E 545      58.823 -26.246  26.864  1.00136.11           N
ATOM   4399  CA  GLU E 545      58.042 -27.203  26.127  1.00136.11           C
ATOM   4400  CB  GLU E 545      56.684 -27.515  26.773  1.00136.11           C
ATOM   4401  CG  GLU E 545      56.805 -28.469  27.963  1.00136.11           C
ATOM   4402  CD  GLU E 545      57.549 -27.751  29.077  1.00136.11           C
ATOM   4403  OE1 GLU E 545      58.806 -27.719  29.033  1.00136.11           O
ATOM   4404  OE2 GLU E 545      56.865 -27.221  29.991  1.00136.11           O
ATOM   4405  C   GLU E 545      57.793 -26.782  24.705  1.00136.11           C
ATOM   4406  O   GLU E 545      57.341 -27.595  23.899  1.00136.11           O
ATOM   4407  N   GLY E 546      57.952 -25.485  24.372  1.00 46.89           N
ATOM   4408  CA  GLY E 546      57.741 -25.087  23.002  1.00 46.89           C
ATOM   4409  C   GLY E 546      56.718 -23.984  22.952  1.00 46.89           C
ATOM   4410  O   GLY E 546      56.152 -23.604  23.977  1.00 46.89           O
ATOM   4411  N   GLY E 547      56.468 -23.445  21.732  1.00 39.31           N
ATOM   4412  CA  GLY E 547      55.528 -22.374  21.529  1.00 39.31           C
ATOM   4413  C   GLY E 547      55.545 -21.979  20.077  1.00 39.31           C
ATOM   4414  O   GLY E 547      56.217 -22.612  19.261  1.00 39.31           O
ATOM   4415  N   PHE E 548      54.785 -20.915  19.712  1.00 88.49           N
ATOM   4416  CA  PHE E 548      54.742 -20.485  18.334  1.00 88.49           C
ATOM   4417  CB  PHE E 548      53.405 -20.818  17.639  1.00 88.49           C
ATOM   4418  CG  PHE E 548      53.210 -22.302  17.638  1.00 88.49           C
ATOM   4419  CD1 PHE E 548      52.689 -22.938  18.740  1.00 88.49           C
ATOM   4420  CD2 PHE E 548      53.526 -23.047  16.526  1.00 88.49           C
ATOM   4421  CE1 PHE E 548      52.497 -24.301  18.741  1.00 88.49           C
ATOM   4422  CE2 PHE E 548      53.337 -24.410  16.523  1.00 88.49           C
ATOM   4423  CZ  PHE E 548      52.823 -25.038  17.629  1.00 88.49           C
ATOM   4424  C   PHE E 548      54.909 -18.988  18.252  1.00 88.49           C
ATOM   4425  O   PHE E 548      54.314 -18.234  19.015  1.00 88.49           O
ATOM   4426  N   PRO E 549      55.679 -18.537  17.285  1.00153.56           N
ATOM   4427  CA  PRO E 549      55.981 -17.135  17.089  1.00153.56           C
ATOM   4428  CD  PRO E 549      56.652 -19.384  16.626  1.00153.56           C
ATOM   4429  CB  PRO E 549      57.034 -17.074  15.986  1.00153.56           C
ATOM   4430  CG  PRO E 549      57.133 -18.513  15.452  1.00153.56           C
ATOM   4431  C   PRO E 549      54.774 -16.294  16.842  1.00153.56           C
ATOM   4432  O   PRO E 549      54.779 -15.120  17.205  1.00153.56           O
ATOM   4433  N   TYR E 550      53.726 -16.861  16.236  1.00165.35           N
ATOM   4434  CA  TYR E 550      52.555 -16.096  15.963  1.00165.35           C
ATOM   4435  CB  TYR E 550      51.574 -16.950  15.140  1.00165.35           C
ATOM   4436  CG  TYR E 550      50.390 -16.153  14.731  1.00165.35           C
ATOM   4437  CD1 TYR E 550      50.546 -14.914  14.165  1.00165.35           C
ATOM   4438  CD2 TYR E 550      49.127 -16.683  14.847  1.00165.35           C
ATOM   4439  CE1 TYR E 550      49.448 -14.191  13.771  1.00165.35           C
ATOM   4440  CE2 TYR E 550      48.026 -15.962  14.455  1.00165.35           C
ATOM   4441  CZ  TYR E 550      48.189 -14.708  13.922  1.00165.35           C
ATOM   4442  OH  TYR E 550      47.064 -13.960  13.517  1.00165.35           O
ATOM   4443  C   TYR E 550      52.000 -15.647  17.296  1.00165.35           C
ATOM   4444  O   TYR E 550      51.583 -14.496  17.430  1.00165.35           O
ATOM   4445  N   LEU E 551      51.955 -16.536  18.327  1.00238.28           N
ATOM   4446  CA  LEU E 551      51.440 -16.078  19.598  1.00238.28           C
ATOM   4447  CB  LEU E 551      50.947 -17.050  20.705  1.00238.28           C
ATOM   4448  CG  LEU E 551      50.659 -18.535  20.455  1.00238.28           C
ATOM   4449  CD1 LEU E 551      49.960 -18.847  19.133  1.00238.28           C
ATOM   4450  CD2 LEU E 551      51.887 -19.356  20.791  1.00238.28           C
ATOM   4451  C   LEU E 551      52.429 -15.233  20.360  1.00238.28           C
ATOM   4452  O   LEU E 551      52.021 -14.525  21.276  1.00238.28           O
ATOM   4453  N   ILE E 552      53.753 -15.464  20.220  1.00154.93           N
ATOM   4454  CA  ILE E 552      54.695 -14.645  20.957  1.00154.93           C
ATOM   4455  CB  ILE E 552      55.893 -15.408  21.428  1.00154.93           C
ATOM   4456  CG1 ILE E 552      55.406 -16.450  22.446  1.00154.93           C
ATOM   4457  CG2 ILE E 552      56.904 -14.425  22.033  1.00154.93           C
ATOM   4458  CD1 ILE E 552      54.676 -15.810  23.625  1.00154.93           C
ATOM   4459  C   ILE E 552      55.128 -13.369  20.291  1.00154.93           C
ATOM   4460  O   ILE E 552      55.002 -12.279  20.851  1.00154.93           O
ATOM   4461  N   ALA E 553      55.648 -13.466  19.053  1.00 64.94           N
ATOM   4462  CA  ALA E 553      56.112 -12.277  18.407  1.00 64.94           C
ATOM   4463  CB  ALA E 553      56.713 -12.551  17.018  1.00 64.94           C
ATOM   4464  C   ALA E 553      54.920 -11.409  18.225  1.00 64.94           C
ATOM   4465  O   ALA E 553      55.028 -10.188  18.318  1.00 64.94           O
ATOM   4466  N   GLY E 554      53.793 -12.012  17.796  1.00 88.42           N
ATOM   4467  CA  GLY E 554      52.591 -11.246  17.622  1.00 88.42           C
ATOM   4468  C   GLY E 554      51.715 -10.992  18.837  1.00 88.42           C
ATOM   4469  O   GLY E 554      51.693  -9.891  19.383  1.00 88.42           O
ATOM   4470  N   LYS E 555      51.039 -12.056  19.333  1.00196.96           N
ATOM   4471  CA  LYS E 555      49.976 -11.914  20.302  1.00196.96           C
ATOM   4472  CB  LYS E 555      49.211 -13.227  20.515  1.00196.96           C
ATOM   4473  CG  LYS E 555      47.986 -13.052  21.435  1.00196.96           C
ATOM   4474  CD  LYS E 555      46.918 -14.155  21.236  1.00196.96           C
ATOM   4475  CE  LYS E 555      45.841 -13.620  20.304  1.00196.96           C
ATOM   4476  NZ  LYS E 555      46.515 -12.651  19.428  1.00196.96           N
ATOM   4477  C   LYS E 555      50.449 -11.449  21.646  1.00196.96           C
ATOM   4478  O   LYS E 555      49.964 -10.452  22.180  1.00196.96           O
ATOM   4479  N   TYR E 556      51.454 -12.144  22.208  1.00105.70           N
ATOM   4480  CA  TYR E 556      51.942 -11.842  23.521  1.00105.70           C
ATOM   4481  CB  TYR E 556      52.960 -12.878  24.033  1.00105.70           C
ATOM   4482  CG  TYR E 556      53.367 -12.537  25.428  1.00105.70           C
ATOM   4483  CD1 TYR E 556      52.511 -12.806  26.471  1.00105.70           C
ATOM   4484  CD2 TYR E 556      54.596 -11.972  25.705  1.00105.70           C
ATOM   4485  CE1 TYR E 556      52.869 -12.506  27.763  1.00105.70           C
ATOM   4486  CE2 TYR E 556      54.960 -11.668  26.999  1.00105.70           C
ATOM   4487  CZ  TYR E 556      54.090 -11.935  28.031  1.00105.70           C
ATOM   4488  OH  TYR E 556      54.435 -11.639  29.365  1.00105.70           O
ATOM   4489  C   TYR E 556      52.585 -10.489  23.480  1.00105.70           C
ATOM   4490  O   TYR E 556      52.484  -9.714  24.430  1.00105.70           O
ATOM   4491  N   GLY E 557      53.286 -10.170  22.376  1.00 34.87           N
ATOM   4492  CA  GLY E 557      53.921  -8.885  22.273  1.00 34.87           C
ATOM   4493  C   GLY E 557      52.876  -7.795  22.327  1.00 34.87           C
ATOM   4494  O   GLY E 557      53.106  -6.760  22.952  1.00 34.87           O
ATOM   4495  N   GLN E 558      51.727  -7.967  21.629  1.00174.93           N
ATOM   4496  CA  GLN E 558      50.705  -6.942  21.638  1.00174.93           C
ATOM   4497  CB  GLN E 558      49.426  -7.240  20.835  1.00174.93           C
ATOM   4498  CG  GLN E 558      49.390  -7.169  19.318  1.00174.93           C
ATOM   4499  CD  GLN E 558      47.896  -7.155  19.006  1.00174.93           C
ATOM   4500  OE1 GLN E 558      47.462  -7.089  17.860  1.00174.93           O
ATOM   4501  NE2 GLN E 558      47.071  -7.199  20.082  1.00174.93           N
ATOM   4502  C   GLN E 558      50.076  -6.821  22.992  1.00174.93           C
ATOM   4503  O   GLN E 558      49.866  -5.729  23.518  1.00174.93           O
ATOM   4504  N   ASP E 559      49.684  -7.991  23.519  1.00203.49           N
ATOM   4505  CA  ASP E 559      48.898  -8.153  24.698  1.00203.49           C
ATOM   4506  CB  ASP E 559      48.610  -9.655  24.807  1.00203.49           C
ATOM   4507  CG  ASP E 559      47.270  -9.758  25.455  1.00203.49           C
ATOM   4508  OD1 ASP E 559      46.812  -8.672  25.897  1.00203.49           O
ATOM   4509  OD2 ASP E 559      46.682 -10.877  25.489  1.00203.49           O
ATOM   4510  C   ASP E 559      49.634  -7.725  25.941  1.00203.49           C
ATOM   4511  O   ASP E 559      49.174  -6.840  26.663  1.00203.49           O
ATOM   4512  N   PHE E 560      50.725  -8.446  26.297  1.00215.02           N
ATOM   4513  CA  PHE E 560      51.531  -8.114  27.444  1.00215.02           C
ATOM   4514  CB  PHE E 560      51.976  -9.327  28.275  1.00215.02           C
ATOM   4515  CG  PHE E 560      50.742  -9.714  29.019  1.00215.02           C
ATOM   4516  CD1 PHE E 560      50.447  -9.091  30.213  1.00215.02           C
ATOM   4517  CD2 PHE E 560      49.874 -10.653  28.506  1.00215.02           C
ATOM   4518  CE1 PHE E 560      49.311  -9.427  30.906  1.00215.02           C
ATOM   4519  CE2 PHE E 560      48.743 -10.991  29.204  1.00215.02           C
ATOM   4520  CZ  PHE E 560      48.460 -10.374  30.397  1.00215.02           C
ATOM   4521  C   PHE E 560      52.724  -7.239  27.195  1.00215.02           C
ATOM   4522  O   PHE E 560      53.056  -6.400  28.028  1.00215.02           O
ATOM   4523  N   GLY E 561      53.439  -7.437  26.071  1.00 48.64           N
ATOM   4524  CA  GLY E 561      54.632  -6.662  25.825  1.00 48.64           C
ATOM   4525  C   GLY E 561      55.846  -7.468  26.185  1.00 48.64           C
ATOM   4526  O   GLY E 561      55.762  -8.481  26.881  1.00 48.64           O
ATOM   4527  N   LEU E 562      57.030  -7.017  25.713  1.00139.32           N
ATOM   4528  CA  LEU E 562      58.207  -7.787  25.957  1.00139.32           C
ATOM   4529  CB  LEU E 562      58.684  -8.449  24.659  1.00139.32           C
ATOM   4530  CG  LEU E 562      59.586  -9.668  24.861  1.00139.32           C
ATOM   4531  CD1 LEU E 562      59.647 -10.476  23.566  1.00139.32           C
ATOM   4532  CD2 LEU E 562      60.976  -9.290  25.373  1.00139.32           C
ATOM   4533  C   LEU E 562      59.232  -6.891  26.608  1.00139.32           C
ATOM   4534  O   LEU E 562      59.210  -5.675  26.420  1.00139.32           O
ATOM   4535  N   VAL E 563      60.140  -7.463  27.434  1.00 78.84           N
ATOM   4536  CA  VAL E 563      61.090  -6.655  28.158  1.00 78.84           C
ATOM   4537  CB  VAL E 563      61.080  -6.877  29.642  1.00 78.84           C
ATOM   4538  CG1 VAL E 563      59.686  -6.509  30.177  1.00 78.84           C
ATOM   4539  CG2 VAL E 563      61.522  -8.320  29.934  1.00 78.84           C
ATOM   4540  C   VAL E 563      62.479  -6.961  27.692  1.00 78.84           C
ATOM   4541  O   VAL E 563      62.719  -7.922  26.969  1.00 78.84           O
ATOM   4542  N   ASP E 564      63.446  -6.123  28.106  1.00 52.97           N
ATOM   4543  CA  ASP E 564      64.811  -6.264  27.677  1.00 52.97           C
ATOM   4544  CB  ASP E 564      65.675  -5.040  28.034  1.00 52.97           C
ATOM   4545  CG  ASP E 564      65.218  -3.840  27.214  1.00 52.97           C
ATOM   4546  OD1 ASP E 564      64.323  -4.008  26.343  1.00 52.97           O
ATOM   4547  OD2 ASP E 564      65.774  -2.734  27.451  1.00 52.97           O
ATOM   4548  C   ASP E 564      65.448  -7.447  28.354  1.00 52.97           C
ATOM   4549  O   ASP E 564      64.957  -7.960  29.360  1.00 52.97           O
ATOM   4550  N   GLU E 565      66.596  -7.888  27.795  1.00 87.39           N
ATOM   4551  CA  GLU E 565      67.348  -9.021  28.267  1.00 87.39           C
ATOM   4552  CB  GLU E 565      68.625  -9.252  27.438  1.00 87.39           C
ATOM   4553  CG  GLU E 565      69.498 -10.407  27.933  1.00 87.39           C
ATOM   4554  CD  GLU E 565      68.883 -11.723  27.482  1.00 87.39           C
ATOM   4555  OE1 GLU E 565      67.856 -11.690  26.756  1.00 87.39           O
ATOM   4556  OE2 GLU E 565      69.439 -12.787  27.859  1.00 87.39           O
ATOM   4557  C   GLU E 565      67.791  -8.770  29.681  1.00 87.39           C
ATOM   4558  O   GLU E 565      67.701  -9.648  30.540  1.00 87.39           O
ATOM   4559  N   THR E 566      68.252  -7.540  29.967  1.00110.02           N
ATOM   4560  CA  THR E 566      68.775  -7.212  31.263  1.00110.02           C
ATOM   4561  CB  THR E 566      69.278  -5.802  31.344  1.00110.02           C
ATOM   4562  OG1 THR E 566      68.213  -4.886  31.135  1.00110.02           O
ATOM   4563  CG2 THR E 566      70.358  -5.615  30.265  1.00110.02           C
ATOM   4564  C   THR E 566      67.693  -7.368  32.279  1.00110.02           C
ATOM   4565  O   THR E 566      67.936  -7.766  33.419  1.00110.02           O
ATOM   4566  N   CYS E 567      66.453  -7.036  31.895  1.00109.65           N
ATOM   4567  CA  CYS E 567      65.398  -7.133  32.852  1.00109.65           C
ATOM   4568  CB  CYS E 567      64.053  -6.609  32.313  1.00109.65           C
ATOM   4569  SG  CYS E 567      64.180  -4.841  31.909  1.00109.65           S
ATOM   4570  C   CYS E 567      65.256  -8.564  33.274  1.00109.65           C
ATOM   4571  O   CYS E 567      65.068  -8.829  34.461  1.00109.65           O
ATOM   4572  N   TYR E 568      65.304  -9.529  32.323  1.00170.45           N
ATOM   4573  CA  TYR E 568      65.214 -10.907  32.734  1.00170.45           C
ATOM   4574  CB  TYR E 568      63.856 -11.536  32.378  1.00170.45           C
ATOM   4575  CG  TYR E 568      63.654 -12.760  33.208  1.00170.45           C
ATOM   4576  CD1 TYR E 568      64.611 -13.743  33.277  1.00170.45           C
ATOM   4577  CD2 TYR E 568      62.473 -12.937  33.892  1.00170.45           C
ATOM   4578  CE1 TYR E 568      64.403 -14.867  34.036  1.00170.45           C
ATOM   4579  CE2 TYR E 568      62.256 -14.064  34.652  1.00170.45           C
ATOM   4580  CZ  TYR E 568      63.231 -15.030  34.722  1.00170.45           C
ATOM   4581  OH  TYR E 568      63.057 -16.200  35.484  1.00170.45           O
ATOM   4582  C   TYR E 568      66.247 -11.681  31.956  1.00170.45           C
ATOM   4583  O   TYR E 568      65.965 -12.105  30.837  1.00170.45           O
ATOM   4584  N   PRO E 569      67.393 -11.969  32.515  1.00 83.66           N
ATOM   4585  CA  PRO E 569      68.418 -12.646  31.755  1.00 83.66           C
ATOM   4586  CD  PRO E 569      67.964 -11.089  33.521  1.00 83.66           C
ATOM   4587  CB  PRO E 569      69.692 -12.530  32.581  1.00 83.66           C
ATOM   4588  CG  PRO E 569      69.489 -11.215  33.358  1.00 83.66           C
ATOM   4589  C   PRO E 569      68.028 -14.045  31.402  1.00 83.66           C
ATOM   4590  O   PRO E 569      67.263 -14.655  32.145  1.00 83.66           O
ATOM   4591  N   TYR E 570      68.558 -14.577  30.281  1.00103.75           N
ATOM   4592  CA  TYR E 570      68.134 -15.861  29.784  1.00103.75           C
ATOM   4593  CB  TYR E 570      68.502 -16.023  28.293  1.00103.75           C
ATOM   4594  CG  TYR E 570      68.019 -17.338  27.792  1.00103.75           C
ATOM   4595  CD1 TYR E 570      66.673 -17.562  27.623  1.00103.75           C
ATOM   4596  CD2 TYR E 570      68.908 -18.334  27.462  1.00103.75           C
ATOM   4597  CE1 TYR E 570      66.217 -18.771  27.155  1.00103.75           C
ATOM   4598  CE2 TYR E 570      68.457 -19.547  26.992  1.00103.75           C
ATOM   4599  CZ  TYR E 570      67.109 -19.767  26.839  1.00103.75           C
ATOM   4600  OH  TYR E 570      66.642 -21.010  26.359  1.00103.75           O
ATOM   4601  C   TYR E 570      68.761 -16.958  30.592  1.00103.75           C
ATOM   4602  O   TYR E 570      69.984 -17.025  30.706  1.00103.75           O
ATOM   4603  N   ARG E 571      67.915 -17.746  31.306  1.00190.62           N
ATOM   4604  CA  ARG E 571      68.345 -18.894  32.067  1.00190.62           C
ATOM   4605  CB  ARG E 571      67.700 -19.045  33.462  1.00190.62           C
ATOM   4606  CG  ARG E 571      68.612 -19.839  34.404  1.00190.62           C
ATOM   4607  CD  ARG E 571      68.009 -20.250  35.752  1.00190.62           C
ATOM   4608  NE  ARG E 571      67.768 -19.042  36.593  1.00190.62           N
ATOM   4609  CZ  ARG E 571      67.516 -19.206  37.925  1.00190.62           C
ATOM   4610  NH1 ARG E 571      67.669 -20.438  38.491  1.00190.62           N
ATOM   4611  NH2 ARG E 571      67.089 -18.159  38.690  1.00190.62           N
ATOM   4612  C   ARG E 571      68.294 -20.210  31.325  1.00190.62           C
ATOM   4613  O   ARG E 571      69.053 -21.117  31.658  1.00190.62           O
ATOM   4614  N   GLU E 572      67.395 -20.348  30.319  1.00147.38           N
ATOM   4615  CA  GLU E 572      67.099 -21.549  29.564  1.00147.38           C
ATOM   4616  CB  GLU E 572      68.272 -22.095  28.713  1.00147.38           C
ATOM   4617  CG  GLU E 572      69.477 -22.668  29.456  1.00147.38           C
ATOM   4618  CD  GLU E 572      70.657 -22.591  28.499  1.00147.38           C
ATOM   4619  OE1 GLU E 572      71.134 -21.451  28.260  1.00147.38           O
ATOM   4620  OE2 GLU E 572      71.091 -23.657  27.989  1.00147.38           O
ATOM   4621  C   GLU E 572      66.482 -22.607  30.425  1.00147.38           C
ATOM   4622  O   GLU E 572      66.722 -23.802  30.254  1.00147.38           O
ATOM   4623  N   ARG E 573      65.607 -22.170  31.355  1.00100.31           N
ATOM   4624  CA  ARG E 573      64.927 -23.071  32.237  1.00100.31           C
ATOM   4625  CB  ARG E 573      65.672 -23.196  33.578  1.00100.31           C
ATOM   4626  CG  ARG E 573      65.326 -24.414  34.434  1.00100.31           C
ATOM   4627  CD  ARG E 573      66.421 -24.696  35.467  1.00100.31           C
ATOM   4628  NE  ARG E 573      66.033 -25.894  36.262  1.00100.31           N
ATOM   4629  CZ  ARG E 573      65.587 -25.745  37.543  1.00100.31           C
ATOM   4630  NH1 ARG E 573      65.495 -24.497  38.090  1.00100.31           N
ATOM   4631  NH2 ARG E 573      65.246 -26.843  38.280  1.00100.31           N
ATOM   4632  C   ARG E 573      63.551 -22.510  32.488  1.00100.31           C
ATOM   4633  O   ARG E 573      63.252 -21.367  32.153  1.00100.31           O
ATOM   4634  N   ASP E 574      62.679 -23.339  33.087  1.00118.15           N
ATOM   4635  CA  ASP E 574      61.307 -23.087  33.454  1.00118.15           C
ATOM   4636  CB  ASP E 574      60.476 -24.358  33.713  1.00118.15           C
ATOM   4637  CG  ASP E 574      60.057 -24.927  32.358  1.00118.15           C
ATOM   4638  OD1 ASP E 574      60.028 -24.141  31.372  1.00118.15           O
ATOM   4639  OD2 ASP E 574      59.751 -26.148  32.291  1.00118.15           O
ATOM   4640  C   ASP E 574      61.226 -22.188  34.662  1.00118.15           C
ATOM   4641  O   ASP E 574      60.233 -22.217  35.389  1.00118.15           O
ATOM   4642  N   ALA E 575      62.312 -21.462  34.989  1.00 66.19           N
ATOM   4643  CA  ALA E 575      62.355 -20.629  36.168  1.00 66.19           C
ATOM   4644  CB  ALA E 575      63.589 -19.710  36.222  1.00 66.19           C
ATOM   4645  C   ALA E 575      61.124 -19.764  36.280  1.00 66.19           C
ATOM   4646  O   ALA E 575      60.363 -19.587  35.332  1.00 66.19           O
ATOM   4647  N   PRO E 576      60.883 -19.293  37.489  1.00 90.27           N
ATOM   4648  CA  PRO E 576      59.744 -18.455  37.804  1.00 90.27           C
ATOM   4649  CD  PRO E 576      61.391 -19.976  38.665  1.00 90.27           C
ATOM   4650  CB  PRO E 576      59.576 -18.516  39.323  1.00 90.27           C
ATOM   4651  CG  PRO E 576      60.895 -19.119  39.840  1.00 90.27           C
ATOM   4652  C   PRO E 576      59.933 -17.058  37.295  1.00 90.27           C
ATOM   4653  O   PRO E 576      61.066 -16.680  37.023  1.00 90.27           O
ATOM   4654  N   CYS E 577      58.853 -16.261  37.156  1.00126.11           N
ATOM   4655  CA  CYS E 577      59.023 -14.938  36.612  1.00126.11           C
ATOM   4656  CB  CYS E 577      57.737 -14.307  36.084  1.00126.11           C
ATOM   4657  SG  CYS E 577      57.096 -15.117  34.604  1.00126.11           S
ATOM   4658  C   CYS E 577      59.556 -13.986  37.660  1.00126.11           C
ATOM   4659  O   CYS E 577      59.350 -14.227  38.844  1.00126.11           O
ATOM   4660  N   ARG E 578      60.253 -12.882  37.245  1.00202.48           N
ATOM   4661  CA  ARG E 578      60.827 -11.876  38.143  1.00202.48           C
ATOM   4662  CB  ARG E 578      62.129 -12.330  38.828  1.00202.48           C
ATOM   4663  CG  ARG E 578      61.913 -13.152  40.098  1.00202.48           C
ATOM   4664  CD  ARG E 578      62.126 -12.316  41.362  1.00202.48           C
ATOM   4665  NE  ARG E 578      61.762 -13.147  42.543  1.00202.48           N
ATOM   4666  CZ  ARG E 578      62.700 -13.912  43.174  1.00202.48           C
ATOM   4667  NH1 ARG E 578      63.989 -13.936  42.724  1.00202.48           N
ATOM   4668  NH2 ARG E 578      62.345 -14.648  44.267  1.00202.48           N
ATOM   4669  C   ARG E 578      61.173 -10.569  37.394  1.00202.48           C
ATOM   4670  O   ARG E 578      60.932 -10.469  36.194  1.00202.48           O
ATOM   4671  N   GLN E 579      61.761  -9.552  38.119  1.00186.17           N
ATOM   4672  CA  GLN E 579      62.187  -8.174  37.839  1.00186.17           C
ATOM   4673  CB  GLN E 579      63.262  -8.068  36.745  1.00186.17           C
ATOM   4674  CG  GLN E 579      64.587  -8.723  37.151  1.00186.17           C
ATOM   4675  CD  GLN E 579      65.410  -7.748  37.983  1.00186.17           C
ATOM   4676  OE1 GLN E 579      66.606  -7.952  38.188  1.00186.17           O
ATOM   4677  NE2 GLN E 579      64.763  -6.656  38.471  1.00186.17           N
ATOM   4678  C   GLN E 579      61.007  -7.294  37.495  1.00186.17           C
ATOM   4679  O   GLN E 579      60.109  -7.717  36.769  1.00186.17           O
ATOM   4680  N   VAL E 580      60.988  -6.028  38.002  1.00143.32           N
ATOM   4681  CA  VAL E 580      59.863  -5.137  37.806  1.00143.32           C
ATOM   4682  CB  VAL E 580      59.058  -4.906  39.050  1.00143.32           C
ATOM   4683  CG1 VAL E 580      58.471  -6.253  39.502  1.00143.32           C
ATOM   4684  CG2 VAL E 580      59.953  -4.224  40.096  1.00143.32           C
ATOM   4685  C   VAL E 580      60.310  -3.787  37.294  1.00143.32           C
ATOM   4686  O   VAL E 580      61.501  -3.477  37.265  1.00143.32           O
ATOM   4687  N   SER E 581      59.320  -2.955  36.872  1.00 60.65           N
ATOM   4688  CA  SER E 581      59.460  -1.606  36.365  1.00 60.65           C
ATOM   4689  CB  SER E 581      60.075  -0.641  37.394  1.00 60.65           C
ATOM   4690  OG  SER E 581      59.223  -0.525  38.524  1.00 60.65           O
ATOM   4691  C   SER E 581      60.304  -1.569  35.127  1.00 60.65           C
ATOM   4692  O   SER E 581      61.051  -0.617  34.902  1.00 60.65           O
ATOM   4693  N   CYS E 582      60.173  -2.592  34.266  1.00 88.61           N
ATOM   4694  CA  CYS E 582      60.947  -2.669  33.059  1.00 88.61           C
ATOM   4695  CB  CYS E 582      61.353  -4.123  32.740  1.00 88.61           C
ATOM   4696  SG  CYS E 582      62.343  -4.307  31.231  1.00 88.61           S
ATOM   4697  C   CYS E 582      60.094  -2.161  31.934  1.00 88.61           C
ATOM   4698  O   CYS E 582      58.882  -2.361  31.926  1.00 88.61           O
ATOM   4699  N   ARG E 583      60.709  -1.467  30.956  1.00149.35           N
ATOM   4700  CA  ARG E 583      59.963  -0.951  29.844  1.00149.35           C
ATOM   4701  CB  ARG E 583      60.744   0.106  29.050  1.00149.35           C
ATOM   4702  CG  ARG E 583      61.149   1.264  29.969  1.00149.35           C
ATOM   4703  CD  ARG E 583      61.431   2.590  29.261  1.00149.35           C
ATOM   4704  NE  ARG E 583      62.691   2.475  28.475  1.00149.35           N
ATOM   4705  CZ  ARG E 583      63.171   3.604  27.878  1.00149.35           C
ATOM   4706  NH1 ARG E 583      62.477   4.771  28.009  1.00149.35           N
ATOM   4707  NH2 ARG E 583      64.335   3.581  27.165  1.00149.35           N
ATOM   4708  C   ARG E 583      59.596  -2.108  28.969  1.00149.35           C
ATOM   4709  O   ARG E 583      60.333  -3.090  28.886  1.00149.35           O
ATOM   4710  N   ARG E 584      58.422  -2.028  28.304  1.00151.96           N
ATOM   4711  CA  ARG E 584      57.931  -3.152  27.554  1.00151.96           C
ATOM   4712  CB  ARG E 584      56.631  -3.684  28.181  1.00151.96           C
ATOM   4713  CG  ARG E 584      56.810  -3.901  29.687  1.00151.96           C
ATOM   4714  CD  ARG E 584      55.558  -4.329  30.451  1.00151.96           C
ATOM   4715  NE  ARG E 584      55.526  -5.814  30.404  1.00151.96           N
ATOM   4716  CZ  ARG E 584      56.366  -6.523  31.212  1.00151.96           C
ATOM   4717  NH1 ARG E 584      57.259  -5.862  32.009  1.00151.96           N
ATOM   4718  NH2 ARG E 584      56.332  -7.887  31.202  1.00151.96           N
ATOM   4719  C   ARG E 584      57.636  -2.731  26.139  1.00151.96           C
ATOM   4720  O   ARG E 584      56.954  -1.733  25.903  1.00151.96           O
ATOM   4721  N   PHE E 585      58.162  -3.504  25.158  1.00 61.20           N
ATOM   4722  CA  PHE E 585      57.945  -3.244  23.757  1.00 61.20           C
ATOM   4723  CB  PHE E 585      59.145  -3.618  22.866  1.00 61.20           C
ATOM   4724  CG  PHE E 585      60.255  -2.681  23.202  1.00 61.20           C
ATOM   4725  CD1 PHE E 585      61.109  -2.963  24.242  1.00 61.20           C
ATOM   4726  CD2 PHE E 585      60.443  -1.524  22.481  1.00 61.20           C
ATOM   4727  CE1 PHE E 585      62.137  -2.106  24.560  1.00 61.20           C
ATOM   4728  CE2 PHE E 585      61.468  -0.660  22.792  1.00 61.20           C
ATOM   4729  CZ  PHE E 585      62.315  -0.951  23.835  1.00 61.20           C
ATOM   4730  C   PHE E 585      56.755  -4.043  23.310  1.00 61.20           C
ATOM   4731  O   PHE E 585      56.568  -5.190  23.712  1.00 61.20           O
ATOM   4732  N   ARG E 586      55.950  -3.448  22.408  1.00175.84           N
ATOM   4733  CA  ARG E 586      54.671  -3.960  21.995  1.00175.84           C
ATOM   4734  CB  ARG E 586      53.604  -2.858  22.151  1.00175.84           C
ATOM   4735  CG  ARG E 586      53.753  -1.965  23.390  1.00175.84           C
ATOM   4736  CD  ARG E 586      54.950  -0.992  23.376  1.00175.84           C
ATOM   4737  NE  ARG E 586      54.749   0.077  22.353  1.00175.84           N
ATOM   4738  CZ  ARG E 586      55.660   1.099  22.271  1.00175.84           C
ATOM   4739  NH1 ARG E 586      56.727   1.111  23.122  1.00175.84           N
ATOM   4740  NH2 ARG E 586      55.520   2.108  21.357  1.00175.84           N
ATOM   4741  C   ARG E 586      54.695  -4.184  20.503  1.00175.84           C
ATOM   4742  O   ARG E 586      55.477  -3.564  19.786  1.00175.84           O
ATOM   4743  N   THR E 587      53.801  -5.069  19.999  1.00 56.36           N
ATOM   4744  CA  THR E 587      53.668  -5.307  18.585  1.00 56.36           C
ATOM   4745  CB  THR E 587      53.563  -6.749  18.233  1.00 56.36           C
ATOM   4746  OG1 THR E 587      54.756  -7.448  18.562  1.00 56.36           O
ATOM   4747  CG2 THR E 587      53.225  -6.829  16.740  1.00 56.36           C
ATOM   4748  C   THR E 587      52.364  -4.721  18.125  1.00 56.36           C
ATOM   4749  O   THR E 587      51.301  -5.111  18.599  1.00 56.36           O
ATOM   4750  N   SER E 588      52.417  -3.770  17.171  1.00104.48           N
ATOM   4751  CA  SER E 588      51.243  -3.131  16.631  1.00104.48           C
ATOM   4752  CB  SER E 588      51.564  -1.931  15.734  1.00104.48           C
ATOM   4753  OG  SER E 588      52.175  -0.913  16.499  1.00104.48           O
ATOM   4754  C   SER E 588      50.462  -4.054  15.751  1.00104.48           C
ATOM   4755  O   SER E 588      49.245  -3.908  15.643  1.00104.48           O
ATOM   4756  N   GLU E 589      51.138  -4.994  15.056  1.00117.80           N
ATOM   4757  CA  GLU E 589      50.439  -5.831  14.113  1.00117.80           C
ATOM   4758  CB  GLU E 589      50.329  -5.163  12.723  1.00117.80           C
ATOM   4759  CG  GLU E 589      49.580  -5.963  11.654  1.00117.80           C
ATOM   4760  CD  GLU E 589      50.596  -6.738  10.852  1.00117.80           C
ATOM   4761  OE1 GLU E 589      51.780  -6.855  11.258  1.00117.80           O
ATOM   4762  OE2 GLU E 589      50.196  -7.216   9.770  1.00117.80           O
ATOM   4763  C   GLU E 589      51.173  -7.132  13.942  1.00117.80           C
ATOM   4764  O   GLU E 589      52.385  -7.199  14.139  1.00117.80           O
ATOM   4765  N   TYR E 590      50.430  -8.220  13.622  1.00202.94           N
ATOM   4766  CA  TYR E 590      51.024  -9.515  13.401  1.00202.94           C
ATOM   4767  CB  TYR E 590      51.182 -10.327  14.702  1.00202.94           C
ATOM   4768  CG  TYR E 590      49.846 -10.415  15.380  1.00202.94           C
ATOM   4769  CD1 TYR E 590      48.950 -11.417  15.076  1.00202.94           C
ATOM   4770  CD2 TYR E 590      49.485  -9.484  16.323  1.00202.94           C
ATOM   4771  CE1 TYR E 590      47.728 -11.486  15.701  1.00202.94           C
ATOM   4772  CE2 TYR E 590      48.264  -9.548  16.955  1.00202.94           C
ATOM   4773  CZ  TYR E 590      47.381 -10.553  16.644  1.00202.94           C
ATOM   4774  OH  TYR E 590      46.127 -10.618  17.290  1.00202.94           O
ATOM   4775  C   TYR E 590      50.132 -10.329  12.499  1.00202.94           C
ATOM   4776  O   TYR E 590      48.911 -10.183  12.544  1.00202.94           O
ATOM   4777  N   HIS E 591      50.719 -11.212  11.651  1.00101.19           N
ATOM   4778  CA  HIS E 591      49.910 -12.094  10.850  1.00101.19           C
ATOM   4779  ND1 HIS E 591      50.915 -11.074   8.061  1.00101.19           N
ATOM   4780  CG  HIS E 591      49.806 -10.635   8.733  1.00101.19           C
ATOM   4781  CB  HIS E 591      49.053 -11.401   9.774  1.00101.19           C
ATOM   4782  NE2 HIS E 591      50.487  -9.049   7.271  1.00101.19           N
ATOM   4783  CD2 HIS E 591      49.553  -9.406   8.229  1.00101.19           C
ATOM   4784  CE1 HIS E 591      51.283 -10.087   7.201  1.00101.19           C
ATOM   4785  C   HIS E 591      50.779 -13.129  10.186  1.00101.19           C
ATOM   4786  O   HIS E 591      51.996 -12.990  10.128  1.00101.19           O
ATOM   4787  N   TYR E 592      50.170 -14.231   9.693  1.00103.00           N
ATOM   4788  CA  TYR E 592      50.941 -15.199   8.946  1.00103.00           C
ATOM   4789  CB  TYR E 592      50.289 -16.580   8.741  1.00103.00           C
ATOM   4790  CG  TYR E 592      50.447 -17.429   9.950  1.00103.00           C
ATOM   4791  CD1 TYR E 592      51.660 -18.042  10.210  1.00103.00           C
ATOM   4792  CD2 TYR E 592      49.395 -17.629  10.820  1.00103.00           C
ATOM   4793  CE1 TYR E 592      51.827 -18.830  11.319  1.00103.00           C
ATOM   4794  CE2 TYR E 592      49.567 -18.422  11.930  1.00103.00           C
ATOM   4795  CZ  TYR E 592      50.778 -19.022  12.179  1.00103.00           C
ATOM   4796  OH  TYR E 592      50.935 -19.833  13.326  1.00103.00           O
ATOM   4797  C   TYR E 592      51.074 -14.637   7.565  1.00103.00           C
ATOM   4798  O   TYR E 592      50.110 -14.094   7.029  1.00103.00           O
ATOM   4799  N   ILE E 593      52.273 -14.700   6.947  1.00177.44           N
ATOM   4800  CA  ILE E 593      52.262 -14.121   5.641  1.00177.44           C
ATOM   4801  CB  ILE E 593      53.564 -13.777   4.985  1.00177.44           C
ATOM   4802  CG1 ILE E 593      53.221 -12.825   3.824  1.00177.44           C
ATOM   4803  CG2 ILE E 593      54.302 -15.038   4.531  1.00177.44           C
ATOM   4804  CD1 ILE E 593      54.408 -12.075   3.226  1.00177.44           C
ATOM   4805  C   ILE E 593      51.422 -14.971   4.751  1.00177.44           C
ATOM   4806  O   ILE E 593      51.406 -16.199   4.858  1.00177.44           O
ATOM   4807  N   GLY E 594      50.654 -14.304   3.868  1.00 53.04           N
ATOM   4808  CA  GLY E 594      49.719 -14.995   3.040  1.00 53.04           C
ATOM   4809  C   GLY E 594      48.358 -14.726   3.629  1.00 53.04           C
ATOM   4810  O   GLY E 594      47.338 -15.012   3.004  1.00 53.04           O
ATOM   4811  N   GLY E 595      48.308 -14.197   4.868  1.00 58.23           N
ATOM   4812  CA  GLY E 595      47.055 -13.798   5.448  1.00 58.23           C
ATOM   4813  C   GLY E 595      46.595 -14.735   6.531  1.00 58.23           C
ATOM   4814  O   GLY E 595      45.992 -14.290   7.508  1.00 58.23           O
ATOM   4815  N   PHE E 596      46.829 -16.053   6.385  1.00195.81           N
ATOM   4816  CA  PHE E 596      46.516 -16.980   7.439  1.00195.81           C
ATOM   4817  CB  PHE E 596      45.040 -17.415   7.614  1.00195.81           C
ATOM   4818  CG  PHE E 596      44.452 -17.986   6.373  1.00195.81           C
ATOM   4819  CD1 PHE E 596      44.947 -19.139   5.807  1.00195.81           C
ATOM   4820  CD2 PHE E 596      43.409 -17.332   5.768  1.00195.81           C
ATOM   4821  CE1 PHE E 596      44.383 -19.640   4.659  1.00195.81           C
ATOM   4822  CE2 PHE E 596      42.844 -17.831   4.623  1.00195.81           C
ATOM   4823  CZ  PHE E 596      43.331 -18.988   4.074  1.00195.81           C
ATOM   4824  C   PHE E 596      47.364 -18.193   7.252  1.00195.81           C
ATOM   4825  O   PHE E 596      48.137 -18.279   6.300  1.00195.81           O
ATOM   4826  N   TYR E 597      47.248 -19.171   8.169  1.00141.77           N
ATOM   4827  CA  TYR E 597      48.105 -20.318   8.095  1.00141.77           C
ATOM   4828  CB  TYR E 597      48.084 -21.119   9.419  1.00141.77           C
ATOM   4829  CG  TYR E 597      48.946 -22.335   9.330  1.00141.77           C
ATOM   4830  CD1 TYR E 597      50.175 -22.282   8.721  1.00141.77           C
ATOM   4831  CD2 TYR E 597      48.500 -23.534   9.834  1.00141.77           C
ATOM   4832  CE1 TYR E 597      50.965 -23.405   8.640  1.00141.77           C
ATOM   4833  CE2 TYR E 597      49.287 -24.659   9.761  1.00141.77           C
ATOM   4834  CZ  TYR E 597      50.523 -24.596   9.164  1.00141.77           C
ATOM   4835  OH  TYR E 597      51.332 -25.748   9.086  1.00141.77           O
ATOM   4836  C   TYR E 597      47.689 -21.161   6.920  1.00141.77           C
ATOM   4837  O   TYR E 597      46.549 -21.621   6.837  1.00141.77           O
ATOM   4838  N   GLY E 598      48.650 -21.395   5.991  1.00 75.82           N
ATOM   4839  CA  GLY E 598      48.427 -22.165   4.798  1.00 75.82           C
ATOM   4840  C   GLY E 598      48.613 -21.331   3.550  1.00 75.82           C
ATOM   4841  O   GLY E 598      48.730 -21.877   2.454  1.00 75.82           O
ATOM   4842  N   ALA E 599      48.559 -19.994   3.690  1.00 99.45           N
ATOM   4843  CA  ALA E 599      48.719 -18.945   2.714  1.00 99.45           C
ATOM   4844  CB  ALA E 599      48.145 -17.624   3.227  1.00 99.45           C
ATOM   4845  C   ALA E 599      50.139 -18.693   2.283  1.00 99.45           C
ATOM   4846  O   ALA E 599      50.369 -17.999   1.298  1.00 99.45           O
ATOM   4847  N   CYS E 600      51.140 -19.106   3.073  1.00127.52           N
ATOM   4848  CA  CYS E 600      52.508 -18.726   2.802  1.00127.52           C
ATOM   4849  CB  CYS E 600      53.518 -19.136   3.885  1.00127.52           C
ATOM   4850  SG  CYS E 600      53.655 -17.950   5.236  1.00127.52           S
ATOM   4851  C   CYS E 600      53.060 -19.270   1.522  1.00127.52           C
ATOM   4852  O   CYS E 600      52.689 -20.344   1.051  1.00127.52           O
ATOM   4853  N   ASN E 601      53.968 -18.474   0.910  1.00 90.15           N
ATOM   4854  CA  ASN E 601      54.707 -18.906  -0.243  1.00 90.15           C
ATOM   4855  CB  ASN E 601      53.935 -18.825  -1.575  1.00 90.15           C
ATOM   4856  CG  ASN E 601      53.465 -17.401  -1.812  1.00 90.15           C
ATOM   4857  OD1 ASN E 601      54.265 -16.503  -2.065  1.00 90.15           O
ATOM   4858  ND2 ASN E 601      52.121 -17.197  -1.749  1.00 90.15           N
ATOM   4859  C   ASN E 601      55.974 -18.105  -0.307  1.00 90.15           C
ATOM   4860  O   ASN E 601      56.152 -17.140   0.435  1.00 90.15           O
ATOM   4861  N   GLU E 602      56.913 -18.518  -1.186  1.00101.66           N
ATOM   4862  CA  GLU E 602      58.207 -17.898  -1.263  1.00101.66           C
ATOM   4863  CB  GLU E 602      59.211 -18.686  -2.117  1.00101.66           C
ATOM   4864  CG  GLU E 602      60.598 -18.046  -2.157  1.00101.66           C
ATOM   4865  CD  GLU E 602      60.823 -17.516  -3.560  1.00101.66           C
ATOM   4866  OE1 GLU E 602      60.460 -16.343  -3.835  1.00101.66           O
ATOM   4867  OE2 GLU E 602      61.368 -18.296  -4.383  1.00101.66           O
ATOM   4868  C   GLU E 602      58.119 -16.489  -1.758  1.00101.66           C
ATOM   4869  O   GLU E 602      58.838 -15.621  -1.264  1.00101.66           O
ATOM   4870  N   ASP E 603      57.240 -16.222  -2.744  1.00 95.40           N
ATOM   4871  CA  ASP E 603      57.131 -14.908  -3.312  1.00 95.40           C
ATOM   4872  CB  ASP E 603      56.084 -14.853  -4.437  1.00 95.40           C
ATOM   4873  CG  ASP E 603      56.298 -13.585  -5.250  1.00 95.40           C
ATOM   4874  OD1 ASP E 603      56.581 -12.520  -4.636  1.00 95.40           O
ATOM   4875  OD2 ASP E 603      56.179 -13.666  -6.503  1.00 95.40           O
ATOM   4876  C   ASP E 603      56.718 -13.934  -2.245  1.00 95.40           C
ATOM   4877  O   ASP E 603      57.321 -12.872  -2.104  1.00 95.40           O
ATOM   4878  N   LEU E 604      55.695 -14.270  -1.435  1.00112.15           N
ATOM   4879  CA  LEU E 604      55.287 -13.353  -0.402  1.00112.15           C
ATOM   4880  CB  LEU E 604      53.991 -13.690   0.348  1.00112.15           C
ATOM   4881  CG  LEU E 604      52.732 -13.397  -0.469  1.00112.15           C
ATOM   4882  CD1 LEU E 604      52.591 -14.370  -1.635  1.00112.15           C
ATOM   4883  CD2 LEU E 604      51.483 -13.328   0.414  1.00112.15           C
ATOM   4884  C   LEU E 604      56.354 -13.209   0.629  1.00112.15           C
ATOM   4885  O   LEU E 604      56.498 -12.152   1.239  1.00112.15           O
ATOM   4886  N   MET E 605      57.112 -14.288   0.875  1.00152.01           N
ATOM   4887  CA  MET E 605      58.151 -14.282   1.867  1.00152.01           C
ATOM   4888  CB  MET E 605      58.940 -15.589   1.800  1.00152.01           C
ATOM   4889  CG  MET E 605      58.239 -16.743   2.482  1.00152.01           C
ATOM   4890  SD  MET E 605      58.291 -16.445   4.248  1.00152.01           S
ATOM   4891  CE  MET E 605      59.909 -15.663   4.099  1.00152.01           C
ATOM   4892  C   MET E 605      59.153 -13.223   1.535  1.00152.01           C
ATOM   4893  O   MET E 605      59.551 -12.437   2.394  1.00152.01           O
ATOM   4894  N   ARG E 606      59.581 -13.181   0.263  1.00204.30           N
ATOM   4895  CA  ARG E 606      60.601 -12.260  -0.155  1.00204.30           C
ATOM   4896  CB  ARG E 606      60.841 -12.230  -1.680  1.00204.30           C
ATOM   4897  CG  ARG E 606      61.247 -13.517  -2.386  1.00204.30           C
ATOM   4898  CD  ARG E 606      61.055 -13.430  -3.906  1.00204.30           C
ATOM   4899  NE  ARG E 606      62.209 -12.718  -4.527  1.00204.30           N
ATOM   4900  CZ  ARG E 606      62.013 -11.894  -5.602  1.00204.30           C
ATOM   4901  NH1 ARG E 606      60.748 -11.595  -6.015  1.00204.30           N
ATOM   4902  NH2 ARG E 606      63.082 -11.370  -6.266  1.00204.30           N
ATOM   4903  C   ARG E 606      60.091 -10.875   0.029  1.00204.30           C
ATOM   4904  O   ARG E 606      60.831  -9.980   0.430  1.00204.30           O
ATOM   4905  N   LEU E 607      58.812 -10.660  -0.328  1.00 99.92           N
ATOM   4906  CA  LEU E 607      58.286  -9.333  -0.311  1.00 99.92           C
ATOM   4907  CB  LEU E 607      56.846  -9.274  -0.855  1.00 99.92           C
ATOM   4908  CG  LEU E 607      56.375  -7.872  -1.296  1.00 99.92           C
ATOM   4909  CD1 LEU E 607      54.879  -7.891  -1.649  1.00 99.92           C
ATOM   4910  CD2 LEU E 607      56.767  -6.767  -0.303  1.00 99.92           C
ATOM   4911  C   LEU E 607      58.297  -8.857   1.114  1.00 99.92           C
ATOM   4912  O   LEU E 607      58.728  -7.738   1.391  1.00 99.92           O
ATOM   4913  N   GLU E 608      57.843  -9.700   2.070  1.00127.19           N
ATOM   4914  CA  GLU E 608      57.849  -9.268   3.445  1.00127.19           C
ATOM   4915  CB  GLU E 608      57.213 -10.226   4.473  1.00127.19           C
ATOM   4916  CG  GLU E 608      55.739  -9.942   4.760  1.00127.19           C
ATOM   4917  CD  GLU E 608      55.680  -8.751   5.711  1.00127.19           C
ATOM   4918  OE1 GLU E 608      55.940  -8.945   6.929  1.00127.19           O
ATOM   4919  OE2 GLU E 608      55.376  -7.629   5.225  1.00127.19           O
ATOM   4920  C   GLU E 608      59.239  -9.018   3.924  1.00127.19           C
ATOM   4921  O   GLU E 608      59.490  -8.037   4.622  1.00127.19           O
ATOM   4922  N   LEU E 609      60.183  -9.891   3.545  1.00128.65           N
ATOM   4923  CA  LEU E 609      61.524  -9.810   4.051  1.00128.65           C
ATOM   4924  CB  LEU E 609      62.407 -10.900   3.402  1.00128.65           C
ATOM   4925  CG  LEU E 609      63.780 -11.150   4.061  1.00128.65           C
ATOM   4926  CD1 LEU E 609      64.663  -9.911   4.068  1.00128.65           C
ATOM   4927  CD2 LEU E 609      63.633 -11.757   5.461  1.00128.65           C
ATOM   4928  C   LEU E 609      62.110  -8.474   3.692  1.00128.65           C
ATOM   4929  O   LEU E 609      62.579  -7.737   4.558  1.00128.65           O
ATOM   4930  N   LEU E 610      62.079  -8.118   2.396  1.00166.88           N
ATOM   4931  CA  LEU E 610      62.654  -6.886   1.934  1.00166.88           C
ATOM   4932  CB  LEU E 610      62.617  -6.781   0.403  1.00166.88           C
ATOM   4933  CG  LEU E 610      62.910  -5.360  -0.113  1.00166.88           C
ATOM   4934  CD1 LEU E 610      64.317  -4.874   0.260  1.00166.88           C
ATOM   4935  CD2 LEU E 610      62.618  -5.260  -1.616  1.00166.88           C
ATOM   4936  C   LEU E 610      61.920  -5.687   2.426  1.00166.88           C
ATOM   4937  O   LEU E 610      62.534  -4.709   2.851  1.00166.88           O
ATOM   4938  N   ARG E 611      60.582  -5.684   2.302  1.00113.70           N
ATOM   4939  CA  ARG E 611      59.911  -4.502   2.734  1.00113.70           C
ATOM   4940  CB  ARG E 611      58.441  -4.392   2.298  1.00113.70           C
ATOM   4941  CG  ARG E 611      58.298  -3.867   0.871  1.00113.70           C
ATOM   4942  CD  ARG E 611      56.913  -3.312   0.547  1.00113.70           C
ATOM   4943  NE  ARG E 611      57.028  -2.591  -0.752  1.00113.70           N
ATOM   4944  CZ  ARG E 611      56.003  -2.640  -1.650  1.00113.70           C
ATOM   4945  NH1 ARG E 611      54.871  -3.339  -1.346  1.00113.70           N
ATOM   4946  NH2 ARG E 611      56.113  -2.004  -2.853  1.00113.70           N
ATOM   4947  C   ARG E 611      59.938  -4.360   4.217  1.00113.70           C
ATOM   4948  O   ARG E 611      60.271  -3.292   4.724  1.00113.70           O
ATOM   4949  N   SER E 612      59.537  -5.427   4.940  1.00118.39           N
ATOM   4950  CA  SER E 612      59.367  -5.351   6.365  1.00118.39           C
ATOM   4951  CB  SER E 612      58.152  -6.135   6.841  1.00118.39           C
ATOM   4952  OG  SER E 612      57.830  -5.656   8.133  1.00118.39           O
ATOM   4953  C   SER E 612      60.532  -5.731   7.247  1.00118.39           C
ATOM   4954  O   SER E 612      60.676  -5.169   8.331  1.00118.39           O
ATOM   4955  N   GLY E 613      61.367  -6.722   6.873  1.00 54.81           N
ATOM   4956  CA  GLY E 613      62.448  -7.100   7.753  1.00 54.81           C
ATOM   4957  C   GLY E 613      62.429  -8.592   7.951  1.00 54.81           C
ATOM   4958  O   GLY E 613      61.588  -9.281   7.379  1.00 54.81           O
ATOM   4959  N   PRO E 614      63.317  -9.113   8.778  1.00 84.45           N
ATOM   4960  CA  PRO E 614      63.390 -10.535   8.987  1.00 84.45           C
ATOM   4961  CD  PRO E 614      64.597  -8.468   9.021  1.00 84.45           C
ATOM   4962  CB  PRO E 614      64.668 -10.780   9.781  1.00 84.45           C
ATOM   4963  CG  PRO E 614      65.575  -9.608   9.361  1.00 84.45           C
ATOM   4964  C   PRO E 614      62.136 -11.021   9.640  1.00 84.45           C
ATOM   4965  O   PRO E 614      61.509 -10.260  10.376  1.00 84.45           O
ATOM   4966  N   LEU E 615      61.738 -12.278   9.359  1.00163.90           N
ATOM   4967  CA  LEU E 615      60.505 -12.781   9.891  1.00163.90           C
ATOM   4968  CB  LEU E 615      59.411 -12.999   8.827  1.00163.90           C
ATOM   4969  CG  LEU E 615      59.194 -11.828   7.858  1.00163.90           C
ATOM   4970  CD1 LEU E 615      60.391 -11.694   6.904  1.00163.90           C
ATOM   4971  CD2 LEU E 615      57.858 -11.955   7.110  1.00163.90           C
ATOM   4972  C   LEU E 615      60.774 -14.150  10.432  1.00163.90           C
ATOM   4973  O   LEU E 615      61.739 -14.804  10.036  1.00163.90           O
ATOM   4974  N   ALA E 616      59.916 -14.608  11.367  1.00 46.12           N
ATOM   4975  CA  ALA E 616      60.047 -15.915  11.949  1.00 46.12           C
ATOM   4976  CB  ALA E 616      59.252 -16.084  13.255  1.00 46.12           C
ATOM   4977  C   ALA E 616      59.543 -16.944  10.974  1.00 46.12           C
ATOM   4978  O   ALA E 616      58.546 -16.743  10.281  1.00 46.12           O
ATOM   4979  N   ILE E 617      60.238 -18.099  10.933  1.00151.99           N
ATOM   4980  CA  ILE E 617      59.992 -19.208  10.045  1.00151.99           C
ATOM   4981  CB  ILE E 617      61.097 -19.292   9.037  1.00151.99           C
ATOM   4982  CG1 ILE E 617      61.042 -20.572   8.209  1.00151.99           C
ATOM   4983  CG2 ILE E 617      62.408 -19.101   9.804  1.00151.99           C
ATOM   4984  CD1 ILE E 617      62.222 -20.668   7.255  1.00151.99           C
ATOM   4985  C   ILE E 617      60.146 -20.458  10.855  1.00151.99           C
ATOM   4986  O   ILE E 617      60.778 -20.444  11.906  1.00151.99           O
ATOM   4987  N   SER E 618      59.559 -21.577  10.395  1.00 97.05           N
ATOM   4988  CA  SER E 618      59.769 -22.830  11.056  1.00 97.05           C
ATOM   4989  CB  SER E 618      58.653 -23.253  12.018  1.00 97.05           C
ATOM   4990  OG  SER E 618      58.615 -22.382  13.138  1.00 97.05           O
ATOM   4991  C   SER E 618      59.900 -23.875   9.996  1.00 97.05           C
ATOM   4992  O   SER E 618      59.356 -23.738   8.901  1.00 97.05           O
ATOM   4993  N   PHE E 619      60.672 -24.942  10.287  1.00121.11           N
ATOM   4994  CA  PHE E 619      60.809 -26.020   9.354  1.00121.11           C
ATOM   4995  CB  PHE E 619      61.929 -25.888   8.299  1.00121.11           C
ATOM   4996  CG  PHE E 619      63.302 -25.677   8.888  1.00121.11           C
ATOM   4997  CD1 PHE E 619      64.087 -26.708   9.363  1.00121.11           C
ATOM   4998  CD2 PHE E 619      63.799 -24.395   8.910  1.00121.11           C
ATOM   4999  CE1 PHE E 619      65.333 -26.467   9.863  1.00121.11           C
ATOM   5000  CE2 PHE E 619      65.047 -24.150   9.426  1.00121.11           C
ATOM   5001  CZ  PHE E 619      65.816 -25.176   9.907  1.00121.11           C
ATOM   5002  C   PHE E 619      61.012 -27.294  10.087  1.00121.11           C
ATOM   5003  O   PHE E 619      60.971 -27.354  11.316  1.00121.11           O
ATOM   5004  N   GLU E 620      61.186 -28.375   9.313  1.00160.89           N
ATOM   5005  CA  GLU E 620      61.430 -29.653   9.898  1.00160.89           C
ATOM   5006  CB  GLU E 620      60.923 -30.840   9.110  1.00160.89           C
ATOM   5007  CG  GLU E 620      59.534 -31.327   9.426  1.00160.89           C
ATOM   5008  CD  GLU E 620      59.489 -32.586   8.611  1.00160.89           C
ATOM   5009  OE1 GLU E 620      59.993 -32.501   7.462  1.00160.89           O
ATOM   5010  OE2 GLU E 620      59.004 -33.635   9.112  1.00160.89           O
ATOM   5011  C   GLU E 620      62.883 -29.898   9.904  1.00160.89           C
ATOM   5012  O   GLU E 620      63.525 -29.984   8.860  1.00160.89           O
ATOM   5013  N   VAL E 621      63.436 -30.072  11.105  1.00160.00           N
ATOM   5014  CA  VAL E 621      64.830 -30.339  11.181  1.00160.00           C
ATOM   5015  CB  VAL E 621      65.423 -29.828  12.452  1.00160.00           C
ATOM   5016  CG1 VAL E 621      65.508 -30.959  13.484  1.00160.00           C
ATOM   5017  CG2 VAL E 621      66.718 -29.099  12.112  1.00160.00           C
ATOM   5018  C   VAL E 621      64.974 -31.823  11.149  1.00160.00           C
ATOM   5019  O   VAL E 621      64.149 -32.544  11.709  1.00160.00           O
ATOM   5020  N   TYR E 622      66.009 -32.331  10.461  1.00149.94           N
ATOM   5021  CA  TYR E 622      66.209 -33.750  10.474  1.00149.94           C
ATOM   5022  CB  TYR E 622      65.672 -34.536   9.274  1.00149.94           C
ATOM   5023  CG  TYR E 622      64.250 -34.680   9.645  1.00149.94           C
ATOM   5024  CD1 TYR E 622      63.856 -35.747  10.422  1.00149.94           C
ATOM   5025  CD2 TYR E 622      63.322 -33.723   9.274  1.00149.94           C
ATOM   5026  CE1 TYR E 622      62.548 -35.890  10.786  1.00149.94           C
ATOM   5027  CE2 TYR E 622      62.007 -33.871   9.663  1.00149.94           C
ATOM   5028  CZ  TYR E 622      61.631 -34.952  10.421  1.00149.94           C
ATOM   5029  OH  TYR E 622      60.297 -35.118  10.834  1.00149.94           O
ATOM   5030  C   TYR E 622      67.642 -34.052  10.698  1.00149.94           C
[truncated: 513,903 more chars]
