# Supplementary material for: Evolutionary Analysis of Dipeptidyl Peptidase I
Source: Int J Mol Sci. 2022 Feb 6;23(3):1852. doi: 10.3390/ijms23031852 (PMC8836896; doi:10.3390/ijms23031852)
Supplement: Supplementary file 1 [file ijms-23-01852-s001.zip › Supplementary File S2 Homology models/Modeller/Strongylocentrotus purpuratus/mod.B99990008.pdb]

EXPDTA    THEORETICAL MODEL, MODELLER 10.1 2021/11/04 16:17:33
REMARK   6 MODELLER OBJECTIVE FUNCTION:     13204.4629
REMARK   6 MODELLER BEST TEMPLATE % SEQ ID:  54.545
REMARK   6 SEQUENCE: mod
REMARK   6 ALIGNMENT: alignment.pir
REMARK   6 SCRIPT: model.py
REMARK   6 DOPE score: -157310.39062
REMARK   6 GA341 score: 1.00000
REMARK   6 DOPE-HR score: -122873.87500
REMARK   6 TEMPLATE: 1K3B 1:A - 119:A MODELS 1:A - 121:A AT 54.5%
REMARK   6 TEMPLATE: 1K3B 120:B - 283:B MODELS 122:B - 284:B AT 54.5%
REMARK   6 TEMPLATE: 1K3B 284:C - 351:C MODELS 285:C - 355:C AT 54.5%
REMARK   6 TEMPLATE: 1K3B 353:D - 471:D MODELS 356:D - 476:D AT 54.5%
REMARK   6 TEMPLATE: 1K3B 472:E - 635:E MODELS 477:E - 639:E AT 54.5%
REMARK   6 TEMPLATE: 1K3B 636:F - 703:F MODELS 640:F - 710:F AT 54.5%
REMARK   6 TEMPLATE: 1K3B 705:G - 823:G MODELS 711:G - 831:G AT 54.5%
REMARK   6 TEMPLATE: 1K3B 824:H - 987:H MODELS 832:H - 994:H AT 54.5%
REMARK   6 TEMPLATE: 1K3B 988:I - 1055:I MODELS 995:I - 1065:I AT 54.5%
REMARK   6 TEMPLATE: 1K3B 1057:J - 1175:J MODELS 1066:J - 1186:J AT 54.5%
REMARK   6 TEMPLATE: 1K3B 1176:K - 1339:K MODELS 1187:K - 1349:K AT 54.5%
REMARK   6 TEMPLATE: 1K3B 1340:L - 1407:L MODELS 1350:L - 1420:L AT 54.5%
SSBOND   1 CYS A    6    CYS A   96                          1555   1555  2.03
SSBOND   2 CYS A   30    CYS A  113                          1555   1555  2.03
SSBOND   3 CYS B  146    CYS B  189                          1555   1555  2.03
SSBOND   4 CYS B  182    CYS B  222                          1555   1555  2.03
SSBOND   5 CYS B  212    CYS B  227                          1555   1555  2.02
SSBOND   6 CYS D  361    CYS D  451                          1555   1555  2.03
SSBOND   7 CYS D  385    CYS D  468                          1555   1555  2.03
SSBOND   8 CYS E  501    CYS E  544                          1555   1555  2.03
SSBOND   9 CYS E  537    CYS E  577                          1555   1555  2.03
SSBOND  10 CYS E  567    CYS E  582                          1555   1555  2.02
SSBOND  11 CYS G  716    CYS G  806                          1555   1555  2.03
SSBOND  12 CYS G  740    CYS G  823                          1555   1555  2.03
SSBOND  13 CYS H  856    CYS H  899                          1555   1555  2.03
SSBOND  14 CYS H  892    CYS H  932                          1555   1555  2.02
SSBOND  15 CYS H  922    CYS H  937                          1555   1555  2.02
SSBOND  16 CYS J 1071    CYS J 1161                          1555   1555  2.03
SSBOND  17 CYS J 1095    CYS J 1178                          1555   1555  2.03
SSBOND  18 CYS K 1211    CYS K 1254                          1555   1555  2.05
SSBOND  19 CYS K 1247    CYS K 1287                          1555   1555  2.03
SSBOND  20 CYS K 1277    CYS K 1292                          1555   1555  2.03
ATOM      1  N   ASP A   1      35.063  19.591  24.487  1.00 35.28           N
ATOM      2  CA  ASP A   1      36.287  19.998  23.758  1.00 35.28           C
ATOM      3  CB  ASP A   1      35.964  21.101  22.735  1.00 35.28           C
ATOM      4  CG  ASP A   1      35.026  20.531  21.680  1.00 35.28           C
ATOM      5  OD1 ASP A   1      34.603  19.354  21.833  1.00 35.28           O
ATOM      6  OD2 ASP A   1      34.719  21.268  20.704  1.00 35.28           O
ATOM      7  C   ASP A   1      37.258  20.557  24.739  1.00 35.28           C
ATOM      8  O   ASP A   1      36.888  20.944  25.846  1.00 35.28           O
ATOM      9  N   THR A   2      38.547  20.565  24.362  1.00 41.20           N
ATOM     10  CA  THR A   2      39.553  21.158  25.184  1.00 41.20           C
ATOM     11  CB  THR A   2      40.888  20.481  25.080  1.00 41.20           C
ATOM     12  OG1 THR A   2      41.381  20.570  23.751  1.00 41.20           O
ATOM     13  CG2 THR A   2      40.726  19.006  25.488  1.00 41.20           C
ATOM     14  C   THR A   2      39.700  22.546  24.660  1.00 41.20           C
ATOM     15  O   THR A   2      39.088  22.907  23.657  1.00 41.20           O
ATOM     16  N   PRO A   3      40.480  23.336  25.329  1.00 68.04           N
ATOM     17  CA  PRO A   3      40.682  24.694  24.901  1.00 68.04           C
ATOM     18  CD  PRO A   3      40.599  23.196  26.772  1.00 68.04           C
ATOM     19  CB  PRO A   3      41.339  25.403  26.084  1.00 68.04           C
ATOM     20  CG  PRO A   3      40.834  24.617  27.307  1.00 68.04           C
ATOM     21  C   PRO A   3      41.488  24.776  23.641  1.00 68.04           C
ATOM     22  O   PRO A   3      41.584  25.864  23.074  1.00 68.04           O
ATOM     23  N   ALA A   4      42.096  23.659  23.197  1.00 61.15           N
ATOM     24  CA  ALA A   4      42.989  23.697  22.071  1.00 61.15           C
ATOM     25  CB  ALA A   4      43.850  22.428  21.941  1.00 61.15           C
ATOM     26  C   ALA A   4      42.275  23.879  20.769  1.00 61.15           C
ATOM     27  O   ALA A   4      41.215  23.306  20.524  1.00 61.15           O
ATOM     28  N   ASN A   5      42.861  24.728  19.896  1.00194.71           N
ATOM     29  CA  ASN A   5      42.379  24.879  18.555  1.00194.71           C
ATOM     30  CB  ASN A   5      41.586  26.182  18.316  1.00194.71           C
ATOM     31  CG  ASN A   5      42.456  27.359  18.699  1.00194.71           C
ATOM     32  OD1 ASN A   5      43.545  27.173  19.236  1.00194.71           O
ATOM     33  ND2 ASN A   5      41.970  28.599  18.425  1.00194.71           N
ATOM     34  C   ASN A   5      43.578  24.803  17.651  1.00194.71           C
ATOM     35  O   ASN A   5      44.102  25.808  17.171  1.00194.71           O
ATOM     36  N   CYS A   6      44.032  23.569  17.370  1.00 61.99           N
ATOM     37  CA  CYS A   6      45.211  23.388  16.572  1.00 61.99           C
ATOM     38  CB  CYS A   6      46.164  22.320  17.134  1.00 61.99           C
ATOM     39  SG  CYS A   6      46.836  22.848  18.737  1.00 61.99           S
ATOM     40  C   CYS A   6      44.814  23.020  15.177  1.00 61.99           C
ATOM     41  O   CYS A   6      43.668  22.655  14.916  1.00 61.99           O
ATOM     42  N   SER A   7      45.776  23.110  14.233  1.00 46.32           N
ATOM     43  CA  SER A   7      45.464  22.886  12.851  1.00 46.32           C
ATOM     44  CB  SER A   7      45.863  24.060  11.943  1.00 46.32           C
ATOM     45  OG  SER A   7      47.277  24.198  11.926  1.00 46.32           O
ATOM     46  C   SER A   7      46.192  21.689  12.330  1.00 46.32           C
ATOM     47  O   SER A   7      47.125  21.169  12.938  1.00 46.32           O
ATOM     48  N   PHE A   8      45.748  21.249  11.138  1.00 79.46           N
ATOM     49  CA  PHE A   8      46.258  20.124  10.408  1.00 79.46           C
ATOM     50  CB  PHE A   8      45.505  19.957   9.074  1.00 79.46           C
ATOM     51  CG  PHE A   8      46.071  18.822   8.292  1.00 79.46           C
ATOM     52  CD1 PHE A   8      45.694  17.526   8.554  1.00 79.46           C
ATOM     53  CD2 PHE A   8      46.969  19.062   7.277  1.00 79.46           C
ATOM     54  CE1 PHE A   8      46.215  16.485   7.822  1.00 79.46           C
ATOM     55  CE2 PHE A   8      47.493  18.026   6.542  1.00 79.46           C
ATOM     56  CZ  PHE A   8      47.116  16.733   6.815  1.00 79.46           C
ATOM     57  C   PHE A   8      47.702  20.393  10.105  1.00 79.46           C
ATOM     58  O   PHE A   8      48.537  19.493  10.169  1.00 79.46           O
ATOM     59  N   GLU A   9      48.044  21.645   9.750  1.00 40.81           N
ATOM     60  CA  GLU A   9      49.412  21.945   9.426  1.00 40.81           C
ATOM     61  CB  GLU A   9      49.628  23.388   8.934  1.00 40.81           C
ATOM     62  CG  GLU A   9      49.074  23.650   7.532  1.00 40.81           C
ATOM     63  CD  GLU A   9      49.378  25.097   7.172  1.00 40.81           C
ATOM     64  OE1 GLU A   9      49.866  25.838   8.066  1.00 40.81           O
ATOM     65  OE2 GLU A   9      49.132  25.480   5.997  1.00 40.81           O
ATOM     66  C   GLU A   9      50.258  21.755  10.644  1.00 40.81           C
ATOM     67  O   GLU A   9      51.395  21.294  10.559  1.00 40.81           O
ATOM     68  N   GLU A  10      49.715  22.094  11.824  1.00129.46           N
ATOM     69  CA  GLU A  10      50.466  21.983  13.038  1.00129.46           C
ATOM     70  CB  GLU A  10      49.631  22.364  14.263  1.00129.46           C
ATOM     71  CG  GLU A  10      50.246  21.859  15.561  1.00129.46           C
ATOM     72  CD  GLU A  10      49.626  20.503  15.875  1.00129.46           C
ATOM     73  OE1 GLU A  10      48.406  20.469  16.188  1.00129.46           O
ATOM     74  OE2 GLU A  10      50.363  19.484  15.802  1.00129.46           O
ATOM     75  C   GLU A  10      50.891  20.559  13.217  1.00129.46           C
ATOM     76  O   GLU A  10      51.973  20.292  13.739  1.00129.46           O
ATOM     77  N   ILE A  11      50.008  19.615  12.843  1.00154.09           N
ATOM     78  CA  ILE A  11      50.256  18.203  12.991  1.00154.09           C
ATOM     79  CB  ILE A  11      49.043  17.315  12.878  1.00154.09           C
ATOM     80  CG1 ILE A  11      49.317  15.989  13.607  1.00154.09           C
ATOM     81  CG2 ILE A  11      48.739  17.068  11.395  1.00154.09           C
ATOM     82  CD1 ILE A  11      49.461  16.144  15.120  1.00154.09           C
ATOM     83  C   ILE A  11      51.292  17.677  12.032  1.00154.09           C
ATOM     84  O   ILE A  11      51.999  16.723  12.353  1.00154.09           O
ATOM     85  N   GLU A  12      51.372  18.213  10.796  1.00 84.11           N
ATOM     86  CA  GLU A  12      52.307  17.646   9.853  1.00 84.11           C
ATOM     87  CB  GLU A  12      52.177  18.222   8.431  1.00 84.11           C
ATOM     88  CG  GLU A  12      53.089  17.535   7.412  1.00 84.11           C
ATOM     89  CD  GLU A  12      52.865  18.193   6.058  1.00 84.11           C
ATOM     90  OE1 GLU A  12      52.052  19.154   5.995  1.00 84.11           O
ATOM     91  OE2 GLU A  12      53.505  17.745   5.070  1.00 84.11           O
ATOM     92  C   GLU A  12      53.711  17.891  10.328  1.00 84.11           C
ATOM     93  O   GLU A  12      54.020  18.958  10.854  1.00 84.11           O
ATOM     94  N   GLY A  13      54.608  16.889  10.169  1.00 37.70           N
ATOM     95  CA  GLY A  13      55.974  17.084  10.569  1.00 37.70           C
ATOM     96  C   GLY A  13      56.468  15.889  11.329  1.00 37.70           C
ATOM     97  O   GLY A  13      55.881  14.809  11.277  1.00 37.70           O
ATOM     98  N   ARG A  14      57.592  16.056  12.061  1.00102.55           N
ATOM     99  CA  ARG A  14      58.102  14.938  12.797  1.00102.55           C
ATOM    100  CB  ARG A  14      59.610  14.699  12.652  1.00102.55           C
ATOM    101  CG  ARG A  14      60.032  14.310  11.233  1.00102.55           C
ATOM    102  CD  ARG A  14      59.859  15.436  10.212  1.00102.55           C
ATOM    103  NE  ARG A  14      60.306  14.915   8.891  1.00102.55           N
ATOM    104  CZ  ARG A  14      60.040  15.623   7.752  1.00102.55           C
ATOM    105  NH1 ARG A  14      59.361  16.803   7.826  1.00102.55           N
ATOM    106  NH2 ARG A  14      60.452  15.146   6.541  1.00102.55           N
ATOM    107  C   ARG A  14      57.806  15.123  14.248  1.00102.55           C
ATOM    108  O   ARG A  14      57.929  16.218  14.800  1.00102.55           O
ATOM    109  N   TRP A  15      57.391  14.016  14.899  1.00 64.32           N
ATOM    110  CA  TRP A  15      57.041  14.057  16.289  1.00 64.32           C
ATOM    111  CB  TRP A  15      55.567  13.713  16.561  1.00 64.32           C
ATOM    112  CG  TRP A  15      54.584  14.768  16.114  1.00 64.32           C
ATOM    113  CD2 TRP A  15      53.914  15.664  17.015  1.00 64.32           C
ATOM    114  CD1 TRP A  15      54.129  15.063  14.863  1.00 64.32           C
ATOM    115  NE1 TRP A  15      53.222  16.095  14.925  1.00 64.32           N
ATOM    116  CE2 TRP A  15      53.079  16.471  16.244  1.00 64.32           C
ATOM    117  CE3 TRP A  15      53.988  15.798  18.371  1.00 64.32           C
ATOM    118  CZ2 TRP A  15      52.300  17.432  16.825  1.00 64.32           C
ATOM    119  CZ3 TRP A  15      53.204  16.769  18.954  1.00 64.32           C
ATOM    120  CH2 TRP A  15      52.376  17.570  18.194  1.00 64.32           C
ATOM    121  C   TRP A  15      57.857  13.028  17.000  1.00 64.32           C
ATOM    122  O   TRP A  15      58.169  11.975  16.449  1.00 64.32           O
ATOM    123  N   LYS A  16      58.250  13.328  18.253  1.00112.06           N
ATOM    124  CA  LYS A  16      58.988  12.372  19.022  1.00112.06           C
ATOM    125  CB  LYS A  16      60.279  12.949  19.628  1.00112.06           C
ATOM    126  CG  LYS A  16      61.289  11.888  20.067  1.00112.06           C
ATOM    127  CD  LYS A  16      61.925  11.148  18.887  1.00112.06           C
ATOM    128  CE  LYS A  16      63.068  10.212  19.285  1.00112.06           C
ATOM    129  NZ  LYS A  16      63.618   9.545  18.083  1.00112.06           N
ATOM    130  C   LYS A  16      58.088  11.993  20.151  1.00112.06           C
ATOM    131  O   LYS A  16      57.591  12.859  20.872  1.00112.06           O
ATOM    132  N   PHE A  17      57.835  10.682  20.326  1.00 84.13           N
ATOM    133  CA  PHE A  17      56.958  10.297  21.394  1.00 84.13           C
ATOM    134  CB  PHE A  17      55.807   9.358  20.983  1.00 84.13           C
ATOM    135  CG  PHE A  17      54.925  10.055  20.003  1.00 84.13           C
ATOM    136  CD1 PHE A  17      54.307  11.241  20.325  1.00 84.13           C
ATOM    137  CD2 PHE A  17      54.677   9.492  18.772  1.00 84.13           C
ATOM    138  CE1 PHE A  17      53.484  11.873  19.421  1.00 84.13           C
ATOM    139  CE2 PHE A  17      53.853  10.118  17.865  1.00 84.13           C
ATOM    140  CZ  PHE A  17      53.257  11.312  18.188  1.00 84.13           C
ATOM    141  C   PHE A  17      57.760   9.558  22.422  1.00 84.13           C
ATOM    142  O   PHE A  17      58.446   8.585  22.112  1.00 84.13           O
ATOM    143  N   LEU A  18      57.693  10.009  23.692  1.00 93.53           N
ATOM    144  CA  LEU A  18      58.380   9.323  24.749  1.00 93.53           C
ATOM    145  CB  LEU A  18      58.934  10.259  25.835  1.00 93.53           C
ATOM    146  CG  LEU A  18      60.025  11.217  25.321  1.00 93.53           C
ATOM    147  CD1 LEU A  18      59.467  12.181  24.261  1.00 93.53           C
ATOM    148  CD2 LEU A  18      60.721  11.946  26.481  1.00 93.53           C
ATOM    149  C   LEU A  18      57.346   8.450  25.382  1.00 93.53           C
ATOM    150  O   LEU A  18      56.265   8.928  25.716  1.00 93.53           O
ATOM    151  N   MET A  19      57.653   7.150  25.566  1.00 82.33           N
ATOM    152  CA  MET A  19      56.675   6.220  26.059  1.00 82.33           C
ATOM    153  CB  MET A  19      56.568   4.955  25.188  1.00 82.33           C
ATOM    154  CG  MET A  19      56.082   5.235  23.764  1.00 82.33           C
ATOM    155  SD  MET A  19      55.949   3.760  22.710  1.00 82.33           S
ATOM    156  CE  MET A  19      55.381   4.665  21.241  1.00 82.33           C
ATOM    157  C   MET A  19      57.046   5.758  27.435  1.00 82.33           C
ATOM    158  O   MET A  19      58.197   5.427  27.708  1.00 82.33           O
ATOM    159  N   GLY A  20      56.042   5.713  28.334  1.00 66.13           N
ATOM    160  CA  GLY A  20      56.204   5.294  29.696  1.00 66.13           C
ATOM    161  C   GLY A  20      55.674   3.895  29.842  1.00 66.13           C
ATOM    162  O   GLY A  20      55.891   3.039  28.989  1.00 66.13           O
ATOM    163  N   PRO A  21      54.874   3.711  30.864  1.00187.02           N
ATOM    164  CA  PRO A  21      54.560   2.400  31.398  1.00187.02           C
ATOM    165  CD  PRO A  21      53.787   4.653  31.076  1.00187.02           C
ATOM    166  CB  PRO A  21      53.245   2.567  32.163  1.00187.02           C
ATOM    167  CG  PRO A  21      52.591   3.799  31.518  1.00187.02           C
ATOM    168  C   PRO A  21      54.547   1.173  30.527  1.00187.02           C
ATOM    169  O   PRO A  21      55.639   0.788  30.120  1.00187.02           O
ATOM    170  N   SER A  22      53.371   0.565  30.232  1.00198.01           N
ATOM    171  CA  SER A  22      53.184  -0.631  29.428  1.00198.01           C
ATOM    172  CB  SER A  22      54.451  -1.320  28.882  1.00198.01           C
ATOM    173  OG  SER A  22      55.066  -0.503  27.897  1.00198.01           O
ATOM    174  C   SER A  22      52.451  -1.674  30.213  1.00198.01           C
ATOM    175  O   SER A  22      53.031  -2.651  30.687  1.00198.01           O
ATOM    176  N   THR A  23      51.118  -1.539  30.299  1.00142.48           N
ATOM    177  CA  THR A  23      50.365  -2.502  31.036  1.00142.48           C
ATOM    178  CB  THR A  23      50.183  -2.093  32.458  1.00142.48           C
ATOM    179  OG1 THR A  23      49.756  -3.209  33.219  1.00142.48           O
ATOM    180  CG2 THR A  23      49.184  -0.925  32.524  1.00142.48           C
ATOM    181  C   THR A  23      49.040  -2.669  30.346  1.00142.48           C
ATOM    182  O   THR A  23      48.957  -2.533  29.128  1.00142.48           O
ATOM    183  N   GLU A  24      47.978  -3.036  31.089  1.00 47.06           N
ATOM    184  CA  GLU A  24      46.678  -3.203  30.491  1.00 47.06           C
ATOM    185  CB  GLU A  24      45.814  -4.292  31.149  1.00 47.06           C
ATOM    186  CG  GLU A  24      46.305  -5.711  30.860  1.00 47.06           C
ATOM    187  CD  GLU A  24      45.372  -6.689  31.560  1.00 47.06           C
ATOM    188  OE1 GLU A  24      44.417  -6.218  32.233  1.00 47.06           O
ATOM    189  OE2 GLU A  24      45.600  -7.921  31.427  1.00 47.06           O
ATOM    190  C   GLU A  24      45.927  -1.911  30.569  1.00 47.06           C
ATOM    191  O   GLU A  24      46.414  -0.916  31.105  1.00 47.06           O
ATOM    192  N   ASN A  25      44.709  -1.896  29.985  1.00 96.77           N
ATOM    193  CA  ASN A  25      43.864  -0.734  29.962  1.00 96.77           C
ATOM    194  CB  ASN A  25      42.571  -0.948  29.156  1.00 96.77           C
ATOM    195  CG  ASN A  25      41.767  -2.047  29.836  1.00 96.77           C
ATOM    196  OD1 ASN A  25      42.287  -3.123  30.131  1.00 96.77           O
ATOM    197  ND2 ASN A  25      40.462  -1.770  30.100  1.00 96.77           N
ATOM    198  C   ASN A  25      43.472  -0.389  31.366  1.00 96.77           C
ATOM    199  O   ASN A  25      43.223   0.775  31.681  1.00 96.77           O
ATOM    200  N   SER A  26      43.305  -1.413  32.221  1.00 87.91           N
ATOM    201  CA  SER A  26      42.965  -1.196  33.598  1.00 87.91           C
ATOM    202  CB  SER A  26      42.420  -2.463  34.278  1.00 87.91           C
ATOM    203  OG  SER A  26      43.428  -3.461  34.329  1.00 87.91           O
ATOM    204  C   SER A  26      44.162  -0.759  34.378  1.00 87.91           C
ATOM    205  O   SER A  26      44.068   0.098  35.255  1.00 87.91           O
ATOM    206  N   ARG A  27      45.323  -1.366  34.077  1.00123.82           N
ATOM    207  CA  ARG A  27      46.524  -1.145  34.824  1.00123.82           C
ATOM    208  CB  ARG A  27      47.568  -2.240  34.601  1.00123.82           C
ATOM    209  CG  ARG A  27      47.143  -3.575  35.224  0.00123.82           C
ATOM    210  CD  ARG A  27      48.139  -4.724  35.040  1.00123.82           C
ATOM    211  NE  ARG A  27      48.016  -5.228  33.643  1.00123.82           N
ATOM    212  CZ  ARG A  27      48.929  -6.125  33.167  1.00123.82           C
ATOM    213  NH1 ARG A  27      49.938  -6.563  33.975  1.00123.82           N
ATOM    214  NH2 ARG A  27      48.837  -6.585  31.885  1.00123.82           N
ATOM    215  C   ARG A  27      47.088   0.227  34.619  1.00123.82           C
ATOM    216  O   ARG A  27      47.765   0.755  35.499  1.00123.82           O
ATOM    217  N   VAL A  28      46.867   0.849  33.449  1.00109.83           N
ATOM    218  CA  VAL A  28      47.435   2.152  33.276  1.00109.83           C
ATOM    219  CB  VAL A  28      48.313   2.266  32.063  1.00109.83           C
ATOM    220  CG1 VAL A  28      47.420   2.268  30.811  1.00109.83           C
ATOM    221  CG2 VAL A  28      49.201   3.514  32.205  1.00109.83           C
ATOM    222  C   VAL A  28      46.328   3.150  33.110  1.00109.83           C
ATOM    223  O   VAL A  28      45.202   2.807  32.748  1.00109.83           O
ATOM    224  N   ASN A  29      46.620   4.420  33.462  1.00 91.77           N
ATOM    225  CA  ASN A  29      45.705   5.503  33.237  1.00 91.77           C
ATOM    226  CB  ASN A  29      44.826   5.837  34.454  1.00 91.77           C
ATOM    227  CG  ASN A  29      43.670   6.707  33.977  0.00 91.77           C
ATOM    228  OD1 ASN A  29      42.681   6.205  33.446  0.00 91.77           O
ATOM    229  ND2 ASN A  29      43.791   8.046  34.174  0.00 91.77           N
ATOM    230  C   ASN A  29      46.591   6.680  32.972  1.00 91.77           C
ATOM    231  O   ASN A  29      47.404   7.046  33.820  1.00 91.77           O
ATOM    232  N   CYS A  30      46.441   7.317  31.795  1.00100.44           N
ATOM    233  CA  CYS A  30      47.364   8.341  31.403  1.00100.44           C
ATOM    234  CB  CYS A  30      47.660   8.275  29.898  1.00100.44           C
ATOM    235  SG  CYS A  30      48.128   6.589  29.413  1.00100.44           S
ATOM    236  C   CYS A  30      46.797   9.699  31.681  1.00100.44           C
ATOM    237  O   CYS A  30      46.432  10.436  30.766  1.00100.44           O
ATOM    238  N   SER A  31      46.614  10.041  32.964  1.00140.82           N
ATOM    239  CA  SER A  31      46.242  11.385  33.294  1.00140.82           C
ATOM    240  CB  SER A  31      45.440  11.452  34.602  1.00140.82           C
ATOM    241  OG  SER A  31      44.245  10.696  34.479  1.00140.82           O
ATOM    242  C   SER A  31      47.500  12.207  33.485  1.00140.82           C
ATOM    243  O   SER A  31      47.572  13.387  33.143  1.00140.82           O
ATOM    244  N   MET A  32      48.434  11.573  34.222  1.00202.65           N
ATOM    245  CA  MET A  32      49.736  11.906  34.760  1.00202.65           C
ATOM    246  CB  MET A  32      49.988  11.188  36.096  1.00202.65           C
ATOM    247  CG  MET A  32      49.026  11.607  37.209  1.00202.65           C
ATOM    248  SD  MET A  32      49.304  10.767  38.798  1.00202.65           S
ATOM    249  CE  MET A  32      47.947  11.608  39.662  1.00202.65           C
ATOM    250  C   MET A  32      51.005  11.715  33.960  1.00202.65           C
ATOM    251  O   MET A  32      51.977  12.393  34.273  1.00202.65           O
ATOM    252  N   PRO A  33      51.093  11.040  32.872  1.00273.02           N
ATOM    253  CA  PRO A  33      52.242  10.189  32.574  1.00273.02           C
ATOM    254  CD  PRO A  33      50.670  11.761  31.682  1.00273.02           C
ATOM    255  CB  PRO A  33      52.616  10.462  31.113  1.00273.02           C
ATOM    256  CG  PRO A  33      51.893  11.768  30.758  1.00273.02           C
ATOM    257  C   PRO A  33      53.476   9.908  33.415  1.00273.02           C
ATOM    258  O   PRO A  33      53.501   8.745  33.819  1.00273.02           O
ATOM    259  N   TRP A  34      54.498  10.767  33.667  1.00250.78           N
ATOM    260  CA  TRP A  34      55.615  10.393  34.535  1.00250.78           C
ATOM    261  CB  TRP A  34      55.336   9.408  35.692  1.00250.78           C
ATOM    262  CG  TRP A  34      54.450   9.977  36.775  1.00250.78           C
ATOM    263  CD2 TRP A  34      54.940  10.698  37.917  1.00250.78           C
ATOM    264  CD1 TRP A  34      53.092   9.935  36.898  1.00250.78           C
ATOM    265  NE1 TRP A  34      52.705  10.587  38.045  1.00250.78           N
ATOM    266  CE2 TRP A  34      53.832  11.062  38.681  1.00250.78           C
ATOM    267  CE3 TRP A  34      56.209  11.031  38.294  1.00250.78           C
ATOM    268  CZ2 TRP A  34      53.978  11.767  39.842  1.00250.78           C
ATOM    269  CZ3 TRP A  34      56.353  11.742  39.465  1.00250.78           C
ATOM    270  CH2 TRP A  34      55.258  12.102  40.224  1.00250.78           C
ATOM    271  C   TRP A  34      56.801   9.901  33.737  1.00250.78           C
ATOM    272  O   TRP A  34      56.986  10.295  32.590  1.00250.78           O
ATOM    273  N   LYS A  35      57.652   9.034  34.350  1.00152.27           N
ATOM    274  CA  LYS A  35      58.905   8.569  33.788  1.00152.27           C
ATOM    275  CB  LYS A  35      59.749   7.755  34.786  1.00152.27           C
ATOM    276  CG  LYS A  35      60.246   8.581  35.973  1.00152.27           C
ATOM    277  CD  LYS A  35      59.127   9.048  36.905  1.00152.27           C
ATOM    278  CE  LYS A  35      59.623   9.874  38.094  1.00152.27           C
ATOM    279  NZ  LYS A  35      60.439   9.029  38.992  1.00152.27           N
ATOM    280  C   LYS A  35      58.728   7.723  32.552  1.00152.27           C
ATOM    281  O   LYS A  35      57.849   6.865  32.459  1.00152.27           O
ATOM    282  N   PRO A  36      59.543   8.049  31.566  1.00103.29           N
ATOM    283  CA  PRO A  36      59.527   7.309  30.317  1.00103.29           C
ATOM    284  CD  PRO A  36      59.765   9.468  31.331  1.00103.29           C
ATOM    285  CB  PRO A  36      59.577   8.354  29.203  1.00103.29           C
ATOM    286  CG  PRO A  36      60.219   9.579  29.869  1.00103.29           C
ATOM    287  C   PRO A  36      60.575   6.243  30.115  1.00103.29           C
ATOM    288  O   PRO A  36      61.722   6.447  30.516  1.00103.29           O
ATOM    289  N   VAL A  37      60.190   5.094  29.512  1.00134.15           N
ATOM    290  CA  VAL A  37      61.073   4.024  29.121  1.00134.15           C
ATOM    291  CB  VAL A  37      60.371   2.698  29.073  1.00134.15           C
ATOM    292  CG1 VAL A  37      59.881   2.354  30.489  1.00134.15           C
ATOM    293  CG2 VAL A  37      59.247   2.773  28.026  1.00134.15           C
ATOM    294  C   VAL A  37      61.726   4.223  27.772  1.00134.15           C
ATOM    295  O   VAL A  37      62.935   4.034  27.639  1.00134.15           O
ATOM    296  N   LYS A  38      60.949   4.622  26.731  1.00 99.10           N
ATOM    297  CA  LYS A  38      61.486   4.585  25.388  1.00 99.10           C
ATOM    298  CB  LYS A  38      61.051   3.329  24.623  1.00 99.10           C
ATOM    299  CG  LYS A  38      61.473   2.028  25.298  1.00 99.10           C
ATOM    300  CD  LYS A  38      60.701   0.812  24.790  1.00 99.10           C
ATOM    301  CE  LYS A  38      59.210   0.848  25.132  1.00 99.10           C
ATOM    302  NZ  LYS A  38      58.539  -0.361  24.604  1.00 99.10           N
ATOM    303  C   LYS A  38      60.999   5.732  24.555  1.00 99.10           C
ATOM    304  O   LYS A  38      60.109   6.485  24.944  1.00 99.10           O
ATOM    305  N   THR A  39      61.602   5.880  23.352  1.00 97.76           N
ATOM    306  CA  THR A  39      61.223   6.921  22.440  1.00 97.76           C
ATOM    307  CB  THR A  39      62.313   7.921  22.190  1.00 97.76           C
ATOM    308  OG1 THR A  39      61.802   9.029  21.466  1.00 97.76           O
ATOM    309  CG2 THR A  39      63.439   7.236  21.398  1.00 97.76           C
ATOM    310  C   THR A  39      60.876   6.301  21.119  1.00 97.76           C
ATOM    311  O   THR A  39      61.430   5.270  20.740  1.00 97.76           O
ATOM    312  N   TRP A  40      59.913   6.916  20.397  1.00150.28           N
ATOM    313  CA  TRP A  40      59.495   6.448  19.103  1.00150.28           C
ATOM    314  CB  TRP A  40      58.113   5.773  19.147  1.00150.28           C
ATOM    315  CG  TRP A  40      57.642   5.165  17.849  1.00150.28           C
ATOM    316  CD2 TRP A  40      57.785   3.773  17.527  1.00150.28           C
ATOM    317  CD1 TRP A  40      56.988   5.740  16.799  1.00150.28           C
ATOM    318  NE1 TRP A  40      56.715   4.792  15.841  1.00150.28           N
ATOM    319  CE2 TRP A  40      57.198   3.577  16.278  1.00150.28           C
ATOM    320  CE3 TRP A  40      58.350   2.742  18.222  1.00150.28           C
ATOM    321  CZ2 TRP A  40      57.169   2.339  15.701  1.00150.28           C
ATOM    322  CZ3 TRP A  40      58.326   1.497  17.633  1.00150.28           C
ATOM    323  CH2 TRP A  40      57.746   1.300  16.397  1.00150.28           C
ATOM    324  C   TRP A  40      59.357   7.674  18.245  1.00150.28           C
ATOM    325  O   TRP A  40      58.729   8.651  18.647  1.00150.28           O
ATOM    326  N   ILE A  41      59.914   7.657  17.020  1.00 88.86           N
ATOM    327  CA  ILE A  41      59.833   8.833  16.195  1.00 88.86           C
ATOM    328  CB  ILE A  41      61.151   9.236  15.595  1.00 88.86           C
ATOM    329  CG1 ILE A  41      61.039  10.619  14.931  1.00 88.86           C
ATOM    330  CG2 ILE A  41      61.617   8.118  14.647  1.00 88.86           C
ATOM    331  CD1 ILE A  41      62.391  11.227  14.557  1.00 88.86           C
ATOM    332  C   ILE A  41      58.892   8.547  15.065  1.00 88.86           C
ATOM    333  O   ILE A  41      58.955   7.483  14.452  1.00 88.86           O
ATOM    334  N   VAL A  42      57.967   9.493  14.781  1.00 44.50           N
ATOM    335  CA  VAL A  42      57.020   9.286  13.720  1.00 44.50           C
ATOM    336  CB  VAL A  42      55.618   9.061  14.206  1.00 44.50           C
ATOM    337  CG1 VAL A  42      55.595   7.771  15.044  1.00 44.50           C
ATOM    338  CG2 VAL A  42      55.152  10.312  14.970  1.00 44.50           C
ATOM    339  C   VAL A  42      56.989  10.499  12.840  1.00 44.50           C
ATOM    340  O   VAL A  42      57.110  11.632  13.304  1.00 44.50           O
ATOM    341  N   SER A  43      56.827  10.272  11.520  1.00 45.56           N
ATOM    342  CA  SER A  43      56.743  11.348  10.575  1.00 45.56           C
ATOM    343  CB  SER A  43      57.754  11.232   9.421  1.00 45.56           C
ATOM    344  OG  SER A  43      59.079  11.325   9.922  1.00 45.56           O
ATOM    345  C   SER A  43      55.374  11.302   9.974  1.00 45.56           C
ATOM    346  O   SER A  43      54.893  10.243   9.570  1.00 45.56           O
ATOM    347  N   LEU A  44      54.711  12.474   9.909  1.00 63.91           N
ATOM    348  CA  LEU A  44      53.378  12.556   9.378  1.00 63.91           C
ATOM    349  CB  LEU A  44      52.397  13.233  10.349  1.00 63.91           C
ATOM    350  CG  LEU A  44      52.304  12.512  11.708  1.00 63.91           C
ATOM    351  CD1 LEU A  44      51.312  13.215  12.648  1.00 63.91           C
ATOM    352  CD2 LEU A  44      52.010  11.014  11.531  1.00 63.91           C
ATOM    353  C   LEU A  44      53.447  13.399   8.144  1.00 63.91           C
ATOM    354  O   LEU A  44      53.902  14.541   8.187  1.00 63.91           O
ATOM    355  N   ARG A  45      52.972  12.854   7.005  1.00159.06           N
ATOM    356  CA  ARG A  45      53.051  13.559   5.756  1.00159.06           C
ATOM    357  CB  ARG A  45      53.778  12.770   4.657  1.00159.06           C
ATOM    358  CG  ARG A  45      55.253  12.517   4.974  1.00159.06           C
ATOM    359  CD  ARG A  45      56.008  11.820   3.843  1.00159.06           C
ATOM    360  NE  ARG A  45      56.032  12.763   2.690  1.00159.06           N
ATOM    361  CZ  ARG A  45      57.001  13.721   2.613  1.00159.06           C
ATOM    362  NH1 ARG A  45      57.955  13.810   3.585  1.00159.06           N
ATOM    363  NH2 ARG A  45      57.013  14.593   1.563  1.00159.06           N
ATOM    364  C   ARG A  45      51.674  13.843   5.260  1.00159.06           C
ATOM    365  O   ARG A  45      50.745  13.116   5.589  1.00159.06           O
ATOM    366  N   PHE A  46      51.581  14.881   4.396  1.00237.50           N
ATOM    367  CA  PHE A  46      50.462  15.618   3.851  1.00237.50           C
ATOM    368  CB  PHE A  46      51.037  16.733   2.950  1.00237.50           C
ATOM    369  CG  PHE A  46      50.009  17.593   2.305  1.00237.50           C
ATOM    370  CD1 PHE A  46      49.473  18.658   2.986  1.00237.50           C
ATOM    371  CD2 PHE A  46      49.612  17.360   1.006  1.00237.50           C
ATOM    372  CE1 PHE A  46      48.538  19.465   2.387  1.00237.50           C
ATOM    373  CE2 PHE A  46      48.676  18.163   0.403  1.00237.50           C
ATOM    374  CZ  PHE A  46      48.137  19.217   1.095  1.00237.50           C
ATOM    375  C   PHE A  46      49.407  14.869   3.076  1.00237.50           C
ATOM    376  O   PHE A  46      49.492  14.764   1.870  1.00237.50           O
ATOM    377  N   PRO A  47      48.665  14.032   3.681  1.00308.93           N
ATOM    378  CA  PRO A  47      47.276  13.775   3.391  1.00308.93           C
ATOM    379  CD  PRO A  47      49.352  12.814   3.230  1.00308.93           C
ATOM    380  CB  PRO A  47      47.196  12.904   2.139  1.00308.93           C
ATOM    381  CG  PRO A  47      48.517  12.130   2.131  1.00308.93           C
ATOM    382  C   PRO A  47      47.065  13.064   4.700  1.00308.93           C
ATOM    383  O   PRO A  47      46.669  13.678   5.686  1.00308.93           O
ATOM    384  N   ASP A  48      47.096  11.718   4.612  1.00269.61           N
ATOM    385  CA  ASP A  48      47.080  10.666   5.597  1.00269.61           C
ATOM    386  CB  ASP A  48      46.175   9.499   5.179  1.00269.61           C
ATOM    387  CG  ASP A  48      44.754   9.837   5.547  1.00269.61           C
ATOM    388  OD1 ASP A  48      44.574  10.795   6.345  1.00269.61           O
ATOM    389  OD2 ASP A  48      43.832   9.135   5.052  1.00269.61           O
ATOM    390  C   ASP A  48      48.332   9.962   6.074  1.00269.61           C
ATOM    391  O   ASP A  48      48.191   9.160   6.991  1.00269.61           O
ATOM    392  N   LEU A  49      49.541  10.092   5.488  1.00171.54           N
ATOM    393  CA  LEU A  49      50.477   9.015   5.794  1.00171.54           C
ATOM    394  CB  LEU A  49      51.388   8.700   4.596  1.00171.54           C
ATOM    395  CG  LEU A  49      52.164   7.378   4.717  1.00171.54           C
ATOM    396  CD1 LEU A  49      51.220   6.171   4.625  1.00171.54           C
ATOM    397  CD2 LEU A  49      53.279   7.295   3.673  1.00171.54           C
ATOM    398  C   LEU A  49      51.361   9.216   7.001  1.00171.54           C
ATOM    399  O   LEU A  49      51.856  10.305   7.279  1.00171.54           O
ATOM    400  N   ALA A  50      51.600   8.113   7.754  1.00 42.92           N
ATOM    401  CA  ALA A  50      52.469   8.140   8.904  1.00 42.92           C
ATOM    402  CB  ALA A  50      51.744   7.855  10.230  1.00 42.92           C
ATOM    403  C   ALA A  50      53.506   7.066   8.730  1.00 42.92           C
ATOM    404  O   ALA A  50      53.218   6.002   8.187  1.00 42.92           O
ATOM    405  N   ILE A  51      54.765   7.335   9.147  1.00108.26           N
ATOM    406  CA  ILE A  51      55.789   6.324   9.053  1.00108.26           C
ATOM    407  CB  ILE A  51      56.529   6.361   7.754  1.00108.26           C
ATOM    408  CG1 ILE A  51      57.282   7.694   7.601  1.00108.26           C
ATOM    409  CG2 ILE A  51      55.502   6.091   6.643  1.00108.26           C
ATOM    410  CD1 ILE A  51      58.305   7.696   6.466  1.00108.26           C
ATOM    411  C   ILE A  51      56.789   6.544  10.152  1.00108.26           C
ATOM    412  O   ILE A  51      56.907   7.652  10.671  1.00108.26           O
ATOM    413  N   ASP A  52      57.522   5.481  10.565  1.00 93.00           N
ATOM    414  CA  ASP A  52      58.550   5.675  11.555  1.00 93.00           C
ATOM    415  CB  ASP A  52      58.300   5.027  12.932  1.00 93.00           C
ATOM    416  CG  ASP A  52      58.046   3.545  12.793  1.00 93.00           C
ATOM    417  OD1 ASP A  52      57.142   3.173  11.998  1.00 93.00           O
ATOM    418  OD2 ASP A  52      58.746   2.768  13.496  1.00 93.00           O
ATOM    419  C   ASP A  52      59.890   5.313  10.980  1.00 93.00           C
ATOM    420  O   ASP A  52      59.979   4.601   9.984  1.00 93.00           O
ATOM    421  N   GLU A  53      60.963   5.895  11.560  1.00164.80           N
ATOM    422  CA  GLU A  53      62.316   5.812  11.072  1.00164.80           C
ATOM    423  CB  GLU A  53      63.226   6.862  11.732  1.00164.80           C
ATOM    424  CG  GLU A  53      64.665   6.842  11.215  1.00164.80           C
ATOM    425  CD  GLU A  53      64.671   7.439   9.815  1.00164.80           C
ATOM    426  OE1 GLU A  53      63.574   7.828   9.333  1.00164.80           O
ATOM    427  OE2 GLU A  53      65.773   7.513   9.209  1.00164.80           O
ATOM    428  C   GLU A  53      62.989   4.514  11.232  1.00164.80           C
ATOM    429  O   GLU A  53      63.538   3.972  10.270  1.00164.80           O
ATOM    430  N   THR A  54      62.968   3.990  12.462  1.00 96.65           N
ATOM    431  CA  THR A  54      63.708   2.798  12.666  1.00 96.65           C
ATOM    432  CB  THR A  54      63.643   2.304  14.080  1.00 96.65           C
ATOM    433  OG1 THR A  54      62.304   1.987  14.429  1.00 96.65           O
ATOM    434  CG2 THR A  54      64.188   3.402  15.010  1.00 96.65           C
ATOM    435  C   THR A  54      63.078   1.781  11.804  1.00 96.65           C
ATOM    436  O   THR A  54      63.753   1.040  11.091  1.00 96.65           O
ATOM    437  N   VAL A  55      61.740   1.737  11.833  1.00146.75           N
ATOM    438  CA  VAL A  55      61.207   0.640  11.097  1.00146.75           C
ATOM    439  CB  VAL A  55      59.911   0.104  11.626  1.00146.75           C
ATOM    440  CG1 VAL A  55      58.794   1.099  11.329  1.00146.75           C
ATOM    441  CG2 VAL A  55      59.688  -1.292  11.021  1.00146.75           C
ATOM    442  C   VAL A  55      61.101   0.826   9.620  1.00146.75           C
ATOM    443  O   VAL A  55      61.426  -0.087   8.863  1.00146.75           O
ATOM    444  N   GLY A  56      60.660   2.010   9.155  1.00 25.34           N
ATOM    445  CA  GLY A  56      60.415   2.132   7.749  1.00 25.34           C
ATOM    446  C   GLY A  56      59.008   1.658   7.514  1.00 25.34           C
ATOM    447  O   GLY A  56      58.600   1.427   6.377  1.00 25.34           O
ATOM    448  N   ARG A  57      58.230   1.490   8.604  1.00 85.19           N
ATOM    449  CA  ARG A  57      56.866   1.039   8.536  1.00 85.19           C
ATOM    450  CB  ARG A  57      56.305   0.498   9.863  1.00 85.19           C
ATOM    451  CG  ARG A  57      56.871  -0.865  10.262  1.00 85.19           C
ATOM    452  CD  ARG A  57      56.242  -2.036   9.504  1.00 85.19           C
ATOM    453  NE  ARG A  57      54.807  -2.107   9.899  1.00 85.19           N
ATOM    454  CZ  ARG A  57      53.959  -2.948   9.238  1.00 85.19           C
ATOM    455  NH1 ARG A  57      54.427  -3.722   8.215  1.00 85.19           N
ATOM    456  NH2 ARG A  57      52.645  -3.017   9.601  1.00 85.19           N
ATOM    457  C   ARG A  57      56.004   2.187   8.122  1.00 85.19           C
ATOM    458  O   ARG A  57      56.325   3.347   8.380  1.00 85.19           O
ATOM    459  N   THR A  58      54.874   1.881   7.452  1.00 96.13           N
ATOM    460  CA  THR A  58      53.992   2.914   6.995  1.00 96.13           C
ATOM    461  CB  THR A  58      53.799   2.921   5.506  1.00 96.13           C
ATOM    462  OG1 THR A  58      53.071   4.075   5.111  1.00 96.13           O
ATOM    463  CG2 THR A  58      53.040   1.647   5.101  1.00 96.13           C
ATOM    464  C   THR A  58      52.646   2.705   7.617  1.00 96.13           C
ATOM    465  O   THR A  58      52.284   1.586   7.976  1.00 96.13           O
ATOM    466  N   GLY A  59      51.865   3.799   7.760  1.00 29.09           N
ATOM    467  CA  GLY A  59      50.570   3.723   8.379  1.00 29.09           C
ATOM    468  C   GLY A  59      49.830   4.988   8.054  1.00 29.09           C
ATOM    469  O   GLY A  59      50.186   5.684   7.109  1.00 29.09           O
ATOM    470  N   PHE A  60      48.767   5.322   8.824  1.00104.70           N
ATOM    471  CA  PHE A  60      48.000   6.498   8.504  1.00104.70           C
ATOM    472  CB  PHE A  60      46.666   6.178   7.805  1.00104.70           C
ATOM    473  CG  PHE A  60      45.839   5.373   8.749  1.00104.70           C
ATOM    474  CD1 PHE A  60      45.021   5.988   9.669  1.00104.70           C
ATOM    475  CD2 PHE A  60      45.884   3.998   8.716  1.00104.70           C
ATOM    476  CE1 PHE A  60      44.260   5.245  10.540  1.00104.70           C
ATOM    477  CE2 PHE A  60      45.125   3.249   9.584  1.00104.70           C
ATOM    478  CZ  PHE A  60      44.311   3.873  10.499  1.00104.70           C
ATOM    479  C   PHE A  60      47.672   7.277   9.746  1.00104.70           C
ATOM    480  O   PHE A  60      47.815   6.775  10.860  1.00104.70           O
ATOM    481  N   TRP A  61      47.256   8.560   9.576  1.00148.25           N
ATOM    482  CA  TRP A  61      46.850   9.330  10.719  1.00148.25           C
ATOM    483  CB  TRP A  61      47.927  10.221  11.374  1.00148.25           C
ATOM    484  CG  TRP A  61      47.976  11.662  10.913  1.00148.25           C
ATOM    485  CD2 TRP A  61      48.846  12.213   9.914  1.00148.25           C
ATOM    486  CD1 TRP A  61      47.238  12.707  11.393  1.00148.25           C
ATOM    487  NE1 TRP A  61      47.590  13.869  10.757  1.00148.25           N
ATOM    488  CE2 TRP A  61      48.581  13.584   9.846  1.00148.25           C
ATOM    489  CE3 TRP A  61      49.794  11.632   9.124  1.00148.25           C
ATOM    490  CZ2 TRP A  61      49.259  14.395   8.985  1.00148.25           C
ATOM    491  CZ3 TRP A  61      50.469  12.458   8.254  1.00148.25           C
ATOM    492  CH2 TRP A  61      50.210  13.810   8.185  1.00148.25           C
ATOM    493  C   TRP A  61      45.772  10.272  10.274  1.00148.25           C
ATOM    494  O   TRP A  61      45.504  10.421   9.083  1.00148.25           O
ATOM    495  N   THR A  62      45.080  10.894  11.248  1.00122.35           N
ATOM    496  CA  THR A  62      44.087  11.885  10.959  1.00122.35           C
ATOM    497  CB  THR A  62      42.702  11.321  10.828  1.00122.35           C
ATOM    498  OG1 THR A  62      41.777  12.353  10.521  1.00122.35           O
ATOM    499  CG2 THR A  62      42.318  10.631  12.149  1.00122.35           C
ATOM    500  C   THR A  62      44.077  12.814  12.127  1.00122.35           C
ATOM    501  O   THR A  62      44.328  12.400  13.257  1.00122.35           O
ATOM    502  N   LEU A  63      43.819  14.113  11.884  1.00120.96           N
ATOM    503  CA  LEU A  63      43.704  15.032  12.974  1.00120.96           C
ATOM    504  CB  LEU A  63      43.925  16.491  12.508  1.00120.96           C
ATOM    505  CG  LEU A  63      44.210  17.564  13.585  1.00120.96           C
ATOM    506  CD1 LEU A  63      44.395  18.940  12.927  1.00120.96           C
ATOM    507  CD2 LEU A  63      43.165  17.615  14.708  1.00120.96           C
ATOM    508  C   LEU A  63      42.281  14.826  13.408  1.00120.96           C
ATOM    509  O   LEU A  63      41.464  14.357  12.618  1.00120.96           O
ATOM    510  N   ILE A  64      41.953  15.084  14.687  1.00 74.82           N
ATOM    511  CA  ILE A  64      40.588  14.966  15.120  1.00 74.82           C
ATOM    512  CB  ILE A  64      40.443  14.199  16.403  1.00 74.82           C
ATOM    513  CG1 ILE A  64      40.939  12.756  16.207  1.00 74.82           C
ATOM    514  CG2 ILE A  64      38.980  14.292  16.866  1.00 74.82           C
ATOM    515  CD1 ILE A  64      41.105  11.984  17.514  1.00 74.82           C
ATOM    516  C   ILE A  64      40.128  16.369  15.357  1.00 74.82           C
ATOM    517  O   ILE A  64      40.397  16.956  16.403  1.00 74.82           O
ATOM    518  N   TYR A  65      39.430  16.950  14.364  1.00151.55           N
ATOM    519  CA  TYR A  65      38.949  18.297  14.454  1.00151.55           C
ATOM    520  CB  TYR A  65      37.903  18.455  15.576  1.00151.55           C
ATOM    521  CG  TYR A  65      37.187  19.754  15.428  1.00151.55           C
ATOM    522  CD1 TYR A  65      36.398  19.984  14.324  1.00151.55           C
ATOM    523  CD2 TYR A  65      37.259  20.717  16.407  1.00151.55           C
ATOM    524  CE1 TYR A  65      35.719  21.171  14.180  1.00151.55           C
ATOM    525  CE2 TYR A  65      36.582  21.906  16.270  1.00151.55           C
ATOM    526  CZ  TYR A  65      35.814  22.136  15.154  1.00151.55           C
ATOM    527  OH  TYR A  65      35.118  23.355  15.011  1.00151.55           O
ATOM    528  C   TYR A  65      40.161  19.156  14.700  1.00151.55           C
ATOM    529  O   TYR A  65      41.073  19.181  13.874  1.00151.55           O
ATOM    530  N   ASN A  66      40.226  19.867  15.849  1.00139.91           N
ATOM    531  CA  ASN A  66      41.404  20.647  16.152  1.00139.91           C
ATOM    532  CB  ASN A  66      41.149  22.171  16.176  1.00139.91           C
ATOM    533  CG  ASN A  66      40.147  22.518  17.274  1.00139.91           C
ATOM    534  OD1 ASN A  66      39.556  21.641  17.902  1.00139.91           O
ATOM    535  ND2 ASN A  66      39.931  23.841  17.500  1.00139.91           N
ATOM    536  C   ASN A  66      41.891  20.256  17.523  1.00139.91           C
ATOM    537  O   ASN A  66      42.702  20.956  18.130  1.00139.91           O
ATOM    538  N   GLN A  67      41.338  19.150  18.057  1.00112.71           N
ATOM    539  CA  GLN A  67      41.592  18.627  19.378  1.00112.71           C
ATOM    540  CB  GLN A  67      40.432  17.740  19.847  1.00112.71           C
ATOM    541  CG  GLN A  67      39.111  18.501  19.943  1.00112.71           C
ATOM    542  CD  GLN A  67      39.190  19.397  21.166  1.00112.71           C
ATOM    543  OE1 GLN A  67      38.647  19.067  22.218  1.00112.71           O
ATOM    544  NE2 GLN A  67      39.893  20.554  21.036  1.00112.71           N
ATOM    545  C   GLN A  67      42.842  17.814  19.575  1.00112.71           C
ATOM    546  O   GLN A  67      43.522  17.958  20.591  1.00112.71           O
ATOM    547  N   GLY A  68      43.156  16.904  18.632  1.00 43.47           N
ATOM    548  CA  GLY A  68      44.256  16.000  18.818  1.00 43.47           C
ATOM    549  C   GLY A  68      44.324  15.137  17.594  1.00 43.47           C
ATOM    550  O   GLY A  68      43.786  15.505  16.553  1.00 43.47           O
ATOM    551  N   TYR A  69      45.003  13.970  17.681  1.00 85.02           N
ATOM    552  CA  TYR A  69      45.180  13.143  16.517  1.00 85.02           C
ATOM    553  CB  TYR A  69      46.519  13.431  15.815  1.00 85.02           C
ATOM    554  CG  TYR A  69      47.607  13.217  16.822  1.00 85.02           C
ATOM    555  CD1 TYR A  69      47.951  14.214  17.709  1.00 85.02           C
ATOM    556  CD2 TYR A  69      48.288  12.022  16.885  1.00 85.02           C
ATOM    557  CE1 TYR A  69      48.949  14.025  18.638  1.00 85.02           C
ATOM    558  CE2 TYR A  69      49.288  11.825  17.811  1.00 85.02           C
ATOM    559  CZ  TYR A  69      49.621  12.828  18.690  1.00 85.02           C
ATOM    560  OH  TYR A  69      50.645  12.629  19.640  1.00 85.02           O
ATOM    561  C   TYR A  69      45.196  11.680  16.871  1.00 85.02           C
ATOM    562  O   TYR A  69      45.391  11.288  18.023  1.00 85.02           O
ATOM    563  N   GLU A  70      44.965  10.829  15.845  1.00 86.00           N
ATOM    564  CA  GLU A  70      45.081   9.406  15.998  1.00 86.00           C
ATOM    565  CB  GLU A  70      43.759   8.623  15.905  1.00 86.00           C
ATOM    566  CG  GLU A  70      43.964   7.133  16.198  1.00 86.00           C
ATOM    567  CD  GLU A  70      42.617   6.429  16.239  1.00 86.00           C
ATOM    568  OE1 GLU A  70      42.108   6.063  15.146  1.00 86.00           O
ATOM    569  OE2 GLU A  70      42.081   6.242  17.364  1.00 86.00           O
ATOM    570  C   GLU A  70      45.981   8.912  14.909  1.00 86.00           C
ATOM    571  O   GLU A  70      45.832   9.287  13.746  1.00 86.00           O
ATOM    572  N   ALA A  71      46.967   8.068  15.278  1.00 43.58           N
ATOM    573  CA  ALA A  71      47.863   7.515  14.305  1.00 43.58           C
ATOM    574  CB  ALA A  71      49.325   7.951  14.498  1.00 43.58           C
ATOM    575  C   ALA A  71      47.823   6.032  14.460  1.00 43.58           C
ATOM    576  O   ALA A  71      47.888   5.510  15.574  1.00 43.58           O
ATOM    577  N   VAL A  72      47.688   5.316  13.327  1.00 47.00           N
ATOM    578  CA  VAL A  72      47.708   3.886  13.366  1.00 47.00           C
ATOM    579  CB  VAL A  72      46.524   3.256  12.690  1.00 47.00           C
ATOM    580  CG1 VAL A  72      46.699   1.728  12.709  1.00 47.00           C
ATOM    581  CG2 VAL A  72      45.245   3.746  13.389  1.00 47.00           C
ATOM    582  C   VAL A  72      48.922   3.486  12.601  1.00 47.00           C
ATOM    583  O   VAL A  72      49.003   3.693  11.390  1.00 47.00           O
ATOM    584  N   ILE A  73      49.925   2.935  13.308  1.00100.91           N
ATOM    585  CA  ILE A  73      51.101   2.523  12.614  1.00100.91           C
ATOM    586  CB  ILE A  73      52.178   3.568  12.595  1.00100.91           C
ATOM    587  CG1 ILE A  73      53.297   3.169  11.619  1.00100.91           C
ATOM    588  CG2 ILE A  73      52.655   3.788  14.041  1.00100.91           C
ATOM    589  CD1 ILE A  73      54.276   4.303  11.319  1.00100.91           C
ATOM    590  C   ILE A  73      51.653   1.327  13.317  1.00100.91           C
ATOM    591  O   ILE A  73      51.657   1.268  14.545  1.00100.91           O
ATOM    592  N   ARG A  74      52.128   0.338  12.538  1.00 97.89           N
ATOM    593  CA  ARG A  74      52.790  -0.816  13.076  1.00 97.89           C
ATOM    594  CB  ARG A  74      54.174  -0.472  13.657  1.00 97.89           C
ATOM    595  CG  ARG A  74      55.010  -1.687  14.061  1.00 97.89           C
ATOM    596  CD  ARG A  74      56.390  -1.305  14.603  1.00 97.89           C
ATOM    597  NE  ARG A  74      57.105  -2.562  14.957  1.00 97.89           N
ATOM    598  CZ  ARG A  74      58.467  -2.615  14.863  1.00 97.89           C
ATOM    599  NH1 ARG A  74      59.163  -1.521  14.436  1.00 97.89           N
ATOM    600  NH2 ARG A  74      59.131  -3.761  15.191  1.00 97.89           N
ATOM    601  C   ARG A  74      51.966  -1.494  14.142  1.00 97.89           C
ATOM    602  O   ARG A  74      52.487  -1.861  15.193  1.00 97.89           O
ATOM    603  N   ASN A  75      50.659  -1.702  13.881  1.00 86.34           N
ATOM    604  CA  ASN A  75      49.755  -2.395  14.766  1.00 86.34           C
ATOM    605  CB  ASN A  75      50.138  -3.863  14.989  1.00 86.34           C
ATOM    606  CG  ASN A  75      49.798  -4.637  13.719  1.00 86.34           C
ATOM    607  OD1 ASN A  75      50.482  -5.590  13.350  1.00 86.34           O
ATOM    608  ND2 ASN A  75      48.704  -4.215  13.031  1.00 86.34           N
ATOM    609  C   ASN A  75      49.615  -1.715  16.101  1.00 86.34           C
ATOM    610  O   ASN A  75      49.278  -2.358  17.096  1.00 86.34           O
ATOM    611  N   ARG A  76      49.830  -0.387  16.160  1.00 91.70           N
ATOM    612  CA  ARG A  76      49.643   0.345  17.383  1.00 91.70           C
ATOM    613  CB  ARG A  76      50.958   0.816  18.027  1.00 91.70           C
ATOM    614  CG  ARG A  76      51.838  -0.330  18.529  1.00 91.70           C
ATOM    615  CD  ARG A  76      51.410  -0.878  19.892  1.00 91.70           C
ATOM    616  NE  ARG A  76      52.349  -1.978  20.248  1.00 91.70           N
ATOM    617  CZ  ARG A  76      52.330  -2.511  21.505  1.00 91.70           C
ATOM    618  NH1 ARG A  76      51.448  -2.037  22.433  1.00 91.70           N
ATOM    619  NH2 ARG A  76      53.190  -3.519  21.833  1.00 91.70           N
ATOM    620  C   ARG A  76      48.861   1.573  17.039  1.00 91.70           C
ATOM    621  O   ARG A  76      48.957   2.088  15.925  1.00 91.70           O
ATOM    622  N   LYS A  77      48.040   2.064  17.989  1.00 51.72           N
ATOM    623  CA  LYS A  77      47.279   3.252  17.743  1.00 51.72           C
ATOM    624  CB  LYS A  77      45.757   3.062  17.868  1.00 51.72           C
ATOM    625  CG  LYS A  77      45.166   2.188  16.761  1.00 51.72           C
ATOM    626  CD  LYS A  77      43.692   1.840  16.972  1.00 51.72           C
ATOM    627  CE  LYS A  77      43.108   0.964  15.861  1.00 51.72           C
ATOM    628  NZ  LYS A  77      41.662   0.754  16.090  1.00 51.72           N
ATOM    629  C   LYS A  77      47.696   4.265  18.758  1.00 51.72           C
ATOM    630  O   LYS A  77      47.743   3.988  19.958  1.00 51.72           O
ATOM    631  N   PHE A  78      48.019   5.482  18.279  1.00 58.20           N
ATOM    632  CA  PHE A  78      48.448   6.517  19.162  1.00 58.20           C
ATOM    633  CB  PHE A  78      49.765   7.189  18.732  1.00 58.20           C
ATOM    634  CG  PHE A  78      50.854   6.178  18.837  1.00 58.20           C
ATOM    635  CD1 PHE A  78      51.071   5.275  17.822  1.00 58.20           C
ATOM    636  CD2 PHE A  78      51.663   6.136  19.950  1.00 58.20           C
ATOM    637  CE1 PHE A  78      52.076   4.342  17.916  1.00 58.20           C
ATOM    638  CE2 PHE A  78      52.670   5.205  20.049  1.00 58.20           C
ATOM    639  CZ  PHE A  78      52.879   4.306  19.031  1.00 58.20           C
ATOM    640  C   PHE A  78      47.402   7.589  19.170  1.00 58.20           C
ATOM    641  O   PHE A  78      46.952   8.045  18.122  1.00 58.20           O
ATOM    642  N   PHE A  79      46.970   8.014  20.370  1.00149.08           N
ATOM    643  CA  PHE A  79      46.001   9.067  20.470  1.00149.08           C
ATOM    644  CB  PHE A  79      44.565   8.549  20.680  1.00149.08           C
ATOM    645  CG  PHE A  79      43.696   9.677  21.123  1.00149.08           C
ATOM    646  CD1 PHE A  79      43.331  10.684  20.259  1.00149.08           C
ATOM    647  CD2 PHE A  79      43.268   9.735  22.430  1.00149.08           C
ATOM    648  CE1 PHE A  79      42.533  11.719  20.691  1.00149.08           C
ATOM    649  CE2 PHE A  79      42.469  10.764  22.866  1.00149.08           C
ATOM    650  CZ  PHE A  79      42.098  11.759  21.994  1.00149.08           C
ATOM    651  C   PHE A  79      46.358   9.977  21.603  1.00149.08           C
ATOM    652  O   PHE A  79      46.801   9.527  22.660  1.00149.08           O
ATOM    653  N   GLY A  80      46.162  11.299  21.391  1.00 65.71           N
ATOM    654  CA  GLY A  80      46.458  12.273  22.404  1.00 65.71           C
ATOM    655  C   GLY A  80      45.835  13.574  22.001  1.00 65.71           C
ATOM    656  O   GLY A  80      45.618  13.836  20.817  1.00 65.71           O
ATOM    657  N   PHE A  81      45.533  14.425  23.003  1.00142.76           N
ATOM    658  CA  PHE A  81      44.991  15.727  22.735  1.00142.76           C
ATOM    659  CB  PHE A  81      44.019  16.280  23.797  1.00142.76           C
ATOM    660  CG  PHE A  81      42.723  15.543  23.795  1.00142.76           C
ATOM    661  CD1 PHE A  81      41.767  15.824  22.847  1.00142.76           C
ATOM    662  CD2 PHE A  81      42.458  14.574  24.736  1.00142.76           C
ATOM    663  CE1 PHE A  81      40.566  15.156  22.838  1.00142.76           C
ATOM    664  CE2 PHE A  81      41.257  13.904  24.733  1.00142.76           C
ATOM    665  CZ  PHE A  81      40.307  14.194  23.783  1.00142.76           C
ATOM    666  C   PHE A  81      46.146  16.673  22.742  1.00142.76           C
ATOM    667  O   PHE A  81      47.144  16.445  23.423  1.00142.76           O
ATOM    668  N   SER A  82      46.045  17.768  21.967  1.00 81.08           N
ATOM    669  CA  SER A  82      47.112  18.729  21.951  1.00 81.08           C
ATOM    670  CB  SER A  82      46.884  19.891  20.967  1.00 81.08           C
ATOM    671  OG  SER A  82      47.981  20.792  21.012  1.00 81.08           O
ATOM    672  C   SER A  82      47.187  19.299  23.336  1.00 81.08           C
ATOM    673  O   SER A  82      46.185  19.358  24.048  1.00 81.08           O
ATOM    674  N   ASP A  83      48.396  19.721  23.755  1.00 94.68           N
ATOM    675  CA  ASP A  83      48.630  20.179  25.099  1.00 94.68           C
ATOM    676  CB  ASP A  83      50.127  20.240  25.451  1.00 94.68           C
ATOM    677  CG  ASP A  83      50.287  20.358  26.961  1.00 94.68           C
ATOM    678  OD1 ASP A  83      49.290  20.108  27.690  1.00 94.68           O
ATOM    679  OD2 ASP A  83      51.416  20.696  27.407  1.00 94.68           O
ATOM    680  C   ASP A  83      48.058  21.543  25.335  1.00 94.68           C
ATOM    681  O   ASP A  83      47.999  22.385  24.440  1.00 94.68           O
ATOM    682  N   PHE A  84      47.599  21.775  26.585  1.00 65.64           N
ATOM    683  CA  PHE A  84      47.130  23.059  27.015  1.00 65.64           C
ATOM    684  CB  PHE A  84      45.646  23.325  26.690  1.00 65.64           C
ATOM    685  CG  PHE A  84      44.798  22.309  27.377  1.00 65.64           C
ATOM    686  CD1 PHE A  84      44.377  22.503  28.673  1.00 65.64           C
ATOM    687  CD2 PHE A  84      44.418  21.162  26.719  1.00 65.64           C
ATOM    688  CE1 PHE A  84      43.592  21.565  29.302  1.00 65.64           C
ATOM    689  CE2 PHE A  84      43.634  20.220  27.344  1.00 65.64           C
ATOM    690  CZ  PHE A  84      43.218  20.422  28.638  1.00 65.64           C
ATOM    691  C   PHE A  84      47.319  23.107  28.499  1.00 65.64           C
ATOM    692  O   PHE A  84      47.259  22.076  29.169  1.00 65.64           O
ATOM    693  N   GLU A  85      47.586  24.305  29.057  1.00 85.50           N
ATOM    694  CA  GLU A  85      47.765  24.377  30.478  1.00 85.50           C
ATOM    695  CB  GLU A  85      49.239  24.453  30.919  1.00 85.50           C
ATOM    696  CG  GLU A  85      49.976  25.690  30.403  1.00 85.50           C
ATOM    697  CD  GLU A  85      51.409  25.626  30.913  1.00 85.50           C
ATOM    698  OE1 GLU A  85      51.729  24.662  31.659  1.00 85.50           O
ATOM    699  OE2 GLU A  85      52.201  26.542  30.566  1.00 85.50           O
ATOM    700  C   GLU A  85      47.082  25.607  30.977  1.00 85.50           C
ATOM    701  O   GLU A  85      47.061  26.639  30.307  1.00 85.50           O
ATOM    702  N   LYS A  86      46.482  25.523  32.179  1.00 70.68           N
ATOM    703  CA  LYS A  86      45.829  26.680  32.710  1.00 70.68           C
ATOM    704  CB  LYS A  86      44.411  26.383  33.230  1.00 70.68           C
ATOM    705  CG  LYS A  86      43.640  27.627  33.670  1.00 70.68           C
ATOM    706  CD  LYS A  86      42.143  27.376  33.865  1.00 70.68           C
ATOM    707  CE  LYS A  86      41.365  28.618  34.303  1.00 70.68           C
ATOM    708  NZ  LYS A  86      39.932  28.286  34.468  1.00 70.68           N
ATOM    709  C   LYS A  86      46.644  27.162  33.866  1.00 70.68           C
ATOM    710  O   LYS A  86      46.547  26.632  34.972  1.00 70.68           O
ATOM    711  N   ILE A  87      47.490  28.182  33.626  1.00133.76           N
ATOM    712  CA  ILE A  87      48.305  28.720  34.674  1.00133.76           C
ATOM    713  CB  ILE A  87      49.336  29.697  34.176  0.00133.76           C
ATOM    714  CG1 ILE A  87      50.279  30.104  35.321  1.00133.76           C
ATOM    715  CG2 ILE A  87      48.622  30.875  33.493  1.00133.76           C
ATOM    716  CD1 ILE A  87      51.155  28.958  35.825  1.00133.76           C
ATOM    717  C   ILE A  87      47.423  29.403  35.667  1.00133.76           C
ATOM    718  O   ILE A  87      47.567  29.215  36.874  1.00133.76           O
ATOM    719  N   SER A  88      46.461  30.205  35.176  1.00176.09           N
ATOM    720  CA  SER A  88      45.601  30.924  36.065  1.00176.09           C
ATOM    721  CB  SER A  88      45.883  32.435  36.108  1.00176.09           C
ATOM    722  OG  SER A  88      47.181  32.675  36.631  1.00176.09           O
ATOM    723  C   SER A  88      44.213  30.750  35.559  1.00176.09           C
ATOM    724  O   SER A  88      43.995  30.230  34.466  1.00176.09           O
ATOM    725  N   LYS A  89      43.224  31.179  36.359  1.00183.66           N
ATOM    726  CA  LYS A  89      41.867  31.018  35.945  1.00183.66           C
ATOM    727  CB  LYS A  89      40.843  31.462  37.004  1.00183.66           C
ATOM    728  CG  LYS A  89      40.852  30.594  38.264  1.00183.66           C
ATOM    729  CD  LYS A  89      40.090  31.211  39.439  1.00183.66           C
ATOM    730  CE  LYS A  89      40.836  32.363  40.115  1.00183.66           C
ATOM    731  NZ  LYS A  89      42.055  31.854  40.783  1.00183.66           N
ATOM    732  C   LYS A  89      41.661  31.861  34.735  1.00183.66           C
ATOM    733  O   LYS A  89      42.256  32.928  34.587  1.00183.66           O
ATOM    734  N   LYS A  90      40.828  31.360  33.807  1.00253.57           N
ATOM    735  CA  LYS A  90      40.517  32.080  32.611  1.00253.57           C
ATOM    736  CB  LYS A  90      39.852  33.440  32.883  1.00253.57           C
ATOM    737  CG  LYS A  90      38.471  33.327  33.532  1.00253.57           C
ATOM    738  CD  LYS A  90      37.453  32.564  32.682  1.00253.57           C
ATOM    739  CE  LYS A  90      37.674  31.050  32.677  1.00253.57           C
ATOM    740  NZ  LYS A  90      36.649  30.392  31.835  1.00253.57           N
ATOM    741  C   LYS A  90      41.790  32.324  31.877  1.00253.57           C
ATOM    742  O   LYS A  90      41.860  33.203  31.019  1.00253.57           O
ATOM    743  N   LYS A  91      42.837  31.537  32.183  1.00 83.41           N
ATOM    744  CA  LYS A  91      44.058  31.717  31.462  1.00 83.41           C
ATOM    745  CB  LYS A  91      45.216  32.256  32.318  1.00 83.41           C
ATOM    746  CG  LYS A  91      46.502  32.479  31.519  1.00 83.41           C
ATOM    747  CD  LYS A  91      47.544  33.325  32.253  0.00 83.41           C
ATOM    748  CE  LYS A  91      48.827  33.546  31.451  0.00 83.41           C
ATOM    749  NZ  LYS A  91      48.580  34.505  30.352  0.00 83.41           N
ATOM    750  C   LYS A  91      44.459  30.372  30.967  1.00 83.41           C
ATOM    751  O   LYS A  91      44.630  29.437  31.748  1.00 83.41           O
ATOM    752  N   VAL A  92      44.602  30.232  29.639  1.00 33.89           N
ATOM    753  CA  VAL A  92      44.992  28.956  29.130  1.00 33.89           C
ATOM    754  CB  VAL A  92      43.850  28.166  28.561  1.00 33.89           C
ATOM    755  CG1 VAL A  92      44.407  26.871  27.947  1.00 33.89           C
ATOM    756  CG2 VAL A  92      42.812  27.934  29.673  1.00 33.89           C
ATOM    757  C   VAL A  92      45.957  29.184  28.019  1.00 33.89           C
ATOM    758  O   VAL A  92      45.861  30.167  27.285  1.00 33.89           O
ATOM    759  N   ILE A  93      46.940  28.275  27.887  1.00 83.40           N
ATOM    760  CA  ILE A  93      47.873  28.374  26.808  1.00 83.40           C
ATOM    761  CB  ILE A  93      49.289  28.628  27.241  1.00 83.40           C
ATOM    762  CG1 ILE A  93      50.155  29.011  26.028  1.00 83.40           C
ATOM    763  CG2 ILE A  93      49.793  27.393  28.003  1.00 83.40           C
ATOM    764  CD1 ILE A  93      51.516  29.590  26.410  1.00 83.40           C
ATOM    765  C   ILE A  93      47.834  27.058  26.110  1.00 83.40           C
ATOM    766  O   ILE A  93      47.784  26.008  26.745  1.00 83.40           O
ATOM    767  N   SER A  94      47.837  27.082  24.766  1.00 81.04           N
ATOM    768  CA  SER A  94      47.764  25.842  24.059  1.00 81.04           C
ATOM    769  CB  SER A  94      46.648  25.812  23.003  1.00 81.04           C
ATOM    770  OG  SER A  94      46.632  24.554  22.347  1.00 81.04           O
ATOM    771  C   SER A  94      49.063  25.647  23.356  1.00 81.04           C
ATOM    772  O   SER A  94      49.693  26.606  22.917  1.00 81.04           O
ATOM    773  N   TYR A  95      49.521  24.381  23.286  1.00 61.20           N
ATOM    774  CA  TYR A  95      50.736  24.082  22.590  1.00 61.20           C
ATOM    775  CB  TYR A  95      51.818  23.493  23.509  1.00 61.20           C
ATOM    776  CG  TYR A  95      52.167  24.547  24.502  1.00 61.20           C
ATOM    777  CD1 TYR A  95      53.136  25.483  24.221  1.00 61.20           C
ATOM    778  CD2 TYR A  95      51.518  24.604  25.714  1.00 61.20           C
ATOM    779  CE1 TYR A  95      53.458  26.455  25.138  1.00 61.20           C
ATOM    780  CE2 TYR A  95      51.834  25.575  26.635  1.00 61.20           C
ATOM    781  CZ  TYR A  95      52.807  26.502  26.347  1.00 61.20           C
ATOM    782  OH  TYR A  95      53.135  27.499  27.289  1.00 61.20           O
ATOM    783  C   TYR A  95      50.405  23.049  21.560  1.00 61.20           C
ATOM    784  O   TYR A  95      50.184  21.882  21.877  1.00 61.20           O
ATOM    785  N   CYS A  96      50.358  23.477  20.289  1.00 67.08           N
ATOM    786  CA  CYS A  96      50.054  22.641  19.167  1.00 67.08           C
ATOM    787  CB  CYS A  96      49.675  23.478  17.940  1.00 67.08           C
ATOM    788  SG  CYS A  96      48.113  24.352  18.246  1.00 67.08           S
ATOM    789  C   CYS A  96      51.217  21.737  18.876  1.00 67.08           C
ATOM    790  O   CYS A  96      51.083  20.726  18.188  1.00 67.08           O
ATOM    791  N   ASN A  97      52.416  22.149  19.319  1.00 70.35           N
ATOM    792  CA  ASN A  97      53.631  21.402  19.165  1.00 70.35           C
ATOM    793  CB  ASN A  97      54.901  22.247  19.387  1.00 70.35           C
ATOM    794  CG  ASN A  97      54.926  22.744  20.825  1.00 70.35           C
ATOM    795  OD1 ASN A  97      53.933  23.261  21.334  1.00 70.35           O
ATOM    796  ND2 ASN A  97      56.095  22.584  21.502  1.00 70.35           N
ATOM    797  C   ASN A  97      53.679  20.224  20.104  1.00 70.35           C
ATOM    798  O   ASN A  97      54.427  19.279  19.862  1.00 70.35           O
ATOM    799  N   VAL A  98      52.932  20.249  21.228  1.00 65.66           N
ATOM    800  CA  VAL A  98      53.072  19.218  22.224  1.00 65.66           C
ATOM    801  CB  VAL A  98      53.633  19.799  23.505  1.00 65.66           C
ATOM    802  CG1 VAL A  98      53.810  18.731  24.598  1.00 65.66           C
ATOM    803  CG2 VAL A  98      54.944  20.523  23.141  1.00 65.66           C
ATOM    804  C   VAL A  98      51.726  18.582  22.495  1.00 65.66           C
ATOM    805  O   VAL A  98      50.708  19.047  21.991  1.00 65.66           O
ATOM    806  N   THR A  99      51.695  17.468  23.263  1.00140.54           N
ATOM    807  CA  THR A  99      50.458  16.778  23.525  1.00140.54           C
ATOM    808  CB  THR A  99      50.304  15.590  22.593  1.00140.54           C
ATOM    809  OG1 THR A  99      49.092  14.882  22.813  1.00140.54           O
ATOM    810  CG2 THR A  99      51.512  14.663  22.726  1.00140.54           C
ATOM    811  C   THR A  99      50.358  16.374  24.977  1.00140.54           C
ATOM    812  O   THR A  99      51.237  16.692  25.777  1.00140.54           O
ATOM    813  N   ILE A 100      49.232  15.694  25.332  1.00232.45           N
ATOM    814  CA  ILE A 100      48.856  15.093  26.599  1.00232.45           C
ATOM    815  CB  ILE A 100      47.400  15.247  26.928  1.00232.45           C
ATOM    816  CG1 ILE A 100      47.125  14.802  28.374  1.00232.45           C
ATOM    817  CG2 ILE A 100      46.592  14.476  25.871  1.00232.45           C
ATOM    818  CD1 ILE A 100      47.772  15.706  29.423  1.00232.45           C
ATOM    819  C   ILE A 100      49.114  13.583  26.325  1.00232.45           C
ATOM    820  O   ILE A 100      49.748  13.337  25.306  1.00232.45           O
ATOM    821  N   GLY A 101      48.723  12.538  27.156  1.00222.49           N
ATOM    822  CA  GLY A 101      49.123  11.107  26.881  1.00222.49           C
ATOM    823  C   GLY A 101      48.011   9.973  26.449  1.00222.49           C
ATOM    824  O   GLY A 101      46.879  10.261  26.835  1.00222.49           O
ATOM    825  N   TRP A 102      48.273   8.771  25.619  1.00273.39           N
ATOM    826  CA  TRP A 102      47.577   7.396  25.339  1.00273.39           C
ATOM    827  CB  TRP A 102      46.044   7.432  25.172  1.00273.39           C
ATOM    828  CG  TRP A 102      45.247   7.736  26.415  1.00273.39           C
ATOM    829  CD2 TRP A 102      44.493   8.941  26.601  1.00273.39           C
ATOM    830  CD1 TRP A 102      45.016   6.961  27.514  1.00273.39           C
ATOM    831  NE1 TRP A 102      44.187   7.624  28.387  1.00273.39           N
ATOM    832  CE2 TRP A 102      43.852   8.842  27.833  1.00273.39           C
ATOM    833  CE3 TRP A 102      44.345  10.040  25.803  1.00273.39           C
ATOM    834  CZ2 TRP A 102      43.050   9.847  28.290  1.00273.39           C
ATOM    835  CZ3 TRP A 102      43.539  11.054  26.270  1.00273.39           C
ATOM    836  CH2 TRP A 102      42.905  10.959  27.491  1.00273.39           C
ATOM    837  C   TRP A 102      48.055   6.528  24.098  1.00273.39           C
ATOM    838  O   TRP A 102      47.850   6.933  22.951  1.00273.39           O
ATOM    839  N   SER A 103      48.587   5.248  24.247  1.00128.20           N
ATOM    840  CA  SER A 103      48.981   4.388  23.106  1.00128.20           C
ATOM    841  CB  SER A 103      50.466   4.516  22.729  1.00128.20           C
ATOM    842  OG  SER A 103      50.768   3.663  21.637  1.00128.20           O
ATOM    843  C   SER A 103      48.742   2.921  23.447  1.00128.20           C
ATOM    844  O   SER A 103      48.904   2.517  24.598  1.00128.20           O
ATOM    845  N   HIS A 104      48.353   2.070  22.455  1.00 74.07           N
ATOM    846  CA  HIS A 104      48.124   0.658  22.694  1.00 74.07           C
ATOM    847  ND1 HIS A 104      45.002   2.106  23.012  1.00 74.07           N
ATOM    848  CG  HIS A 104      45.590   0.895  22.721  1.00 74.07           C
ATOM    849  CB  HIS A 104      46.803   0.359  23.426  1.00 74.07           C
ATOM    850  NE2 HIS A 104      43.807   1.197  21.372  1.00 74.07           N
ATOM    851  CD2 HIS A 104      44.848   0.354  21.717  1.00 74.07           C
ATOM    852  CE1 HIS A 104      43.940   2.236  22.177  1.00 74.07           C
ATOM    853  C   HIS A 104      48.071  -0.061  21.375  1.00 74.07           C
ATOM    854  O   HIS A 104      47.850   0.546  20.331  1.00 74.07           O
ATOM    855  N   ASN A 105      48.259  -1.399  21.391  1.00 67.33           N
ATOM    856  CA  ASN A 105      48.231  -2.176  20.180  1.00 67.33           C
ATOM    857  CB  ASN A 105      48.740  -3.615  20.384  1.00 67.33           C
ATOM    858  CG  ASN A 105      47.931  -4.266  21.496  1.00 67.33           C
ATOM    859  OD1 ASN A 105      46.884  -3.765  21.901  1.00 67.33           O
ATOM    860  ND2 ASN A 105      48.437  -5.417  22.015  1.00 67.33           N
ATOM    861  C   ASN A 105      46.825  -2.181  19.662  1.00 67.33           C
ATOM    862  O   ASN A 105      45.883  -1.858  20.381  1.00 67.33           O
ATOM    863  N   ASP A 106      46.652  -2.557  18.381  1.00108.34           N
ATOM    864  CA  ASP A 106      45.375  -2.505  17.724  1.00108.34           C
ATOM    865  CB  ASP A 106      45.430  -2.988  16.263  1.00108.34           C
ATOM    866  CG  ASP A 106      45.842  -4.455  16.243  1.00108.34           C
ATOM    867  OD1 ASP A 106      46.575  -4.883  17.174  1.00108.34           O
ATOM    868  OD2 ASP A 106      45.426  -5.169  15.292  1.00108.34           O
ATOM    869  C   ASP A 106      44.371  -3.354  18.452  1.00108.34           C
ATOM    870  O   ASP A 106      43.178  -3.058  18.430  1.00108.34           O
ATOM    871  N   ASP A 107      44.805  -4.470  19.064  1.00116.84           N
ATOM    872  CA  ASP A 107      43.905  -5.326  19.793  1.00116.84           C
ATOM    873  CB  ASP A 107      44.472  -6.731  20.078  1.00116.84           C
ATOM    874  CG  ASP A 107      45.792  -6.611  20.817  1.00116.84           C
ATOM    875  OD1 ASP A 107      46.815  -6.359  20.126  1.00116.84           O
ATOM    876  OD2 ASP A 107      45.807  -6.795  22.063  1.00116.84           O
ATOM    877  C   ASP A 107      43.455  -4.695  21.080  1.00116.84           C
ATOM    878  O   ASP A 107      42.375  -5.015  21.574  1.00116.84           O
ATOM    879  N   GLY A 108      44.276  -3.803  21.673  1.00 44.83           N
ATOM    880  CA  GLY A 108      43.913  -3.164  22.910  1.00 44.83           C
ATOM    881  C   GLY A 108      44.492  -3.920  24.072  1.00 44.83           C
ATOM    882  O   GLY A 108      44.081  -3.699  25.211  1.00 44.83           O
ATOM    883  N   GLY A 109      45.396  -4.890  23.819  1.00 58.29           N
ATOM    884  CA  GLY A 109      45.982  -5.646  24.900  1.00 58.29           C
ATOM    885  C   GLY A 109      46.983  -4.872  25.719  1.00 58.29           C
ATOM    886  O   GLY A 109      46.804  -4.695  26.923  1.00 58.29           O
ATOM    887  N   ASP A 110      48.049  -4.348  25.073  1.00 58.53           N
ATOM    888  CA  ASP A 110      49.107  -3.689  25.791  1.00 58.53           C
ATOM    889  CB  ASP A 110      50.512  -4.040  25.271  1.00 58.53           C
ATOM    890  CG  ASP A 110      50.811  -5.489  25.629  1.00 58.53           C
ATOM    891  OD1 ASP A 110      50.415  -5.920  26.745  1.00 58.53           O
ATOM    892  OD2 ASP A 110      51.434  -6.188  24.786  1.00 58.53           O
ATOM    893  C   ASP A 110      48.930  -2.216  25.618  1.00 58.53           C
ATOM    894  O   ASP A 110      48.708  -1.730  24.509  1.00 58.53           O
ATOM    895  N   TRP A 111      49.034  -1.477  26.740  1.00 92.27           N
ATOM    896  CA  TRP A 111      48.835  -0.059  26.766  1.00 92.27           C
ATOM    897  CB  TRP A 111      47.622   0.363  27.616  1.00 92.27           C
ATOM    898  CG  TRP A 111      46.270   0.020  27.038  1.00 92.27           C
ATOM    899  CD2 TRP A 111      45.254   0.992  26.741  1.00 92.27           C
ATOM    900  CD1 TRP A 111      45.733  -1.201  26.750  1.00 92.27           C
ATOM    901  NE1 TRP A 111      44.451  -1.050  26.279  1.00 92.27           N
ATOM    902  CE2 TRP A 111      44.142   0.295  26.273  1.00 92.27           C
ATOM    903  CE3 TRP A 111      45.247   2.355  26.857  1.00 92.27           C
ATOM    904  CZ2 TRP A 111      43.000   0.952  25.912  1.00 92.27           C
ATOM    905  CZ3 TRP A 111      44.097   3.016  26.485  1.00 92.27           C
ATOM    906  CH2 TRP A 111      42.995   2.325  26.022  1.00 92.27           C
ATOM    907  C   TRP A 111      50.024   0.577  27.421  1.00 92.27           C
ATOM    908  O   TRP A 111      50.758  -0.060  28.170  1.00 92.27           O
ATOM    909  N   ALA A 112      50.251   1.871  27.123  1.00 62.89           N
ATOM    910  CA  ALA A 112      51.305   2.638  27.715  1.00 62.89           C
ATOM    911  CB  ALA A 112      52.662   2.471  27.011  1.00 62.89           C
ATOM    912  C   ALA A 112      50.900   4.071  27.569  1.00 62.89           C
ATOM    913  O   ALA A 112      49.954   4.383  26.843  1.00 62.89           O
ATOM    914  N   CYS A 113      51.595   4.980  28.285  1.00 65.96           N
ATOM    915  CA  CYS A 113      51.266   6.376  28.199  1.00 65.96           C
ATOM    916  CB  CYS A 113      51.101   7.032  29.580  1.00 65.96           C
ATOM    917  SG  CYS A 113      49.782   6.225  30.529  1.00 65.96           S
ATOM    918  C   CYS A 113      52.415   7.042  27.505  1.00 65.96           C
ATOM    919  O   CYS A 113      53.543   6.559  27.580  1.00 65.96           O
ATOM    920  N   PHE A 114      52.157   8.153  26.776  1.00 88.14           N
ATOM    921  CA  PHE A 114      53.235   8.807  26.086  1.00 88.14           C
ATOM    922  CB  PHE A 114      53.467   8.294  24.652  1.00 88.14           C
ATOM    923  CG  PHE A 114      52.336   8.745  23.788  1.00 88.14           C
ATOM    924  CD1 PHE A 114      51.144   8.059  23.755  1.00 88.14           C
ATOM    925  CD2 PHE A 114      52.475   9.863  22.995  1.00 88.14           C
ATOM    926  CE1 PHE A 114      50.113   8.486  22.951  1.00 88.14           C
ATOM    927  CE2 PHE A 114      51.448  10.295  22.188  1.00 88.14           C
ATOM    928  CZ  PHE A 114      50.261   9.604  22.165  1.00 88.14           C
ATOM    929  C   PHE A 114      52.940  10.271  25.955  1.00 88.14           C
ATOM    930  O   PHE A 114      51.800  10.714  26.091  1.00 88.14           O
ATOM    931  N   ARG A 115      53.998  11.062  25.700  1.00149.22           N
ATOM    932  CA  ARG A 115      53.842  12.470  25.460  1.00149.22           C
ATOM    933  CB  ARG A 115      54.490  13.365  26.528  1.00149.22           C
ATOM    934  CG  ARG A 115      54.312  14.860  26.253  1.00149.22           C
ATOM    935  CD  ARG A 115      54.961  15.760  27.306  1.00149.22           C
ATOM    936  NE  ARG A 115      54.248  15.533  28.594  1.00149.22           N
ATOM    937  CZ  ARG A 115      54.767  16.029  29.755  1.00149.22           C
ATOM    938  NH1 ARG A 115      55.938  16.729  29.735  1.00149.22           N
ATOM    939  NH2 ARG A 115      54.114  15.824  30.936  1.00149.22           N
ATOM    940  C   ARG A 115      54.560  12.725  24.178  1.00149.22           C
ATOM    941  O   ARG A 115      55.551  12.063  23.864  1.00149.22           O
ATOM    942  N   GLY A 116      54.077  13.695  23.383  1.00 37.24           N
ATOM    943  CA  GLY A 116      54.718  13.918  22.123  1.00 37.24           C
ATOM    944  C   GLY A 116      55.100  15.357  22.002  1.00 37.24           C
ATOM    945  O   GLY A 116      54.430  16.241  22.533  1.00 37.24           O
ATOM    946  N   GLU A 117      56.220  15.609  21.294  1.00 81.40           N
ATOM    947  CA  GLU A 117      56.667  16.943  21.020  1.00 81.40           C
ATOM    948  CB  GLU A 117      57.926  17.359  21.799  1.00 81.40           C
ATOM    949  CG  GLU A 117      59.156  16.508  21.483  1.00 81.40           C
ATOM    950  CD  GLU A 117      60.314  17.034  22.319  1.00 81.40           C
ATOM    951  OE1 GLU A 117      60.091  18.001  23.095  1.00 81.40           O
ATOM    952  OE2 GLU A 117      61.436  16.475  22.196  1.00 81.40           O
ATOM    953  C   GLU A 117      57.021  16.959  19.565  1.00 81.40           C
ATOM    954  O   GLU A 117      57.548  15.974  19.049  1.00 81.40           O
ATOM    955  N   GLN A 118      56.741  18.075  18.858  1.00 98.92           N
ATOM    956  CA  GLN A 118      57.026  18.111  17.449  1.00 98.92           C
ATOM    957  CB  GLN A 118      56.103  19.060  16.666  1.00 98.92           C
ATOM    958  CG  GLN A 118      56.356  19.047  15.159  1.00 98.92           C
ATOM    959  CD  GLN A 118      55.383  20.017  14.504  1.00 98.92           C
ATOM    960  OE1 GLN A 118      55.323  20.125  13.280  1.00 98.92           O
ATOM    961  NE2 GLN A 118      54.591  20.740  15.340  1.00 98.92           N
ATOM    962  C   GLN A 118      58.436  18.579  17.272  1.00 98.92           C
ATOM    963  O   GLN A 118      58.723  19.776  17.309  1.00 98.92           O
ATOM    964  N   ILE A 119      59.367  17.614  17.168  1.00151.12           N
ATOM    965  CA  ILE A 119      60.761  17.909  17.005  1.00151.12           C
ATOM    966  CB  ILE A 119      61.663  16.788  17.451  1.00151.12           C
ATOM    967  CG1 ILE A 119      61.483  15.528  16.587  0.00151.12           C
ATOM    968  CG2 ILE A 119      61.397  16.551  18.946  0.00151.12           C
ATOM    969  CD1 ILE A 119      60.079  14.932  16.642  1.00151.12           C
ATOM    970  C   ILE A 119      61.147  18.260  15.614  1.00151.12           C
ATOM    971  O   ILE A 119      61.735  19.309  15.383  1.00151.12           O
ATOM    972  N   MET A 120      60.819  17.430  14.611  1.00188.23           N
ATOM    973  CA  MET A 120      61.379  17.845  13.363  1.00188.23           C
ATOM    974  CB  MET A 120      61.730  16.708  12.391  1.00188.23           C
ATOM    975  CG  MET A 120      62.831  15.782  12.911  1.00188.23           C
ATOM    976  SD  MET A 120      64.458  16.572  13.096  1.00188.23           S
ATOM    977  CE  MET A 120      65.292  15.077  13.701  1.00188.23           C
ATOM    978  C   MET A 120      60.373  18.710  12.725  1.00188.23           C
ATOM    979  O   MET A 120      59.857  18.411  11.649  1.00188.23           O
ATOM    980  N   ARG A 121      60.113  19.839  13.403  1.00 85.41           N
ATOM    981  CA  ARG A 121      59.197  20.835  12.955  1.00 85.41           C
ATOM    982  CB  ARG A 121      59.790  21.739  11.859  1.00 85.41           C
ATOM    983  CG  ARG A 121      60.979  22.575  12.336  1.00 85.41           C
ATOM    984  CD  ARG A 121      61.571  23.478  11.252  1.00 85.41           C
ATOM    985  NE  ARG A 121      62.710  24.221  11.862  1.00 85.41           N
ATOM    986  CZ  ARG A 121      63.457  25.073  11.100  1.00 85.41           C
ATOM    987  NH1 ARG A 121      63.159  25.248   9.780  1.00 85.41           N
ATOM    988  NH2 ARG A 121      64.501  25.751  11.660  1.00 85.41           N
ATOM    989  C   ARG A 121      57.926  20.199  12.409  1.00 85.41           C
ATOM    990  O   ARG A 121      57.652  19.016  12.740  1.00 85.41           O
ATOM    991  OXT ARG A 121      57.203  20.901  11.652  1.00 85.41           O
TER     992      ARG A 121
ATOM    993  N   LEU B 122      22.162   3.087  -5.818  1.00108.12           N
ATOM    994  CA  LEU B 122      22.015   4.162  -4.822  1.00108.12           C
ATOM    995  CB  LEU B 122      23.172   5.167  -4.995  1.00108.12           C
ATOM    996  CG  LEU B 122      23.355   6.173  -3.841  1.00108.12           C
ATOM    997  CD1 LEU B 122      24.531   7.123  -4.115  1.00108.12           C
ATOM    998  CD2 LEU B 122      22.066   6.927  -3.521  1.00108.12           C
ATOM    999  C   LEU B 122      20.684   4.816  -5.051  1.00108.12           C
ATOM   1000  O   LEU B 122      20.371   5.267  -6.152  1.00108.12           O
ATOM   1001  N   PRO B 123      19.883   4.829  -4.019  1.00 70.62           N
ATOM   1002  CA  PRO B 123      18.544   5.347  -4.138  1.00 70.62           C
ATOM   1003  CD  PRO B 123      19.953   3.740  -3.058  1.00 70.62           C
ATOM   1004  CB  PRO B 123      17.771   4.790  -2.945  1.00 70.62           C
ATOM   1005  CG  PRO B 123      18.505   3.482  -2.611  1.00 70.62           C
ATOM   1006  C   PRO B 123      18.469   6.836  -4.219  1.00 70.62           C
ATOM   1007  O   PRO B 123      19.411   7.517  -3.823  1.00 70.62           O
ATOM   1008  N   GLU B 124      17.362   7.356  -4.778  1.00 69.76           N
ATOM   1009  CA  GLU B 124      17.142   8.768  -4.844  1.00 69.76           C
ATOM   1010  CB  GLU B 124      15.936   9.143  -5.723  1.00 69.76           C
ATOM   1011  CG  GLU B 124      15.807  10.647  -5.974  1.00 69.76           C
ATOM   1012  CD  GLU B 124      14.629  10.866  -6.913  1.00 69.76           C
ATOM   1013  OE1 GLU B 124      13.869   9.889  -7.146  1.00 69.76           O
ATOM   1014  OE2 GLU B 124      14.475  12.013  -7.411  1.00 69.76           O
ATOM   1015  C   GLU B 124      16.875   9.255  -3.456  1.00 69.76           C
ATOM   1016  O   GLU B 124      17.313  10.341  -3.080  1.00 69.76           O
ATOM   1017  N   LYS B 125      16.130   8.458  -2.659  1.00 95.57           N
ATOM   1018  CA  LYS B 125      15.807   8.869  -1.323  1.00 95.57           C
ATOM   1019  CB  LYS B 125      14.334   9.267  -1.137  1.00 95.57           C
ATOM   1020  CG  LYS B 125      13.360   8.103  -1.325  1.00 95.57           C
ATOM   1021  CD  LYS B 125      11.956   8.393  -0.792  1.00 95.57           C
ATOM   1022  CE  LYS B 125      11.886   8.459   0.735  1.00 95.57           C
ATOM   1023  NZ  LYS B 125      10.499   8.742   1.169  1.00 95.57           N
ATOM   1024  C   LYS B 125      16.067   7.730  -0.386  1.00 95.57           C
ATOM   1025  O   LYS B 125      16.024   6.566  -0.783  1.00 95.57           O
ATOM   1026  N   PHE B 126      16.380   8.047   0.890  1.00 56.80           N
ATOM   1027  CA  PHE B 126      16.600   7.010   1.862  1.00 56.80           C
ATOM   1028  CB  PHE B 126      18.060   6.523   1.906  1.00 56.80           C
ATOM   1029  CG  PHE B 126      18.135   5.385   2.864  1.00 56.80           C
ATOM   1030  CD1 PHE B 126      18.268   5.609   4.215  1.00 56.80           C
ATOM   1031  CD2 PHE B 126      18.076   4.088   2.408  1.00 56.80           C
ATOM   1032  CE1 PHE B 126      18.339   4.556   5.097  1.00 56.80           C
ATOM   1033  CE2 PHE B 126      18.146   3.031   3.284  1.00 56.80           C
ATOM   1034  CZ  PHE B 126      18.276   3.264   4.632  1.00 56.80           C
ATOM   1035  C   PHE B 126      16.267   7.549   3.223  1.00 56.80           C
ATOM   1036  O   PHE B 126      16.531   8.711   3.534  1.00 56.80           O
ATOM   1037  N   ASP B 127      15.661   6.695   4.074  1.00 94.37           N
ATOM   1038  CA  ASP B 127      15.300   7.067   5.412  1.00 94.37           C
ATOM   1039  CB  ASP B 127      13.865   7.619   5.498  1.00 94.37           C
ATOM   1040  CG  ASP B 127      13.647   8.267   6.857  1.00 94.37           C
ATOM   1041  OD1 ASP B 127      14.420   7.955   7.802  1.00 94.37           O
ATOM   1042  OD2 ASP B 127      12.698   9.089   6.966  1.00 94.37           O
ATOM   1043  C   ASP B 127      15.365   5.811   6.233  1.00 94.37           C
ATOM   1044  O   ASP B 127      14.585   4.883   6.021  1.00 94.37           O
ATOM   1045  N   TRP B 128      16.298   5.751   7.203  1.00119.52           N
ATOM   1046  CA  TRP B 128      16.470   4.573   8.008  1.00119.52           C
ATOM   1047  CB  TRP B 128      17.760   4.529   8.839  1.00119.52           C
ATOM   1048  CG  TRP B 128      18.944   4.109   8.004  1.00119.52           C
ATOM   1049  CD2 TRP B 128      19.095   2.781   7.474  1.00119.52           C
ATOM   1050  CD1 TRP B 128      20.020   4.824   7.568  1.00119.52           C
ATOM   1051  NE1 TRP B 128      20.840   4.021   6.809  1.00119.52           N
ATOM   1052  CE2 TRP B 128      20.281   2.762   6.740  1.00119.52           C
ATOM   1053  CE3 TRP B 128      18.307   1.671   7.585  1.00119.52           C
ATOM   1054  CZ2 TRP B 128      20.699   1.627   6.105  1.00119.52           C
ATOM   1055  CZ3 TRP B 128      18.734   0.527   6.947  1.00119.52           C
ATOM   1056  CH2 TRP B 128      19.908   0.506   6.223  1.00119.52           C
ATOM   1057  C   TRP B 128      15.290   4.329   8.888  1.00119.52           C
ATOM   1058  O   TRP B 128      15.134   3.229   9.417  1.00119.52           O
ATOM   1059  N   ARG B 129      14.501   5.380   9.167  1.00107.16           N
ATOM   1060  CA  ARG B 129      13.293   5.234   9.926  1.00107.16           C
ATOM   1061  CB  ARG B 129      12.659   6.592  10.268  1.00107.16           C
ATOM   1062  CG  ARG B 129      13.549   7.445  11.176  1.00107.16           C
ATOM   1063  CD  ARG B 129      13.003   8.852  11.422  1.00107.16           C
ATOM   1064  NE  ARG B 129      12.956   9.538  10.100  1.00107.16           N
ATOM   1065  CZ  ARG B 129      12.463  10.807  10.003  1.00107.16           C
ATOM   1066  NH1 ARG B 129      12.034  11.460  11.122  1.00107.16           N
ATOM   1067  NH2 ARG B 129      12.398  11.421   8.786  1.00107.16           N
ATOM   1068  C   ARG B 129      12.318   4.441   9.116  1.00107.16           C
ATOM   1069  O   ARG B 129      11.546   3.648   9.654  1.00107.16           O
ATOM   1070  N   ASP B 130      12.282   4.648   7.786  1.00152.67           N
ATOM   1071  CA  ASP B 130      11.323   3.850   7.094  1.00152.67           C
ATOM   1072  CB  ASP B 130      10.017   4.585   6.704  1.00152.67           C
ATOM   1073  CG  ASP B 130      10.263   5.660   5.659  1.00152.67           C
ATOM   1074  OD1 ASP B 130      10.715   6.780   6.018  1.00152.67           O
ATOM   1075  OD2 ASP B 130       9.988   5.353   4.469  1.00152.67           O
ATOM   1076  C   ASP B 130      11.917   3.183   5.895  1.00152.67           C
ATOM   1077  O   ASP B 130      11.844   3.643   4.757  1.00152.67           O
ATOM   1078  N   VAL B 131      12.556   2.031   6.136  1.00187.22           N
ATOM   1079  CA  VAL B 131      12.793   1.178   5.029  1.00187.22           C
ATOM   1080  CB  VAL B 131      13.726   0.052   5.367  1.00187.22           C
ATOM   1081  CG1 VAL B 131      13.266  -0.574   6.691  1.00187.22           C
ATOM   1082  CG2 VAL B 131      13.777  -0.934   4.188  1.00187.22           C
ATOM   1083  C   VAL B 131      11.383   0.715   4.920  1.00187.22           C
ATOM   1084  O   VAL B 131      10.693   0.764   5.939  1.00187.22           O
ATOM   1085  N   GLY B 132      10.920   0.234   3.750  1.00133.70           N
ATOM   1086  CA  GLY B 132       9.505   0.074   3.518  1.00133.70           C
ATOM   1087  C   GLY B 132       8.862  -0.648   4.653  1.00133.70           C
ATOM   1088  O   GLY B 132       7.782  -0.276   5.108  1.00133.70           O
ATOM   1089  N   GLY B 133       9.497  -1.709   5.154  1.00161.89           N
ATOM   1090  CA  GLY B 133       8.896  -2.294   6.307  1.00161.89           C
ATOM   1091  C   GLY B 133       9.152  -1.574   7.600  1.00161.89           C
ATOM   1092  O   GLY B 133       8.234  -1.218   8.335  1.00161.89           O
ATOM   1093  N   ILE B 134      10.416  -1.255   7.914  1.00177.74           N
ATOM   1094  CA  ILE B 134      10.580  -0.959   9.311  1.00177.74           C
ATOM   1095  CB  ILE B 134      11.205  -2.091  10.066  1.00177.74           C
ATOM   1096  CG1 ILE B 134      12.564  -2.441   9.457  1.00177.74           C
ATOM   1097  CG2 ILE B 134      10.248  -3.275  10.123  1.00177.74           C
ATOM   1098  CD1 ILE B 134      13.235  -3.589  10.202  1.00177.74           C
ATOM   1099  C   ILE B 134      11.421   0.225   9.635  1.00177.74           C
ATOM   1100  O   ILE B 134      12.001   0.887   8.775  1.00177.74           O
ATOM   1101  N   ASP B 135      11.450   0.501  10.961  1.00 83.29           N
ATOM   1102  CA  ASP B 135      12.186   1.575  11.565  1.00 83.29           C
ATOM   1103  CB  ASP B 135      11.360   2.370  12.590  1.00 83.29           C
ATOM   1104  CG  ASP B 135      12.244   3.471  13.157  1.00 83.29           C
ATOM   1105  OD1 ASP B 135      13.209   3.877  12.456  1.00 83.29           O
ATOM   1106  OD2 ASP B 135      11.973   3.915  14.305  1.00 83.29           O
ATOM   1107  C   ASP B 135      13.366   1.007  12.313  1.00 83.29           C
ATOM   1108  O   ASP B 135      13.225   0.135  13.168  1.00 83.29           O
ATOM   1109  N   TYR B 136      14.576   1.408  11.881  1.00151.97           N
ATOM   1110  CA  TYR B 136      15.883   1.126  12.420  1.00151.97           C
ATOM   1111  CB  TYR B 136      16.934   0.973  11.317  1.00151.97           C
ATOM   1112  CG  TYR B 136      16.556  -0.284  10.602  1.00151.97           C
ATOM   1113  CD1 TYR B 136      16.953  -1.505  11.097  1.00151.97           C
ATOM   1114  CD2 TYR B 136      15.797  -0.250   9.454  1.00151.97           C
ATOM   1115  CE1 TYR B 136      16.617  -2.672  10.453  1.00151.97           C
ATOM   1116  CE2 TYR B 136      15.458  -1.414   8.805  1.00151.97           C
ATOM   1117  CZ  TYR B 136      15.870  -2.627   9.302  1.00151.97           C
ATOM   1118  OH  TYR B 136      15.524  -3.821   8.635  1.00151.97           O
ATOM   1119  C   TYR B 136      16.378   2.081  13.487  1.00151.97           C
ATOM   1120  O   TYR B 136      17.368   1.788  14.155  1.00151.97           O
ATOM   1121  N   VAL B 137      15.824   3.309  13.584  1.00 69.99           N
ATOM   1122  CA  VAL B 137      16.375   4.299  14.482  1.00 69.99           C
ATOM   1123  CB  VAL B 137      16.223   5.694  13.950  1.00 69.99           C
ATOM   1124  CG1 VAL B 137      16.823   6.686  14.959  1.00 69.99           C
ATOM   1125  CG2 VAL B 137      16.873   5.752  12.558  1.00 69.99           C
ATOM   1126  C   VAL B 137      15.733   4.261  15.844  1.00 69.99           C
ATOM   1127  O   VAL B 137      14.526   4.078  15.990  1.00 69.99           O
ATOM   1128  N   SER B 138      16.563   4.453  16.895  1.00 91.84           N
ATOM   1129  CA  SER B 138      16.125   4.456  18.268  1.00 91.84           C
ATOM   1130  CB  SER B 138      17.301   4.311  19.251  1.00 91.84           C
ATOM   1131  OG  SER B 138      16.846   4.315  20.595  1.00 91.84           O
ATOM   1132  C   SER B 138      15.445   5.772  18.516  1.00 91.84           C
ATOM   1133  O   SER B 138      15.594   6.703  17.727  1.00 91.84           O
ATOM   1134  N   PRO B 139      14.711   5.883  19.596  1.00 73.73           N
ATOM   1135  CA  PRO B 139      13.952   7.082  19.855  1.00 73.73           C
ATOM   1136  CD  PRO B 139      14.045   4.707  20.138  1.00 73.73           C
ATOM   1137  CB  PRO B 139      12.987   6.726  20.982  1.00 73.73           C
ATOM   1138  CG  PRO B 139      12.748   5.219  20.783  1.00 73.73           C
ATOM   1139  C   PRO B 139      14.761   8.309  20.119  1.00 73.73           C
ATOM   1140  O   PRO B 139      15.923   8.209  20.509  1.00 73.73           O
ATOM   1141  N   VAL B 140      14.146   9.485  19.875  1.00 33.03           N
ATOM   1142  CA  VAL B 140      14.784  10.752  20.089  1.00 33.03           C
ATOM   1143  CB  VAL B 140      14.024  11.906  19.498  1.00 33.03           C
ATOM   1144  CG1 VAL B 140      14.743  13.214  19.870  1.00 33.03           C
ATOM   1145  CG2 VAL B 140      13.888  11.679  17.983  1.00 33.03           C
ATOM   1146  C   VAL B 140      14.859  10.964  21.566  1.00 33.03           C
ATOM   1147  O   VAL B 140      13.960  10.569  22.307  1.00 33.03           O
ATOM   1148  N   ARG B 141      15.962  11.583  22.032  1.00115.60           N
ATOM   1149  CA  ARG B 141      16.151  11.827  23.435  1.00115.60           C
ATOM   1150  CB  ARG B 141      17.298  11.013  24.055  1.00115.60           C
ATOM   1151  CG  ARG B 141      17.023   9.510  24.123  1.00115.60           C
ATOM   1152  CD  ARG B 141      18.163   8.720  24.768  1.00115.60           C
ATOM   1153  NE  ARG B 141      18.376   9.285  26.131  1.00115.60           N
ATOM   1154  CZ  ARG B 141      19.185   8.640  27.022  1.00115.60           C
ATOM   1155  NH1 ARG B 141      19.781   7.464  26.676  1.00115.60           N
ATOM   1156  NH2 ARG B 141      19.403   9.170  28.260  1.00115.60           N
ATOM   1157  C   ARG B 141      16.502  13.272  23.622  1.00115.60           C
ATOM   1158  O   ARG B 141      16.682  14.011  22.654  1.00115.60           O
ATOM   1159  N   ASP B 142      16.563  13.720  24.895  1.00 47.06           N
ATOM   1160  CA  ASP B 142      16.894  15.090  25.181  1.00 47.06           C
ATOM   1161  CB  ASP B 142      15.797  15.813  25.984  1.00 47.06           C
ATOM   1162  CG  ASP B 142      16.071  17.310  25.957  1.00 47.06           C
ATOM   1163  OD1 ASP B 142      17.198  17.705  25.554  1.00 47.06           O
ATOM   1164  OD2 ASP B 142      15.151  18.081  26.341  1.00 47.06           O
ATOM   1165  C   ASP B 142      18.157  15.119  25.995  1.00 47.06           C
ATOM   1166  O   ASP B 142      18.244  14.507  27.059  1.00 47.06           O
ATOM   1167  N   GLN B 143      19.188  15.828  25.488  1.00 63.96           N
ATOM   1168  CA  GLN B 143      20.466  15.982  26.129  1.00 63.96           C
ATOM   1169  CB  GLN B 143      21.539  16.595  25.209  1.00 63.96           C
ATOM   1170  CG  GLN B 143      21.241  18.021  24.746  1.00 63.96           C
ATOM   1171  CD  GLN B 143      22.392  18.467  23.852  1.00 63.96           C
ATOM   1172  OE1 GLN B 143      23.537  18.056  24.039  1.00 63.96           O
ATOM   1173  NE2 GLN B 143      22.082  19.323  22.843  1.00 63.96           N
ATOM   1174  C   GLN B 143      20.330  16.842  27.347  1.00 63.96           C
ATOM   1175  O   GLN B 143      21.123  16.732  28.282  1.00 63.96           O
ATOM   1176  N   GLY B 144      19.358  17.770  27.338  1.00 29.57           N
ATOM   1177  CA  GLY B 144      19.168  18.609  28.483  1.00 29.57           C
ATOM   1178  C   GLY B 144      20.228  19.660  28.458  1.00 29.57           C
ATOM   1179  O   GLY B 144      20.731  20.037  27.402  1.00 29.57           O
ATOM   1180  N   ILE B 145      20.583  20.151  29.658  1.00 98.36           N
ATOM   1181  CA  ILE B 145      21.512  21.218  29.881  1.00 98.36           C
ATOM   1182  CB  ILE B 145      21.580  21.630  31.323  1.00 98.36           C
ATOM   1183  CG1 ILE B 145      22.348  22.955  31.467  1.00 98.36           C
ATOM   1184  CG2 ILE B 145      22.190  20.467  32.123  1.00 98.36           C
ATOM   1185  CD1 ILE B 145      22.212  23.590  32.850  1.00 98.36           C
ATOM   1186  C   ILE B 145      22.911  20.866  29.463  1.00 98.36           C
ATOM   1187  O   ILE B 145      23.625  21.730  28.959  1.00 98.36           O
ATOM   1188  N   CYS B 146      23.369  19.614  29.678  1.00132.91           N
ATOM   1189  CA  CYS B 146      24.765  19.342  29.423  1.00132.91           C
ATOM   1190  CB  CYS B 146      25.336  18.034  30.000  1.00132.91           C
ATOM   1191  SG  CYS B 146      25.806  18.221  31.735  1.00132.91           S
ATOM   1192  C   CYS B 146      25.111  19.324  27.972  1.00132.91           C
ATOM   1193  O   CYS B 146      24.305  18.977  27.113  1.00132.91           O
ATOM   1194  N   GLY B 147      26.378  19.684  27.678  1.00 61.03           N
ATOM   1195  CA  GLY B 147      26.834  19.721  26.318  1.00 61.03           C
ATOM   1196  C   GLY B 147      27.243  18.329  25.951  1.00 61.03           C
ATOM   1197  O   GLY B 147      28.407  18.061  25.655  1.00 61.03           O
ATOM   1198  N   SER B 148      26.252  17.417  25.995  1.00150.61           N
ATOM   1199  CA  SER B 148      26.356  16.009  25.727  1.00150.61           C
ATOM   1200  CB  SER B 148      25.363  15.168  26.548  1.00150.61           C
ATOM   1201  OG  SER B 148      25.785  15.067  27.899  1.00150.61           O
ATOM   1202  C   SER B 148      26.139  15.606  24.288  1.00150.61           C
ATOM   1203  O   SER B 148      26.134  14.409  24.009  1.00150.61           O
ATOM   1204  N   CYS B 149      25.985  16.538  23.329  1.00 66.71           N
ATOM   1205  CA  CYS B 149      25.562  16.180  21.993  1.00 66.71           C
ATOM   1206  CB  CYS B 149      25.576  17.382  21.033  1.00 66.71           C
ATOM   1207  SG  CYS B 149      27.233  18.102  20.836  1.00 66.71           S
ATOM   1208  C   CYS B 149      26.410  15.095  21.380  1.00 66.71           C
ATOM   1209  O   CYS B 149      25.875  14.140  20.819  1.00 66.71           O
ATOM   1210  N   TYR B 150      27.744  15.163  21.513  1.00 67.52           N
ATOM   1211  CA  TYR B 150      28.607  14.198  20.885  1.00 67.52           C
ATOM   1212  CB  TYR B 150      30.103  14.469  21.144  1.00 67.52           C
ATOM   1213  CG  TYR B 150      30.380  14.335  22.604  1.00 67.52           C
ATOM   1214  CD1 TYR B 150      30.089  15.362  23.473  1.00 67.52           C
ATOM   1215  CD2 TYR B 150      30.945  13.183  23.102  1.00 67.52           C
ATOM   1216  CE1 TYR B 150      30.349  15.238  24.818  1.00 67.52           C
ATOM   1217  CE2 TYR B 150      31.208  13.054  24.446  1.00 67.52           C
ATOM   1218  CZ  TYR B 150      30.909  14.082  25.306  1.00 67.52           C
ATOM   1219  OH  TYR B 150      31.177  13.952  26.686  1.00 67.52           O
ATOM   1220  C   TYR B 150      28.287  12.817  21.381  1.00 67.52           C
ATOM   1221  O   TYR B 150      28.356  11.850  20.622  1.00 67.52           O
ATOM   1222  N   ALA B 151      27.989  12.676  22.687  1.00 43.76           N
ATOM   1223  CA  ALA B 151      27.673  11.392  23.251  1.00 43.76           C
ATOM   1224  CB  ALA B 151      27.513  11.444  24.781  1.00 43.76           C
ATOM   1225  C   ALA B 151      26.385  10.870  22.682  1.00 43.76           C
ATOM   1226  O   ALA B 151      26.282   9.693  22.341  1.00 43.76           O
ATOM   1227  N   PHE B 152      25.360  11.738  22.569  1.00 57.04           N
ATOM   1228  CA  PHE B 152      24.082  11.316  22.066  1.00 57.04           C
ATOM   1229  CB  PHE B 152      23.006  12.416  22.152  1.00 57.04           C
ATOM   1230  CG  PHE B 152      22.557  12.501  23.575  1.00 57.04           C
ATOM   1231  CD1 PHE B 152      23.293  13.170  24.527  1.00 57.04           C
ATOM   1232  CD2 PHE B 152      21.376  11.903  23.952  1.00 57.04           C
ATOM   1233  CE1 PHE B 152      22.860  13.234  25.831  1.00 57.04           C
ATOM   1234  CE2 PHE B 152      20.937  11.964  25.253  1.00 57.04           C
ATOM   1235  CZ  PHE B 152      21.680  12.630  26.197  1.00 57.04           C
ATOM   1236  C   PHE B 152      24.214  10.880  20.637  1.00 57.04           C
ATOM   1237  O   PHE B 152      23.678   9.844  20.245  1.00 57.04           O
ATOM   1238  N   ALA B 153      24.943  11.654  19.812  1.00 29.10           N
ATOM   1239  CA  ALA B 153      25.092  11.306  18.426  1.00 29.10           C
ATOM   1240  CB  ALA B 153      25.948  12.319  17.647  1.00 29.10           C
ATOM   1241  C   ALA B 153      25.780   9.978  18.344  1.00 29.10           C
ATOM   1242  O   ALA B 153      25.394   9.111  17.561  1.00 29.10           O
ATOM   1243  N   SER B 154      26.814   9.777  19.178  1.00 37.49           N
ATOM   1244  CA  SER B 154      27.578   8.562  19.148  1.00 37.49           C
ATOM   1245  CB  SER B 154      28.740   8.564  20.156  1.00 37.49           C
ATOM   1246  OG  SER B 154      29.686   9.565  19.809  1.00 37.49           O
ATOM   1247  C   SER B 154      26.706   7.388  19.474  1.00 37.49           C
ATOM   1248  O   SER B 154      26.717   6.392  18.754  1.00 37.49           O
ATOM   1249  N   THR B 155      25.918   7.472  20.563  1.00 32.71           N
ATOM   1250  CA  THR B 155      25.088   6.372  20.972  1.00 32.71           C
ATOM   1251  CB  THR B 155      24.343   6.645  22.245  1.00 32.71           C
ATOM   1252  OG1 THR B 155      25.255   6.925  23.296  1.00 32.71           O
ATOM   1253  CG2 THR B 155      23.496   5.409  22.593  1.00 32.71           C
ATOM   1254  C   THR B 155      24.068   6.120  19.909  1.00 32.71           C
ATOM   1255  O   THR B 155      23.763   4.972  19.586  1.00 32.71           O
ATOM   1256  N   ALA B 156      23.522   7.200  19.323  1.00 31.77           N
ATOM   1257  CA  ALA B 156      22.482   7.069  18.346  1.00 31.77           C
ATOM   1258  CB  ALA B 156      22.001   8.426  17.806  1.00 31.77           C
ATOM   1259  C   ALA B 156      22.985   6.277  17.181  1.00 31.77           C
ATOM   1260  O   ALA B 156      22.276   5.414  16.664  1.00 31.77           O
ATOM   1261  N   THR B 157      24.223   6.545  16.725  1.00106.18           N
ATOM   1262  CA  THR B 157      24.712   5.821  15.589  1.00106.18           C
ATOM   1263  CB  THR B 157      26.032   6.325  15.065  1.00106.18           C
ATOM   1264  OG1 THR B 157      26.323   5.707  13.820  1.00106.18           O
ATOM   1265  CG2 THR B 157      27.154   6.032  16.073  1.00106.18           C
ATOM   1266  C   THR B 157      24.839   4.363  15.926  1.00106.18           C
ATOM   1267  O   THR B 157      24.376   3.501  15.181  1.00106.18           O
ATOM   1268  N   GLN B 158      25.431   4.042  17.089  1.00128.40           N
ATOM   1269  CA  GLN B 158      25.660   2.667  17.435  1.00128.40           C
ATOM   1270  CB  GLN B 158      26.485   2.491  18.724  1.00128.40           C
ATOM   1271  CG  GLN B 158      25.743   2.866  20.006  1.00128.40           C
ATOM   1272  CD  GLN B 158      25.012   1.613  20.469  1.00128.40           C
ATOM   1273  OE1 GLN B 158      23.843   1.660  20.845  1.00128.40           O
ATOM   1274  NE2 GLN B 158      25.725   0.455  20.448  1.00128.40           N
ATOM   1275  C   GLN B 158      24.353   1.952  17.620  1.00128.40           C
ATOM   1276  O   GLN B 158      24.233   0.774  17.288  1.00128.40           O
ATOM   1277  N   GLU B 159      23.343   2.635  18.191  1.00 48.12           N
ATOM   1278  CA  GLU B 159      22.075   2.009  18.469  1.00 48.12           C
ATOM   1279  CB  GLU B 159      21.124   2.939  19.244  1.00 48.12           C
ATOM   1280  CG  GLU B 159      21.614   3.247  20.662  1.00 48.12           C
ATOM   1281  CD  GLU B 159      20.670   4.254  21.301  1.00 48.12           C
ATOM   1282  OE1 GLU B 159      19.745   4.735  20.594  1.00 48.12           O
ATOM   1283  OE2 GLU B 159      20.866   4.559  22.508  1.00 48.12           O
ATOM   1284  C   GLU B 159      21.385   1.613  17.194  1.00 48.12           C
ATOM   1285  O   GLU B 159      20.825   0.520  17.104  1.00 48.12           O
ATOM   1286  N   SER B 160      21.387   2.498  16.176  1.00 81.11           N
ATOM   1287  CA  SER B 160      20.719   2.200  14.938  1.00 81.11           C
ATOM   1288  CB  SER B 160      20.681   3.404  13.980  1.00 81.11           C
ATOM   1289  OG  SER B 160      19.922   4.459  14.552  1.00 81.11           O
ATOM   1290  C   SER B 160      21.432   1.089  14.225  1.00 81.11           C
ATOM   1291  O   SER B 160      20.806   0.157  13.723  1.00 81.11           O
ATOM   1292  N   ARG B 161      22.776   1.149  14.184  1.00 77.93           N
ATOM   1293  CA  ARG B 161      23.555   0.178  13.464  1.00 77.93           C
ATOM   1294  CB  ARG B 161      25.060   0.500  13.433  1.00 77.93           C
ATOM   1295  CG  ARG B 161      25.390   1.703  12.546  1.00 77.93           C
ATOM   1296  CD  ARG B 161      26.883   1.867  12.249  1.00 77.93           C
ATOM   1297  NE  ARG B 161      27.034   3.048  11.352  1.00 77.93           N
ATOM   1298  CZ  ARG B 161      28.123   3.154  10.535  1.00 77.93           C
ATOM   1299  NH1 ARG B 161      29.076   2.177  10.536  1.00 77.93           N
ATOM   1300  NH2 ARG B 161      28.256   4.234   9.712  1.00 77.93           N
ATOM   1301  C   ARG B 161      23.369  -1.183  14.059  1.00 77.93           C
ATOM   1302  O   ARG B 161      23.390  -2.189  13.351  1.00 77.93           O
ATOM   1303  N   LEU B 162      23.214  -1.255  15.389  1.00127.08           N
ATOM   1304  CA  LEU B 162      22.994  -2.498  16.068  1.00127.08           C
ATOM   1305  CB  LEU B 162      22.844  -2.280  17.584  1.00127.08           C
ATOM   1306  CG  LEU B 162      22.605  -3.559  18.401  1.00127.08           C
ATOM   1307  CD1 LEU B 162      23.858  -4.442  18.414  1.00127.08           C
ATOM   1308  CD2 LEU B 162      22.093  -3.233  19.814  1.00127.08           C
ATOM   1309  C   LEU B 162      21.687  -3.044  15.571  1.00127.08           C
ATOM   1310  O   LEU B 162      21.557  -4.240  15.316  1.00127.08           O
ATOM   1311  N   ARG B 163      20.684  -2.160  15.424  1.00 70.50           N
ATOM   1312  CA  ARG B 163      19.373  -2.570  15.017  1.00 70.50           C
ATOM   1313  CB  ARG B 163      18.348  -1.422  15.053  1.00 70.50           C
ATOM   1314  CG  ARG B 163      17.993  -1.001  16.480  1.00 70.50           C
ATOM   1315  CD  ARG B 163      16.870   0.034  16.559  1.00 70.50           C
ATOM   1316  NE  ARG B 163      16.553   0.235  18.001  1.00 70.50           N
ATOM   1317  CZ  ARG B 163      15.476   0.990  18.360  1.00 70.50           C
ATOM   1318  NH1 ARG B 163      14.709   1.584  17.401  1.00 70.50           N
ATOM   1319  NH2 ARG B 163      15.161   1.151  19.679  1.00 70.50           N
ATOM   1320  C   ARG B 163      19.404  -3.132  13.630  1.00 70.50           C
ATOM   1321  O   ARG B 163      18.831  -4.188  13.373  1.00 70.50           O
ATOM   1322  N   VAL B 164      20.086  -2.450  12.693  1.00100.69           N
ATOM   1323  CA  VAL B 164      20.134  -2.912  11.336  1.00100.69           C
ATOM   1324  CB  VAL B 164      20.836  -1.956  10.412  1.00100.69           C
ATOM   1325  CG1 VAL B 164      22.298  -1.798  10.863  1.00100.69           C
ATOM   1326  CG2 VAL B 164      20.685  -2.476   8.972  1.00100.69           C
ATOM   1327  C   VAL B 164      20.845  -4.228  11.268  1.00100.69           C
ATOM   1328  O   VAL B 164      20.399  -5.146  10.582  1.00100.69           O
ATOM   1329  N   MET B 165      21.967  -4.365  11.996  1.00 94.67           N
ATOM   1330  CA  MET B 165      22.761  -5.556  11.893  1.00 94.67           C
ATOM   1331  CB  MET B 165      24.060  -5.478  12.713  1.00 94.67           C
ATOM   1332  CG  MET B 165      24.985  -6.679  12.503  1.00 94.67           C
ATOM   1333  SD  MET B 165      26.640  -6.492  13.233  1.00 94.67           S
ATOM   1334  CE  MET B 165      26.060  -6.496  14.952  1.00 94.67           C
ATOM   1335  C   MET B 165      21.983  -6.749  12.361  1.00 94.67           C
ATOM   1336  O   MET B 165      22.074  -7.828  11.782  1.00 94.67           O
ATOM   1337  N   THR B 166      21.249  -6.576  13.469  1.00156.66           N
ATOM   1338  CA  THR B 166      20.424  -7.527  14.160  1.00156.66           C
ATOM   1339  CB  THR B 166      20.231  -7.117  15.583  1.00156.66           C
ATOM   1340  OG1 THR B 166      19.611  -8.163  16.304  1.00156.66           O
ATOM   1341  CG2 THR B 166      19.360  -5.853  15.627  1.00156.66           C
ATOM   1342  C   THR B 166      19.076  -7.665  13.520  1.00156.66           C
ATOM   1343  O   THR B 166      18.314  -8.565  13.871  1.00156.66           O
ATOM   1344  N   ASN B 167      18.703  -6.732  12.626  1.00 77.44           N
ATOM   1345  CA  ASN B 167      17.395  -6.769  12.037  1.00 77.44           C
ATOM   1346  CB  ASN B 167      17.084  -8.098  11.325  1.00 77.44           C
ATOM   1347  CG  ASN B 167      15.848  -7.898  10.457  1.00 77.44           C
ATOM   1348  OD1 ASN B 167      15.235  -6.831  10.458  1.00 77.44           O
ATOM   1349  ND2 ASN B 167      15.466  -8.958   9.696  1.00 77.44           N
ATOM   1350  C   ASN B 167      16.382  -6.560  13.120  1.00 77.44           C
ATOM   1351  O   ASN B 167      15.354  -7.233  13.183  1.00 77.44           O
ATOM   1352  N   ASN B 168      16.675  -5.589  14.004  1.00 75.28           N
ATOM   1353  CA  ASN B 168      15.828  -5.178  15.087  1.00 75.28           C
ATOM   1354  CB  ASN B 168      14.438  -4.712  14.619  1.00 75.28           C
ATOM   1355  CG  ASN B 168      14.609  -3.380  13.897  1.00 75.28           C
ATOM   1356  OD1 ASN B 168      15.565  -2.645  14.144  1.00 75.28           O
ATOM   1357  ND2 ASN B 168      13.652  -3.054  12.988  1.00 75.28           N
ATOM   1358  C   ASN B 168      15.656  -6.279  16.081  1.00 75.28           C
ATOM   1359  O   ASN B 168      14.756  -6.222  16.917  1.00 75.28           O
ATOM   1360  N   ASN B 169      16.518  -7.311  16.038  1.00 39.07           N
ATOM   1361  CA  ASN B 169      16.411  -8.319  17.049  1.00 39.07           C
ATOM   1362  CB  ASN B 169      17.266  -9.569  16.775  1.00 39.07           C
ATOM   1363  CG  ASN B 169      16.906 -10.635  17.801  1.00 39.07           C
ATOM   1364  OD1 ASN B 169      16.893 -10.379  19.005  1.00 39.07           O
ATOM   1365  ND2 ASN B 169      16.601 -11.868  17.314  1.00 39.07           N
ATOM   1366  C   ASN B 169      16.853  -7.696  18.341  1.00 39.07           C
ATOM   1367  O   ASN B 169      16.256  -7.949  19.388  1.00 39.07           O
ATOM   1368  N   VAL B 170      17.916  -6.856  18.294  1.00112.24           N
ATOM   1369  CA  VAL B 170      18.420  -6.204  19.480  1.00112.24           C
ATOM   1370  CB  VAL B 170      19.879  -6.466  19.728  1.00112.24           C
ATOM   1371  CG1 VAL B 170      20.057  -7.968  20.008  1.00112.24           C
ATOM   1372  CG2 VAL B 170      20.692  -5.968  18.520  1.00112.24           C
ATOM   1373  C   VAL B 170      18.231  -4.712  19.350  1.00112.24           C
ATOM   1374  O   VAL B 170      18.703  -4.083  18.405  1.00112.24           O
ATOM   1375  N   LYS B 171      17.420  -4.162  20.275  1.00125.48           N
ATOM   1376  CA  LYS B 171      16.971  -2.806  20.514  1.00125.48           C
ATOM   1377  CB  LYS B 171      15.524  -2.757  21.029  1.00125.48           C
ATOM   1378  CG  LYS B 171      14.502  -3.286  20.020  1.00125.48           C
ATOM   1379  CD  LYS B 171      13.123  -3.552  20.625  1.00125.48           C
ATOM   1380  CE  LYS B 171      12.102  -4.078  19.614  1.00125.48           C
ATOM   1381  NZ  LYS B 171      10.801  -4.308  20.282  1.00125.48           N
ATOM   1382  C   LYS B 171      17.792  -1.940  21.448  1.00125.48           C
ATOM   1383  O   LYS B 171      17.338  -0.841  21.761  1.00125.48           O
ATOM   1384  N   VAL B 172      18.914  -2.414  22.024  1.00 80.98           N
ATOM   1385  CA  VAL B 172      19.596  -1.752  23.122  1.00 80.98           C
ATOM   1386  CB  VAL B 172      20.988  -2.271  23.339  1.00 80.98           C
ATOM   1387  CG1 VAL B 172      21.639  -1.467  24.477  1.00 80.98           C
ATOM   1388  CG2 VAL B 172      20.912  -3.784  23.603  1.00 80.98           C
ATOM   1389  C   VAL B 172      19.689  -0.253  23.022  1.00 80.98           C
ATOM   1390  O   VAL B 172      19.864   0.332  21.954  1.00 80.98           O
ATOM   1391  N   VAL B 173      19.518   0.408  24.193  1.00110.49           N
ATOM   1392  CA  VAL B 173      19.686   1.828  24.319  1.00110.49           C
ATOM   1393  CB  VAL B 173      18.541   2.516  25.014  1.00110.49           C
ATOM   1394  CG1 VAL B 173      17.304   2.406  24.108  1.00110.49           C
ATOM   1395  CG2 VAL B 173      18.322   1.884  26.400  1.00110.49           C
ATOM   1396  C   VAL B 173      20.942   2.004  25.121  1.00110.49           C
ATOM   1397  O   VAL B 173      21.035   1.557  26.264  1.00110.49           O
ATOM   1398  N   MET B 174      21.961   2.650  24.520  1.00110.99           N
ATOM   1399  CA  MET B 174      23.234   2.827  25.165  1.00110.99           C
ATOM   1400  CB  MET B 174      24.395   3.097  24.194  1.00110.99           C
ATOM   1401  CG  MET B 174      24.835   1.871  23.396  1.00110.99           C
ATOM   1402  SD  MET B 174      25.706   0.602  24.363  1.00110.99           S
ATOM   1403  CE  MET B 174      24.224   0.050  25.253  1.00110.99           C
ATOM   1404  C   MET B 174      23.164   3.995  26.097  1.00110.99           C
ATOM   1405  O   MET B 174      22.222   4.783  26.050  1.00110.99           O
ATOM   1406  N   SER B 175      24.184   4.129  26.977  1.00 65.69           N
ATOM   1407  CA  SER B 175      24.166   5.171  27.971  1.00 65.69           C
ATOM   1408  CB  SER B 175      24.556   4.656  29.367  1.00 65.69           C
ATOM   1409  OG  SER B 175      24.647   5.739  30.280  1.00 65.69           O
ATOM   1410  C   SER B 175      25.132   6.282  27.646  1.00 65.69           C
ATOM   1411  O   SER B 175      26.349   6.101  27.650  1.00 65.69           O
ATOM   1412  N   PRO B 176      24.596   7.447  27.367  1.00 87.29           N
ATOM   1413  CA  PRO B 176      25.414   8.608  27.111  1.00 87.29           C
ATOM   1414  CD  PRO B 176      23.321   7.524  26.674  1.00 87.29           C
ATOM   1415  CB  PRO B 176      24.486   9.647  26.486  1.00 87.29           C
ATOM   1416  CG  PRO B 176      23.389   8.800  25.819  1.00 87.29           C
ATOM   1417  C   PRO B 176      26.078   9.107  28.356  1.00 87.29           C
ATOM   1418  O   PRO B 176      27.137   9.728  28.273  1.00 87.29           O
ATOM   1419  N   GLN B 177      25.458   8.865  29.522  1.00 62.27           N
ATOM   1420  CA  GLN B 177      25.955   9.386  30.760  1.00 62.27           C
ATOM   1421  CB  GLN B 177      24.972   9.199  31.924  1.00 62.27           C
ATOM   1422  CG  GLN B 177      25.433   9.896  33.202  1.00 62.27           C
ATOM   1423  CD  GLN B 177      25.527  11.388  32.930  1.00 62.27           C
ATOM   1424  OE1 GLN B 177      24.573  12.013  32.470  1.00 62.27           O
ATOM   1425  NE2 GLN B 177      26.719  11.975  33.218  1.00 62.27           N
ATOM   1426  C   GLN B 177      27.261   8.747  31.119  1.00 62.27           C
ATOM   1427  O   GLN B 177      28.159   9.405  31.644  1.00 62.27           O
ATOM   1428  N   GLU B 178      27.412   7.441  30.842  1.00 96.30           N
ATOM   1429  CA  GLU B 178      28.626   6.775  31.210  1.00 96.30           C
ATOM   1430  CB  GLU B 178      28.591   5.280  30.841  1.00 96.30           C
ATOM   1431  CG  GLU B 178      29.793   4.476  31.337  1.00 96.30           C
ATOM   1432  CD  GLU B 178      30.808   4.378  30.206  1.00 96.30           C
ATOM   1433  OE1 GLU B 178      30.442   4.701  29.044  1.00 96.30           O
ATOM   1434  OE2 GLU B 178      31.965   3.971  30.491  1.00 96.30           O
ATOM   1435  C   GLU B 178      29.761   7.439  30.498  1.00 96.30           C
ATOM   1436  O   GLU B 178      30.830   7.653  31.071  1.00 96.30           O
ATOM   1437  N   VAL B 179      29.554   7.789  29.218  1.00 46.07           N
ATOM   1438  CA  VAL B 179      30.581   8.452  28.470  1.00 46.07           C
ATOM   1439  CB  VAL B 179      30.185   8.698  27.042  1.00 46.07           C
ATOM   1440  CG1 VAL B 179      31.267   9.563  26.374  1.00 46.07           C
ATOM   1441  CG2 VAL B 179      29.968   7.339  26.351  1.00 46.07           C
ATOM   1442  C   VAL B 179      30.855   9.782  29.101  1.00 46.07           C
ATOM   1443  O   VAL B 179      32.010  10.160  29.294  1.00 46.07           O
ATOM   1444  N   VAL B 180      29.791  10.525  29.460  1.00 58.23           N
ATOM   1445  CA  VAL B 180      29.981  11.834  30.026  1.00 58.23           C
ATOM   1446  CB  VAL B 180      28.693  12.554  30.324  1.00 58.23           C
ATOM   1447  CG1 VAL B 180      29.020  13.862  31.070  1.00 58.23           C
ATOM   1448  CG2 VAL B 180      27.932  12.772  29.005  1.00 58.23           C
ATOM   1449  C   VAL B 180      30.737  11.740  31.318  1.00 58.23           C
ATOM   1450  O   VAL B 180      31.616  12.557  31.582  1.00 58.23           O
ATOM   1451  N   SER B 181      30.377  10.782  32.194  1.00 81.85           N
ATOM   1452  CA  SER B 181      31.030  10.702  33.475  1.00 81.85           C
ATOM   1453  CB  SER B 181      30.186   9.934  34.506  1.00 81.85           C
ATOM   1454  OG  SER B 181      28.969  10.625  34.749  1.00 81.85           O
ATOM   1455  C   SER B 181      32.392  10.050  33.444  1.00 81.85           C
ATOM   1456  O   SER B 181      33.311  10.521  34.112  1.00 81.85           O
ATOM   1457  N   CYS B 182      32.508   8.870  32.792  1.00110.56           N
ATOM   1458  CA  CYS B 182      33.718   8.076  32.768  1.00110.56           C
ATOM   1459  CB  CYS B 182      33.431   6.579  32.562  1.00110.56           C
ATOM   1460  SG  CYS B 182      32.204   5.916  33.723  1.00110.56           S
ATOM   1461  C   CYS B 182      34.774   8.408  31.746  1.00110.56           C
ATOM   1462  O   CYS B 182      35.965   8.282  32.029  1.00110.56           O
ATOM   1463  N   SER B 183      34.375   8.798  30.519  1.00 78.50           N
ATOM   1464  CA  SER B 183      35.309   8.827  29.422  1.00 78.50           C
ATOM   1465  CB  SER B 183      34.607   8.857  28.053  1.00 78.50           C
ATOM   1466  OG  SER B 183      35.567   8.881  27.008  1.00 78.50           O
ATOM   1467  C   SER B 183      36.297   9.950  29.464  1.00 78.50           C
ATOM   1468  O   SER B 183      35.949  11.128  29.496  1.00 78.50           O
ATOM   1469  N   GLU B 184      37.591   9.570  29.461  1.00150.77           N
ATOM   1470  CA  GLU B 184      38.720  10.456  29.416  1.00150.77           C
ATOM   1471  CB  GLU B 184      39.998   9.850  30.024  1.00150.77           C
ATOM   1472  CG  GLU B 184      40.362   8.444  29.553  1.00150.77           C
ATOM   1473  CD  GLU B 184      41.503   7.987  30.454  1.00150.77           C
ATOM   1474  OE1 GLU B 184      42.006   8.837  31.238  1.00150.77           O
ATOM   1475  OE2 GLU B 184      41.885   6.789  30.379  1.00150.77           O
ATOM   1476  C   GLU B 184      38.951  10.967  28.015  1.00150.77           C
ATOM   1477  O   GLU B 184      39.729  11.898  27.809  1.00150.77           O
ATOM   1478  N   TYR B 185      38.355  10.291  27.011  1.00175.35           N
ATOM   1479  CA  TYR B 185      38.425  10.634  25.615  1.00175.35           C
ATOM   1480  CB  TYR B 185      37.965   9.536  24.641  1.00175.35           C
ATOM   1481  CG  TYR B 185      38.981   8.447  24.722  1.00175.35           C
ATOM   1482  CD1 TYR B 185      40.320   8.744  24.605  1.00175.35           C
ATOM   1483  CD2 TYR B 185      38.603   7.132  24.861  1.00175.35           C
ATOM   1484  CE1 TYR B 185      41.269   7.751  24.668  1.00175.35           C
ATOM   1485  CE2 TYR B 185      39.547   6.134  24.922  1.00175.35           C
ATOM   1486  CZ  TYR B 185      40.883   6.442  24.830  1.00175.35           C
ATOM   1487  OH  TYR B 185      41.850   5.416  24.895  1.00175.35           O
ATOM   1488  C   TYR B 185      37.656  11.889  25.330  1.00175.35           C
ATOM   1489  O   TYR B 185      37.752  12.421  24.226  1.00175.35           O
ATOM   1490  N   ALA B 186      36.751  12.292  26.247  1.00 75.76           N
ATOM   1491  CA  ALA B 186      35.943  13.468  26.072  1.00 75.76           C
ATOM   1492  CB  ALA B 186      34.484  13.152  25.704  1.00 75.76           C
ATOM   1493  C   ALA B 186      35.915  14.282  27.343  1.00 75.76           C
ATOM   1494  O   ALA B 186      36.471  13.913  28.375  1.00 75.76           O
ATOM   1495  N   GLN B 187      35.326  15.485  27.208  1.00176.78           N
ATOM   1496  CA  GLN B 187      35.118  16.575  28.126  1.00176.78           C
ATOM   1497  CB  GLN B 187      35.052  17.927  27.396  1.00176.78           C
ATOM   1498  CG  GLN B 187      36.414  18.359  26.832  1.00176.78           C
ATOM   1499  CD  GLN B 187      36.873  17.355  25.777  1.00176.78           C
ATOM   1500  OE1 GLN B 187      36.212  17.159  24.758  1.00176.78           O
ATOM   1501  NE2 GLN B 187      38.032  16.689  26.031  1.00176.78           N
ATOM   1502  C   GLN B 187      33.952  16.452  29.075  1.00176.78           C
ATOM   1503  O   GLN B 187      33.748  17.363  29.874  1.00176.78           O
ATOM   1504  N   GLY B 188      33.056  15.453  28.944  1.00 53.25           N
ATOM   1505  CA  GLY B 188      31.934  15.423  29.846  1.00 53.25           C
ATOM   1506  C   GLY B 188      30.899  16.346  29.274  1.00 53.25           C
ATOM   1507  O   GLY B 188      30.580  16.270  28.092  1.00 53.25           O
ATOM   1508  N   CYS B 189      30.320  17.216  30.122  1.00 82.95           N
ATOM   1509  CA  CYS B 189      29.322  18.186  29.768  1.00 82.95           C
ATOM   1510  CB  CYS B 189      28.668  18.813  31.003  1.00 82.95           C
ATOM   1511  SG  CYS B 189      27.714  17.561  31.901  1.00 82.95           S
ATOM   1512  C   CYS B 189      29.946  19.266  28.937  1.00 82.95           C
ATOM   1513  O   CYS B 189      29.255  20.085  28.333  1.00 82.95           O
ATOM   1514  N   GLU B 190      31.283  19.338  28.993  1.00146.59           N
ATOM   1515  CA  GLU B 190      32.146  20.264  28.318  1.00146.59           C
ATOM   1516  CB  GLU B 190      33.559  20.250  28.927  1.00146.59           C
ATOM   1517  CG  GLU B 190      33.617  20.890  30.323  1.00146.59           C
ATOM   1518  CD  GLU B 190      32.720  20.122  31.295  1.00146.59           C
ATOM   1519  OE1 GLU B 190      33.201  19.126  31.899  1.00146.59           O
ATOM   1520  OE2 GLU B 190      31.536  20.527  31.448  1.00146.59           O
ATOM   1521  C   GLU B 190      32.221  19.996  26.831  1.00146.59           C
ATOM   1522  O   GLU B 190      32.712  20.843  26.084  1.00146.59           O
ATOM   1523  N   GLY B 191      31.837  18.787  26.358  1.00 43.89           N
ATOM   1524  CA  GLY B 191      31.880  18.533  24.934  1.00 43.89           C
ATOM   1525  C   GLY B 191      32.763  17.346  24.646  1.00 43.89           C
ATOM   1526  O   GLY B 191      33.377  16.782  25.549  1.00 43.89           O
ATOM   1527  N   GLY B 192      32.833  16.932  23.355  1.00 34.41           N
ATOM   1528  CA  GLY B 192      33.630  15.804  22.940  1.00 34.41           C
ATOM   1529  C   GLY B 192      33.419  15.569  21.465  1.00 34.41           C
ATOM   1530  O   GLY B 192      32.744  16.354  20.798  1.00 34.41           O
ATOM   1531  N   PHE B 193      34.011  14.478  20.910  1.00 70.71           N
ATOM   1532  CA  PHE B 193      33.858  14.199  19.498  1.00 70.71           C
ATOM   1533  CB  PHE B 193      35.119  14.509  18.676  1.00 70.71           C
ATOM   1534  CG  PHE B 193      35.294  15.987  18.716  1.00 70.71           C
ATOM   1535  CD1 PHE B 193      35.906  16.585  19.793  1.00 70.71           C
ATOM   1536  CD2 PHE B 193      34.845  16.773  17.680  1.00 70.71           C
ATOM   1537  CE1 PHE B 193      36.067  17.949  19.835  1.00 70.71           C
ATOM   1538  CE2 PHE B 193      35.004  18.138  17.717  1.00 70.71           C
ATOM   1539  CZ  PHE B 193      35.615  18.728  18.797  1.00 70.71           C
ATOM   1540  C   PHE B 193      33.514  12.747  19.271  1.00 70.71           C
ATOM   1541  O   PHE B 193      34.096  11.846  19.875  1.00 70.71           O
ATOM   1542  N   PRO B 194      32.603  12.509  18.352  1.00 72.86           N
ATOM   1543  CA  PRO B 194      32.118  11.182  18.046  1.00 72.86           C
ATOM   1544  CD  PRO B 194      31.658  13.539  17.951  1.00 72.86           C
ATOM   1545  CB  PRO B 194      30.990  11.382  17.037  1.00 72.86           C
ATOM   1546  CG  PRO B 194      30.447  12.784  17.376  1.00 72.86           C
ATOM   1547  C   PRO B 194      33.185  10.234  17.594  1.00 72.86           C
ATOM   1548  O   PRO B 194      33.077   9.040  17.867  1.00 72.86           O
ATOM   1549  N   TYR B 195      34.231  10.731  16.919  1.00 64.65           N
ATOM   1550  CA  TYR B 195      35.272   9.867  16.443  1.00 64.65           C
ATOM   1551  CB  TYR B 195      36.363  10.683  15.723  1.00 64.65           C
ATOM   1552  CG  TYR B 195      37.445   9.804  15.196  1.00 64.65           C
ATOM   1553  CD1 TYR B 195      38.514   9.440  15.982  1.00 64.65           C
ATOM   1554  CD2 TYR B 195      37.394   9.358  13.895  1.00 64.65           C
ATOM   1555  CE1 TYR B 195      39.512   8.639  15.477  1.00 64.65           C
ATOM   1556  CE2 TYR B 195      38.387   8.557  13.385  1.00 64.65           C
ATOM   1557  CZ  TYR B 195      39.449   8.197  14.177  1.00 64.65           C
ATOM   1558  OH  TYR B 195      40.468   7.376  13.651  1.00 64.65           O
ATOM   1559  C   TYR B 195      35.870   9.202  17.646  1.00 64.65           C
ATOM   1560  O   TYR B 195      36.152   8.005  17.637  1.00 64.65           O
ATOM   1561  N   LEU B 196      36.105   9.983  18.720  1.00 93.81           N
ATOM   1562  CA  LEU B 196      36.673   9.490  19.943  1.00 93.81           C
ATOM   1563  CB  LEU B 196      37.156  10.629  20.858  1.00 93.81           C
ATOM   1564  CG  LEU B 196      38.385  11.367  20.299  1.00 93.81           C
ATOM   1565  CD1 LEU B 196      38.840  12.499  21.232  1.00 93.81           C
ATOM   1566  CD2 LEU B 196      39.520  10.378  19.985  1.00 93.81           C
ATOM   1567  C   LEU B 196      35.715   8.636  20.735  1.00 93.81           C
ATOM   1568  O   LEU B 196      36.163   7.789  21.504  1.00 93.81           O
ATOM   1569  N   ILE B 197      34.405   8.964  20.745  1.00143.79           N
ATOM   1570  CA  ILE B 197      33.448   8.178  21.497  1.00143.79           C
ATOM   1571  CB  ILE B 197      32.318   9.018  22.007  1.00143.79           C
ATOM   1572  CG1 ILE B 197      32.881  10.135  22.900  1.00143.79           C
ATOM   1573  CG2 ILE B 197      31.323   8.097  22.737  1.00143.79           C
ATOM   1574  CD1 ILE B 197      33.708   9.611  24.073  1.00143.79           C
ATOM   1575  C   ILE B 197      32.851   7.003  20.777  1.00143.79           C
ATOM   1576  O   ILE B 197      32.944   5.857  21.217  1.00143.79           O
ATOM   1577  N   ALA B 198      32.208   7.266  19.622  1.00 60.95           N
ATOM   1578  CA  ALA B 198      31.551   6.205  18.922  1.00 60.95           C
ATOM   1579  CB  ALA B 198      30.821   6.686  17.657  1.00 60.95           C
ATOM   1580  C   ALA B 198      32.618   5.258  18.497  1.00 60.95           C
ATOM   1581  O   ALA B 198      32.399   4.047  18.471  1.00 60.95           O
ATOM   1582  N   GLY B 199      33.747   5.804  17.996  1.00 86.42           N
ATOM   1583  CA  GLY B 199      34.828   4.945  17.604  1.00 86.42           C
ATOM   1584  C   GLY B 199      35.793   4.479  18.671  1.00 86.42           C
ATOM   1585  O   GLY B 199      35.762   3.331  19.108  1.00 86.42           O
ATOM   1586  N   LYS B 200      36.637   5.406  19.181  1.00118.37           N
ATOM   1587  CA  LYS B 200      37.759   5.007  20.003  1.00118.37           C
ATOM   1588  CB  LYS B 200      38.766   6.144  20.235  1.00118.37           C
ATOM   1589  CG  LYS B 200      40.084   5.647  20.828  1.00118.37           C
ATOM   1590  CD  LYS B 200      41.227   6.655  20.716  1.00118.37           C
ATOM   1591  CE  LYS B 200      42.579   6.081  21.143  1.00118.37           C
ATOM   1592  NZ  LYS B 200      43.023   5.060  20.167  1.00118.37           N
ATOM   1593  C   LYS B 200      37.363   4.475  21.344  1.00118.37           C
ATOM   1594  O   LYS B 200      37.782   3.389  21.741  1.00118.37           O
ATOM   1595  N   TYR B 201      36.525   5.226  22.075  1.00 72.86           N
ATOM   1596  CA  TYR B 201      36.134   4.845  23.401  1.00 72.86           C
ATOM   1597  CB  TYR B 201      35.222   5.912  24.037  1.00 72.86           C
ATOM   1598  CG  TYR B 201      34.953   5.572  25.462  1.00 72.86           C
ATOM   1599  CD1 TYR B 201      35.915   5.802  26.417  1.00 72.86           C
ATOM   1600  CD2 TYR B 201      33.740   5.050  25.849  1.00 72.86           C
ATOM   1601  CE1 TYR B 201      35.680   5.503  27.737  1.00 72.86           C
ATOM   1602  CE2 TYR B 201      33.498   4.747  27.169  1.00 72.86           C
ATOM   1603  CZ  TYR B 201      34.471   4.973  28.114  1.00 72.86           C
ATOM   1604  OH  TYR B 201      34.230   4.667  29.469  1.00 72.86           O
ATOM   1605  C   TYR B 201      35.375   3.559  23.309  1.00 72.86           C
ATOM   1606  O   TYR B 201      35.562   2.649  24.116  1.00 72.86           O
ATOM   1607  N   GLY B 202      34.497   3.441  22.299  1.00 28.75           N
ATOM   1608  CA  GLY B 202      33.703   2.254  22.166  1.00 28.75           C
ATOM   1609  C   GLY B 202      34.606   1.069  21.987  1.00 28.75           C
ATOM   1610  O   GLY B 202      34.342  -0.002  22.529  1.00 28.75           O
ATOM   1611  N   GLN B 203      35.668   1.209  21.173  1.00 68.22           N
ATOM   1612  CA  GLN B 203      36.552   0.101  20.937  1.00 68.22           C
ATOM   1613  CB  GLN B 203      37.517   0.364  19.767  1.00 68.22           C
ATOM   1614  CG  GLN B 203      38.396  -0.834  19.407  1.00 68.22           C
ATOM   1615  CD  GLN B 203      39.287  -0.427  18.243  1.00 68.22           C
ATOM   1616  OE1 GLN B 203      40.140   0.451  18.369  1.00 68.22           O
ATOM   1617  NE2 GLN B 203      39.080  -1.081  17.069  1.00 68.22           N
ATOM   1618  C   GLN B 203      37.379  -0.227  22.152  1.00 68.22           C
ATOM   1619  O   GLN B 203      37.521  -1.394  22.515  1.00 68.22           O
ATOM   1620  N   ASP B 204      37.989   0.797  22.789  1.00117.10           N
ATOM   1621  CA  ASP B 204      38.879   0.574  23.897  1.00117.10           C
ATOM   1622  CB  ASP B 204      39.693   1.835  24.246  1.00117.10           C
ATOM   1623  CG  ASP B 204      40.638   2.139  23.090  1.00117.10           C
ATOM   1624  OD1 ASP B 204      40.753   1.281  22.175  1.00117.10           O
ATOM   1625  OD2 ASP B 204      41.253   3.239  23.105  1.00117.10           O
ATOM   1626  C   ASP B 204      38.183   0.155  25.164  1.00117.10           C
ATOM   1627  O   ASP B 204      38.554  -0.849  25.773  1.00117.10           O
ATOM   1628  N   PHE B 205      37.256   1.005  25.661  1.00187.74           N
ATOM   1629  CA  PHE B 205      36.522   0.768  26.878  1.00187.74           C
ATOM   1630  CB  PHE B 205      36.308   2.062  27.675  1.00187.74           C
ATOM   1631  CG  PHE B 205      37.687   2.513  28.023  1.00187.74           C
ATOM   1632  CD1 PHE B 205      38.308   2.062  29.165  1.00187.74           C
ATOM   1633  CD2 PHE B 205      38.372   3.368  27.190  1.00187.74           C
ATOM   1634  CE1 PHE B 205      39.583   2.471  29.478  1.00187.74           C
ATOM   1635  CE2 PHE B 205      39.647   3.782  27.498  1.00187.74           C
ATOM   1636  CZ  PHE B 205      40.255   3.334  28.645  1.00187.74           C
ATOM   1637  C   PHE B 205      35.210   0.050  26.731  1.00187.74           C
ATOM   1638  O   PHE B 205      34.853  -0.777  27.568  1.00187.74           O
ATOM   1639  N   GLY B 206      34.427   0.375  25.683  1.00 38.43           N
ATOM   1640  CA  GLY B 206      33.128  -0.232  25.520  1.00 38.43           C
ATOM   1641  C   GLY B 206      32.068   0.669  26.094  1.00 38.43           C
ATOM   1642  O   GLY B 206      32.355   1.575  26.875  1.00 38.43           O
ATOM   1643  N   LEU B 207      30.794   0.426  25.705  1.00105.37           N
ATOM   1644  CA  LEU B 207      29.678   1.212  26.159  1.00105.37           C
ATOM   1645  CB  LEU B 207      28.902   1.916  25.031  1.00105.37           C
ATOM   1646  CG  LEU B 207      29.653   3.118  24.427  1.00105.37           C
ATOM   1647  CD1 LEU B 207      31.002   2.702  23.825  1.00105.37           C
ATOM   1648  CD2 LEU B 207      28.767   3.880  23.430  1.00105.37           C
ATOM   1649  C   LEU B 207      28.713   0.331  26.900  1.00105.37           C
ATOM   1650  O   LEU B 207      28.616  -0.865  26.636  1.00105.37           O
ATOM   1651  N   VAL B 208      27.968   0.916  27.866  1.00 62.32           N
ATOM   1652  CA  VAL B 208      27.025   0.165  28.652  1.00 62.32           C
ATOM   1653  CB  VAL B 208      27.211   0.323  30.134  1.00 62.32           C
ATOM   1654  CG1 VAL B 208      28.599  -0.218  30.516  1.00 62.32           C
ATOM   1655  CG2 VAL B 208      26.987   1.798  30.505  1.00 62.32           C
ATOM   1656  C   VAL B 208      25.644   0.650  28.337  1.00 62.32           C
ATOM   1657  O   VAL B 208      25.463   1.683  27.696  1.00 62.32           O
ATOM   1658  N   ASP B 209      24.624  -0.118  28.773  1.00 50.43           N
ATOM   1659  CA  ASP B 209      23.252   0.211  28.500  1.00 50.43           C
ATOM   1660  CB  ASP B 209      22.284  -0.957  28.762  1.00 50.43           C
ATOM   1661  CG  ASP B 209      22.601  -2.083  27.787  1.00 50.43           C
ATOM   1662  OD1 ASP B 209      23.592  -1.948  27.022  1.00 50.43           O
ATOM   1663  OD2 ASP B 209      21.854  -3.098  27.797  1.00 50.43           O
ATOM   1664  C   ASP B 209      22.823   1.347  29.384  1.00 50.43           C
ATOM   1665  O   ASP B 209      23.460   1.661  30.389  1.00 50.43           O
ATOM   1666  N   GLU B 210      21.689   1.978  29.013  1.00 85.45           N
ATOM   1667  CA  GLU B 210      21.155   3.122  29.699  1.00 85.45           C
ATOM   1668  CB  GLU B 210      19.862   3.654  29.054  1.00 85.45           C
ATOM   1669  CG  GLU B 210      19.278   4.869  29.778  1.00 85.45           C
ATOM   1670  CD  GLU B 210      20.169   6.069  29.497  1.00 85.45           C
ATOM   1671  OE1 GLU B 210      20.989   5.995  28.543  1.00 85.45           O
ATOM   1672  OE2 GLU B 210      20.039   7.081  30.235  1.00 85.45           O
ATOM   1673  C   GLU B 210      20.826   2.756  31.117  1.00 85.45           C
ATOM   1674  O   GLU B 210      21.113   3.509  32.048  1.00 85.45           O
ATOM   1675  N   THR B 211      20.248   1.559  31.324  1.00107.03           N
ATOM   1676  CA  THR B 211      19.813   1.150  32.631  1.00107.03           C
ATOM   1677  CB  THR B 211      19.179  -0.211  32.630  1.00107.03           C
ATOM   1678  OG1 THR B 211      18.616  -0.490  33.904  1.00107.03           O
ATOM   1679  CG2 THR B 211      20.248  -1.259  32.277  1.00107.03           C
ATOM   1680  C   THR B 211      20.992   1.102  33.547  1.00107.03           C
ATOM   1681  O   THR B 211      20.894   1.396  34.738  1.00107.03           O
ATOM   1682  N   CYS B 212      22.150   0.700  33.009  1.00111.74           N
ATOM   1683  CA  CYS B 212      23.313   0.583  33.830  1.00111.74           C
ATOM   1684  CB  CYS B 212      24.496   0.027  33.041  1.00111.74           C
ATOM   1685  SG  CYS B 212      24.129  -1.687  32.611  1.00111.74           S
ATOM   1686  C   CYS B 212      23.688   1.921  34.379  1.00111.74           C
ATOM   1687  O   CYS B 212      24.062   2.023  35.550  1.00111.74           O
ATOM   1688  N   TYR B 213      23.646   2.974  33.535  1.00163.27           N
ATOM   1689  CA  TYR B 213      23.997   4.273  34.024  1.00163.27           C
ATOM   1690  CB  TYR B 213      25.360   4.708  33.459  1.00163.27           C
ATOM   1691  CG  TYR B 213      25.925   5.771  34.325  1.00163.27           C
ATOM   1692  CD1 TYR B 213      25.232   6.934  34.548  1.00163.27           C
ATOM   1693  CD2 TYR B 213      27.170   5.608  34.888  1.00163.27           C
ATOM   1694  CE1 TYR B 213      25.767   7.912  35.347  1.00163.27           C
ATOM   1695  CE2 TYR B 213      27.711   6.586  35.686  1.00163.27           C
ATOM   1696  CZ  TYR B 213      27.000   7.739  35.915  1.00163.27           C
ATOM   1697  OH  TYR B 213      27.524   8.760  36.727  1.00163.27           O
ATOM   1698  C   TYR B 213      22.971   5.229  33.481  1.00163.27           C
ATOM   1699  O   TYR B 213      23.161   5.755  32.386  1.00163.27           O
ATOM   1700  N   PRO B 214      21.937   5.547  34.216  1.00 81.16           N
ATOM   1701  CA  PRO B 214      20.900   6.401  33.685  1.00 81.16           C
ATOM   1702  CD  PRO B 214      21.414   4.618  35.204  1.00 81.16           C
ATOM   1703  CB  PRO B 214      19.750   6.321  34.683  1.00 81.16           C
ATOM   1704  CG  PRO B 214      19.906   4.914  35.293  1.00 81.16           C
ATOM   1705  C   PRO B 214      21.398   7.786  33.415  1.00 81.16           C
ATOM   1706  O   PRO B 214      22.336   8.217  34.083  1.00 81.16           O
ATOM   1707  N   TYR B 215      20.779   8.500  32.449  1.00102.30           N
ATOM   1708  CA  TYR B 215      21.271   9.790  32.038  1.00102.30           C
ATOM   1709  CB  TYR B 215      20.724  10.198  30.655  1.00102.30           C
ATOM   1710  CG  TYR B 215      21.334  11.489  30.231  1.00102.30           C
ATOM   1711  CD1 TYR B 215      22.660  11.546  29.868  1.00102.30           C
ATOM   1712  CD2 TYR B 215      20.576  12.634  30.163  1.00102.30           C
ATOM   1713  CE1 TYR B 215      23.227  12.733  29.467  1.00102.30           C
ATOM   1714  CE2 TYR B 215      21.137  13.824  29.762  1.00102.30           C
ATOM   1715  CZ  TYR B 215      22.466  13.876  29.416  1.00102.30           C
ATOM   1716  OH  TYR B 215      23.046  15.095  29.005  1.00102.30           O
ATOM   1717  C   TYR B 215      20.908  10.834  33.057  1.00102.30           C
ATOM   1718  O   TYR B 215      19.739  10.998  33.403  1.00102.30           O
ATOM   1719  N   ARG B 216      21.963  11.441  33.657  1.00185.71           N
ATOM   1720  CA  ARG B 216      21.965  12.522  34.614  1.00185.71           C
ATOM   1721  CB  ARG B 216      23.201  12.471  35.526  1.00185.71           C
ATOM   1722  CG  ARG B 216      23.250  13.586  36.573  1.00185.71           C
ATOM   1723  CD  ARG B 216      22.224  13.419  37.696  1.00185.71           C
ATOM   1724  NE  ARG B 216      20.869  13.597  37.103  1.00185.71           N
ATOM   1725  CZ  ARG B 216      20.295  14.834  37.077  1.00185.71           C
ATOM   1726  NH1 ARG B 216      20.963  15.907  37.593  1.00185.71           N
ATOM   1727  NH2 ARG B 216      19.053  15.000  36.534  1.00185.71           N
ATOM   1728  C   ARG B 216      21.927  13.892  33.995  1.00185.71           C
ATOM   1729  O   ARG B 216      21.248  14.785  34.503  1.00185.71           O
ATOM   1730  N   GLU B 217      22.640  14.084  32.861  1.00117.54           N
ATOM   1731  CA  GLU B 217      22.803  15.385  32.271  1.00117.54           C
ATOM   1732  CB  GLU B 217      21.451  16.108  32.115  1.00117.54           C
ATOM   1733  CG  GLU B 217      21.490  17.456  31.398  1.00117.54           C
ATOM   1734  CD  GLU B 217      20.058  17.972  31.392  1.00117.54           C
ATOM   1735  OE1 GLU B 217      19.175  17.246  30.863  1.00117.54           O
ATOM   1736  OE2 GLU B 217      19.824  19.087  31.930  1.00117.54           O
ATOM   1737  C   GLU B 217      23.700  16.217  33.145  1.00117.54           C
ATOM   1738  O   GLU B 217      23.556  17.436  33.202  1.00117.54           O
ATOM   1739  N   ARG B 218      24.666  15.578  33.840  1.00 61.72           N
ATOM   1740  CA  ARG B 218      25.597  16.302  34.665  1.00 61.72           C
ATOM   1741  CB  ARG B 218      25.143  16.454  36.125  1.00 61.72           C
ATOM   1742  CG  ARG B 218      23.908  17.341  36.292  1.00 61.72           C
ATOM   1743  CD  ARG B 218      23.456  17.496  37.746  1.00 61.72           C
ATOM   1744  NE  ARG B 218      22.260  18.387  37.750  1.00 61.72           N
ATOM   1745  CZ  ARG B 218      22.419  19.733  37.844  1.00 61.72           C
ATOM   1746  NH1 ARG B 218      23.672  20.277  37.933  1.00 61.72           N
ATOM   1747  NH2 ARG B 218      21.327  20.554  37.848  1.00 61.72           N
ATOM   1748  C   ARG B 218      26.899  15.552  34.691  1.00 61.72           C
ATOM   1749  O   ARG B 218      26.993  14.397  34.288  1.00 61.72           O
ATOM   1750  N   ASP B 219      27.948  16.231  35.183  1.00186.26           N
ATOM   1751  CA  ASP B 219      29.304  15.773  35.334  1.00186.26           C
ATOM   1752  CB  ASP B 219      30.375  16.879  35.245  1.00186.26           C
ATOM   1753  CG  ASP B 219      30.012  18.054  36.125  1.00186.26           C
ATOM   1754  OD1 ASP B 219      28.857  18.544  36.022  1.00186.26           O
ATOM   1755  OD2 ASP B 219      30.898  18.492  36.901  1.00186.26           O
ATOM   1756  C   ASP B 219      29.482  14.841  36.504  1.00186.26           C
ATOM   1757  O   ASP B 219      30.558  14.775  37.100  1.00186.26           O
ATOM   1758  N   ALA B 220      28.389  14.188  36.947  1.00 63.76           N
ATOM   1759  CA  ALA B 220      28.432  13.292  38.077  1.00 63.76           C
ATOM   1760  CB  ALA B 220      27.127  12.501  38.275  1.00 63.76           C
ATOM   1761  C   ALA B 220      29.554  12.294  37.938  1.00 63.76           C
ATOM   1762  O   ALA B 220      30.070  12.048  36.851  1.00 63.76           O
ATOM   1763  N   PRO B 221      29.977  11.759  39.066  1.00133.83           N
ATOM   1764  CA  PRO B 221      31.038  10.772  39.098  1.00133.83           C
ATOM   1765  CD  PRO B 221      29.936  12.541  40.291  1.00133.83           C
ATOM   1766  CB  PRO B 221      31.484  10.686  40.555  1.00133.83           C
ATOM   1767  CG  PRO B 221      31.142  12.075  41.122  1.00133.83           C
ATOM   1768  C   PRO B 221      30.527   9.478  38.547  1.00133.83           C
ATOM   1769  O   PRO B 221      29.311   9.333  38.477  1.00133.83           O
ATOM   1770  N   CYS B 222      31.386   8.513  38.139  1.00135.98           N
ATOM   1771  CA  CYS B 222      30.707   7.397  37.542  1.00135.98           C
ATOM   1772  CB  CYS B 222      30.931   7.224  36.029  1.00135.98           C
ATOM   1773  SG  CYS B 222      32.612   6.821  35.490  1.00135.98           S
ATOM   1774  C   CYS B 222      30.878   6.061  38.228  1.00135.98           C
ATOM   1775  O   CYS B 222      31.934   5.758  38.782  1.00135.98           O
ATOM   1776  N   ARG B 223      29.780   5.243  38.210  1.00173.22           N
ATOM   1777  CA  ARG B 223      29.713   3.898  38.767  1.00173.22           C
ATOM   1778  CB  ARG B 223      29.733   3.864  40.306  1.00173.22           C
ATOM   1779  CG  ARG B 223      31.059   4.301  40.932  1.00173.22           C
ATOM   1780  CD  ARG B 223      31.060   4.261  42.462  1.00173.22           C
ATOM   1781  NE  ARG B 223      32.404   4.711  42.919  1.00173.22           N
ATOM   1782  CZ  ARG B 223      32.662   6.041  43.077  1.00173.22           C
ATOM   1783  NH1 ARG B 223      31.687   6.959  42.821  1.00173.22           N
ATOM   1784  NH2 ARG B 223      33.896   6.452  43.492  1.00173.22           N
ATOM   1785  C   ARG B 223      28.407   3.190  38.355  1.00173.22           C
ATOM   1786  O   ARG B 223      27.443   3.864  37.991  1.00173.22           O
ATOM   1787  N   GLN B 224      28.396   1.809  38.367  1.00202.91           N
ATOM   1788  CA  GLN B 224      27.340   0.805  38.223  1.00202.91           C
ATOM   1789  CB  GLN B 224      26.507   0.963  36.939  1.00202.91           C
ATOM   1790  CG  GLN B 224      27.310   0.726  35.658  1.00202.91           C
ATOM   1791  CD  GLN B 224      28.333   1.844  35.522  1.00202.91           C
ATOM   1792  OE1 GLN B 224      28.004   3.023  35.642  1.00202.91           O
ATOM   1793  NE2 GLN B 224      29.615   1.466  35.269  1.00202.91           N
ATOM   1794  C   GLN B 224      28.016  -0.549  38.140  1.00202.91           C
ATOM   1795  O   GLN B 224      29.052  -0.674  37.490  1.00202.91           O
ATOM   1796  N   VAL B 225      27.405  -1.603  38.739  1.00131.62           N
ATOM   1797  CA  VAL B 225      27.920  -2.956  38.849  1.00131.62           C
ATOM   1798  CB  VAL B 225      26.970  -3.902  39.524  1.00131.62           C
ATOM   1799  CG1 VAL B 225      26.744  -3.421  40.968  1.00131.62           C
ATOM   1800  CG2 VAL B 225      25.685  -3.987  38.685  1.00131.62           C
ATOM   1801  C   VAL B 225      28.227  -3.518  37.491  1.00131.62           C
ATOM   1802  O   VAL B 225      27.958  -2.889  36.473  1.00131.62           O
ATOM   1803  N   SER B 226      28.851  -4.720  37.450  1.00143.55           N
ATOM   1804  CA  SER B 226      29.276  -5.328  36.215  1.00143.55           C
ATOM   1805  CB  SER B 226      29.759  -6.781  36.382  1.00143.55           C
ATOM   1806  OG  SER B 226      30.164  -7.308  35.127  1.00143.55           O
ATOM   1807  C   SER B 226      28.151  -5.330  35.230  1.00143.55           C
ATOM   1808  O   SER B 226      27.192  -6.091  35.346  1.00143.55           O
ATOM   1809  N   CYS B 227      28.277  -4.477  34.196  1.00 65.39           N
ATOM   1810  CA  CYS B 227      27.308  -4.377  33.142  1.00 65.39           C
ATOM   1811  CB  CYS B 227      26.740  -2.975  32.935  1.00 65.39           C
ATOM   1812  SG  CYS B 227      25.264  -2.701  33.937  1.00 65.39           S
ATOM   1813  C   CYS B 227      27.975  -4.762  31.865  1.00 65.39           C
ATOM   1814  O   CYS B 227      29.186  -4.610  31.716  1.00 65.39           O
ATOM   1815  N   ARG B 228      27.178  -5.277  30.908  1.00136.45           N
ATOM   1816  CA  ARG B 228      27.697  -5.698  29.637  1.00136.45           C
ATOM   1817  CB  ARG B 228      26.666  -6.450  28.777  1.00136.45           C
ATOM   1818  CG  ARG B 228      27.207  -6.907  27.419  1.00136.45           C
ATOM   1819  CD  ARG B 228      28.195  -8.072  27.508  1.00136.45           C
ATOM   1820  NE  ARG B 228      27.404  -9.306  27.778  1.00136.45           N
ATOM   1821  CZ  ARG B 228      26.851 -10.002  26.742  1.00136.45           C
ATOM   1822  NH1 ARG B 228      27.021  -9.567  25.459  1.00136.45           N
ATOM   1823  NH2 ARG B 228      26.124 -11.131  26.989  1.00136.45           N
ATOM   1824  C   ARG B 228      28.111  -4.481  28.873  1.00136.45           C
ATOM   1825  O   ARG B 228      27.504  -3.419  29.005  1.00136.45           O
ATOM   1826  N   ARG B 229      29.186  -4.603  28.063  1.00 49.91           N
ATOM   1827  CA  ARG B 229      29.640  -3.464  27.313  1.00 49.91           C
ATOM   1828  CB  ARG B 229      31.025  -2.951  27.738  1.00 49.91           C
ATOM   1829  CG  ARG B 229      31.035  -2.279  29.113  1.00 49.91           C
ATOM   1830  CD  ARG B 229      32.414  -1.765  29.533  1.00 49.91           C
ATOM   1831  NE  ARG B 229      32.263  -1.125  30.870  1.00 49.91           N
ATOM   1832  CZ  ARG B 229      32.029   0.217  30.971  1.00 49.91           C
ATOM   1833  NH1 ARG B 229      31.975   0.995  29.850  1.00 49.91           N
ATOM   1834  NH2 ARG B 229      31.851   0.781  32.201  1.00 49.91           N
ATOM   1835  C   ARG B 229      29.725  -3.812  25.858  1.00 49.91           C
ATOM   1836  O   ARG B 229      30.223  -4.873  25.483  1.00 49.91           O
ATOM   1837  N   PHE B 230      29.228  -2.900  24.995  1.00 53.93           N
ATOM   1838  CA  PHE B 230      29.273  -3.072  23.567  1.00 53.93           C
ATOM   1839  CB  PHE B 230      28.063  -2.465  22.833  1.00 53.93           C
ATOM   1840  CG  PHE B 230      26.835  -3.218  23.223  1.00 53.93           C
ATOM   1841  CD1 PHE B 230      26.162  -2.908  24.383  1.00 53.93           C
ATOM   1842  CD2 PHE B 230      26.352  -4.229  22.425  1.00 53.93           C
ATOM   1843  CE1 PHE B 230      25.028  -3.598  24.744  1.00 53.93           C
ATOM   1844  CE2 PHE B 230      25.219  -4.923  22.781  1.00 53.93           C
ATOM   1845  CZ  PHE B 230      24.555  -4.609  23.942  1.00 53.93           C
ATOM   1846  C   PHE B 230      30.490  -2.354  23.061  1.00 53.93           C
ATOM   1847  O   PHE B 230      30.813  -1.263  23.529  1.00 53.93           O
ATOM   1848  N   ARG B 231      31.194  -2.943  22.069  1.00 42.25           N
ATOM   1849  CA  ARG B 231      32.403  -2.340  21.570  1.00 42.25           C
ATOM   1850  CB  ARG B 231      33.645  -3.223  21.771  1.00 42.25           C
ATOM   1851  CG  ARG B 231      33.988  -3.461  23.241  1.00 42.25           C
ATOM   1852  CD  ARG B 231      35.226  -4.334  23.450  1.00 42.25           C
ATOM   1853  NE  ARG B 231      35.430  -4.472  24.919  1.00 42.25           N
ATOM   1854  CZ  ARG B 231      36.103  -3.498  25.598  1.00 42.25           C
ATOM   1855  NH1 ARG B 231      36.561  -2.400  24.931  1.00 42.25           N
ATOM   1856  NH2 ARG B 231      36.311  -3.619  26.941  1.00 42.25           N
ATOM   1857  C   ARG B 231      32.269  -2.109  20.091  1.00 42.25           C
ATOM   1858  O   ARG B 231      31.371  -2.645  19.445  1.00 42.25           O
ATOM   1859  N   THR B 232      33.159  -1.266  19.523  1.00118.48           N
ATOM   1860  CA  THR B 232      33.128  -1.008  18.111  1.00118.48           C
ATOM   1861  CB  THR B 232      33.159   0.439  17.735  1.00118.48           C
ATOM   1862  OG1 THR B 232      33.119   0.545  16.321  1.00118.48           O
ATOM   1863  CG2 THR B 232      34.444   1.075  18.282  1.00118.48           C
ATOM   1864  C   THR B 232      34.317  -1.649  17.461  1.00118.48           C
ATOM   1865  O   THR B 232      35.463  -1.433  17.850  1.00118.48           O
ATOM   1866  N   SER B 233      34.039  -2.480  16.440  1.00 93.31           N
ATOM   1867  CA  SER B 233      35.019  -3.209  15.687  1.00 93.31           C
ATOM   1868  CB  SER B 233      34.348  -4.209  14.733  1.00 93.31           C
ATOM   1869  OG  SER B 233      35.314  -4.788  13.873  1.00 93.31           O
ATOM   1870  C   SER B 233      35.844  -2.279  14.842  1.00 93.31           C
ATOM   1871  O   SER B 233      37.013  -2.568  14.588  1.00 93.31           O
ATOM   1872  N   GLU B 234      35.259  -1.165  14.340  1.00123.90           N
ATOM   1873  CA  GLU B 234      36.047  -0.272  13.523  1.00123.90           C
ATOM   1874  CB  GLU B 234      36.189  -0.708  12.051  1.00123.90           C
ATOM   1875  CG  GLU B 234      34.953  -0.459  11.182  1.00123.90           C
ATOM   1876  CD  GLU B 234      35.053   0.947  10.594  1.00123.90           C
ATOM   1877  OE1 GLU B 234      36.146   1.297  10.072  1.00123.90           O
ATOM   1878  OE2 GLU B 234      34.037   1.689  10.658  1.00123.90           O
ATOM   1879  C   GLU B 234      35.416   1.092  13.511  1.00123.90           C
ATOM   1880  O   GLU B 234      34.235   1.244  13.820  1.00123.90           O
ATOM   1881  N   TYR B 235      36.222   2.135  13.194  1.00 83.47           N
ATOM   1882  CA  TYR B 235      35.721   3.482  13.084  1.00 83.47           C
ATOM   1883  CB  TYR B 235      35.608   4.198  14.443  1.00 83.47           C
ATOM   1884  CG  TYR B 235      36.915   4.103  15.157  1.00 83.47           C
ATOM   1885  CD1 TYR B 235      37.242   2.964  15.859  1.00 83.47           C
ATOM   1886  CD2 TYR B 235      37.808   5.148  15.139  1.00 83.47           C
ATOM   1887  CE1 TYR B 235      38.440   2.865  16.528  1.00 83.47           C
ATOM   1888  CE2 TYR B 235      39.008   5.056  15.805  1.00 83.47           C
ATOM   1889  CZ  TYR B 235      39.327   3.914  16.499  1.00 83.47           C
ATOM   1890  OH  TYR B 235      40.559   3.823  17.182  1.00 83.47           O
ATOM   1891  C   TYR B 235      36.617   4.280  12.176  1.00 83.47           C
ATOM   1892  O   TYR B 235      37.804   3.980  12.042  1.00 83.47           O
ATOM   1893  N   HIS B 236      36.062   5.323  11.514  1.00 61.48           N
ATOM   1894  CA  HIS B 236      36.863   6.153  10.652  1.00 61.48           C
ATOM   1895  ND1 HIS B 236      35.514   5.819   7.574  1.00 61.48           N
ATOM   1896  CG  HIS B 236      36.115   5.015   8.517  1.00 61.48           C
ATOM   1897  CB  HIS B 236      37.285   5.437   9.357  1.00 61.48           C
ATOM   1898  NE2 HIS B 236      34.407   3.891   7.561  1.00 61.48           N
ATOM   1899  CD2 HIS B 236      35.426   3.841   8.496  1.00 61.48           C
ATOM   1900  CE1 HIS B 236      34.500   5.098   7.033  1.00 61.48           C
ATOM   1901  C   HIS B 236      36.066   7.364  10.248  1.00 61.48           C
ATOM   1902  O   HIS B 236      34.840   7.379  10.341  1.00 61.48           O
ATOM   1903  N   TYR B 237      36.761   8.434   9.802  1.00 89.16           N
ATOM   1904  CA  TYR B 237      36.080   9.593   9.283  1.00 89.16           C
ATOM   1905  CB  TYR B 237      36.931  10.875   9.178  1.00 89.16           C
ATOM   1906  CG  TYR B 237      37.117  11.525  10.505  1.00 89.16           C
ATOM   1907  CD1 TYR B 237      36.086  12.245  11.064  1.00 89.16           C
ATOM   1908  CD2 TYR B 237      38.319  11.452  11.171  1.00 89.16           C
ATOM   1909  CE1 TYR B 237      36.240  12.867  12.279  1.00 89.16           C
ATOM   1910  CE2 TYR B 237      38.479  12.073  12.388  1.00 89.16           C
ATOM   1911  CZ  TYR B 237      37.439  12.780  12.944  1.00 89.16           C
ATOM   1912  OH  TYR B 237      37.600  13.419  14.191  1.00 89.16           O
ATOM   1913  C   TYR B 237      35.729   9.244   7.873  1.00 89.16           C
ATOM   1914  O   TYR B 237      36.539   8.661   7.159  1.00 89.16           O
ATOM   1915  N   ILE B 238      34.503   9.566   7.427  1.00176.30           N
ATOM   1916  CA  ILE B 238      34.162   9.262   6.069  1.00176.30           C
ATOM   1917  CB  ILE B 238      32.755   9.634   5.698  1.00176.30           C
ATOM   1918  CG1 ILE B 238      31.746   8.839   6.545  1.00176.30           C
ATOM   1919  CG2 ILE B 238      32.595   9.410   4.185  1.00176.30           C
ATOM   1920  CD1 ILE B 238      31.763   9.209   8.027  1.00176.30           C
ATOM   1921  C   ILE B 238      35.093  10.047   5.203  1.00176.30           C
ATOM   1922  O   ILE B 238      35.327  11.232   5.444  1.00176.30           O
ATOM   1923  N   GLY B 239      35.651   9.389   4.165  1.00 41.04           N
ATOM   1924  CA  GLY B 239      36.606  10.035   3.320  1.00 41.04           C
ATOM   1925  C   GLY B 239      37.957   9.505   3.699  1.00 41.04           C
ATOM   1926  O   GLY B 239      38.932   9.713   2.981  1.00 41.04           O
ATOM   1927  N   GLY B 240      38.058   8.825   4.856  1.00 41.94           N
ATOM   1928  CA  GLY B 240      39.288   8.196   5.247  1.00 41.94           C
ATOM   1929  C   GLY B 240      39.984   8.961   6.336  1.00 41.94           C
ATOM   1930  O   GLY B 240      40.649   8.358   7.177  1.00 41.94           O
ATOM   1931  N   PHE B 241      39.864  10.303   6.353  1.00 90.43           N
ATOM   1932  CA  PHE B 241      40.500  11.086   7.378  1.00 90.43           C
ATOM   1933  CB  PHE B 241      41.993  11.335   7.102  1.00 90.43           C
ATOM   1934  CG  PHE B 241      42.146  11.923   5.738  1.00 90.43           C
ATOM   1935  CD1 PHE B 241      41.998  11.130   4.622  1.00 90.43           C
ATOM   1936  CD2 PHE B 241      42.464  13.250   5.566  1.00 90.43           C
ATOM   1937  CE1 PHE B 241      42.146  11.651   3.358  1.00 90.43           C
ATOM   1938  CE2 PHE B 241      42.614  13.777   4.304  1.00 90.43           C
ATOM   1939  CZ  PHE B 241      42.454  12.979   3.197  1.00 90.43           C
ATOM   1940  C   PHE B 241      39.782  12.395   7.459  1.00 90.43           C
ATOM   1941  O   PHE B 241      38.897  12.675   6.655  1.00 90.43           O
ATOM   1942  N   TYR B 242      40.138  13.243   8.444  1.00141.74           N
ATOM   1943  CA  TYR B 242      39.408  14.471   8.585  1.00141.74           C
ATOM   1944  CB  TYR B 242      39.670  15.169   9.936  1.00141.74           C
ATOM   1945  CG  TYR B 242      38.852  16.413  10.028  1.00141.74           C
ATOM   1946  CD1 TYR B 242      37.552  16.355  10.476  1.00141.74           C
ATOM   1947  CD2 TYR B 242      39.373  17.635   9.666  1.00141.74           C
ATOM   1948  CE1 TYR B 242      36.785  17.493  10.569  1.00141.74           C
ATOM   1949  CE2 TYR B 242      38.612  18.778   9.758  1.00141.74           C
ATOM   1950  CZ  TYR B 242      37.316  18.708  10.210  1.00141.74           C
ATOM   1951  OH  TYR B 242      36.534  19.879  10.304  1.00141.74           O
ATOM   1952  C   TYR B 242      39.809  15.383   7.467  1.00141.74           C
ATOM   1953  O   TYR B 242      40.985  15.718   7.313  1.00141.74           O
ATOM   1954  N   GLY B 243      38.804  15.837   6.684  1.00 54.24           N
ATOM   1955  CA  GLY B 243      39.024  16.715   5.569  1.00 54.24           C
ATOM   1956  C   GLY B 243      38.632  16.049   4.276  1.00 54.24           C
ATOM   1957  O   GLY B 243      38.526  16.713   3.249  1.00 54.24           O
ATOM   1958  N   ALA B 244      38.502  14.711   4.291  1.00 99.22           N
ATOM   1959  CA  ALA B 244      38.099  13.819   3.238  1.00 99.22           C
ATOM   1960  CB  ALA B 244      38.536  12.378   3.513  1.00 99.22           C
ATOM   1961  C   ALA B 244      36.619  13.801   2.956  1.00 99.22           C
ATOM   1962  O   ALA B 244      36.193  13.261   1.942  1.00 99.22           O
ATOM   1963  N   CYS B 245      35.772  14.244   3.894  1.00 76.26           N
ATOM   1964  CA  CYS B 245      34.345  14.047   3.774  1.00 76.26           C
ATOM   1965  CB  CYS B 245      33.583  14.426   5.056  1.00 76.26           C
ATOM   1966  SG  CYS B 245      31.810  14.036   4.966  1.00 76.26           S
ATOM   1967  C   CYS B 245      33.717  14.790   2.627  1.00 76.26           C
ATOM   1968  O   CYS B 245      34.170  15.857   2.217  1.00 76.26           O
ATOM   1969  N   ASN B 246      32.652  14.184   2.046  1.00 75.77           N
ATOM   1970  CA  ASN B 246      31.865  14.819   1.023  1.00 75.77           C
ATOM   1971  CB  ASN B 246      32.484  14.760  -0.390  1.00 75.77           C
ATOM   1972  CG  ASN B 246      32.652  13.315  -0.826  1.00 75.77           C
ATOM   1973  OD1 ASN B 246      31.679  12.574  -0.943  1.00 75.77           O
ATOM   1974  ND2 ASN B 246      33.921  12.904  -1.094  1.00 75.77           N
ATOM   1975  C   ASN B 246      30.498  14.188   1.022  1.00 75.77           C
ATOM   1976  O   ASN B 246      30.262  13.179   1.685  1.00 75.77           O
ATOM   1977  N   GLU B 247      29.548  14.795   0.282  1.00 74.69           N
ATOM   1978  CA  GLU B 247      28.173  14.370   0.245  1.00 74.69           C
ATOM   1979  CB  GLU B 247      27.318  15.261  -0.667  1.00 74.69           C
ATOM   1980  CG  GLU B 247      25.854  14.828  -0.750  1.00 74.69           C
ATOM   1981  CD  GLU B 247      25.274  15.486  -1.992  1.00 74.69           C
ATOM   1982  OE1 GLU B 247      26.051  16.175  -2.705  1.00 74.69           O
ATOM   1983  OE2 GLU B 247      24.055  15.304  -2.252  1.00 74.69           O
ATOM   1984  C   GLU B 247      28.052  12.991  -0.327  1.00 74.69           C
ATOM   1985  O   GLU B 247      27.316  12.158   0.202  1.00 74.69           O
ATOM   1986  N   ASP B 248      28.774  12.722  -1.430  1.00 92.14           N
ATOM   1987  CA  ASP B 248      28.662  11.462  -2.109  1.00 92.14           C
ATOM   1988  CB  ASP B 248      29.605  11.355  -3.317  1.00 92.14           C
ATOM   1989  CG  ASP B 248      29.396   9.988  -3.950  1.00 92.14           C
ATOM   1990  OD1 ASP B 248      28.275   9.430  -3.803  1.00 92.14           O
ATOM   1991  OD2 ASP B 248      30.356   9.482  -4.588  1.00 92.14           O
ATOM   1992  C   ASP B 248      29.030  10.349  -1.181  1.00 92.14           C
ATOM   1993  O   ASP B 248      28.306   9.362  -1.065  1.00 92.14           O
ATOM   1994  N   LEU B 249      30.167  10.491  -0.481  1.00 49.79           N
ATOM   1995  CA  LEU B 249      30.632   9.475   0.418  1.00 49.79           C
ATOM   1996  CB  LEU B 249      31.994   9.800   1.064  1.00 49.79           C
ATOM   1997  CG  LEU B 249      33.192   9.630   0.116  1.00 49.79           C
ATOM   1998  CD1 LEU B 249      34.513   9.972   0.822  1.00 49.79           C
ATOM   1999  CD2 LEU B 249      33.208   8.214  -0.485  1.00 49.79           C
ATOM   2000  C   LEU B 249      29.656   9.319   1.533  1.00 49.79           C
ATOM   2001  O   LEU B 249      29.428   8.211   2.013  1.00 49.79           O
ATOM   2002  N   MET B 250      29.064  10.431   1.995  1.00 91.14           N
ATOM   2003  CA  MET B 250      28.178  10.322   3.116  1.00 91.14           C
ATOM   2004  CB  MET B 250      27.677  11.677   3.646  1.00 91.14           C
ATOM   2005  CG  MET B 250      28.788  12.504   4.298  1.00 91.14           C
ATOM   2006  SD  MET B 250      28.211  13.975   5.196  1.00 91.14           S
ATOM   2007  CE  MET B 250      27.563  14.795   3.716  1.00 91.14           C
ATOM   2008  C   MET B 250      26.993   9.482   2.763  1.00 91.14           C
ATOM   2009  O   MET B 250      26.588   8.622   3.543  1.00 91.14           O
ATOM   2010  N   ARG B 251      26.399   9.684   1.572  1.00 92.55           N
ATOM   2011  CA  ARG B 251      25.231   8.906   1.273  1.00 92.55           C
ATOM   2012  CB  ARG B 251      24.390   9.419   0.087  1.00 92.55           C
ATOM   2013  CG  ARG B 251      25.081   9.493  -1.271  1.00 92.55           C
ATOM   2014  CD  ARG B 251      24.137  10.014  -2.359  1.00 92.55           C
ATOM   2015  NE  ARG B 251      24.894  10.053  -3.642  1.00 92.55           N
ATOM   2016  CZ  ARG B 251      24.232  10.280  -4.812  1.00 92.55           C
ATOM   2017  NH1 ARG B 251      22.879  10.466  -4.805  1.00 92.55           N
ATOM   2018  NH2 ARG B 251      24.920  10.321  -5.990  1.00 92.55           N
ATOM   2019  C   ARG B 251      25.585   7.464   1.083  1.00 92.55           C
ATOM   2020  O   ARG B 251      24.783   6.589   1.401  1.00 92.55           O
ATOM   2021  N   LEU B 252      26.783   7.165   0.541  1.00 40.81           N
ATOM   2022  CA  LEU B 252      27.161   5.793   0.347  1.00 40.81           C
ATOM   2023  CB  LEU B 252      28.515   5.642  -0.368  1.00 40.81           C
ATOM   2024  CG  LEU B 252      28.509   6.169  -1.815  1.00 40.81           C
ATOM   2025  CD1 LEU B 252      29.883   5.992  -2.478  1.00 40.81           C
ATOM   2026  CD2 LEU B 252      27.370   5.547  -2.636  1.00 40.81           C
ATOM   2027  C   LEU B 252      27.270   5.129   1.690  1.00 40.81           C
ATOM   2028  O   LEU B 252      26.795   4.011   1.888  1.00 40.81           O
ATOM   2029  N   GLU B 253      27.893   5.815   2.665  1.00 82.40           N
ATOM   2030  CA  GLU B 253      28.045   5.244   3.974  1.00 82.40           C
ATOM   2031  CB  GLU B 253      28.830   6.156   4.936  1.00 82.40           C
ATOM   2032  CG  GLU B 253      28.953   5.594   6.357  1.00 82.40           C
ATOM   2033  CD  GLU B 253      29.995   4.485   6.369  1.00 82.40           C
ATOM   2034  OE1 GLU B 253      30.736   4.353   5.358  1.00 82.40           O
ATOM   2035  OE2 GLU B 253      30.061   3.754   7.393  1.00 82.40           O
ATOM   2036  C   GLU B 253      26.691   5.027   4.577  1.00 82.40           C
ATOM   2037  O   GLU B 253      26.415   3.980   5.158  1.00 82.40           O
ATOM   2038  N   LEU B 254      25.792   6.010   4.415  1.00127.25           N
ATOM   2039  CA  LEU B 254      24.509   5.982   5.059  1.00127.25           C
ATOM   2040  CB  LEU B 254      23.688   7.222   4.644  1.00127.25           C
ATOM   2041  CG  LEU B 254      22.413   7.525   5.456  1.00127.25           C
ATOM   2042  CD1 LEU B 254      21.400   6.374   5.426  1.00127.25           C
ATOM   2043  CD2 LEU B 254      22.759   8.011   6.868  1.00127.25           C
ATOM   2044  C   LEU B 254      23.737   4.762   4.633  1.00127.25           C
ATOM   2045  O   LEU B 254      23.306   3.975   5.475  1.00127.25           O
ATOM   2046  N   LEU B 255      23.549   4.553   3.313  1.00163.85           N
ATOM   2047  CA  LEU B 255      22.730   3.446   2.895  1.00163.85           C
ATOM   2048  CB  LEU B 255      22.274   3.516   1.412  1.00163.85           C
ATOM   2049  CG  LEU B 255      23.298   3.163   0.305  1.00163.85           C
ATOM   2050  CD1 LEU B 255      24.528   4.074   0.350  1.00163.85           C
ATOM   2051  CD2 LEU B 255      23.632   1.662   0.250  1.00163.85           C
ATOM   2052  C   LEU B 255      23.412   2.137   3.140  1.00163.85           C
ATOM   2053  O   LEU B 255      22.773   1.156   3.519  1.00163.85           O
ATOM   2054  N   ARG B 256      24.724   2.059   2.853  1.00138.31           N
ATOM   2055  CA  ARG B 256      25.385   0.801   3.027  1.00138.31           C
ATOM   2056  CB  ARG B 256      26.809   0.795   2.445  1.00138.31           C
ATOM   2057  CG  ARG B 256      26.846   0.956   0.924  1.00138.31           C
ATOM   2058  CD  ARG B 256      28.260   0.949   0.337  1.00138.31           C
ATOM   2059  NE  ARG B 256      28.974   2.144   0.869  1.00138.31           N
ATOM   2060  CZ  ARG B 256      29.638   2.069   2.059  1.00138.31           C
ATOM   2061  NH1 ARG B 256      29.659   0.896   2.756  1.00138.31           N
ATOM   2062  NH2 ARG B 256      30.285   3.166   2.550  1.00138.31           N
ATOM   2063  C   ARG B 256      25.500   0.430   4.479  1.00138.31           C
ATOM   2064  O   ARG B 256      25.103  -0.669   4.860  1.00138.31           O
ATOM   2065  N   SER B 257      26.091   1.329   5.304  1.00129.73           N
ATOM   2066  CA  SER B 257      26.386   1.065   6.695  1.00129.73           C
ATOM   2067  CB  SER B 257      27.704   1.709   7.163  1.00129.73           C
ATOM   2068  OG  SER B 257      27.555   3.114   7.301  1.00129.73           O
ATOM   2069  C   SER B 257      25.341   1.442   7.718  1.00129.73           C
ATOM   2070  O   SER B 257      25.212   0.758   8.732  1.00129.73           O
ATOM   2071  N   GLY B 258      24.604   2.560   7.544  1.00 49.04           N
ATOM   2072  CA  GLY B 258      23.659   2.948   8.563  1.00 49.04           C
ATOM   2073  C   GLY B 258      23.872   4.400   8.906  1.00 49.04           C
ATOM   2074  O   GLY B 258      24.732   5.063   8.329  1.00 49.04           O
ATOM   2075  N   PRO B 259      23.123   4.905   9.866  1.00 78.59           N
ATOM   2076  CA  PRO B 259      23.234   6.292  10.237  1.00 78.59           C
ATOM   2077  CD  PRO B 259      21.801   4.372  10.149  1.00 78.59           C
ATOM   2078  CB  PRO B 259      22.072   6.560  11.188  1.00 78.59           C
ATOM   2079  CG  PRO B 259      21.000   5.550  10.733  1.00 78.59           C
ATOM   2080  C   PRO B 259      24.590   6.563  10.803  1.00 78.59           C
ATOM   2081  O   PRO B 259      25.189   5.659  11.383  1.00 78.59           O
ATOM   2082  N   LEU B 260      25.111   7.791  10.610  1.00154.36           N
ATOM   2083  CA  LEU B 260      26.422   8.111  11.094  1.00154.36           C
ATOM   2084  CB  LEU B 260      27.511   8.125   9.999  1.00154.36           C
ATOM   2085  CG  LEU B 260      27.196   8.981   8.754  1.00154.36           C
ATOM   2086  CD1 LEU B 260      25.977   8.432   7.996  1.00154.36           C
ATOM   2087  CD2 LEU B 260      27.089  10.478   9.087  1.00154.36           C
ATOM   2088  C   LEU B 260      26.379   9.451  11.754  1.00154.36           C
ATOM   2089  O   LEU B 260      25.471  10.246  11.518  1.00154.36           O
ATOM   2090  N   ALA B 261      27.362   9.713  12.640  1.00 40.83           N
ATOM   2091  CA  ALA B 261      27.425  10.963  13.349  1.00 40.83           C
ATOM   2092  CB  ALA B 261      28.335  10.913  14.588  1.00 40.83           C
ATOM   2093  C   ALA B 261      27.955  12.038  12.443  1.00 40.83           C
ATOM   2094  O   ALA B 261      28.858  11.812  11.639  1.00 40.83           O
ATOM   2095  N   ILE B 262      27.393  13.259  12.570  1.00127.69           N
ATOM   2096  CA  ILE B 262      27.815  14.388  11.783  1.00127.69           C
ATOM   2097  CB  ILE B 262      26.872  14.675  10.644  1.00127.69           C
ATOM   2098  CG1 ILE B 262      26.792  13.452   9.715  1.00127.69           C
ATOM   2099  CG2 ILE B 262      27.326  15.950   9.918  1.00127.69           C
ATOM   2100  CD1 ILE B 262      25.651  13.528   8.703  1.00127.69           C
ATOM   2101  C   ILE B 262      27.825  15.572  12.709  1.00127.69           C
ATOM   2102  O   ILE B 262      27.217  15.528  13.779  1.00127.69           O
ATOM   2103  N   SER B 263      28.564  16.645  12.352  1.00 81.83           N
ATOM   2104  CA  SER B 263      28.572  17.840  13.153  1.00 81.83           C
ATOM   2105  CB  SER B 263      29.897  18.072  13.898  1.00 81.83           C
ATOM   2106  OG  SER B 263      29.822  19.267  14.665  1.00 81.83           O
ATOM   2107  C   SER B 263      28.367  19.005  12.234  1.00 81.83           C
ATOM   2108  O   SER B 263      28.695  18.936  11.049  1.00 81.83           O
ATOM   2109  N   PHE B 264      27.784  20.108  12.755  1.00181.19           N
ATOM   2110  CA  PHE B 264      27.561  21.278  11.948  1.00181.19           C
ATOM   2111  CB  PHE B 264      26.245  21.236  11.143  1.00181.19           C
ATOM   2112  CG  PHE B 264      25.069  21.278  12.063  1.00181.19           C
ATOM   2113  CD1 PHE B 264      24.608  20.134  12.676  1.00181.19           C
ATOM   2114  CD2 PHE B 264      24.424  22.466  12.320  1.00181.19           C
ATOM   2115  CE1 PHE B 264      23.523  20.176  13.521  1.00181.19           C
ATOM   2116  CE2 PHE B 264      23.338  22.513  13.163  1.00181.19           C
ATOM   2117  CZ  PHE B 264      22.883  21.367  13.766  1.00181.19           C
ATOM   2118  C   PHE B 264      27.531  22.464  12.856  1.00181.19           C
ATOM   2119  O   PHE B 264      27.563  22.327  14.078  1.00181.19           O
ATOM   2120  N   GLU B 265      27.494  23.679  12.274  1.00133.37           N
ATOM   2121  CA  GLU B 265      27.484  24.842  13.117  1.00133.37           C
ATOM   2122  CB  GLU B 265      28.335  26.017  12.610  1.00133.37           C
ATOM   2123  CG  GLU B 265      28.322  27.228  13.551  1.00133.37           C
ATOM   2124  CD  GLU B 265      29.137  26.909  14.798  1.00133.37           C
ATOM   2125  OE1 GLU B 265      29.584  25.740  14.934  1.00133.37           O
ATOM   2126  OE2 GLU B 265      29.322  27.833  15.634  1.00133.37           O
ATOM   2127  C   GLU B 265      26.077  25.311  13.279  1.00133.37           C
ATOM   2128  O   GLU B 265      25.392  25.649  12.312  1.00133.37           O
ATOM   2129  N   VAL B 266      25.622  25.324  14.545  1.00 77.46           N
ATOM   2130  CA  VAL B 266      24.306  25.761  14.888  1.00 77.46           C
ATOM   2131  CB  VAL B 266      23.862  25.265  16.237  1.00 77.46           C
ATOM   2132  CG1 VAL B 266      22.533  25.944  16.603  1.00 77.46           C
ATOM   2133  CG2 VAL B 266      23.776  23.729  16.191  1.00 77.46           C
ATOM   2134  C   VAL B 266      24.329  27.245  14.941  1.00 77.46           C
ATOM   2135  O   VAL B 266      25.284  27.858  15.416  1.00 77.46           O
ATOM   2136  N   TYR B 267      23.254  27.868  14.441  1.00 85.94           N
ATOM   2137  CA  TYR B 267      23.209  29.295  14.430  1.00 85.94           C
ATOM   2138  CB  TYR B 267      23.343  29.881  13.024  1.00 85.94           C
ATOM   2139  CG  TYR B 267      24.743  29.652  12.547  1.00 85.94           C
ATOM   2140  CD1 TYR B 267      25.766  30.441  13.023  1.00 85.94           C
ATOM   2141  CD2 TYR B 267      25.026  28.715  11.579  1.00 85.94           C
ATOM   2142  CE1 TYR B 267      27.056  30.275  12.578  1.00 85.94           C
ATOM   2143  CE2 TYR B 267      26.316  28.542  11.129  1.00 85.94           C
ATOM   2144  CZ  TYR B 267      27.334  29.320  11.630  1.00 85.94           C
ATOM   2145  OH  TYR B 267      28.656  29.145  11.169  1.00 85.94           O
ATOM   2146  C   TYR B 267      21.891  29.678  15.020  1.00 85.94           C
ATOM   2147  O   TYR B 267      21.006  28.839  15.166  1.00 85.94           O
ATOM   2148  N   ASP B 268      21.727  30.967  15.368  1.00 43.32           N
ATOM   2149  CA  ASP B 268      20.571  31.435  16.074  1.00 43.32           C
ATOM   2150  CB  ASP B 268      20.599  32.957  16.300  1.00 43.32           C
ATOM   2151  CG  ASP B 268      19.443  33.337  17.216  1.00 43.32           C
ATOM   2152  OD1 ASP B 268      18.740  32.416  17.710  1.00 43.32           O
ATOM   2153  OD2 ASP B 268      19.247  34.563  17.432  1.00 43.32           O
ATOM   2154  C   ASP B 268      19.329  31.123  15.301  1.00 43.32           C
ATOM   2155  O   ASP B 268      18.329  30.702  15.880  1.00 43.32           O
ATOM   2156  N   ASP B 269      19.355  31.288  13.968  1.00 52.01           N
ATOM   2157  CA  ASP B 269      18.158  31.072  13.209  1.00 52.01           C
ATOM   2158  CB  ASP B 269      18.287  31.385  11.706  1.00 52.01           C
ATOM   2159  CG  ASP B 269      19.235  30.396  11.046  1.00 52.01           C
ATOM   2160  OD1 ASP B 269      20.198  29.939  11.717  1.00 52.01           O
ATOM   2161  OD2 ASP B 269      19.011  30.093   9.843  1.00 52.01           O
ATOM   2162  C   ASP B 269      17.750  29.639  13.350  1.00 52.01           C
ATOM   2163  O   ASP B 269      16.566  29.317  13.292  1.00 52.01           O
ATOM   2164  N   PHE B 270      18.734  28.742  13.527  1.00123.45           N
ATOM   2165  CA  PHE B 270      18.523  27.326  13.641  1.00123.45           C
ATOM   2166  CB  PHE B 270      19.857  26.551  13.677  1.00123.45           C
ATOM   2167  CG  PHE B 270      19.608  25.077  13.651  1.00123.45           C
ATOM   2168  CD1 PHE B 270      19.447  24.416  12.454  1.00123.45           C
ATOM   2169  CD2 PHE B 270      19.535  24.352  14.818  1.00123.45           C
ATOM   2170  CE1 PHE B 270      19.221  23.059  12.419  1.00123.45           C
ATOM   2171  CE2 PHE B 270      19.311  22.995  14.790  1.00123.45           C
ATOM   2172  CZ  PHE B 270      19.151  22.344  13.590  1.00123.45           C
ATOM   2173  C   PHE B 270      17.748  27.035  14.891  1.00123.45           C
ATOM   2174  O   PHE B 270      16.908  26.136  14.917  1.00123.45           O
ATOM   2175  N   LEU B 271      17.992  27.807  15.967  1.00 52.25           N
ATOM   2176  CA  LEU B 271      17.364  27.533  17.233  1.00 52.25           C
ATOM   2177  CB  LEU B 271      17.737  28.573  18.302  1.00 52.25           C
ATOM   2178  CG  LEU B 271      19.240  28.602  18.631  1.00 52.25           C
ATOM   2179  CD1 LEU B 271      19.557  29.650  19.709  1.00 52.25           C
ATOM   2180  CD2 LEU B 271      19.762  27.201  18.991  1.00 52.25           C
ATOM   2181  C   LEU B 271      15.869  27.561  17.073  1.00 52.25           C
ATOM   2182  O   LEU B 271      15.159  26.727  17.631  1.00 52.25           O
ATOM   2183  N   PHE B 272      15.370  28.527  16.290  1.00186.54           N
ATOM   2184  CA  PHE B 272      13.985  28.806  16.019  1.00186.54           C
ATOM   2185  CB  PHE B 272      13.809  30.160  15.307  1.00186.54           C
ATOM   2186  CG  PHE B 272      12.358  30.385  15.053  1.00186.54           C
ATOM   2187  CD1 PHE B 272      11.550  30.902  16.041  1.00186.54           C
ATOM   2188  CD2 PHE B 272      11.808  30.090  13.829  1.00186.54           C
ATOM   2189  CE1 PHE B 272      10.212  31.115  15.809  1.00186.54           C
ATOM   2190  CE2 PHE B 272      10.471  30.301  13.592  1.00186.54           C
ATOM   2191  CZ  PHE B 272       9.670  30.815  14.581  1.00186.54           C
ATOM   2192  C   PHE B 272      13.350  27.756  15.151  1.00186.54           C
ATOM   2193  O   PHE B 272      12.130  27.645  15.133  1.00186.54           O
ATOM   2194  N   TYR B 273      14.141  27.007  14.356  1.00117.22           N
ATOM   2195  CA  TYR B 273      13.669  26.082  13.352  1.00117.22           C
ATOM   2196  CB  TYR B 273      14.816  25.157  12.895  1.00117.22           C
ATOM   2197  CG  TYR B 273      14.326  24.019  12.066  1.00117.22           C
ATOM   2198  CD1 TYR B 273      13.885  22.864  12.669  1.00117.22           C
ATOM   2199  CD2 TYR B 273      14.324  24.094  10.692  1.00117.22           C
ATOM   2200  CE1 TYR B 273      13.441  21.801  11.918  1.00117.22           C
ATOM   2201  CE2 TYR B 273      13.881  23.035   9.935  1.00117.22           C
ATOM   2202  CZ  TYR B 273      13.437  21.885  10.546  1.00117.22           C
ATOM   2203  OH  TYR B 273      12.984  20.796   9.771  1.00117.22           O
ATOM   2204  C   TYR B 273      12.508  25.245  13.808  1.00117.22           C
ATOM   2205  O   TYR B 273      12.603  24.501  14.783  1.00117.22           O
ATOM   2206  N   ARG B 274      11.330  25.470  13.172  1.00154.59           N
ATOM   2207  CA  ARG B 274      10.140  24.669  13.318  1.00154.59           C
ATOM   2208  CB  ARG B 274       8.845  25.467  13.095  1.00154.59           C
ATOM   2209  CG  ARG B 274       8.470  26.364  14.275  1.00154.59           C
ATOM   2210  CD  ARG B 274       9.457  27.503  14.527  1.00154.59           C
ATOM   2211  NE  ARG B 274       8.953  28.273  15.700  1.00154.59           N
ATOM   2212  CZ  ARG B 274       9.276  27.880  16.966  1.00154.59           C
ATOM   2213  NH1 ARG B 274      10.057  26.777  17.161  1.00154.59           N
ATOM   2214  NH2 ARG B 274       8.816  28.588  18.038  1.00154.59           N
ATOM   2215  C   ARG B 274      10.089  23.492  12.385  1.00154.59           C
ATOM   2216  O   ARG B 274       9.795  22.373  12.801  1.00154.59           O
ATOM   2217  N   GLY B 275      10.389  23.719  11.083  1.00 36.80           N
ATOM   2218  CA  GLY B 275      10.231  22.664  10.116  1.00 36.80           C
ATOM   2219  C   GLY B 275      10.706  23.145   8.775  1.00 36.80           C
ATOM   2220  O   GLY B 275      11.079  24.305   8.608  1.00 36.80           O
ATOM   2221  N   GLY B 276      10.676  22.247   7.766  1.00 27.55           N
ATOM   2222  CA  GLY B 276      11.117  22.600   6.445  1.00 27.55           C
ATOM   2223  C   GLY B 276      12.556  22.217   6.278  1.00 27.55           C
ATOM   2224  O   GLY B 276      13.111  21.447   7.061  1.00 27.55           O
ATOM   2225  N   ILE B 277      13.189  22.746   5.210  1.00111.59           N
ATOM   2226  CA  ILE B 277      14.554  22.429   4.905  1.00111.59           C
ATOM   2227  CB  ILE B 277      14.791  22.218   3.437  1.00111.59           C
ATOM   2228  CG1 ILE B 277      13.928  21.063   2.903  1.00111.59           C
ATOM   2229  CG2 ILE B 277      16.300  22.005   3.227  1.00111.59           C
ATOM   2230  CD1 ILE B 277      14.249  19.711   3.534  1.00111.59           C
ATOM   2231  C   ILE B 277      15.368  23.622   5.295  1.00111.59           C
ATOM   2232  O   ILE B 277      15.328  24.655   4.630  1.00111.59           O
ATOM   2233  N   TYR B 278      16.159  23.470   6.375  1.00101.65           N
ATOM   2234  CA  TYR B 278      16.953  24.504   6.983  1.00101.65           C
ATOM   2235  CB  TYR B 278      17.530  24.062   8.339  1.00101.65           C
ATOM   2236  CG  TYR B 278      18.529  25.060   8.815  1.00101.65           C
ATOM   2237  CD1 TYR B 278      19.856  24.932   8.472  1.00101.65           C
ATOM   2238  CD2 TYR B 278      18.142  26.119   9.602  1.00101.65           C
ATOM   2239  CE1 TYR B 278      20.786  25.843   8.914  1.00101.65           C
ATOM   2240  CE2 TYR B 278      19.067  27.033  10.047  1.00101.65           C
ATOM   2241  CZ  TYR B 278      20.390  26.895   9.705  1.00101.65           C
ATOM   2242  OH  TYR B 278      21.336  27.833  10.167  1.00101.65           O
ATOM   2243  C   TYR B 278      18.092  24.918   6.106  1.00101.65           C
ATOM   2244  O   TYR B 278      18.700  24.094   5.424  1.00101.65           O
ATOM   2245  N   HIS B 279      18.378  26.242   6.090  1.00101.52           N
ATOM   2246  CA  HIS B 279      19.450  26.780   5.299  1.00101.52           C
ATOM   2247  ND1 HIS B 279      20.153  29.086   2.856  1.00101.52           N
ATOM   2248  CG  HIS B 279      20.052  27.721   2.994  1.00101.52           C
ATOM   2249  CB  HIS B 279      19.015  27.048   3.845  1.00101.52           C
ATOM   2250  NE2 HIS B 279      21.752  28.203   1.591  1.00101.52           N
ATOM   2251  CD2 HIS B 279      21.038  27.195   2.214  1.00101.52           C
ATOM   2252  CE1 HIS B 279      21.186  29.320   2.006  1.00101.52           C
ATOM   2253  C   HIS B 279      19.927  28.096   5.865  1.00101.52           C
ATOM   2254  O   HIS B 279      19.195  28.793   6.566  1.00101.52           O
ATOM   2255  N   HIS B 280      21.213  28.419   5.584  1.00230.51           N
ATOM   2256  CA  HIS B 280      21.893  29.680   5.795  1.00230.51           C
ATOM   2257  ND1 HIS B 280      20.111  32.076   7.170  0.00230.51           N
ATOM   2258  CG  HIS B 280      20.005  31.416   5.966  0.00230.51           C
ATOM   2259  CB  HIS B 280      21.182  30.907   5.185  1.00230.51           C
ATOM   2260  NE2 HIS B 280      17.945  32.001   6.677  0.00230.51           N
ATOM   2261  CD2 HIS B 280      18.675  31.379   5.679  0.00230.51           C
ATOM   2262  CE1 HIS B 280      18.851  32.404   7.549  0.00230.51           C
ATOM   2263  C   HIS B 280      22.276  30.018   7.203  1.00230.51           C
ATOM   2264  O   HIS B 280      21.909  29.338   8.158  1.00230.51           O
ATOM   2265  N   VAL B 281      23.122  31.080   7.291  1.00122.91           N
ATOM   2266  CA  VAL B 281      23.645  31.787   8.438  1.00122.91           C
ATOM   2267  CB  VAL B 281      23.303  31.179   9.779  1.00122.91           C
ATOM   2268  CG1 VAL B 281      24.008  31.927  10.914  1.00122.91           C
ATOM   2269  CG2 VAL B 281      21.790  31.365   9.966  1.00122.91           C
ATOM   2270  C   VAL B 281      25.121  32.011   8.197  1.00122.91           C
ATOM   2271  O   VAL B 281      25.709  31.427   7.289  1.00122.91           O
ATOM   2272  N   PRO B 282      25.728  32.891   8.948  1.00260.92           N
ATOM   2273  CA  PRO B 282      27.086  33.240   8.606  1.00260.92           C
ATOM   2274  CD  PRO B 282      24.974  34.132   9.171  1.00260.92           C
ATOM   2275  CB  PRO B 282      27.329  34.626   9.202  1.00260.92           C
ATOM   2276  CG  PRO B 282      25.962  35.299   9.087  1.00260.92           C
ATOM   2277  C   PRO B 282      28.376  32.507   8.554  1.00260.92           C
ATOM   2278  O   PRO B 282      28.974  32.225   9.589  1.00260.92           O
ATOM   2279  N   MET B 283      28.890  32.528   7.305  1.00232.80           N
ATOM   2280  CA  MET B 283      30.114  32.049   6.725  1.00232.80           C
ATOM   2281  CB  MET B 283      30.907  33.150   6.002  1.00232.80           C
ATOM   2282  CG  MET B 283      30.194  33.707   4.768  0.00232.80           C
ATOM   2283  SD  MET B 283      31.110  35.010   3.892  1.00232.80           S
ATOM   2284  CE  MET B 283      30.817  36.284   5.152  1.00232.80           C
ATOM   2285  C   MET B 283      31.011  31.414   7.723  1.00232.80           C
ATOM   2286  O   MET B 283      30.601  30.603   8.547  1.00232.80           O
ATOM   2287  N   TYR B 284      32.315  31.713   7.599  1.00147.53           N
ATOM   2288  CA  TYR B 284      33.285  31.121   8.464  1.00147.53           C
ATOM   2289  CB  TYR B 284      34.730  31.436   8.044  1.00147.53           C
ATOM   2290  CG  TYR B 284      34.952  30.816   6.706  1.00147.53           C
ATOM   2291  CD1 TYR B 284      35.271  29.482   6.596  1.00147.53           C
ATOM   2292  CD2 TYR B 284      34.843  31.571   5.561  1.00147.53           C
ATOM   2293  CE1 TYR B 284      35.477  28.909   5.363  1.00147.53           C
ATOM   2294  CE2 TYR B 284      35.047  31.004   4.325  1.00147.53           C
ATOM   2295  CZ  TYR B 284      35.364  29.671   4.225  1.00147.53           C
ATOM   2296  OH  TYR B 284      35.574  29.086   2.958  1.00147.53           O
ATOM   2297  C   TYR B 284      33.096  31.643   9.879  1.00147.53           C
ATOM   2298  O   TYR B 284      33.885  31.210  10.762  1.00147.53           O
ATOM   2299  OXT TYR B 284      32.174  32.474  10.096  1.00147.53           O
TER    2300      TYR B 284
ATOM   2301  N   ASP C 285      45.486  24.011  -0.212  1.00123.61           N
ATOM   2302  CA  ASP C 285      46.366  25.111  -0.654  1.00123.61           C
ATOM   2303  CB  ASP C 285      45.629  25.960  -1.707  1.00123.61           C
ATOM   2304  CG  ASP C 285      46.610  26.944  -2.326  0.00123.61           C
ATOM   2305  OD1 ASP C 285      47.802  26.931  -1.921  0.00123.61           O
ATOM   2306  OD2 ASP C 285      46.178  27.727  -3.214  0.00123.61           O
ATOM   2307  C   ASP C 285      46.771  26.005   0.476  1.00123.61           C
ATOM   2308  O   ASP C 285      46.471  27.198   0.456  1.00123.61           O
ATOM   2309  N   ARG C 286      47.466  25.470   1.504  1.00146.73           N
ATOM   2310  CA  ARG C 286      47.811  24.083   1.627  1.00146.73           C
ATOM   2311  CB  ARG C 286      49.097  23.835   2.434  1.00146.73           C
ATOM   2312  CG  ARG C 286      50.360  24.366   1.753  1.00146.73           C
ATOM   2313  CD  ARG C 286      51.639  24.117   2.555  1.00146.73           C
ATOM   2314  NE  ARG C 286      52.776  24.679   1.773  1.00146.73           N
ATOM   2315  CZ  ARG C 286      54.020  24.744   2.330  1.00146.73           C
ATOM   2316  NH1 ARG C 286      54.222  24.295   3.603  1.00146.73           N
ATOM   2317  NH2 ARG C 286      55.062  25.259   1.615  1.00146.73           N
ATOM   2318  C   ARG C 286      46.685  23.420   2.354  1.00146.73           C
ATOM   2319  O   ARG C 286      45.910  24.069   3.052  1.00146.73           O
ATOM   2320  N   PHE C 287      46.564  22.093   2.193  1.00136.24           N
ATOM   2321  CA  PHE C 287      45.475  21.359   2.771  1.00136.24           C
ATOM   2322  CB  PHE C 287      45.621  19.848   2.491  1.00136.24           C
ATOM   2323  CG  PHE C 287      44.499  19.026   3.021  1.00136.24           C
ATOM   2324  CD1 PHE C 287      43.300  18.975   2.349  1.00136.24           C
ATOM   2325  CD2 PHE C 287      44.647  18.300   4.181  1.00136.24           C
ATOM   2326  CE1 PHE C 287      42.260  18.212   2.825  1.00136.24           C
ATOM   2327  CE2 PHE C 287      43.611  17.534   4.661  1.00136.24           C
ATOM   2328  CZ  PHE C 287      42.416  17.489   3.983  1.00136.24           C
ATOM   2329  C   PHE C 287      45.428  21.627   4.242  1.00136.24           C
ATOM   2330  O   PHE C 287      46.379  21.344   4.972  1.00136.24           O
ATOM   2331  N   ASN C 288      44.306  22.239   4.690  1.00 89.77           N
ATOM   2332  CA  ASN C 288      44.032  22.485   6.078  1.00 89.77           C
ATOM   2333  CB  ASN C 288      44.344  23.918   6.547  1.00 89.77           C
ATOM   2334  CG  ASN C 288      45.827  24.044   6.859  1.00 89.77           C
ATOM   2335  OD1 ASN C 288      46.350  23.358   7.736  1.00 89.77           O
ATOM   2336  ND2 ASN C 288      46.525  24.956   6.132  1.00 89.77           N
ATOM   2337  C   ASN C 288      42.557  22.316   6.256  1.00 89.77           C
ATOM   2338  O   ASN C 288      41.796  23.266   6.074  1.00 89.77           O
ATOM   2339  N   PRO C 289      42.121  21.136   6.597  1.00104.11           N
ATOM   2340  CA  PRO C 289      40.726  20.889   6.814  1.00104.11           C
ATOM   2341  CD  PRO C 289      42.876  19.917   6.383  1.00104.11           C
ATOM   2342  CB  PRO C 289      40.538  19.376   6.702  1.00104.11           C
ATOM   2343  CG  PRO C 289      41.953  18.807   6.916  1.00104.11           C
ATOM   2344  C   PRO C 289      40.331  21.433   8.141  1.00104.11           C
ATOM   2345  O   PRO C 289      40.942  21.072   9.146  1.00104.11           O
ATOM   2346  N   TRP C 290      39.291  22.276   8.171  1.00 92.10           N
ATOM   2347  CA  TRP C 290      38.821  22.809   9.406  1.00 92.10           C
ATOM   2348  CB  TRP C 290      39.835  23.749  10.077  1.00 92.10           C
ATOM   2349  CG  TRP C 290      39.250  24.616  11.166  1.00 92.10           C
ATOM   2350  CD2 TRP C 290      39.002  24.198  12.517  1.00 92.10           C
ATOM   2351  CD1 TRP C 290      38.839  25.913  11.082  1.00 92.10           C
ATOM   2352  NE1 TRP C 290      38.356  26.335  12.296  1.00 92.10           N
ATOM   2353  CE2 TRP C 290      38.449  25.289  13.188  1.00 92.10           C
ATOM   2354  CE3 TRP C 290      39.215  23.005  13.144  1.00 92.10           C
ATOM   2355  CZ2 TRP C 290      38.099  25.204  14.504  1.00 92.10           C
ATOM   2356  CZ3 TRP C 290      38.862  22.924  14.472  1.00 92.10           C
ATOM   2357  CH2 TRP C 290      38.316  24.002  15.137  1.00 92.10           C
ATOM   2358  C   TRP C 290      37.631  23.628   9.088  1.00 92.10           C
ATOM   2359  O   TRP C 290      37.718  24.592   8.328  1.00 92.10           O
ATOM   2360  N   GLU C 291      36.477  23.253   9.657  1.00 79.68           N
ATOM   2361  CA  GLU C 291      35.334  24.080   9.484  1.00 79.68           C
ATOM   2362  CB  GLU C 291      34.426  23.651   8.329  1.00 79.68           C
ATOM   2363  CG  GLU C 291      35.103  23.866   6.969  1.00 79.68           C
ATOM   2364  CD  GLU C 291      34.137  23.534   5.838  1.00 79.68           C
ATOM   2365  OE1 GLU C 291      33.044  24.159   5.785  1.00 79.68           O
ATOM   2366  OE2 GLU C 291      34.486  22.659   5.002  1.00 79.68           O
ATOM   2367  C   GLU C 291      34.651  24.072  10.806  1.00 79.68           C
ATOM   2368  O   GLU C 291      34.473  23.026  11.429  1.00 79.68           O
ATOM   2369  N   THR C 292      34.272  25.270  11.277  1.00114.42           N
ATOM   2370  CA  THR C 292      33.747  25.410  12.603  1.00114.42           C
ATOM   2371  CB  THR C 292      33.508  26.837  13.000  1.00114.42           C
ATOM   2372  OG1 THR C 292      32.527  27.423  12.156  1.00114.42           O
ATOM   2373  CG2 THR C 292      34.834  27.608  12.885  1.00114.42           C
ATOM   2374  C   THR C 292      32.449  24.685  12.730  1.00114.42           C
ATOM   2375  O   THR C 292      31.560  24.809  11.888  1.00114.42           O
ATOM   2376  N   THR C 293      32.333  23.895  13.819  1.00 65.03           N
ATOM   2377  CA  THR C 293      31.140  23.165  14.131  1.00 65.03           C
ATOM   2378  CB  THR C 293      31.283  21.686  13.928  1.00 65.03           C
ATOM   2379  OG1 THR C 293      32.323  21.178  14.751  1.00 65.03           O
ATOM   2380  CG2 THR C 293      31.597  21.418  12.446  1.00 65.03           C
ATOM   2381  C   THR C 293      30.858  23.399  15.584  1.00 65.03           C
ATOM   2382  O   THR C 293      31.699  23.918  16.317  1.00 65.03           O
ATOM   2383  N   ASN C 294      29.646  23.029  16.036  1.00215.44           N
ATOM   2384  CA  ASN C 294      29.267  23.364  17.375  1.00215.44           C
ATOM   2385  CB  ASN C 294      28.508  24.701  17.310  1.00215.44           C
ATOM   2386  CG  ASN C 294      28.005  25.133  18.665  1.00215.44           C
ATOM   2387  OD1 ASN C 294      27.072  24.541  19.200  1.00215.44           O
ATOM   2388  ND2 ASN C 294      28.609  26.216  19.221  1.00215.44           N
ATOM   2389  C   ASN C 294      28.343  22.314  17.922  1.00215.44           C
ATOM   2390  O   ASN C 294      28.138  22.244  19.133  1.00215.44           O
ATOM   2391  N   HIS C 295      27.762  21.457  17.057  1.00 98.77           N
ATOM   2392  CA  HIS C 295      26.787  20.531  17.562  1.00 98.77           C
ATOM   2393  ND1 HIS C 295      23.199  19.821  17.390  1.00 98.77           N
ATOM   2394  CG  HIS C 295      24.272  20.339  18.079  1.00 98.77           C
ATOM   2395  CB  HIS C 295      25.371  21.126  17.437  1.00 98.77           C
ATOM   2396  NE2 HIS C 295      22.907  19.278  19.526  1.00 98.77           N
ATOM   2397  CD2 HIS C 295      24.080  19.997  19.382  1.00 98.77           C
ATOM   2398  CE1 HIS C 295      22.415  19.198  18.304  1.00 98.77           C
ATOM   2399  C   HIS C 295      26.863  19.237  16.796  1.00 98.77           C
ATOM   2400  O   HIS C 295      26.931  19.230  15.568  1.00 98.77           O
ATOM   2401  N   VAL C 296      26.832  18.091  17.515  1.00 48.81           N
ATOM   2402  CA  VAL C 296      26.941  16.804  16.875  1.00 48.81           C
ATOM   2403  CB  VAL C 296      27.875  15.864  17.580  1.00 48.81           C
ATOM   2404  CG1 VAL C 296      27.822  14.499  16.874  1.00 48.81           C
ATOM   2405  CG2 VAL C 296      29.275  16.498  17.613  1.00 48.81           C
ATOM   2406  C   VAL C 296      25.585  16.151  16.856  1.00 48.81           C
ATOM   2407  O   VAL C 296      24.864  16.186  17.851  1.00 48.81           O
ATOM   2408  N   VAL C 297      25.214  15.528  15.710  1.00 67.17           N
ATOM   2409  CA  VAL C 297      23.920  14.910  15.543  1.00 67.17           C
ATOM   2410  CB  VAL C 297      22.923  15.813  14.875  1.00 67.17           C
ATOM   2411  CG1 VAL C 297      22.608  16.981  15.826  1.00 67.17           C
ATOM   2412  CG2 VAL C 297      23.507  16.271  13.527  1.00 67.17           C
ATOM   2413  C   VAL C 297      24.041  13.653  14.714  1.00 67.17           C
ATOM   2414  O   VAL C 297      25.144  13.250  14.344  1.00 67.17           O
ATOM   2415  N   THR C 298      22.891  12.978  14.435  1.00125.43           N
ATOM   2416  CA  THR C 298      22.889  11.736  13.693  1.00125.43           C
ATOM   2417  CB  THR C 298      22.274  10.590  14.449  1.00125.43           C
ATOM   2418  OG1 THR C 298      22.431   9.382  13.720  1.00125.43           O
ATOM   2419  CG2 THR C 298      20.784  10.880  14.693  1.00125.43           C
ATOM   2420  C   THR C 298      22.160  11.860  12.374  1.00125.43           C
ATOM   2421  O   THR C 298      20.988  12.233  12.316  1.00125.43           O
ATOM   2422  N   ILE C 299      22.837  11.484  11.263  1.00168.34           N
ATOM   2423  CA  ILE C 299      22.234  11.569   9.955  1.00168.34           C
ATOM   2424  CB  ILE C 299      23.225  11.852   8.850  1.00168.34           C
ATOM   2425  CG1 ILE C 299      22.519  12.256   7.539  1.00168.34           C
ATOM   2426  CG2 ILE C 299      24.166  10.646   8.716  1.00168.34           C
ATOM   2427  CD1 ILE C 299      21.664  11.162   6.900  1.00168.34           C
ATOM   2428  C   ILE C 299      21.546  10.253   9.695  1.00168.34           C
ATOM   2429  O   ILE C 299      22.137   9.185   9.834  1.00168.34           O
ATOM   2430  N   VAL C 300      20.208  10.313   9.528  1.00120.53           N
ATOM   2431  CA  VAL C 300      19.339   9.199   9.246  1.00120.53           C
ATOM   2432  CB  VAL C 300      18.084   9.259  10.064  1.00120.53           C
ATOM   2433  CG1 VAL C 300      18.495   9.158  11.544  1.00120.53           C
ATOM   2434  CG2 VAL C 300      17.318  10.547   9.726  1.00120.53           C
ATOM   2435  C   VAL C 300      18.965   8.957   7.803  1.00120.53           C
ATOM   2436  O   VAL C 300      18.561   7.843   7.469  1.00120.53           O
ATOM   2437  N   GLY C 301      18.974   9.987   6.923  1.00 48.17           N
ATOM   2438  CA  GLY C 301      18.494   9.741   5.580  1.00 48.17           C
ATOM   2439  C   GLY C 301      18.647  10.961   4.709  1.00 48.17           C
ATOM   2440  O   GLY C 301      19.241  11.959   5.112  1.00 48.17           O
ATOM   2441  N   TYR C 302      18.151  10.882   3.447  1.00 80.95           N
ATOM   2442  CA  TYR C 302      18.216  12.006   2.544  1.00 80.95           C
ATOM   2443  CB  TYR C 302      19.548  12.113   1.770  1.00 80.95           C
ATOM   2444  CG  TYR C 302      19.786  10.863   0.991  1.00 80.95           C
ATOM   2445  CD1 TYR C 302      19.210  10.684  -0.245  1.00 80.95           C
ATOM   2446  CD2 TYR C 302      20.600   9.873   1.497  1.00 80.95           C
ATOM   2447  CE1 TYR C 302      19.435   9.531  -0.961  1.00 80.95           C
ATOM   2448  CE2 TYR C 302      20.828   8.718   0.787  1.00 80.95           C
ATOM   2449  CZ  TYR C 302      20.244   8.546  -0.445  1.00 80.95           C
ATOM   2450  OH  TYR C 302      20.473   7.362  -1.178  1.00 80.95           O
ATOM   2451  C   TYR C 302      17.078  11.959   1.561  1.00 80.95           C
ATOM   2452  O   TYR C 302      16.440  10.922   1.387  1.00 80.95           O
ATOM   2453  N   GLY C 303      16.789  13.100   0.885  1.00 31.07           N
ATOM   2454  CA  GLY C 303      15.710  13.117  -0.065  1.00 31.07           C
ATOM   2455  C   GLY C 303      15.750  14.402  -0.833  1.00 31.07           C
ATOM   2456  O   GLY C 303      16.706  15.169  -0.743  1.00 31.07           O
ATOM   2457  N   HIS C 304      14.706  14.630  -1.658  1.00 98.11           N
ATOM   2458  CA  HIS C 304      14.542  15.846  -2.406  1.00 98.11           C
ATOM   2459  ND1 HIS C 304      13.974  13.352  -4.551  1.00 98.11           N
ATOM   2460  CG  HIS C 304      13.812  14.719  -4.549  1.00 98.11           C
ATOM   2461  CB  HIS C 304      14.775  15.679  -3.916  1.00 98.11           C
ATOM   2462  NE2 HIS C 304      12.071  13.767  -5.623  1.00 98.11           N
ATOM   2463  CD2 HIS C 304      12.644  14.955  -5.208  1.00 98.11           C
ATOM   2464  CE1 HIS C 304      12.905  12.832  -5.206  1.00 98.11           C
ATOM   2465  C   HIS C 304      13.106  16.235  -2.219  1.00 98.11           C
ATOM   2466  O   HIS C 304      12.215  15.394  -2.316  1.00 98.11           O
ATOM   2467  N   LYS C 305      12.821  17.526  -1.958  1.00168.83           N
ATOM   2468  CA  LYS C 305      11.453  17.855  -1.664  1.00168.83           C
ATOM   2469  CB  LYS C 305      11.302  19.020  -0.668  1.00168.83           C
ATOM   2470  CG  LYS C 305      11.860  20.360  -1.151  1.00168.83           C
ATOM   2471  CD  LYS C 305      11.431  21.532  -0.265  1.00168.83           C
ATOM   2472  CE  LYS C 305      12.052  22.873  -0.659  1.00168.83           C
ATOM   2473  NZ  LYS C 305      11.578  23.937   0.254  1.00168.83           N
ATOM   2474  C   LYS C 305      10.641  18.180  -2.879  1.00168.83           C
ATOM   2475  O   LYS C 305      10.136  19.290  -3.018  1.00168.83           O
ATOM   2476  N   GLY C 306      10.450  17.198  -3.777  1.00164.63           N
ATOM   2477  CA  GLY C 306       9.554  17.360  -4.885  1.00164.63           C
ATOM   2478  C   GLY C 306       9.919  18.519  -5.761  1.00164.63           C
ATOM   2479  O   GLY C 306      11.040  18.641  -6.253  1.00164.63           O
ATOM   2480  N   ASN C 307       8.920  19.397  -5.973  1.00 73.97           N
ATOM   2481  CA  ASN C 307       8.951  20.491  -6.901  1.00 73.97           C
ATOM   2482  CB  ASN C 307       7.613  21.248  -6.954  1.00 73.97           C
ATOM   2483  CG  ASN C 307       6.566  20.311  -7.538  1.00 73.97           C
ATOM   2484  OD1 ASN C 307       5.560  20.008  -6.899  1.00 73.97           O
ATOM   2485  ND2 ASN C 307       6.806  19.837  -8.790  1.00 73.97           N
ATOM   2486  C   ASN C 307      10.007  21.494  -6.580  1.00 73.97           C
ATOM   2487  O   ASN C 307      10.705  21.966  -7.476  1.00 73.97           O
ATOM   2488  N   ASN C 308      10.171  21.848  -5.299  1.00 65.04           N
ATOM   2489  CA  ASN C 308      11.121  22.872  -4.976  1.00 65.04           C
ATOM   2490  CB  ASN C 308      11.194  23.159  -3.466  1.00 65.04           C
ATOM   2491  CG  ASN C 308      12.028  24.415  -3.250  1.00 65.04           C
ATOM   2492  OD1 ASN C 308      11.495  25.481  -2.943  1.00 65.04           O
ATOM   2493  ND2 ASN C 308      13.372  24.293  -3.412  1.00 65.04           N
ATOM   2494  C   ASN C 308      12.488  22.474  -5.446  1.00 65.04           C
ATOM   2495  O   ASN C 308      13.219  23.301  -5.988  1.00 65.04           O
ATOM   2496  N   PRO C 309      12.871  21.245  -5.269  1.00220.20           N
ATOM   2497  CA  PRO C 309      14.209  20.869  -5.591  1.00220.20           C
ATOM   2498  CD  PRO C 309      12.419  20.470  -4.135  1.00220.20           C
ATOM   2499  CB  PRO C 309      14.465  19.512  -4.941  1.00220.20           C
ATOM   2500  CG  PRO C 309      13.117  19.126  -4.338  1.00220.20           C
ATOM   2501  C   PRO C 309      14.858  20.918  -6.904  1.00220.20           C
ATOM   2502  O   PRO C 309      15.970  21.448  -6.927  1.00220.20           O
ATOM   2503  N   LYS C 310      14.216  20.424  -7.982  1.00236.75           N
ATOM   2504  CA  LYS C 310      15.047  20.207  -9.122  1.00236.75           C
ATOM   2505  CB  LYS C 310      15.728  21.478  -9.662  1.00236.75           C
ATOM   2506  CG  LYS C 310      14.805  22.369 -10.495  1.00236.75           C
ATOM   2507  CD  LYS C 310      13.625  22.943  -9.712  1.00236.75           C
ATOM   2508  CE  LYS C 310      12.459  21.962  -9.585  1.00236.75           C
ATOM   2509  NZ  LYS C 310      11.867  21.703 -10.917  1.00236.75           N
ATOM   2510  C   LYS C 310      16.094  19.294  -8.566  1.00236.75           C
ATOM   2511  O   LYS C 310      15.808  18.473  -7.694  1.00236.75           O
ATOM   2512  N   LYS C 311      17.330  19.378  -9.068  1.00143.92           N
ATOM   2513  CA  LYS C 311      18.368  18.636  -8.424  1.00143.92           C
ATOM   2514  CB  LYS C 311      19.690  18.676  -9.214  1.00143.92           C
ATOM   2515  CG  LYS C 311      20.761  17.697  -8.719  1.00143.92           C
ATOM   2516  CD  LYS C 311      21.240  17.954  -7.289  1.00143.92           C
ATOM   2517  CE  LYS C 311      22.095  19.214  -7.142  1.00143.92           C
ATOM   2518  NZ  LYS C 311      22.509  19.381  -5.731  1.00143.92           N
ATOM   2519  C   LYS C 311      18.602  19.290  -7.087  1.00143.92           C
ATOM   2520  O   LYS C 311      18.871  18.630  -6.084  1.00143.92           O
ATOM   2521  N   GLY C 312      18.448  20.630  -7.062  1.00108.43           N
ATOM   2522  CA  GLY C 312      18.820  21.521  -5.993  1.00108.43           C
ATOM   2523  C   GLY C 312      18.171  21.333  -4.644  1.00108.43           C
ATOM   2524  O   GLY C 312      18.893  21.380  -3.649  1.00108.43           O
ATOM   2525  N   GLU C 313      16.840  21.134  -4.499  1.00151.40           N
ATOM   2526  CA  GLU C 313      16.441  21.146  -3.115  1.00151.40           C
ATOM   2527  CB  GLU C 313      15.004  21.619  -2.828  1.00151.40           C
ATOM   2528  CG  GLU C 313      14.691  21.742  -1.336  1.00151.40           C
ATOM   2529  CD  GLU C 313      15.372  23.000  -0.817  1.00151.40           C
ATOM   2530  OE1 GLU C 313      16.035  23.694  -1.634  1.00151.40           O
ATOM   2531  OE2 GLU C 313      15.237  23.287   0.402  1.00151.40           O
ATOM   2532  C   GLU C 313      16.596  19.794  -2.503  1.00151.40           C
ATOM   2533  O   GLU C 313      15.627  19.185  -2.051  1.00151.40           O
ATOM   2534  N   LYS C 314      17.849  19.316  -2.424  1.00 92.12           N
ATOM   2535  CA  LYS C 314      18.118  18.063  -1.789  1.00 92.12           C
ATOM   2536  CB  LYS C 314      19.410  17.385  -2.280  1.00 92.12           C
ATOM   2537  CG  LYS C 314      19.335  16.902  -3.730  1.00 92.12           C
ATOM   2538  CD  LYS C 314      18.248  15.853  -3.969  1.00 92.12           C
ATOM   2539  CE  LYS C 314      18.170  15.369  -5.419  1.00 92.12           C
ATOM   2540  NZ  LYS C 314      17.097  14.359  -5.558  1.00 92.12           N
ATOM   2541  C   LYS C 314      18.289  18.351  -0.335  1.00 92.12           C
ATOM   2542  O   LYS C 314      18.675  19.455   0.045  1.00 92.12           O
ATOM   2543  N   TYR C 315      17.961  17.373   0.530  1.00 71.52           N
ATOM   2544  CA  TYR C 315      18.142  17.613   1.931  1.00 71.52           C
ATOM   2545  CB  TYR C 315      16.891  18.164   2.642  1.00 71.52           C
ATOM   2546  CG  TYR C 315      15.736  17.245   2.429  1.00 71.52           C
ATOM   2547  CD1 TYR C 315      15.575  16.115   3.197  1.00 71.52           C
ATOM   2548  CD2 TYR C 315      14.801  17.530   1.460  1.00 71.52           C
ATOM   2549  CE1 TYR C 315      14.500  15.280   2.995  1.00 71.52           C
ATOM   2550  CE2 TYR C 315      13.724  16.700   1.254  1.00 71.52           C
ATOM   2551  CZ  TYR C 315      13.574  15.572   2.023  1.00 71.52           C
ATOM   2552  OH  TYR C 315      12.470  14.718   1.815  1.00 71.52           O
ATOM   2553  C   TYR C 315      18.585  16.362   2.625  1.00 71.52           C
ATOM   2554  O   TYR C 315      18.525  15.266   2.069  1.00 71.52           O
ATOM   2555  N   TRP C 316      19.085  16.526   3.869  1.00101.78           N
ATOM   2556  CA  TRP C 316      19.490  15.426   4.697  1.00101.78           C
ATOM   2557  CB  TRP C 316      20.824  15.647   5.444  1.00101.78           C
ATOM   2558  CG  TRP C 316      22.080  15.792   4.608  1.00101.78           C
ATOM   2559  CD2 TRP C 316      22.795  14.696   4.012  1.00101.78           C
ATOM   2560  CD1 TRP C 316      22.771  16.924   4.281  1.00101.78           C
ATOM   2561  NE1 TRP C 316      23.875  16.603   3.527  1.00101.78           N
ATOM   2562  CE2 TRP C 316      23.901  15.236   3.352  1.00101.78           C
ATOM   2563  CE3 TRP C 316      22.552  13.352   4.018  1.00101.78           C
ATOM   2564  CZ2 TRP C 316      24.783  14.433   2.684  1.00101.78           C
ATOM   2565  CZ3 TRP C 316      23.442  12.546   3.341  1.00101.78           C
ATOM   2566  CH2 TRP C 316      24.536  13.077   2.688  1.00101.78           C
ATOM   2567  C   TRP C 316      18.451  15.364   5.777  1.00101.78           C
ATOM   2568  O   TRP C 316      17.850  16.381   6.119  1.00101.78           O
ATOM   2569  N   ILE C 317      18.192  14.161   6.325  1.00 54.36           N
ATOM   2570  CA  ILE C 317      17.243  14.030   7.399  1.00 54.36           C
ATOM   2571  CB  ILE C 317      16.295  12.879   7.208  1.00 54.36           C
ATOM   2572  CG1 ILE C 317      15.476  13.073   5.922  1.00 54.36           C
ATOM   2573  CG2 ILE C 317      15.428  12.753   8.471  1.00 54.36           C
ATOM   2574  CD1 ILE C 317      14.708  11.822   5.494  1.00 54.36           C
ATOM   2575  C   ILE C 317      18.075  13.749   8.617  1.00 54.36           C
ATOM   2576  O   ILE C 317      18.791  12.750   8.659  1.00 54.36           O
ATOM   2577  N   VAL C 318      18.004  14.633   9.640  1.00 52.90           N
ATOM   2578  CA  VAL C 318      18.878  14.475  10.775  1.00 52.90           C
ATOM   2579  CB  VAL C 318      19.849  15.612  10.917  1.00 52.90           C
ATOM   2580  CG1 VAL C 318      20.724  15.366  12.157  1.00 52.90           C
ATOM   2581  CG2 VAL C 318      20.634  15.761   9.604  1.00 52.90           C
ATOM   2582  C   VAL C 318      18.105  14.395  12.064  1.00 52.90           C
ATOM   2583  O   VAL C 318      17.086  15.061  12.250  1.00 52.90           O
ATOM   2584  N   GLN C 319      18.606  13.565  13.011  1.00 43.95           N
ATOM   2585  CA  GLN C 319      17.995  13.383  14.302  1.00 43.95           C
ATOM   2586  CB  GLN C 319      18.026  11.924  14.791  1.00 43.95           C
ATOM   2587  CG  GLN C 319      17.372  11.721  16.159  1.00 43.95           C
ATOM   2588  CD  GLN C 319      17.472  10.243  16.508  1.00 43.95           C
ATOM   2589  OE1 GLN C 319      18.008   9.445  15.741  1.00 43.95           O
ATOM   2590  NE2 GLN C 319      16.946   9.865  17.704  1.00 43.95           N
ATOM   2591  C   GLN C 319      18.743  14.209  15.308  1.00 43.95           C
ATOM   2592  O   GLN C 319      19.956  14.078  15.469  1.00 43.95           O
ATOM   2593  N   ASN C 320      18.014  15.095  16.012  1.00 80.10           N
ATOM   2594  CA  ASN C 320      18.592  15.981  16.986  1.00 80.10           C
ATOM   2595  CB  ASN C 320      17.884  17.349  16.991  1.00 80.10           C
ATOM   2596  CG  ASN C 320      18.837  18.423  17.494  1.00 80.10           C
ATOM   2597  OD1 ASN C 320      19.802  18.143  18.200  1.00 80.10           O
ATOM   2598  ND2 ASN C 320      18.562  19.697  17.108  1.00 80.10           N
ATOM   2599  C   ASN C 320      18.445  15.345  18.350  1.00 80.10           C
ATOM   2600  O   ASN C 320      17.772  14.331  18.512  1.00 80.10           O
ATOM   2601  N   THR C 321      19.217  15.860  19.328  1.00192.03           N
ATOM   2602  CA  THR C 321      19.315  15.520  20.729  1.00192.03           C
ATOM   2603  CB  THR C 321      20.730  15.618  21.224  1.00192.03           C
ATOM   2604  OG1 THR C 321      20.859  15.011  22.502  1.00192.03           O
ATOM   2605  CG2 THR C 321      21.120  17.104  21.298  1.00192.03           C
ATOM   2606  C   THR C 321      18.453  16.329  21.669  1.00192.03           C
ATOM   2607  O   THR C 321      18.593  16.176  22.883  1.00192.03           O
ATOM   2608  N   TRP C 322      17.737  17.342  21.145  1.00148.33           N
ATOM   2609  CA  TRP C 322      16.935  18.326  21.835  1.00148.33           C
ATOM   2610  CB  TRP C 322      16.805  19.613  21.009  1.00148.33           C
ATOM   2611  CG  TRP C 322      18.177  20.233  20.877  1.00148.33           C
ATOM   2612  CD2 TRP C 322      18.539  21.320  20.010  1.00148.33           C
ATOM   2613  CD1 TRP C 322      19.320  19.862  21.525  1.00148.33           C
ATOM   2614  NE1 TRP C 322      20.370  20.644  21.115  1.00148.33           N
ATOM   2615  CE2 TRP C 322      19.906  21.546  20.183  1.00148.33           C
ATOM   2616  CE3 TRP C 322      17.799  22.066  19.139  1.00148.33           C
ATOM   2617  CZ2 TRP C 322      20.555  22.524  19.484  1.00148.33           C
ATOM   2618  CZ3 TRP C 322      18.457  23.054  18.440  1.00148.33           C
ATOM   2619  CH2 TRP C 322      19.808  23.278  18.608  1.00148.33           C
ATOM   2620  C   TRP C 322      15.598  17.834  22.325  1.00148.33           C
ATOM   2621  O   TRP C 322      14.830  18.610  22.892  1.00148.33           O
ATOM   2622  N   GLY C 323      15.201  16.588  22.020  1.00 37.76           N
ATOM   2623  CA  GLY C 323      13.923  16.130  22.494  1.00 37.76           C
ATOM   2624  C   GLY C 323      12.976  16.165  21.335  1.00 37.76           C
ATOM   2625  O   GLY C 323      13.246  16.798  20.317  1.00 37.76           O
ATOM   2626  N   SER C 324      11.840  15.450  21.470  1.00 78.04           N
ATOM   2627  CA  SER C 324      10.845  15.336  20.440  1.00 78.04           C
ATOM   2628  CB  SER C 324       9.827  14.221  20.723  1.00 78.04           C
ATOM   2629  OG  SER C 324       8.875  14.162  19.672  1.00 78.04           O
ATOM   2630  C   SER C 324      10.073  16.616  20.311  1.00 78.04           C
ATOM   2631  O   SER C 324       9.385  16.835  19.316  1.00 78.04           O
ATOM   2632  N   GLU C 325      10.159  17.486  21.326  1.00113.40           N
ATOM   2633  CA  GLU C 325       9.424  18.721  21.362  1.00113.40           C
ATOM   2634  CB  GLU C 325       9.596  19.470  22.695  1.00113.40           C
ATOM   2635  CG  GLU C 325       8.816  20.785  22.782  1.00113.40           C
ATOM   2636  CD  GLU C 325       9.649  21.888  22.143  1.00113.40           C
ATOM   2637  OE1 GLU C 325      10.853  21.639  21.864  1.00113.40           O
ATOM   2638  OE2 GLU C 325       9.092  22.998  21.929  1.00113.40           O
ATOM   2639  C   GLU C 325       9.890  19.626  20.264  1.00113.40           C
ATOM   2640  O   GLU C 325       9.127  20.463  19.783  1.00113.40           O
ATOM   2641  N   TRP C 326      11.167  19.501  19.858  1.00 77.46           N
ATOM   2642  CA  TRP C 326      11.739  20.425  18.916  1.00 77.46           C
ATOM   2643  CB  TRP C 326      13.216  20.717  19.238  1.00 77.46           C
ATOM   2644  CG  TRP C 326      13.925  21.661  18.297  1.00 77.46           C
ATOM   2645  CD2 TRP C 326      14.682  21.236  17.154  1.00 77.46           C
ATOM   2646  CD1 TRP C 326      14.022  23.021  18.341  1.00 77.46           C
ATOM   2647  NE1 TRP C 326      14.798  23.470  17.299  1.00 77.46           N
ATOM   2648  CE2 TRP C 326      15.210  22.381  16.559  1.00 77.46           C
ATOM   2649  CE3 TRP C 326      14.923  19.992  16.644  1.00 77.46           C
ATOM   2650  CZ2 TRP C 326      15.991  22.299  15.442  1.00 77.46           C
ATOM   2651  CZ3 TRP C 326      15.705  19.913  15.513  1.00 77.46           C
ATOM   2652  CH2 TRP C 326      16.230  21.045  14.924  1.00 77.46           C
ATOM   2653  C   TRP C 326      11.678  19.910  17.506  1.00 77.46           C
ATOM   2654  O   TRP C 326      11.715  18.711  17.246  1.00 77.46           O
ATOM   2655  N   GLY C 327      11.536  20.854  16.551  1.00 36.78           N
ATOM   2656  CA  GLY C 327      11.590  20.602  15.136  1.00 36.78           C
ATOM   2657  C   GLY C 327      10.508  19.670  14.704  1.00 36.78           C
ATOM   2658  O   GLY C 327       9.367  19.756  15.155  1.00 36.78           O
ATOM   2659  N   GLU C 328      10.862  18.762  13.768  1.00 62.48           N
ATOM   2660  CA  GLU C 328       9.918  17.823  13.249  1.00 62.48           C
ATOM   2661  CB  GLU C 328      10.199  17.462  11.777  1.00 62.48           C
ATOM   2662  CG  GLU C 328      10.063  18.650  10.818  1.00 62.48           C
ATOM   2663  CD  GLU C 328      10.521  18.213   9.429  1.00 62.48           C
ATOM   2664  OE1 GLU C 328      10.965  17.042   9.291  1.00 62.48           O
ATOM   2665  OE2 GLU C 328      10.436  19.045   8.487  1.00 62.48           O
ATOM   2666  C   GLU C 328      10.066  16.570  14.051  1.00 62.48           C
ATOM   2667  O   GLU C 328      10.750  15.634  13.644  1.00 62.48           O
ATOM   2668  N   ARG C 329       9.391  16.522  15.213  1.00120.79           N
ATOM   2669  CA  ARG C 329       9.408  15.375  16.073  1.00120.79           C
ATOM   2670  CB  ARG C 329       8.754  14.137  15.432  1.00120.79           C
ATOM   2671  CG  ARG C 329       8.564  12.967  16.401  1.00120.79           C
ATOM   2672  CD  ARG C 329       7.914  11.739  15.761  1.00120.79           C
ATOM   2673  NE  ARG C 329       7.797  10.695  16.818  1.00120.79           N
ATOM   2674  CZ  ARG C 329       6.715  10.688  17.649  1.00120.79           C
ATOM   2675  NH1 ARG C 329       5.741  11.636  17.511  1.00120.79           N
ATOM   2676  NH2 ARG C 329       6.606   9.734  18.621  1.00120.79           N
ATOM   2677  C   ARG C 329      10.814  15.028  16.466  1.00120.79           C
ATOM   2678  O   ARG C 329      11.153  13.853  16.604  1.00120.79           O
ATOM   2679  N   GLY C 330      11.672  16.044  16.686  1.00 37.34           N
ATOM   2680  CA  GLY C 330      13.008  15.784  17.148  1.00 37.34           C
ATOM   2681  C   GLY C 330      13.971  15.720  15.999  1.00 37.34           C
ATOM   2682  O   GLY C 330      15.176  15.619  16.222  1.00 37.34           O
ATOM   2683  N   TYR C 331      13.482  15.812  14.746  1.00 85.08           N
ATOM   2684  CA  TYR C 331      14.342  15.704  13.595  1.00 85.08           C
ATOM   2685  CB  TYR C 331      13.911  14.622  12.585  1.00 85.08           C
ATOM   2686  CG  TYR C 331      14.127  13.254  13.137  1.00 85.08           C
ATOM   2687  CD1 TYR C 331      13.248  12.702  14.041  1.00 85.08           C
ATOM   2688  CD2 TYR C 331      15.208  12.509  12.722  1.00 85.08           C
ATOM   2689  CE1 TYR C 331      13.456  11.434  14.533  1.00 85.08           C
ATOM   2690  CE2 TYR C 331      15.420  11.242  13.210  1.00 85.08           C
ATOM   2691  CZ  TYR C 331      14.543  10.702  14.119  1.00 85.08           C
ATOM   2692  OH  TYR C 331      14.757   9.401  14.621  1.00 85.08           O
ATOM   2693  C   TYR C 331      14.290  16.986  12.822  1.00 85.08           C
ATOM   2694  O   TYR C 331      13.418  17.827  13.041  1.00 85.08           O
ATOM   2695  N   PHE C 332      15.285  17.187  11.926  1.00 78.77           N
ATOM   2696  CA  PHE C 332      15.275  18.348  11.083  1.00 78.77           C
ATOM   2697  CB  PHE C 332      16.051  19.559  11.645  1.00 78.77           C
ATOM   2698  CG  PHE C 332      17.507  19.250  11.772  1.00 78.77           C
ATOM   2699  CD1 PHE C 332      17.993  18.588  12.877  1.00 78.77           C
ATOM   2700  CD2 PHE C 332      18.394  19.644  10.795  1.00 78.77           C
ATOM   2701  CE1 PHE C 332      19.336  18.313  12.996  1.00 78.77           C
ATOM   2702  CE2 PHE C 332      19.738  19.371  10.908  1.00 78.77           C
ATOM   2703  CZ  PHE C 332      20.211  18.704  12.012  1.00 78.77           C
ATOM   2704  C   PHE C 332      15.862  17.984   9.754  1.00 78.77           C
ATOM   2705  O   PHE C 332      16.612  17.017   9.624  1.00 78.77           O
ATOM   2706  N   ARG C 333      15.504  18.754   8.709  1.00 86.48           N
ATOM   2707  CA  ARG C 333      16.038  18.492   7.410  1.00 86.48           C
ATOM   2708  CB  ARG C 333      14.949  18.330   6.341  1.00 86.48           C
ATOM   2709  CG  ARG C 333      13.997  17.183   6.689  1.00 86.48           C
ATOM   2710  CD  ARG C 333      12.982  16.851   5.600  1.00 86.48           C
ATOM   2711  NE  ARG C 333      12.249  18.102   5.268  1.00 86.48           N
ATOM   2712  CZ  ARG C 333      10.967  18.027   4.809  1.00 86.48           C
ATOM   2713  NH1 ARG C 333      10.311  16.830   4.816  1.00 86.48           N
ATOM   2714  NH2 ARG C 333      10.348  19.143   4.328  1.00 86.48           N
ATOM   2715  C   ARG C 333      16.889  19.675   7.082  1.00 86.48           C
ATOM   2716  O   ARG C 333      16.597  20.791   7.510  1.00 86.48           O
ATOM   2717  N   ILE C 334      18.004  19.448   6.361  1.00 63.20           N
ATOM   2718  CA  ILE C 334      18.899  20.520   6.040  1.00 63.20           C
ATOM   2719  CB  ILE C 334      20.116  20.546   6.925  1.00 63.20           C
ATOM   2720  CG1 ILE C 334      20.970  21.794   6.649  1.00 63.20           C
ATOM   2721  CG2 ILE C 334      20.862  19.212   6.763  1.00 63.20           C
ATOM   2722  CD1 ILE C 334      22.075  22.013   7.683  1.00 63.20           C
ATOM   2723  C   ILE C 334      19.360  20.344   4.626  1.00 63.20           C
ATOM   2724  O   ILE C 334      19.473  19.222   4.137  1.00 63.20           O
ATOM   2725  N   ARG C 335      19.668  21.468   3.945  1.00133.15           N
ATOM   2726  CA  ARG C 335      20.068  21.455   2.568  1.00133.15           C
ATOM   2727  CB  ARG C 335      20.419  22.861   2.048  1.00133.15           C
ATOM   2728  CG  ARG C 335      20.471  22.990   0.525  1.00133.15           C
ATOM   2729  CD  ARG C 335      21.874  22.854  -0.064  0.00133.15           C
ATOM   2730  NE  ARG C 335      21.789  23.264  -1.494  0.00133.15           N
ATOM   2731  CZ  ARG C 335      21.883  24.586  -1.818  0.00133.15           C
ATOM   2732  NH1 ARG C 335      22.055  25.518  -0.836  0.00133.15           N
ATOM   2733  NH2 ARG C 335      21.807  24.980  -3.123  0.00133.15           N
ATOM   2734  C   ARG C 335      21.264  20.568   2.434  1.00133.15           C
ATOM   2735  O   ARG C 335      22.182  20.604   3.255  1.00133.15           O
ATOM   2736  N   ARG C 336      21.263  19.737   1.370  1.00116.11           N
ATOM   2737  CA  ARG C 336      22.297  18.765   1.151  1.00116.11           C
ATOM   2738  CB  ARG C 336      21.720  17.347   0.962  1.00116.11           C
ATOM   2739  CG  ARG C 336      22.759  16.252   0.719  1.00116.11           C
ATOM   2740  CD  ARG C 336      22.169  14.836   0.702  1.00116.11           C
ATOM   2741  NE  ARG C 336      22.087  14.376  -0.712  1.00116.11           N
ATOM   2742  CZ  ARG C 336      20.915  14.431  -1.409  1.00116.11           C
ATOM   2743  NH1 ARG C 336      19.770  14.866  -0.806  1.00116.11           N
ATOM   2744  NH2 ARG C 336      20.897  14.039  -2.716  1.00116.11           N
ATOM   2745  C   ARG C 336      23.035  19.108  -0.108  1.00116.11           C
ATOM   2746  O   ARG C 336      22.446  19.578  -1.075  1.00116.11           O
ATOM   2747  N   GLY C 337      24.365  18.893  -0.123  1.00 56.14           N
ATOM   2748  CA  GLY C 337      25.144  19.090  -1.318  1.00 56.14           C
ATOM   2749  C   GLY C 337      25.940  20.367  -1.289  1.00 56.14           C
ATOM   2750  O   GLY C 337      26.862  20.540  -2.087  1.00 56.14           O
ATOM   2751  N   ASP C 338      25.522  21.334  -0.455  1.00169.61           N
ATOM   2752  CA  ASP C 338      26.150  22.614  -0.249  1.00169.61           C
ATOM   2753  CB  ASP C 338      25.134  23.713   0.110  1.00169.61           C
ATOM   2754  CG  ASP C 338      25.783  25.074  -0.109  1.00169.61           C
ATOM   2755  OD1 ASP C 338      26.874  25.121  -0.737  1.00169.61           O
ATOM   2756  OD2 ASP C 338      25.189  26.087   0.347  1.00169.61           O
ATOM   2757  C   ASP C 338      27.194  22.603   0.840  1.00169.61           C
ATOM   2758  O   ASP C 338      27.911  23.590   0.999  1.00169.61           O
ATOM   2759  N   ASN C 339      27.278  21.538   1.667  1.00 79.63           N
ATOM   2760  CA  ASN C 339      28.145  21.588   2.817  1.00 79.63           C
ATOM   2761  CB  ASN C 339      29.591  21.991   2.468  1.00 79.63           C
ATOM   2762  CG  ASN C 339      30.496  21.710   3.664  1.00 79.63           C
ATOM   2763  OD1 ASN C 339      30.035  21.335   4.740  1.00 79.63           O
ATOM   2764  ND2 ASN C 339      31.828  21.899   3.469  1.00 79.63           N
ATOM   2765  C   ASN C 339      27.566  22.623   3.732  1.00 79.63           C
ATOM   2766  O   ASN C 339      28.278  23.410   4.354  1.00 79.63           O
ATOM   2767  N   GLU C 340      26.220  22.620   3.833  1.00137.51           N
ATOM   2768  CA  GLU C 340      25.499  23.579   4.623  1.00137.51           C
ATOM   2769  CB  GLU C 340      23.976  23.375   4.629  1.00137.51           C
ATOM   2770  CG  GLU C 340      23.278  23.894   3.380  1.00137.51           C
ATOM   2771  CD  GLU C 340      23.381  25.410   3.420  1.00137.51           C
ATOM   2772  OE1 GLU C 340      23.288  25.980   4.540  1.00137.51           O
ATOM   2773  OE2 GLU C 340      23.561  26.017   2.331  1.00137.51           O
ATOM   2774  C   GLU C 340      25.918  23.509   6.048  1.00137.51           C
ATOM   2775  O   GLU C 340      25.785  22.490   6.722  1.00137.51           O
ATOM   2776  N   CYS C 341      26.422  24.643   6.546  1.00 72.59           N
ATOM   2777  CA  CYS C 341      26.778  24.801   7.924  1.00 72.59           C
ATOM   2778  CB  CYS C 341      25.571  24.733   8.875  1.00 72.59           C
ATOM   2779  SG  CYS C 341      24.423  26.123   8.636  1.00 72.59           S
ATOM   2780  C   CYS C 341      27.760  23.748   8.333  1.00 72.59           C
ATOM   2781  O   CYS C 341      27.782  23.360   9.500  1.00 72.59           O
ATOM   2782  N   ASN C 342      28.616  23.292   7.394  1.00133.69           N
ATOM   2783  CA  ASN C 342      29.686  22.397   7.713  1.00133.69           C
ATOM   2784  CB  ASN C 342      30.426  22.888   8.963  1.00133.69           C
ATOM   2785  CG  ASN C 342      31.804  22.385   8.735  1.00133.69           C
ATOM   2786  OD1 ASN C 342      32.579  22.104   9.648  1.00133.69           O
ATOM   2787  ND2 ASN C 342      32.098  22.285   7.416  1.00133.69           N
ATOM   2788  C   ASN C 342      29.185  21.010   8.017  1.00133.69           C
ATOM   2789  O   ASN C 342      29.904  20.195   8.590  1.00133.69           O
ATOM   2790  N   ILE C 343      27.959  20.682   7.582  1.00129.62           N
ATOM   2791  CA  ILE C 343      27.328  19.411   7.826  1.00129.62           C
ATOM   2792  CB  ILE C 343      25.905  19.382   7.325  1.00129.62           C
ATOM   2793  CG1 ILE C 343      25.140  18.160   7.862  1.00129.62           C
ATOM   2794  CG2 ILE C 343      25.936  19.461   5.790  1.00129.62           C
ATOM   2795  CD1 ILE C 343      24.743  18.269   9.331  1.00129.62           C
ATOM   2796  C   ILE C 343      28.066  18.291   7.140  1.00129.62           C
ATOM   2797  O   ILE C 343      27.978  17.129   7.528  1.00129.62           O
ATOM   2798  N   GLU C 344      28.659  18.592   5.985  1.00165.83           N
ATOM   2799  CA  GLU C 344      29.386  17.674   5.154  1.00165.83           C
ATOM   2800  CB  GLU C 344      29.174  17.974   3.664  1.00165.83           C
ATOM   2801  CG  GLU C 344      27.700  17.716   3.328  1.00165.83           C
ATOM   2802  CD  GLU C 344      27.412  17.991   1.864  1.00165.83           C
ATOM   2803  OE1 GLU C 344      28.351  18.401   1.132  1.00165.83           O
ATOM   2804  OE2 GLU C 344      26.234  17.791   1.463  1.00165.83           O
ATOM   2805  C   GLU C 344      30.840  17.502   5.500  1.00165.83           C
ATOM   2806  O   GLU C 344      31.544  16.880   4.714  1.00165.83           O
ATOM   2807  N   THR C 345      31.403  18.227   6.490  1.00215.49           N
ATOM   2808  CA  THR C 345      32.819  18.086   6.757  1.00215.49           C
ATOM   2809  CB  THR C 345      33.518  19.341   7.136  1.00215.49           C
ATOM   2810  OG1 THR C 345      32.939  19.890   8.306  1.00215.49           O
ATOM   2811  CG2 THR C 345      33.469  20.287   5.928  1.00215.49           C
ATOM   2812  C   THR C 345      33.336  17.008   7.690  1.00215.49           C
ATOM   2813  O   THR C 345      34.503  16.645   7.592  1.00215.49           O
ATOM   2814  N   LEU C 346      32.600  16.701   8.767  1.00250.29           N
ATOM   2815  CA  LEU C 346      32.872  15.803   9.870  1.00250.29           C
ATOM   2816  CB  LEU C 346      32.687  16.462  11.248  1.00250.29           C
ATOM   2817  CG  LEU C 346      33.774  17.489  11.619  1.00250.29           C
ATOM   2818  CD1 LEU C 346      33.751  18.707  10.687  1.00250.29           C
ATOM   2819  CD2 LEU C 346      33.688  17.875  13.104  1.00250.29           C
ATOM   2820  C   LEU C 346      32.211  14.453   9.973  1.00250.29           C
ATOM   2821  O   LEU C 346      32.109  14.002  11.114  1.00250.29           O
ATOM   2822  N   ALA C 347      31.536  13.875   8.966  1.00 64.11           N
ATOM   2823  CA  ALA C 347      30.803  12.661   9.253  1.00 64.11           C
ATOM   2824  CB  ALA C 347      30.069  12.092   8.026  1.00 64.11           C
ATOM   2825  C   ALA C 347      31.724  11.592   9.782  1.00 64.11           C
ATOM   2826  O   ALA C 347      32.848  11.444   9.303  1.00 64.11           O
ATOM   2827  N   VAL C 348      31.255  10.817  10.798  1.00 45.48           N
ATOM   2828  CA  VAL C 348      32.047   9.776  11.401  1.00 45.48           C
ATOM   2829  CB  VAL C 348      32.394  10.047  12.837  1.00 45.48           C
ATOM   2830  CG1 VAL C 348      33.101   8.809  13.414  1.00 45.48           C
ATOM   2831  CG2 VAL C 348      33.236  11.331  12.912  1.00 45.48           C
ATOM   2832  C   VAL C 348      31.258   8.501  11.391  1.00 45.48           C
ATOM   2833  O   VAL C 348      30.053   8.510  11.634  1.00 45.48           O
ATOM   2834  N   ALA C 349      31.931   7.360  11.119  1.00 37.75           N
ATOM   2835  CA  ALA C 349      31.256   6.094  11.081  1.00 37.75           C
ATOM   2836  CB  ALA C 349      31.276   5.435   9.691  1.00 37.75           C
ATOM   2837  C   ALA C 349      31.958   5.160  12.018  1.00 37.75           C
ATOM   2838  O   ALA C 349      33.172   5.237  12.200  1.00 37.75           O
ATOM   2839  N   THR C 350      31.184   4.264  12.665  1.00109.33           N
ATOM   2840  CA  THR C 350      31.740   3.310  13.579  1.00109.33           C
ATOM   2841  CB  THR C 350      31.641   3.798  14.995  1.00109.33           C
ATOM   2842  OG1 THR C 350      32.457   3.025  15.858  1.00109.33           O
ATOM   2843  CG2 THR C 350      30.170   3.721  15.437  1.00109.33           C
ATOM   2844  C   THR C 350      30.892   2.079  13.444  1.00109.33           C
ATOM   2845  O   THR C 350      29.710   2.181  13.124  1.00109.33           O
ATOM   2846  N   THR C 351      31.470   0.879  13.671  1.00 55.63           N
ATOM   2847  CA  THR C 351      30.719  -0.344  13.545  1.00 55.63           C
ATOM   2848  CB  THR C 351      31.388  -1.342  12.640  1.00 55.63           C
ATOM   2849  OG1 THR C 351      31.550  -0.797  11.340  1.00 55.63           O
ATOM   2850  CG2 THR C 351      30.541  -2.625  12.585  1.00 55.63           C
ATOM   2851  C   THR C 351      30.647  -0.997  14.896  1.00 55.63           C
ATOM   2852  O   THR C 351      31.671  -1.402  15.443  1.00 55.63           O
ATOM   2853  N   PRO C 352      29.464  -1.111  15.450  1.00 80.20           N
ATOM   2854  CA  PRO C 352      29.291  -1.737  16.741  1.00 80.20           C
ATOM   2855  CD  PRO C 352      28.416  -0.143  15.177  1.00 80.20           C
ATOM   2856  CB  PRO C 352      28.012  -1.148  17.335  1.00 80.20           C
ATOM   2857  CG  PRO C 352      27.278  -0.530  16.134  1.00 80.20           C
ATOM   2858  C   PRO C 352      29.252  -3.233  16.647  1.00 80.20           C
ATOM   2859  O   PRO C 352      28.954  -3.762  15.577  1.00 80.20           O
ATOM   2860  N   LEU C 353      29.558  -3.934  17.759  1.00145.28           N
ATOM   2861  CA  LEU C 353      29.473  -5.367  17.786  1.00145.28           C
ATOM   2862  CB  LEU C 353      30.644  -6.050  18.495  1.00145.28           C
ATOM   2863  CG  LEU C 353      30.387  -7.555  18.679  1.00145.28           C
ATOM   2864  CD1 LEU C 353      30.516  -8.326  17.358  1.00145.28           C
ATOM   2865  CD2 LEU C 353      31.215  -8.124  19.836  1.00145.28           C
ATOM   2866  C   LEU C 353      28.280  -5.730  18.614  1.00145.28           C
ATOM   2867  O   LEU C 353      28.293  -5.561  19.832  1.00145.28           O
ATOM   2868  N   THR C 354      27.242  -6.302  17.973  1.00 94.29           N
ATOM   2869  CA  THR C 354      26.026  -6.663  18.650  1.00 94.29           C
ATOM   2870  CB  THR C 354      24.932  -7.088  17.713  1.00 94.29           C
ATOM   2871  OG1 THR C 354      23.710  -7.238  18.420  1.00 94.29           O
ATOM   2872  CG2 THR C 354      25.334  -8.423  17.060  1.00 94.29           C
ATOM   2873  C   THR C 354      26.304  -7.839  19.531  1.00 94.29           C
ATOM   2874  O   THR C 354      27.392  -8.410  19.505  1.00 94.29           O
ATOM   2875  N   ASN C 355      25.314  -8.208  20.370  1.00 79.24           N
ATOM   2876  CA  ASN C 355      25.473  -9.336  21.240  1.00 79.24           C
ATOM   2877  CB  ASN C 355      24.529  -9.311  22.454  1.00 79.24           C
ATOM   2878  CG  ASN C 355      23.098  -9.386  21.940  1.00 79.24           C
ATOM   2879  OD1 ASN C 355      22.387 -10.358  22.186  1.00 79.24           O
ATOM   2880  ND2 ASN C 355      22.662  -8.329  21.203  1.00 79.24           N
ATOM   2881  C   ASN C 355      25.135 -10.577  20.428  1.00 79.24           C
ATOM   2882  O   ASN C 355      24.697 -10.415  19.259  1.00 79.24           O
ATOM   2883  OXT ASN C 355      25.307 -11.703  20.968  1.00 79.24           O
TER    2884      ASN C 355
ATOM   2885  N   ASP D 356      47.396 -33.180  20.338  1.00 34.21           N
ATOM   2886  CA  ASP D 356      46.157 -33.470  19.579  1.00 34.21           C
ATOM   2887  CB  ASP D 356      46.459 -34.391  18.385  1.00 34.21           C
ATOM   2888  CG  ASP D 356      47.360 -33.639  17.417  1.00 34.21           C
ATOM   2889  OD1 ASP D 356      47.765 -32.493  17.749  1.00 34.21           O
ATOM   2890  OD2 ASP D 356      47.654 -34.202  16.329  1.00 34.21           O
ATOM   2891  C   ASP D 356      45.197 -34.179  20.469  1.00 34.21           C
ATOM   2892  O   ASP D 356      45.581 -34.736  21.496  1.00 34.21           O
ATOM   2893  N   THR D 357      43.903 -34.129  20.110  1.00 42.20           N
ATOM   2894  CA  THR D 357      42.907 -34.847  20.839  1.00 42.20           C
ATOM   2895  CB  THR D 357      41.566 -34.173  20.858  1.00 42.20           C
ATOM   2896  OG1 THR D 357      41.053 -34.069  19.538  1.00 42.20           O
ATOM   2897  CG2 THR D 357      41.728 -32.773  21.476  1.00 42.20           C
ATOM   2898  C   THR D 357      42.757 -36.135  20.102  1.00 42.20           C
ATOM   2899  O   THR D 357      43.360 -36.334  19.049  1.00 42.20           O
ATOM   2900  N   PRO D 358      41.981 -37.019  20.645  1.00 68.90           N
ATOM   2901  CA  PRO D 358      41.772 -38.294  20.013  1.00 68.90           C
ATOM   2902  CD  PRO D 358      41.870 -37.101  22.092  1.00 68.90           C
ATOM   2903  CB  PRO D 358      41.121 -39.174  21.077  1.00 68.90           C
ATOM   2904  CG  PRO D 358      41.634 -38.587  22.403  1.00 68.90           C
ATOM   2905  C   PRO D 358      40.958 -38.178  18.760  1.00 68.90           C
ATOM   2906  O   PRO D 358      40.857 -39.165  18.034  1.00 68.90           O
ATOM   2907  N   ALA D 359      40.353 -37.004  18.494  1.00 59.36           N
ATOM   2908  CA  ALA D 359      39.451 -36.867  17.381  1.00 59.36           C
ATOM   2909  CB  ALA D 359      38.596 -35.590  17.447  1.00 59.36           C
ATOM   2910  C   ALA D 359      40.152 -36.867  16.057  1.00 59.36           C
ATOM   2911  O   ALA D 359      41.214 -36.270  15.884  1.00 59.36           O
ATOM   2912  N   ASN D 360      39.541 -37.568  15.076  1.00140.98           N
ATOM   2913  CA  ASN D 360      40.027 -37.581  13.726  1.00140.98           C
ATOM   2914  CB  ASN D 360      40.598 -38.954  13.323  1.00140.98           C
ATOM   2915  CG  ASN D 360      41.507 -38.783  12.113  1.00140.98           C
ATOM   2916  OD1 ASN D 360      41.193 -38.051  11.175  1.00140.98           O
ATOM   2917  ND2 ASN D 360      42.681 -39.471  12.143  1.00140.98           N
ATOM   2918  C   ASN D 360      38.821 -37.318  12.873  1.00140.98           C
ATOM   2919  O   ASN D 360      38.246 -38.239  12.294  1.00140.98           O
ATOM   2920  N   CYS D 361      38.421 -36.037  12.747  1.00 64.44           N
ATOM   2921  CA  CYS D 361      37.224 -35.711  12.017  1.00 64.44           C
ATOM   2922  CB  CYS D 361      36.303 -34.740  12.772  1.00 64.44           C
ATOM   2923  SG  CYS D 361      35.693 -35.504  14.303  1.00 64.44           S
ATOM   2924  C   CYS D 361      37.576 -35.120  10.681  1.00 64.44           C
ATOM   2925  O   CYS D 361      38.710 -34.701  10.447  1.00 64.44           O
ATOM   2926  N   SER D 362      36.578 -35.070   9.767  1.00119.18           N
ATOM   2927  CA  SER D 362      36.799 -34.647   8.409  1.00119.18           C
ATOM   2928  CB  SER D 362      36.136 -35.540   7.350  1.00119.18           C
ATOM   2929  OG  SER D 362      36.575 -36.877   7.459  1.00119.18           O
ATOM   2930  C   SER D 362      36.137 -33.337   8.138  1.00119.18           C
ATOM   2931  O   SER D 362      35.258 -32.876   8.864  1.00119.18           O
ATOM   2932  N   PHE D 363      36.556 -32.751   7.002  1.00102.29           N
ATOM   2933  CA  PHE D 363      36.102 -31.516   6.435  1.00102.29           C
ATOM   2934  CB  PHE D 363      36.828 -31.302   5.090  1.00102.29           C
ATOM   2935  CG  PHE D 363      36.638 -29.943   4.518  1.00102.29           C
ATOM   2936  CD1 PHE D 363      37.488 -28.927   4.891  1.00102.29           C
ATOM   2937  CD2 PHE D 363      35.644 -29.690   3.603  1.00102.29           C
ATOM   2938  CE1 PHE D 363      37.350 -27.664   4.370  1.00102.29           C
ATOM   2939  CE2 PHE D 363      35.497 -28.428   3.077  1.00102.29           C
ATOM   2940  CZ  PHE D 363      36.349 -27.417   3.462  1.00102.29           C
ATOM   2941  C   PHE D 363      34.641 -31.696   6.145  1.00102.29           C
ATOM   2942  O   PHE D 363      33.822 -30.812   6.395  1.00102.29           O
ATOM   2943  N   GLU D 364      34.281 -32.871   5.600  1.00 94.24           N
ATOM   2944  CA  GLU D 364      32.916 -33.144   5.250  1.00 94.24           C
ATOM   2945  CB  GLU D 364      32.718 -34.492   4.534  1.00 94.24           C
ATOM   2946  CG  GLU D 364      33.168 -34.479   3.075  1.00 94.24           C
ATOM   2947  CD  GLU D 364      32.328 -33.443   2.346  1.00 94.24           C
ATOM   2948  OE1 GLU D 364      31.360 -32.925   2.964  1.00 94.24           O
ATOM   2949  OE2 GLU D 364      32.649 -33.146   1.165  1.00 94.24           O
ATOM   2950  C   GLU D 364      32.083 -33.182   6.486  1.00 94.24           C
ATOM   2951  O   GLU D 364      30.931 -32.752   6.483  1.00 94.24           O
ATOM   2952  N   GLU D 365      32.646 -33.694   7.588  1.00115.21           N
ATOM   2953  CA  GLU D 365      31.874 -33.848   8.781  1.00115.21           C
ATOM   2954  CB  GLU D 365      32.694 -34.486   9.901  1.00115.21           C
ATOM   2955  CG  GLU D 365      31.834 -35.402  10.755  1.00115.21           C
ATOM   2956  CD  GLU D 365      31.774 -36.740  10.032  1.00115.21           C
ATOM   2957  OE1 GLU D 365      32.194 -36.784   8.845  1.00115.21           O
ATOM   2958  OE2 GLU D 365      31.312 -37.734  10.654  1.00115.21           O
ATOM   2959  C   GLU D 365      31.436 -32.481   9.217  1.00115.21           C
ATOM   2960  O   GLU D 365      30.364 -32.313   9.799  1.00115.21           O
ATOM   2961  N   ILE D 366      32.305 -31.480   8.982  1.00125.21           N
ATOM   2962  CA  ILE D 366      32.095 -30.097   9.327  1.00125.21           C
ATOM   2963  CB  ILE D 366      33.337 -29.263   9.238  1.00125.21           C
ATOM   2964  CG1 ILE D 366      34.466 -29.869  10.089  1.00125.21           C
ATOM   2965  CG2 ILE D 366      32.946 -27.852   9.711  1.00125.21           C
ATOM   2966  CD1 ILE D 366      34.131 -29.956  11.577  1.00125.21           C
ATOM   2967  C   ILE D 366      31.053 -29.416   8.469  1.00125.21           C
ATOM   2968  O   ILE D 366      30.370 -28.504   8.935  1.00125.21           O
ATOM   2969  N   GLU D 367      30.940 -29.760   7.168  1.00135.97           N
ATOM   2970  CA  GLU D 367      30.012 -29.003   6.359  1.00135.97           C
ATOM   2971  CB  GLU D 367      30.118 -29.266   4.845  1.00135.97           C
ATOM   2972  CG  GLU D 367      29.367 -30.506   4.359  1.00135.97           C
ATOM   2973  CD  GLU D 367      27.968 -30.040   3.968  1.00135.97           C
ATOM   2974  OE1 GLU D 367      27.878 -29.011   3.246  1.00135.97           O
ATOM   2975  OE2 GLU D 367      26.976 -30.694   4.386  1.00135.97           O
ATOM   2976  C   GLU D 367      28.615 -29.334   6.788  1.00135.97           C
ATOM   2977  O   GLU D 367      28.311 -30.478   7.120  1.00135.97           O
ATOM   2978  N   GLY D 368      27.720 -28.323   6.811  1.00 38.54           N
ATOM   2979  CA  GLY D 368      26.362 -28.596   7.183  1.00 38.54           C
ATOM   2980  C   GLY D 368      25.878 -27.542   8.124  1.00 38.54           C
ATOM   2981  O   GLY D 368      26.449 -26.456   8.227  1.00 38.54           O
ATOM   2982  N   ARG D 369      24.781 -27.852   8.845  1.00 95.05           N
ATOM   2983  CA  ARG D 369      24.212 -26.893   9.741  1.00 95.05           C
ATOM   2984  CB  ARG D 369      22.698 -26.739   9.543  1.00 95.05           C
ATOM   2985  CG  ARG D 369      22.019 -25.655  10.378  1.00 95.05           C
ATOM   2986  CD  ARG D 369      20.619 -25.329   9.850  1.00 95.05           C
ATOM   2987  NE  ARG D 369      19.968 -24.380  10.795  1.00 95.05           N
ATOM   2988  CZ  ARG D 369      19.088 -24.855  11.724  1.00 95.05           C
ATOM   2989  NH1 ARG D 369      18.814 -26.191  11.782  1.00 95.05           N
ATOM   2990  NH2 ARG D 369      18.472 -23.993  12.585  1.00 95.05           N
ATOM   2991  C   ARG D 369      24.507 -27.300  11.150  1.00 95.05           C
ATOM   2992  O   ARG D 369      24.367 -28.463  11.532  1.00 95.05           O
ATOM   2993  N   TRP D 370      24.954 -26.315  11.954  1.00 75.19           N
ATOM   2994  CA  TRP D 370      25.305 -26.569  13.323  1.00 75.19           C
ATOM   2995  CB  TRP D 370      26.788 -26.307  13.647  1.00 75.19           C
ATOM   2996  CG  TRP D 370      27.757 -27.329  13.097  1.00 75.19           C
ATOM   2997  CD2 TRP D 370      28.483 -28.264  13.913  1.00 75.19           C
ATOM   2998  CD1 TRP D 370      28.154 -27.549  11.810  1.00 75.19           C
ATOM   2999  NE1 TRP D 370      29.073 -28.570  11.770  1.00 75.19           N
ATOM   3000  CE2 TRP D 370      29.288 -29.017  13.059  1.00 75.19           C
ATOM   3001  CE3 TRP D 370      28.484 -28.474  15.263  1.00 75.19           C
ATOM   3002  CZ2 TRP D 370      30.108 -29.996  13.546  1.00 75.19           C
ATOM   3003  CZ3 TRP D 370      29.309 -29.465  15.751  1.00 75.19           C
ATOM   3004  CH2 TRP D 370      30.105 -30.211  14.908  1.00 75.19           C
ATOM   3005  C   TRP D 370      24.506 -25.655  14.195  1.00 75.19           C
ATOM   3006  O   TRP D 370      24.197 -24.527  13.815  1.00 75.19           O
ATOM   3007  N   LYS D 371      24.125 -26.141  15.391  1.00103.87           N
ATOM   3008  CA  LYS D 371      23.424 -25.303  16.316  1.00103.87           C
ATOM   3009  CB  LYS D 371      22.128 -25.927  16.868  1.00103.87           C
ATOM   3010  CG  LYS D 371      21.395 -25.018  17.856  1.00103.87           C
ATOM   3011  CD  LYS D 371      19.961 -25.458  18.155  1.00103.87           C
ATOM   3012  CE  LYS D 371      18.961 -25.067  17.065  1.00103.87           C
ATOM   3013  NZ  LYS D 371      17.605 -25.529  17.433  1.00103.87           N
ATOM   3014  C   LYS D 371      24.342 -25.101  17.476  1.00103.87           C
ATOM   3015  O   LYS D 371      24.863 -26.063  18.041  1.00103.87           O
ATOM   3016  N   PHE D 372      24.584 -23.831  17.854  1.00 84.63           N
ATOM   3017  CA  PHE D 372      25.473 -23.602  18.955  1.00 84.63           C
ATOM   3018  CB  PHE D 372      26.609 -22.603  18.671  1.00 84.63           C
ATOM   3019  CG  PHE D 372      27.477 -23.141  17.583  1.00 84.63           C
ATOM   3020  CD1 PHE D 372      28.113 -24.353  17.720  1.00 84.63           C
ATOM   3021  CD2 PHE D 372      27.692 -22.407  16.438  1.00 84.63           C
ATOM   3022  CE1 PHE D 372      28.923 -24.840  16.721  1.00 84.63           C
ATOM   3023  CE2 PHE D 372      28.501 -22.889  15.437  1.00 84.63           C
ATOM   3024  CZ  PHE D 372      29.117 -24.109  15.574  1.00 84.63           C
ATOM   3025  C   PHE D 372      24.680 -23.034  20.093  1.00 84.63           C
ATOM   3026  O   PHE D 372      23.990 -22.026  19.945  1.00 84.63           O
ATOM   3027  N   LEU D 373      24.764 -23.676  21.276  1.00 55.50           N
ATOM   3028  CA  LEU D 373      24.084 -23.159  22.431  1.00 55.50           C
ATOM   3029  CB  LEU D 373      23.529 -24.253  23.360  1.00 55.50           C
ATOM   3030  CG  LEU D 373      22.452 -25.132  22.696  1.00 55.50           C
ATOM   3031  CD1 LEU D 373      21.893 -26.171  23.681  1.00 55.50           C
ATOM   3032  CD2 LEU D 373      21.355 -24.276  22.042  1.00 55.50           C
ATOM   3033  C   LEU D 373      25.118 -22.396  23.189  1.00 55.50           C
ATOM   3034  O   LEU D 373      26.200 -22.916  23.450  1.00 55.50           O
ATOM   3035  N   MET D 374      24.812 -21.136  23.562  1.00138.51           N
ATOM   3036  CA  MET D 374      25.787 -20.295  24.203  1.00138.51           C
ATOM   3037  CB  MET D 374      25.898 -18.906  23.550  1.00138.51           C
ATOM   3038  CG  MET D 374      24.631 -18.060  23.690  1.00138.51           C
ATOM   3039  SD  MET D 374      24.735 -16.414  22.928  1.00138.51           S
ATOM   3040  CE  MET D 374      25.847 -15.725  24.190  1.00138.51           C
ATOM   3041  C   MET D 374      25.413 -20.068  25.638  1.00138.51           C
ATOM   3042  O   MET D 374      24.272 -19.744  25.956  1.00138.51           O
ATOM   3043  N   GLY D 375      26.406 -20.207  26.541  1.00 73.60           N
ATOM   3044  CA  GLY D 375      26.237 -20.017  27.955  1.00 73.60           C
ATOM   3045  C   GLY D 375      26.687 -18.631  28.235  1.00 73.60           C
ATOM   3046  O   GLY D 375      26.321 -17.748  27.476  1.00 73.60           O
ATOM   3047  N   PRO D 376      27.591 -18.488  29.180  1.00184.12           N
ATOM   3048  CA  PRO D 376      28.027 -17.255  29.830  1.00184.12           C
ATOM   3049  CD  PRO D 376      28.592 -19.536  29.305  1.00184.12           C
ATOM   3050  CB  PRO D 376      29.297 -17.629  30.597  1.00184.12           C
ATOM   3051  CG  PRO D 376      29.851 -18.844  29.841  1.00184.12           C
ATOM   3052  C   PRO D 376      28.243 -15.992  29.026  1.00184.12           C
ATOM   3053  O   PRO D 376      27.624 -15.764  27.995  1.00184.12           O
ATOM   3054  N   SER D 377      28.940 -15.004  29.595  1.00227.50           N
ATOM   3055  CA  SER D 377      29.229 -13.859  28.778  1.00227.50           C
ATOM   3056  CB  SER D 377      27.976 -13.071  28.338  1.00227.50           C
ATOM   3057  OG  SER D 377      27.228 -12.632  29.464  1.00227.50           O
ATOM   3058  C   SER D 377      30.087 -12.942  29.577  1.00227.50           C
ATOM   3059  O   SER D 377      29.614 -11.968  30.160  1.00227.50           O
ATOM   3060  N   THR D 378      31.402 -13.188  29.583  1.00150.57           N
ATOM   3061  CA  THR D 378      32.207 -12.331  30.393  1.00150.57           C
ATOM   3062  CB  THR D 378      32.454 -12.895  31.749  1.00150.57           C
ATOM   3063  OG1 THR D 378      32.999 -11.889  32.587  1.00150.57           O
ATOM   3064  CG2 THR D 378      33.383 -14.114  31.614  1.00150.57           C
ATOM   3065  C   THR D 378      33.507 -12.085  29.692  1.00150.57           C
ATOM   3066  O   THR D 378      33.561 -12.050  28.467  1.00150.57           O
ATOM   3067  N   GLU D 379      34.585 -11.835  30.458  1.00 47.27           N
ATOM   3068  CA  GLU D 379      35.873 -11.586  29.881  1.00 47.27           C
ATOM   3069  CB  GLU D 379      36.745 -10.607  30.686  1.00 47.27           C
ATOM   3070  CG  GLU D 379      36.224  -9.169  30.654  1.00 47.27           C
ATOM   3071  CD  GLU D 379      37.179  -8.302  31.462  1.00 47.27           C
ATOM   3072  OE1 GLU D 379      38.171  -8.860  32.001  1.00 47.27           O
ATOM   3073  OE2 GLU D 379      36.930  -7.070  31.547  1.00 47.27           O
ATOM   3074  C   GLU D 379      36.618 -12.877  29.763  1.00 47.27           C
ATOM   3075  O   GLU D 379      36.122 -13.942  30.126  1.00 47.27           O
ATOM   3076  N   ASN D 380      37.842 -12.791  29.205  1.00 68.27           N
ATOM   3077  CA  ASN D 380      38.702 -13.919  28.985  1.00 68.27           C
ATOM   3078  CB  ASN D 380      40.057 -13.519  28.373  1.00 68.27           C
ATOM   3079  CG  ASN D 380      39.833 -12.720  27.099  1.00 68.27           C
ATOM   3080  OD1 ASN D 380      38.984 -11.832  27.049  1.00 68.27           O
ATOM   3081  ND2 ASN D 380      40.626 -13.032  26.040  1.00 68.27           N
ATOM   3082  C   ASN D 380      39.038 -14.504  30.321  1.00 68.27           C
ATOM   3083  O   ASN D 380      39.260 -15.707  30.449  1.00 68.27           O
ATOM   3084  N   SER D 381      39.193 -13.629  31.332  1.00 86.84           N
ATOM   3085  CA  SER D 381      39.514 -14.044  32.667  1.00 86.84           C
ATOM   3086  CB  SER D 381      40.040 -12.886  33.532  1.00 86.84           C
ATOM   3087  OG  SER D 381      39.022 -11.914  33.717  1.00 86.84           O
ATOM   3088  C   SER D 381      38.323 -14.609  33.369  1.00 86.84           C
ATOM   3089  O   SER D 381      38.434 -15.603  34.084  1.00 86.84           O
ATOM   3090  N   ARG D 382      37.150 -13.972  33.198  1.00126.72           N
ATOM   3091  CA  ARG D 382      35.994 -14.375  33.943  1.00126.72           C
ATOM   3092  CB  ARG D 382      34.875 -13.333  34.020  1.00126.72           C
ATOM   3093  CG  ARG D 382      33.778 -13.735  35.011  0.00126.72           C
ATOM   3094  CD  ARG D 382      32.716 -12.659  35.246  1.00126.72           C
ATOM   3095  NE  ARG D 382      31.735 -13.203  36.226  1.00126.72           N
ATOM   3096  CZ  ARG D 382      30.855 -12.363  36.844  1.00126.72           C
ATOM   3097  NH1 ARG D 382      30.868 -11.029  36.556  1.00126.72           N
ATOM   3098  NH2 ARG D 382      29.961 -12.856  37.750  1.00126.72           N
ATOM   3099  C   ARG D 382      35.453 -15.695  33.497  1.00126.72           C
ATOM   3100  O   ARG D 382      34.818 -16.398  34.280  1.00126.72           O
ATOM   3101  N   VAL D 383      35.639 -16.070  32.221  1.00110.42           N
ATOM   3102  CA  VAL D 383      35.078 -17.323  31.819  1.00110.42           C
ATOM   3103  CB  VAL D 383      34.227 -17.233  30.585  1.00110.42           C
ATOM   3104  CG1 VAL D 383      35.148 -17.038  29.370  1.00110.42           C
ATOM   3105  CG2 VAL D 383      33.334 -18.482  30.504  1.00110.42           C
ATOM   3106  C   VAL D 383      36.188 -18.283  31.517  1.00110.42           C
ATOM   3107  O   VAL D 383      37.316 -17.890  31.217  1.00110.42           O
ATOM   3108  N   ASN D 384      35.892 -19.590  31.672  1.00 93.88           N
ATOM   3109  CA  ASN D 384      36.806 -20.640  31.324  1.00 93.88           C
ATOM   3110  CB  ASN D 384      37.606 -21.160  32.532  1.00 93.88           C
ATOM   3111  CG  ASN D 384      38.755 -22.019  32.028  0.00 93.88           C
ATOM   3112  OD1 ASN D 384      39.827 -21.509  31.705  0.00 93.88           O
ATOM   3113  ND2 ASN D 384      38.536 -23.360  31.971  0.00 93.88           N
ATOM   3114  C   ASN D 384      35.918 -21.751  30.857  1.00 93.88           C
ATOM   3115  O   ASN D 384      35.085 -22.235  31.623  1.00 93.88           O
ATOM   3116  N   CYS D 385      36.085 -22.199  29.596  1.00100.51           N
ATOM   3117  CA  CYS D 385      35.167 -23.147  29.039  1.00100.51           C
ATOM   3118  CB  CYS D 385      34.874 -22.840  27.563  1.00100.51           C
ATOM   3119  SG  CYS D 385      34.391 -21.103  27.352  1.00100.51           S
ATOM   3120  C   CYS D 385      35.737 -24.532  29.095  1.00100.51           C
ATOM   3121  O   CYS D 385      36.084 -25.119  28.072  1.00100.51           O
ATOM   3122  N   SER D 386      35.944 -25.069  30.304  1.00102.86           N
ATOM   3123  CA  SER D 386      36.311 -26.449  30.415  1.00102.86           C
ATOM   3124  CB  SER D 386      37.185 -26.709  31.653  1.00102.86           C
ATOM   3125  OG  SER D 386      36.514 -26.267  32.823  1.00102.86           O
ATOM   3126  C   SER D 386      35.055 -27.293  30.511  1.00102.86           C
ATOM   3127  O   SER D 386      34.978 -28.412  30.005  1.00102.86           O
ATOM   3128  N   MET D 387      34.126 -26.777  31.343  1.00237.71           N
ATOM   3129  CA  MET D 387      32.831 -27.198  31.837  1.00237.71           C
ATOM   3130  CB  MET D 387      32.596 -26.709  33.276  1.00237.71           C
ATOM   3131  CG  MET D 387      33.571 -27.309  34.291  1.00237.71           C
ATOM   3132  SD  MET D 387      33.392 -29.100  34.543  1.00237.71           S
ATOM   3133  CE  MET D 387      34.725 -29.221  35.770  1.00237.71           C
ATOM   3134  C   MET D 387      31.551 -26.888  31.092  1.00237.71           C
ATOM   3135  O   MET D 387      30.585 -27.609  31.312  1.00237.71           O
ATOM   3136  N   PRO D 388      31.446 -26.056  30.120  1.00273.52           N
ATOM   3137  CA  PRO D 388      30.293 -25.171  29.970  1.00273.52           C
ATOM   3138  CD  PRO D 388      31.852 -26.586  28.828  1.00273.52           C
ATOM   3139  CB  PRO D 388      29.896 -25.222  28.491  1.00273.52           C
ATOM   3140  CG  PRO D 388      30.616 -26.457  27.932  1.00273.52           C
ATOM   3141  C   PRO D 388      29.071 -25.022  30.863  1.00273.52           C
ATOM   3142  O   PRO D 388      29.048 -23.929  31.431  1.00273.52           O
ATOM   3143  N   TRP D 389      28.055 -25.913  31.003  1.00339.75           N
ATOM   3144  CA  TRP D 389      26.962 -25.679  31.947  1.00339.75           C
ATOM   3145  CB  TRP D 389      27.332 -24.938  33.264  1.00339.75           C
ATOM   3146  CG  TRP D 389      26.279 -24.902  34.353  1.00339.75           C
ATOM   3147  CD2 TRP D 389      25.982 -26.010  35.218  1.00339.75           C
ATOM   3148  CD1 TRP D 389      25.435 -23.893  34.716  1.00339.75           C
ATOM   3149  NE1 TRP D 389      24.631 -24.302  35.754  1.00339.75           N
ATOM   3150  CE2 TRP D 389      24.957 -25.604  36.072  1.00339.75           C
ATOM   3151  CE3 TRP D 389      26.518 -27.263  35.292  1.00339.75           C
ATOM   3152  CZ2 TRP D 389      24.451 -26.449  37.018  1.00339.75           C
ATOM   3153  CZ3 TRP D 389      26.006 -28.113  36.248  1.00339.75           C
ATOM   3154  CH2 TRP D 389      24.992 -27.713  37.094  1.00339.75           C
ATOM   3155  C   TRP D 389      25.768 -25.054  31.243  1.00339.75           C
ATOM   3156  O   TRP D 389      25.583 -25.263  30.048  1.00339.75           O
ATOM   3157  N   LYS D 390      24.913 -24.287  31.971  1.00126.84           N
ATOM   3158  CA  LYS D 390      23.654 -23.742  31.500  1.00126.84           C
ATOM   3159  CB  LYS D 390      22.830 -23.081  32.618  1.00126.84           C
ATOM   3160  CG  LYS D 390      21.464 -22.569  32.156  1.00126.84           C
ATOM   3161  CD  LYS D 390      20.525 -22.213  33.310  1.00126.84           C
ATOM   3162  CE  LYS D 390      19.158 -21.699  32.855  1.00126.84           C
ATOM   3163  NZ  LYS D 390      18.320 -21.379  34.033  1.00126.84           N
ATOM   3164  C   LYS D 390      23.816 -22.726  30.398  1.00126.84           C
ATOM   3165  O   LYS D 390      24.691 -21.860  30.420  1.00126.84           O
ATOM   3166  N   PRO D 391      22.988 -22.907  29.385  1.00103.72           N
ATOM   3167  CA  PRO D 391      22.986 -21.992  28.258  1.00103.72           C
ATOM   3168  CD  PRO D 391      22.764 -24.277  28.949  1.00103.72           C
ATOM   3169  CB  PRO D 391      22.922 -22.863  27.004  1.00103.72           C
ATOM   3170  CG  PRO D 391      22.291 -24.174  27.493  1.00103.72           C
ATOM   3171  C   PRO D 391      21.934 -20.910  28.228  1.00103.72           C
ATOM   3172  O   PRO D 391      20.792 -21.174  28.606  1.00103.72           O
ATOM   3173  N   VAL D 392      22.311 -19.683  27.797  1.00134.23           N
ATOM   3174  CA  VAL D 392      21.424 -18.568  27.577  1.00134.23           C
ATOM   3175  CB  VAL D 392      22.126 -17.249  27.716  1.00134.23           C
ATOM   3176  CG1 VAL D 392      22.636 -17.116  29.161  1.00134.23           C
ATOM   3177  CG2 VAL D 392      23.234 -17.165  26.652  1.00134.23           C
ATOM   3178  C   VAL D 392      20.757 -18.564  26.219  1.00134.23           C
ATOM   3179  O   VAL D 392      19.549 -18.346  26.127  1.00134.23           O
ATOM   3180  N   LYS D 393      21.522 -18.814  25.123  1.00 76.21           N
ATOM   3181  CA  LYS D 393      20.980 -18.566  23.805  1.00 76.21           C
ATOM   3182  CB  LYS D 393      21.453 -17.223  23.234  1.00 76.21           C
ATOM   3183  CG  LYS D 393      21.151 -16.040  24.146  1.00 76.21           C
ATOM   3184  CD  LYS D 393      21.996 -14.809  23.825  1.00 76.21           C
ATOM   3185  CE  LYS D 393      21.809 -13.663  24.819  1.00 76.21           C
ATOM   3186  NZ  LYS D 393      22.660 -12.515  24.435  1.00 76.21           N
ATOM   3187  C   LYS D 393      21.450 -19.587  22.812  1.00 76.21           C
ATOM   3188  O   LYS D 393      22.356 -20.375  23.075  1.00 76.21           O
ATOM   3189  N   THR D 394      20.818 -19.578  21.616  1.00 99.09           N
ATOM   3190  CA  THR D 394      21.195 -20.477  20.563  1.00 99.09           C
ATOM   3191  CB  THR D 394      20.114 -21.451  20.195  1.00 99.09           C
ATOM   3192  OG1 THR D 394      20.619 -22.431  19.301  1.00 99.09           O
ATOM   3193  CG2 THR D 394      18.956 -20.679  19.540  1.00 99.09           C
ATOM   3194  C   THR D 394      21.499 -19.668  19.337  1.00 99.09           C
ATOM   3195  O   THR D 394      20.895 -18.622  19.108  1.00 99.09           O
ATOM   3196  N   TRP D 395      22.483 -20.130  18.534  1.00 57.64           N
ATOM   3197  CA  TRP D 395      22.845 -19.482  17.304  1.00 57.64           C
ATOM   3198  CB  TRP D 395      24.183 -18.730  17.374  1.00 57.64           C
ATOM   3199  CG  TRP D 395      24.144 -17.495  18.240  1.00 57.64           C
ATOM   3200  CD2 TRP D 395      23.822 -16.186  17.749  1.00 57.64           C
ATOM   3201  CD1 TRP D 395      24.384 -17.359  19.576  1.00 57.64           C
ATOM   3202  NE1 TRP D 395      24.231 -16.045  19.948  1.00 57.64           N
ATOM   3203  CE2 TRP D 395      23.886 -15.311  18.832  1.00 57.64           C
ATOM   3204  CE3 TRP D 395      23.501 -15.749  16.495  1.00 57.64           C
ATOM   3205  CZ2 TRP D 395      23.627 -13.979  18.677  1.00 57.64           C
ATOM   3206  CZ3 TRP D 395      23.242 -14.406  16.342  1.00 57.64           C
ATOM   3207  CH2 TRP D 395      23.303 -13.539  17.413  1.00 57.64           C
ATOM   3208  C   TRP D 395      23.001 -20.566  16.279  1.00 57.64           C
ATOM   3209  O   TRP D 395      23.661 -21.572  16.525  1.00 57.64           O
ATOM   3210  N   ILE D 396      22.418 -20.385  15.078  1.00 97.77           N
ATOM   3211  CA  ILE D 396      22.520 -21.426  14.094  1.00 97.77           C
ATOM   3212  CB  ILE D 396      21.207 -21.795  13.464  1.00 97.77           C
ATOM   3213  CG1 ILE D 396      20.617 -20.605  12.693  1.00 97.77           C
ATOM   3214  CG2 ILE D 396      20.285 -22.339  14.568  1.00 97.77           C
ATOM   3215  CD1 ILE D 396      19.438 -21.001  11.806  1.00 97.77           C
ATOM   3216  C   ILE D 396      23.424 -20.951  13.001  1.00 97.77           C
ATOM   3217  O   ILE D 396      23.319 -19.810  12.553  1.00 97.77           O
ATOM   3218  N   VAL D 397      24.365 -21.819  12.568  1.00 45.90           N
ATOM   3219  CA  VAL D 397      25.289 -21.428  11.538  1.00 45.90           C
ATOM   3220  CB  VAL D 397      26.694 -21.254  12.032  1.00 45.90           C
ATOM   3221  CG1 VAL D 397      26.709 -20.105  13.054  1.00 45.90           C
ATOM   3222  CG2 VAL D 397      27.192 -22.597  12.593  1.00 45.90           C
ATOM   3223  C   VAL D 397      25.322 -22.487  10.478  1.00 45.90           C
ATOM   3224  O   VAL D 397      25.219 -23.680  10.759  1.00 45.90           O
ATOM   3225  N   SER D 398      25.462 -22.051   9.208  1.00 81.84           N
ATOM   3226  CA  SER D 398      25.541 -22.955   8.103  1.00 81.84           C
ATOM   3227  CB  SER D 398      24.516 -22.663   6.991  1.00 81.84           C
ATOM   3228  OG  SER D 398      24.662 -23.603   5.935  1.00 81.84           O
ATOM   3229  C   SER D 398      26.902 -22.813   7.498  1.00 81.84           C
ATOM   3230  O   SER D 398      27.377 -21.706   7.238  1.00 81.84           O
ATOM   3231  N   LEU D 399      27.567 -23.960   7.266  1.00 65.21           N
ATOM   3232  CA  LEU D 399      28.902 -23.945   6.716  1.00 65.21           C
ATOM   3233  CB  LEU D 399      29.876 -24.784   7.561  1.00 65.21           C
ATOM   3234  CG  LEU D 399      29.936 -24.342   9.035  1.00 65.21           C
ATOM   3235  CD1 LEU D 399      30.919 -25.200   9.843  1.00 65.21           C
ATOM   3236  CD2 LEU D 399      30.209 -22.834   9.160  1.00 65.21           C
ATOM   3237  C   LEU D 399      28.839 -24.569   5.352  1.00 65.21           C
ATOM   3238  O   LEU D 399      28.399 -25.707   5.200  1.00 65.21           O
ATOM   3239  N   ARG D 400      29.313 -23.851   4.314  1.00163.38           N
ATOM   3240  CA  ARG D 400      29.196 -24.377   2.981  1.00163.38           C
ATOM   3241  CB  ARG D 400      28.337 -23.490   2.061  1.00163.38           C
ATOM   3242  CG  ARG D 400      26.844 -23.495   2.397  1.00163.38           C
ATOM   3243  CD  ARG D 400      25.974 -24.113   1.299  1.00163.38           C
ATOM   3244  NE  ARG D 400      26.275 -25.571   1.238  1.00163.38           N
ATOM   3245  CZ  ARG D 400      25.563 -26.450   2.003  1.00163.38           C
ATOM   3246  NH1 ARG D 400      24.572 -25.994   2.824  1.00163.38           N
ATOM   3247  NH2 ARG D 400      25.839 -27.785   1.940  1.00163.38           N
ATOM   3248  C   ARG D 400      30.540 -24.493   2.326  1.00163.38           C
ATOM   3249  O   ARG D 400      31.460 -23.738   2.640  1.00163.38           O
ATOM   3250  N   PHE D 401      30.611 -25.420   1.333  1.00200.60           N
ATOM   3251  CA  PHE D 401      31.735 -25.803   0.505  1.00200.60           C
ATOM   3252  CB  PHE D 401      31.312 -26.118  -0.948  1.00200.60           C
ATOM   3253  CG  PHE D 401      30.676 -27.462  -1.040  1.00200.60           C
ATOM   3254  CD1 PHE D 401      31.464 -28.588  -1.092  1.00200.60           C
ATOM   3255  CD2 PHE D 401      29.309 -27.599  -1.101  1.00200.60           C
ATOM   3256  CE1 PHE D 401      30.899 -29.837  -1.187  1.00200.60           C
ATOM   3257  CE2 PHE D 401      28.737 -28.847  -1.197  1.00200.60           C
ATOM   3258  CZ  PHE D 401      29.532 -29.967  -1.238  1.00200.60           C
ATOM   3259  C   PHE D 401      32.758 -24.704   0.461  1.00200.60           C
ATOM   3260  O   PHE D 401      32.424 -23.533   0.311  1.00200.60           O
ATOM   3261  N   PRO D 402      33.958 -25.101   0.166  1.00289.00           N
ATOM   3262  CA  PRO D 402      35.143 -24.541   0.751  1.00289.00           C
ATOM   3263  CD  PRO D 402      34.180 -25.272  -1.265  1.00289.00           C
ATOM   3264  CB  PRO D 402      36.070 -24.102  -0.386  1.00289.00           C
ATOM   3265  CG  PRO D 402      35.215 -24.213  -1.650  1.00289.00           C
ATOM   3266  C   PRO D 402      35.150 -23.561   1.909  1.00289.00           C
ATOM   3267  O   PRO D 402      35.582 -24.048   2.952  1.00289.00           O
ATOM   3268  N   ASP D 403      34.863 -22.249   1.823  1.00270.04           N
ATOM   3269  CA  ASP D 403      35.013 -21.361   2.973  1.00270.04           C
ATOM   3270  CB  ASP D 403      35.828 -20.112   2.617  1.00270.04           C
ATOM   3271  CG  ASP D 403      37.279 -20.490   2.457  1.00270.04           C
ATOM   3272  OD1 ASP D 403      37.789 -21.266   3.309  1.00270.04           O
ATOM   3273  OD2 ASP D 403      37.896 -20.005   1.474  1.00270.04           O
ATOM   3274  C   ASP D 403      33.842 -20.781   3.728  1.00270.04           C
ATOM   3275  O   ASP D 403      34.068 -20.247   4.809  1.00270.04           O
ATOM   3276  N   LEU D 404      32.609 -20.741   3.194  1.00124.54           N
ATOM   3277  CA  LEU D 404      31.683 -19.775   3.750  1.00124.54           C
ATOM   3278  CB  LEU D 404      30.714 -19.201   2.700  1.00124.54           C
ATOM   3279  CG  LEU D 404      31.412 -18.369   1.607  1.00124.54           C
ATOM   3280  CD1 LEU D 404      32.054 -17.102   2.195  1.00124.54           C
ATOM   3281  CD2 LEU D 404      32.401 -19.222   0.798  1.00124.54           C
ATOM   3282  C   LEU D 404      30.850 -20.226   4.911  1.00124.54           C
ATOM   3283  O   LEU D 404      30.433 -21.379   5.002  1.00124.54           O
ATOM   3284  N   ALA D 405      30.581 -19.266   5.835  1.00 42.69           N
ATOM   3285  CA  ALA D 405      29.734 -19.489   6.973  1.00 42.69           C
ATOM   3286  CB  ALA D 405      30.474 -19.406   8.319  1.00 42.69           C
ATOM   3287  C   ALA D 405      28.693 -18.404   6.972  1.00 42.69           C
ATOM   3288  O   ALA D 405      28.983 -17.264   6.610  1.00 42.69           O
ATOM   3289  N   ILE D 406      27.430 -18.738   7.324  1.00 91.25           N
ATOM   3290  CA  ILE D 406      26.378 -17.750   7.358  1.00 91.25           C
ATOM   3291  CB  ILE D 406      25.581 -17.681   6.069  1.00 91.25           C
ATOM   3292  CG1 ILE D 406      26.456 -17.226   4.885  1.00 91.25           C
ATOM   3293  CG2 ILE D 406      24.364 -16.765   6.275  1.00 91.25           C
ATOM   3294  CD1 ILE D 406      27.401 -18.293   4.336  1.00 91.25           C
ATOM   3295  C   ILE D 406      25.425 -18.119   8.466  1.00 91.25           C
ATOM   3296  O   ILE D 406      25.333 -19.288   8.837  1.00 91.25           O
ATOM   3297  N   ASP D 407      24.713 -17.119   9.044  1.00131.63           N
ATOM   3298  CA  ASP D 407      23.731 -17.347  10.076  1.00131.63           C
ATOM   3299  CB  ASP D 407      23.889 -16.430  11.300  1.00131.63           C
ATOM   3300  CG  ASP D 407      25.195 -16.778  11.999  1.00131.63           C
ATOM   3301  OD1 ASP D 407      25.870 -17.742  11.548  1.00131.63           O
ATOM   3302  OD2 ASP D 407      25.539 -16.079  12.990  1.00131.63           O
ATOM   3303  C   ASP D 407      22.374 -17.071   9.485  1.00131.63           C
ATOM   3304  O   ASP D 407      22.257 -16.335   8.510  1.00131.63           O
ATOM   3305  N   GLU D 408      21.316 -17.726  10.015  1.00142.44           N
ATOM   3306  CA  GLU D 408      19.986 -17.610   9.472  1.00142.44           C
ATOM   3307  CB  GLU D 408      19.079 -18.775   9.906  1.00142.44           C
ATOM   3308  CG  GLU D 408      17.690 -18.747   9.266  1.00142.44           C
ATOM   3309  CD  GLU D 408      16.975 -20.045   9.623  1.00142.44           C
ATOM   3310  OE1 GLU D 408      17.465 -21.126   9.198  1.00142.44           O
ATOM   3311  OE2 GLU D 408      15.931 -19.973  10.323  1.00142.44           O
ATOM   3312  C   GLU D 408      19.260 -16.361   9.770  1.00142.44           C
ATOM   3313  O   GLU D 408      18.808 -15.658   8.865  1.00142.44           O
ATOM   3314  N   THR D 409      19.136 -16.048  11.064  1.00 98.62           N
ATOM   3315  CA  THR D 409      18.352 -14.906  11.374  1.00 98.62           C
ATOM   3316  CB  THR D 409      18.169 -14.695  12.852  1.00 98.62           C
ATOM   3317  OG1 THR D 409      17.295 -13.601  13.084  1.00 98.62           O
ATOM   3318  CG2 THR D 409      19.532 -14.450  13.520  1.00 98.62           C
ATOM   3319  C   THR D 409      19.087 -13.763  10.798  1.00 98.62           C
ATOM   3320  O   THR D 409      18.502 -12.842  10.231  1.00 98.62           O
ATOM   3321  N   VAL D 410      20.420 -13.819  10.917  1.00131.44           N
ATOM   3322  CA  VAL D 410      21.125 -12.662  10.486  1.00131.44           C
ATOM   3323  CB  VAL D 410      22.502 -12.572  11.069  1.00131.44           C
ATOM   3324  CG1 VAL D 410      23.390 -13.657  10.446  1.00131.44           C
ATOM   3325  CG2 VAL D 410      23.004 -11.133  10.880  1.00131.44           C
ATOM   3326  C   VAL D 410      21.212 -12.503   9.002  1.00131.44           C
ATOM   3327  O   VAL D 410      20.929 -11.427   8.477  1.00131.44           O
ATOM   3328  N   GLY D 411      21.582 -13.571   8.273  1.00 23.63           N
ATOM   3329  CA  GLY D 411      21.796 -13.395   6.868  1.00 23.63           C
ATOM   3330  C   GLY D 411      23.205 -12.900   6.703  1.00 23.63           C
ATOM   3331  O   GLY D 411      23.608 -12.509   5.609  1.00 23.63           O
ATOM   3332  N   ARG D 412      23.994 -12.896   7.799  1.00110.62           N
ATOM   3333  CA  ARG D 412      25.357 -12.442   7.746  1.00110.62           C
ATOM   3334  CB  ARG D 412      25.980 -12.060   9.099  1.00110.62           C
ATOM   3335  CG  ARG D 412      25.595 -10.658   9.567  1.00110.62           C
ATOM   3336  CD  ARG D 412      26.452 -10.151  10.726  1.00110.62           C
ATOM   3337  NE  ARG D 412      27.867 -10.172  10.259  1.00110.62           N
ATOM   3338  CZ  ARG D 412      28.691  -9.114  10.512  1.00110.62           C
ATOM   3339  NH1 ARG D 412      28.217  -8.025  11.185  1.00110.62           N
ATOM   3340  NH2 ARG D 412      29.987  -9.142  10.086  1.00110.62           N
ATOM   3341  C   ARG D 412      26.208 -13.516   7.154  1.00110.62           C
ATOM   3342  O   ARG D 412      25.891 -14.701   7.246  1.00110.62           O
ATOM   3343  N   THR D 413      27.323 -13.109   6.512  1.00102.12           N
ATOM   3344  CA  THR D 413      28.199 -14.057   5.890  1.00102.12           C
ATOM   3345  CB  THR D 413      28.356 -13.848   4.412  1.00102.12           C
ATOM   3346  OG1 THR D 413      28.937 -12.578   4.155  1.00102.12           O
ATOM   3347  CG2 THR D 413      26.971 -13.943   3.750  1.00102.12           C
ATOM   3348  C   THR D 413      29.556 -13.930   6.506  1.00102.12           C
ATOM   3349  O   THR D 413      29.918 -12.875   7.023  1.00102.12           O
ATOM   3350  N   GLY D 414      30.345 -15.028   6.468  1.00 25.48           N
ATOM   3351  CA  GLY D 414      31.645 -15.025   7.077  1.00 25.48           C
ATOM   3352  C   GLY D 414      32.421 -16.199   6.556  1.00 25.48           C
ATOM   3353  O   GLY D 414      32.093 -16.754   5.507  1.00 25.48           O
ATOM   3354  N   PHE D 415      33.486 -16.604   7.289  1.00 52.81           N
ATOM   3355  CA  PHE D 415      34.333 -17.671   6.823  1.00 52.81           C
ATOM   3356  CB  PHE D 415      35.729 -17.193   6.391  1.00 52.81           C
ATOM   3357  CG  PHE D 415      35.543 -16.238   5.264  1.00 52.81           C
ATOM   3358  CD1 PHE D 415      35.287 -14.910   5.518  1.00 52.81           C
ATOM   3359  CD2 PHE D 415      35.623 -16.665   3.959  1.00 52.81           C
ATOM   3360  CE1 PHE D 415      35.114 -14.019   4.486  1.00 52.81           C
ATOM   3361  CE2 PHE D 415      35.450 -15.778   2.922  1.00 52.81           C
ATOM   3362  CZ  PHE D 415      35.195 -14.454   3.185  1.00 52.81           C
ATOM   3363  C   PHE D 415      34.554 -18.682   7.914  1.00 52.81           C
ATOM   3364  O   PHE D 415      34.239 -18.459   9.081  1.00 52.81           O
ATOM   3365  N   TRP D 416      35.104 -19.851   7.523  1.00167.90           N
ATOM   3366  CA  TRP D 416      35.355 -20.978   8.377  1.00167.90           C
ATOM   3367  CB  TRP D 416      34.090 -21.851   8.473  1.00167.90           C
ATOM   3368  CG  TRP D 416      34.302 -23.330   8.668  1.00167.90           C
ATOM   3369  CD2 TRP D 416      34.010 -24.259   7.613  1.00167.90           C
ATOM   3370  CD1 TRP D 416      34.733 -24.069   9.730  1.00167.90           C
ATOM   3371  NE1 TRP D 416      34.741 -25.405   9.394  1.00167.90           N
ATOM   3372  CE2 TRP D 416      34.294 -25.533   8.093  1.00167.90           C
ATOM   3373  CE3 TRP D 416      33.543 -24.060   6.345  1.00167.90           C
ATOM   3374  CZ2 TRP D 416      34.116 -26.635   7.303  1.00167.90           C
ATOM   3375  CZ3 TRP D 416      33.358 -25.171   5.554  1.00167.90           C
ATOM   3376  CH2 TRP D 416      33.641 -26.436   6.025  1.00167.90           C
ATOM   3377  C   TRP D 416      36.466 -21.810   7.812  1.00167.90           C
ATOM   3378  O   TRP D 416      36.733 -21.787   6.610  1.00167.90           O
ATOM   3379  N   THR D 417      37.178 -22.542   8.699  1.00124.22           N
ATOM   3380  CA  THR D 417      38.195 -23.454   8.266  1.00124.22           C
ATOM   3381  CB  THR D 417      39.570 -22.850   8.243  1.00124.22           C
ATOM   3382  OG1 THR D 417      40.514 -23.795   7.762  1.00124.22           O
ATOM   3383  CG2 THR D 417      39.939 -22.395   9.666  1.00124.22           C
ATOM   3384  C   THR D 417      38.216 -24.562   9.268  1.00124.22           C
ATOM   3385  O   THR D 417      37.949 -24.337  10.445  1.00124.22           O
ATOM   3386  N   LEU D 418      38.494 -25.803   8.827  1.00125.70           N
ATOM   3387  CA  LEU D 418      38.623 -26.881   9.762  1.00125.70           C
ATOM   3388  CB  LEU D 418      38.395 -28.251   9.079  1.00125.70           C
ATOM   3389  CG  LEU D 418      38.125 -29.480   9.981  1.00125.70           C
ATOM   3390  CD1 LEU D 418      37.926 -30.738   9.119  1.00125.70           C
ATOM   3391  CD2 LEU D 418      39.188 -29.703  11.066  1.00125.70           C
ATOM   3392  C   LEU D 418      40.052 -26.741  10.203  1.00125.70           C
ATOM   3393  O   LEU D 418      40.853 -26.155   9.478  1.00125.70           O
ATOM   3394  N   ILE D 419      40.399 -27.196  11.424  1.00141.74           N
ATOM   3395  CA  ILE D 419      41.758 -27.145  11.893  1.00141.74           C
ATOM   3396  CB  ILE D 419      41.853 -26.729  13.337  1.00141.74           C
ATOM   3397  CG1 ILE D 419      41.282 -25.320  13.580  1.00141.74           C
ATOM   3398  CG2 ILE D 419      43.324 -26.868  13.764  1.00141.74           C
ATOM   3399  CD1 ILE D 419      42.142 -24.186  13.031  1.00141.74           C
ATOM   3400  C   ILE D 419      42.226 -28.568  11.862  1.00141.74           C
ATOM   3401  O   ILE D 419      41.974 -29.329  12.794  1.00141.74           O
ATOM   3402  N   TYR D 420      42.915 -28.969  10.778  1.00153.30           N
ATOM   3403  CA  TYR D 420      43.396 -30.315  10.648  1.00153.30           C
ATOM   3404  CB  TYR D 420      44.462 -30.644  11.714  1.00153.30           C
ATOM   3405  CG  TYR D 420      45.169 -31.910  11.365  1.00153.30           C
ATOM   3406  CD1 TYR D 420      45.951 -31.975  10.235  1.00153.30           C
ATOM   3407  CD2 TYR D 420      45.095 -33.013  12.184  1.00153.30           C
ATOM   3408  CE1 TYR D 420      46.619 -33.132   9.909  1.00153.30           C
ATOM   3409  CE2 TYR D 420      45.762 -34.172  11.866  1.00153.30           C
ATOM   3410  CZ  TYR D 420      46.522 -34.234  10.724  1.00153.30           C
ATOM   3411  OH  TYR D 420      47.207 -35.423  10.395  1.00153.30           O
ATOM   3412  C   TYR D 420      42.190 -31.208  10.773  1.00153.30           C
ATOM   3413  O   TYR D 420      41.268 -31.112   9.965  1.00153.30           O
ATOM   3414  N   ASN D 421      42.142 -32.084  11.804  1.00129.35           N
ATOM   3415  CA  ASN D 421      40.983 -32.924  11.991  1.00129.35           C
ATOM   3416  CB  ASN D 421      41.295 -34.419  11.793  1.00129.35           C
ATOM   3417  CG  ASN D 421      42.295 -34.862  12.855  1.00129.35           C
ATOM   3418  OD1 ASN D 421      42.929 -34.044  13.518  1.00129.35           O
ATOM   3419  ND2 ASN D 421      42.448 -36.203  13.018  1.00129.35           N
ATOM   3420  C   ASN D 421      40.506 -32.759  13.411  1.00129.35           C
ATOM   3421  O   ASN D 421      39.706 -33.551  13.908  1.00129.35           O
ATOM   3422  N   GLN D 422      41.060 -31.749  14.110  1.00115.00           N
ATOM   3423  CA  GLN D 422      40.814 -31.448  15.499  1.00115.00           C
ATOM   3424  CB  GLN D 422      41.990 -30.670  16.103  1.00115.00           C
ATOM   3425  CG  GLN D 422      43.290 -31.469  16.060  1.00115.00           C
ATOM   3426  CD  GLN D 422      43.194 -32.540  17.132  1.00115.00           C
ATOM   3427  OE1 GLN D 422      43.512 -32.289  18.292  1.00115.00           O
ATOM   3428  NE2 GLN D 422      42.735 -33.762  16.746  1.00115.00           N
ATOM   3429  C   GLN D 422      39.570 -30.674  15.833  1.00115.00           C
ATOM   3430  O   GLN D 422      38.899 -30.975  16.821  1.00115.00           O
ATOM   3431  N   GLY D 423      39.250 -29.626  15.049  1.00 43.67           N
ATOM   3432  CA  GLY D 423      38.150 -28.765  15.386  1.00 43.67           C
ATOM   3433  C   GLY D 423      38.065 -27.720  14.313  1.00 43.67           C
ATOM   3434  O   GLY D 423      38.585 -27.921  13.218  1.00 43.67           O
ATOM   3435  N   TYR D 424      37.390 -26.581  14.591  1.00 85.02           N
ATOM   3436  CA  TYR D 424      37.201 -25.583  13.571  1.00 85.02           C
ATOM   3437  CB  TYR D 424      35.860 -25.764  12.839  1.00 85.02           C
ATOM   3438  CG  TYR D 424      34.791 -25.713  13.883  1.00 85.02           C
ATOM   3439  CD1 TYR D 424      34.491 -26.831  14.630  1.00 85.02           C
ATOM   3440  CD2 TYR D 424      34.087 -24.555  14.121  1.00 85.02           C
ATOM   3441  CE1 TYR D 424      33.511 -26.794  15.595  1.00 85.02           C
ATOM   3442  CE2 TYR D 424      33.105 -24.511  15.085  1.00 85.02           C
ATOM   3443  CZ  TYR D 424      32.815 -25.632  15.824  1.00 85.02           C
ATOM   3444  OH  TYR D 424      31.809 -25.589  16.813  1.00 85.02           O
ATOM   3445  C   TYR D 424      37.178 -24.194  14.150  1.00 85.02           C
ATOM   3446  O   TYR D 424      36.992 -23.990  15.350  1.00 85.02           O
ATOM   3447  N   GLU D 425      37.392 -23.191  13.266  1.00 75.63           N
ATOM   3448  CA  GLU D 425      37.271 -21.807  13.627  1.00 75.63           C
ATOM   3449  CB  GLU D 425      38.584 -21.001  13.613  1.00 75.63           C
ATOM   3450  CG  GLU D 425      38.349 -19.539  14.010  1.00 75.63           C
ATOM   3451  CD  GLU D 425      39.685 -18.831  14.170  1.00 75.63           C
ATOM   3452  OE1 GLU D 425      40.245 -18.874  15.299  1.00 75.63           O
ATOM   3453  OE2 GLU D 425      40.161 -18.231  13.169  1.00 75.63           O
ATOM   3454  C   GLU D 425      36.346 -21.165  12.641  1.00 75.63           C
ATOM   3455  O   GLU D 425      36.472 -21.361  11.432  1.00 75.63           O
ATOM   3456  N   ALA D 426      35.364 -20.395  13.151  1.00 48.96           N
ATOM   3457  CA  ALA D 426      34.453 -19.705  12.285  1.00 48.96           C
ATOM   3458  CB  ALA D 426      32.999 -20.193  12.408  1.00 48.96           C
ATOM   3459  C   ALA D 426      34.472 -18.270  12.687  1.00 48.96           C
ATOM   3460  O   ALA D 426      34.388 -17.940  13.871  1.00 48.96           O
ATOM   3461  N   VAL D 427      34.618 -17.376  11.691  1.00124.36           N
ATOM   3462  CA  VAL D 427      34.564 -15.976  11.972  1.00124.36           C
ATOM   3463  CB  VAL D 427      35.775 -15.223  11.509  1.00124.36           C
ATOM   3464  CG1 VAL D 427      36.958 -15.622  12.400  1.00124.36           C
ATOM   3465  CG2 VAL D 427      36.028 -15.574  10.039  1.00124.36           C
ATOM   3466  C   VAL D 427      33.357 -15.463  11.270  1.00124.36           C
ATOM   3467  O   VAL D 427      33.273 -15.473  10.041  1.00124.36           O
ATOM   3468  N   ILE D 428      32.360 -15.036  12.065  1.00144.94           N
ATOM   3469  CA  ILE D 428      31.148 -14.557  11.489  1.00144.94           C
ATOM   3470  CB  ILE D 428      30.084 -15.618  11.443  1.00144.94           C
ATOM   3471  CG1 ILE D 428      28.820 -15.101  10.740  1.00144.94           C
ATOM   3472  CG2 ILE D 428      29.840 -16.104  12.882  1.00144.94           C
ATOM   3473  CD1 ILE D 428      29.011 -14.857   9.247  1.00144.94           C
ATOM   3474  C   ILE D 428      30.627 -13.460  12.359  1.00144.94           C
ATOM   3475  O   ILE D 428      30.639 -13.572  13.583  1.00144.94           O
ATOM   3476  N   ARG D 429      30.153 -12.367  11.733  1.00100.05           N
ATOM   3477  CA  ARG D 429      29.514 -11.289  12.432  1.00100.05           C
ATOM   3478  CB  ARG D 429      28.123 -11.676  12.967  1.00100.05           C
ATOM   3479  CG  ARG D 429      27.322 -10.498  13.525  1.00100.05           C
ATOM   3480  CD  ARG D 429      25.929 -10.897  14.016  1.00100.05           C
ATOM   3481  NE  ARG D 429      25.225  -9.654  14.439  1.00100.05           N
ATOM   3482  CZ  ARG D 429      23.860  -9.627  14.474  1.00100.05           C
ATOM   3483  NH1 ARG D 429      23.148 -10.741  14.136  1.00100.05           N
ATOM   3484  NH2 ARG D 429      23.208  -8.487  14.845  1.00100.05           N
ATOM   3485  C   ARG D 429      30.345 -10.777  13.581  1.00100.05           C
ATOM   3486  O   ARG D 429      29.831 -10.584  14.682  1.00100.05           O
ATOM   3487  N   ASN D 430      31.647 -10.514  13.346  1.00 70.13           N
ATOM   3488  CA  ASN D 430      32.535  -9.946  14.332  1.00 70.13           C
ATOM   3489  CB  ASN D 430      32.056  -8.577  14.855  1.00 70.13           C
ATOM   3490  CG  ASN D 430      32.220  -7.534  13.756  1.00 70.13           C
ATOM   3491  OD1 ASN D 430      33.335  -7.167  13.390  1.00 70.13           O
ATOM   3492  ND2 ASN D 430      31.075  -7.039  13.216  1.00 70.13           N
ATOM   3493  C   ASN D 430      32.723 -10.849  15.524  1.00 70.13           C
ATOM   3494  O   ASN D 430      33.104 -10.379  16.597  1.00 70.13           O
ATOM   3495  N   ARG D 431      32.500 -12.169  15.376  1.00 43.87           N
ATOM   3496  CA  ARG D 431      32.727 -13.079  16.469  1.00 43.87           C
ATOM   3497  CB  ARG D 431      31.436 -13.624  17.105  1.00 43.87           C
ATOM   3498  CG  ARG D 431      30.625 -12.550  17.832  1.00 43.87           C
ATOM   3499  CD  ARG D 431      29.355 -13.082  18.497  1.00 43.87           C
ATOM   3500  NE  ARG D 431      28.686 -11.927  19.160  1.00 43.87           N
ATOM   3501  CZ  ARG D 431      29.042 -11.570  20.429  1.00 43.87           C
ATOM   3502  NH1 ARG D 431      30.015 -12.267  21.086  1.00 43.87           N
ATOM   3503  NH2 ARG D 431      28.427 -10.514  21.039  1.00 43.87           N
ATOM   3504  C   ARG D 431      33.487 -14.248  15.929  1.00 43.87           C
ATOM   3505  O   ARG D 431      33.358 -14.591  14.755  1.00 43.87           O
ATOM   3506  N   LYS D 432      34.328 -14.878  16.775  1.00 61.36           N
ATOM   3507  CA  LYS D 432      35.073 -16.017  16.331  1.00 61.36           C
ATOM   3508  CB  LYS D 432      36.599 -15.846  16.412  1.00 61.36           C
ATOM   3509  CG  LYS D 432      37.139 -14.836  15.397  1.00 61.36           C
ATOM   3510  CD  LYS D 432      38.622 -14.509  15.571  1.00 61.36           C
ATOM   3511  CE  LYS D 432      39.145 -13.504  14.542  1.00 61.36           C
ATOM   3512  NZ  LYS D 432      40.605 -13.330  14.701  1.00 61.36           N
ATOM   3513  C   LYS D 432      34.683 -17.176  17.189  1.00 61.36           C
ATOM   3514  O   LYS D 432      34.656 -17.086  18.418  1.00 61.36           O
ATOM   3515  N   PHE D 433      34.361 -18.309  16.535  1.00 63.03           N
ATOM   3516  CA  PHE D 433      33.934 -19.466  17.251  1.00 63.03           C
ATOM   3517  CB  PHE D 433      32.627 -20.068  16.703  1.00 63.03           C
ATOM   3518  CG  PHE D 433      31.564 -19.029  16.809  1.00 63.03           C
ATOM   3519  CD1 PHE D 433      31.449 -18.056  15.843  1.00 63.03           C
ATOM   3520  CD2 PHE D 433      30.681 -19.027  17.864  1.00 63.03           C
ATOM   3521  CE1 PHE D 433      30.473 -17.092  15.928  1.00 63.03           C
ATOM   3522  CE2 PHE D 433      29.701 -18.065  17.954  1.00 63.03           C
ATOM   3523  CZ  PHE D 433      29.596 -17.095  16.986  1.00 63.03           C
ATOM   3524  C   PHE D 433      34.985 -20.522  17.086  1.00 63.03           C
ATOM   3525  O   PHE D 433      35.427 -20.808  15.976  1.00 63.03           O
ATOM   3526  N   PHE D 434      35.433 -21.127  18.200  1.00150.54           N
ATOM   3527  CA  PHE D 434      36.401 -22.182  18.111  1.00150.54           C
ATOM   3528  CB  PHE D 434      37.848 -21.708  18.359  1.00150.54           C
ATOM   3529  CG  PHE D 434      38.730 -22.895  18.567  1.00150.54           C
ATOM   3530  CD1 PHE D 434      39.087 -23.720  17.523  1.00150.54           C
ATOM   3531  CD2 PHE D 434      39.180 -23.193  19.833  1.00150.54           C
ATOM   3532  CE1 PHE D 434      39.897 -24.811  17.740  1.00150.54           C
ATOM   3533  CE2 PHE D 434      39.991 -24.280  20.056  1.00150.54           C
ATOM   3534  CZ  PHE D 434      40.352 -25.091  19.007  1.00150.54           C
ATOM   3535  C   PHE D 434      36.067 -23.257  19.097  1.00150.54           C
ATOM   3536  O   PHE D 434      35.644 -22.979  20.219  1.00150.54           O
ATOM   3537  N   GLY D 435      36.258 -24.530  18.679  1.00 64.68           N
ATOM   3538  CA  GLY D 435      35.978 -25.650  19.531  1.00 64.68           C
ATOM   3539  C   GLY D 435      36.596 -26.869  18.922  1.00 64.68           C
ATOM   3540  O   GLY D 435      36.795 -26.947  17.709  1.00 64.68           O
ATOM   3541  N   PHE D 436      36.915 -27.864  19.777  1.00141.05           N
ATOM   3542  CA  PHE D 436      37.453 -29.107  19.303  1.00141.05           C
ATOM   3543  CB  PHE D 436      38.430 -29.821  20.259  1.00141.05           C
ATOM   3544  CG  PHE D 436      39.726 -29.090  20.367  1.00141.05           C
ATOM   3545  CD1 PHE D 436      40.670 -29.203  19.373  1.00141.05           C
ATOM   3546  CD2 PHE D 436      40.001 -28.293  21.454  1.00141.05           C
ATOM   3547  CE1 PHE D 436      41.871 -28.539  19.463  1.00141.05           C
ATOM   3548  CE2 PHE D 436      41.200 -27.628  21.550  1.00141.05           C
ATOM   3549  CZ  PHE D 436      42.139 -27.750  20.554  1.00141.05           C
ATOM   3550  C   PHE D 436      36.296 -30.040  19.166  1.00141.05           C
ATOM   3551  O   PHE D 436      35.292 -29.910  19.865  1.00141.05           O
ATOM   3552  N   SER D 437      36.402 -31.011  18.240  1.00 81.56           N
ATOM   3553  CA  SER D 437      35.337 -31.960  18.080  1.00 81.56           C
ATOM   3554  CB  SER D 437      35.562 -32.954  16.927  1.00 81.56           C
ATOM   3555  OG  SER D 437      34.470 -33.857  16.839  1.00 81.56           O
ATOM   3556  C   SER D 437      35.278 -32.736  19.363  1.00 81.56           C
ATOM   3557  O   SER D 437      36.287 -32.899  20.046  1.00 81.56           O
ATOM   3558  N   ASP D 438      34.074 -33.221  19.726  1.00 97.06           N
ATOM   3559  CA  ASP D 438      33.862 -33.875  20.988  1.00 97.06           C
ATOM   3560  CB  ASP D 438      32.372 -33.986  21.356  1.00 97.06           C
ATOM   3561  CG  ASP D 438      32.248 -34.356  22.828  1.00 97.06           C
ATOM   3562  OD1 ASP D 438      33.247 -34.175  23.575  1.00 97.06           O
ATOM   3563  OD2 ASP D 438      31.144 -34.812  23.230  1.00 97.06           O
ATOM   3564  C   ASP D 438      34.431 -35.260  21.009  1.00 97.06           C
ATOM   3565  O   ASP D 438      34.480 -35.954  19.995  1.00 97.06           O
ATOM   3566  N   PHE D 439      34.900 -35.677  22.205  1.00 68.63           N
ATOM   3567  CA  PHE D 439      35.358 -37.015  22.435  1.00 68.63           C
ATOM   3568  CB  PHE D 439      36.837 -37.252  22.067  1.00 68.63           C
ATOM   3569  CG  PHE D 439      37.701 -36.371  22.903  1.00 68.63           C
ATOM   3570  CD1 PHE D 439      38.134 -36.781  24.143  1.00 68.63           C
ATOM   3571  CD2 PHE D 439      38.085 -35.133  22.440  1.00 68.63           C
ATOM   3572  CE1 PHE D 439      38.934 -35.968  24.910  1.00 68.63           C
ATOM   3573  CE2 PHE D 439      38.885 -34.316  23.203  1.00 68.63           C
ATOM   3574  CZ  PHE D 439      39.310 -34.732  24.441  1.00 68.63           C
ATOM   3575  C   PHE D 439      35.167 -37.278  23.897  1.00 68.63           C
ATOM   3576  O   PHE D 439      35.234 -36.357  24.711  1.00 68.63           O
ATOM   3577  N   GLU D 440      34.893 -38.544  24.272  1.00 78.71           N
ATOM   3578  CA  GLU D 440      34.695 -38.825  25.666  1.00 78.71           C
ATOM   3579  CB  GLU D 440      33.215 -38.997  26.051  1.00 78.71           C
ATOM   3580  CG  GLU D 440      32.987 -39.154  27.556  1.00 78.71           C
ATOM   3581  CD  GLU D 440      31.490 -39.305  27.792  1.00 78.71           C
ATOM   3582  OE1 GLU D 440      30.729 -39.296  26.788  1.00 78.71           O
ATOM   3583  OE2 GLU D 440      31.088 -39.429  28.980  1.00 78.71           O
ATOM   3584  C   GLU D 440      35.399 -40.102  25.991  1.00 78.71           C
ATOM   3585  O   GLU D 440      35.421 -41.035  25.190  1.00 78.71           O
ATOM   3586  N   LYS D 441      36.017 -40.169  27.186  1.00100.89           N
ATOM   3587  CA  LYS D 441      36.690 -41.381  27.550  1.00100.89           C
ATOM   3588  CB  LYS D 441      38.138 -41.144  28.009  1.00100.89           C
ATOM   3589  CG  LYS D 441      39.024 -40.506  26.939  1.00100.89           C
ATOM   3590  CD  LYS D 441      40.349 -39.964  27.481  1.00100.89           C
ATOM   3591  CE  LYS D 441      41.396 -41.049  27.739  1.00100.89           C
ATOM   3592  NZ  LYS D 441      41.963 -41.521  26.456  1.00100.89           N
ATOM   3593  C   LYS D 441      35.969 -41.949  28.728  1.00100.89           C
ATOM   3594  O   LYS D 441      36.421 -41.807  29.863  1.00100.89           O
ATOM   3595  N   ILE D 442      34.813 -42.598  28.496  1.00 93.59           N
ATOM   3596  CA  ILE D 442      34.106 -43.168  29.603  1.00 93.59           C
ATOM   3597  CB  ILE D 442      32.714 -43.613  29.245  0.00 93.59           C
ATOM   3598  CG1 ILE D 442      31.967 -44.082  30.505  1.00 93.59           C
ATOM   3599  CG2 ILE D 442      32.781 -44.654  28.115  1.00 93.59           C
ATOM   3600  CD1 ILE D 442      30.464 -44.262  30.293  1.00 93.59           C
ATOM   3601  C   ILE D 442      34.873 -44.337  30.133  1.00 93.59           C
ATOM   3602  O   ILE D 442      35.120 -44.438  31.333  1.00 93.59           O
ATOM   3603  N   SER D 443      35.299 -45.247  29.236  1.00 82.00           N
ATOM   3604  CA  SER D 443      35.985 -46.424  29.672  1.00 82.00           C
ATOM   3605  CB  SER D 443      36.322 -47.377  28.509  1.00 82.00           C
ATOM   3606  OG  SER D 443      37.002 -48.523  28.998  1.00 82.00           O
ATOM   3607  C   SER D 443      37.272 -46.018  30.304  1.00 82.00           C
ATOM   3608  O   SER D 443      37.499 -46.250  31.490  1.00 82.00           O
ATOM   3609  N   LYS D 444      38.142 -45.377  29.509  1.00175.23           N
ATOM   3610  CA  LYS D 444      39.427 -44.985  30.000  1.00175.23           C
ATOM   3611  CB  LYS D 444      40.241 -46.145  30.591  1.00175.23           C
ATOM   3612  CG  LYS D 444      41.560 -45.695  31.223  1.00175.23           C
ATOM   3613  CD  LYS D 444      42.211 -46.759  32.108  1.00175.23           C
ATOM   3614  CE  LYS D 444      42.892 -47.878  31.318  1.00175.23           C
ATOM   3615  NZ  LYS D 444      44.133 -47.369  30.691  1.00175.23           N
ATOM   3616  C   LYS D 444      40.163 -44.480  28.810  1.00175.23           C
ATOM   3617  O   LYS D 444      39.783 -43.487  28.194  1.00175.23           O
ATOM   3618  N   LYS D 445      41.260 -45.172  28.459  1.00 79.36           N
ATOM   3619  CA  LYS D 445      42.020 -44.793  27.311  1.00 79.36           C
ATOM   3620  CB  LYS D 445      43.202 -45.737  27.032  1.00 79.36           C
ATOM   3621  CG  LYS D 445      44.318 -45.638  28.072  1.00 79.36           C
ATOM   3622  CD  LYS D 445      44.951 -44.247  28.152  1.00 79.36           C
ATOM   3623  CE  LYS D 445      45.754 -43.869  26.906  1.00 79.36           C
ATOM   3624  NZ  LYS D 445      46.326 -42.513  27.063  1.00 79.36           N
ATOM   3625  C   LYS D 445      41.085 -44.881  26.153  1.00 79.36           C
ATOM   3626  O   LYS D 445      41.142 -44.061  25.237  1.00 79.36           O
ATOM   3627  N   LYS D 446      40.182 -45.882  26.176  1.00126.11           N
ATOM   3628  CA  LYS D 446      39.248 -46.022  25.099  1.00126.11           C
ATOM   3629  CB  LYS D 446      38.223 -47.149  25.305  1.00126.11           C
ATOM   3630  CG  LYS D 446      38.814 -48.550  25.163  1.00126.11           C
ATOM   3631  CD  LYS D 446      39.375 -48.830  23.768  0.00126.11           C
ATOM   3632  CE  LYS D 446      39.971 -50.230  23.615  0.00126.11           C
ATOM   3633  NZ  LYS D 446      40.484 -50.415  22.238  0.00126.11           N
ATOM   3634  C   LYS D 446      38.495 -44.741  25.008  1.00126.11           C
ATOM   3635  O   LYS D 446      38.065 -44.181  26.015  1.00126.11           O
ATOM   3636  N   VAL D 447      38.336 -44.231  23.774  1.00102.53           N
ATOM   3637  CA  VAL D 447      37.667 -42.978  23.618  1.00102.53           C
ATOM   3638  CB  VAL D 447      38.577 -41.863  23.196  1.00102.53           C
ATOM   3639  CG1 VAL D 447      39.633 -41.640  24.288  1.00102.53           C
ATOM   3640  CG2 VAL D 447      39.171 -42.216  21.822  1.00102.53           C
ATOM   3641  C   VAL D 447      36.666 -43.111  22.522  1.00102.53           C
ATOM   3642  O   VAL D 447      36.772 -43.981  21.658  1.00102.53           O
ATOM   3643  N   ILE D 448      35.641 -42.241  22.562  1.00 40.63           N
ATOM   3644  CA  ILE D 448      34.647 -42.200  21.535  1.00 40.63           C
ATOM   3645  CB  ILE D 448      33.260 -42.469  22.041  1.00 40.63           C
ATOM   3646  CG1 ILE D 448      33.178 -43.879  22.650  1.00 40.63           C
ATOM   3647  CG2 ILE D 448      32.277 -42.238  20.882  1.00 40.63           C
ATOM   3648  CD1 ILE D 448      31.905 -44.121  23.460  1.00 40.63           C
ATOM   3649  C   ILE D 448      34.667 -40.798  21.020  1.00 40.63           C
ATOM   3650  O   ILE D 448      34.687 -39.846  21.798  1.00 40.63           O
ATOM   3651  N   SER D 449      34.679 -40.627  19.686  1.00 84.24           N
ATOM   3652  CA  SER D 449      34.722 -39.292  19.169  1.00 84.24           C
ATOM   3653  CB  SER D 449      35.877 -39.052  18.182  1.00 84.24           C
ATOM   3654  OG  SER D 449      35.755 -39.919  17.066  1.00 84.24           O
ATOM   3655  C   SER D 449      33.436 -39.024  18.464  1.00 84.24           C
ATOM   3656  O   SER D 449      32.842 -39.921  17.865  1.00 84.24           O
ATOM   3657  N   TYR D 450      32.948 -37.772  18.575  1.00 61.36           N
ATOM   3658  CA  TYR D 450      31.738 -37.394  17.910  1.00 61.36           C
ATOM   3659  CB  TYR D 450      30.626 -36.988  18.890  1.00 61.36           C
ATOM   3660  CG  TYR D 450      30.293 -38.194  19.701  1.00 61.36           C
ATOM   3661  CD1 TYR D 450      29.356 -39.100  19.260  1.00 61.36           C
ATOM   3662  CD2 TYR D 450      30.926 -38.422  20.902  1.00 61.36           C
ATOM   3663  CE1 TYR D 450      29.051 -40.213  20.008  1.00 61.36           C
ATOM   3664  CE2 TYR D 450      30.626 -39.533  21.655  1.00 61.36           C
ATOM   3665  CZ  TYR D 450      29.685 -40.429  21.208  1.00 61.36           C
ATOM   3666  OH  TYR D 450      29.374 -41.569  21.978  1.00 61.36           O
ATOM   3667  C   TYR D 450      32.059 -36.202  17.065  1.00 61.36           C
ATOM   3668  O   TYR D 450      32.271 -35.102  17.570  1.00 61.36           O
ATOM   3669  N   CYS D 451      32.108 -36.412  15.741  1.00 69.88           N
ATOM   3670  CA  CYS D 451      32.409 -35.389  14.784  1.00 69.88           C
ATOM   3671  CB  CYS D 451      32.843 -35.984  13.443  1.00 69.88           C
ATOM   3672  SG  CYS D 451      34.390 -36.914  13.639  1.00 69.88           S
ATOM   3673  C   CYS D 451      31.236 -34.466  14.631  1.00 69.88           C
ATOM   3674  O   CYS D 451      31.357 -33.365  14.092  1.00 69.88           O
ATOM   3675  N   ASN D 452      30.042 -34.954  15.010  1.00 71.31           N
ATOM   3676  CA  ASN D 452      28.821 -34.199  14.980  1.00 71.31           C
ATOM   3677  CB  ASN D 452      27.560 -35.084  15.069  1.00 71.31           C
ATOM   3678  CG  ASN D 452      27.547 -35.799  16.411  1.00 71.31           C
ATOM   3679  OD1 ASN D 452      28.553 -36.361  16.838  1.00 71.31           O
ATOM   3680  ND2 ASN D 452      26.373 -35.780  17.097  1.00 71.31           N
ATOM   3681  C   ASN D 452      28.765 -33.193  16.104  1.00 71.31           C
ATOM   3682  O   ASN D 452      28.004 -32.235  16.027  1.00 71.31           O
ATOM   3683  N   VAL D 453      29.529 -33.393  17.199  1.00 72.08           N
ATOM   3684  CA  VAL D 453      29.391 -32.554  18.365  1.00 72.08           C
ATOM   3685  CB  VAL D 453      28.884 -33.368  19.535  1.00 72.08           C
ATOM   3686  CG1 VAL D 453      28.703 -32.514  20.799  1.00 72.08           C
ATOM   3687  CG2 VAL D 453      27.584 -34.058  19.079  1.00 72.08           C
ATOM   3688  C   VAL D 453      30.722 -31.925  18.707  1.00 72.08           C
ATOM   3689  O   VAL D 453      31.744 -32.265  18.115  1.00 72.08           O
ATOM   3690  N   THR D 454      30.739 -30.955  19.668  1.00138.47           N
ATOM   3691  CA  THR D 454      31.949 -30.238  19.972  1.00138.47           C
ATOM   3692  CB  THR D 454      31.852 -28.836  19.421  1.00138.47           C
ATOM   3693  OG1 THR D 454      31.428 -28.886  18.068  1.00138.47           O
ATOM   3694  CG2 THR D 454      33.227 -28.156  19.438  1.00138.47           C
ATOM   3695  C   THR D 454      32.115 -30.142  21.479  1.00138.47           C
ATOM   3696  O   THR D 454      31.284 -30.642  22.235  1.00138.47           O
ATOM   3697  N   ILE D 455      33.226 -29.489  21.912  1.00198.69           N
ATOM   3698  CA  ILE D 455      33.644 -29.107  23.253  1.00198.69           C
ATOM   3699  CB  ILE D 455      35.111 -29.303  23.504  1.00198.69           C
ATOM   3700  CG1 ILE D 455      35.439 -29.083  24.990  1.00198.69           C
ATOM   3701  CG2 ILE D 455      35.886 -28.386  22.543  1.00198.69           C
ATOM   3702  CD1 ILE D 455      36.842 -29.547  25.378  1.00198.69           C
ATOM   3703  C   ILE D 455      33.374 -27.572  23.232  1.00198.69           C
ATOM   3704  O   ILE D 455      32.716 -27.174  22.279  1.00198.69           O
ATOM   3705  N   GLY D 456      33.780 -26.665  24.207  1.00224.72           N
ATOM   3706  CA  GLY D 456      33.370 -25.210  24.169  1.00224.72           C
ATOM   3707  C   GLY D 456      34.471 -24.013  23.905  1.00224.72           C
ATOM   3708  O   GLY D 456      35.611 -24.346  24.228  1.00224.72           O
ATOM   3709  N   TRP D 457      34.193 -22.696  23.277  1.00272.79           N
ATOM   3710  CA  TRP D 457      34.879 -21.291  23.204  1.00272.79           C
ATOM   3711  CB  TRP D 457      36.410 -21.294  23.016  1.00272.79           C
ATOM   3712  CG  TRP D 457      37.225 -21.779  24.187  1.00272.79           C
ATOM   3713  CD2 TRP D 457      37.991 -22.992  24.176  1.00272.79           C
ATOM   3714  CD1 TRP D 457      37.470 -21.177  25.387  1.00272.79           C
ATOM   3715  NE1 TRP D 457      38.321 -21.955  26.136  1.00272.79           N
ATOM   3716  CE2 TRP D 457      38.655 -23.071  25.398  1.00272.79           C
ATOM   3717  CE3 TRP D 457      38.134 -23.956  23.220  1.00272.79           C
ATOM   3718  CZ2 TRP D 457      39.476 -24.124  25.685  1.00272.79           C
ATOM   3719  CZ3 TRP D 457      38.956 -25.020  23.515  1.00272.79           C
ATOM   3720  CH2 TRP D 457      39.613 -25.102  24.724  1.00272.79           C
ATOM   3721  C   TRP D 457      34.387 -20.246  22.114  1.00272.79           C
ATOM   3722  O   TRP D 457      34.566 -20.477  20.918  1.00272.79           O
ATOM   3723  N   SER D 458      33.869 -19.000  22.462  1.00136.23           N
ATOM   3724  CA  SER D 458      33.450 -17.972  21.481  1.00136.23           C
ATOM   3725  CB  SER D 458      31.960 -18.052  21.110  1.00136.23           C
ATOM   3726  OG  SER D 458      31.687 -19.278  20.450  1.00136.23           O
ATOM   3727  C   SER D 458      33.683 -16.572  22.038  1.00136.23           C
ATOM   3728  O   SER D 458      33.498 -16.339  23.231  1.00136.23           O
ATOM   3729  N   HIS D 459      34.087 -15.587  21.184  1.00 78.78           N
ATOM   3730  CA  HIS D 459      34.317 -14.227  21.635  1.00 78.78           C
ATOM   3731  ND1 HIS D 459      37.417 -15.732  21.624  1.00 78.78           N
ATOM   3732  CG  HIS D 459      36.840 -14.484  21.541  1.00 78.78           C
ATOM   3733  CB  HIS D 459      35.660 -14.047  22.361  1.00 78.78           C
ATOM   3734  NE2 HIS D 459      38.572 -14.600  20.099  1.00 78.78           N
ATOM   3735  CD2 HIS D 459      37.558 -13.806  20.603  1.00 78.78           C
ATOM   3736  CE1 HIS D 459      38.448 -15.747  20.742  1.00 78.78           C
ATOM   3737  C   HIS D 459      34.349 -13.313  20.441  1.00 78.78           C
ATOM   3738  O   HIS D 459      34.550 -13.753  19.313  1.00 78.78           O
ATOM   3739  N   ASN D 460      34.169 -11.994  20.666  1.00 70.18           N
ATOM   3740  CA  ASN D 460      34.188 -11.031  19.596  1.00 70.18           C
ATOM   3741  CB  ASN D 460      33.719  -9.643  20.049  1.00 70.18           C
ATOM   3742  CG  ASN D 460      34.543  -9.225  21.256  1.00 70.18           C
ATOM   3743  OD1 ASN D 460      35.557  -9.842  21.574  1.00 70.18           O
ATOM   3744  ND2 ASN D 460      34.085  -8.156  21.961  1.00 70.18           N
ATOM   3745  C   ASN D 460      35.584 -10.949  19.061  1.00 70.18           C
ATOM   3746  O   ASN D 460      36.538 -11.376  19.706  1.00 70.18           O
ATOM   3747  N   ASP D 461      35.734 -10.378  17.852  1.00 94.33           N
ATOM   3748  CA  ASP D 461      36.995 -10.323  17.164  1.00 94.33           C
ATOM   3749  CB  ASP D 461      36.892  -9.592  15.812  1.00 94.33           C
ATOM   3750  CG  ASP D 461      38.161  -9.854  15.011  1.00 94.33           C
ATOM   3751  OD1 ASP D 461      39.035 -10.615  15.507  1.00 94.33           O
ATOM   3752  OD2 ASP D 461      38.267  -9.303  13.883  1.00 94.33           O
ATOM   3753  C   ASP D 461      38.009  -9.595  18.004  1.00 94.33           C
ATOM   3754  O   ASP D 461      39.202  -9.884  17.932  1.00 94.33           O
ATOM   3755  N   ASP D 462      37.580  -8.587  18.783  1.00115.93           N
ATOM   3756  CA  ASP D 462      38.482  -7.845  19.627  1.00115.93           C
ATOM   3757  CB  ASP D 462      37.900  -6.512  20.132  1.00115.93           C
ATOM   3758  CG  ASP D 462      36.581  -6.775  20.835  1.00115.93           C
ATOM   3759  OD1 ASP D 462      35.571  -6.960  20.105  1.00115.93           O
ATOM   3760  OD2 ASP D 462      36.554  -6.771  22.094  1.00115.93           O
ATOM   3761  C   ASP D 462      38.952  -8.663  20.797  1.00115.93           C
ATOM   3762  O   ASP D 462      40.037  -8.417  21.321  1.00115.93           O
ATOM   3763  N   GLY D 463      38.144  -9.641  21.257  1.00 44.47           N
ATOM   3764  CA  GLY D 463      38.517 -10.460  22.380  1.00 44.47           C
ATOM   3765  C   GLY D 463      37.951  -9.891  23.649  1.00 44.47           C
ATOM   3766  O   GLY D 463      38.369 -10.283  24.737  1.00 44.47           O
ATOM   3767  N   GLY D 464      37.047  -8.893  23.553  1.00 58.84           N
ATOM   3768  CA  GLY D 464      36.474  -8.315  24.744  1.00 58.84           C
ATOM   3769  C   GLY D 464      35.482  -9.210  25.442  1.00 58.84           C
ATOM   3770  O   GLY D 464      35.676  -9.577  26.600  1.00 58.84           O
ATOM   3771  N   ASP D 465      34.410  -9.627  24.732  1.00 61.14           N
ATOM   3772  CA  ASP D 465      33.359 -10.392  25.354  1.00 61.14           C
ATOM   3773  CB  ASP D 465      31.947  -9.960  24.918  1.00 61.14           C
ATOM   3774  CG  ASP D 465      31.661  -8.583  25.500  1.00 61.14           C
ATOM   3775  OD1 ASP D 465      32.072  -8.332  26.665  1.00 61.14           O
ATOM   3776  OD2 ASP D 465      31.034  -7.759  24.783  1.00 61.14           O
ATOM   3777  C   ASP D 465      33.520 -11.823  24.955  1.00 61.14           C
ATOM   3778  O   ASP D 465      33.711 -12.137  23.781  1.00 61.14           O
ATOM   3779  N   TRP D 466      33.434 -12.726  25.952  1.00101.45           N
ATOM   3780  CA  TRP D 466      33.619 -14.134  25.765  1.00101.45           C
ATOM   3781  CB  TRP D 466      34.862 -14.678  26.494  1.00101.45           C
ATOM   3782  CG  TRP D 466      36.183 -14.288  25.878  1.00101.45           C
ATOM   3783  CD2 TRP D 466      37.184 -15.232  25.464  1.00101.45           C
ATOM   3784  CD1 TRP D 466      36.700 -13.047  25.644  1.00101.45           C
ATOM   3785  NE1 TRP D 466      37.954 -13.159  25.092  1.00101.45           N
ATOM   3786  CE2 TRP D 466      38.268 -14.498  24.985  1.00101.45           C
ATOM   3787  CE3 TRP D 466      37.203 -16.599  25.490  1.00101.45           C
ATOM   3788  CZ2 TRP D 466      39.389 -15.123  24.519  1.00101.45           C
ATOM   3789  CZ3 TRP D 466      38.334 -17.226  25.016  1.00101.45           C
ATOM   3790  CH2 TRP D 466      39.407 -16.500  24.541  1.00101.45           C
ATOM   3791  C   TRP D 466      32.447 -14.869  26.344  1.00101.45           C
ATOM   3792  O   TRP D 466      31.733 -14.366  27.209  1.00101.45           O
ATOM   3793  N   ALA D 467      32.214 -16.099  25.843  1.00 63.69           N
ATOM   3794  CA  ALA D 467      31.170 -16.955  26.326  1.00 63.69           C
ATOM   3795  CB  ALA D 467      29.802 -16.688  25.677  1.00 63.69           C
ATOM   3796  C   ALA D 467      31.578 -18.347  25.953  1.00 63.69           C
ATOM   3797  O   ALA D 467      32.516 -18.533  25.178  1.00 63.69           O
ATOM   3798  N   CYS D 468      30.898 -19.366  26.522  1.00 66.39           N
ATOM   3799  CA  CYS D 468      31.233 -20.729  26.214  1.00 66.39           C
ATOM   3800  CB  CYS D 468      31.421 -21.592  27.472  1.00 66.39           C
ATOM   3801  SG  CYS D 468      32.744 -20.932  28.523  1.00 66.39           S
ATOM   3802  C   CYS D 468      30.077 -21.287  25.438  1.00 66.39           C
ATOM   3803  O   CYS D 468      28.951 -20.815  25.597  1.00 66.39           O
ATOM   3804  N   PHE D 469      30.326 -22.282  24.552  1.00 88.14           N
ATOM   3805  CA  PHE D 469      29.241 -22.825  23.780  1.00 88.14           C
ATOM   3806  CB  PHE D 469      29.002 -22.100  22.442  1.00 88.14           C
ATOM   3807  CG  PHE D 469      30.124 -22.429  21.512  1.00 88.14           C
ATOM   3808  CD1 PHE D 469      31.338 -21.789  21.605  1.00 88.14           C
ATOM   3809  CD2 PHE D 469      29.953 -23.381  20.531  1.00 88.14           C
ATOM   3810  CE1 PHE D 469      32.361 -22.101  20.739  1.00 88.14           C
ATOM   3811  CE2 PHE D 469      30.972 -23.696  19.661  1.00 88.14           C
ATOM   3812  CZ  PHE D 469      32.182 -23.054  19.765  1.00 88.14           C
ATOM   3813  C   PHE D 469      29.538 -24.248  23.424  1.00 88.14           C
ATOM   3814  O   PHE D 469      30.679 -24.704  23.481  1.00 88.14           O
ATOM   3815  N   ARG D 470      28.481 -24.999  23.059  1.00152.33           N
ATOM   3816  CA  ARG D 470      28.642 -26.351  22.609  1.00152.33           C
ATOM   3817  CB  ARG D 470      28.020 -27.400  23.546  1.00152.33           C
ATOM   3818  CG  ARG D 470      26.515 -27.219  23.752  1.00152.33           C
ATOM   3819  CD  ARG D 470      25.896 -28.261  24.686  1.00152.33           C
ATOM   3820  NE  ARG D 470      26.457 -28.029  26.046  1.00152.33           N
ATOM   3821  CZ  ARG D 470      25.826 -28.541  27.143  1.00152.33           C
ATOM   3822  NH1 ARG D 470      24.672 -29.256  26.996  1.00152.33           N
ATOM   3823  NH2 ARG D 470      26.348 -28.338  28.388  1.00152.33           N
ATOM   3824  C   ARG D 470      27.912 -26.420  21.307  1.00152.33           C
ATOM   3825  O   ARG D 470      26.905 -25.741  21.113  1.00152.33           O
ATOM   3826  N   GLY D 471      28.407 -27.240  20.365  1.00 36.32           N
ATOM   3827  CA  GLY D 471      27.749 -27.273  19.092  1.00 36.32           C
ATOM   3828  C   GLY D 471      27.364 -28.677  18.761  1.00 36.32           C
ATOM   3829  O   GLY D 471      28.031 -29.631  19.154  1.00 36.32           O
ATOM   3830  N   GLU D 472      26.245 -28.818  18.025  1.00 35.76           N
ATOM   3831  CA  GLU D 472      25.789 -30.097  17.569  1.00 35.76           C
ATOM   3832  CB  GLU D 472      24.535 -30.601  18.300  1.00 35.76           C
ATOM   3833  CG  GLU D 472      24.777 -30.915  19.779  1.00 35.76           C
ATOM   3834  CD  GLU D 472      23.465 -31.397  20.382  1.00 35.76           C
ATOM   3835  OE1 GLU D 472      22.457 -31.465  19.629  1.00 35.76           O
ATOM   3836  OE2 GLU D 472      23.453 -31.703  21.604  1.00 35.76           O
ATOM   3837  C   GLU D 472      25.417 -29.908  16.131  1.00 35.76           C
ATOM   3838  O   GLU D 472      24.823 -28.892  15.775  1.00 35.76           O
ATOM   3839  N   GLN D 473      25.764 -30.879  15.260  1.00 89.91           N
ATOM   3840  CA  GLN D 473      25.441 -30.743  13.867  1.00 89.91           C
ATOM   3841  CB  GLN D 473      26.315 -31.622  12.955  1.00 89.91           C
ATOM   3842  CG  GLN D 473      25.981 -31.487  11.468  1.00 89.91           C
ATOM   3843  CD  GLN D 473      26.914 -32.404  10.690  1.00 89.91           C
ATOM   3844  OE1 GLN D 473      27.825 -33.008  11.254  1.00 89.91           O
ATOM   3845  NE2 GLN D 473      26.683 -32.512   9.354  1.00 89.91           N
ATOM   3846  C   GLN D 473      24.031 -31.197  13.709  1.00 89.91           C
ATOM   3847  O   GLN D 473      23.755 -32.376  13.486  1.00 89.91           O
ATOM   3848  N   ILE D 474      23.086 -30.269  13.920  1.00235.79           N
ATOM   3849  CA  ILE D 474      21.710 -30.646  13.811  1.00235.79           C
ATOM   3850  CB  ILE D 474      20.793 -29.676  14.492  1.00235.79           C
ATOM   3851  CG1 ILE D 474      21.104 -29.612  15.996  0.00235.79           C
ATOM   3852  CG2 ILE D 474      19.347 -30.099  14.183  0.00235.79           C
ATOM   3853  CD1 ILE D 474      20.923 -30.950  16.714  1.00235.79           C
ATOM   3854  C   ILE D 474      21.280 -30.730  12.404  1.00235.79           C
ATOM   3855  O   ILE D 474      20.923 -31.792  11.910  1.00235.79           O
ATOM   3856  N   MET D 475      21.367 -29.619  11.664  1.00261.98           N
ATOM   3857  CA  MET D 475      20.887 -29.847  10.350  1.00261.98           C
ATOM   3858  CB  MET D 475      20.424 -28.596   9.587  1.00261.98           C
ATOM   3859  CG  MET D 475      19.673 -28.926   8.295  1.00261.98           C
ATOM   3860  SD  MET D 475      20.663 -29.780   7.033  1.00261.98           S
ATOM   3861  CE  MET D 475      19.312 -29.888   5.825  1.00261.98           C
ATOM   3862  C   MET D 475      22.067 -30.417   9.693  1.00261.98           C
ATOM   3863  O   MET D 475      23.011 -29.700   9.374  1.00261.98           O
ATOM   3864  N   ARG D 476      22.036 -31.749   9.540  1.00 66.36           N
ATOM   3865  CA  ARG D 476      23.107 -32.504   8.981  1.00 66.36           C
ATOM   3866  CB  ARG D 476      22.698 -33.936   8.591  1.00 66.36           C
ATOM   3867  CG  ARG D 476      22.240 -34.794   9.774  1.00 66.36           C
ATOM   3868  CD  ARG D 476      21.837 -36.216   9.375  1.00 66.36           C
ATOM   3869  NE  ARG D 476      21.415 -36.935  10.612  1.00 66.36           N
ATOM   3870  CZ  ARG D 476      22.323 -37.656  11.332  1.00 66.36           C
ATOM   3871  NH1 ARG D 476      23.625 -37.720  10.927  1.00 66.36           N
ATOM   3872  NH2 ARG D 476      21.927 -38.319  12.458  1.00 66.36           N
ATOM   3873  C   ARG D 476      23.584 -31.801   7.720  1.00 66.36           C
ATOM   3874  O   ARG D 476      24.541 -30.988   7.835  1.00 66.36           O
ATOM   3875  OXT ARG D 476      23.002 -32.061   6.634  1.00 66.36           O
TER    3876      ARG D 476
ATOM   3877  N   LEU E 477      59.523 -12.338  -7.333  1.00153.29           N
ATOM   3878  CA  LEU E 477      60.164 -13.176  -6.294  1.00153.29           C
ATOM   3879  CB  LEU E 477      59.315 -14.406  -5.920  1.00153.29           C
ATOM   3880  CG  LEU E 477      58.057 -14.098  -5.090  1.00153.29           C
ATOM   3881  CD1 LEU E 477      58.425 -13.499  -3.723  1.00153.29           C
ATOM   3882  CD2 LEU E 477      57.051 -13.250  -5.875  1.00153.29           C
ATOM   3883  C   LEU E 477      61.507 -13.690  -6.684  1.00153.29           C
ATOM   3884  O   LEU E 477      61.831 -13.859  -7.858  1.00153.29           O
ATOM   3885  N   PRO E 478      62.293 -13.919  -5.671  1.00 65.16           N
ATOM   3886  CA  PRO E 478      63.621 -14.419  -5.889  1.00 65.16           C
ATOM   3887  CD  PRO E 478      62.237 -13.032  -4.520  1.00 65.16           C
ATOM   3888  CB  PRO E 478      64.409 -14.097  -4.623  1.00 65.16           C
ATOM   3889  CG  PRO E 478      63.690 -12.866  -4.049  1.00 65.16           C
ATOM   3890  C   PRO E 478      63.625 -15.878  -6.206  1.00 65.16           C
ATOM   3891  O   PRO E 478      62.649 -16.563  -5.905  1.00 65.16           O
ATOM   3892  N   GLU E 479      64.699 -16.353  -6.860  1.00 79.29           N
ATOM   3893  CA  GLU E 479      64.863 -17.745  -7.142  1.00 79.29           C
ATOM   3894  CB  GLU E 479      66.023 -18.036  -8.109  1.00 79.29           C
ATOM   3895  CG  GLU E 479      67.387 -17.582  -7.590  1.00 79.29           C
ATOM   3896  CD  GLU E 479      68.423 -17.932  -8.649  1.00 79.29           C
ATOM   3897  OE1 GLU E 479      68.023 -18.506  -9.697  1.00 79.29           O
ATOM   3898  OE2 GLU E 479      69.626 -17.633  -8.424  1.00 79.29           O
ATOM   3899  C   GLU E 479      65.157 -18.446  -5.854  1.00 79.29           C
ATOM   3900  O   GLU E 479      64.706 -19.570  -5.637  1.00 79.29           O
ATOM   3901  N   LYS E 480      65.942 -17.794  -4.968  1.00 38.48           N
ATOM   3902  CA  LYS E 480      66.316 -18.413  -3.730  1.00 38.48           C
ATOM   3903  CB  LYS E 480      67.802 -18.813  -3.683  1.00 38.48           C
ATOM   3904  CG  LYS E 480      68.214 -19.525  -2.393  1.00 38.48           C
ATOM   3905  CD  LYS E 480      69.588 -20.191  -2.487  1.00 38.48           C
ATOM   3906  CE  LYS E 480      70.017 -20.906  -1.205  1.00 38.48           C
ATOM   3907  NZ  LYS E 480      71.352 -21.518  -1.390  1.00 38.48           N
ATOM   3908  C   LYS E 480      66.083 -17.445  -2.610  1.00 38.48           C
ATOM   3909  O   LYS E 480      66.122 -16.232  -2.809  1.00 38.48           O
ATOM   3910  N   PHE E 481      65.793 -17.968  -1.395  1.00 56.32           N
ATOM   3911  CA  PHE E 481      65.610 -17.099  -0.266  1.00 56.32           C
ATOM   3912  CB  PHE E 481      64.173 -16.567  -0.125  1.00 56.32           C
ATOM   3913  CG  PHE E 481      64.176 -15.560   0.974  1.00 56.32           C
ATOM   3914  CD1 PHE E 481      64.028 -15.946   2.285  1.00 56.32           C
ATOM   3915  CD2 PHE E 481      64.333 -14.223   0.687  1.00 56.32           C
ATOM   3916  CE1 PHE E 481      64.034 -15.012   3.295  1.00 56.32           C
ATOM   3917  CE2 PHE E 481      64.340 -13.285   1.692  1.00 56.32           C
ATOM   3918  CZ  PHE E 481      64.190 -13.679   2.999  1.00 56.32           C
ATOM   3919  C   PHE E 481      65.934 -17.855   0.989  1.00 56.32           C
ATOM   3920  O   PHE E 481      65.642 -19.045   1.112  1.00 56.32           O
ATOM   3921  N   ASP E 482      66.567 -17.163   1.960  1.00 95.59           N
ATOM   3922  CA  ASP E 482      66.910 -17.761   3.218  1.00 95.59           C
ATOM   3923  CB  ASP E 482      68.323 -18.377   3.211  1.00 95.59           C
ATOM   3924  CG  ASP E 482      68.492 -19.286   4.420  1.00 95.59           C
ATOM   3925  OD1 ASP E 482      67.744 -19.104   5.417  1.00 95.59           O
ATOM   3926  OD2 ASP E 482      69.376 -20.182   4.359  1.00 95.59           O
ATOM   3927  C   ASP E 482      66.876 -16.650   4.228  1.00 95.59           C
ATOM   3928  O   ASP E 482      67.675 -15.716   4.165  1.00 95.59           O
ATOM   3929  N   TRP E 483      65.945 -16.728   5.199  1.00114.49           N
ATOM   3930  CA  TRP E 483      65.782 -15.687   6.177  1.00114.49           C
ATOM   3931  CB  TRP E 483      64.499 -15.771   7.018  1.00114.49           C
ATOM   3932  CG  TRP E 483      63.294 -15.249   6.271  1.00114.49           C
ATOM   3933  CD2 TRP E 483      63.104 -13.861   5.948  1.00114.49           C
ATOM   3934  CD1 TRP E 483      62.223 -15.915   5.752  1.00114.49           C
ATOM   3935  NE1 TRP E 483      61.370 -15.026   5.140  1.00114.49           N
ATOM   3936  CE2 TRP E 483      61.902 -13.758   5.249  1.00114.49           C
ATOM   3937  CE3 TRP E 483      63.870 -12.761   6.210  1.00114.49           C
ATOM   3938  CZ2 TRP E 483      61.446 -12.552   4.801  1.00114.49           C
ATOM   3939  CZ3 TRP E 483      63.406 -11.544   5.759  1.00114.49           C
ATOM   3940  CH2 TRP E 483      62.217 -11.442   5.069  1.00114.49           C
ATOM   3941  C   TRP E 483      66.970 -15.586   7.073  1.00114.49           C
ATOM   3942  O   TRP E 483      67.140 -14.585   7.769  1.00114.49           O
ATOM   3943  N   ARG E 484      67.757 -16.669   7.165  1.00109.57           N
ATOM   3944  CA  ARG E 484      68.972 -16.673   7.931  1.00109.57           C
ATOM   3945  CB  ARG E 484      69.577 -18.081   8.044  1.00109.57           C
ATOM   3946  CG  ARG E 484      68.674 -19.053   8.809  1.00109.57           C
ATOM   3947  CD  ARG E 484      69.204 -20.486   8.840  1.00109.57           C
ATOM   3948  NE  ARG E 484      69.258 -20.962   7.429  1.00109.57           N
ATOM   3949  CZ  ARG E 484      69.761 -22.197   7.141  1.00109.57           C
ATOM   3950  NH1 ARG E 484      70.193 -23.011   8.148  1.00109.57           N
ATOM   3951  NH2 ARG E 484      69.833 -22.617   5.844  1.00109.57           N
ATOM   3952  C   ARG E 484      69.974 -15.776   7.270  1.00109.57           C
ATOM   3953  O   ARG E 484      70.801 -15.162   7.942  1.00109.57           O
ATOM   3954  N   ASP E 485      69.968 -15.700   5.925  1.00 77.66           N
ATOM   3955  CA  ASP E 485      70.984 -14.882   5.320  1.00 77.66           C
ATOM   3956  CB  ASP E 485      72.067 -15.723   4.624  1.00 77.66           C
ATOM   3957  CG  ASP E 485      73.275 -14.833   4.390  1.00 77.66           C
ATOM   3958  OD1 ASP E 485      73.277 -13.700   4.939  1.00 77.66           O
ATOM   3959  OD2 ASP E 485      74.209 -15.270   3.667  1.00 77.66           O
ATOM   3960  C   ASP E 485      70.375 -13.996   4.276  1.00 77.66           C
ATOM   3961  O   ASP E 485      70.368 -14.332   3.093  1.00 77.66           O
ATOM   3962  N   VAL E 486      69.854 -12.826   4.689  1.00 88.23           N
ATOM   3963  CA  VAL E 486      69.307 -11.898   3.750  1.00 88.23           C
ATOM   3964  CB  VAL E 486      68.043 -11.295   4.285  1.00 88.23           C
ATOM   3965  CG1 VAL E 486      67.490 -10.290   3.279  1.00 88.23           C
ATOM   3966  CG2 VAL E 486      67.063 -12.436   4.602  1.00 88.23           C
ATOM   3967  C   VAL E 486      70.346 -10.838   3.629  1.00 88.23           C
ATOM   3968  O   VAL E 486      70.288  -9.796   4.281  1.00 88.23           O
ATOM   3969  N   GLY E 487      71.343 -11.116   2.775  1.00 90.09           N
ATOM   3970  CA  GLY E 487      72.465 -10.259   2.585  1.00 90.09           C
ATOM   3971  C   GLY E 487      73.454 -10.748   3.589  1.00 90.09           C
ATOM   3972  O   GLY E 487      74.046 -11.811   3.430  1.00 90.09           O
ATOM   3973  N   GLY E 488      73.740  -9.926   4.609  1.00128.09           N
ATOM   3974  CA  GLY E 488      74.531 -10.315   5.740  1.00128.09           C
ATOM   3975  C   GLY E 488      73.712 -10.893   6.854  1.00128.09           C
ATOM   3976  O   GLY E 488      74.143 -11.791   7.575  1.00128.09           O
ATOM   3977  N   ILE E 489      72.499 -10.331   7.009  1.00 99.22           N
ATOM   3978  CA  ILE E 489      71.680 -10.415   8.193  1.00 99.22           C
ATOM   3979  CB  ILE E 489      70.676  -9.306   8.235  1.00 99.22           C
ATOM   3980  CG1 ILE E 489      71.404  -7.957   8.127  1.00 99.22           C
ATOM   3981  CG2 ILE E 489      69.850  -9.450   9.523  1.00 99.22           C
ATOM   3982  CD1 ILE E 489      70.476  -6.786   7.812  1.00 99.22           C
ATOM   3983  C   ILE E 489      70.933 -11.701   8.402  1.00 99.22           C
ATOM   3984  O   ILE E 489      70.431 -12.321   7.466  1.00 99.22           O
ATOM   3985  N   ASP E 490      70.859 -12.119   9.692  1.00 73.85           N
ATOM   3986  CA  ASP E 490      70.148 -13.298  10.125  1.00 73.85           C
ATOM   3987  CB  ASP E 490      70.991 -14.238  11.001  1.00 73.85           C
ATOM   3988  CG  ASP E 490      70.138 -15.456  11.332  1.00 73.85           C
ATOM   3989  OD1 ASP E 490      69.110 -15.666  10.636  1.00 73.85           O
ATOM   3990  OD2 ASP E 490      70.500 -16.189  12.290  1.00 73.85           O
ATOM   3991  C   ASP E 490      68.960 -12.885  10.964  1.00 73.85           C
ATOM   3992  O   ASP E 490      69.097 -12.182  11.963  1.00 73.85           O
ATOM   3993  N   TYR E 491      67.745 -13.215  10.479  1.00140.32           N
ATOM   3994  CA  TYR E 491      66.443 -13.023  11.070  1.00140.32           C
ATOM   3995  CB  TYR E 491      65.375 -12.706  10.015  1.00140.32           C
ATOM   3996  CG  TYR E 491      65.765 -11.363   9.497  1.00140.32           C
ATOM   3997  CD1 TYR E 491      65.416 -10.225  10.190  1.00140.32           C
ATOM   3998  CD2 TYR E 491      66.488 -11.236   8.334  1.00140.32           C
ATOM   3999  CE1 TYR E 491      65.774  -8.981   9.727  1.00140.32           C
ATOM   4000  CE2 TYR E 491      66.849  -9.994   7.865  1.00140.32           C
ATOM   4001  CZ  TYR E 491      66.491  -8.864   8.561  1.00140.32           C
ATOM   4002  OH  TYR E 491      66.861  -7.589   8.082  1.00140.32           O
ATOM   4003  C   TYR E 491      65.959 -14.135  11.982  1.00140.32           C
ATOM   4004  O   TYR E 491      64.978 -13.945  12.702  1.00140.32           O
ATOM   4005  N   VAL E 492      66.509 -15.363  11.880  1.00 67.03           N
ATOM   4006  CA  VAL E 492      65.957 -16.476  12.618  1.00 67.03           C
ATOM   4007  CB  VAL E 492      66.085 -17.775  11.874  1.00 67.03           C
ATOM   4008  CG1 VAL E 492      65.493 -18.906  12.728  1.00 67.03           C
ATOM   4009  CG2 VAL E 492      65.421 -17.607  10.500  1.00 67.03           C
ATOM   4010  C   VAL E 492      66.619 -16.653  13.959  1.00 67.03           C
ATOM   4011  O   VAL E 492      67.831 -16.496  14.117  1.00 67.03           O
ATOM   4012  N   SER E 493      65.802 -17.008  14.981  1.00 91.85           N
ATOM   4013  CA  SER E 493      66.255 -17.230  16.331  1.00 91.85           C
ATOM   4014  CB  SER E 493      65.088 -17.246  17.334  1.00 91.85           C
ATOM   4015  OG  SER E 493      65.553 -17.469  18.655  1.00 91.85           O
ATOM   4016  C   SER E 493      66.937 -18.569  16.356  1.00 91.85           C
ATOM   4017  O   SER E 493      66.781 -19.360  15.428  1.00 91.85           O
ATOM   4018  N   PRO E 494      67.681 -18.849  17.397  1.00 73.37           N
ATOM   4019  CA  PRO E 494      68.443 -20.073  17.453  1.00 73.37           C
ATOM   4020  CD  PRO E 494      68.350 -17.775  18.116  1.00 73.37           C
ATOM   4021  CB  PRO E 494      69.420 -19.900  18.613  1.00 73.37           C
ATOM   4022  CG  PRO E 494      69.655 -18.380  18.658  1.00 73.37           C
ATOM   4023  C   PRO E 494      67.639 -21.329  17.524  1.00 73.37           C
ATOM   4024  O   PRO E 494      66.480 -21.296  17.937  1.00 73.37           O
ATOM   4025  N   VAL E 495      68.252 -22.449  17.090  1.00 31.93           N
ATOM   4026  CA  VAL E 495      67.615 -23.736  17.104  1.00 31.93           C
ATOM   4027  CB  VAL E 495      68.366 -24.780  16.328  1.00 31.93           C
ATOM   4028  CG1 VAL E 495      67.645 -26.129  16.488  1.00 31.93           C
ATOM   4029  CG2 VAL E 495      68.493 -24.310  14.869  1.00 31.93           C
ATOM   4030  C   VAL E 495      67.555 -24.182  18.529  1.00 31.93           C
ATOM   4031  O   VAL E 495      68.461 -23.911  19.314  1.00 31.93           O
ATOM   4032  N   ARG E 496      66.458 -24.871  18.900  1.00111.43           N
ATOM   4033  CA  ARG E 496      66.282 -25.330  20.250  1.00111.43           C
ATOM   4034  CB  ARG E 496      65.147 -24.609  20.994  1.00111.43           C
ATOM   4035  CG  ARG E 496      65.407 -23.115  21.196  1.00111.43           C
ATOM   4036  CD  ARG E 496      64.287 -22.408  21.959  1.00111.43           C
ATOM   4037  NE  ARG E 496      64.274 -22.971  23.337  1.00111.43           N
ATOM   4038  CZ  ARG E 496      63.471 -22.423  24.294  1.00111.43           C
ATOM   4039  NH1 ARG E 496      62.672 -21.360  23.989  1.00111.43           N
ATOM   4040  NH2 ARG E 496      63.468 -22.941  25.557  1.00111.43           N
ATOM   4041  C   ARG E 496      65.923 -26.784  20.209  1.00111.43           C
ATOM   4042  O   ARG E 496      65.737 -27.361  19.138  1.00111.43           O
ATOM   4043  N   ASP E 497      65.861 -27.429  21.395  1.00 47.31           N
ATOM   4044  CA  ASP E 497      65.525 -28.826  21.453  1.00 47.31           C
ATOM   4045  CB  ASP E 497      66.625 -29.677  22.114  1.00 47.31           C
ATOM   4046  CG  ASP E 497      66.353 -31.147  21.830  1.00 47.31           C
ATOM   4047  OD1 ASP E 497      65.220 -31.470  21.383  1.00 47.31           O
ATOM   4048  OD2 ASP E 497      67.281 -31.969  22.055  1.00 47.31           O
ATOM   4049  C   ASP E 497      64.262 -28.992  22.260  1.00 47.31           C
ATOM   4050  O   ASP E 497      64.167 -28.509  23.387  1.00 47.31           O
ATOM   4051  N   GLN E 498      63.254 -29.680  21.678  1.00158.36           N
ATOM   4052  CA  GLN E 498      61.977 -29.959  22.299  1.00158.36           C
ATOM   4053  CB  GLN E 498      61.023 -30.829  21.467  1.00158.36           C
ATOM   4054  CG  GLN E 498      60.525 -30.300  20.138  1.00158.36           C
ATOM   4055  CD  GLN E 498      59.677 -31.415  19.539  1.00158.36           C
ATOM   4056  OE1 GLN E 498      58.496 -31.552  19.853  1.00158.36           O
ATOM   4057  NE2 GLN E 498      60.297 -32.257  18.670  1.00158.36           N
ATOM   4058  C   GLN E 498      62.184 -30.884  23.445  1.00158.36           C
ATOM   4059  O   GLN E 498      61.427 -30.867  24.414  1.00158.36           O
ATOM   4060  N   GLY E 499      63.166 -31.792  23.307  1.00 30.77           N
ATOM   4061  CA  GLY E 499      63.352 -32.780  24.321  1.00 30.77           C
ATOM   4062  C   GLY E 499      62.304 -33.823  24.078  1.00 30.77           C
ATOM   4063  O   GLY E 499      61.805 -33.973  22.965  1.00 30.77           O
ATOM   4064  N   ILE E 500      61.952 -34.566  25.143  1.00135.35           N
ATOM   4065  CA  ILE E 500      61.022 -35.661  25.128  1.00135.35           C
ATOM   4066  CB  ILE E 500      60.967 -36.386  26.440  1.00135.35           C
ATOM   4067  CG1 ILE E 500      60.166 -37.691  26.296  1.00135.35           C
ATOM   4068  CG2 ILE E 500      60.398 -35.419  27.492  1.00135.35           C
ATOM   4069  CD1 ILE E 500      60.840 -38.724  25.395  1.00135.35           C
ATOM   4070  C   ILE E 500      59.620 -35.221  24.811  1.00135.35           C
ATOM   4071  O   ILE E 500      58.872 -35.959  24.174  1.00135.35           O
ATOM   4072  N   CYS E 501      59.213 -34.027  25.280  1.00 71.76           N
ATOM   4073  CA  CYS E 501      57.850 -33.558  25.196  1.00 71.76           C
ATOM   4074  CB  CYS E 501      57.688 -32.221  25.951  1.00 71.76           C
ATOM   4075  SG  CYS E 501      56.005 -31.542  26.003  1.00 71.76           S
ATOM   4076  C   CYS E 501      57.417 -33.366  23.763  1.00 71.76           C
ATOM   4077  O   CYS E 501      58.182 -32.899  22.924  1.00 71.76           O
ATOM   4078  N   GLY E 502      56.145 -33.714  23.443  1.00 56.41           N
ATOM   4079  CA  GLY E 502      55.664 -33.587  22.087  1.00 56.41           C
ATOM   4080  C   GLY E 502      55.234 -32.166  21.896  1.00 56.41           C
ATOM   4081  O   GLY E 502      54.065 -31.873  21.642  1.00 56.41           O
ATOM   4082  N   SER E 503      56.217 -31.260  22.041  1.00103.09           N
ATOM   4083  CA  SER E 503      56.093 -29.833  22.002  1.00103.09           C
ATOM   4084  CB  SER E 503      57.066 -29.166  22.990  1.00103.09           C
ATOM   4085  OG  SER E 503      56.803 -27.776  23.087  1.00103.09           O
ATOM   4086  C   SER E 503      56.303 -29.200  20.644  1.00103.09           C
ATOM   4087  O   SER E 503      56.318 -27.974  20.561  1.00103.09           O
ATOM   4088  N   CYS E 504      56.434 -29.966  19.542  1.00 65.14           N
ATOM   4089  CA  CYS E 504      56.843 -29.405  18.273  1.00 65.14           C
ATOM   4090  CB  CYS E 504      56.803 -30.436  17.131  1.00 65.14           C
ATOM   4091  SG  CYS E 504      55.134 -31.090  16.831  1.00 65.14           S
ATOM   4092  C   CYS E 504      55.988 -28.235  17.861  1.00 65.14           C
ATOM   4093  O   CYS E 504      56.517 -27.205  17.445  1.00 65.14           O
ATOM   4094  N   TYR E 505      54.657 -28.324  18.012  1.00 69.05           N
ATOM   4095  CA  TYR E 505      53.775 -27.276  17.568  1.00 69.05           C
ATOM   4096  CB  TYR E 505      52.286 -27.587  17.822  1.00 69.05           C
ATOM   4097  CG  TYR E 505      52.041 -27.680  19.290  1.00 69.05           C
ATOM   4098  CD1 TYR E 505      52.343 -28.831  19.982  1.00 69.05           C
ATOM   4099  CD2 TYR E 505      51.494 -26.618  19.974  1.00 69.05           C
ATOM   4100  CE1 TYR E 505      52.112 -28.918  21.335  1.00 69.05           C
ATOM   4101  CE2 TYR E 505      51.261 -26.699  21.327  1.00 69.05           C
ATOM   4102  CZ  TYR E 505      51.570 -27.850  22.009  1.00 69.05           C
ATOM   4103  OH  TYR E 505      51.332 -27.936  23.398  1.00 69.05           O
ATOM   4104  C   TYR E 505      54.113 -25.989  18.256  1.00 69.05           C
ATOM   4105  O   TYR E 505      54.044 -24.918  17.650  1.00 69.05           O
ATOM   4106  N   ALA E 506      54.436 -26.051  19.559  1.00 43.50           N
ATOM   4107  CA  ALA E 506      54.767 -24.868  20.302  1.00 43.50           C
ATOM   4108  CB  ALA E 506      54.938 -25.139  21.807  1.00 43.50           C
ATOM   4109  C   ALA E 506      56.051 -24.271  19.802  1.00 43.50           C
ATOM   4110  O   ALA E 506      56.157 -23.055  19.649  1.00 43.50           O
ATOM   4111  N   PHE E 507      57.071 -25.114  19.541  1.00 57.01           N
ATOM   4112  CA  PHE E 507      58.341 -24.614  19.091  1.00 57.01           C
ATOM   4113  CB  PHE E 507      59.425 -25.704  18.973  1.00 57.01           C
ATOM   4114  CG  PHE E 507      59.936 -26.010  20.343  1.00 57.01           C
ATOM   4115  CD1 PHE E 507      59.255 -26.847  21.197  1.00 57.01           C
ATOM   4116  CD2 PHE E 507      61.120 -25.452  20.770  1.00 57.01           C
ATOM   4117  CE1 PHE E 507      59.746 -27.115  22.455  1.00 57.01           C
ATOM   4118  CE2 PHE E 507      61.616 -25.716  22.025  1.00 57.01           C
ATOM   4119  CZ  PHE E 507      60.927 -26.549  22.872  1.00 57.01           C
ATOM   4120  C   PHE E 507      58.187 -23.960  17.750  1.00 57.01           C
ATOM   4121  O   PHE E 507      58.716 -22.873  17.520  1.00 57.01           O
ATOM   4122  N   ALA E 508      57.449 -24.600  16.824  1.00 29.61           N
ATOM   4123  CA  ALA E 508      57.283 -24.039  15.513  1.00 29.61           C
ATOM   4124  CB  ALA E 508      56.419 -24.920  14.595  1.00 29.61           C
ATOM   4125  C   ALA E 508      56.593 -22.718  15.650  1.00 29.61           C
ATOM   4126  O   ALA E 508      56.973 -21.736  15.013  1.00 29.61           O
ATOM   4127  N   SER E 509      55.563 -22.654  16.511  1.00 88.47           N
ATOM   4128  CA  SER E 509      54.812 -21.440  16.657  1.00 88.47           C
ATOM   4129  CB  SER E 509      53.564 -21.598  17.547  1.00 88.47           C
ATOM   4130  OG  SER E 509      53.916 -22.064  18.840  1.00 88.47           O
ATOM   4131  C   SER E 509      55.679 -20.334  17.184  1.00 88.47           C
ATOM   4132  O   SER E 509      55.659 -19.231  16.642  1.00 88.47           O
ATOM   4133  N   THR E 510      56.482 -20.592  18.235  1.00 34.85           N
ATOM   4134  CA  THR E 510      57.316 -19.566  18.803  1.00 34.85           C
ATOM   4135  CB  THR E 510      58.066 -20.031  20.016  1.00 34.85           C
ATOM   4136  OG1 THR E 510      57.158 -20.469  21.015  1.00 34.85           O
ATOM   4137  CG2 THR E 510      58.911 -18.861  20.548  1.00 34.85           C
ATOM   4138  C   THR E 510      58.329 -19.151  17.782  1.00 34.85           C
ATOM   4139  O   THR E 510      58.638 -17.969  17.641  1.00 34.85           O
ATOM   4140  N   ALA E 511      58.867 -20.124  17.026  1.00 32.38           N
ATOM   4141  CA  ALA E 511      59.895 -19.837  16.071  1.00 32.38           C
ATOM   4142  CB  ALA E 511      60.372 -21.089  15.317  1.00 32.38           C
ATOM   4143  C   ALA E 511      59.380 -18.870  15.052  1.00 32.38           C
ATOM   4144  O   ALA E 511      60.083 -17.935  14.671  1.00 32.38           O
ATOM   4145  N   THR E 512      58.136 -19.062  14.573  1.00106.44           N
ATOM   4146  CA  THR E 512      57.633 -18.169  13.570  1.00106.44           C
ATOM   4147  CB  THR E 512      56.305 -18.587  12.992  1.00106.44           C
ATOM   4148  OG1 THR E 512      55.993 -17.779  11.867  1.00106.44           O
ATOM   4149  CG2 THR E 512      55.198 -18.466  14.051  1.00106.44           C
ATOM   4150  C   THR E 512      57.511 -16.781  14.133  1.00106.44           C
ATOM   4151  O   THR E 512      57.968 -15.812  13.529  1.00106.44           O
ATOM   4152  N   GLN E 513      56.932 -16.651  15.338  1.00 87.82           N
ATOM   4153  CA  GLN E 513      56.714 -15.356  15.926  1.00 87.82           C
ATOM   4154  CB  GLN E 513      55.930 -15.436  17.247  1.00 87.82           C
ATOM   4155  CG  GLN E 513      56.668 -16.196  18.348  1.00 87.82           C
ATOM   4156  CD  GLN E 513      55.790 -16.209  19.589  1.00 87.82           C
ATOM   4157  OE1 GLN E 513      56.005 -17.001  20.505  1.00 87.82           O
ATOM   4158  NE2 GLN E 513      54.771 -15.308  19.624  1.00 87.82           N
ATOM   4159  C   GLN E 513      58.020 -14.674  16.200  1.00 87.82           C
ATOM   4160  O   GLN E 513      58.133 -13.458  16.053  1.00 87.82           O
ATOM   4161  N   GLU E 514      59.042 -15.432  16.638  1.00 48.68           N
ATOM   4162  CA  GLU E 514      60.310 -14.851  16.991  1.00 48.68           C
ATOM   4163  CB  GLU E 514      61.266 -15.887  17.613  1.00 48.68           C
ATOM   4164  CG  GLU E 514      60.773 -16.404  18.967  1.00 48.68           C
ATOM   4165  CD  GLU E 514      61.701 -17.515  19.438  1.00 48.68           C
ATOM   4166  OE1 GLU E 514      62.604 -17.908  18.653  1.00 48.68           O
ATOM   4167  OE2 GLU E 514      61.515 -17.988  20.591  1.00 48.68           O
ATOM   4168  C   GLU E 514      60.989 -14.261  15.786  1.00 48.68           C
ATOM   4169  O   GLU E 514      61.546 -13.166  15.862  1.00 48.68           O
ATOM   4170  N   SER E 515      60.979 -14.976  14.643  1.00 38.32           N
ATOM   4171  CA  SER E 515      61.640 -14.484  13.465  1.00 38.32           C
ATOM   4172  CB  SER E 515      61.675 -15.520  12.328  1.00 38.32           C
ATOM   4173  OG  SER E 515      60.356 -15.797  11.880  1.00 38.32           O
ATOM   4174  C   SER E 515      60.921 -13.277  12.942  1.00 38.32           C
ATOM   4175  O   SER E 515      61.537 -12.275  12.583  1.00 38.32           O
ATOM   4176  N   ARG E 516      59.579 -13.338  12.911  1.00137.58           N
ATOM   4177  CA  ARG E 516      58.774 -12.286  12.357  1.00137.58           C
ATOM   4178  CB  ARG E 516      57.291 -12.698  12.271  1.00137.58           C
ATOM   4179  CG  ARG E 516      57.107 -13.813  11.231  1.00137.58           C
ATOM   4180  CD  ARG E 516      55.807 -14.614  11.332  1.00137.58           C
ATOM   4181  NE  ARG E 516      54.818 -14.059  10.364  1.00137.58           N
ATOM   4182  CZ  ARG E 516      54.066 -14.908   9.600  1.00137.58           C
ATOM   4183  NH1 ARG E 516      54.371 -16.237   9.542  1.00137.58           N
ATOM   4184  NH2 ARG E 516      52.984 -14.437   8.914  1.00137.58           N
ATOM   4185  C   ARG E 516      58.949 -11.026  13.149  1.00137.58           C
ATOM   4186  O   ARG E 516      58.913  -9.927  12.598  1.00137.58           O
ATOM   4187  N   LEU E 517      59.118 -11.144  14.476  1.00 90.05           N
ATOM   4188  CA  LEU E 517      59.332  -9.985  15.297  1.00 90.05           C
ATOM   4189  CB  LEU E 517      59.381 -10.344  16.800  1.00 90.05           C
ATOM   4190  CG  LEU E 517      59.385  -9.165  17.800  1.00 90.05           C
ATOM   4191  CD1 LEU E 517      59.439  -9.687  19.244  1.00 90.05           C
ATOM   4192  CD2 LEU E 517      60.502  -8.139  17.533  1.00 90.05           C
ATOM   4193  C   LEU E 517      60.645  -9.394  14.883  1.00 90.05           C
ATOM   4194  O   LEU E 517      60.793  -8.176  14.804  1.00 90.05           O
ATOM   4195  N   ARG E 518      61.647 -10.254  14.609  1.00 67.49           N
ATOM   4196  CA  ARG E 518      62.962  -9.790  14.265  1.00 67.49           C
ATOM   4197  CB  ARG E 518      63.982 -10.930  14.114  1.00 67.49           C
ATOM   4198  CG  ARG E 518      64.330 -11.591  15.450  1.00 67.49           C
ATOM   4199  CD  ARG E 518      65.494 -12.579  15.367  1.00 67.49           C
ATOM   4200  NE  ARG E 518      65.733 -13.100  16.743  1.00 67.49           N
ATOM   4201  CZ  ARG E 518      66.936 -13.663  17.057  1.00 67.49           C
ATOM   4202  NH1 ARG E 518      67.916 -13.752  16.110  1.00 67.49           N
ATOM   4203  NH2 ARG E 518      67.161 -14.133  18.318  1.00 67.49           N
ATOM   4204  C   ARG E 518      62.926  -9.018  12.981  1.00 67.49           C
ATOM   4205  O   ARG E 518      63.502  -7.937  12.888  1.00 67.49           O
ATOM   4206  N   VAL E 519      62.238  -9.545  11.954  1.00 99.59           N
ATOM   4207  CA  VAL E 519      62.177  -8.880  10.682  1.00 99.59           C
ATOM   4208  CB  VAL E 519      61.464  -9.688   9.634  1.00 99.59           C
ATOM   4209  CG1 VAL E 519      60.011  -9.921  10.081  1.00 99.59           C
ATOM   4210  CG2 VAL E 519      61.587  -8.952   8.289  1.00 99.59           C
ATOM   4211  C   VAL E 519      61.461  -7.571  10.820  1.00 99.59           C
ATOM   4212  O   VAL E 519      61.894  -6.561  10.268  1.00 99.59           O
ATOM   4213  N   MET E 520      60.349  -7.549  11.577  1.00131.28           N
ATOM   4214  CA  MET E 520      59.542  -6.365  11.676  1.00131.28           C
ATOM   4215  CB  MET E 520      58.292  -6.574  12.548  1.00131.28           C
ATOM   4216  CG  MET E 520      57.411  -5.327  12.662  1.00131.28           C
ATOM   4217  SD  MET E 520      55.926  -5.545  13.687  1.00131.28           S
ATOM   4218  CE  MET E 520      55.046  -6.572  12.473  1.00131.28           C
ATOM   4219  C   MET E 520      60.331  -5.253  12.289  1.00131.28           C
ATOM   4220  O   MET E 520      60.234  -4.103  11.870  1.00131.28           O
ATOM   4221  N   THR E 521      61.082  -5.587  13.346  1.00157.41           N
ATOM   4222  CA  THR E 521      61.921  -4.752  14.158  1.00157.41           C
ATOM   4223  CB  THR E 521      62.134  -5.368  15.503  1.00157.41           C
ATOM   4224  OG1 THR E 521      62.777  -4.445  16.357  1.00157.41           O
ATOM   4225  CG2 THR E 521      62.993  -6.631  15.344  1.00157.41           C
ATOM   4226  C   THR E 521      63.261  -4.520  13.531  1.00157.41           C
ATOM   4227  O   THR E 521      64.028  -3.685  14.006  1.00157.41           O
ATOM   4228  N   ASN E 522      63.624  -5.307  12.502  1.00 71.92           N
ATOM   4229  CA  ASN E 522      64.928  -5.180  11.917  1.00 71.92           C
ATOM   4230  CB  ASN E 522      65.241  -3.759  11.416  1.00 71.92           C
ATOM   4231  CG  ASN E 522      66.489  -3.829  10.547  1.00 71.92           C
ATOM   4232  OD1 ASN E 522      67.131  -4.873  10.437  1.00 71.92           O
ATOM   4233  ND2 ASN E 522      66.848  -2.681   9.911  1.00 71.92           N
ATOM   4234  C   ASN E 522      65.950  -5.556  12.947  1.00 71.92           C
ATOM   4235  O   ASN E 522      66.992  -4.917  13.086  1.00 71.92           O
ATOM   4236  N   ASN E 523      65.651  -6.637  13.690  1.00 67.59           N
ATOM   4237  CA  ASN E 523      66.515  -7.211  14.680  1.00 67.59           C
ATOM   4238  CB  ASN E 523      67.900  -7.585  14.123  1.00 67.59           C
ATOM   4239  CG  ASN E 523      67.719  -8.757  13.165  1.00 67.59           C
ATOM   4240  OD1 ASN E 523      66.964  -9.688  13.439  1.00 67.59           O
ATOM   4241  ND2 ASN E 523      68.428  -8.710  12.005  1.00 67.59           N
ATOM   4242  C   ASN E 523      66.698  -6.279  15.832  1.00 67.59           C
ATOM   4243  O   ASN E 523      67.605  -6.468  16.642  1.00 67.59           O
ATOM   4244  N   ASN E 524      65.841  -5.250  15.958  1.00 66.27           N
ATOM   4245  CA  ASN E 524      65.961  -4.421  17.118  1.00 66.27           C
ATOM   4246  CB  ASN E 524      65.118  -3.134  17.068  1.00 66.27           C
ATOM   4247  CG  ASN E 524      65.751  -2.192  16.053  1.00 66.27           C
ATOM   4248  OD1 ASN E 524      66.972  -2.076  15.972  1.00 66.27           O
ATOM   4249  ND2 ASN E 524      64.897  -1.497  15.254  1.00 66.27           N
ATOM   4250  C   ASN E 524      65.525  -5.239  18.299  1.00 66.27           C
ATOM   4251  O   ASN E 524      66.125  -5.149  19.369  1.00 66.27           O
ATOM   4252  N   VAL E 525      64.461  -6.062  18.127  1.00 53.57           N
ATOM   4253  CA  VAL E 525      63.959  -6.888  19.201  1.00 53.57           C
ATOM   4254  CB  VAL E 525      62.492  -6.698  19.456  1.00 53.57           C
ATOM   4255  CG1 VAL E 525      62.053  -7.686  20.549  1.00 53.57           C
ATOM   4256  CG2 VAL E 525      62.244  -5.221  19.808  1.00 53.57           C
ATOM   4257  C   VAL E 525      64.159  -8.339  18.844  1.00 53.57           C
ATOM   4258  O   VAL E 525      63.678  -8.817  17.820  1.00 53.57           O
ATOM   4259  N   LYS E 526      64.979  -9.020  19.670  1.00175.88           N
ATOM   4260  CA  LYS E 526      65.437 -10.394  19.695  1.00175.88           C
ATOM   4261  CB  LYS E 526      66.884 -10.514  20.199  1.00175.88           C
ATOM   4262  CG  LYS E 526      67.911  -9.841  19.286  1.00175.88           C
ATOM   4263  CD  LYS E 526      67.960 -10.429  17.875  1.00175.88           C
ATOM   4264  CE  LYS E 526      68.986  -9.751  16.965  1.00175.88           C
ATOM   4265  NZ  LYS E 526      68.970 -10.379  15.624  1.00175.88           N
ATOM   4266  C   LYS E 526      64.627 -11.400  20.488  1.00175.88           C
ATOM   4267  O   LYS E 526      65.088 -12.532  20.621  1.00175.88           O
ATOM   4268  N   VAL E 527      63.506 -11.029  21.139  1.00 80.91           N
ATOM   4269  CA  VAL E 527      62.839 -11.859  22.124  1.00 80.91           C
ATOM   4270  CB  VAL E 527      61.445 -11.390  22.431  1.00 80.91           C
ATOM   4271  CG1 VAL E 527      60.810 -12.364  23.437  1.00 80.91           C
ATOM   4272  CG2 VAL E 527      61.515  -9.934  22.922  1.00 80.91           C
ATOM   4273  C   VAL E 527      62.751 -13.326  21.795  1.00 80.91           C
ATOM   4274  O   VAL E 527      62.566 -13.738  20.650  1.00 80.91           O
ATOM   4275  N   VAL E 528      62.940 -14.161  22.846  1.00110.50           N
ATOM   4276  CA  VAL E 528      62.774 -15.583  22.750  1.00110.50           C
ATOM   4277  CB  VAL E 528      63.926 -16.372  23.315  1.00110.50           C
ATOM   4278  CG1 VAL E 528      65.153 -16.120  22.422  1.00110.50           C
ATOM   4279  CG2 VAL E 528      64.162 -15.969  24.781  1.00110.50           C
ATOM   4280  C   VAL E 528      61.528 -15.882  23.530  1.00110.50           C
ATOM   4281  O   VAL E 528      61.449 -15.617  24.729  1.00110.50           O
ATOM   4282  N   MET E 529      60.502 -16.427  22.848  1.00101.13           N
ATOM   4283  CA  MET E 529      59.236 -16.692  23.472  1.00101.13           C
ATOM   4284  CB  MET E 529      58.062 -16.739  22.480  1.00101.13           C
ATOM   4285  CG  MET E 529      57.715 -15.368  21.896  1.00101.13           C
ATOM   4286  SD  MET E 529      58.953 -14.688  20.753  1.00101.13           S
ATOM   4287  CE  MET E 529      58.038 -13.155  20.420  1.00101.13           C
ATOM   4288  C   MET E 529      59.299 -17.999  24.201  1.00101.13           C
ATOM   4289  O   MET E 529      60.233 -18.777  24.017  1.00101.13           O
ATOM   4290  N   SER E 530      58.291 -18.264  25.064  1.00 70.03           N
ATOM   4291  CA  SER E 530      58.315 -19.446  25.887  1.00 70.03           C
ATOM   4292  CB  SER E 530      57.938 -19.138  27.345  1.00 70.03           C
ATOM   4293  OG  SER E 530      57.883 -20.338  28.099  1.00 70.03           O
ATOM   4294  C   SER E 530      57.345 -20.492  25.405  1.00 70.03           C
ATOM   4295  O   SER E 530      56.128 -20.317  25.460  1.00 70.03           O
ATOM   4296  N   PRO E 531      57.870 -21.596  24.935  1.00163.42           N
ATOM   4297  CA  PRO E 531      57.054 -22.706  24.512  1.00163.42           C
ATOM   4298  CD  PRO E 531      59.167 -21.601  24.284  1.00163.42           C
ATOM   4299  CB  PRO E 531      57.956 -23.599  23.654  1.00163.42           C
ATOM   4300  CG  PRO E 531      59.381 -23.071  23.900  1.00163.42           C
ATOM   4301  C   PRO E 531      56.423 -23.408  25.674  1.00163.42           C
ATOM   4302  O   PRO E 531      55.369 -24.022  25.513  1.00163.42           O
ATOM   4303  N   GLN E 532      57.057 -23.340  26.855  1.00 64.25           N
ATOM   4304  CA  GLN E 532      56.572 -24.047  28.003  1.00 64.25           C
ATOM   4305  CB  GLN E 532      57.567 -24.052  29.172  1.00 64.25           C
ATOM   4306  CG  GLN E 532      57.091 -24.894  30.356  1.00 64.25           C
ATOM   4307  CD  GLN E 532      56.937 -26.336  29.900  1.00 64.25           C
ATOM   4308  OE1 GLN E 532      57.838 -26.910  29.290  1.00 64.25           O
ATOM   4309  NE2 GLN E 532      55.756 -26.940  30.202  1.00 64.25           N
ATOM   4310  C   GLN E 532      55.271 -23.472  28.474  1.00 64.25           C
ATOM   4311  O   GLN E 532      54.382 -24.211  28.895  1.00 64.25           O
ATOM   4312  N   GLU E 533      55.107 -22.136  28.420  1.00137.08           N
ATOM   4313  CA  GLU E 533      53.885 -21.588  28.932  1.00137.08           C
ATOM   4314  CB  GLU E 533      53.860 -20.043  28.986  1.00137.08           C
ATOM   4315  CG  GLU E 533      53.849 -19.325  27.640  1.00137.08           C
ATOM   4316  CD  GLU E 533      52.404 -19.025  27.271  1.00137.08           C
ATOM   4317  OE1 GLU E 533      51.519 -19.147  28.161  1.00137.08           O
ATOM   4318  OE2 GLU E 533      52.170 -18.660  26.089  1.00137.08           O
ATOM   4319  C   GLU E 533      52.746 -22.112  28.115  1.00137.08           C
ATOM   4320  O   GLU E 533      51.676 -22.407  28.646  1.00137.08           O
ATOM   4321  N   VAL E 534      52.946 -22.248  26.793  1.00 46.15           N
ATOM   4322  CA  VAL E 534      51.910 -22.779  25.955  1.00 46.15           C
ATOM   4323  CB  VAL E 534      52.294 -22.797  24.503  1.00 46.15           C
ATOM   4324  CG1 VAL E 534      51.200 -23.535  23.715  1.00 46.15           C
ATOM   4325  CG2 VAL E 534      52.521 -21.347  24.037  1.00 46.15           C
ATOM   4326  C   VAL E 534      51.640 -24.191  26.371  1.00 46.15           C
ATOM   4327  O   VAL E 534      50.488 -24.600  26.510  1.00 46.15           O
ATOM   4328  N   VAL E 535      52.709 -24.976  26.599  1.00 56.04           N
ATOM   4329  CA  VAL E 535      52.536 -26.359  26.950  1.00 56.04           C
ATOM   4330  CB  VAL E 535      53.839 -27.092  27.103  1.00 56.04           C
ATOM   4331  CG1 VAL E 535      53.548 -28.519  27.605  1.00 56.04           C
ATOM   4332  CG2 VAL E 535      54.586 -27.046  25.758  1.00 56.04           C
ATOM   4333  C   VAL E 535      51.796 -26.484  28.251  1.00 56.04           C
ATOM   4334  O   VAL E 535      50.922 -27.338  28.386  1.00 56.04           O
ATOM   4335  N   SER E 536      52.160 -25.685  29.271  1.00126.17           N
ATOM   4336  CA  SER E 536      51.510 -25.828  30.547  1.00126.17           C
ATOM   4337  CB  SER E 536      52.383 -25.303  31.698  1.00126.17           C
ATOM   4338  OG  SER E 536      52.723 -23.945  31.467  1.00126.17           O
ATOM   4339  C   SER E 536      50.155 -25.166  30.641  1.00126.17           C
ATOM   4340  O   SER E 536      49.242 -25.719  31.251  1.00126.17           O
ATOM   4341  N   CYS E 537      50.045 -23.906  30.166  1.00109.11           N
ATOM   4342  CA  CYS E 537      48.864 -23.076  30.247  1.00109.11           C
ATOM   4343  CB  CYS E 537      49.249 -21.592  30.216  1.00109.11           C
ATOM   4344  SG  CYS E 537      50.252 -21.219  31.669  1.00109.11           S
ATOM   4345  C   CYS E 537      47.781 -23.243  29.220  1.00109.11           C
ATOM   4346  O   CYS E 537      46.598 -23.150  29.547  1.00109.11           O
ATOM   4347  N   SER E 538      48.150 -23.463  27.946  1.00 79.12           N
ATOM   4348  CA  SER E 538      47.195 -23.317  26.879  1.00 79.12           C
ATOM   4349  CB  SER E 538      47.871 -23.132  25.509  1.00 79.12           C
ATOM   4350  OG  SER E 538      46.894 -22.990  24.489  1.00 79.12           O
ATOM   4351  C   SER E 538      46.201 -24.434  26.758  1.00 79.12           C
ATOM   4352  O   SER E 538      46.542 -25.606  26.618  1.00 79.12           O
ATOM   4353  N   GLU E 539      44.911 -24.045  26.810  1.00 93.34           N
ATOM   4354  CA  GLU E 539      43.757 -24.889  26.653  1.00 93.34           C
ATOM   4355  CB  GLU E 539      42.470 -24.256  27.207  1.00 93.34           C
ATOM   4356  CG  GLU E 539      42.502 -24.097  28.729  1.00 93.34           C
ATOM   4357  CD  GLU E 539      41.155 -23.555  29.186  1.00 93.34           C
ATOM   4358  OE1 GLU E 539      40.137 -24.277  29.013  1.00 93.34           O
ATOM   4359  OE2 GLU E 539      41.126 -22.413  29.717  1.00 93.34           O
ATOM   4360  C   GLU E 539      43.542 -25.215  25.199  1.00 93.34           C
ATOM   4361  O   GLU E 539      42.781 -26.123  24.867  1.00 93.34           O
ATOM   4362  N   TYR E 540      44.125 -24.395  24.301  1.00174.34           N
ATOM   4363  CA  TYR E 540      44.045 -24.523  22.871  1.00174.34           C
ATOM   4364  CB  TYR E 540      44.492 -23.289  22.070  1.00174.34           C
ATOM   4365  CG  TYR E 540      43.475 -22.228  22.324  1.00174.34           C
ATOM   4366  CD1 TYR E 540      42.136 -22.506  22.174  1.00174.34           C
ATOM   4367  CD2 TYR E 540      43.853 -20.950  22.661  1.00174.34           C
ATOM   4368  CE1 TYR E 540      41.187 -21.536  22.397  1.00174.34           C
ATOM   4369  CE2 TYR E 540      42.909 -19.975  22.883  1.00174.34           C
ATOM   4370  CZ  TYR E 540      41.574 -20.267  22.755  1.00174.34           C
ATOM   4371  OH  TYR E 540      40.606 -19.265  22.984  1.00174.34           O
ATOM   4372  C   TYR E 540      44.811 -25.717  22.390  1.00174.34           C
ATOM   4373  O   TYR E 540      44.703 -26.073  21.218  1.00174.34           O
ATOM   4374  N   ALA E 541      45.725 -26.254  23.225  1.00 74.97           N
ATOM   4375  CA  ALA E 541      46.530 -27.388  22.859  1.00 74.97           C
ATOM   4376  CB  ALA E 541      47.985 -27.017  22.529  1.00 74.97           C
ATOM   4377  C   ALA E 541      46.572 -28.388  23.988  1.00 74.97           C
ATOM   4378  O   ALA E 541      46.027 -28.184  25.071  1.00 74.97           O
ATOM   4379  N   GLN E 542      47.159 -29.555  23.662  1.00177.65           N
ATOM   4380  CA  GLN E 542      47.380 -30.770  24.403  1.00177.65           C
ATOM   4381  CB  GLN E 542      47.433 -32.000  23.482  1.00177.65           C
ATOM   4382  CG  GLN E 542      46.055 -32.360  22.909  1.00177.65           C
ATOM   4383  CD  GLN E 542      45.546 -31.209  22.045  1.00177.65           C
ATOM   4384  OE1 GLN E 542      46.133 -30.886  21.013  1.00177.65           O
ATOM   4385  NE2 GLN E 542      44.427 -30.567  22.480  1.00177.65           N
ATOM   4386  C   GLN E 542      48.558 -30.792  25.345  1.00177.65           C
ATOM   4387  O   GLN E 542      48.771 -31.817  25.987  1.00177.65           O
ATOM   4388  N   GLY E 543      49.453 -29.785  25.363  1.00 52.64           N
ATOM   4389  CA  GLY E 543      50.585 -29.897  26.249  1.00 52.64           C
ATOM   4390  C   GLY E 543      51.614 -30.725  25.536  1.00 52.64           C
ATOM   4391  O   GLY E 543      51.925 -30.469  24.376  1.00 52.64           O
ATOM   4392  N   CYS E 544      52.197 -31.717  26.235  1.00 88.41           N
ATOM   4393  CA  CYS E 544      53.181 -32.626  25.715  1.00 88.41           C
ATOM   4394  CB  CYS E 544      53.876 -33.457  26.807  1.00 88.41           C
ATOM   4395  SG  CYS E 544      55.155 -32.456  27.608  1.00 88.41           S
ATOM   4396  C   CYS E 544      52.546 -33.556  24.730  1.00 88.41           C
ATOM   4397  O   CYS E 544      53.231 -34.263  23.993  1.00 88.41           O
ATOM   4398  N   GLU E 545      51.210 -33.637  24.787  1.00145.17           N
ATOM   4399  CA  GLU E 545      50.348 -34.448  23.975  1.00145.17           C
ATOM   4400  CB  GLU E 545      48.947 -34.563  24.597  1.00145.17           C
ATOM   4401  CG  GLU E 545      48.944 -35.430  25.865  1.00145.17           C
ATOM   4402  CD  GLU E 545      49.766 -34.754  26.965  1.00145.17           C
ATOM   4403  OE1 GLU E 545      49.275 -33.751  27.548  1.00145.17           O
ATOM   4404  OE2 GLU E 545      50.894 -35.238  27.246  1.00145.17           O
ATOM   4405  C   GLU E 545      50.255 -33.946  22.551  1.00145.17           C
ATOM   4406  O   GLU E 545      49.752 -34.664  21.686  1.00145.17           O
ATOM   4407  N   GLY E 546      50.640 -32.680  22.267  1.00 43.48           N
ATOM   4408  CA  GLY E 546      50.582 -32.203  20.902  1.00 43.48           C
ATOM   4409  C   GLY E 546      49.691 -30.992  20.812  1.00 43.48           C
ATOM   4410  O   GLY E 546      49.078 -30.585  21.798  1.00 43.48           O
ATOM   4411  N   GLY E 547      49.616 -30.375  19.605  1.00 33.19           N
ATOM   4412  CA  GLY E 547      48.810 -29.199  19.380  1.00 33.19           C
ATOM   4413  C   GLY E 547      49.005 -28.737  17.957  1.00 33.19           C
ATOM   4414  O   GLY E 547      49.669 -29.409  17.167  1.00 33.19           O
ATOM   4415  N   PHE E 548      48.409 -27.572  17.586  1.00 70.07           N
ATOM   4416  CA  PHE E 548      48.544 -27.077  16.232  1.00 70.07           C
ATOM   4417  CB  PHE E 548      47.272 -27.263  15.389  1.00 70.07           C
ATOM   4418  CG  PHE E 548      47.095 -28.731  15.213  1.00 70.07           C
ATOM   4419  CD1 PHE E 548      46.500 -29.483  16.199  1.00 70.07           C
ATOM   4420  CD2 PHE E 548      47.524 -29.355  14.064  1.00 70.07           C
ATOM   4421  CE1 PHE E 548      46.337 -30.839  16.041  1.00 70.07           C
ATOM   4422  CE2 PHE E 548      47.364 -30.710  13.900  1.00 70.07           C
ATOM   4423  CZ  PHE E 548      46.769 -31.455  14.891  1.00 70.07           C
ATOM   4424  C   PHE E 548      48.883 -25.605  16.230  1.00 70.07           C
ATOM   4425  O   PHE E 548      48.302 -24.812  16.969  1.00 70.07           O
ATOM   4426  N   PRO E 549      49.790 -25.221  15.356  1.00 79.79           N
ATOM   4427  CA  PRO E 549      50.254 -23.856  15.270  1.00 79.79           C
ATOM   4428  CD  PRO E 549      50.789 -26.156  14.865  1.00 79.79           C
ATOM   4429  CB  PRO E 549      51.414 -23.874  14.279  1.00 79.79           C
ATOM   4430  CG  PRO E 549      51.992 -25.292  14.441  1.00 79.79           C
ATOM   4431  C   PRO E 549      49.182 -22.856  14.966  1.00 79.79           C
ATOM   4432  O   PRO E 549      49.290 -21.716  15.414  1.00 79.79           O
ATOM   4433  N   TYR E 550      48.131 -23.247  14.231  1.00 62.47           N
ATOM   4434  CA  TYR E 550      47.090 -22.317  13.901  1.00 62.47           C
ATOM   4435  CB  TYR E 550      45.987 -23.007  13.076  1.00 62.47           C
ATOM   4436  CG  TYR E 550      44.898 -22.055  12.712  1.00 62.47           C
ATOM   4437  CD1 TYR E 550      43.843 -21.819  13.564  1.00 62.47           C
ATOM   4438  CD2 TYR E 550      44.929 -21.407  11.498  1.00 62.47           C
ATOM   4439  CE1 TYR E 550      42.838 -20.949  13.209  1.00 62.47           C
ATOM   4440  CE2 TYR E 550      43.930 -20.536  11.138  1.00 62.47           C
ATOM   4441  CZ  TYR E 550      42.881 -20.306  11.994  1.00 62.47           C
ATOM   4442  OH  TYR E 550      41.855 -19.413  11.622  1.00 62.47           O
ATOM   4443  C   TYR E 550      46.503 -21.850  15.205  1.00 62.47           C
ATOM   4444  O   TYR E 550      46.222 -20.668  15.385  1.00 62.47           O
ATOM   4445  N   LEU E 551      46.276 -22.788  16.142  1.00 95.84           N
ATOM   4446  CA  LEU E 551      45.721 -22.499  17.429  1.00 95.84           C
ATOM   4447  CB  LEU E 551      45.234 -23.767  18.147  1.00 95.84           C
ATOM   4448  CG  LEU E 551      44.023 -24.411  17.441  1.00 95.84           C
ATOM   4449  CD1 LEU E 551      43.552 -25.679  18.170  1.00 95.84           C
ATOM   4450  CD2 LEU E 551      42.889 -23.390  17.258  1.00 95.84           C
ATOM   4451  C   LEU E 551      46.686 -21.777  18.340  1.00 95.84           C
ATOM   4452  O   LEU E 551      46.250 -21.061  19.238  1.00 95.84           O
ATOM   4453  N   ILE E 552      47.999 -22.101  18.286  1.00144.18           N
ATOM   4454  CA  ILE E 552      48.963 -21.440  19.142  1.00144.18           C
ATOM   4455  CB  ILE E 552      50.101 -22.346  19.503  1.00144.18           C
ATOM   4456  CG1 ILE E 552      49.548 -23.598  20.202  1.00144.18           C
ATOM   4457  CG2 ILE E 552      51.091 -21.551  20.370  1.00144.18           C
ATOM   4458  CD1 ILE E 552      48.722 -23.279  21.448  1.00144.18           C
ATOM   4459  C   ILE E 552      49.551 -20.166  18.607  1.00144.18           C
ATOM   4460  O   ILE E 552      49.461 -19.102  19.221  1.00144.18           O
ATOM   4461  N   ALA E 553      50.183 -20.245  17.419  1.00 61.41           N
ATOM   4462  CA  ALA E 553      50.832 -19.087  16.887  1.00 61.41           C
ATOM   4463  CB  ALA E 553      51.554 -19.366  15.558  1.00 61.41           C
ATOM   4464  C   ALA E 553      49.761 -18.086  16.626  1.00 61.41           C
ATOM   4465  O   ALA E 553      49.980 -16.886  16.786  1.00 61.41           O
ATOM   4466  N   GLY E 554      48.624 -18.549  16.061  1.00 86.73           N
ATOM   4467  CA  GLY E 554      47.541 -17.639  15.819  1.00 86.73           C
ATOM   4468  C   GLY E 554      46.587 -17.345  16.955  1.00 86.73           C
ATOM   4469  O   GLY E 554      46.623 -16.279  17.564  1.00 86.73           O
ATOM   4470  N   LYS E 555      45.747 -18.340  17.323  1.00111.59           N
ATOM   4471  CA  LYS E 555      44.631 -18.076  18.205  1.00111.59           C
ATOM   4472  CB  LYS E 555      43.629 -19.240  18.263  1.00111.59           C
ATOM   4473  CG  LYS E 555      42.307 -18.844  18.920  1.00111.59           C
ATOM   4474  CD  LYS E 555      41.171 -19.831  18.653  1.00111.59           C
ATOM   4475  CE  LYS E 555      39.813 -19.336  19.154  1.00111.59           C
ATOM   4476  NZ  LYS E 555      39.359 -18.192  18.330  1.00111.59           N
ATOM   4477  C   LYS E 555      45.039 -17.759  19.609  1.00111.59           C
ATOM   4478  O   LYS E 555      44.626 -16.749  20.175  1.00111.59           O
ATOM   4479  N   TYR E 556      45.884 -18.614  20.206  1.00 73.59           N
ATOM   4480  CA  TYR E 556      46.293 -18.449  21.570  1.00 73.59           C
ATOM   4481  CB  TYR E 556      47.204 -19.613  22.004  1.00 73.59           C
ATOM   4482  CG  TYR E 556      47.563 -19.497  23.445  1.00 73.59           C
ATOM   4483  CD1 TYR E 556      46.653 -19.836  24.419  1.00 73.59           C
ATOM   4484  CD2 TYR E 556      48.818 -19.080  23.821  1.00 73.59           C
ATOM   4485  CE1 TYR E 556      46.982 -19.743  25.751  1.00 73.59           C
ATOM   4486  CE2 TYR E 556      49.154 -18.985  25.150  1.00 73.59           C
ATOM   4487  CZ  TYR E 556      48.236 -19.316  26.117  1.00 73.59           C
ATOM   4488  OH  TYR E 556      48.580 -19.220  27.482  1.00 73.59           O
ATOM   4489  C   TYR E 556      47.054 -17.163  21.673  1.00 73.59           C
ATOM   4490  O   TYR E 556      46.879 -16.392  22.615  1.00 73.59           O
ATOM   4491  N   GLY E 557      47.918 -16.886  20.682  1.00 28.95           N
ATOM   4492  CA  GLY E 557      48.711 -15.691  20.726  1.00 28.95           C
ATOM   4493  C   GLY E 557      47.807 -14.494  20.743  1.00 28.95           C
ATOM   4494  O   GLY E 557      48.075 -13.520  21.443  1.00 28.95           O
ATOM   4495  N   GLN E 558      46.736 -14.507  19.928  1.00 67.75           N
ATOM   4496  CA  GLN E 558      45.850 -13.377  19.873  1.00 67.75           C
ATOM   4497  CB  GLN E 558      44.863 -13.470  18.694  1.00 67.75           C
ATOM   4498  CG  GLN E 558      43.939 -12.258  18.560  1.00 67.75           C
ATOM   4499  CD  GLN E 558      43.030 -12.491  17.359  1.00 67.75           C
ATOM   4500  OE1 GLN E 558      42.210 -13.404  17.348  1.00 67.75           O
ATOM   4501  NE2 GLN E 558      43.184 -11.635  16.311  1.00 67.75           N
ATOM   4502  C   GLN E 558      45.039 -13.242  21.135  1.00 67.75           C
ATOM   4503  O   GLN E 558      44.902 -12.145  21.677  1.00 67.75           O
ATOM   4504  N   ASP E 559      44.435 -14.351  21.614  1.00118.30           N
ATOM   4505  CA  ASP E 559      43.559 -14.302  22.754  1.00118.30           C
ATOM   4506  CB  ASP E 559      42.749 -15.603  22.914  1.00118.30           C
ATOM   4507  CG  ASP E 559      41.798 -15.735  21.731  1.00118.30           C
ATOM   4508  OD1 ASP E 559      41.672 -14.748  20.958  1.00118.30           O
ATOM   4509  OD2 ASP E 559      41.190 -16.829  21.581  1.00118.30           O
ATOM   4510  C   ASP E 559      44.271 -14.078  24.061  1.00118.30           C
ATOM   4511  O   ASP E 559      43.914 -13.173  24.816  1.00118.30           O
ATOM   4512  N   PHE E 560      45.201 -14.994  24.414  1.00186.05           N
ATOM   4513  CA  PHE E 560      45.950 -14.949  25.646  1.00186.05           C
ATOM   4514  CB  PHE E 560      46.173 -16.352  26.226  1.00186.05           C
ATOM   4515  CG  PHE E 560      44.797 -16.858  26.506  1.00186.05           C
ATOM   4516  CD1 PHE E 560      44.175 -16.582  27.701  1.00186.05           C
ATOM   4517  CD2 PHE E 560      44.117 -17.586  25.557  1.00186.05           C
ATOM   4518  CE1 PHE E 560      42.903 -17.040  27.952  1.00186.05           C
ATOM   4519  CE2 PHE E 560      42.845 -18.048  25.802  1.00186.05           C
ATOM   4520  CZ  PHE E 560      42.235 -17.777  27.003  1.00186.05           C
ATOM   4521  C   PHE E 560      47.262 -14.216  25.600  1.00186.05           C
ATOM   4522  O   PHE E 560      47.631 -13.532  26.553  1.00186.05           O
ATOM   4523  N   GLY E 561      48.033 -14.372  24.506  1.00 37.24           N
ATOM   4524  CA  GLY E 561      49.329 -13.744  24.428  1.00 37.24           C
ATOM   4525  C   GLY E 561      50.396 -14.723  24.834  1.00 37.24           C
ATOM   4526  O   GLY E 561      50.122 -15.740  25.470  1.00 37.24           O
ATOM   4527  N   LEU E 562      51.662 -14.421  24.465  1.00107.86           N
ATOM   4528  CA  LEU E 562      52.782 -15.267  24.770  1.00107.86           C
ATOM   4529  CB  LEU E 562      53.527 -15.800  23.534  1.00107.86           C
ATOM   4530  CG  LEU E 562      52.729 -16.872  22.766  1.00107.86           C
ATOM   4531  CD1 LEU E 562      51.410 -16.312  22.216  1.00107.86           C
ATOM   4532  CD2 LEU E 562      53.587 -17.543  21.684  1.00107.86           C
ATOM   4533  C   LEU E 562      53.754 -14.508  25.622  1.00107.86           C
ATOM   4534  O   LEU E 562      53.841 -13.284  25.562  1.00107.86           O
ATOM   4535  N   VAL E 563      54.517 -15.240  26.453  1.00148.10           N
ATOM   4536  CA  VAL E 563      55.445 -14.643  27.367  1.00148.10           C
ATOM   4537  CB  VAL E 563      55.111 -15.055  28.770  1.00148.10           C
ATOM   4538  CG1 VAL E 563      54.999 -16.583  28.809  1.00148.10           C
ATOM   4539  CG2 VAL E 563      56.142 -14.486  29.736  1.00148.10           C
ATOM   4540  C   VAL E 563      56.831 -15.078  26.989  1.00148.10           C
ATOM   4541  O   VAL E 563      57.007 -16.011  26.209  1.00148.10           O
ATOM   4542  N   ASP E 564      57.861 -14.372  27.503  1.00 47.69           N
ATOM   4543  CA  ASP E 564      59.225 -14.667  27.154  1.00 47.69           C
ATOM   4544  CB  ASP E 564      60.201 -13.533  27.510  1.00 47.69           C
ATOM   4545  CG  ASP E 564      59.893 -12.353  26.598  1.00 47.69           C
ATOM   4546  OD1 ASP E 564      59.068 -12.528  25.662  1.00 47.69           O
ATOM   4547  OD2 ASP E 564      60.481 -11.262  26.824  1.00 47.69           O
ATOM   4548  C   ASP E 564      59.678 -15.911  27.860  1.00 47.69           C
ATOM   4549  O   ASP E 564      59.067 -16.370  28.825  1.00 47.69           O
ATOM   4550  N   GLU E 565      60.803 -16.477  27.373  1.00 84.60           N
ATOM   4551  CA  GLU E 565      61.356 -17.708  27.870  1.00 84.60           C
ATOM   4552  CB  GLU E 565      62.639 -18.124  27.130  1.00 84.60           C
ATOM   4553  CG  GLU E 565      63.245 -19.426  27.657  1.00 84.60           C
ATOM   4554  CD  GLU E 565      62.351 -20.580  27.233  1.00 84.60           C
ATOM   4555  OE1 GLU E 565      61.511 -20.377  26.316  1.00 84.60           O
ATOM   4556  OE2 GLU E 565      62.498 -21.684  27.823  1.00 84.60           O
ATOM   4557  C   GLU E 565      61.712 -17.557  29.319  1.00 84.60           C
ATOM   4558  O   GLU E 565      61.442 -18.442  30.132  1.00 84.60           O
ATOM   4559  N   THR E 566      62.296 -16.404  29.687  1.00105.56           N
ATOM   4560  CA  THR E 566      62.758 -16.195  31.029  1.00105.56           C
ATOM   4561  CB  THR E 566      63.403 -14.852  31.216  1.00105.56           C
ATOM   4562  OG1 THR E 566      63.996 -14.768  32.503  1.00105.56           O
ATOM   4563  CG2 THR E 566      62.337 -13.757  31.045  1.00105.56           C
ATOM   4564  C   THR E 566      61.599 -16.279  31.965  1.00105.56           C
ATOM   4565  O   THR E 566      61.719 -16.757  33.093  1.00105.56           O
ATOM   4566  N   CYS E 567      60.432 -15.790  31.527  1.00 64.05           N
ATOM   4567  CA  CYS E 567      59.319 -15.805  32.418  1.00 64.05           C
ATOM   4568  CB  CYS E 567      58.091 -15.092  31.852  1.00 64.05           C
ATOM   4569  SG  CYS E 567      56.785 -14.961  33.098  1.00 64.05           S
ATOM   4570  C   CYS E 567      58.938 -17.221  32.734  1.00 64.05           C
ATOM   4571  O   CYS E 567      58.566 -17.520  33.871  1.00 64.05           O
ATOM   4572  N   TYR E 568      58.972 -18.119  31.722  1.00170.92           N
ATOM   4573  CA  TYR E 568      58.575 -19.482  31.948  1.00170.92           C
ATOM   4574  CB  TYR E 568      57.268 -19.753  31.188  1.00170.92           C
ATOM   4575  CG  TYR E 568      56.510 -20.854  31.825  1.00170.92           C
ATOM   4576  CD1 TYR E 568      57.048 -22.108  31.969  1.00170.92           C
ATOM   4577  CD2 TYR E 568      55.222 -20.614  32.244  1.00170.92           C
ATOM   4578  CE1 TYR E 568      56.307 -23.104  32.554  1.00170.92           C
ATOM   4579  CE2 TYR E 568      54.477 -21.607  32.826  1.00170.92           C
ATOM   4580  CZ  TYR E 568      55.029 -22.853  32.980  1.00170.92           C
ATOM   4581  OH  TYR E 568      54.284 -23.887  33.571  1.00170.92           O
ATOM   4582  C   TYR E 568      59.610 -20.355  31.290  1.00170.92           C
ATOM   4583  O   TYR E 568      59.422 -20.718  30.130  1.00170.92           O
ATOM   4584  N   PRO E 569      60.640 -20.790  31.968  1.00 78.99           N
ATOM   4585  CA  PRO E 569      61.666 -21.560  31.302  1.00 78.99           C
ATOM   4586  CD  PRO E 569      61.179 -20.024  33.079  1.00 78.99           C
ATOM   4587  CB  PRO E 569      62.823 -21.643  32.293  1.00 78.99           C
ATOM   4588  CG  PRO E 569      62.684 -20.345  33.110  1.00 78.99           C
ATOM   4589  C   PRO E 569      61.158 -22.884  30.821  1.00 78.99           C
ATOM   4590  O   PRO E 569      60.221 -23.409  31.418  1.00 78.99           O
ATOM   4591  N   TYR E 570      61.769 -23.442  29.751  1.00 99.43           N
ATOM   4592  CA  TYR E 570      61.268 -24.651  29.148  1.00 99.43           C
ATOM   4593  CB  TYR E 570      61.794 -24.843  27.712  1.00 99.43           C
ATOM   4594  CG  TYR E 570      61.145 -26.030  27.089  1.00 99.43           C
ATOM   4595  CD1 TYR E 570      59.814 -25.990  26.743  1.00 99.43           C
ATOM   4596  CD2 TYR E 570      61.869 -27.168  26.819  1.00 99.43           C
ATOM   4597  CE1 TYR E 570      59.208 -27.075  26.157  1.00 99.43           C
ATOM   4598  CE2 TYR E 570      61.268 -28.257  26.232  1.00 99.43           C
ATOM   4599  CZ  TYR E 570      59.935 -28.212  25.902  1.00 99.43           C
ATOM   4600  OH  TYR E 570      59.314 -29.327  25.299  1.00 99.43           O
ATOM   4601  C   TYR E 570      61.653 -25.840  29.979  1.00 99.43           C
ATOM   4602  O   TYR E 570      62.829 -26.051  30.272  1.00 99.43           O
ATOM   4603  N   ARG E 571      60.615 -26.544  30.494  1.00174.94           N
ATOM   4604  CA  ARG E 571      60.647 -27.764  31.266  1.00174.94           C
ATOM   4605  CB  ARG E 571      59.448 -27.863  32.222  1.00174.94           C
ATOM   4606  CG  ARG E 571      59.438 -29.137  33.068  1.00174.94           C
ATOM   4607  CD  ARG E 571      60.562 -29.190  34.105  1.00174.94           C
ATOM   4608  NE  ARG E 571      60.426 -30.476  34.847  1.00174.94           N
ATOM   4609  CZ  ARG E 571      61.408 -30.874  35.708  1.00174.94           C
ATOM   4610  NH1 ARG E 571      62.518 -30.100  35.884  1.00174.94           N
ATOM   4611  NH2 ARG E 571      61.278 -32.047  36.393  1.00174.94           N
ATOM   4612  C   ARG E 571      60.673 -29.029  30.450  1.00174.94           C
ATOM   4613  O   ARG E 571      61.359 -29.981  30.814  1.00174.94           O
ATOM   4614  N   GLU E 572      59.932 -29.049  29.317  1.00125.67           N
ATOM   4615  CA  GLU E 572      59.656 -30.193  28.475  1.00125.67           C
ATOM   4616  CB  GLU E 572      60.891 -30.947  27.927  1.00125.67           C
ATOM   4617  CG  GLU E 572      61.577 -31.910  28.899  1.00125.67           C
ATOM   4618  CD  GLU E 572      62.755 -32.546  28.175  1.00125.67           C
ATOM   4619  OE1 GLU E 572      62.990 -32.179  26.992  1.00125.67           O
ATOM   4620  OE2 GLU E 572      63.435 -33.407  28.794  1.00125.67           O
ATOM   4621  C   GLU E 572      58.772 -31.168  29.196  1.00125.67           C
ATOM   4622  O   GLU E 572      58.837 -32.375  28.961  1.00125.67           O
ATOM   4623  N   ARG E 573      57.888 -30.656  30.078  1.00126.79           N
ATOM   4624  CA  ARG E 573      56.967 -31.497  30.790  1.00126.79           C
ATOM   4625  CB  ARG E 573      57.442 -31.872  32.206  1.00126.79           C
ATOM   4626  CG  ARG E 573      58.692 -32.753  32.213  1.00126.79           C
ATOM   4627  CD  ARG E 573      58.404 -34.226  31.920  1.00126.79           C
ATOM   4628  NE  ARG E 573      59.704 -34.953  31.961  1.00126.79           N
ATOM   4629  CZ  ARG E 573      60.192 -35.409  33.150  1.00126.79           C
ATOM   4630  NH1 ARG E 573      59.490 -35.198  34.302  1.00126.79           N
ATOM   4631  NH2 ARG E 573      61.384 -36.075  33.189  1.00126.79           N
ATOM   4632  C   ARG E 573      55.673 -30.750  30.951  1.00126.79           C
ATOM   4633  O   ARG E 573      55.585 -29.547  30.722  1.00126.79           O
ATOM   4634  N   ASP E 574      54.627 -31.492  31.351  1.00188.11           N
ATOM   4635  CA  ASP E 574      53.276 -31.066  31.598  1.00188.11           C
ATOM   4636  CB  ASP E 574      52.191 -32.139  31.350  1.00188.11           C
ATOM   4637  CG  ASP E 574      52.532 -33.463  32.007  1.00188.11           C
ATOM   4638  OD1 ASP E 574      53.718 -33.877  31.931  1.00188.11           O
ATOM   4639  OD2 ASP E 574      51.595 -34.102  32.553  1.00188.11           O
ATOM   4640  C   ASP E 574      53.129 -30.320  32.901  1.00188.11           C
ATOM   4641  O   ASP E 574      52.073 -30.351  33.533  1.00188.11           O
ATOM   4642  N   ALA E 575      54.238 -29.735  33.400  1.00 62.63           N
ATOM   4643  CA  ALA E 575      54.252 -29.007  34.645  1.00 62.63           C
ATOM   4644  CB  ALA E 575      55.570 -28.254  34.893  1.00 62.63           C
ATOM   4645  C   ALA E 575      53.141 -27.990  34.692  1.00 62.63           C
ATOM   4646  O   ALA E 575      52.562 -27.610  33.677  1.00 62.63           O
ATOM   4647  N   PRO E 576      52.800 -27.600  35.901  1.00130.79           N
ATOM   4648  CA  PRO E 576      51.749 -26.628  36.120  1.00130.79           C
ATOM   4649  CD  PRO E 576      52.887 -28.548  37.001  1.00130.79           C
ATOM   4650  CB  PRO E 576      51.352 -26.762  37.588  1.00130.79           C
ATOM   4651  CG  PRO E 576      51.709 -28.218  37.931  1.00130.79           C
ATOM   4652  C   PRO E 576      52.170 -25.235  35.746  1.00130.79           C
ATOM   4653  O   PRO E 576      53.370 -24.979  35.703  1.00130.79           O
ATOM   4654  N   CYS E 577      51.203 -24.323  35.484  1.00121.29           N
ATOM   4655  CA  CYS E 577      51.487 -22.971  35.056  1.00121.29           C
ATOM   4656  CB  CYS E 577      50.275 -22.228  34.484  1.00121.29           C
ATOM   4657  SG  CYS E 577      49.781 -22.801  32.846  1.00121.29           S
ATOM   4658  C   CYS E 577      51.931 -22.106  36.211  1.00121.29           C
ATOM   4659  O   CYS E 577      51.428 -22.278  37.314  1.00121.29           O
ATOM   4660  N   ARG E 578      52.887 -21.155  35.980  1.00150.61           N
ATOM   4661  CA  ARG E 578      53.324 -20.204  36.999  1.00150.61           C
ATOM   4662  CB  ARG E 578      54.044 -20.867  38.185  1.00150.61           C
ATOM   4663  CG  ARG E 578      54.502 -19.869  39.251  1.00150.61           C
ATOM   4664  CD  ARG E 578      55.221 -20.523  40.433  1.00150.61           C
ATOM   4665  NE  ARG E 578      54.226 -21.366  41.151  1.00150.61           N
ATOM   4666  CZ  ARG E 578      54.648 -22.297  42.056  1.00150.61           C
ATOM   4667  NH1 ARG E 578      55.983 -22.462  42.293  1.00150.61           N
ATOM   4668  NH2 ARG E 578      53.736 -23.063  42.722  1.00150.61           N
ATOM   4669  C   ARG E 578      54.309 -19.182  36.402  1.00150.61           C
ATOM   4670  O   ARG E 578      55.012 -19.518  35.456  1.00150.61           O
ATOM   4671  N   GLN E 579      54.371 -17.918  36.950  1.00186.46           N
ATOM   4672  CA  GLN E 579      55.208 -16.764  36.627  1.00186.46           C
ATOM   4673  CB  GLN E 579      55.718 -16.880  35.186  1.00186.46           C
ATOM   4674  CG  GLN E 579      54.553 -16.926  34.188  1.00186.46           C
ATOM   4675  CD  GLN E 579      55.051 -17.424  32.843  1.00186.46           C
ATOM   4676  OE1 GLN E 579      56.237 -17.700  32.677  1.00186.46           O
ATOM   4677  NE2 GLN E 579      54.126 -17.542  31.854  1.00186.46           N
ATOM   4678  C   GLN E 579      54.333 -15.530  36.701  1.00186.46           C
ATOM   4679  O   GLN E 579      53.237 -15.536  36.147  1.00186.46           O
ATOM   4680  N   VAL E 580      54.799 -14.414  37.326  1.00 71.96           N
ATOM   4681  CA  VAL E 580      53.935 -13.266  37.514  1.00 71.96           C
ATOM   4682  CB  VAL E 580      53.777 -12.896  38.962  1.00 71.96           C
ATOM   4683  CG1 VAL E 580      52.880 -11.651  39.071  1.00 71.96           C
ATOM   4684  CG2 VAL E 580      53.241 -14.121  39.721  1.00 71.96           C
ATOM   4685  C   VAL E 580      54.457 -12.039  36.802  1.00 71.96           C
ATOM   4686  O   VAL E 580      55.661 -11.855  36.638  1.00 71.96           O
ATOM   4687  N   SER E 581      53.513 -11.169  36.361  1.00 59.31           N
ATOM   4688  CA  SER E 581      53.727  -9.874  35.754  1.00 59.31           C
ATOM   4689  CB  SER E 581      54.246  -8.821  36.750  1.00 59.31           C
ATOM   4690  OG  SER E 581      53.277  -8.586  37.761  1.00 59.31           O
ATOM   4691  C   SER E 581      54.678  -9.915  34.597  1.00 59.31           C
ATOM   4692  O   SER E 581      55.600  -9.104  34.525  1.00 59.31           O
ATOM   4693  N   CYS E 582      54.473 -10.833  33.634  1.00 40.45           N
ATOM   4694  CA  CYS E 582      55.366 -10.859  32.509  1.00 40.45           C
ATOM   4695  CB  CYS E 582      55.840 -12.272  32.150  1.00 40.45           C
ATOM   4696  SG  CYS E 582      56.750 -12.992  33.545  1.00 40.45           S
ATOM   4697  C   CYS E 582      54.646 -10.276  31.333  1.00 40.45           C
ATOM   4698  O   CYS E 582      53.428 -10.392  31.212  1.00 40.45           O
ATOM   4699  N   ARG E 583      55.399  -9.606  30.436  1.00 96.99           N
ATOM   4700  CA  ARG E 583      54.812  -8.979  29.283  1.00 96.99           C
ATOM   4701  CB  ARG E 583      55.762  -8.015  28.552  1.00 96.99           C
ATOM   4702  CG  ARG E 583      55.135  -7.352  27.325  1.00 96.99           C
ATOM   4703  CD  ARG E 583      54.003  -6.378  27.664  1.00 96.99           C
ATOM   4704  NE  ARG E 583      54.617  -5.177  28.296  1.00 96.99           N
ATOM   4705  CZ  ARG E 583      54.796  -5.133  29.648  1.00 96.99           C
ATOM   4706  NH1 ARG E 583      54.415  -6.191  30.421  1.00 96.99           N
ATOM   4707  NH2 ARG E 583      55.355  -4.030  30.228  1.00 96.99           N
ATOM   4708  C   ARG E 583      54.417 -10.048  28.319  1.00 96.99           C
ATOM   4709  O   ARG E 583      55.074 -11.083  28.225  1.00 96.99           O
ATOM   4710  N   ARG E 584      53.310  -9.830  27.575  1.00128.32           N
ATOM   4711  CA  ARG E 584      52.886 -10.850  26.655  1.00128.32           C
ATOM   4712  CB  ARG E 584      51.563 -11.532  27.052  1.00128.32           C
ATOM   4713  CG  ARG E 584      51.657 -12.271  28.392  1.00128.32           C
ATOM   4714  CD  ARG E 584      52.536 -13.524  28.357  1.00128.32           C
ATOM   4715  NE  ARG E 584      51.753 -14.628  27.737  1.00128.32           N
ATOM   4716  CZ  ARG E 584      51.092 -15.511  28.541  1.00128.32           C
ATOM   4717  NH1 ARG E 584      51.138 -15.365  29.897  1.00128.32           N
ATOM   4718  NH2 ARG E 584      50.398 -16.550  27.992  1.00128.32           N
ATOM   4719  C   ARG E 584      52.735 -10.277  25.276  1.00128.32           C
ATOM   4720  O   ARG E 584      52.200  -9.185  25.090  1.00128.32           O
ATOM   4721  N   PHE E 585      53.235 -11.024  24.267  1.00 55.09           N
ATOM   4722  CA  PHE E 585      53.159 -10.636  22.883  1.00 55.09           C
ATOM   4723  CB  PHE E 585      54.350 -11.129  22.039  1.00 55.09           C
ATOM   4724  CG  PHE E 585      55.595 -10.471  22.531  1.00 55.09           C
ATOM   4725  CD1 PHE E 585      56.279 -10.988  23.607  1.00 55.09           C
ATOM   4726  CD2 PHE E 585      56.083  -9.343  21.912  1.00 55.09           C
ATOM   4727  CE1 PHE E 585      57.430 -10.388  24.062  1.00 55.09           C
ATOM   4728  CE2 PHE E 585      57.234  -8.739  22.363  1.00 55.09           C
ATOM   4729  CZ  PHE E 585      57.909  -9.260  23.441  1.00 55.09           C
ATOM   4730  C   PHE E 585      51.933 -11.271  22.294  1.00 55.09           C
ATOM   4731  O   PHE E 585      51.615 -12.420  22.595  1.00 55.09           O
ATOM   4732  N   ARG E 586      51.221 -10.539  21.411  1.00 42.74           N
ATOM   4733  CA  ARG E 586      50.003 -11.060  20.839  1.00 42.74           C
ATOM   4734  CB  ARG E 586      48.767 -10.204  21.166  1.00 42.74           C
ATOM   4735  CG  ARG E 586      48.446 -10.137  22.661  1.00 42.74           C
ATOM   4736  CD  ARG E 586      47.215  -9.287  22.984  1.00 42.74           C
ATOM   4737  NE  ARG E 586      47.028  -9.312  24.462  1.00 42.74           N
ATOM   4738  CZ  ARG E 586      46.265 -10.290  25.038  1.00 42.74           C
ATOM   4739  NH1 ARG E 586      45.677 -11.242  24.260  1.00 42.74           N
ATOM   4740  NH2 ARG E 586      46.096 -10.310  26.391  1.00 42.74           N
ATOM   4741  C   ARG E 586      50.138 -11.075  19.345  1.00 42.74           C
ATOM   4742  O   ARG E 586      51.059 -10.477  18.790  1.00 42.74           O
ATOM   4743  N   THR E 587      49.230 -11.802  18.654  1.00117.01           N
ATOM   4744  CA  THR E 587      49.254 -11.836  17.217  1.00117.01           C
ATOM   4745  CB  THR E 587      49.229 -13.206  16.618  1.00117.01           C
ATOM   4746  OG1 THR E 587      49.263 -13.083  15.204  1.00117.01           O
ATOM   4747  CG2 THR E 587      47.953 -13.935  17.064  1.00117.01           C
ATOM   4748  C   THR E 587      48.055 -11.108  16.689  1.00117.01           C
ATOM   4749  O   THR E 587      46.915 -11.397  17.051  1.00117.01           O
ATOM   4750  N   SER E 588      48.304 -10.119  15.808  1.00 50.10           N
ATOM   4751  CA  SER E 588      47.273  -9.303  15.233  1.00 50.10           C
ATOM   4752  CB  SER E 588      47.828  -8.041  14.543  1.00 50.10           C
ATOM   4753  OG  SER E 588      48.667  -8.395  13.454  1.00 50.10           O
ATOM   4754  C   SER E 588      46.475 -10.072  14.220  1.00 50.10           C
ATOM   4755  O   SER E 588      45.319  -9.729  13.972  1.00 50.10           O
ATOM   4756  N   GLU E 589      47.063 -11.108  13.577  1.00 87.74           N
ATOM   4757  CA  GLU E 589      46.307 -11.822  12.576  1.00 87.74           C
ATOM   4758  CB  GLU E 589      46.267 -11.077  11.228  1.00 87.74           C
ATOM   4759  CG  GLU E 589      45.280 -11.650  10.210  1.00 87.74           C
ATOM   4760  CD  GLU E 589      45.991 -12.718   9.393  1.00 87.74           C
ATOM   4761  OE1 GLU E 589      47.229 -12.876   9.570  1.00 87.74           O
ATOM   4762  OE2 GLU E 589      45.305 -13.385   8.574  1.00 87.74           O
ATOM   4763  C   GLU E 589      46.917 -13.181  12.348  1.00 87.74           C
ATOM   4764  O   GLU E 589      48.100 -13.391  12.614  1.00 87.74           O
ATOM   4765  N   TYR E 590      46.093 -14.163  11.904  1.00 77.60           N
ATOM   4766  CA  TYR E 590      46.583 -15.483  11.596  1.00 77.60           C
ATOM   4767  CB  TYR E 590      46.704 -16.392  12.834  1.00 77.60           C
ATOM   4768  CG  TYR E 590      45.399 -16.410  13.558  1.00 77.60           C
ATOM   4769  CD1 TYR E 590      45.068 -15.389  14.421  1.00 77.60           C
ATOM   4770  CD2 TYR E 590      44.512 -17.447  13.388  1.00 77.60           C
ATOM   4771  CE1 TYR E 590      43.871 -15.398  15.098  1.00 77.60           C
ATOM   4772  CE2 TYR E 590      43.314 -17.462  14.062  1.00 77.60           C
ATOM   4773  CZ  TYR E 590      42.991 -16.438  14.919  1.00 77.60           C
ATOM   4774  OH  TYR E 590      41.761 -16.456  15.611  1.00 77.60           O
ATOM   4775  C   TYR E 590      45.673 -16.138  10.592  1.00 77.60           C
ATOM   4776  O   TYR E 590      44.482 -15.833  10.532  1.00 77.60           O
ATOM   4777  N   HIS E 591      46.221 -17.061   9.766  1.00 62.21           N
ATOM   4778  CA  HIS E 591      45.413 -17.743   8.788  1.00 62.21           C
ATOM   4779  ND1 HIS E 591      46.782 -16.955   5.782  1.00 62.21           N
ATOM   4780  CG  HIS E 591      46.218 -16.321   6.868  1.00 62.21           C
ATOM   4781  CB  HIS E 591      45.019 -16.835   7.612  1.00 62.21           C
ATOM   4782  NE2 HIS E 591      48.010 -15.140   6.163  1.00 62.21           N
ATOM   4783  CD2 HIS E 591      46.980 -15.214   7.086  1.00 62.21           C
ATOM   4784  CE1 HIS E 591      47.848 -16.207   5.401  1.00 62.21           C
ATOM   4785  C   HIS E 591      46.204 -18.879   8.204  1.00 62.21           C
ATOM   4786  O   HIS E 591      47.430 -18.910   8.292  1.00 62.21           O
ATOM   4787  N   TYR E 592      45.506 -19.864   7.599  1.00 88.10           N
ATOM   4788  CA  TYR E 592      46.186 -20.924   6.902  1.00 88.10           C
ATOM   4789  CB  TYR E 592      45.338 -22.176   6.596  1.00 88.10           C
ATOM   4790  CG  TYR E 592      45.127 -23.017   7.808  1.00 88.10           C
ATOM   4791  CD1 TYR E 592      46.141 -23.825   8.270  1.00 88.10           C
ATOM   4792  CD2 TYR E 592      43.915 -23.031   8.460  1.00 88.10           C
ATOM   4793  CE1 TYR E 592      45.959 -24.621   9.376  1.00 88.10           C
ATOM   4794  CE2 TYR E 592      43.726 -23.825   9.567  1.00 88.10           C
ATOM   4795  CZ  TYR E 592      44.749 -24.620  10.027  1.00 88.10           C
ATOM   4796  OH  TYR E 592      44.557 -25.436  11.162  1.00 88.10           O
ATOM   4797  C   TYR E 592      46.524 -20.349   5.564  1.00 88.10           C
ATOM   4798  O   TYR E 592      45.707 -19.658   4.963  1.00 88.10           O
ATOM   4799  N   ILE E 593      47.747 -20.588   5.060  1.00180.23           N
ATOM   4800  CA  ILE E 593      48.069 -20.061   3.768  1.00180.23           C
ATOM   4801  CB  ILE E 593      49.475 -20.351   3.323  1.00180.23           C
ATOM   4802  CG1 ILE E 593      49.817 -19.531   2.069  1.00180.23           C
ATOM   4803  CG2 ILE E 593      49.616 -21.871   3.134  1.00180.23           C
ATOM   4804  CD1 ILE E 593      49.869 -18.026   2.326  1.00180.23           C
ATOM   4805  C   ILE E 593      47.126 -20.688   2.794  1.00180.23           C
ATOM   4806  O   ILE E 593      46.888 -21.895   2.836  1.00180.23           O
ATOM   4807  N   GLY E 594      46.557 -19.863   1.890  1.00 41.50           N
ATOM   4808  CA  GLY E 594      45.590 -20.357   0.961  1.00 41.50           C
ATOM   4809  C   GLY E 594      44.243 -19.905   1.441  1.00 41.50           C
ATOM   4810  O   GLY E 594      43.258 -20.002   0.713  1.00 41.50           O
ATOM   4811  N   GLY E 595      44.154 -19.425   2.695  1.00 41.49           N
ATOM   4812  CA  GLY E 595      42.923 -18.880   3.193  1.00 41.49           C
ATOM   4813  C   GLY E 595      42.231 -19.819   4.139  1.00 41.49           C
ATOM   4814  O   GLY E 595      41.540 -19.368   5.051  1.00 41.49           O
ATOM   4815  N   PHE E 596      42.378 -21.144   3.953  1.00 88.67           N
ATOM   4816  CA  PHE E 596      41.743 -22.086   4.836  1.00 88.67           C
ATOM   4817  CB  PHE E 596      40.255 -22.300   4.511  1.00 88.67           C
ATOM   4818  CG  PHE E 596      40.143 -22.657   3.067  1.00 88.67           C
ATOM   4819  CD1 PHE E 596      40.231 -21.672   2.109  1.00 88.67           C
ATOM   4820  CD2 PHE E 596      39.933 -23.955   2.664  1.00 88.67           C
ATOM   4821  CE1 PHE E 596      40.126 -21.975   0.772  1.00 88.67           C
ATOM   4822  CE2 PHE E 596      39.827 -24.263   1.328  1.00 88.67           C
ATOM   4823  CZ  PHE E 596      39.924 -23.275   0.379  1.00 88.67           C
ATOM   4824  C   PHE E 596      42.468 -23.387   4.697  1.00 88.67           C
ATOM   4825  O   PHE E 596      43.334 -23.532   3.837  1.00 88.67           O
ATOM   4826  N   TYR E 597      42.138 -24.380   5.546  1.00141.17           N
ATOM   4827  CA  TYR E 597      42.868 -25.614   5.481  1.00141.17           C
ATOM   4828  CB  TYR E 597      42.600 -26.520   6.701  1.00141.17           C
ATOM   4829  CG  TYR E 597      43.379 -27.787   6.590  1.00141.17           C
ATOM   4830  CD1 TYR E 597      44.676 -27.842   7.048  1.00141.17           C
ATOM   4831  CD2 TYR E 597      42.826 -28.918   6.033  1.00141.17           C
ATOM   4832  CE1 TYR E 597      45.409 -29.001   6.958  1.00141.17           C
ATOM   4833  CE2 TYR E 597      43.554 -30.083   5.941  1.00141.17           C
ATOM   4834  CZ  TYR E 597      44.847 -30.126   6.404  1.00141.17           C
ATOM   4835  OH  TYR E 597      45.594 -31.320   6.310  1.00141.17           O
ATOM   4836  C   TYR E 597      42.457 -26.327   4.227  1.00141.17           C
ATOM   4837  O   TYR E 597      41.277 -26.620   4.030  1.00141.17           O
ATOM   4838  N   GLY E 598      43.456 -26.650   3.369  1.00 55.02           N
ATOM   4839  CA  GLY E 598      43.229 -27.330   2.122  1.00 55.02           C
ATOM   4840  C   GLY E 598      43.616 -26.462   0.951  1.00 55.02           C
ATOM   4841  O   GLY E 598      43.740 -26.950  -0.170  1.00 55.02           O
ATOM   4842  N   ALA E 599      43.731 -25.144   1.181  1.00 98.09           N
ATOM   4843  CA  ALA E 599      44.118 -24.085   0.287  1.00 98.09           C
ATOM   4844  CB  ALA E 599      43.682 -22.714   0.808  1.00 98.09           C
ATOM   4845  C   ALA E 599      45.593 -24.017  -0.008  1.00 98.09           C
ATOM   4846  O   ALA E 599      46.003 -23.320  -0.928  1.00 98.09           O
ATOM   4847  N   CYS E 600      46.454 -24.606   0.832  1.00 77.31           N
ATOM   4848  CA  CYS E 600      47.881 -24.392   0.731  1.00 77.31           C
ATOM   4849  CB  CYS E 600      48.655 -24.996   1.916  1.00 77.31           C
ATOM   4850  SG  CYS E 600      50.428 -24.599   1.876  1.00 77.31           S
ATOM   4851  C   CYS E 600      48.494 -24.925  -0.536  1.00 77.31           C
ATOM   4852  O   CYS E 600      48.034 -25.905  -1.120  1.00 77.31           O
ATOM   4853  N   ASN E 601      49.558 -24.230  -1.013  1.00 82.43           N
ATOM   4854  CA  ASN E 601      50.325 -24.661  -2.153  1.00 82.43           C
ATOM   4855  CB  ASN E 601      49.714 -24.278  -3.512  1.00 82.43           C
ATOM   4856  CG  ASN E 601      49.621 -22.767  -3.587  1.00 82.43           C
ATOM   4857  OD1 ASN E 601      50.548 -22.093  -4.033  1.00 82.43           O
ATOM   4858  ND2 ASN E 601      48.463 -22.220  -3.137  1.00 82.43           N
ATOM   4859  C   ASN E 601      51.700 -24.053  -2.052  1.00 82.43           C
ATOM   4860  O   ASN E 601      51.948 -23.180  -1.222  1.00 82.43           O
ATOM   4861  N   GLU E 602      52.641 -24.523  -2.899  1.00102.42           N
ATOM   4862  CA  GLU E 602      54.014 -24.092  -2.860  1.00102.42           C
ATOM   4863  CB  GLU E 602      54.911 -24.869  -3.846  1.00102.42           C
ATOM   4864  CG  GLU E 602      56.417 -24.700  -3.604  1.00102.42           C
ATOM   4865  CD  GLU E 602      56.957 -23.506  -4.383  1.00102.42           C
ATOM   4866  OE1 GLU E 602      57.343 -23.698  -5.568  1.00102.42           O
ATOM   4867  OE2 GLU E 602      57.015 -22.393  -3.797  1.00102.42           O
ATOM   4868  C   GLU E 602      54.127 -22.640  -3.211  1.00102.42           C
ATOM   4869  O   GLU E 602      54.859 -21.897  -2.556  1.00102.42           O
ATOM   4870  N   ASP E 603      53.389 -22.196  -4.247  1.00 98.56           N
ATOM   4871  CA  ASP E 603      53.477 -20.841  -4.713  1.00 98.56           C
ATOM   4872  CB  ASP E 603      52.496 -20.556  -5.857  1.00 98.56           C
ATOM   4873  CG  ASP E 603      52.527 -19.059  -6.124  1.00 98.56           C
ATOM   4874  OD1 ASP E 603      53.593 -18.427  -5.893  1.00 98.56           O
ATOM   4875  OD2 ASP E 603      51.472 -18.522  -6.553  1.00 98.56           O
ATOM   4876  C   ASP E 603      53.113 -19.902  -3.612  1.00 98.56           C
ATOM   4877  O   ASP E 603      53.838 -18.946  -3.336  1.00 98.56           O
ATOM   4878  N   LEU E 604      51.984 -20.166  -2.933  1.00 49.96           N
ATOM   4879  CA  LEU E 604      51.527 -19.298  -1.889  1.00 49.96           C
ATOM   4880  CB  LEU E 604      50.151 -19.688  -1.318  1.00 49.96           C
ATOM   4881  CG  LEU E 604      48.996 -19.524  -2.325  1.00 49.96           C
ATOM   4882  CD1 LEU E 604      47.646 -19.874  -1.679  1.00 49.96           C
ATOM   4883  CD2 LEU E 604      49.005 -18.133  -2.981  1.00 49.96           C
ATOM   4884  C   LEU E 604      52.509 -19.320  -0.764  1.00 49.96           C
ATOM   4885  O   LEU E 604      52.727 -18.306  -0.105  1.00 49.96           O
ATOM   4886  N   MET E 605      53.117 -20.489  -0.502  1.00 48.32           N
ATOM   4887  CA  MET E 605      54.025 -20.600   0.606  1.00 48.32           C
ATOM   4888  CB  MET E 605      54.544 -22.037   0.795  1.00 48.32           C
ATOM   4889  CG  MET E 605      53.448 -23.013   1.233  1.00 48.32           C
ATOM   4890  SD  MET E 605      53.952 -24.759   1.298  1.00 48.32           S
ATOM   4891  CE  MET E 605      55.088 -24.564   2.700  1.00 48.32           C
ATOM   4892  C   MET E 605      55.198 -19.694   0.389  1.00 48.32           C
ATOM   4893  O   MET E 605      55.622 -18.984   1.298  1.00 48.32           O
ATOM   4894  N   ARG E 606      55.747 -19.677  -0.835  1.00189.50           N
ATOM   4895  CA  ARG E 606      56.897 -18.867  -1.119  1.00189.50           C
ATOM   4896  CB  ARG E 606      57.389 -19.066  -2.561  1.00189.50           C
ATOM   4897  CG  ARG E 606      58.474 -18.078  -2.976  1.00189.50           C
ATOM   4898  CD  ARG E 606      58.741 -18.049  -4.483  1.00189.50           C
ATOM   4899  NE  ARG E 606      59.289 -19.376  -4.879  1.00189.50           N
ATOM   4900  CZ  ARG E 606      59.508 -19.647  -6.199  1.00189.50           C
ATOM   4901  NH1 ARG E 606      59.219 -18.706  -7.145  1.00189.50           N
ATOM   4902  NH2 ARG E 606      60.016 -20.858  -6.573  1.00189.50           N
ATOM   4903  C   ARG E 606      56.547 -17.418  -0.990  1.00189.50           C
ATOM   4904  O   ARG E 606      57.360 -16.620  -0.527  1.00189.50           O
ATOM   4905  N   LEU E 607      55.337 -17.026  -1.436  1.00 43.27           N
ATOM   4906  CA  LEU E 607      54.956 -15.642  -1.376  1.00 43.27           C
ATOM   4907  CB  LEU E 607      53.562 -15.378  -1.978  1.00 43.27           C
ATOM   4908  CG  LEU E 607      53.470 -15.646  -3.491  1.00 43.27           C
ATOM   4909  CD1 LEU E 607      52.056 -15.362  -4.020  1.00 43.27           C
ATOM   4910  CD2 LEU E 607      54.553 -14.876  -4.263  1.00 43.27           C
ATOM   4911  C   LEU E 607      54.898 -15.224   0.058  1.00 43.27           C
ATOM   4912  O   LEU E 607      55.418 -14.171   0.426  1.00 43.27           O
ATOM   4913  N   GLU E 608      54.280 -16.054   0.917  1.00 66.73           N
ATOM   4914  CA  GLU E 608      54.165 -15.673   2.294  1.00 66.73           C
ATOM   4915  CB  GLU E 608      53.394 -16.662   3.179  1.00 66.73           C
ATOM   4916  CG  GLU E 608      53.332 -16.162   4.629  1.00 66.73           C
ATOM   4917  CD  GLU E 608      52.805 -17.272   5.520  1.00 66.73           C
ATOM   4918  OE1 GLU E 608      51.872 -17.995   5.082  1.00 66.73           O
ATOM   4919  OE2 GLU E 608      53.330 -17.402   6.658  1.00 66.73           O
ATOM   4920  C   GLU E 608      55.530 -15.575   2.902  1.00 66.73           C
ATOM   4921  O   GLU E 608      55.818 -14.646   3.656  1.00 66.73           O
ATOM   4922  N   LEU E 609      56.411 -16.529   2.564  1.00124.91           N
ATOM   4923  CA  LEU E 609      57.702 -16.622   3.183  1.00124.91           C
ATOM   4924  CB  LEU E 609      58.496 -17.791   2.562  1.00124.91           C
ATOM   4925  CG  LEU E 609      59.789 -18.221   3.286  1.00124.91           C
ATOM   4926  CD1 LEU E 609      60.827 -17.095   3.358  1.00124.91           C
ATOM   4927  CD2 LEU E 609      59.476 -18.862   4.643  1.00124.91           C
ATOM   4928  C   LEU E 609      58.480 -15.356   2.954  1.00124.91           C
ATOM   4929  O   LEU E 609      58.933 -14.717   3.902  1.00124.91           O
ATOM   4930  N   LEU E 610      58.642 -14.941   1.683  1.00143.05           N
ATOM   4931  CA  LEU E 610      59.440 -13.783   1.387  1.00143.05           C
ATOM   4932  CB  LEU E 610      59.700 -13.617  -0.120  1.00143.05           C
ATOM   4933  CG  LEU E 610      60.553 -12.383  -0.464  1.00143.05           C
ATOM   4934  CD1 LEU E 610      61.971 -12.500   0.119  1.00143.05           C
ATOM   4935  CD2 LEU E 610      60.550 -12.107  -1.976  1.00143.05           C
ATOM   4936  C   LEU E 610      58.780 -12.521   1.853  1.00143.05           C
ATOM   4937  O   LEU E 610      59.443 -11.621   2.368  1.00143.05           O
ATOM   4938  N   ARG E 611      57.465 -12.382   1.611  1.00134.00           N
ATOM   4939  CA  ARG E 611      56.826 -11.159   1.999  1.00134.00           C
ATOM   4940  CB  ARG E 611      55.397 -11.032   1.441  1.00134.00           C
ATOM   4941  CG  ARG E 611      55.341 -10.912  -0.083  1.00134.00           C
ATOM   4942  CD  ARG E 611      53.919 -10.783  -0.635  1.00134.00           C
ATOM   4943  NE  ARG E 611      53.434  -9.411  -0.315  1.00134.00           N
ATOM   4944  CZ  ARG E 611      53.709  -8.375  -1.162  1.00134.00           C
ATOM   4945  NH1 ARG E 611      54.427  -8.596  -2.300  1.00134.00           N
ATOM   4946  NH2 ARG E 611      53.262  -7.119  -0.870  1.00134.00           N
ATOM   4947  C   ARG E 611      56.726 -11.043   3.491  1.00134.00           C
ATOM   4948  O   ARG E 611      57.116 -10.022   4.054  1.00134.00           O
ATOM   4949  N   SER E 612      56.150 -12.078   4.147  1.00124.17           N
ATOM   4950  CA  SER E 612      55.844 -12.084   5.558  1.00124.17           C
ATOM   4951  CB  SER E 612      54.567 -12.876   5.870  1.00124.17           C
ATOM   4952  OG  SER E 612      54.267 -12.750   7.250  1.00124.17           O
ATOM   4953  C   SER E 612      56.903 -12.597   6.506  1.00124.17           C
ATOM   4954  O   SER E 612      57.036 -12.071   7.610  1.00124.17           O
ATOM   4955  N   GLY E 613      57.646 -13.669   6.156  1.00 50.02           N
ATOM   4956  CA  GLY E 613      58.604 -14.210   7.089  1.00 50.02           C
ATOM   4957  C   GLY E 613      58.395 -15.699   7.202  1.00 50.02           C
ATOM   4958  O   GLY E 613      57.527 -16.265   6.540  1.00 50.02           O
ATOM   4959  N   PRO E 614      59.155 -16.349   8.061  1.00 79.62           N
ATOM   4960  CA  PRO E 614      59.048 -17.777   8.208  1.00 79.62           C
ATOM   4961  CD  PRO E 614      60.485 -15.868   8.403  1.00 79.62           C
ATOM   4962  CB  PRO E 614      60.223 -18.192   9.088  1.00 79.62           C
ATOM   4963  CG  PRO E 614      61.290 -17.124   8.780  1.00 79.62           C
ATOM   4964  C   PRO E 614      57.696 -18.139   8.739  1.00 79.62           C
ATOM   4965  O   PRO E 614      57.104 -17.339   9.460  1.00 79.62           O
ATOM   4966  N   LEU E 615      57.180 -19.324   8.362  1.00109.41           N
ATOM   4967  CA  LEU E 615      55.867 -19.720   8.790  1.00109.41           C
ATOM   4968  CB  LEU E 615      54.797 -19.625   7.686  1.00109.41           C
ATOM   4969  CG  LEU E 615      55.003 -20.599   6.509  1.00109.41           C
ATOM   4970  CD1 LEU E 615      53.892 -20.438   5.458  1.00109.41           C
ATOM   4971  CD2 LEU E 615      56.408 -20.473   5.900  1.00109.41           C
ATOM   4972  C   LEU E 615      55.923 -21.144   9.238  1.00109.41           C
ATOM   4973  O   LEU E 615      56.831 -21.889   8.871  1.00109.41           O
ATOM   4974  N   ALA E 616      54.948 -21.548  10.082  1.00 40.93           N
ATOM   4975  CA  ALA E 616      54.893 -22.892  10.586  1.00 40.93           C
ATOM   4976  CB  ALA E 616      53.995 -23.041  11.827  1.00 40.93           C
ATOM   4977  C   ALA E 616      54.355 -23.815   9.528  1.00 40.93           C
ATOM   4978  O   ALA E 616      53.446 -23.465   8.776  1.00 40.93           O
ATOM   4979  N   ILE E 617      54.914 -25.042   9.464  1.00174.30           N
ATOM   4980  CA  ILE E 617      54.505 -26.037   8.507  1.00174.30           C
ATOM   4981  CB  ILE E 617      55.504 -26.206   7.400  1.00174.30           C
ATOM   4982  CG1 ILE E 617      55.749 -24.857   6.721  1.00174.30           C
ATOM   4983  CG2 ILE E 617      54.997 -27.283   6.425  1.00174.30           C
ATOM   4984  CD1 ILE E 617      54.514 -24.281   6.049  1.00174.30           C
ATOM   4985  C   ILE E 617      54.476 -27.347   9.242  1.00174.30           C
ATOM   4986  O   ILE E 617      55.079 -27.473  10.306  1.00174.30           O
ATOM   4987  N   SER E 618      53.739 -28.348   8.713  1.00 84.97           N
ATOM   4988  CA  SER E 618      53.733 -29.652   9.318  1.00 84.97           C
ATOM   4989  CB  SER E 618      52.407 -30.001  10.014  1.00 84.97           C
ATOM   4990  OG  SER E 618      52.174 -29.111  11.096  1.00 84.97           O
ATOM   4991  C   SER E 618      53.934 -30.656   8.220  1.00 84.97           C
ATOM   4992  O   SER E 618      53.595 -30.401   7.065  1.00 84.97           O
ATOM   4993  N   PHE E 619      54.523 -31.825   8.553  1.00183.07           N
ATOM   4994  CA  PHE E 619      54.734 -32.844   7.561  1.00183.07           C
ATOM   4995  CB  PHE E 619      56.032 -32.663   6.744  1.00183.07           C
ATOM   4996  CG  PHE E 619      57.229 -32.845   7.617  1.00183.07           C
ATOM   4997  CD1 PHE E 619      57.716 -31.804   8.373  1.00183.07           C
ATOM   4998  CD2 PHE E 619      57.869 -34.062   7.682  1.00183.07           C
ATOM   4999  CE1 PHE E 619      58.821 -31.972   9.175  1.00183.07           C
ATOM   5000  CE2 PHE E 619      58.976 -34.236   8.481  1.00183.07           C
ATOM   5001  CZ  PHE E 619      59.456 -33.190   9.230  1.00183.07           C
ATOM   5002  C   PHE E 619      54.776 -34.169   8.253  1.00183.07           C
ATOM   5003  O   PHE E 619      54.760 -34.240   9.482  1.00183.07           O
ATOM   5004  N   GLU E 620      54.806 -35.268   7.471  1.00117.88           N
ATOM   5005  CA  GLU E 620      54.815 -36.564   8.088  1.00117.88           C
ATOM   5006  CB  GLU E 620      53.999 -37.622   7.325  1.00117.88           C
ATOM   5007  CG  GLU E 620      53.944 -38.982   8.028  1.00117.88           C
ATOM   5008  CD  GLU E 620      53.032 -38.866   9.243  1.00117.88           C
ATOM   5009  OE1 GLU E 620      52.507 -37.747   9.488  1.00117.88           O
ATOM   5010  OE2 GLU E 620      52.847 -39.898   9.943  1.00117.88           O
ATOM   5011  C   GLU E 620      56.229 -37.037   8.167  1.00117.88           C
ATOM   5012  O   GLU E 620      56.919 -37.171   7.157  1.00117.88           O
ATOM   5013  N   VAL E 621      56.698 -37.284   9.403  1.00 74.50           N
ATOM   5014  CA  VAL E 621      58.027 -37.766   9.614  1.00 74.50           C
ATOM   5015  CB  VAL E 621      58.575 -37.434  10.975  1.00 74.50           C
ATOM   5016  CG1 VAL E 621      59.912 -38.170  11.166  1.00 74.50           C
ATOM   5017  CG2 VAL E 621      58.696 -35.905  11.099  1.00 74.50           C
ATOM   5018  C   VAL E 621      57.980 -39.252   9.499  1.00 74.50           C
ATOM   5019  O   VAL E 621      57.083 -39.901  10.035  1.00 74.50           O
ATOM   5020  N   TYR E 622      58.963 -39.828   8.783  1.00 77.55           N
ATOM   5021  CA  TYR E 622      59.041 -41.250   8.643  1.00 77.55           C
ATOM   5022  CB  TYR E 622      58.831 -41.764   7.207  1.00 77.55           C
ATOM   5023  CG  TYR E 622      57.373 -41.643   6.895  1.00 77.55           C
ATOM   5024  CD1 TYR E 622      56.494 -42.629   7.284  1.00 77.55           C
ATOM   5025  CD2 TYR E 622      56.873 -40.552   6.224  1.00 77.55           C
ATOM   5026  CE1 TYR E 622      55.152 -42.532   6.999  1.00 77.55           C
ATOM   5027  CE2 TYR E 622      55.533 -40.446   5.933  1.00 77.55           C
ATOM   5028  CZ  TYR E 622      54.668 -41.439   6.323  1.00 77.55           C
ATOM   5029  OH  TYR E 622      53.291 -41.337   6.029  1.00 77.55           O
ATOM   5030  C   TYR E 622      60.396 -41.647   9.134  1.00 77.55           C
[truncated: 513,903 more chars]
