# Supplementary material for: Evolutionary Analysis of Dipeptidyl Peptidase I
Source: Int J Mol Sci. 2022 Feb 6;23(3):1852. doi: 10.3390/ijms23031852 (PMC8836896; doi:10.3390/ijms23031852)
Supplement: Supplementary file 1 [file ijms-23-01852-s001.zip › Supplementary File S2 Homology models/Modeller/Strongylocentrotus purpuratus/mod.B99990009.pdb]

EXPDTA    THEORETICAL MODEL, MODELLER 10.1 2021/11/04 16:21:53
REMARK   6 MODELLER OBJECTIVE FUNCTION:     12349.8633
REMARK   6 MODELLER BEST TEMPLATE % SEQ ID:  54.545
REMARK   6 SEQUENCE: mod
REMARK   6 ALIGNMENT: alignment.pir
REMARK   6 SCRIPT: model.py
REMARK   6 DOPE score: -158410.31250
REMARK   6 GA341 score: 1.00000
REMARK   6 DOPE-HR score: -126288.28125
REMARK   6 TEMPLATE: 1K3B 1:A - 119:A MODELS 1:A - 121:A AT 54.5%
REMARK   6 TEMPLATE: 1K3B 120:B - 283:B MODELS 122:B - 284:B AT 54.5%
REMARK   6 TEMPLATE: 1K3B 284:C - 351:C MODELS 285:C - 355:C AT 54.5%
REMARK   6 TEMPLATE: 1K3B 353:D - 471:D MODELS 356:D - 476:D AT 54.5%
REMARK   6 TEMPLATE: 1K3B 472:E - 635:E MODELS 477:E - 639:E AT 54.5%
REMARK   6 TEMPLATE: 1K3B 636:F - 703:F MODELS 640:F - 710:F AT 54.5%
REMARK   6 TEMPLATE: 1K3B 705:G - 823:G MODELS 711:G - 831:G AT 54.5%
REMARK   6 TEMPLATE: 1K3B 824:H - 987:H MODELS 832:H - 994:H AT 54.5%
REMARK   6 TEMPLATE: 1K3B 988:I - 1055:I MODELS 995:I - 1065:I AT 54.5%
REMARK   6 TEMPLATE: 1K3B 1057:J - 1175:J MODELS 1066:J - 1186:J AT 54.5%
REMARK   6 TEMPLATE: 1K3B 1176:K - 1339:K MODELS 1187:K - 1349:K AT 54.5%
REMARK   6 TEMPLATE: 1K3B 1340:L - 1407:L MODELS 1350:L - 1420:L AT 54.5%
SSBOND   1 CYS A    6    CYS A   96                          1555   1555  2.03
SSBOND   2 CYS A   30    CYS A  113                          1555   1555  2.03
SSBOND   3 CYS B  146    CYS B  189                          1555   1555  2.03
SSBOND   4 CYS B  182    CYS B  222                          1555   1555  2.03
SSBOND   5 CYS B  212    CYS B  227                          1555   1555  2.03
SSBOND   6 CYS D  361    CYS D  451                          1555   1555  2.03
SSBOND   7 CYS D  385    CYS D  468                          1555   1555  2.03
SSBOND   8 CYS E  501    CYS E  544                          1555   1555  2.03
SSBOND   9 CYS E  537    CYS E  577                          1555   1555  2.04
SSBOND  10 CYS E  567    CYS E  582                          1555   1555  2.03
SSBOND  11 CYS G  716    CYS G  806                          1555   1555  2.03
SSBOND  12 CYS G  740    CYS G  823                          1555   1555  2.03
SSBOND  13 CYS H  856    CYS H  899                          1555   1555  2.03
SSBOND  14 CYS H  892    CYS H  932                          1555   1555  2.03
SSBOND  15 CYS H  922    CYS H  937                          1555   1555  2.02
SSBOND  16 CYS J 1071    CYS J 1161                          1555   1555  2.03
SSBOND  17 CYS J 1095    CYS J 1178                          1555   1555  2.03
SSBOND  18 CYS K 1211    CYS K 1254                          1555   1555  2.03
SSBOND  19 CYS K 1247    CYS K 1287                          1555   1555  2.04
SSBOND  20 CYS K 1277    CYS K 1292                          1555   1555  2.03
ATOM      1  N   ASP A   1      30.704  25.290  24.030  1.00 35.17           N
ATOM      2  CA  ASP A   1      31.941  25.792  23.387  1.00 35.17           C
ATOM      3  CB  ASP A   1      31.606  26.880  22.353  1.00 35.17           C
ATOM      4  CG  ASP A   1      30.774  26.258  21.240  1.00 35.17           C
ATOM      5  OD1 ASP A   1      30.441  25.048  21.350  1.00 35.17           O
ATOM      6  OD2 ASP A   1      30.458  26.989  20.263  1.00 35.17           O
ATOM      7  C   ASP A   1      32.799  26.414  24.434  1.00 35.17           C
ATOM      8  O   ASP A   1      32.324  26.768  25.511  1.00 35.17           O
ATOM      9  N   THR A   2      34.107  26.515  24.151  1.00 43.62           N
ATOM     10  CA  THR A   2      35.003  27.182  25.040  1.00 43.62           C
ATOM     11  CB  THR A   2      36.394  26.617  25.034  1.00 43.62           C
ATOM     12  OG1 THR A   2      36.972  26.750  23.743  1.00 43.62           O
ATOM     13  CG2 THR A   2      36.324  25.133  25.434  1.00 43.62           C
ATOM     14  C   THR A   2      35.072  28.577  24.516  1.00 43.62           C
ATOM     15  O   THR A   2      34.503  28.885  23.471  1.00 43.62           O
ATOM     16  N   PRO A   3      35.735  29.433  25.227  1.00145.34           N
ATOM     17  CA  PRO A   3      35.869  30.805  24.818  1.00145.34           C
ATOM     18  CD  PRO A   3      35.904  29.268  26.660  1.00145.34           C
ATOM     19  CB  PRO A   3      36.346  31.568  26.058  1.00145.34           C
ATOM     20  CG  PRO A   3      36.758  30.477  27.065  1.00145.34           C
ATOM     21  C   PRO A   3      36.772  30.952  23.632  1.00145.34           C
ATOM     22  O   PRO A   3      36.850  32.052  23.088  1.00145.34           O
ATOM     23  N   ALA A   4      37.476  29.878  23.227  1.00 59.27           N
ATOM     24  CA  ALA A   4      38.453  29.979  22.175  1.00 59.27           C
ATOM     25  CB  ALA A   4      39.381  28.754  22.092  1.00 59.27           C
ATOM     26  C   ALA A   4      37.830  30.155  20.824  1.00 59.27           C
ATOM     27  O   ALA A   4      36.828  29.528  20.483  1.00 59.27           O
ATOM     28  N   ASN A   5      38.441  31.048  20.015  1.00137.43           N
ATOM     29  CA  ASN A   5      38.043  31.261  18.654  1.00137.43           C
ATOM     30  CB  ASN A   5      37.392  32.641  18.442  1.00137.43           C
ATOM     31  CG  ASN A   5      36.801  32.708  17.042  1.00137.43           C
ATOM     32  OD1 ASN A   5      37.482  32.443  16.053  1.00137.43           O
ATOM     33  ND2 ASN A   5      35.494  33.073  16.953  1.00137.43           N
ATOM     34  C   ASN A   5      39.312  31.229  17.855  1.00137.43           C
ATOM     35  O   ASN A   5      39.836  32.273  17.468  1.00137.43           O
ATOM     36  N   CYS A   6      39.827  30.019  17.555  1.00 60.67           N
ATOM     37  CA  CYS A   6      41.081  29.920  16.858  1.00 60.67           C
ATOM     38  CB  CYS A   6      42.061  28.926  17.505  1.00 60.67           C
ATOM     39  SG  CYS A   6      42.574  29.504  19.150  1.00 60.67           S
ATOM     40  C   CYS A   6      40.834  29.520  15.436  1.00 60.67           C
ATOM     41  O   CYS A   6      39.757  29.043  15.086  1.00 60.67           O
ATOM     42  N   SER A   7      41.847  29.706  14.565  1.00 47.73           N
ATOM     43  CA  SER A   7      41.647  29.462  13.165  1.00 47.73           C
ATOM     44  CB  SER A   7      42.011  30.668  12.283  1.00 47.73           C
ATOM     45  OG  SER A   7      43.406  30.923  12.366  1.00 47.73           O
ATOM     46  C   SER A   7      42.497  28.326  12.693  1.00 47.73           C
ATOM     47  O   SER A   7      43.423  27.874  13.365  1.00 47.73           O
ATOM     48  N   PHE A   8      42.172  27.860  11.472  1.00 80.14           N
ATOM     49  CA  PHE A   8      42.818  26.782  10.780  1.00 80.14           C
ATOM     50  CB  PHE A   8      42.172  26.559   9.400  1.00 80.14           C
ATOM     51  CG  PHE A   8      42.866  25.457   8.678  1.00 80.14           C
ATOM     52  CD1 PHE A   8      42.547  24.142   8.925  1.00 80.14           C
ATOM     53  CD2 PHE A   8      43.827  25.745   7.737  1.00 80.14           C
ATOM     54  CE1 PHE A   8      43.186  23.129   8.249  1.00 80.14           C
ATOM     55  CE2 PHE A   8      44.469  24.736   7.059  1.00 80.14           C
ATOM     56  CZ  PHE A   8      44.149  23.425   7.315  1.00 80.14           C
ATOM     57  C   PHE A   8      44.254  27.164  10.573  1.00 80.14           C
ATOM     58  O   PHE A   8      45.155  26.333  10.675  1.00 80.14           O
ATOM     59  N   GLU A   9      44.515  28.441  10.254  1.00 77.19           N
ATOM     60  CA  GLU A   9      45.867  28.872  10.030  1.00 77.19           C
ATOM     61  CB  GLU A   9      45.959  30.345   9.596  1.00 77.19           C
ATOM     62  CG  GLU A   9      47.393  30.818   9.346  1.00 77.19           C
ATOM     63  CD  GLU A   9      47.340  32.280   8.927  1.00 77.19           C
ATOM     64  OE1 GLU A   9      46.212  32.837   8.866  1.00 77.19           O
ATOM     65  OE2 GLU A   9      48.427  32.859   8.661  1.00 77.19           O
ATOM     66  C   GLU A   9      46.640  28.730  11.304  1.00 77.19           C
ATOM     67  O   GLU A   9      47.812  28.360  11.297  1.00 77.19           O
ATOM     68  N   GLU A  10      45.991  29.009  12.447  1.00131.02           N
ATOM     69  CA  GLU A  10      46.661  28.945  13.712  1.00131.02           C
ATOM     70  CB  GLU A  10      45.712  29.249  14.875  1.00131.02           C
ATOM     71  CG  GLU A  10      46.272  28.792  16.214  1.00131.02           C
ATOM     72  CD  GLU A  10      45.749  27.386  16.482  1.00131.02           C
ATOM     73  OE1 GLU A  10      44.502  27.223  16.558  1.00131.02           O
ATOM     74  OE2 GLU A  10      46.590  26.457  16.616  1.00131.02           O
ATOM     75  C   GLU A  10      47.184  27.559  13.917  1.00131.02           C
ATOM     76  O   GLU A  10      48.245  27.375  14.513  1.00131.02           O
ATOM     77  N   ILE A  11      46.406  26.547  13.486  1.00143.43           N
ATOM     78  CA  ILE A  11      46.768  25.163  13.645  1.00143.43           C
ATOM     79  CB  ILE A  11      45.616  24.186  13.603  1.00143.43           C
ATOM     80  CG1 ILE A  11      44.918  24.124  12.242  1.00143.43           C
ATOM     81  CG2 ILE A  11      44.670  24.559  14.755  1.00143.43           C
ATOM     82  CD1 ILE A  11      43.839  23.047  12.166  1.00143.43           C
ATOM     83  C   ILE A  11      47.882  24.712  12.734  1.00143.43           C
ATOM     84  O   ILE A  11      48.622  23.793  13.080  1.00143.43           O
ATOM     85  N   GLU A  12      48.010  25.271  11.512  1.00 48.77           N
ATOM     86  CA  GLU A  12      49.055  24.782  10.640  1.00 48.77           C
ATOM     87  CB  GLU A  12      49.006  25.375   9.222  1.00 48.77           C
ATOM     88  CG  GLU A  12      47.792  24.924   8.406  1.00 48.77           C
ATOM     89  CD  GLU A  12      47.881  25.585   7.038  1.00 48.77           C
ATOM     90  OE1 GLU A  12      48.824  26.396   6.834  1.00 48.77           O
ATOM     91  OE2 GLU A  12      47.010  25.288   6.178  1.00 48.77           O
ATOM     92  C   GLU A  12      50.394  25.132  11.224  1.00 48.77           C
ATOM     93  O   GLU A  12      50.572  26.219  11.769  1.00 48.77           O
ATOM     94  N   GLY A  13      51.380  24.207  11.135  1.00 36.87           N
ATOM     95  CA  GLY A  13      52.696  24.506  11.633  1.00 36.87           C
ATOM     96  C   GLY A  13      53.224  23.341  12.412  1.00 36.87           C
ATOM     97  O   GLY A  13      52.726  22.221  12.299  1.00 36.87           O
ATOM     98  N   ARG A  14      54.279  23.580  13.227  1.00123.60           N
ATOM     99  CA  ARG A  14      54.804  22.490  13.997  1.00123.60           C
ATOM    100  CB  ARG A  14      56.328  22.299  13.946  1.00123.60           C
ATOM    101  CG  ARG A  14      56.809  21.113  14.788  1.00123.60           C
ATOM    102  CD  ARG A  14      58.310  20.830  14.682  1.00123.60           C
ATOM    103  NE  ARG A  14      59.036  22.028  15.188  1.00123.60           N
ATOM    104  CZ  ARG A  14      59.492  22.968  14.310  1.00123.60           C
ATOM    105  NH1 ARG A  14      59.308  22.791  12.969  1.00123.60           N
ATOM    106  NH2 ARG A  14      60.138  24.078  14.771  1.00123.60           N
ATOM    107  C   ARG A  14      54.402  22.649  15.424  1.00123.60           C
ATOM    108  O   ARG A  14      54.404  23.748  15.980  1.00123.60           O
ATOM    109  N   TRP A  15      54.028  21.516  16.047  1.00 60.16           N
ATOM    110  CA  TRP A  15      53.586  21.529  17.409  1.00 60.16           C
ATOM    111  CB  TRP A  15      52.121  21.089  17.580  1.00 60.16           C
ATOM    112  CG  TRP A  15      51.105  22.058  17.023  1.00 60.16           C
ATOM    113  CD2 TRP A  15      50.334  22.964  17.828  1.00 60.16           C
ATOM    114  CD1 TRP A  15      50.711  22.254  15.732  1.00 60.16           C
ATOM    115  NE1 TRP A  15      49.746  23.233  15.680  1.00 60.16           N
ATOM    116  CE2 TRP A  15      49.503  23.676  16.964  1.00 60.16           C
ATOM    117  CE3 TRP A  15      50.318  23.181  19.176  1.00 60.16           C
ATOM    118  CZ2 TRP A  15      48.640  24.623  17.438  1.00 60.16           C
ATOM    119  CZ3 TRP A  15      49.449  24.138  19.650  1.00 60.16           C
ATOM    120  CH2 TRP A  15      48.626  24.844  18.797  1.00 60.16           C
ATOM    121  C   TRP A  15      54.416  20.549  18.174  1.00 60.16           C
ATOM    122  O   TRP A  15      54.827  19.519  17.644  1.00 60.16           O
ATOM    123  N   LYS A  16      54.709  20.868  19.449  1.00 70.29           N
ATOM    124  CA  LYS A  16      55.430  19.940  20.268  1.00 70.29           C
ATOM    125  CB  LYS A  16      56.637  20.545  21.003  1.00 70.29           C
ATOM    126  CG  LYS A  16      57.787  20.945  20.082  1.00 70.29           C
ATOM    127  CD  LYS A  16      58.859  21.773  20.789  1.00 70.29           C
ATOM    128  CE  LYS A  16      59.731  20.957  21.746  1.00 70.29           C
ATOM    129  NZ  LYS A  16      60.738  21.833  22.385  1.00 70.29           N
ATOM    130  C   LYS A  16      54.472  19.493  21.318  1.00 70.29           C
ATOM    131  O   LYS A  16      53.849  20.315  21.990  1.00 70.29           O
ATOM    132  N   PHE A  17      54.312  18.166  21.475  1.00 82.86           N
ATOM    133  CA  PHE A  17      53.398  17.707  22.475  1.00 82.86           C
ATOM    134  CB  PHE A  17      52.349  16.694  21.977  1.00 82.86           C
ATOM    135  CG  PHE A  17      51.495  17.339  20.936  1.00 82.86           C
ATOM    136  CD1 PHE A  17      50.773  18.476  21.217  1.00 82.86           C
ATOM    137  CD2 PHE A  17      51.380  16.774  19.686  1.00 82.86           C
ATOM    138  CE1 PHE A  17      49.977  19.059  20.258  1.00 82.86           C
ATOM    139  CE2 PHE A  17      50.585  17.352  18.724  1.00 82.86           C
ATOM    140  CZ  PHE A  17      49.884  18.498  19.008  1.00 82.86           C
ATOM    141  C   PHE A  17      54.187  17.016  23.543  1.00 82.86           C
ATOM    142  O   PHE A  17      54.957  16.096  23.272  1.00 82.86           O
ATOM    143  N   LEU A  18      54.011  17.456  24.803  1.00 96.16           N
ATOM    144  CA  LEU A  18      54.670  16.817  25.908  1.00 96.16           C
ATOM    145  CB  LEU A  18      55.092  17.789  27.023  1.00 96.16           C
ATOM    146  CG  LEU A  18      56.153  18.812  26.577  1.00 96.16           C
ATOM    147  CD1 LEU A  18      55.607  19.741  25.481  1.00 96.16           C
ATOM    148  CD2 LEU A  18      56.727  19.581  27.778  1.00 96.16           C
ATOM    149  C   LEU A  18      53.666  15.877  26.484  1.00 96.16           C
ATOM    150  O   LEU A  18      52.553  16.288  26.806  1.00 96.16           O
ATOM    151  N   MET A  19      54.034  14.585  26.627  1.00124.78           N
ATOM    152  CA  MET A  19      53.084  13.612  27.089  1.00124.78           C
ATOM    153  CB  MET A  19      52.986  12.383  26.169  1.00124.78           C
ATOM    154  CG  MET A  19      52.143  12.656  24.921  1.00124.78           C
ATOM    155  SD  MET A  19      52.822  13.906  23.789  1.00124.78           S
ATOM    156  CE  MET A  19      51.462  13.790  22.591  1.00124.78           C
ATOM    157  C   MET A  19      53.415  13.140  28.469  1.00124.78           C
ATOM    158  O   MET A  19      54.568  12.883  28.807  1.00124.78           O
ATOM    159  N   GLY A  20      52.363  13.012  29.301  1.00 66.99           N
ATOM    160  CA  GLY A  20      52.458  12.591  30.667  1.00 66.99           C
ATOM    161  C   GLY A  20      52.024  11.157  30.766  1.00 66.99           C
ATOM    162  O   GLY A  20      52.365  10.326  29.928  1.00 66.99           O
ATOM    163  N   PRO A  21      51.164  10.913  31.726  1.00188.41           N
ATOM    164  CA  PRO A  21      50.915   9.576  32.232  1.00188.41           C
ATOM    165  CD  PRO A  21      49.990  11.763  31.846  1.00188.41           C
ATOM    166  CB  PRO A  21      49.535   9.634  32.891  1.00188.41           C
ATOM    167  CG  PRO A  21      48.836  10.812  32.193  1.00188.41           C
ATOM    168  C   PRO A  21      51.066   8.362  31.359  1.00188.41           C
ATOM    169  O   PRO A  21      52.213   8.058  31.041  1.00188.41           O
ATOM    170  N   SER A  22      49.965   7.676  30.969  1.00204.63           N
ATOM    171  CA  SER A  22      49.935   6.474  30.148  1.00204.63           C
ATOM    172  CB  SER A  22      51.292   5.904  29.672  1.00204.63           C
ATOM    173  OG  SER A  22      52.087   5.492  30.775  1.00204.63           O
ATOM    174  C   SER A  22      49.220   5.366  30.861  1.00204.63           C
ATOM    175  O   SER A  22      49.823   4.406  31.343  1.00204.63           O
ATOM    176  N   THR A  23      47.880   5.429  30.880  1.00145.49           N
ATOM    177  CA  THR A  23      47.159   4.373  31.522  1.00145.49           C
ATOM    178  CB  THR A  23      46.825   4.695  32.935  1.00145.49           C
ATOM    179  OG1 THR A  23      46.361   3.524  33.588  1.00145.49           O
ATOM    180  CG2 THR A  23      45.789   5.832  32.949  1.00145.49           C
ATOM    181  C   THR A  23      45.908   4.107  30.736  1.00145.49           C
ATOM    182  O   THR A  23      45.897   4.235  29.514  1.00145.49           O
ATOM    183  N   GLU A  24      44.831   3.663  31.413  1.00 87.34           N
ATOM    184  CA  GLU A  24      43.584   3.362  30.764  1.00 87.34           C
ATOM    185  CB  GLU A  24      42.762   2.286  31.497  1.00 87.34           C
ATOM    186  CG  GLU A  24      43.457   0.926  31.603  1.00 87.34           C
ATOM    187  CD  GLU A  24      43.645   0.369  30.201  1.00 87.34           C
ATOM    188  OE1 GLU A  24      44.456   0.959  29.439  1.00 87.34           O
ATOM    189  OE2 GLU A  24      42.986  -0.654  29.874  1.00 87.34           O
ATOM    190  C   GLU A  24      42.743   4.603  30.746  1.00 87.34           C
ATOM    191  O   GLU A  24      43.122   5.638  31.290  1.00 87.34           O
ATOM    192  N   ASN A  25      41.574   4.522  30.078  1.00109.68           N
ATOM    193  CA  ASN A  25      40.651   5.620  29.984  1.00109.68           C
ATOM    194  CB  ASN A  25      39.436   5.309  29.093  1.00109.68           C
ATOM    195  CG  ASN A  25      38.656   4.171  29.737  1.00109.68           C
ATOM    196  OD1 ASN A  25      37.498   4.332  30.116  1.00109.68           O
ATOM    197  ND2 ASN A  25      39.308   2.984  29.866  1.00109.68           N
ATOM    198  C   ASN A  25      40.137   5.929  31.356  1.00109.68           C
ATOM    199  O   ASN A  25      39.773   7.066  31.654  1.00109.68           O
ATOM    200  N   SER A  26      39.995   4.889  32.197  1.00 46.51           N
ATOM    201  CA  SER A  26      39.541   5.066  33.547  1.00 46.51           C
ATOM    202  CB  SER A  26      39.058   3.751  34.183  1.00 46.51           C
ATOM    203  OG  SER A  26      37.925   3.258  33.483  1.00 46.51           O
ATOM    204  C   SER A  26      40.635   5.598  34.414  1.00 46.51           C
ATOM    205  O   SER A  26      40.400   6.441  35.278  1.00 46.51           O
ATOM    206  N   ARG A  27      41.866   5.094  34.210  1.00138.06           N
ATOM    207  CA  ARG A  27      42.970   5.424  35.063  1.00138.06           C
ATOM    208  CB  ARG A  27      44.139   4.449  34.945  1.00138.06           C
ATOM    209  CG  ARG A  27      43.821   3.054  35.488  0.00138.06           C
ATOM    210  CD  ARG A  27      42.757   2.309  34.681  1.00138.06           C
ATOM    211  NE  ARG A  27      42.558   0.982  35.328  1.00138.06           N
ATOM    212  CZ  ARG A  27      41.689   0.857  36.375  1.00138.06           C
ATOM    213  NH1 ARG A  27      41.004   1.948  36.823  1.00138.06           N
ATOM    214  NH2 ARG A  27      41.509  -0.357  36.971  1.00138.06           N
ATOM    215  C   ARG A  27      43.435   6.839  34.902  1.00138.06           C
ATOM    216  O   ARG A  27      43.967   7.418  35.846  1.00138.06           O
ATOM    217  N   VAL A  28      43.293   7.442  33.709  1.00112.92           N
ATOM    218  CA  VAL A  28      43.760   8.781  33.570  1.00112.92           C
ATOM    219  CB  VAL A  28      44.688   8.975  32.405  1.00112.92           C
ATOM    220  CG1 VAL A  28      43.863   8.918  31.108  1.00112.92           C
ATOM    221  CG2 VAL A  28      45.466  10.286  32.601  1.00112.92           C
ATOM    222  C   VAL A  28      42.585   9.682  33.351  1.00112.92           C
ATOM    223  O   VAL A  28      41.508   9.246  32.940  1.00112.92           O
ATOM    224  N   ASN A  29      42.760  10.971  33.711  1.00 97.91           N
ATOM    225  CA  ASN A  29      41.754  11.964  33.469  1.00 97.91           C
ATOM    226  CB  ASN A  29      40.829  12.181  34.679  1.00 97.91           C
ATOM    227  CG  ASN A  29      39.601  12.952  34.223  0.00 97.91           C
ATOM    228  OD1 ASN A  29      38.622  12.363  33.767  0.00 97.91           O
ATOM    229  ND2 ASN A  29      39.643  14.304  34.358  0.00 97.91           N
ATOM    230  C   ASN A  29      42.546  13.215  33.265  1.00 97.91           C
ATOM    231  O   ASN A  29      43.239  13.654  34.181  1.00 97.91           O
ATOM    232  N   CYS A  30      42.449  13.832  32.071  1.00101.88           N
ATOM    233  CA  CYS A  30      43.301  14.934  31.744  1.00101.88           C
ATOM    234  CB  CYS A  30      43.688  14.916  30.259  1.00101.88           C
ATOM    235  SG  CYS A  30      44.327  13.282  29.791  1.00101.88           S
ATOM    236  C   CYS A  30      42.605  16.230  32.009  1.00101.88           C
ATOM    237  O   CYS A  30      42.233  16.954  31.085  1.00101.88           O
ATOM    238  N   SER A  31      42.331  16.525  33.288  1.00137.07           N
ATOM    239  CA  SER A  31      41.812  17.815  33.626  1.00137.07           C
ATOM    240  CB  SER A  31      41.065  17.809  34.969  1.00137.07           C
ATOM    241  OG  SER A  31      39.949  16.935  34.903  1.00137.07           O
ATOM    242  C   SER A  31      42.967  18.778  33.767  1.00137.07           C
ATOM    243  O   SER A  31      42.950  19.893  33.248  1.00137.07           O
ATOM    244  N   MET A  32      43.889  18.400  34.678  1.00204.15           N
ATOM    245  CA  MET A  32      45.127  19.014  35.114  1.00204.15           C
ATOM    246  CB  MET A  32      45.375  18.761  36.610  1.00204.15           C
ATOM    247  CG  MET A  32      45.556  17.282  36.956  1.00204.15           C
ATOM    248  SD  MET A  32      45.849  16.954  38.720  1.00204.15           S
ATOM    249  CE  MET A  32      45.977  15.152  38.530  1.00204.15           C
ATOM    250  C   MET A  32      46.429  18.700  34.407  1.00204.15           C
ATOM    251  O   MET A  32      47.302  19.563  34.328  1.00204.15           O
ATOM    252  N   PRO A  33      46.527  17.561  33.788  1.00234.68           N
ATOM    253  CA  PRO A  33      47.765  16.811  33.630  1.00234.68           C
ATOM    254  CD  PRO A  33      45.680  17.405  32.615  1.00234.68           C
ATOM    255  CB  PRO A  33      47.714  16.164  32.244  1.00234.68           C
ATOM    256  CG  PRO A  33      46.620  16.939  31.496  1.00234.68           C
ATOM    257  C   PRO A  33      49.144  17.253  33.987  1.00234.68           C
ATOM    258  O   PRO A  33      49.765  17.896  33.178  1.00234.68           O
ATOM    259  N   TRP A  34      49.713  16.713  35.095  1.00146.06           N
ATOM    260  CA  TRP A  34      50.969  17.066  35.732  1.00146.06           C
ATOM    261  CB  TRP A  34      51.178  16.370  37.089  1.00146.06           C
ATOM    262  CG  TRP A  34      50.270  16.857  38.192  1.00146.06           C
ATOM    263  CD2 TRP A  34      50.560  17.991  39.024  1.00146.06           C
ATOM    264  CD1 TRP A  34      49.070  16.364  38.615  1.00146.06           C
ATOM    265  NE1 TRP A  34      48.596  17.119  39.661  1.00146.06           N
ATOM    266  CE2 TRP A  34      49.502  18.125  39.922  1.00146.06           C
ATOM    267  CE3 TRP A  34      51.622  18.850  39.037  1.00146.06           C
ATOM    268  CZ2 TRP A  34      49.491  19.125  40.852  1.00146.06           C
ATOM    269  CZ3 TRP A  34      51.606  19.858  39.975  1.00146.06           C
ATOM    270  CH2 TRP A  34      50.561  19.992  40.866  1.00146.06           C
ATOM    271  C   TRP A  34      52.202  16.766  34.909  1.00146.06           C
ATOM    272  O   TRP A  34      52.306  17.170  33.755  1.00146.06           O
ATOM    273  N   LYS A  35      53.207  16.103  35.541  1.00127.57           N
ATOM    274  CA  LYS A  35      54.538  15.864  35.013  1.00127.57           C
ATOM    275  CB  LYS A  35      55.470  15.164  36.019  1.00127.57           C
ATOM    276  CG  LYS A  35      55.807  16.024  37.239  1.00127.57           C
ATOM    277  CD  LYS A  35      56.454  15.242  38.384  1.00127.57           C
ATOM    278  CE  LYS A  35      55.460  14.413  39.200  1.00127.57           C
ATOM    279  NZ  LYS A  35      55.006  13.245  38.413  1.00127.57           N
ATOM    280  C   LYS A  35      54.553  15.048  33.746  1.00127.57           C
ATOM    281  O   LYS A  35      53.803  14.090  33.561  1.00127.57           O
ATOM    282  N   PRO A  36      55.379  15.530  32.833  1.00189.26           N
ATOM    283  CA  PRO A  36      55.544  14.851  31.559  1.00189.26           C
ATOM    284  CD  PRO A  36      55.321  16.973  32.647  1.00189.26           C
ATOM    285  CB  PRO A  36      55.681  15.943  30.499  1.00189.26           C
ATOM    286  CG  PRO A  36      55.067  17.189  31.150  1.00189.26           C
ATOM    287  C   PRO A  36      56.675  13.860  31.431  1.00189.26           C
ATOM    288  O   PRO A  36      57.771  14.138  31.919  1.00189.26           O
ATOM    289  N   VAL A  37      56.423  12.694  30.789  1.00135.26           N
ATOM    290  CA  VAL A  37      57.412  11.697  30.459  1.00135.26           C
ATOM    291  CB  VAL A  37      56.815  10.324  30.350  1.00135.26           C
ATOM    292  CG1 VAL A  37      56.244   9.930  31.722  1.00135.26           C
ATOM    293  CG2 VAL A  37      55.773  10.326  29.219  1.00135.26           C
ATOM    294  C   VAL A  37      58.145  11.958  29.161  1.00135.26           C
ATOM    295  O   VAL A  37      59.370  11.851  29.113  1.00135.26           O
ATOM    296  N   LYS A  38      57.417  12.318  28.071  1.00 75.46           N
ATOM    297  CA  LYS A  38      58.042  12.325  26.766  1.00 75.46           C
ATOM    298  CB  LYS A  38      57.697  11.070  25.955  1.00 75.46           C
ATOM    299  CG  LYS A  38      58.025   9.765  26.672  1.00 75.46           C
ATOM    300  CD  LYS A  38      57.288   8.565  26.081  1.00 75.46           C
ATOM    301  CE  LYS A  38      57.567   7.256  26.817  1.00 75.46           C
ATOM    302  NZ  LYS A  38      56.817   6.150  26.180  1.00 75.46           N
ATOM    303  C   LYS A  38      57.546  13.455  25.917  1.00 75.46           C
ATOM    304  O   LYS A  38      56.590  14.150  26.254  1.00 75.46           O
ATOM    305  N   THR A  39      58.215  13.655  24.759  1.00105.91           N
ATOM    306  CA  THR A  39      57.820  14.676  23.831  1.00105.91           C
ATOM    307  CB  THR A  39      58.825  15.782  23.697  1.00105.91           C
ATOM    308  OG1 THR A  39      60.047  15.274  23.181  1.00105.91           O
ATOM    309  CG2 THR A  39      59.054  16.410  25.082  1.00105.91           C
ATOM    310  C   THR A  39      57.668  14.056  22.475  1.00105.91           C
ATOM    311  O   THR A  39      58.392  13.126  22.122  1.00105.91           O
ATOM    312  N   TRP A  40      56.683  14.547  21.691  1.00101.78           N
ATOM    313  CA  TRP A  40      56.470  14.101  20.341  1.00101.78           C
ATOM    314  CB  TRP A  40      55.249  13.180  20.162  1.00101.78           C
ATOM    315  CG  TRP A  40      55.464  11.753  20.611  1.00101.78           C
ATOM    316  CD2 TRP A  40      55.373  11.292  21.968  1.00101.78           C
ATOM    317  CD1 TRP A  40      55.781  10.662  19.855  1.00101.78           C
ATOM    318  NE1 TRP A  40      55.884   9.549  20.654  1.00101.78           N
ATOM    319  CE2 TRP A  40      55.637   9.922  21.958  1.00101.78           C
ATOM    320  CE3 TRP A  40      55.095  11.954  23.128  1.00101.78           C
ATOM    321  CZ2 TRP A  40      55.625   9.193  23.113  1.00101.78           C
ATOM    322  CZ3 TRP A  40      55.081  11.216  24.290  1.00101.78           C
ATOM    323  CH2 TRP A  40      55.340   9.861  24.283  1.00101.78           C
ATOM    324  C   TRP A  40      56.255  15.320  19.496  1.00101.78           C
ATOM    325  O   TRP A  40      55.494  16.214  19.856  1.00101.78           O
ATOM    326  N   ILE A  41      56.909  15.384  18.319  1.00137.10           N
ATOM    327  CA  ILE A  41      56.765  16.556  17.502  1.00137.10           C
ATOM    328  CB  ILE A  41      58.081  17.147  17.057  1.00137.10           C
ATOM    329  CG1 ILE A  41      58.890  16.190  16.161  1.00137.10           C
ATOM    330  CG2 ILE A  41      58.833  17.570  18.329  1.00137.10           C
ATOM    331  CD1 ILE A  41      58.421  16.133  14.708  1.00137.10           C
ATOM    332  C   ILE A  41      55.940  16.191  16.306  1.00137.10           C
ATOM    333  O   ILE A  41      56.099  15.114  15.733  1.00137.10           O
ATOM    334  N   VAL A  42      54.982  17.073  15.938  1.00 45.32           N
ATOM    335  CA  VAL A  42      54.130  16.792  14.816  1.00 45.32           C
ATOM    336  CB  VAL A  42      52.720  16.458  15.205  1.00 45.32           C
ATOM    337  CG1 VAL A  42      52.739  15.171  16.048  1.00 45.32           C
ATOM    338  CG2 VAL A  42      52.106  17.669  15.927  1.00 45.32           C
ATOM    339  C   VAL A  42      54.064  18.003  13.936  1.00 45.32           C
ATOM    340  O   VAL A  42      54.060  19.138  14.411  1.00 45.32           O
ATOM    341  N   SER A  43      54.011  17.774  12.608  1.00 42.94           N
ATOM    342  CA  SER A  43      53.912  18.849  11.663  1.00 42.94           C
ATOM    343  CB  SER A  43      55.013  18.826  10.588  1.00 42.94           C
ATOM    344  OG  SER A  43      56.286  19.017  11.188  1.00 42.94           O
ATOM    345  C   SER A  43      52.601  18.711  10.958  1.00 42.94           C
ATOM    346  O   SER A  43      52.240  17.634  10.480  1.00 42.94           O
ATOM    347  N   LEU A  44      51.846  19.823  10.881  1.00 61.53           N
ATOM    348  CA  LEU A  44      50.555  19.793  10.241  1.00 61.53           C
ATOM    349  CB  LEU A  44      49.439  20.360  11.134  1.00 61.53           C
ATOM    350  CG  LEU A  44      49.304  19.615  12.476  1.00 61.53           C
ATOM    351  CD1 LEU A  44      48.176  20.210  13.335  1.00 61.53           C
ATOM    352  CD2 LEU A  44      49.165  18.098  12.269  1.00 61.53           C
ATOM    353  C   LEU A  44      50.625  20.651   9.012  1.00 61.53           C
ATOM    354  O   LEU A  44      50.974  21.828   9.081  1.00 61.53           O
ATOM    355  N   ARG A  45      50.265  20.093   7.840  1.00138.69           N
ATOM    356  CA  ARG A  45      50.398  20.864   6.635  1.00138.69           C
ATOM    357  CB  ARG A  45      51.445  20.284   5.669  1.00138.69           C
ATOM    358  CG  ARG A  45      51.152  18.845   5.245  1.00138.69           C
ATOM    359  CD  ARG A  45      52.313  18.189   4.496  1.00138.69           C
ATOM    360  NE  ARG A  45      53.469  18.126   5.435  1.00138.69           N
ATOM    361  CZ  ARG A  45      54.354  19.163   5.497  1.00138.69           C
ATOM    362  NH1 ARG A  45      54.181  20.256   4.698  1.00138.69           N
ATOM    363  NH2 ARG A  45      55.413  19.106   6.357  1.00138.69           N
ATOM    364  C   ARG A  45      49.096  20.967   5.903  1.00138.69           C
ATOM    365  O   ARG A  45      48.251  20.079   5.987  1.00138.69           O
ATOM    366  N   PHE A  46      48.983  22.057   5.103  1.00247.89           N
ATOM    367  CA  PHE A  46      47.866  22.505   4.304  1.00247.89           C
ATOM    368  CB  PHE A  46      48.335  23.200   3.010  1.00247.89           C
ATOM    369  CG  PHE A  46      49.036  24.454   3.406  1.00247.89           C
ATOM    370  CD1 PHE A  46      50.360  24.426   3.777  1.00247.89           C
ATOM    371  CD2 PHE A  46      48.369  25.657   3.406  1.00247.89           C
ATOM    372  CE1 PHE A  46      51.010  25.581   4.143  1.00247.89           C
ATOM    373  CE2 PHE A  46      49.014  26.815   3.770  1.00247.89           C
ATOM    374  CZ  PHE A  46      50.336  26.779   4.140  1.00247.89           C
ATOM    375  C   PHE A  46      46.958  21.356   3.972  1.00247.89           C
ATOM    376  O   PHE A  46      47.403  20.268   3.615  1.00247.89           O
ATOM    377  N   PRO A  47      45.743  21.708   3.688  1.00329.37           N
ATOM    378  CA  PRO A  47      44.582  20.954   4.068  1.00329.37           C
ATOM    379  CD  PRO A  47      45.579  22.196   2.322  1.00329.37           C
ATOM    380  CB  PRO A  47      43.825  20.614   2.787  1.00329.37           C
ATOM    381  CG  PRO A  47      44.184  21.770   1.851  1.00329.37           C
ATOM    382  C   PRO A  47      44.595  19.796   5.053  1.00329.37           C
ATOM    383  O   PRO A  47      44.063  20.070   6.127  1.00329.37           O
ATOM    384  N   ASP A  48      45.001  18.542   4.777  1.00272.22           N
ATOM    385  CA  ASP A  48      44.863  17.454   5.742  1.00272.22           C
ATOM    386  CB  ASP A  48      44.223  16.217   5.096  1.00272.22           C
ATOM    387  CG  ASP A  48      42.767  16.476   4.800  1.00272.22           C
ATOM    388  OD1 ASP A  48      41.979  16.628   5.771  1.00272.22           O
ATOM    389  OD2 ASP A  48      42.424  16.524   3.589  1.00272.22           O
ATOM    390  C   ASP A  48      46.038  16.849   6.477  1.00272.22           C
ATOM    391  O   ASP A  48      45.801  16.124   7.438  1.00272.22           O
ATOM    392  N   LEU A  49      47.297  16.998   6.030  1.00124.76           N
ATOM    393  CA  LEU A  49      48.287  16.030   6.463  1.00124.76           C
ATOM    394  CB  LEU A  49      49.378  15.783   5.411  1.00124.76           C
ATOM    395  CG  LEU A  49      48.859  15.168   4.104  1.00124.76           C
ATOM    396  CD1 LEU A  49      47.887  16.114   3.380  1.00124.76           C
ATOM    397  CD2 LEU A  49      50.030  14.722   3.219  1.00124.76           C
ATOM    398  C   LEU A  49      49.019  16.320   7.738  1.00124.76           C
ATOM    399  O   LEU A  49      49.365  17.459   8.043  1.00124.76           O
ATOM    400  N   ALA A  50      49.309  15.234   8.500  1.00 40.03           N
ATOM    401  CA  ALA A  50      50.080  15.321   9.708  1.00 40.03           C
ATOM    402  CB  ALA A  50      49.287  14.946  10.972  1.00 40.03           C
ATOM    403  C   ALA A  50      51.214  14.339   9.590  1.00 40.03           C
ATOM    404  O   ALA A  50      51.049  13.264   9.017  1.00 40.03           O
ATOM    405  N   ILE A  51      52.417  14.702  10.096  1.00101.73           N
ATOM    406  CA  ILE A  51      53.542  13.802  10.047  1.00101.73           C
ATOM    407  CB  ILE A  51      54.408  13.994   8.837  1.00101.73           C
ATOM    408  CG1 ILE A  51      55.028  15.401   8.836  1.00101.73           C
ATOM    409  CG2 ILE A  51      53.559  13.684   7.596  1.00101.73           C
ATOM    410  CD1 ILE A  51      56.140  15.577   7.803  1.00101.73           C
ATOM    411  C   ILE A  51      54.411  14.056  11.246  1.00101.73           C
ATOM    412  O   ILE A  51      54.371  15.141  11.822  1.00101.73           O
ATOM    413  N   ASP A  52      55.214  13.044  11.658  1.00129.76           N
ATOM    414  CA  ASP A  52      56.113  13.181  12.778  1.00129.76           C
ATOM    415  CB  ASP A  52      55.944  12.095  13.854  1.00129.76           C
ATOM    416  CG  ASP A  52      54.582  12.276  14.504  1.00129.76           C
ATOM    417  OD1 ASP A  52      54.017  13.396  14.388  1.00129.76           O
ATOM    418  OD2 ASP A  52      54.085  11.296  15.122  1.00129.76           O
ATOM    419  C   ASP A  52      57.522  13.088  12.258  1.00129.76           C
ATOM    420  O   ASP A  52      57.756  12.532  11.188  1.00129.76           O
ATOM    421  N   GLU A  53      58.490  13.705  12.973  1.00162.94           N
ATOM    422  CA  GLU A  53      59.861  13.768  12.532  1.00162.94           C
ATOM    423  CB  GLU A  53      60.655  14.872  13.250  1.00162.94           C
ATOM    424  CG  GLU A  53      62.021  15.141  12.618  1.00162.94           C
ATOM    425  CD  GLU A  53      61.788  15.840  11.286  1.00162.94           C
ATOM    426  OE1 GLU A  53      60.601  16.111  10.961  1.00162.94           O
ATOM    427  OE2 GLU A  53      62.792  16.112  10.574  1.00162.94           O
ATOM    428  C   GLU A  53      60.641  12.521  12.665  1.00162.94           C
ATOM    429  O   GLU A  53      61.218  12.025  11.696  1.00162.94           O
ATOM    430  N   THR A  54      60.672  11.973  13.885  1.00 97.84           N
ATOM    431  CA  THR A  54      61.500  10.832  14.054  1.00 97.84           C
ATOM    432  CB  THR A  54      61.567  10.351  15.479  1.00 97.84           C
ATOM    433  OG1 THR A  54      62.480   9.269  15.586  1.00 97.84           O
ATOM    434  CG2 THR A  54      60.168   9.925  15.956  1.00 97.84           C
ATOM    435  C   THR A  54      60.902   9.780  13.210  1.00 97.84           C
ATOM    436  O   THR A  54      61.599   9.018  12.542  1.00 97.84           O
ATOM    437  N   VAL A  55      59.564   9.736  13.208  1.00134.57           N
ATOM    438  CA  VAL A  55      58.986   8.637  12.512  1.00134.57           C
ATOM    439  CB  VAL A  55      57.563   8.375  12.906  1.00134.57           C
ATOM    440  CG1 VAL A  55      56.711   9.590  12.521  1.00134.57           C
ATOM    441  CG2 VAL A  55      57.109   7.062  12.246  1.00134.57           C
ATOM    442  C   VAL A  55      59.044   8.734  11.026  1.00134.57           C
ATOM    443  O   VAL A  55      59.466   7.792  10.358  1.00134.57           O
ATOM    444  N   GLY A  56      58.647   9.887  10.460  1.00 22.02           N
ATOM    445  CA  GLY A  56      58.534   9.931   9.035  1.00 22.02           C
ATOM    446  C   GLY A  56      57.184   9.354   8.715  1.00 22.02           C
ATOM    447  O   GLY A  56      56.867   9.082   7.559  1.00 22.02           O
ATOM    448  N   ARG A  57      56.355   9.145   9.760  1.00134.90           N
ATOM    449  CA  ARG A  57      55.033   8.596   9.622  1.00134.90           C
ATOM    450  CB  ARG A  57      54.460   8.036  10.934  1.00134.90           C
ATOM    451  CG  ARG A  57      53.052   7.451  10.792  1.00134.90           C
ATOM    452  CD  ARG A  57      52.960   6.219   9.886  1.00134.90           C
ATOM    453  NE  ARG A  57      53.647   5.090  10.576  1.00134.90           N
ATOM    454  CZ  ARG A  57      54.909   4.727  10.205  1.00134.90           C
ATOM    455  NH1 ARG A  57      55.533   5.380   9.181  1.00134.90           N
ATOM    456  NH2 ARG A  57      55.543   3.704  10.850  1.00134.90           N
ATOM    457  C   ARG A  57      54.113   9.677   9.141  1.00134.90           C
ATOM    458  O   ARG A  57      54.328  10.857   9.416  1.00134.90           O
ATOM    459  N   THR A  58      53.058   9.288   8.394  1.00 99.73           N
ATOM    460  CA  THR A  58      52.136  10.253   7.865  1.00 99.73           C
ATOM    461  CB  THR A  58      52.056  10.240   6.366  1.00 99.73           C
ATOM    462  OG1 THR A  58      51.578   8.982   5.912  1.00 99.73           O
ATOM    463  CG2 THR A  58      53.458  10.512   5.795  1.00 99.73           C
ATOM    464  C   THR A  58      50.764   9.945   8.384  1.00 99.73           C
ATOM    465  O   THR A  58      50.463   8.801   8.719  1.00 99.73           O
ATOM    466  N   GLY A  59      49.891  10.976   8.459  1.00 25.05           N
ATOM    467  CA  GLY A  59      48.560  10.797   8.975  1.00 25.05           C
ATOM    468  C   GLY A  59      47.738  11.998   8.598  1.00 25.05           C
ATOM    469  O   GLY A  59      48.093  12.732   7.677  1.00 25.05           O
ATOM    470  N   PHE A  60      46.600  12.224   9.299  1.00 48.20           N
ATOM    471  CA  PHE A  60      45.747  13.331   8.940  1.00 48.20           C
ATOM    472  CB  PHE A  60      44.475  12.905   8.186  1.00 48.20           C
ATOM    473  CG  PHE A  60      44.890  12.340   6.871  1.00 48.20           C
ATOM    474  CD1 PHE A  60      45.285  11.026   6.769  1.00 48.20           C
ATOM    475  CD2 PHE A  60      44.880  13.122   5.740  1.00 48.20           C
ATOM    476  CE1 PHE A  60      45.666  10.500   5.557  1.00 48.20           C
ATOM    477  CE2 PHE A  60      45.260  12.602   4.525  1.00 48.20           C
ATOM    478  CZ  PHE A  60      45.655  11.289   4.432  1.00 48.20           C
ATOM    479  C   PHE A  60      45.287  14.072  10.165  1.00 48.20           C
ATOM    480  O   PHE A  60      45.429  13.590  11.287  1.00 48.20           O
ATOM    481  N   TRP A  61      44.750  15.303   9.972  1.00146.02           N
ATOM    482  CA  TRP A  61      44.221  16.057  11.075  1.00146.02           C
ATOM    483  CB  TRP A  61      45.194  17.031  11.766  1.00146.02           C
ATOM    484  CG  TRP A  61      45.117  18.455  11.266  1.00146.02           C
ATOM    485  CD2 TRP A  61      45.908  19.040  10.222  1.00146.02           C
ATOM    486  CD1 TRP A  61      44.295  19.442  11.722  1.00146.02           C
ATOM    487  NE1 TRP A  61      44.515  20.601  11.026  1.00146.02           N
ATOM    488  CE2 TRP A  61      45.507  20.373  10.101  1.00146.02           C
ATOM    489  CE3 TRP A  61      46.886  18.517   9.431  1.00146.02           C
ATOM    490  CZ2 TRP A  61      46.079  21.206   9.185  1.00146.02           C
ATOM    491  CZ3 TRP A  61      47.456  19.364   8.510  1.00146.02           C
ATOM    492  CH2 TRP A  61      47.065  20.680   8.386  1.00146.02           C
ATOM    493  C   TRP A  61      43.117  16.931  10.553  1.00146.02           C
ATOM    494  O   TRP A  61      42.957  17.111   9.345  1.00146.02           O
ATOM    495  N   THR A  62      42.293  17.467  11.478  1.00122.89           N
ATOM    496  CA  THR A  62      41.262  18.396  11.115  1.00122.89           C
ATOM    497  CB  THR A  62      39.929  17.744  10.883  1.00122.89           C
ATOM    498  OG1 THR A  62      38.962  18.717  10.515  1.00122.89           O
ATOM    499  CG2 THR A  62      39.499  17.018  12.170  1.00122.89           C
ATOM    500  C   THR A  62      41.102  19.320  12.278  1.00122.89           C
ATOM    501  O   THR A  62      41.314  18.923  13.421  1.00122.89           O
ATOM    502  N   LEU A  63      40.759  20.595  12.022  1.00122.75           N
ATOM    503  CA  LEU A  63      40.507  21.489  13.112  1.00122.75           C
ATOM    504  CB  LEU A  63      40.653  22.965  12.678  1.00122.75           C
ATOM    505  CG  LEU A  63      40.860  24.016  13.796  1.00122.75           C
ATOM    506  CD1 LEU A  63      40.984  25.425  13.193  1.00122.75           C
ATOM    507  CD2 LEU A  63      39.814  23.949  14.913  1.00122.75           C
ATOM    508  C   LEU A  63      39.075  21.180  13.436  1.00122.75           C
ATOM    509  O   LEU A  63      38.356  20.661  12.584  1.00122.75           O
ATOM    510  N   ILE A  64      38.628  21.409  14.684  1.00 81.38           N
ATOM    511  CA  ILE A  64      37.249  21.174  14.998  1.00 81.38           C
ATOM    512  CB  ILE A  64      37.065  20.389  16.265  1.00 81.38           C
ATOM    513  CG1 ILE A  64      37.694  18.994  16.115  1.00 81.38           C
ATOM    514  CG2 ILE A  64      35.565  20.358  16.610  1.00 81.38           C
ATOM    515  CD1 ILE A  64      37.821  18.234  17.434  1.00 81.38           C
ATOM    516  C   ILE A  64      36.655  22.525  15.208  1.00 81.38           C
ATOM    517  O   ILE A  64      36.793  23.081  16.299  1.00 81.38           O
ATOM    518  N   TYR A  65      35.963  23.074  14.175  1.00176.17           N
ATOM    519  CA  TYR A  65      35.383  24.375  14.355  1.00176.17           C
ATOM    520  CB  TYR A  65      34.309  24.374  15.459  1.00176.17           C
ATOM    521  CG  TYR A  65      33.411  25.555  15.302  1.00176.17           C
ATOM    522  CD1 TYR A  65      32.588  25.641  14.202  1.00176.17           C
ATOM    523  CD2 TYR A  65      33.346  26.543  16.258  1.00176.17           C
ATOM    524  CE1 TYR A  65      31.737  26.708  14.036  1.00176.17           C
ATOM    525  CE2 TYR A  65      32.496  27.613  16.099  1.00176.17           C
ATOM    526  CZ  TYR A  65      31.692  27.698  14.989  1.00176.17           C
ATOM    527  OH  TYR A  65      30.821  28.797  14.828  1.00176.17           O
ATOM    528  C   TYR A  65      36.551  25.255  14.706  1.00176.17           C
ATOM    529  O   TYR A  65      37.563  25.212  14.007  1.00176.17           O
ATOM    530  N   ASN A  66      36.401  26.169  15.692  1.00197.52           N
ATOM    531  CA  ASN A  66      37.534  26.954  16.135  1.00197.52           C
ATOM    532  CB  ASN A  66      37.219  28.452  16.261  1.00197.52           C
ATOM    533  CG  ASN A  66      37.030  28.999  14.866  1.00197.52           C
ATOM    534  OD1 ASN A  66      37.279  28.300  13.887  1.00197.52           O
ATOM    535  ND2 ASN A  66      36.602  30.285  14.764  1.00197.52           N
ATOM    536  C   ASN A  66      37.934  26.542  17.532  1.00197.52           C
ATOM    537  O   ASN A  66      38.645  27.277  18.218  1.00197.52           O
ATOM    538  N   GLN A  67      37.435  25.384  18.004  1.00123.87           N
ATOM    539  CA  GLN A  67      37.640  24.875  19.341  1.00123.87           C
ATOM    540  CB  GLN A  67      36.518  23.906  19.738  1.00123.87           C
ATOM    541  CG  GLN A  67      35.145  24.573  19.764  1.00123.87           C
ATOM    542  CD  GLN A  67      35.085  25.452  21.001  1.00123.87           C
ATOM    543  OE1 GLN A  67      34.558  25.043  22.033  1.00123.87           O
ATOM    544  NE2 GLN A  67      35.645  26.688  20.904  1.00123.87           N
ATOM    545  C   GLN A  67      38.931  24.158  19.636  1.00123.87           C
ATOM    546  O   GLN A  67      39.516  24.349  20.702  1.00123.87           O
ATOM    547  N   GLY A  68      39.387  23.271  18.728  1.00 44.91           N
ATOM    548  CA  GLY A  68      40.539  22.454  18.996  1.00 44.91           C
ATOM    549  C   GLY A  68      40.759  21.602  17.783  1.00 44.91           C
ATOM    550  O   GLY A  68      40.256  21.927  16.710  1.00 44.91           O
ATOM    551  N   TYR A  69      41.529  20.495  17.910  1.00 83.11           N
ATOM    552  CA  TYR A  69      41.830  19.693  16.752  1.00 83.11           C
ATOM    553  CB  TYR A  69      43.168  20.091  16.104  1.00 83.11           C
ATOM    554  CG  TYR A  69      44.218  19.978  17.161  1.00 83.11           C
ATOM    555  CD1 TYR A  69      44.453  21.026  18.022  1.00 83.11           C
ATOM    556  CD2 TYR A  69      44.967  18.831  17.300  1.00 83.11           C
ATOM    557  CE1 TYR A  69      45.416  20.934  19.001  1.00 83.11           C
ATOM    558  CE2 TYR A  69      45.932  18.731  18.277  1.00 83.11           C
ATOM    559  CZ  TYR A  69      46.158  19.784  19.130  1.00 83.11           C
ATOM    560  OH  TYR A  69      47.146  19.686  20.132  1.00 83.11           O
ATOM    561  C   TYR A  69      41.946  18.234  17.100  1.00 83.11           C
ATOM    562  O   TYR A  69      42.081  17.850  18.263  1.00 83.11           O
ATOM    563  N   GLU A  70      41.869  17.376  16.056  1.00 87.82           N
ATOM    564  CA  GLU A  70      42.085  15.966  16.205  1.00 87.82           C
ATOM    565  CB  GLU A  70      40.836  15.088  16.013  1.00 87.82           C
ATOM    566  CG  GLU A  70      41.130  13.614  16.308  1.00 87.82           C
ATOM    567  CD  GLU A  70      39.830  12.827  16.287  1.00 87.82           C
ATOM    568  OE1 GLU A  70      39.392  12.438  15.172  1.00 87.82           O
ATOM    569  OE2 GLU A  70      39.258  12.601  17.387  1.00 87.82           O
ATOM    570  C   GLU A  70      43.096  15.555  15.180  1.00 87.82           C
ATOM    571  O   GLU A  70      43.002  15.930  14.011  1.00 87.82           O
ATOM    572  N   ALA A  71      44.114  14.785  15.615  1.00 42.63           N
ATOM    573  CA  ALA A  71      45.120  14.315  14.707  1.00 42.63           C
ATOM    574  CB  ALA A  71      46.524  14.867  15.007  1.00 42.63           C
ATOM    575  C   ALA A  71      45.192  12.832  14.855  1.00 42.63           C
ATOM    576  O   ALA A  71      45.221  12.308  15.970  1.00 42.63           O
ATOM    577  N   VAL A  72      45.198  12.117  13.713  1.00 45.31           N
ATOM    578  CA  VAL A  72      45.332  10.693  13.751  1.00 45.31           C
ATOM    579  CB  VAL A  72      44.253   9.972  12.997  1.00 45.31           C
ATOM    580  CG1 VAL A  72      44.547   8.463  13.035  1.00 45.31           C
ATOM    581  CG2 VAL A  72      42.893  10.358  13.605  1.00 45.31           C
ATOM    582  C   VAL A  72      46.626  10.394  13.076  1.00 45.31           C
ATOM    583  O   VAL A  72      46.779  10.613  11.874  1.00 45.31           O
ATOM    584  N   ILE A  73      47.616   9.917  13.854  1.00100.49           N
ATOM    585  CA  ILE A  73      48.871   9.606  13.250  1.00100.49           C
ATOM    586  CB  ILE A  73      49.855  10.737  13.313  1.00100.49           C
ATOM    587  CG1 ILE A  73      51.074  10.442  12.423  1.00100.49           C
ATOM    588  CG2 ILE A  73      50.203  10.986  14.790  1.00100.49           C
ATOM    589  CD1 ILE A  73      51.974  11.657  12.201  1.00100.49           C
ATOM    590  C   ILE A  73      49.470   8.454  13.991  1.00100.49           C
ATOM    591  O   ILE A  73      49.389   8.385  15.216  1.00100.49           O
ATOM    592  N   ARG A  74      50.086   7.516  13.247  1.00114.71           N
ATOM    593  CA  ARG A  74      50.799   6.410  13.822  1.00114.71           C
ATOM    594  CB  ARG A  74      52.103   6.839  14.518  1.00114.71           C
ATOM    595  CG  ARG A  74      52.986   5.665  14.945  1.00114.71           C
ATOM    596  CD  ARG A  74      54.146   6.078  15.851  1.00114.71           C
ATOM    597  NE  ARG A  74      53.627   6.099  17.248  1.00114.71           N
ATOM    598  CZ  ARG A  74      54.123   6.993  18.152  1.00114.71           C
ATOM    599  NH1 ARG A  74      55.068   7.900  17.770  1.00114.71           N
ATOM    600  NH2 ARG A  74      53.668   6.981  19.439  1.00114.71           N
ATOM    601  C   ARG A  74      49.962   5.658  14.825  1.00114.71           C
ATOM    602  O   ARG A  74      50.437   5.339  15.913  1.00114.71           O
ATOM    603  N   ASN A  75      48.702   5.331  14.474  1.00 68.25           N
ATOM    604  CA  ASN A  75      47.825   4.547  15.310  1.00 68.25           C
ATOM    605  CB  ASN A  75      48.399   3.157  15.650  1.00 68.25           C
ATOM    606  CG  ASN A  75      48.385   2.285  14.400  1.00 68.25           C
ATOM    607  OD1 ASN A  75      47.327   1.895  13.908  1.00 68.25           O
ATOM    608  ND2 ASN A  75      49.596   1.964  13.872  1.00 68.25           N
ATOM    609  C   ASN A  75      47.510   5.234  16.614  1.00 68.25           C
ATOM    610  O   ASN A  75      47.152   4.573  17.589  1.00 68.25           O
ATOM    611  N   ARG A  76      47.594   6.578  16.672  1.00123.78           N
ATOM    612  CA  ARG A  76      47.274   7.292  17.880  1.00123.78           C
ATOM    613  CB  ARG A  76      48.521   7.891  18.555  1.00123.78           C
ATOM    614  CG  ARG A  76      48.283   8.470  19.951  1.00123.78           C
ATOM    615  CD  ARG A  76      48.190   7.402  21.043  1.00123.78           C
ATOM    616  NE  ARG A  76      48.057   8.107  22.349  1.00123.78           N
ATOM    617  CZ  ARG A  76      48.251   7.424  23.514  1.00123.78           C
ATOM    618  NH1 ARG A  76      48.560   6.095  23.484  1.00123.78           N
ATOM    619  NH2 ARG A  76      48.142   8.072  24.711  1.00123.78           N
ATOM    620  C   ARG A  76      46.404   8.448  17.485  1.00123.78           C
ATOM    621  O   ARG A  76      46.530   8.976  16.381  1.00123.78           O
ATOM    622  N   LYS A  77      45.479   8.862  18.375  1.00 53.31           N
ATOM    623  CA  LYS A  77      44.635   9.983  18.078  1.00 53.31           C
ATOM    624  CB  LYS A  77      43.128   9.670  18.101  1.00 53.31           C
ATOM    625  CG  LYS A  77      42.672   8.773  16.948  1.00 53.31           C
ATOM    626  CD  LYS A  77      41.210   8.333  17.053  1.00 53.31           C
ATOM    627  CE  LYS A  77      40.753   7.448  15.890  1.00 53.31           C
ATOM    628  NZ  LYS A  77      39.305   7.165  16.010  1.00 53.31           N
ATOM    629  C   LYS A  77      44.892  11.020  19.123  1.00 53.31           C
ATOM    630  O   LYS A  77      44.880  10.737  20.322  1.00 53.31           O
ATOM    631  N   PHE A  78      45.140  12.266  18.676  1.00 57.71           N
ATOM    632  CA  PHE A  78      45.413  13.318  19.600  1.00 57.71           C
ATOM    633  CB  PHE A  78      46.716  14.080  19.298  1.00 57.71           C
ATOM    634  CG  PHE A  78      47.842  13.130  19.521  1.00 57.71           C
ATOM    635  CD1 PHE A  78      48.221  12.252  18.532  1.00 57.71           C
ATOM    636  CD2 PHE A  78      48.518  13.117  20.719  1.00 57.71           C
ATOM    637  CE1 PHE A  78      49.259  11.373  18.736  1.00 57.71           C
ATOM    638  CE2 PHE A  78      49.556  12.240  20.928  1.00 57.71           C
ATOM    639  CZ  PHE A  78      49.929  11.367  19.935  1.00 57.71           C
ATOM    640  C   PHE A  78      44.292  14.309  19.532  1.00 57.71           C
ATOM    641  O   PHE A  78      43.881  14.734  18.456  1.00 57.71           O
ATOM    642  N   PHE A  79      43.747  14.692  20.702  1.00150.48           N
ATOM    643  CA  PHE A  79      42.690  15.661  20.739  1.00150.48           C
ATOM    644  CB  PHE A  79      41.289  15.027  20.850  1.00150.48           C
ATOM    645  CG  PHE A  79      40.306  16.072  21.261  1.00150.48           C
ATOM    646  CD1 PHE A  79      39.903  17.062  20.393  1.00150.48           C
ATOM    647  CD2 PHE A  79      39.807  16.071  22.544  1.00150.48           C
ATOM    648  CE1 PHE A  79      38.999  18.019  20.796  1.00150.48           C
ATOM    649  CE2 PHE A  79      38.903  17.023  22.951  1.00150.48           C
ATOM    650  CZ  PHE A  79      38.496  17.999  22.075  1.00150.48           C
ATOM    651  C   PHE A  79      42.888  16.582  21.900  1.00150.48           C
ATOM    652  O   PHE A  79      43.274  16.153  22.987  1.00150.48           O
ATOM    653  N   GLY A  80      42.613  17.889  21.680  1.00 66.25           N
ATOM    654  CA  GLY A  80      42.752  18.873  22.714  1.00 66.25           C
ATOM    655  C   GLY A  80      42.056  20.123  22.272  1.00 66.25           C
ATOM    656  O   GLY A  80      41.893  20.379  21.077  1.00 66.25           O
ATOM    657  N   PHE A  81      41.624  20.938  23.256  1.00144.20           N
ATOM    658  CA  PHE A  81      41.004  22.197  22.960  1.00144.20           C
ATOM    659  CB  PHE A  81      39.934  22.669  23.967  1.00144.20           C
ATOM    660  CG  PHE A  81      38.700  21.834  23.892  1.00144.20           C
ATOM    661  CD1 PHE A  81      37.778  22.048  22.894  1.00144.20           C
ATOM    662  CD2 PHE A  81      38.461  20.841  24.814  1.00144.20           C
ATOM    663  CE1 PHE A  81      36.633  21.289  22.819  1.00144.20           C
ATOM    664  CE2 PHE A  81      37.318  20.080  24.743  1.00144.20           C
ATOM    665  CZ  PHE A  81      36.401  20.303  23.745  1.00144.20           C
ATOM    666  C   PHE A  81      42.087  23.221  23.041  1.00144.20           C
ATOM    667  O   PHE A  81      43.069  23.047  23.760  1.00144.20           O
ATOM    668  N   SER A  82      41.945  24.321  22.283  1.00 44.66           N
ATOM    669  CA  SER A  82      42.935  25.359  22.345  1.00 44.66           C
ATOM    670  CB  SER A  82      42.689  26.510  21.353  1.00 44.66           C
ATOM    671  OG  SER A  82      42.789  26.034  20.018  1.00 44.66           O
ATOM    672  C   SER A  82      42.858  25.917  23.735  1.00 44.66           C
ATOM    673  O   SER A  82      41.801  25.896  24.362  1.00 44.66           O
ATOM    674  N   ASP A  83      43.994  26.425  24.252  1.00 94.47           N
ATOM    675  CA  ASP A  83      44.085  26.886  25.612  1.00 94.47           C
ATOM    676  CB  ASP A  83      45.542  27.064  26.083  1.00 94.47           C
ATOM    677  CG  ASP A  83      45.569  27.168  27.602  1.00 94.47           C
ATOM    678  OD1 ASP A  83      44.540  26.830  28.245  1.00 94.47           O
ATOM    679  OD2 ASP A  83      46.629  27.584  28.142  1.00 94.47           O
ATOM    680  C   ASP A  83      43.391  28.200  25.807  1.00 94.47           C
ATOM    681  O   ASP A  83      43.328  29.036  24.908  1.00 94.47           O
ATOM    682  N   PHE A  84      42.830  28.390  27.022  1.00 68.78           N
ATOM    683  CA  PHE A  84      42.222  29.628  27.419  1.00 68.78           C
ATOM    684  CB  PHE A  84      40.726  29.732  27.062  1.00 68.78           C
ATOM    685  CG  PHE A  84      39.981  28.614  27.708  1.00 68.78           C
ATOM    686  CD1 PHE A  84      39.514  28.726  28.997  1.00 68.78           C
ATOM    687  CD2 PHE A  84      39.740  27.450  27.014  1.00 68.78           C
ATOM    688  CE1 PHE A  84      38.824  27.693  29.585  1.00 68.78           C
ATOM    689  CE2 PHE A  84      39.051  26.413  27.596  1.00 68.78           C
ATOM    690  CZ  PHE A  84      38.591  26.533  28.885  1.00 68.78           C
ATOM    691  C   PHE A  84      42.389  29.729  28.905  1.00 68.78           C
ATOM    692  O   PHE A  84      42.453  28.712  29.594  1.00 68.78           O
ATOM    693  N   GLU A  85      42.482  30.967  29.441  1.00 80.08           N
ATOM    694  CA  GLU A  85      42.689  31.121  30.855  1.00 80.08           C
ATOM    695  CB  GLU A  85      43.971  31.893  31.211  1.00 80.08           C
ATOM    696  CG  GLU A  85      43.979  33.334  30.700  1.00 80.08           C
ATOM    697  CD  GLU A  85      45.293  33.976  31.122  1.00 80.08           C
ATOM    698  OE1 GLU A  85      46.132  33.260  31.732  1.00 80.08           O
ATOM    699  OE2 GLU A  85      45.477  35.190  30.841  1.00 80.08           O
ATOM    700  C   GLU A  85      41.546  31.897  31.420  1.00 80.08           C
ATOM    701  O   GLU A  85      41.055  32.845  30.809  1.00 80.08           O
ATOM    702  N   LYS A  86      41.091  31.501  32.625  1.00 90.30           N
ATOM    703  CA  LYS A  86      39.989  32.192  33.217  1.00 90.30           C
ATOM    704  CB  LYS A  86      38.930  31.252  33.819  1.00 90.30           C
ATOM    705  CG  LYS A  86      38.203  30.403  32.775  1.00 90.30           C
ATOM    706  CD  LYS A  86      37.391  29.254  33.376  1.00 90.30           C
ATOM    707  CE  LYS A  86      36.100  29.708  34.061  1.00 90.30           C
ATOM    708  NZ  LYS A  86      35.099  30.100  33.044  1.00 90.30           N
ATOM    709  C   LYS A  86      40.509  33.041  34.328  1.00 90.30           C
ATOM    710  O   LYS A  86      40.958  32.548  35.362  1.00 90.30           O
ATOM    711  N   ILE A  87      40.462  34.364  34.111  1.00162.56           N
ATOM    712  CA  ILE A  87      40.823  35.347  35.083  1.00162.56           C
ATOM    713  CB  ILE A  87      40.945  36.745  34.540  0.00162.56           C
ATOM    714  CG1 ILE A  87      41.542  37.677  35.607  1.00162.56           C
ATOM    715  CG2 ILE A  87      39.584  37.195  34.006  1.00162.56           C
ATOM    716  CD1 ILE A  87      42.994  37.352  35.956  1.00162.56           C
ATOM    717  C   ILE A  87      39.792  35.285  36.162  1.00162.56           C
ATOM    718  O   ILE A  87      40.051  35.659  37.304  1.00162.56           O
ATOM    719  N   SER A  88      38.589  34.789  35.805  1.00226.34           N
ATOM    720  CA  SER A  88      37.450  34.761  36.677  1.00226.34           C
ATOM    721  CB  SER A  88      37.784  34.356  38.124  1.00226.34           C
ATOM    722  OG  SER A  88      38.265  33.021  38.158  1.00226.34           O
ATOM    723  C   SER A  88      36.904  36.141  36.688  1.00226.34           C
ATOM    724  O   SER A  88      36.101  36.521  37.537  1.00226.34           O
ATOM    725  N   LYS A  89      37.343  36.916  35.686  1.00201.70           N
ATOM    726  CA  LYS A  89      36.859  38.231  35.431  1.00201.70           C
ATOM    727  CB  LYS A  89      37.970  39.291  35.311  1.00201.70           C
ATOM    728  CG  LYS A  89      37.446  40.719  35.132  1.00201.70           C
ATOM    729  CD  LYS A  89      38.511  41.797  35.341  1.00201.70           C
ATOM    730  CE  LYS A  89      38.875  42.023  36.810  1.00201.70           C
ATOM    731  NZ  LYS A  89      39.907  43.078  36.919  1.00201.70           N
ATOM    732  C   LYS A  89      36.193  38.106  34.102  1.00201.70           C
ATOM    733  O   LYS A  89      36.159  37.023  33.520  1.00201.70           O
ATOM    734  N   LYS A  90      35.629  39.206  33.585  1.00 34.08           N
ATOM    735  CA  LYS A  90      34.961  39.120  32.324  1.00 34.08           C
ATOM    736  CB  LYS A  90      34.378  40.466  31.862  1.00 34.08           C
ATOM    737  CG  LYS A  90      33.239  40.974  32.749  1.00 34.08           C
ATOM    738  CD  LYS A  90      32.867  42.437  32.494  1.00 34.08           C
ATOM    739  CE  LYS A  90      33.904  43.433  33.016  1.00 34.08           C
ATOM    740  NZ  LYS A  90      33.467  44.817  32.725  1.00 34.08           N
ATOM    741  C   LYS A  90      35.972  38.696  31.309  1.00 34.08           C
ATOM    742  O   LYS A  90      35.672  37.918  30.405  1.00 34.08           O
ATOM    743  N   LYS A  91      37.214  39.188  31.454  1.00 55.51           N
ATOM    744  CA  LYS A  91      38.235  38.927  30.484  1.00 55.51           C
ATOM    745  CB  LYS A  91      39.519  39.740  30.722  1.00 55.51           C
ATOM    746  CG  LYS A  91      40.575  39.557  29.631  1.00 55.51           C
ATOM    747  CD  LYS A  91      41.694  40.599  29.688  0.00 55.51           C
ATOM    748  CE  LYS A  91      42.755  40.423  28.600  0.00 55.51           C
ATOM    749  NZ  LYS A  91      43.793  41.470  28.731  0.00 55.51           N
ATOM    750  C   LYS A  91      38.604  37.480  30.491  1.00 55.51           C
ATOM    751  O   LYS A  91      38.544  36.795  31.509  1.00 55.51           O
ATOM    752  N   VAL A  92      38.958  36.971  29.299  1.00 39.16           N
ATOM    753  CA  VAL A  92      39.422  35.627  29.150  1.00 39.16           C
ATOM    754  CB  VAL A  92      38.410  34.704  28.537  1.00 39.16           C
ATOM    755  CG1 VAL A  92      39.069  33.333  28.310  1.00 39.16           C
ATOM    756  CG2 VAL A  92      37.175  34.657  29.453  1.00 39.16           C
ATOM    757  C   VAL A  92      40.566  35.723  28.198  1.00 39.16           C
ATOM    758  O   VAL A  92      40.601  36.620  27.356  1.00 39.16           O
ATOM    759  N   ILE A  93      41.554  34.819  28.319  1.00 85.39           N
ATOM    760  CA  ILE A  93      42.661  34.893  27.412  1.00 85.39           C
ATOM    761  CB  ILE A  93      43.985  35.073  28.093  1.00 85.39           C
ATOM    762  CG1 ILE A  93      44.014  36.406  28.860  1.00 85.39           C
ATOM    763  CG2 ILE A  93      45.086  34.956  27.025  1.00 85.39           C
ATOM    764  CD1 ILE A  93      43.822  37.629  27.964  1.00 85.39           C
ATOM    765  C   ILE A  93      42.713  33.599  26.675  1.00 85.39           C
ATOM    766  O   ILE A  93      42.639  32.527  27.273  1.00 85.39           O
ATOM    767  N   SER A  94      42.834  33.669  25.336  1.00 80.70           N
ATOM    768  CA  SER A  94      42.872  32.458  24.578  1.00 80.70           C
ATOM    769  CB  SER A  94      41.840  32.425  23.438  1.00 80.70           C
ATOM    770  OG  SER A  94      41.934  31.197  22.733  1.00 80.70           O
ATOM    771  C   SER A  94      44.230  32.358  23.968  1.00 80.70           C
ATOM    772  O   SER A  94      44.828  33.367  23.596  1.00 80.70           O
ATOM    773  N   TYR A  95      44.773  31.125  23.903  1.00 75.65           N
ATOM    774  CA  TYR A  95      46.061  30.950  23.302  1.00 75.65           C
ATOM    775  CB  TYR A  95      47.106  30.395  24.282  1.00 75.65           C
ATOM    776  CG  TYR A  95      47.086  31.259  25.496  1.00 75.65           C
ATOM    777  CD1 TYR A  95      47.712  32.483  25.512  1.00 75.65           C
ATOM    778  CD2 TYR A  95      46.403  30.851  26.619  1.00 75.65           C
ATOM    779  CE1 TYR A  95      47.683  33.271  26.639  1.00 75.65           C
ATOM    780  CE2 TYR A  95      46.371  31.634  27.750  1.00 75.65           C
ATOM    781  CZ  TYR A  95      47.016  32.847  27.761  1.00 75.65           C
ATOM    782  OH  TYR A  95      46.989  33.656  28.917  1.00 75.65           O
ATOM    783  C   TYR A  95      45.891  29.918  22.228  1.00 75.65           C
ATOM    784  O   TYR A  95      45.734  28.732  22.509  1.00 75.65           O
ATOM    785  N   CYS A  96      45.917  30.360  20.960  1.00 67.85           N
ATOM    786  CA  CYS A  96      45.765  29.515  19.812  1.00 67.85           C
ATOM    787  CB  CYS A  96      45.417  30.333  18.562  1.00 67.85           C
ATOM    788  SG  CYS A  96      43.778  31.092  18.749  1.00 67.85           S
ATOM    789  C   CYS A  96      47.010  28.701  19.606  1.00 67.85           C
ATOM    790  O   CYS A  96      47.003  27.691  18.901  1.00 67.85           O
ATOM    791  N   ASN A  97      48.137  29.193  20.145  1.00 70.95           N
ATOM    792  CA  ASN A  97      49.414  28.543  20.077  1.00 70.95           C
ATOM    793  CB  ASN A  97      50.591  29.480  20.416  1.00 70.95           C
ATOM    794  CG  ASN A  97      50.469  29.942  21.861  1.00 70.95           C
ATOM    795  OD1 ASN A  97      49.395  30.334  22.314  1.00 70.95           O
ATOM    796  ND2 ASN A  97      51.604  29.895  22.609  1.00 70.95           N
ATOM    797  C   ASN A  97      49.483  27.357  21.008  1.00 70.95           C
ATOM    798  O   ASN A  97      50.314  26.475  20.807  1.00 70.95           O
ATOM    799  N   VAL A  98      48.650  27.310  22.074  1.00 66.11           N
ATOM    800  CA  VAL A  98      48.810  26.273  23.068  1.00 66.11           C
ATOM    801  CB  VAL A  98      49.248  26.876  24.385  1.00 66.11           C
ATOM    802  CG1 VAL A  98      49.426  25.809  25.479  1.00 66.11           C
ATOM    803  CG2 VAL A  98      50.517  27.699  24.112  1.00 66.11           C
ATOM    804  C   VAL A  98      47.496  25.542  23.250  1.00 66.11           C
ATOM    805  O   VAL A  98      46.477  25.939  22.686  1.00 66.11           O
ATOM    806  N   THR A  99      47.497  24.412  24.011  1.00 65.64           N
ATOM    807  CA  THR A  99      46.293  23.646  24.195  1.00 65.64           C
ATOM    808  CB  THR A  99      46.281  22.370  23.406  1.00 65.64           C
ATOM    809  OG1 THR A  99      47.312  21.503  23.855  1.00 65.64           O
ATOM    810  CG2 THR A  99      46.484  22.705  21.918  1.00 65.64           C
ATOM    811  C   THR A  99      46.098  23.248  25.638  1.00 65.64           C
ATOM    812  O   THR A  99      46.873  23.612  26.523  1.00 65.64           O
ATOM    813  N   ILE A 100      45.011  22.463  25.860  1.00192.93           N
ATOM    814  CA  ILE A 100      44.562  21.820  27.084  1.00192.93           C
ATOM    815  CB  ILE A 100      43.072  21.833  27.260  1.00192.93           C
ATOM    816  CG1 ILE A 100      42.694  21.346  28.670  1.00192.93           C
ATOM    817  CG2 ILE A 100      42.447  21.011  26.121  1.00192.93           C
ATOM    818  CD1 ILE A 100      41.233  21.609  29.034  1.00192.93           C
ATOM    819  C   ILE A 100      44.993  20.346  26.842  1.00192.93           C
ATOM    820  O   ILE A 100      45.828  20.185  25.961  1.00192.93           O
ATOM    821  N   GLY A 101      44.534  19.249  27.560  1.00231.49           N
ATOM    822  CA  GLY A 101      45.105  17.865  27.358  1.00231.49           C
ATOM    823  C   GLY A 101      44.141  16.632  26.849  1.00231.49           C
ATOM    824  O   GLY A 101      42.968  16.796  27.179  1.00231.49           O
ATOM    825  N   TRP A 102      44.563  15.478  26.017  1.00270.56           N
ATOM    826  CA  TRP A 102      44.017  14.053  25.696  1.00270.56           C
ATOM    827  CB  TRP A 102      42.498  13.949  25.446  1.00270.56           C
ATOM    828  CG  TRP A 102      41.613  14.140  26.653  1.00270.56           C
ATOM    829  CD2 TRP A 102      40.729  15.255  26.832  1.00270.56           C
ATOM    830  CD1 TRP A 102      41.409  13.310  27.717  1.00270.56           C
ATOM    831  NE1 TRP A 102      40.471  13.853  28.561  1.00270.56           N
ATOM    832  CE2 TRP A 102      40.039  15.047  28.024  1.00270.56           C
ATOM    833  CE3 TRP A 102      40.504  16.357  26.058  1.00270.56           C
ATOM    834  CZ2 TRP A 102      39.110  15.945  28.464  1.00270.56           C
ATOM    835  CZ3 TRP A 102      39.574  17.266  26.510  1.00270.56           C
ATOM    836  CH2 TRP A 102      38.891  17.064  27.690  1.00270.56           C
ATOM    837  C   TRP A 102      44.649  13.243  24.487  1.00270.56           C
ATOM    838  O   TRP A 102      44.492  13.642  23.333  1.00270.56           O
ATOM    839  N   SER A 103      45.278  12.013  24.669  1.00 89.52           N
ATOM    840  CA  SER A 103      45.822  11.199  23.560  1.00 89.52           C
ATOM    841  CB  SER A 103      47.315  11.452  23.290  1.00 89.52           C
ATOM    842  OG  SER A 103      48.089  11.048  24.410  1.00 89.52           O
ATOM    843  C   SER A 103      45.679   9.714  23.873  1.00 89.52           C
ATOM    844  O   SER A 103      45.786   9.312  25.028  1.00 89.52           O
ATOM    845  N   HIS A 104      45.436   8.844  22.850  1.00 74.81           N
ATOM    846  CA  HIS A 104      45.306   7.413  23.064  1.00 74.81           C
ATOM    847  ND1 HIS A 104      42.059   8.599  23.174  1.00 74.81           N
ATOM    848  CG  HIS A 104      42.763   7.444  22.915  1.00 74.81           C
ATOM    849  CB  HIS A 104      43.965   6.999  23.697  1.00 74.81           C
ATOM    850  NE2 HIS A 104      41.055   7.616  21.450  1.00 74.81           N
ATOM    851  CD2 HIS A 104      42.137   6.857  21.859  1.00 74.81           C
ATOM    852  CE1 HIS A 104      41.048   8.652  22.270  1.00 74.81           C
ATOM    853  C   HIS A 104      45.411   6.705  21.741  1.00 74.81           C
ATOM    854  O   HIS A 104      45.227   7.309  20.688  1.00 74.81           O
ATOM    855  N   ASN A 105      45.702   5.384  21.759  1.00 62.00           N
ATOM    856  CA  ASN A 105      45.834   4.640  20.533  1.00 62.00           C
ATOM    857  CB  ASN A 105      46.413   3.223  20.718  1.00 62.00           C
ATOM    858  CG  ASN A 105      45.460   2.411  21.581  1.00 62.00           C
ATOM    859  OD1 ASN A 105      44.509   2.943  22.149  1.00 62.00           O
ATOM    860  ND2 ASN A 105      45.724   1.081  21.688  1.00 62.00           N
ATOM    861  C   ASN A 105      44.476   4.539  19.912  1.00 62.00           C
ATOM    862  O   ASN A 105      43.462   4.778  20.564  1.00 62.00           O
ATOM    863  N   ASP A 106      44.427   4.165  18.620  1.00 94.09           N
ATOM    864  CA  ASP A 106      43.206   4.127  17.861  1.00 94.09           C
ATOM    865  CB  ASP A 106      43.428   3.635  16.419  1.00 94.09           C
ATOM    866  CG  ASP A 106      42.167   3.903  15.608  1.00 94.09           C
ATOM    867  OD1 ASP A 106      41.225   4.533  16.157  1.00 94.09           O
ATOM    868  OD2 ASP A 106      42.135   3.486  14.419  1.00 94.09           O
ATOM    869  C   ASP A 106      42.225   3.194  18.515  1.00 94.09           C
ATOM    870  O   ASP A 106      41.015   3.386  18.412  1.00 94.09           O
ATOM    871  N   ASP A 107      42.715   2.121  19.158  1.00 53.88           N
ATOM    872  CA  ASP A 107      41.867   1.163  19.818  1.00 53.88           C
ATOM    873  CB  ASP A 107      42.628  -0.101  20.253  1.00 53.88           C
ATOM    874  CG  ASP A 107      43.021  -0.869  18.999  1.00 53.88           C
ATOM    875  OD1 ASP A 107      42.525  -0.501  17.900  1.00 53.88           O
ATOM    876  OD2 ASP A 107      43.825  -1.831  19.121  1.00 53.88           O
ATOM    877  C   ASP A 107      41.244   1.753  21.051  1.00 53.88           C
ATOM    878  O   ASP A 107      40.149   1.352  21.441  1.00 53.88           O
ATOM    879  N   GLY A 108      41.937   2.700  21.717  1.00 44.56           N
ATOM    880  CA  GLY A 108      41.428   3.291  22.926  1.00 44.56           C
ATOM    881  C   GLY A 108      41.978   2.566  24.123  1.00 44.56           C
ATOM    882  O   GLY A 108      41.470   2.737  25.231  1.00 44.56           O
ATOM    883  N   GLY A 109      42.973   1.672  23.927  1.00 63.42           N
ATOM    884  CA  GLY A 109      43.538   0.948  25.040  1.00 63.42           C
ATOM    885  C   GLY A 109      44.406   1.789  25.937  1.00 63.42           C
ATOM    886  O   GLY A 109      44.121   1.943  27.123  1.00 63.42           O
ATOM    887  N   ASP A 110      45.470   2.403  25.381  1.00116.37           N
ATOM    888  CA  ASP A 110      46.399   3.136  26.194  1.00116.37           C
ATOM    889  CB  ASP A 110      47.870   2.856  25.841  1.00116.37           C
ATOM    890  CG  ASP A 110      48.125   3.256  24.393  1.00116.37           C
ATOM    891  OD1 ASP A 110      47.162   3.263  23.580  1.00116.37           O
ATOM    892  OD2 ASP A 110      49.306   3.558  24.081  1.00116.37           O
ATOM    893  C   ASP A 110      46.133   4.594  26.015  1.00116.37           C
ATOM    894  O   ASP A 110      45.968   5.077  24.895  1.00116.37           O
ATOM    895  N   TRP A 111      46.085   5.325  27.148  1.00 94.74           N
ATOM    896  CA  TRP A 111      45.770   6.721  27.170  1.00 94.74           C
ATOM    897  CB  TRP A 111      44.469   7.031  27.933  1.00 94.74           C
ATOM    898  CG  TRP A 111      43.196   6.582  27.257  1.00 94.74           C
ATOM    899  CD2 TRP A 111      42.123   7.469  26.900  1.00 94.74           C
ATOM    900  CD1 TRP A 111      42.787   5.325  26.918  1.00 94.74           C
ATOM    901  NE1 TRP A 111      41.531   5.374  26.361  1.00 94.74           N
ATOM    902  CE2 TRP A 111      41.109   6.688  26.348  1.00 94.74           C
ATOM    903  CE3 TRP A 111      41.991   8.824  27.030  1.00 94.74           C
ATOM    904  CZ2 TRP A 111      39.943   7.252  25.915  1.00 94.74           C
ATOM    905  CZ3 TRP A 111      40.816   9.391  26.586  1.00 94.74           C
ATOM    906  CH2 TRP A 111      39.812   8.618  26.039  1.00 94.74           C
ATOM    907  C   TRP A 111      46.852   7.445  27.916  1.00 94.74           C
ATOM    908  O   TRP A 111      47.584   6.856  28.707  1.00 94.74           O
ATOM    909  N   ALA A 112      46.987   8.760  27.656  1.00 65.58           N
ATOM    910  CA  ALA A 112      47.931   9.598  28.329  1.00 65.58           C
ATOM    911  CB  ALA A 112      49.345   9.544  27.729  1.00 65.58           C
ATOM    912  C   ALA A 112      47.425  10.994  28.153  1.00 65.58           C
ATOM    913  O   ALA A 112      46.519  11.234  27.353  1.00 65.58           O
ATOM    914  N   CYS A 113      47.987  11.949  28.925  1.00 68.64           N
ATOM    915  CA  CYS A 113      47.554  13.313  28.815  1.00 68.64           C
ATOM    916  CB  CYS A 113      47.236  13.946  30.179  1.00 68.64           C
ATOM    917  SG  CYS A 113      45.916  13.033  31.026  1.00 68.64           S
ATOM    918  C   CYS A 113      48.694  14.071  28.209  1.00 68.64           C
ATOM    919  O   CYS A 113      49.851  13.695  28.389  1.00 68.64           O
ATOM    920  N   PHE A 114      48.403  15.140  27.436  1.00 86.30           N
ATOM    921  CA  PHE A 114      49.477  15.890  26.848  1.00 86.30           C
ATOM    922  CB  PHE A 114      49.858  15.424  25.431  1.00 86.30           C
ATOM    923  CG  PHE A 114      48.758  15.788  24.490  1.00 86.30           C
ATOM    924  CD1 PHE A 114      47.621  15.021  24.389  1.00 86.30           C
ATOM    925  CD2 PHE A 114      48.874  16.904  23.692  1.00 86.30           C
ATOM    926  CE1 PHE A 114      46.618  15.369  23.513  1.00 86.30           C
ATOM    927  CE2 PHE A 114      47.876  17.257  22.814  1.00 86.30           C
ATOM    928  CZ  PHE A 114      46.742  16.488  22.724  1.00 86.30           C
ATOM    929  C   PHE A 114      49.084  17.329  26.729  1.00 86.30           C
ATOM    930  O   PHE A 114      47.918  17.698  26.863  1.00 86.30           O
ATOM    931  N   ARG A 115      50.089  18.191  26.490  1.00150.91           N
ATOM    932  CA  ARG A 115      49.848  19.591  26.310  1.00150.91           C
ATOM    933  CB  ARG A 115      50.376  20.465  27.461  1.00150.91           C
ATOM    934  CG  ARG A 115      50.115  21.960  27.266  1.00150.91           C
ATOM    935  CD  ARG A 115      50.643  22.826  28.412  1.00150.91           C
ATOM    936  NE  ARG A 115      49.883  22.458  29.639  1.00150.91           N
ATOM    937  CZ  ARG A 115      50.299  22.904  30.860  1.00150.91           C
ATOM    938  NH1 ARG A 115      51.410  23.690  30.957  1.00150.91           N
ATOM    939  NH2 ARG A 115      49.603  22.565  31.985  1.00150.91           N
ATOM    940  C   ARG A 115      50.634  19.937  25.095  1.00150.91           C
ATOM    941  O   ARG A 115      51.710  19.382  24.875  1.00150.91           O
ATOM    942  N   GLY A 116      50.120  20.857  24.260  1.00 34.89           N
ATOM    943  CA  GLY A 116      50.845  21.143  23.061  1.00 34.89           C
ATOM    944  C   GLY A 116      51.129  22.606  22.976  1.00 34.89           C
ATOM    945  O   GLY A 116      50.368  23.434  23.472  1.00 34.89           O
ATOM    946  N   GLU A 117      52.268  22.945  22.338  1.00 80.33           N
ATOM    947  CA  GLU A 117      52.652  24.308  22.108  1.00 80.33           C
ATOM    948  CB  GLU A 117      53.826  24.774  22.985  1.00 80.33           C
ATOM    949  CG  GLU A 117      55.108  23.968  22.765  1.00 80.33           C
ATOM    950  CD  GLU A 117      56.180  24.531  23.687  1.00 80.33           C
ATOM    951  OE1 GLU A 117      55.869  25.497  24.433  1.00 80.33           O
ATOM    952  OE2 GLU A 117      57.322  24.001  23.658  1.00 80.33           O
ATOM    953  C   GLU A 117      53.108  24.369  20.681  1.00 80.33           C
ATOM    954  O   GLU A 117      53.723  23.423  20.191  1.00 80.33           O
ATOM    955  N   GLN A 118      52.820  25.481  19.970  1.00 91.89           N
ATOM    956  CA  GLN A 118      53.194  25.570  18.582  1.00 91.89           C
ATOM    957  CB  GLN A 118      52.255  26.477  17.769  1.00 91.89           C
ATOM    958  CG  GLN A 118      52.571  26.516  16.275  1.00 91.89           C
ATOM    959  CD  GLN A 118      51.546  27.424  15.610  1.00 91.89           C
ATOM    960  OE1 GLN A 118      51.289  28.535  16.071  1.00 91.89           O
ATOM    961  NE2 GLN A 118      50.933  26.935  14.499  1.00 91.89           N
ATOM    962  C   GLN A 118      54.584  26.130  18.502  1.00 91.89           C
ATOM    963  O   GLN A 118      54.799  27.335  18.631  1.00 91.89           O
ATOM    964  N   ILE A 119      55.573  25.224  18.367  1.00162.70           N
ATOM    965  CA  ILE A 119      56.970  25.557  18.309  1.00162.70           C
ATOM    966  CB  ILE A 119      57.872  24.420  18.693  1.00162.70           C
ATOM    967  CG1 ILE A 119      59.323  24.928  18.775  0.00162.70           C
ATOM    968  CG2 ILE A 119      57.663  23.262  17.702  0.00162.70           C
ATOM    969  CD1 ILE A 119      60.301  23.941  19.408  1.00162.70           C
ATOM    970  C   ILE A 119      57.474  26.059  17.002  1.00162.70           C
ATOM    971  O   ILE A 119      58.132  27.089  16.976  1.00162.70           O
ATOM    972  N   MET A 120      57.196  25.368  15.878  1.00100.11           N
ATOM    973  CA  MET A 120      57.830  25.792  14.658  1.00100.11           C
ATOM    974  CB  MET A 120      57.474  24.949  13.427  1.00100.11           C
ATOM    975  CG  MET A 120      58.212  25.384  12.159  1.00100.11           C
ATOM    976  SD  MET A 120      57.812  24.405  10.680  1.00100.11           S
ATOM    977  CE  MET A 120      58.917  25.330   9.575  1.00100.11           C
ATOM    978  C   MET A 120      57.338  27.153  14.382  1.00100.11           C
ATOM    979  O   MET A 120      58.089  28.039  13.975  1.00100.11           O
ATOM    980  N   ARG A 121      56.042  27.318  14.664  1.00 94.89           N
ATOM    981  CA  ARG A 121      55.318  28.526  14.472  1.00 94.89           C
ATOM    982  CB  ARG A 121      55.832  29.432  13.340  1.00 94.89           C
ATOM    983  CG  ARG A 121      55.019  30.719  13.174  1.00 94.89           C
ATOM    984  CD  ARG A 121      55.530  31.623  12.052  1.00 94.89           C
ATOM    985  NE  ARG A 121      54.646  32.822  12.009  1.00 94.89           N
ATOM    986  CZ  ARG A 121      53.510  32.807  11.253  1.00 94.89           C
ATOM    987  NH1 ARG A 121      53.183  31.691  10.537  1.00 94.89           N
ATOM    988  NH2 ARG A 121      52.701  33.906  11.213  1.00 94.89           N
ATOM    989  C   ARG A 121      53.963  28.019  14.015  1.00 94.89           C
ATOM    990  O   ARG A 121      53.853  26.773  13.861  1.00 94.89           O
ATOM    991  OXT ARG A 121      53.040  28.851  13.805  1.00 94.89           O
TER     992      ARG A 121
ATOM    993  N   LEU B 122      21.704   8.457  -7.470  1.00101.28           N
ATOM    994  CA  LEU B 122      20.986   9.092  -6.342  1.00101.28           C
ATOM    995  CB  LEU B 122      21.771  10.279  -5.756  1.00101.28           C
ATOM    996  CG  LEU B 122      23.019   9.863  -4.960  1.00101.28           C
ATOM    997  CD1 LEU B 122      24.034   9.137  -5.851  1.00101.28           C
ATOM    998  CD2 LEU B 122      23.630  11.060  -4.214  1.00101.28           C
ATOM    999  C   LEU B 122      19.629   9.583  -6.716  1.00101.28           C
ATOM   1000  O   LEU B 122      19.352   9.936  -7.861  1.00101.28           O
ATOM   1001  N   PRO B 123      18.779   9.570  -5.727  1.00 65.86           N
ATOM   1002  CA  PRO B 123      17.420   9.994  -5.928  1.00 65.86           C
ATOM   1003  CD  PRO B 123      18.867   8.500  -4.746  1.00 65.86           C
ATOM   1004  CB  PRO B 123      16.612   9.381  -4.787  1.00 65.86           C
ATOM   1005  CG  PRO B 123      17.417   8.130  -4.399  1.00 65.86           C
ATOM   1006  C   PRO B 123      17.281  11.482  -5.978  1.00 65.86           C
ATOM   1007  O   PRO B 123      18.175  12.189  -5.518  1.00 65.86           O
ATOM   1008  N   GLU B 124      16.178  11.963  -6.580  1.00 36.31           N
ATOM   1009  CA  GLU B 124      15.868  13.359  -6.640  1.00 36.31           C
ATOM   1010  CB  GLU B 124      14.682  13.665  -7.571  1.00 36.31           C
ATOM   1011  CG  GLU B 124      14.979  13.388  -9.047  1.00 36.31           C
ATOM   1012  CD  GLU B 124      13.732  13.728  -9.850  1.00 36.31           C
ATOM   1013  OE1 GLU B 124      12.728  14.166  -9.227  1.00 36.31           O
ATOM   1014  OE2 GLU B 124      13.766  13.552 -11.097  1.00 36.31           O
ATOM   1015  C   GLU B 124      15.484  13.815  -5.268  1.00 36.31           C
ATOM   1016  O   GLU B 124      15.832  14.920  -4.855  1.00 36.31           O
ATOM   1017  N   LYS B 125      14.734  12.969  -4.528  1.00 67.47           N
ATOM   1018  CA  LYS B 125      14.286  13.355  -3.220  1.00 67.47           C
ATOM   1019  CB  LYS B 125      12.782  13.669  -3.154  1.00 67.47           C
ATOM   1020  CG  LYS B 125      12.379  14.909  -3.955  1.00 67.47           C
ATOM   1021  CD  LYS B 125      10.868  15.046  -4.151  1.00 67.47           C
ATOM   1022  CE  LYS B 125      10.464  16.285  -4.952  1.00 67.47           C
ATOM   1023  NZ  LYS B 125       8.992  16.338  -5.094  1.00 67.47           N
ATOM   1024  C   LYS B 125      14.543  12.234  -2.263  1.00 67.47           C
ATOM   1025  O   LYS B 125      14.605  11.070  -2.658  1.00 67.47           O
ATOM   1026  N   PHE B 126      14.736  12.570  -0.967  1.00 56.13           N
ATOM   1027  CA  PHE B 126      14.941  11.551   0.028  1.00 56.13           C
ATOM   1028  CB  PHE B 126      16.415  11.139   0.193  1.00 56.13           C
ATOM   1029  CG  PHE B 126      16.484  10.083   1.244  1.00 56.13           C
ATOM   1030  CD1 PHE B 126      16.600  10.419   2.571  1.00 56.13           C
ATOM   1031  CD2 PHE B 126      16.430   8.749   0.899  1.00 56.13           C
ATOM   1032  CE1 PHE B 126      16.663   9.447   3.542  1.00 56.13           C
ATOM   1033  CE2 PHE B 126      16.493   7.773   1.865  1.00 56.13           C
ATOM   1034  CZ  PHE B 126      16.609   8.120   3.189  1.00 56.13           C
ATOM   1035  C   PHE B 126      14.470  12.058   1.361  1.00 56.13           C
ATOM   1036  O   PHE B 126      14.624  13.233   1.690  1.00 56.13           O
ATOM   1037  N   ASP B 127      13.877  11.154   2.164  1.00 93.57           N
ATOM   1038  CA  ASP B 127      13.400  11.481   3.478  1.00 93.57           C
ATOM   1039  CB  ASP B 127      11.926  11.931   3.477  1.00 93.57           C
ATOM   1040  CG  ASP B 127      11.578  12.552   4.823  1.00 93.57           C
ATOM   1041  OD1 ASP B 127      12.296  12.267   5.819  1.00 93.57           O
ATOM   1042  OD2 ASP B 127      10.585  13.325   4.871  1.00 93.57           O
ATOM   1043  C   ASP B 127      13.504  10.222   4.292  1.00 93.57           C
ATOM   1044  O   ASP B 127      12.828   9.233   4.010  1.00 93.57           O
ATOM   1045  N   TRP B 128      14.356  10.232   5.336  1.00111.71           N
ATOM   1046  CA  TRP B 128      14.577   9.069   6.154  1.00111.71           C
ATOM   1047  CB  TRP B 128      15.754   9.183   7.133  1.00111.71           C
ATOM   1048  CG  TRP B 128      17.087   8.956   6.463  1.00111.71           C
ATOM   1049  CD2 TRP B 128      17.546   7.660   6.046  1.00111.71           C
ATOM   1050  CD1 TRP B 128      18.061   9.842   6.110  1.00111.71           C
ATOM   1051  NE1 TRP B 128      19.104   9.176   5.509  1.00111.71           N
ATOM   1052  CE2 TRP B 128      18.798   7.833   5.460  1.00111.71           C
ATOM   1053  CE3 TRP B 128      16.969   6.426   6.142  1.00111.71           C
ATOM   1054  CZ2 TRP B 128      19.497   6.772   4.959  1.00111.71           C
ATOM   1055  CZ3 TRP B 128      17.676   5.357   5.638  1.00111.71           C
ATOM   1056  CH2 TRP B 128      18.916   5.527   5.058  1.00111.71           C
ATOM   1057  C   TRP B 128      13.353   8.702   6.924  1.00111.71           C
ATOM   1058  O   TRP B 128      13.250   7.578   7.415  1.00111.71           O
ATOM   1059  N   ARG B 129      12.460   9.676   7.158  1.00107.27           N
ATOM   1060  CA  ARG B 129      11.214   9.427   7.827  1.00107.27           C
ATOM   1061  CB  ARG B 129      10.458  10.729   8.138  1.00107.27           C
ATOM   1062  CG  ARG B 129      11.211  11.643   9.109  1.00107.27           C
ATOM   1063  CD  ARG B 129      10.527  12.991   9.343  1.00107.27           C
ATOM   1064  NE  ARG B 129      10.514  13.707   8.037  1.00107.27           N
ATOM   1065  CZ  ARG B 129       9.956  14.949   7.942  1.00107.27           C
ATOM   1066  NH1 ARG B 129       9.427  15.546   9.050  1.00107.27           N
ATOM   1067  NH2 ARG B 129       9.927  15.592   6.739  1.00107.27           N
ATOM   1068  C   ARG B 129      10.347   8.591   6.940  1.00107.27           C
ATOM   1069  O   ARG B 129       9.563   7.766   7.408  1.00107.27           O
ATOM   1070  N   ASP B 130      10.437   8.800   5.615  1.00 85.32           N
ATOM   1071  CA  ASP B 130       9.527   8.078   4.783  1.00 85.32           C
ATOM   1072  CB  ASP B 130       8.465   9.005   4.162  1.00 85.32           C
ATOM   1073  CG  ASP B 130       7.357   8.172   3.534  1.00 85.32           C
ATOM   1074  OD1 ASP B 130       7.454   6.918   3.577  1.00 85.32           O
ATOM   1075  OD2 ASP B 130       6.394   8.785   3.001  1.00 85.32           O
ATOM   1076  C   ASP B 130      10.249   7.414   3.660  1.00 85.32           C
ATOM   1077  O   ASP B 130      10.226   7.879   2.522  1.00 85.32           O
ATOM   1078  N   VAL B 131      10.907   6.279   3.954  1.00171.01           N
ATOM   1079  CA  VAL B 131      11.333   5.441   2.884  1.00171.01           C
ATOM   1080  CB  VAL B 131      12.253   4.340   3.317  1.00171.01           C
ATOM   1081  CG1 VAL B 131      13.520   4.987   3.906  1.00171.01           C
ATOM   1082  CG2 VAL B 131      11.507   3.425   4.303  1.00171.01           C
ATOM   1083  C   VAL B 131       9.988   4.875   2.601  1.00171.01           C
ATOM   1084  O   VAL B 131       9.149   4.943   3.500  1.00171.01           O
ATOM   1085  N   GLY B 132       9.744   4.282   1.417  1.00121.00           N
ATOM   1086  CA  GLY B 132       8.393   3.981   1.010  1.00121.00           C
ATOM   1087  C   GLY B 132       7.671   3.257   2.097  1.00121.00           C
ATOM   1088  O   GLY B 132       6.520   3.562   2.403  1.00121.00           O
ATOM   1089  N   GLY B 133       8.311   2.264   2.713  1.00165.20           N
ATOM   1090  CA  GLY B 133       7.641   1.685   3.831  1.00165.20           C
ATOM   1091  C   GLY B 133       7.802   2.396   5.148  1.00165.20           C
ATOM   1092  O   GLY B 133       6.835   2.684   5.849  1.00165.20           O
ATOM   1093  N   ILE B 134       9.036   2.776   5.514  1.00148.92           N
ATOM   1094  CA  ILE B 134       9.165   2.939   6.938  1.00148.92           C
ATOM   1095  CB  ILE B 134       9.952   1.762   7.502  1.00148.92           C
ATOM   1096  CG1 ILE B 134       9.324   0.428   7.051  1.00148.92           C
ATOM   1097  CG2 ILE B 134      10.038   1.820   9.038  1.00148.92           C
ATOM   1098  CD1 ILE B 134       9.644   0.025   5.611  1.00148.92           C
ATOM   1099  C   ILE B 134       9.847   4.219   7.345  1.00148.92           C
ATOM   1100  O   ILE B 134      10.457   4.915   6.532  1.00148.92           O
ATOM   1101  N   ASP B 135       9.695   4.564   8.651  1.00 78.15           N
ATOM   1102  CA  ASP B 135      10.298   5.702   9.293  1.00 78.15           C
ATOM   1103  CB  ASP B 135       9.335   6.451  10.229  1.00 78.15           C
ATOM   1104  CG  ASP B 135      10.081   7.643  10.811  1.00 78.15           C
ATOM   1105  OD1 ASP B 135      11.131   8.023  10.228  1.00 78.15           O
ATOM   1106  OD2 ASP B 135       9.617   8.185  11.849  1.00 78.15           O
ATOM   1107  C   ASP B 135      11.457   5.241  10.148  1.00 78.15           C
ATOM   1108  O   ASP B 135      11.314   4.376  11.010  1.00 78.15           O
ATOM   1109  N   TYR B 136      12.668   5.728   9.813  1.00142.11           N
ATOM   1110  CA  TYR B 136      13.940   5.537  10.467  1.00142.11           C
ATOM   1111  CB  TYR B 136      15.099   5.441   9.470  1.00142.11           C
ATOM   1112  CG  TYR B 136      14.838   4.154   8.764  1.00142.11           C
ATOM   1113  CD1 TYR B 136      15.207   2.960   9.340  1.00142.11           C
ATOM   1114  CD2 TYR B 136      14.209   4.135   7.541  1.00142.11           C
ATOM   1115  CE1 TYR B 136      14.965   1.766   8.703  1.00142.11           C
ATOM   1116  CE2 TYR B 136      13.965   2.944   6.899  1.00142.11           C
ATOM   1117  CZ  TYR B 136      14.344   1.757   7.478  1.00142.11           C
ATOM   1118  OH  TYR B 136      14.092   0.535   6.819  1.00142.11           O
ATOM   1119  C   TYR B 136      14.278   6.515  11.573  1.00142.11           C
ATOM   1120  O   TYR B 136      15.223   6.279  12.323  1.00142.11           O
ATOM   1121  N   VAL B 137      13.648   7.709  11.625  1.00143.01           N
ATOM   1122  CA  VAL B 137      14.065   8.689  12.603  1.00143.01           C
ATOM   1123  CB  VAL B 137      13.966  10.109  12.130  1.00143.01           C
ATOM   1124  CG1 VAL B 137      15.056  10.367  11.086  1.00143.01           C
ATOM   1125  CG2 VAL B 137      12.556  10.329  11.574  1.00143.01           C
ATOM   1126  C   VAL B 137      13.310   8.594  13.897  1.00143.01           C
ATOM   1127  O   VAL B 137      12.110   8.324  13.937  1.00143.01           O
ATOM   1128  N   SER B 138      14.039   8.834  15.011  1.00 54.51           N
ATOM   1129  CA  SER B 138      13.480   8.801  16.338  1.00 54.51           C
ATOM   1130  CB  SER B 138      14.542   8.738  17.445  1.00 54.51           C
ATOM   1131  OG  SER B 138      15.336   9.915  17.414  1.00 54.51           O
ATOM   1132  C   SER B 138      12.698  10.066  16.527  1.00 54.51           C
ATOM   1133  O   SER B 138      12.828  11.005  15.745  1.00 54.51           O
ATOM   1134  N   PRO B 139      11.901  10.112  17.566  1.00 70.76           N
ATOM   1135  CA  PRO B 139      11.026  11.235  17.792  1.00 70.76           C
ATOM   1136  CD  PRO B 139      11.344   8.881  18.105  1.00 70.76           C
ATOM   1137  CB  PRO B 139      10.047  10.786  18.874  1.00 70.76           C
ATOM   1138  CG  PRO B 139       9.969   9.261  18.680  1.00 70.76           C
ATOM   1139  C   PRO B 139      11.712  12.524  18.108  1.00 70.76           C
ATOM   1140  O   PRO B 139      12.851  12.515  18.571  1.00 70.76           O
ATOM   1141  N   VAL B 140      11.020  13.647  17.831  1.00 32.39           N
ATOM   1142  CA  VAL B 140      11.537  14.960  18.094  1.00 32.39           C
ATOM   1143  CB  VAL B 140      10.729  16.056  17.460  1.00 32.39           C
ATOM   1144  CG1 VAL B 140      11.305  17.413  17.899  1.00 32.39           C
ATOM   1145  CG2 VAL B 140      10.723  15.844  15.937  1.00 32.39           C
ATOM   1146  C   VAL B 140      11.492  15.162  19.573  1.00 32.39           C
ATOM   1147  O   VAL B 140      10.578  14.689  20.247  1.00 32.39           O
ATOM   1148  N   ARG B 141      12.505  15.863  20.119  1.00110.68           N
ATOM   1149  CA  ARG B 141      12.572  16.101  21.534  1.00110.68           C
ATOM   1150  CB  ARG B 141      13.729  15.361  22.223  1.00110.68           C
ATOM   1151  CG  ARG B 141      13.589  13.839  22.183  1.00110.68           C
ATOM   1152  CD  ARG B 141      14.708  13.111  22.926  1.00110.68           C
ATOM   1153  NE  ARG B 141      14.573  13.455  24.369  1.00110.68           N
ATOM   1154  CZ  ARG B 141      15.357  12.835  25.297  1.00110.68           C
ATOM   1155  NH1 ARG B 141      16.271  11.901  24.905  1.00110.68           N
ATOM   1156  NH2 ARG B 141      15.226  13.151  26.619  1.00110.68           N
ATOM   1157  C   ARG B 141      12.795  17.566  21.758  1.00110.68           C
ATOM   1158  O   ARG B 141      12.987  18.330  20.813  1.00110.68           O
ATOM   1159  N   ASP B 142      12.728  18.000  23.036  1.00 47.16           N
ATOM   1160  CA  ASP B 142      12.927  19.388  23.357  1.00 47.16           C
ATOM   1161  CB  ASP B 142      11.721  20.009  24.087  1.00 47.16           C
ATOM   1162  CG  ASP B 142      11.879  21.523  24.108  1.00 47.16           C
ATOM   1163  OD1 ASP B 142      12.994  22.013  23.784  1.00 47.16           O
ATOM   1164  OD2 ASP B 142      10.880  22.211  24.451  1.00 47.16           O
ATOM   1165  C   ASP B 142      14.123  19.507  24.263  1.00 47.16           C
ATOM   1166  O   ASP B 142      14.181  18.890  25.324  1.00 47.16           O
ATOM   1167  N   GLN B 143      15.125  20.302  23.836  1.00 64.96           N
ATOM   1168  CA  GLN B 143      16.340  20.552  24.570  1.00 64.96           C
ATOM   1169  CB  GLN B 143      17.423  21.255  23.730  1.00 64.96           C
ATOM   1170  CG  GLN B 143      17.048  22.663  23.264  1.00 64.96           C
ATOM   1171  CD  GLN B 143      18.216  23.212  22.456  1.00 64.96           C
ATOM   1172  OE1 GLN B 143      19.369  23.152  22.879  1.00 64.96           O
ATOM   1173  NE2 GLN B 143      17.912  23.759  21.247  1.00 64.96           N
ATOM   1174  C   GLN B 143      16.055  21.382  25.782  1.00 64.96           C
ATOM   1175  O   GLN B 143      16.787  21.322  26.770  1.00 64.96           O
ATOM   1176  N   GLY B 144      15.017  22.237  25.716  1.00 29.02           N
ATOM   1177  CA  GLY B 144      14.694  23.052  26.849  1.00 29.02           C
ATOM   1178  C   GLY B 144      15.655  24.197  26.871  1.00 29.02           C
ATOM   1179  O   GLY B 144      16.196  24.594  25.842  1.00 29.02           O
ATOM   1180  N   ILE B 145      15.877  24.751  28.077  1.00 88.60           N
ATOM   1181  CA  ILE B 145      16.704  25.898  28.332  1.00 88.60           C
ATOM   1182  CB  ILE B 145      16.628  26.359  29.760  1.00 88.60           C
ATOM   1183  CG1 ILE B 145      15.198  26.802  30.115  1.00 88.60           C
ATOM   1184  CG2 ILE B 145      17.676  27.469  29.947  1.00 88.60           C
ATOM   1185  CD1 ILE B 145      14.187  25.657  30.153  1.00 88.60           C
ATOM   1186  C   ILE B 145      18.152  25.623  28.041  1.00 88.60           C
ATOM   1187  O   ILE B 145      18.872  26.515  27.600  1.00 88.60           O
ATOM   1188  N   CYS B 146      18.625  24.394  28.317  1.00 69.80           N
ATOM   1189  CA  CYS B 146      20.024  24.046  28.242  1.00 69.80           C
ATOM   1190  CB  CYS B 146      20.257  22.613  28.767  1.00 69.80           C
ATOM   1191  SG  CYS B 146      21.988  22.066  28.795  1.00 69.80           S
ATOM   1192  C   CYS B 146      20.540  24.131  26.827  1.00 69.80           C
ATOM   1193  O   CYS B 146      19.859  23.751  25.878  1.00 69.80           O
ATOM   1194  N   GLY B 147      21.791  24.623  26.647  1.00 56.47           N
ATOM   1195  CA  GLY B 147      22.344  24.760  25.320  1.00 56.47           C
ATOM   1196  C   GLY B 147      22.902  23.427  24.928  1.00 56.47           C
ATOM   1197  O   GLY B 147      24.102  23.269  24.702  1.00 56.47           O
ATOM   1198  N   SER B 148      21.992  22.438  24.864  1.00101.59           N
ATOM   1199  CA  SER B 148      22.238  21.049  24.602  1.00101.59           C
ATOM   1200  CB  SER B 148      21.276  20.156  25.403  1.00101.59           C
ATOM   1201  OG  SER B 148      21.653  18.793  25.289  1.00101.59           O
ATOM   1202  C   SER B 148      22.147  20.637  23.149  1.00101.59           C
ATOM   1203  O   SER B 148      22.252  19.445  22.866  1.00101.59           O
ATOM   1204  N   CYS B 149      21.991  21.562  22.182  1.00 65.79           N
ATOM   1205  CA  CYS B 149      21.689  21.184  20.819  1.00 65.79           C
ATOM   1206  CB  CYS B 149      21.666  22.394  19.867  1.00 65.79           C
ATOM   1207  SG  CYS B 149      23.263  23.260  19.796  1.00 65.79           S
ATOM   1208  C   CYS B 149      22.662  20.175  20.264  1.00 65.79           C
ATOM   1209  O   CYS B 149      22.245  19.188  19.661  1.00 65.79           O
ATOM   1210  N   TYR B 150      23.973  20.347  20.493  1.00 67.05           N
ATOM   1211  CA  TYR B 150      24.954  19.460  19.926  1.00 67.05           C
ATOM   1212  CB  TYR B 150      26.399  19.847  20.299  1.00 67.05           C
ATOM   1213  CG  TYR B 150      26.573  19.742  21.777  1.00 67.05           C
ATOM   1214  CD1 TYR B 150      26.132  20.746  22.609  1.00 67.05           C
ATOM   1215  CD2 TYR B 150      27.193  18.646  22.331  1.00 67.05           C
ATOM   1216  CE1 TYR B 150      26.296  20.652  23.972  1.00 67.05           C
ATOM   1217  CE2 TYR B 150      27.360  18.545  23.693  1.00 67.05           C
ATOM   1218  CZ  TYR B 150      26.911  19.550  24.516  1.00 67.05           C
ATOM   1219  OH  TYR B 150      27.082  19.450  25.913  1.00 67.05           O
ATOM   1220  C   TYR B 150      24.708  18.052  20.389  1.00 67.05           C
ATOM   1221  O   TYR B 150      24.907  17.102  19.631  1.00 67.05           O
ATOM   1222  N   ALA B 151      24.329  17.873  21.669  1.00 42.18           N
ATOM   1223  CA  ALA B 151      24.074  16.559  22.197  1.00 42.18           C
ATOM   1224  CB  ALA B 151      23.811  16.570  23.713  1.00 42.18           C
ATOM   1225  C   ALA B 151      22.872  15.949  21.534  1.00 42.18           C
ATOM   1226  O   ALA B 151      22.883  14.771  21.179  1.00 42.18           O
ATOM   1227  N   PHE B 152      21.792  16.736  21.352  1.00 52.79           N
ATOM   1228  CA  PHE B 152      20.594  16.214  20.751  1.00 52.79           C
ATOM   1229  CB  PHE B 152      19.419  17.212  20.751  1.00 52.79           C
ATOM   1230  CG  PHE B 152      18.820  17.220  22.118  1.00 52.79           C
ATOM   1231  CD1 PHE B 152      19.386  17.938  23.147  1.00 52.79           C
ATOM   1232  CD2 PHE B 152      17.672  16.502  22.365  1.00 52.79           C
ATOM   1233  CE1 PHE B 152      18.817  17.932  24.400  1.00 52.79           C
ATOM   1234  CE2 PHE B 152      17.099  16.493  23.615  1.00 52.79           C
ATOM   1235  CZ  PHE B 152      17.673  17.209  24.637  1.00 52.79           C
ATOM   1236  C   PHE B 152      20.868  15.809  19.334  1.00 52.79           C
ATOM   1237  O   PHE B 152      20.448  14.739  18.897  1.00 52.79           O
ATOM   1238  N   ALA B 153      21.589  16.651  18.571  1.00 29.43           N
ATOM   1239  CA  ALA B 153      21.865  16.333  17.199  1.00 29.43           C
ATOM   1240  CB  ALA B 153      22.688  17.421  16.490  1.00 29.43           C
ATOM   1241  C   ALA B 153      22.662  15.066  17.158  1.00 29.43           C
ATOM   1242  O   ALA B 153      22.399  14.179  16.347  1.00 29.43           O
ATOM   1243  N   SER B 154      23.653  14.939  18.056  1.00 88.27           N
ATOM   1244  CA  SER B 154      24.501  13.781  18.047  1.00 88.27           C
ATOM   1245  CB  SER B 154      25.686  13.883  19.027  1.00 88.27           C
ATOM   1246  OG  SER B 154      25.231  14.088  20.355  1.00 88.27           O
ATOM   1247  C   SER B 154      23.712  12.536  18.328  1.00 88.27           C
ATOM   1248  O   SER B 154      23.855  11.547  17.611  1.00 88.27           O
ATOM   1249  N   THR B 155      22.841  12.550  19.358  1.00104.31           N
ATOM   1250  CA  THR B 155      22.071  11.385  19.705  1.00104.31           C
ATOM   1251  CB  THR B 155      21.219  11.592  20.924  1.00104.31           C
ATOM   1252  OG1 THR B 155      20.265  12.617  20.686  1.00104.31           O
ATOM   1253  CG2 THR B 155      22.131  11.979  22.101  1.00104.31           C
ATOM   1254  C   THR B 155      21.151  11.062  18.571  1.00104.31           C
ATOM   1255  O   THR B 155      20.963   9.897  18.223  1.00104.31           O
ATOM   1256  N   ALA B 156      20.562  12.101  17.950  1.00 31.11           N
ATOM   1257  CA  ALA B 156      19.605  11.898  16.902  1.00 31.11           C
ATOM   1258  CB  ALA B 156      19.057  13.219  16.336  1.00 31.11           C
ATOM   1259  C   ALA B 156      20.249  11.160  15.770  1.00 31.11           C
ATOM   1260  O   ALA B 156      19.650  10.252  15.197  1.00 31.11           O
ATOM   1261  N   THR B 157      21.492  11.528  15.410  1.00 34.90           N
ATOM   1262  CA  THR B 157      22.143  10.871  14.312  1.00 34.90           C
ATOM   1263  CB  THR B 157      23.495  11.452  14.015  1.00 34.90           C
ATOM   1264  OG1 THR B 157      23.377  12.833  13.707  1.00 34.90           O
ATOM   1265  CG2 THR B 157      24.103  10.693  12.824  1.00 34.90           C
ATOM   1266  C   THR B 157      22.342   9.421  14.641  1.00 34.90           C
ATOM   1267  O   THR B 157      21.996   8.537  13.861  1.00 34.90           O
ATOM   1268  N   GLN B 158      22.877   9.134  15.839  1.00 80.43           N
ATOM   1269  CA  GLN B 158      23.182   7.782  16.222  1.00 80.43           C
ATOM   1270  CB  GLN B 158      23.864   7.698  17.598  1.00 80.43           C
ATOM   1271  CG  GLN B 158      24.204   6.269  18.026  1.00 80.43           C
ATOM   1272  CD  GLN B 158      24.864   6.332  19.395  1.00 80.43           C
ATOM   1273  OE1 GLN B 158      25.233   5.308  19.969  1.00 80.43           O
ATOM   1274  NE2 GLN B 158      25.018   7.569  19.938  1.00 80.43           N
ATOM   1275  C   GLN B 158      21.929   6.959  16.297  1.00 80.43           C
ATOM   1276  O   GLN B 158      21.935   5.782  15.940  1.00 80.43           O
ATOM   1277  N   GLU B 159      20.827   7.547  16.791  1.00 47.62           N
ATOM   1278  CA  GLU B 159      19.607   6.808  16.966  1.00 47.62           C
ATOM   1279  CB  GLU B 159      18.547   7.615  17.737  1.00 47.62           C
ATOM   1280  CG  GLU B 159      18.985   7.899  19.177  1.00 47.62           C
ATOM   1281  CD  GLU B 159      17.906   8.704  19.884  1.00 47.62           C
ATOM   1282  OE1 GLU B 159      16.830   8.926  19.269  1.00 47.62           O
ATOM   1283  OE2 GLU B 159      18.141   9.100  21.057  1.00 47.62           O
ATOM   1284  C   GLU B 159      19.034   6.387  15.641  1.00 47.62           C
ATOM   1285  O   GLU B 159      18.570   5.255  15.497  1.00 47.62           O
ATOM   1286  N   SER B 160      19.033   7.286  14.635  1.00 38.85           N
ATOM   1287  CA  SER B 160      18.477   6.946  13.354  1.00 38.85           C
ATOM   1288  CB  SER B 160      18.381   8.156  12.407  1.00 38.85           C
ATOM   1289  OG  SER B 160      19.680   8.636  12.095  1.00 38.85           O
ATOM   1290  C   SER B 160      19.333   5.913  12.684  1.00 38.85           C
ATOM   1291  O   SER B 160      18.829   4.943  12.120  1.00 38.85           O
ATOM   1292  N   ARG B 161      20.667   6.084  12.750  1.00 82.94           N
ATOM   1293  CA  ARG B 161      21.577   5.198  12.076  1.00 82.94           C
ATOM   1294  CB  ARG B 161      23.044   5.660  12.159  1.00 82.94           C
ATOM   1295  CG  ARG B 161      23.278   6.980  11.417  1.00 82.94           C
ATOM   1296  CD  ARG B 161      24.749   7.318  11.157  1.00 82.94           C
ATOM   1297  NE  ARG B 161      24.773   8.623  10.437  1.00 82.94           N
ATOM   1298  CZ  ARG B 161      25.799   8.940   9.591  1.00 82.94           C
ATOM   1299  NH1 ARG B 161      26.814   8.057   9.366  1.00 82.94           N
ATOM   1300  NH2 ARG B 161      25.806  10.150   8.963  1.00 82.94           N
ATOM   1301  C   ARG B 161      21.467   3.813  12.633  1.00 82.94           C
ATOM   1302  O   ARG B 161      21.616   2.833  11.904  1.00 82.94           O
ATOM   1303  N   LEU B 162      21.240   3.684  13.950  1.00 45.03           N
ATOM   1304  CA  LEU B 162      21.089   2.378  14.524  1.00 45.03           C
ATOM   1305  CB  LEU B 162      20.946   2.390  16.055  1.00 45.03           C
ATOM   1306  CG  LEU B 162      22.219   2.859  16.781  1.00 45.03           C
ATOM   1307  CD1 LEU B 162      22.082   2.687  18.301  1.00 45.03           C
ATOM   1308  CD2 LEU B 162      23.472   2.172  16.215  1.00 45.03           C
ATOM   1309  C   LEU B 162      19.847   1.767  13.954  1.00 45.03           C
ATOM   1310  O   LEU B 162      19.802   0.569  13.678  1.00 45.03           O
ATOM   1311  N   ARG B 163      18.792   2.584  13.770  1.00 69.18           N
ATOM   1312  CA  ARG B 163      17.543   2.081  13.277  1.00 69.18           C
ATOM   1313  CB  ARG B 163      16.430   3.141  13.282  1.00 69.18           C
ATOM   1314  CG  ARG B 163      16.060   3.579  14.702  1.00 69.18           C
ATOM   1315  CD  ARG B 163      14.824   4.474  14.789  1.00 69.18           C
ATOM   1316  NE  ARG B 163      14.619   4.793  16.231  1.00 69.18           N
ATOM   1317  CZ  ARG B 163      13.426   5.298  16.662  1.00 69.18           C
ATOM   1318  NH1 ARG B 163      12.405   5.485  15.775  1.00 69.18           N
ATOM   1319  NH2 ARG B 163      13.255   5.611  17.979  1.00 69.18           N
ATOM   1320  C   ARG B 163      17.710   1.556  11.882  1.00 69.18           C
ATOM   1321  O   ARG B 163      17.242   0.465  11.567  1.00 69.18           O
ATOM   1322  N   VAL B 164      18.398   2.308  11.006  1.00 98.66           N
ATOM   1323  CA  VAL B 164      18.582   1.880   9.647  1.00 98.66           C
ATOM   1324  CB  VAL B 164      19.264   2.913   8.794  1.00 98.66           C
ATOM   1325  CG1 VAL B 164      20.674   3.174   9.348  1.00 98.66           C
ATOM   1326  CG2 VAL B 164      19.253   2.421   7.337  1.00 98.66           C
ATOM   1327  C   VAL B 164      19.411   0.632   9.607  1.00 98.66           C
ATOM   1328  O   VAL B 164      19.106  -0.296   8.861  1.00 98.66           O
ATOM   1329  N   MET B 165      20.477   0.569  10.425  1.00 81.37           N
ATOM   1330  CA  MET B 165      21.389  -0.541  10.379  1.00 81.37           C
ATOM   1331  CB  MET B 165      22.562  -0.373  11.356  1.00 81.37           C
ATOM   1332  CG  MET B 165      23.475   0.808  11.021  1.00 81.37           C
ATOM   1333  SD  MET B 165      24.870   1.030  12.165  1.00 81.37           S
ATOM   1334  CE  MET B 165      25.542   2.486  11.313  1.00 81.37           C
ATOM   1335  C   MET B 165      20.682  -1.811  10.746  1.00 81.37           C
ATOM   1336  O   MET B 165      20.912  -2.851  10.136  1.00 81.37           O
ATOM   1337  N   THR B 166      19.854  -1.749  11.803  1.00 87.98           N
ATOM   1338  CA  THR B 166      19.068  -2.809  12.374  1.00 87.98           C
ATOM   1339  CB  THR B 166      18.749  -2.570  13.821  1.00 87.98           C
ATOM   1340  OG1 THR B 166      17.968  -1.394  13.970  1.00 87.98           O
ATOM   1341  CG2 THR B 166      20.074  -2.424  14.587  1.00 87.98           C
ATOM   1342  C   THR B 166      17.781  -3.006  11.633  1.00 87.98           C
ATOM   1343  O   THR B 166      17.062  -3.968  11.893  1.00 87.98           O
ATOM   1344  N   ASN B 167      17.407  -2.063  10.749  1.00 73.92           N
ATOM   1345  CA  ASN B 167      16.146  -2.165  10.070  1.00 73.92           C
ATOM   1346  CB  ASN B 167      15.978  -3.471   9.273  1.00 73.92           C
ATOM   1347  CG  ASN B 167      14.764  -3.321   8.364  1.00 73.92           C
ATOM   1348  OD1 ASN B 167      14.019  -2.346   8.452  1.00 73.92           O
ATOM   1349  ND2 ASN B 167      14.555  -4.320   7.466  1.00 73.92           N
ATOM   1350  C   ASN B 167      15.046  -2.083  11.084  1.00 73.92           C
ATOM   1351  O   ASN B 167      14.092  -2.859  11.068  1.00 73.92           O
ATOM   1352  N   ASN B 168      15.176  -1.105  12.001  1.00 69.13           N
ATOM   1353  CA  ASN B 168      14.225  -0.806  13.034  1.00 69.13           C
ATOM   1354  CB  ASN B 168      12.824  -0.480  12.488  1.00 69.13           C
ATOM   1355  CG  ASN B 168      12.902   0.876  11.799  1.00 69.13           C
ATOM   1356  OD1 ASN B 168      13.484   1.822  12.327  1.00 69.13           O
ATOM   1357  ND2 ASN B 168      12.304   0.975  10.582  1.00 69.13           N
ATOM   1358  C   ASN B 168      14.112  -1.941  13.998  1.00 69.13           C
ATOM   1359  O   ASN B 168      13.154  -2.008  14.768  1.00 69.13           O
ATOM   1360  N   ASN B 169      15.098  -2.856  14.001  1.00 37.95           N
ATOM   1361  CA  ASN B 169      15.081  -3.913  14.966  1.00 37.95           C
ATOM   1362  CB  ASN B 169      16.200  -4.944  14.738  1.00 37.95           C
ATOM   1363  CG  ASN B 169      16.002  -6.091  15.720  1.00 37.95           C
ATOM   1364  OD1 ASN B 169      15.920  -5.886  16.930  1.00 37.95           O
ATOM   1365  ND2 ASN B 169      15.918  -7.339  15.185  1.00 37.95           N
ATOM   1366  C   ASN B 169      15.308  -3.283  16.309  1.00 37.95           C
ATOM   1367  O   ASN B 169      14.645  -3.637  17.284  1.00 37.95           O
ATOM   1368  N   VAL B 170      16.261  -2.324  16.382  1.00 54.34           N
ATOM   1369  CA  VAL B 170      16.585  -1.658  17.620  1.00 54.34           C
ATOM   1370  CB  VAL B 170      18.036  -1.766  17.988  1.00 54.34           C
ATOM   1371  CG1 VAL B 170      18.281  -0.940  19.262  1.00 54.34           C
ATOM   1372  CG2 VAL B 170      18.395  -3.255  18.128  1.00 54.34           C
ATOM   1373  C   VAL B 170      16.273  -0.190  17.488  1.00 54.34           C
ATOM   1374  O   VAL B 170      16.756   0.487  16.584  1.00 54.34           O
ATOM   1375  N   LYS B 171      15.356   0.274  18.359  1.00183.26           N
ATOM   1376  CA  LYS B 171      14.772   1.581  18.578  1.00183.26           C
ATOM   1377  CB  LYS B 171      13.288   1.475  18.981  1.00183.26           C
ATOM   1378  CG  LYS B 171      12.489   2.774  18.838  1.00183.26           C
ATOM   1379  CD  LYS B 171      10.975   2.580  18.938  1.00183.26           C
ATOM   1380  CE  LYS B 171      10.357   1.929  17.699  1.00183.26           C
ATOM   1381  NZ  LYS B 171       8.896   1.780  17.881  1.00183.26           N
ATOM   1382  C   LYS B 171      15.454   2.501  19.576  1.00183.26           C
ATOM   1383  O   LYS B 171      14.901   3.561  19.862  1.00183.26           O
ATOM   1384  N   VAL B 172      16.568   2.110  20.229  1.00 81.37           N
ATOM   1385  CA  VAL B 172      17.112   2.810  21.380  1.00 81.37           C
ATOM   1386  CB  VAL B 172      18.522   2.402  21.697  1.00 81.37           C
ATOM   1387  CG1 VAL B 172      19.022   3.248  22.880  1.00 81.37           C
ATOM   1388  CG2 VAL B 172      18.547   0.886  21.955  1.00 81.37           C
ATOM   1389  C   VAL B 172      17.092   4.315  21.305  1.00 81.37           C
ATOM   1390  O   VAL B 172      17.295   4.929  20.258  1.00 81.37           O
ATOM   1391  N   VAL B 173      16.783   4.943  22.466  1.00110.98           N
ATOM   1392  CA  VAL B 173      16.825   6.371  22.616  1.00110.98           C
ATOM   1393  CB  VAL B 173      15.581   6.956  23.231  1.00110.98           C
ATOM   1394  CG1 VAL B 173      15.311   6.295  24.595  1.00110.98           C
ATOM   1395  CG2 VAL B 173      15.755   8.482  23.304  1.00110.98           C
ATOM   1396  C   VAL B 173      18.000   6.638  23.511  1.00110.98           C
ATOM   1397  O   VAL B 173      18.045   6.187  24.654  1.00110.98           O
ATOM   1398  N   MET B 174      19.004   7.373  22.991  1.00101.39           N
ATOM   1399  CA  MET B 174      20.209   7.642  23.728  1.00101.39           C
ATOM   1400  CB  MET B 174      21.415   7.994  22.842  1.00101.39           C
ATOM   1401  CG  MET B 174      21.988   6.792  22.092  1.00101.39           C
ATOM   1402  SD  MET B 174      20.921   6.131  20.781  1.00101.39           S
ATOM   1403  CE  MET B 174      22.031   4.744  20.412  1.00101.39           C
ATOM   1404  C   MET B 174      19.983   8.793  24.658  1.00101.39           C
ATOM   1405  O   MET B 174      18.990   9.510  24.545  1.00101.39           O
ATOM   1406  N   SER B 175      20.922   8.994  25.614  1.00 65.63           N
ATOM   1407  CA  SER B 175      20.752  10.021  26.610  1.00 65.63           C
ATOM   1408  CB  SER B 175      21.077   9.522  28.028  1.00 65.63           C
ATOM   1409  OG  SER B 175      21.017  10.597  28.952  1.00 65.63           O
ATOM   1410  C   SER B 175      21.650  11.203  26.361  1.00 65.63           C
ATOM   1411  O   SER B 175      22.874  11.116  26.452  1.00 65.63           O
ATOM   1412  N   PRO B 176      21.051  12.325  26.048  1.00162.44           N
ATOM   1413  CA  PRO B 176      21.783  13.553  25.860  1.00162.44           C
ATOM   1414  CD  PRO B 176      19.784  12.337  25.341  1.00162.44           C
ATOM   1415  CB  PRO B 176      20.844  14.500  25.108  1.00162.44           C
ATOM   1416  CG  PRO B 176      19.460  13.829  25.189  1.00162.44           C
ATOM   1417  C   PRO B 176      22.296  14.101  27.157  1.00162.44           C
ATOM   1418  O   PRO B 176      23.297  14.817  27.159  1.00162.44           O
ATOM   1419  N   GLN B 177      21.618  13.787  28.272  1.00 57.81           N
ATOM   1420  CA  GLN B 177      21.983  14.333  29.547  1.00 57.81           C
ATOM   1421  CB  GLN B 177      20.952  14.040  30.646  1.00 57.81           C
ATOM   1422  CG  GLN B 177      21.306  14.702  31.977  1.00 57.81           C
ATOM   1423  CD  GLN B 177      21.268  16.211  31.793  1.00 57.81           C
ATOM   1424  OE1 GLN B 177      20.291  16.767  31.294  1.00 57.81           O
ATOM   1425  NE2 GLN B 177      22.369  16.894  32.206  1.00 57.81           N
ATOM   1426  C   GLN B 177      23.310  13.800  29.989  1.00 57.81           C
ATOM   1427  O   GLN B 177      24.112  14.525  30.575  1.00 57.81           O
ATOM   1428  N   GLU B 178      23.586  12.512  29.717  1.00 99.69           N
ATOM   1429  CA  GLU B 178      24.818  11.943  30.172  1.00 99.69           C
ATOM   1430  CB  GLU B 178      24.927  10.450  29.811  1.00 99.69           C
ATOM   1431  CG  GLU B 178      26.128   9.736  30.433  1.00 99.69           C
ATOM   1432  CD  GLU B 178      27.281   9.792  29.441  1.00 99.69           C
ATOM   1433  OE1 GLU B 178      27.030  10.148  28.259  1.00 99.69           O
ATOM   1434  OE2 GLU B 178      28.429   9.474  29.851  1.00 99.69           O
ATOM   1435  C   GLU B 178      25.948  12.698  29.547  1.00 99.69           C
ATOM   1436  O   GLU B 178      26.952  12.989  30.196  1.00 99.69           O
ATOM   1437  N   VAL B 179      25.808  13.045  28.257  1.00 45.01           N
ATOM   1438  CA  VAL B 179      26.832  13.794  27.590  1.00 45.01           C
ATOM   1439  CB  VAL B 179      26.514  14.040  26.143  1.00 45.01           C
ATOM   1440  CG1 VAL B 179      27.575  14.988  25.561  1.00 45.01           C
ATOM   1441  CG2 VAL B 179      26.429  12.684  25.421  1.00 45.01           C
ATOM   1442  C   VAL B 179      26.956  15.131  28.251  1.00 45.01           C
ATOM   1443  O   VAL B 179      28.059  15.599  28.531  1.00 45.01           O
ATOM   1444  N   VAL B 180      25.813  15.779  28.534  1.00 52.28           N
ATOM   1445  CA  VAL B 180      25.845  17.094  29.114  1.00 52.28           C
ATOM   1446  CB  VAL B 180      24.476  17.686  29.293  1.00 52.28           C
ATOM   1447  CG1 VAL B 180      24.612  19.031  30.028  1.00 52.28           C
ATOM   1448  CG2 VAL B 180      23.808  17.800  27.912  1.00 52.28           C
ATOM   1449  C   VAL B 180      26.504  17.060  30.463  1.00 52.28           C
ATOM   1450  O   VAL B 180      27.284  17.950  30.795  1.00 52.28           O
ATOM   1451  N   SER B 181      26.165  16.069  31.310  1.00 78.63           N
ATOM   1452  CA  SER B 181      26.727  16.050  32.635  1.00 78.63           C
ATOM   1453  CB  SER B 181      25.879  15.213  33.611  1.00 78.63           C
ATOM   1454  OG  SER B 181      24.592  15.795  33.760  1.00 78.63           O
ATOM   1455  C   SER B 181      28.133  15.510  32.705  1.00 78.63           C
ATOM   1456  O   SER B 181      28.965  16.042  33.438  1.00 78.63           O
ATOM   1457  N   CYS B 182      28.375  14.349  32.058  1.00111.01           N
ATOM   1458  CA  CYS B 182      29.615  13.613  32.125  1.00111.01           C
ATOM   1459  CB  CYS B 182      29.330  12.113  31.932  1.00111.01           C
ATOM   1460  SG  CYS B 182      27.793  11.586  32.773  1.00111.01           S
ATOM   1461  C   CYS B 182      30.732  14.004  31.181  1.00111.01           C
ATOM   1462  O   CYS B 182      31.904  13.933  31.549  1.00111.01           O
ATOM   1463  N   SER B 183      30.413  14.405  29.931  1.00 77.07           N
ATOM   1464  CA  SER B 183      31.421  14.514  28.905  1.00 77.07           C
ATOM   1465  CB  SER B 183      30.819  14.504  27.488  1.00 77.07           C
ATOM   1466  OG  SER B 183      31.847  14.612  26.515  1.00 77.07           O
ATOM   1467  C   SER B 183      32.316  15.712  29.018  1.00 77.07           C
ATOM   1468  O   SER B 183      31.878  16.859  29.040  1.00 77.07           O
ATOM   1469  N   GLU B 184      33.633  15.429  29.090  1.00 96.08           N
ATOM   1470  CA  GLU B 184      34.704  16.387  29.137  1.00 96.08           C
ATOM   1471  CB  GLU B 184      36.011  15.803  29.695  1.00 96.08           C
ATOM   1472  CG  GLU B 184      35.899  15.452  31.180  1.00 96.08           C
ATOM   1473  CD  GLU B 184      37.275  15.050  31.686  1.00 96.08           C
ATOM   1474  OE1 GLU B 184      38.193  15.912  31.654  1.00 96.08           O
ATOM   1475  OE2 GLU B 184      37.426  13.875  32.114  1.00 96.08           O
ATOM   1476  C   GLU B 184      34.968  16.954  27.767  1.00 96.08           C
ATOM   1477  O   GLU B 184      35.668  17.956  27.628  1.00 96.08           O
ATOM   1478  N   TYR B 185      34.503  16.247  26.717  1.00174.02           N
ATOM   1479  CA  TYR B 185      34.645  16.611  25.333  1.00174.02           C
ATOM   1480  CB  TYR B 185      34.343  15.491  24.323  1.00174.02           C
ATOM   1481  CG  TYR B 185      35.423  14.476  24.485  1.00174.02           C
ATOM   1482  CD1 TYR B 185      36.743  14.865  24.480  1.00174.02           C
ATOM   1483  CD2 TYR B 185      35.129  13.137  24.593  1.00174.02           C
ATOM   1484  CE1 TYR B 185      37.751  13.940  24.619  1.00174.02           C
ATOM   1485  CE2 TYR B 185      36.132  12.206  24.730  1.00174.02           C
ATOM   1486  CZ  TYR B 185      37.446  12.606  24.748  1.00174.02           C
ATOM   1487  OH  TYR B 185      38.474  11.650  24.891  1.00174.02           O
ATOM   1488  C   TYR B 185      33.806  17.808  25.001  1.00174.02           C
ATOM   1489  O   TYR B 185      33.943  18.360  23.910  1.00174.02           O
ATOM   1490  N   ALA B 186      32.809  18.131  25.852  1.00 75.14           N
ATOM   1491  CA  ALA B 186      31.930  19.246  25.627  1.00 75.14           C
ATOM   1492  CB  ALA B 186      30.528  18.826  25.152  1.00 75.14           C
ATOM   1493  C   ALA B 186      31.748  20.038  26.899  1.00 75.14           C
ATOM   1494  O   ALA B 186      32.259  19.700  27.965  1.00 75.14           O
ATOM   1495  N   GLN B 187      31.076  21.193  26.731  1.00177.51           N
ATOM   1496  CA  GLN B 187      30.715  22.253  27.637  1.00177.51           C
ATOM   1497  CB  GLN B 187      30.588  23.601  26.909  1.00177.51           C
ATOM   1498  CG  GLN B 187      31.948  24.155  26.456  1.00177.51           C
ATOM   1499  CD  GLN B 187      32.578  23.200  25.445  1.00177.51           C
ATOM   1500  OE1 GLN B 187      32.025  22.956  24.374  1.00177.51           O
ATOM   1501  NE2 GLN B 187      33.764  22.632  25.797  1.00177.51           N
ATOM   1502  C   GLN B 187      29.499  22.028  28.503  1.00177.51           C
ATOM   1503  O   GLN B 187      29.167  22.912  29.289  1.00177.51           O
ATOM   1504  N   GLY B 188      28.698  20.962  28.306  1.00 52.19           N
ATOM   1505  CA  GLY B 188      27.521  20.838  29.129  1.00 52.19           C
ATOM   1506  C   GLY B 188      26.462  21.694  28.498  1.00 52.19           C
ATOM   1507  O   GLY B 188      26.226  21.607  27.297  1.00 52.19           O
ATOM   1508  N   CYS B 189      25.769  22.515  29.309  1.00 84.48           N
ATOM   1509  CA  CYS B 189      24.740  23.417  28.868  1.00 84.48           C
ATOM   1510  CB  CYS B 189      23.899  24.002  30.011  1.00 84.48           C
ATOM   1511  SG  CYS B 189      22.688  22.774  30.565  1.00 84.48           S
ATOM   1512  C   CYS B 189      25.342  24.543  28.086  1.00 84.48           C
ATOM   1513  O   CYS B 189      24.629  25.306  27.436  1.00 84.48           O
ATOM   1514  N   GLU B 190      26.664  24.724  28.230  1.00135.12           N
ATOM   1515  CA  GLU B 190      27.474  25.727  27.595  1.00135.12           C
ATOM   1516  CB  GLU B 190      28.862  25.850  28.244  1.00135.12           C
ATOM   1517  CG  GLU B 190      28.823  26.539  29.612  1.00135.12           C
ATOM   1518  CD  GLU B 190      27.939  25.723  30.546  1.00135.12           C
ATOM   1519  OE1 GLU B 190      28.445  24.728  31.131  1.00135.12           O
ATOM   1520  OE2 GLU B 190      26.740  26.083  30.682  1.00135.12           O
ATOM   1521  C   GLU B 190      27.653  25.471  26.118  1.00135.12           C
ATOM   1522  O   GLU B 190      28.088  26.367  25.395  1.00135.12           O
ATOM   1523  N   GLY B 191      27.437  24.228  25.635  1.00 43.04           N
ATOM   1524  CA  GLY B 191      27.582  23.985  24.219  1.00 43.04           C
ATOM   1525  C   GLY B 191      28.565  22.868  23.993  1.00 43.04           C
ATOM   1526  O   GLY B 191      29.149  22.342  24.939  1.00 43.04           O
ATOM   1527  N   GLY B 192      28.766  22.480  22.709  1.00 32.53           N
ATOM   1528  CA  GLY B 192      29.673  21.418  22.351  1.00 32.53           C
ATOM   1529  C   GLY B 192      29.589  21.187  20.863  1.00 32.53           C
ATOM   1530  O   GLY B 192      28.911  21.930  20.154  1.00 32.53           O
ATOM   1531  N   PHE B 193      30.298  20.148  20.347  1.00 69.89           N
ATOM   1532  CA  PHE B 193      30.272  19.879  18.925  1.00 69.89           C
ATOM   1533  CB  PHE B 193      31.565  20.297  18.207  1.00 69.89           C
ATOM   1534  CG  PHE B 193      31.625  21.780  18.306  1.00 69.89           C
ATOM   1535  CD1 PHE B 193      32.129  22.380  19.436  1.00 69.89           C
ATOM   1536  CD2 PHE B 193      31.172  22.568  17.274  1.00 69.89           C
ATOM   1537  CE1 PHE B 193      32.183  23.749  19.534  1.00 69.89           C
ATOM   1538  CE2 PHE B 193      31.224  23.938  17.368  1.00 69.89           C
ATOM   1539  CZ  PHE B 193      31.729  24.531  18.499  1.00 69.89           C
ATOM   1540  C   PHE B 193      30.060  18.408  18.662  1.00 69.89           C
ATOM   1541  O   PHE B 193      30.672  17.551  19.296  1.00 69.89           O
ATOM   1542  N   PRO B 194      29.229  18.106  17.684  1.00 79.89           N
ATOM   1543  CA  PRO B 194      28.889  16.742  17.352  1.00 79.89           C
ATOM   1544  CD  PRO B 194      28.172  19.027  17.301  1.00 79.89           C
ATOM   1545  CB  PRO B 194      27.776  16.834  16.314  1.00 79.89           C
ATOM   1546  CG  PRO B 194      27.069  18.154  16.673  1.00 79.89           C
ATOM   1547  C   PRO B 194      30.055  15.893  16.954  1.00 79.89           C
ATOM   1548  O   PRO B 194      30.027  14.690  17.204  1.00 79.89           O
ATOM   1549  N   TYR B 195      31.100  16.484  16.358  1.00 65.41           N
ATOM   1550  CA  TYR B 195      32.239  15.715  15.948  1.00 65.41           C
ATOM   1551  CB  TYR B 195      33.304  16.633  15.320  1.00 65.41           C
ATOM   1552  CG  TYR B 195      34.501  15.863  14.876  1.00 65.41           C
ATOM   1553  CD1 TYR B 195      35.528  15.579  15.748  1.00 65.41           C
ATOM   1554  CD2 TYR B 195      34.599  15.440  13.571  1.00 65.41           C
ATOM   1555  CE1 TYR B 195      36.632  14.878  15.321  1.00 65.41           C
ATOM   1556  CE2 TYR B 195      35.699  14.739  13.138  1.00 65.41           C
ATOM   1557  CZ  TYR B 195      36.718  14.458  14.014  1.00 65.41           C
ATOM   1558  OH  TYR B 195      37.848  13.741  13.568  1.00 65.41           O
ATOM   1559  C   TYR B 195      32.802  15.082  17.190  1.00 65.41           C
ATOM   1560  O   TYR B 195      33.178  13.912  17.192  1.00 65.41           O
ATOM   1561  N   LEU B 196      32.897  15.864  18.283  1.00 95.16           N
ATOM   1562  CA  LEU B 196      33.412  15.405  19.540  1.00 95.16           C
ATOM   1563  CB  LEU B 196      33.738  16.566  20.497  1.00 95.16           C
ATOM   1564  CG  LEU B 196      34.946  17.401  20.033  1.00 95.16           C
ATOM   1565  CD1 LEU B 196      35.245  18.551  21.008  1.00 95.16           C
ATOM   1566  CD2 LEU B 196      36.174  16.504  19.803  1.00 95.16           C
ATOM   1567  C   LEU B 196      32.472  14.467  20.258  1.00 95.16           C
ATOM   1568  O   LEU B 196      32.927  13.647  21.053  1.00 95.16           O
ATOM   1569  N   ILE B 197      31.142  14.691  20.177  1.00144.09           N
ATOM   1570  CA  ILE B 197      30.199  13.824  20.852  1.00144.09           C
ATOM   1571  CB  ILE B 197      28.968  14.565  21.282  1.00144.09           C
ATOM   1572  CG1 ILE B 197      29.371  15.721  22.212  1.00144.09           C
ATOM   1573  CG2 ILE B 197      28.008  13.561  21.941  1.00144.09           C
ATOM   1574  CD1 ILE B 197      30.153  15.261  23.443  1.00144.09           C
ATOM   1575  C   ILE B 197      29.751  12.615  20.082  1.00144.09           C
ATOM   1576  O   ILE B 197      29.905  11.474  20.519  1.00144.09           O
ATOM   1577  N   ALA B 198      29.174  12.842  18.885  1.00 61.29           N
ATOM   1578  CA  ALA B 198      28.656  11.742  18.132  1.00 61.29           C
ATOM   1579  CB  ALA B 198      27.978  12.183  16.824  1.00 61.29           C
ATOM   1580  C   ALA B 198      29.823  10.888  17.779  1.00 61.29           C
ATOM   1581  O   ALA B 198      29.703   9.664  17.729  1.00 61.29           O
ATOM   1582  N   GLY B 199      30.939  11.527  17.367  1.00 86.37           N
ATOM   1583  CA  GLY B 199      32.109  10.758  17.048  1.00 86.37           C
ATOM   1584  C   GLY B 199      33.027  10.349  18.179  1.00 86.37           C
ATOM   1585  O   GLY B 199      33.052   9.194  18.599  1.00 86.37           O
ATOM   1586  N   LYS B 200      33.759  11.331  18.759  1.00118.77           N
ATOM   1587  CA  LYS B 200      34.846  11.013  19.660  1.00118.77           C
ATOM   1588  CB  LYS B 200      35.739  12.223  19.972  1.00118.77           C
ATOM   1589  CG  LYS B 200      37.036  11.826  20.676  1.00118.77           C
ATOM   1590  CD  LYS B 200      38.104  12.919  20.663  1.00118.77           C
ATOM   1591  CE  LYS B 200      39.454  12.446  21.204  1.00118.77           C
ATOM   1592  NZ  LYS B 200      40.055  11.467  20.270  1.00118.77           N
ATOM   1593  C   LYS B 200      34.398  10.440  20.967  1.00118.77           C
ATOM   1594  O   LYS B 200      34.875   9.389  21.391  1.00118.77           O
ATOM   1595  N   TYR B 201      33.451  11.115  21.639  1.00 71.73           N
ATOM   1596  CA  TYR B 201      33.001  10.688  22.931  1.00 71.73           C
ATOM   1597  CB  TYR B 201      31.964  11.669  23.512  1.00 71.73           C
ATOM   1598  CG  TYR B 201      31.618  11.295  24.913  1.00 71.73           C
ATOM   1599  CD1 TYR B 201      32.492  11.574  25.939  1.00 71.73           C
ATOM   1600  CD2 TYR B 201      30.416  10.694  25.210  1.00 71.73           C
ATOM   1601  CE1 TYR B 201      32.182  11.245  27.237  1.00 71.73           C
ATOM   1602  CE2 TYR B 201      30.100  10.362  26.507  1.00 71.73           C
ATOM   1603  CZ  TYR B 201      30.984  10.636  27.522  1.00 71.73           C
ATOM   1604  OH  TYR B 201      30.664  10.297  28.854  1.00 71.73           O
ATOM   1605  C   TYR B 201      32.359   9.346  22.771  1.00 71.73           C
ATOM   1606  O   TYR B 201      32.558   8.442  23.582  1.00 71.73           O
ATOM   1607  N   GLY B 202      31.574   9.175  21.695  1.00 29.81           N
ATOM   1608  CA  GLY B 202      30.895   7.929  21.488  1.00 29.81           C
ATOM   1609  C   GLY B 202      31.902   6.824  21.364  1.00 29.81           C
ATOM   1610  O   GLY B 202      31.687   5.727  21.877  1.00 29.81           O
ATOM   1611  N   GLN B 203      33.010   7.056  20.632  1.00116.07           N
ATOM   1612  CA  GLN B 203      33.984   6.010  20.467  1.00116.07           C
ATOM   1613  CB  GLN B 203      35.047   6.317  19.393  1.00116.07           C
ATOM   1614  CG  GLN B 203      35.973   7.479  19.754  1.00116.07           C
ATOM   1615  CD  GLN B 203      37.120   7.510  18.754  1.00116.07           C
ATOM   1616  OE1 GLN B 203      37.184   6.698  17.832  1.00116.07           O
ATOM   1617  NE2 GLN B 203      38.059   8.474  18.946  1.00116.07           N
ATOM   1618  C   GLN B 203      34.738   5.735  21.742  1.00116.07           C
ATOM   1619  O   GLN B 203      34.946   4.578  22.106  1.00116.07           O
ATOM   1620  N   ASP B 204      35.217   6.796  22.426  1.00118.45           N
ATOM   1621  CA  ASP B 204      36.039   6.628  23.594  1.00118.45           C
ATOM   1622  CB  ASP B 204      36.718   7.943  24.019  1.00118.45           C
ATOM   1623  CG  ASP B 204      37.718   8.344  22.942  1.00118.45           C
ATOM   1624  OD1 ASP B 204      37.963   7.518  22.023  1.00118.45           O
ATOM   1625  OD2 ASP B 204      38.246   9.486  23.023  1.00118.45           O
ATOM   1626  C   ASP B 204      35.288   6.132  24.799  1.00118.45           C
ATOM   1627  O   ASP B 204      35.687   5.147  25.420  1.00118.45           O
ATOM   1628  N   PHE B 205      34.266   6.904  25.236  1.00185.21           N
ATOM   1629  CA  PHE B 205      33.464   6.593  26.391  1.00185.21           C
ATOM   1630  CB  PHE B 205      33.091   7.852  27.185  1.00185.21           C
ATOM   1631  CG  PHE B 205      34.399   8.394  27.656  1.00185.21           C
ATOM   1632  CD1 PHE B 205      34.955   7.960  28.837  1.00185.21           C
ATOM   1633  CD2 PHE B 205      35.084   9.318  26.901  1.00185.21           C
ATOM   1634  CE1 PHE B 205      36.166   8.453  29.264  1.00185.21           C
ATOM   1635  CE2 PHE B 205      36.294   9.815  27.324  1.00185.21           C
ATOM   1636  CZ  PHE B 205      36.838   9.383  28.509  1.00185.21           C
ATOM   1637  C   PHE B 205      32.225   5.780  26.140  1.00185.21           C
ATOM   1638  O   PHE B 205      31.872   4.917  26.942  1.00185.21           O
ATOM   1639  N   GLY B 206      31.496   6.061  25.041  1.00 38.80           N
ATOM   1640  CA  GLY B 206      30.267   5.355  24.781  1.00 38.80           C
ATOM   1641  C   GLY B 206      29.097   6.163  25.276  1.00 38.80           C
ATOM   1642  O   GLY B 206      29.248   7.077  26.086  1.00 38.80           O
ATOM   1643  N   LEU B 207      27.882   5.821  24.785  1.00102.54           N
ATOM   1644  CA  LEU B 207      26.675   6.521  25.136  1.00102.54           C
ATOM   1645  CB  LEU B 207      25.904   7.091  23.932  1.00102.54           C
ATOM   1646  CG  LEU B 207      26.698   8.121  23.106  1.00102.54           C
ATOM   1647  CD1 LEU B 207      27.154   9.301  23.979  1.00102.54           C
ATOM   1648  CD2 LEU B 207      27.841   7.463  22.315  1.00102.54           C
ATOM   1649  C   LEU B 207      25.745   5.562  25.824  1.00102.54           C
ATOM   1650  O   LEU B 207      25.773   4.361  25.567  1.00102.54           O
ATOM   1651  N   VAL B 208      24.883   6.083  26.726  1.00 60.78           N
ATOM   1652  CA  VAL B 208      23.957   5.256  27.453  1.00 60.78           C
ATOM   1653  CB  VAL B 208      24.037   5.437  28.941  1.00 60.78           C
ATOM   1654  CG1 VAL B 208      25.438   5.012  29.412  1.00 60.78           C
ATOM   1655  CG2 VAL B 208      23.678   6.894  29.280  1.00 60.78           C
ATOM   1656  C   VAL B 208      22.567   5.633  27.045  1.00 60.78           C
ATOM   1657  O   VAL B 208      22.353   6.658  26.401  1.00 60.78           O
ATOM   1658  N   ASP B 209      21.581   4.784  27.399  1.00 44.33           N
ATOM   1659  CA  ASP B 209      20.215   5.025  27.023  1.00 44.33           C
ATOM   1660  CB  ASP B 209      19.322   3.778  27.146  1.00 44.33           C
ATOM   1661  CG  ASP B 209      19.768   2.782  26.084  1.00 44.33           C
ATOM   1662  OD1 ASP B 209      20.621   3.160  25.239  1.00 44.33           O
ATOM   1663  OD2 ASP B 209      19.257   1.630  26.103  1.00 44.33           O
ATOM   1664  C   ASP B 209      19.628   6.098  27.893  1.00 44.33           C
ATOM   1665  O   ASP B 209      20.165   6.445  28.946  1.00 44.33           O
ATOM   1666  N   GLU B 210      18.473   6.640  27.452  1.00 84.63           N
ATOM   1667  CA  GLU B 210      17.800   7.721  28.119  1.00 84.63           C
ATOM   1668  CB  GLU B 210      16.503   8.145  27.408  1.00 84.63           C
ATOM   1669  CG  GLU B 210      15.758   9.272  28.128  1.00 84.63           C
ATOM   1670  CD  GLU B 210      16.531  10.567  27.935  1.00 84.63           C
ATOM   1671  OE1 GLU B 210      17.418  10.604  27.041  1.00 84.63           O
ATOM   1672  OE2 GLU B 210      16.242  11.540  28.682  1.00 84.63           O
ATOM   1673  C   GLU B 210      17.423   7.301  29.510  1.00 84.63           C
ATOM   1674  O   GLU B 210      17.581   8.063  30.464  1.00 84.63           O
ATOM   1675  N   THR B 211      16.945   6.054  29.664  1.00105.34           N
ATOM   1676  CA  THR B 211      16.479   5.580  30.938  1.00105.34           C
ATOM   1677  CB  THR B 211      15.966   4.171  30.879  1.00105.34           C
ATOM   1678  OG1 THR B 211      15.363   3.815  32.115  1.00105.34           O
ATOM   1679  CG2 THR B 211      17.138   3.226  30.565  1.00105.34           C
ATOM   1680  C   THR B 211      17.611   5.609  31.912  1.00105.34           C
ATOM   1681  O   THR B 211      17.426   5.870  33.102  1.00105.34           O
ATOM   1682  N   CYS B 212      18.829   5.320  31.432  1.00 51.99           N
ATOM   1683  CA  CYS B 212      19.939   5.288  32.332  1.00 51.99           C
ATOM   1684  CB  CYS B 212      21.260   4.910  31.636  1.00 51.99           C
ATOM   1685  SG  CYS B 212      22.662   4.874  32.789  1.00 51.99           S
ATOM   1686  C   CYS B 212      20.115   6.651  32.928  1.00 51.99           C
ATOM   1687  O   CYS B 212      20.343   6.765  34.132  1.00 51.99           O
ATOM   1688  N   TYR B 213      20.054   7.721  32.101  1.00157.51           N
ATOM   1689  CA  TYR B 213      20.208   9.037  32.655  1.00157.51           C
ATOM   1690  CB  TYR B 213      21.575   9.644  32.286  1.00157.51           C
ATOM   1691  CG  TYR B 213      21.869  10.751  33.235  1.00157.51           C
ATOM   1692  CD1 TYR B 213      20.998  11.803  33.368  1.00157.51           C
ATOM   1693  CD2 TYR B 213      23.036  10.751  33.966  1.00157.51           C
ATOM   1694  CE1 TYR B 213      21.271  12.824  34.242  1.00157.51           C
ATOM   1695  CE2 TYR B 213      23.316  11.774  34.842  1.00157.51           C
ATOM   1696  CZ  TYR B 213      22.424  12.811  34.980  1.00157.51           C
ATOM   1697  OH  TYR B 213      22.673  13.877  35.866  1.00157.51           O
ATOM   1698  C   TYR B 213      19.156   9.910  32.024  1.00157.51           C
ATOM   1699  O   TYR B 213      19.392  10.458  30.949  1.00157.51           O
ATOM   1700  N   PRO B 214      18.042  10.138  32.673  1.00 79.88           N
ATOM   1701  CA  PRO B 214      16.985  10.915  32.066  1.00 79.88           C
ATOM   1702  CD  PRO B 214      17.519   9.158  33.611  1.00 79.88           C
ATOM   1703  CB  PRO B 214      15.769  10.730  32.969  1.00 79.88           C
ATOM   1704  CG  PRO B 214      15.990   9.332  33.580  1.00 79.88           C
ATOM   1705  C   PRO B 214      17.391  12.339  31.850  1.00 79.88           C
ATOM   1706  O   PRO B 214      18.236  12.831  32.593  1.00 79.88           O
ATOM   1707  N   TYR B 215      16.795  13.020  30.847  1.00104.55           N
ATOM   1708  CA  TYR B 215      17.231  14.346  30.491  1.00104.55           C
ATOM   1709  CB  TYR B 215      16.812  14.720  29.056  1.00104.55           C
ATOM   1710  CG  TYR B 215      17.449  16.008  28.667  1.00104.55           C
ATOM   1711  CD1 TYR B 215      18.815  16.093  28.531  1.00104.55           C
ATOM   1712  CD2 TYR B 215      16.682  17.114  28.393  1.00104.55           C
ATOM   1713  CE1 TYR B 215      19.414  17.273  28.160  1.00104.55           C
ATOM   1714  CE2 TYR B 215      17.278  18.295  28.021  1.00104.55           C
ATOM   1715  CZ  TYR B 215      18.643  18.380  27.907  1.00104.55           C
ATOM   1716  OH  TYR B 215      19.247  19.596  27.525  1.00104.55           O
ATOM   1717  C   TYR B 215      16.689  15.356  31.462  1.00104.55           C
ATOM   1718  O   TYR B 215      15.483  15.420  31.697  1.00104.55           O
ATOM   1719  N   ARG B 216      17.627  16.051  32.154  1.00173.74           N
ATOM   1720  CA  ARG B 216      17.434  17.130  33.094  1.00173.74           C
ATOM   1721  CB  ARG B 216      18.530  17.177  34.171  1.00173.74           C
ATOM   1722  CG  ARG B 216      18.333  18.317  35.173  1.00173.74           C
ATOM   1723  CD  ARG B 216      19.386  18.365  36.282  1.00173.74           C
ATOM   1724  NE  ARG B 216      19.184  17.166  37.143  1.00173.74           N
ATOM   1725  CZ  ARG B 216      19.680  17.146  38.415  1.00173.74           C
ATOM   1726  NH1 ARG B 216      20.354  18.228  38.902  1.00173.74           N
ATOM   1727  NH2 ARG B 216      19.497  16.046  39.202  1.00173.74           N
ATOM   1728  C   ARG B 216      17.348  18.505  32.485  1.00173.74           C
ATOM   1729  O   ARG B 216      16.559  19.332  32.940  1.00173.74           O
ATOM   1730  N   GLU B 217      18.140  18.777  31.421  1.00 72.48           N
ATOM   1731  CA  GLU B 217      18.283  20.099  30.856  1.00 72.48           C
ATOM   1732  CB  GLU B 217      16.952  20.866  30.708  1.00 72.48           C
ATOM   1733  CG  GLU B 217      15.930  20.242  29.760  1.00 72.48           C
ATOM   1734  CD  GLU B 217      14.696  21.134  29.746  1.00 72.48           C
ATOM   1735  OE1 GLU B 217      14.704  22.167  30.467  1.00 72.48           O
ATOM   1736  OE2 GLU B 217      13.729  20.794  29.013  1.00 72.48           O
ATOM   1737  C   GLU B 217      19.119  20.957  31.765  1.00 72.48           C
ATOM   1738  O   GLU B 217      19.017  22.183  31.721  1.00 72.48           O
ATOM   1739  N   ARG B 218      19.997  20.348  32.591  1.00110.09           N
ATOM   1740  CA  ARG B 218      20.814  21.134  33.477  1.00110.09           C
ATOM   1741  CB  ARG B 218      20.246  21.245  34.903  1.00110.09           C
ATOM   1742  CG  ARG B 218      18.934  22.030  34.977  1.00110.09           C
ATOM   1743  CD  ARG B 218      19.129  23.548  34.941  1.00110.09           C
ATOM   1744  NE  ARG B 218      17.779  24.175  35.024  1.00110.09           N
ATOM   1745  CZ  ARG B 218      17.664  25.527  35.167  1.00110.09           C
ATOM   1746  NH1 ARG B 218      18.784  26.304  35.234  1.00110.09           N
ATOM   1747  NH2 ARG B 218      16.429  26.103  35.241  1.00110.09           N
ATOM   1748  C   ARG B 218      22.170  20.496  33.600  1.00110.09           C
ATOM   1749  O   ARG B 218      22.417  19.391  33.128  1.00110.09           O
ATOM   1750  N   ASP B 219      23.074  21.226  34.275  1.00112.42           N
ATOM   1751  CA  ASP B 219      24.456  20.961  34.580  1.00112.42           C
ATOM   1752  CB  ASP B 219      25.220  22.215  35.040  1.00112.42           C
ATOM   1753  CG  ASP B 219      25.417  23.102  33.816  1.00112.42           C
ATOM   1754  OD1 ASP B 219      25.266  22.577  32.681  1.00112.42           O
ATOM   1755  OD2 ASP B 219      25.720  24.311  33.998  1.00112.42           O
ATOM   1756  C   ASP B 219      24.582  19.910  35.653  1.00112.42           C
ATOM   1757  O   ASP B 219      25.614  19.827  36.320  1.00112.42           O
ATOM   1758  N   ALA B 220      23.498  19.165  35.941  1.00 63.44           N
ATOM   1759  CA  ALA B 220      23.488  18.192  37.007  1.00 63.44           C
ATOM   1760  CB  ALA B 220      22.256  17.271  36.979  1.00 63.44           C
ATOM   1761  C   ALA B 220      24.712  17.316  36.969  1.00 63.44           C
ATOM   1762  O   ALA B 220      25.427  17.236  35.973  1.00 63.44           O
ATOM   1763  N   PRO B 221      24.985  16.706  38.105  1.00 89.14           N
ATOM   1764  CA  PRO B 221      26.121  15.827  38.285  1.00 89.14           C
ATOM   1765  CD  PRO B 221      24.516  17.247  39.368  1.00 89.14           C
ATOM   1766  CB  PRO B 221      26.308  15.678  39.798  1.00 89.14           C
ATOM   1767  CG  PRO B 221      25.012  16.236  40.412  1.00 89.14           C
ATOM   1768  C   PRO B 221      25.940  14.521  37.567  1.00 89.14           C
ATOM   1769  O   PRO B 221      24.804  14.166  37.271  1.00 89.14           O
ATOM   1770  N   CYS B 222      27.038  13.782  37.291  1.00 69.92           N
ATOM   1771  CA  CYS B 222      26.983  12.579  36.495  1.00 69.92           C
ATOM   1772  CB  CYS B 222      28.280  12.400  35.669  1.00 69.92           C
ATOM   1773  SG  CYS B 222      28.329  10.917  34.616  1.00 69.92           S
ATOM   1774  C   CYS B 222      26.788  11.339  37.346  1.00 69.92           C
ATOM   1775  O   CYS B 222      27.587  11.093  38.246  1.00 69.92           O
ATOM   1776  N   ARG B 223      25.715  10.524  37.094  1.00186.30           N
ATOM   1777  CA  ARG B 223      25.520   9.284  37.839  1.00186.30           C
ATOM   1778  CB  ARG B 223      25.211   9.521  39.327  1.00186.30           C
ATOM   1779  CG  ARG B 223      23.934  10.331  39.564  1.00186.30           C
ATOM   1780  CD  ARG B 223      23.624  10.569  41.043  1.00186.30           C
ATOM   1781  NE  ARG B 223      24.592  11.584  41.545  1.00186.30           N
ATOM   1782  CZ  ARG B 223      24.445  12.110  42.796  1.00186.30           C
ATOM   1783  NH1 ARG B 223      23.413  11.700  43.590  1.00186.30           N
ATOM   1784  NH2 ARG B 223      25.327  13.045  43.253  1.00186.30           N
ATOM   1785  C   ARG B 223      24.372   8.420  37.280  1.00186.30           C
ATOM   1786  O   ARG B 223      23.417   8.961  36.725  1.00186.30           O
ATOM   1787  N   GLN B 224      24.500   7.053  37.414  1.00172.73           N
ATOM   1788  CA  GLN B 224      23.666   5.868  37.202  1.00172.73           C
ATOM   1789  CB  GLN B 224      22.587   6.043  36.128  1.00172.73           C
ATOM   1790  CG  GLN B 224      21.497   7.009  36.596  1.00172.73           C
ATOM   1791  CD  GLN B 224      20.746   6.356  37.748  1.00172.73           C
ATOM   1792  OE1 GLN B 224      21.047   5.231  38.143  1.00172.73           O
ATOM   1793  NE2 GLN B 224      19.739   7.081  38.304  1.00172.73           N
ATOM   1794  C   GLN B 224      24.616   4.746  36.840  1.00172.73           C
ATOM   1795  O   GLN B 224      25.549   4.968  36.070  1.00172.73           O
ATOM   1796  N   VAL B 225      24.400   3.504  37.352  1.00130.00           N
ATOM   1797  CA  VAL B 225      25.393   2.460  37.188  1.00130.00           C
ATOM   1798  CB  VAL B 225      25.857   1.882  38.493  1.00130.00           C
ATOM   1799  CG1 VAL B 225      26.536   2.995  39.308  1.00130.00           C
ATOM   1800  CG2 VAL B 225      24.653   1.236  39.198  1.00130.00           C
ATOM   1801  C   VAL B 225      24.904   1.301  36.356  1.00130.00           C
ATOM   1802  O   VAL B 225      23.707   1.085  36.181  1.00130.00           O
ATOM   1803  N   SER B 226      25.884   0.528  35.819  1.00 95.23           N
ATOM   1804  CA  SER B 226      25.734  -0.687  35.051  1.00 95.23           C
ATOM   1805  CB  SER B 226      25.198  -1.860  35.894  1.00 95.23           C
ATOM   1806  OG  SER B 226      25.134  -3.047  35.117  1.00 95.23           O
ATOM   1807  C   SER B 226      24.840  -0.499  33.860  1.00 95.23           C
ATOM   1808  O   SER B 226      23.972  -1.328  33.590  1.00 95.23           O
ATOM   1809  N   CYS B 227      25.044   0.583  33.086  1.00 36.45           N
ATOM   1810  CA  CYS B 227      24.217   0.790  31.929  1.00 36.45           C
ATOM   1811  CB  CYS B 227      23.782   2.257  31.749  1.00 36.45           C
ATOM   1812  SG  CYS B 227      22.891   2.898  33.197  1.00 36.45           S
ATOM   1813  C   CYS B 227      25.023   0.411  30.721  1.00 36.45           C
ATOM   1814  O   CYS B 227      26.238   0.603  30.686  1.00 36.45           O
ATOM   1815  N   ARG B 228      24.357  -0.156  29.693  1.00 95.53           N
ATOM   1816  CA  ARG B 228      25.036  -0.553  28.488  1.00 95.53           C
ATOM   1817  CB  ARG B 228      24.183  -1.444  27.567  1.00 95.53           C
ATOM   1818  CG  ARG B 228      23.848  -2.805  28.180  1.00 95.53           C
ATOM   1819  CD  ARG B 228      23.001  -3.696  27.269  1.00 95.53           C
ATOM   1820  NE  ARG B 228      22.760  -4.976  27.994  1.00 95.53           N
ATOM   1821  CZ  ARG B 228      21.860  -5.878  27.504  1.00 95.53           C
ATOM   1822  NH1 ARG B 228      21.182  -5.609  26.350  1.00 95.53           N
ATOM   1823  NH2 ARG B 228      21.639  -7.050  28.168  1.00 95.53           N
ATOM   1824  C   ARG B 228      25.390   0.686  27.727  1.00 95.53           C
ATOM   1825  O   ARG B 228      24.673   1.683  27.784  1.00 95.53           O
ATOM   1826  N   ARG B 229      26.527   0.661  27.001  1.00 49.82           N
ATOM   1827  CA  ARG B 229      26.927   1.839  26.277  1.00 49.82           C
ATOM   1828  CB  ARG B 229      28.222   2.480  26.809  1.00 49.82           C
ATOM   1829  CG  ARG B 229      28.063   3.128  28.186  1.00 49.82           C
ATOM   1830  CD  ARG B 229      29.348   3.768  28.717  1.00 49.82           C
ATOM   1831  NE  ARG B 229      29.039   4.352  30.053  1.00 49.82           N
ATOM   1832  CZ  ARG B 229      28.690   5.669  30.169  1.00 49.82           C
ATOM   1833  NH1 ARG B 229      28.668   6.477  29.070  1.00 49.82           N
ATOM   1834  NH2 ARG B 229      28.367   6.175  31.395  1.00 49.82           N
ATOM   1835  C   ARG B 229      27.155   1.512  24.831  1.00 49.82           C
ATOM   1836  O   ARG B 229      27.765   0.500  24.491  1.00 49.82           O
ATOM   1837  N   PHE B 230      26.650   2.390  23.935  1.00 53.89           N
ATOM   1838  CA  PHE B 230      26.815   2.233  22.515  1.00 53.89           C
ATOM   1839  CB  PHE B 230      25.618   2.751  21.696  1.00 53.89           C
ATOM   1840  CG  PHE B 230      24.412   1.943  22.040  1.00 53.89           C
ATOM   1841  CD1 PHE B 230      23.648   2.265  23.139  1.00 53.89           C
ATOM   1842  CD2 PHE B 230      24.039   0.870  21.263  1.00 53.89           C
ATOM   1843  CE1 PHE B 230      22.533   1.527  23.461  1.00 53.89           C
ATOM   1844  CE2 PHE B 230      22.925   0.129  21.580  1.00 53.89           C
ATOM   1845  CZ  PHE B 230      22.170   0.456  22.681  1.00 53.89           C
ATOM   1846  C   PHE B 230      28.001   3.058  22.101  1.00 53.89           C
ATOM   1847  O   PHE B 230      28.185   4.171  22.592  1.00 53.89           O
ATOM   1848  N   ARG B 231      28.836   2.540  21.172  1.00120.06           N
ATOM   1849  CA  ARG B 231      29.995   3.294  20.764  1.00120.06           C
ATOM   1850  CB  ARG B 231      31.347   2.653  21.125  1.00120.06           C
ATOM   1851  CG  ARG B 231      31.602   1.289  20.490  1.00120.06           C
ATOM   1852  CD  ARG B 231      32.959   0.705  20.885  1.00120.06           C
ATOM   1853  NE  ARG B 231      32.873   0.301  22.317  1.00120.06           N
ATOM   1854  CZ  ARG B 231      33.168   1.201  23.300  1.00120.06           C
ATOM   1855  NH1 ARG B 231      33.541   2.472  22.970  1.00120.06           N
ATOM   1856  NH2 ARG B 231      33.090   0.831  24.611  1.00120.06           N
ATOM   1857  C   ARG B 231      29.966   3.503  19.277  1.00120.06           C
ATOM   1858  O   ARG B 231      29.173   2.890  18.564  1.00120.06           O
ATOM   1859  N   THR B 232      30.826   4.419  18.777  1.00108.22           N
ATOM   1860  CA  THR B 232      30.876   4.720  17.372  1.00108.22           C
ATOM   1861  CB  THR B 232      30.847   6.192  17.079  1.00108.22           C
ATOM   1862  OG1 THR B 232      31.991   6.825  17.633  1.00108.22           O
ATOM   1863  CG2 THR B 232      29.565   6.788  17.684  1.00108.22           C
ATOM   1864  C   THR B 232      32.159   4.180  16.807  1.00108.22           C
ATOM   1865  O   THR B 232      33.248   4.490  17.287  1.00108.22           O
ATOM   1866  N   SER B 233      32.045   3.337  15.759  1.00101.81           N
ATOM   1867  CA  SER B 233      33.171   2.718  15.112  1.00101.81           C
ATOM   1868  CB  SER B 233      32.770   1.682  14.058  1.00101.81           C
ATOM   1869  OG  SER B 233      32.092   0.608  14.675  1.00101.81           O
ATOM   1870  C   SER B 233      33.959   3.724  14.339  1.00101.81           C
ATOM   1871  O   SER B 233      35.164   3.549  14.158  1.00101.81           O
ATOM   1872  N   GLU B 234      33.296   4.774  13.809  1.00 90.18           N
ATOM   1873  CA  GLU B 234      34.031   5.706  12.998  1.00 90.18           C
ATOM   1874  CB  GLU B 234      34.219   5.197  11.556  1.00 90.18           C
ATOM   1875  CG  GLU B 234      35.176   6.032  10.703  1.00 90.18           C
ATOM   1876  CD  GLU B 234      34.376   7.124  10.009  1.00 90.18           C
ATOM   1877  OE1 GLU B 234      33.123   7.117  10.136  1.00 90.18           O
ATOM   1878  OE2 GLU B 234      35.012   7.977   9.335  1.00 90.18           O
ATOM   1879  C   GLU B 234      33.295   7.014  12.946  1.00 90.18           C
ATOM   1880  O   GLU B 234      32.085   7.065  13.162  1.00 90.18           O
ATOM   1881  N   TYR B 235      34.037   8.125  12.720  1.00 82.71           N
ATOM   1882  CA  TYR B 235      33.431   9.424  12.582  1.00 82.71           C
ATOM   1883  CB  TYR B 235      33.140  10.113  13.929  1.00 82.71           C
ATOM   1884  CG  TYR B 235      34.401  10.173  14.721  1.00 82.71           C
ATOM   1885  CD1 TYR B 235      34.828   9.073  15.430  1.00 82.71           C
ATOM   1886  CD2 TYR B 235      35.150  11.325  14.766  1.00 82.71           C
ATOM   1887  CE1 TYR B 235      35.987   9.120  16.168  1.00 82.71           C
ATOM   1888  CE2 TYR B 235      36.310  11.377  15.502  1.00 82.71           C
ATOM   1889  CZ  TYR B 235      36.731  10.274  16.204  1.00 82.71           C
ATOM   1890  OH  TYR B 235      37.921  10.328  16.960  1.00 82.71           O
ATOM   1891  C   TYR B 235      34.328  10.307  11.761  1.00 82.71           C
ATOM   1892  O   TYR B 235      35.544  10.114  11.732  1.00 82.71           O
ATOM   1893  N   HIS B 236      33.741  11.303  11.056  1.00 59.25           N
ATOM   1894  CA  HIS B 236      34.535  12.202  10.263  1.00 59.25           C
ATOM   1895  ND1 HIS B 236      33.408  11.803   7.097  1.00 59.25           N
ATOM   1896  CG  HIS B 236      34.000  11.043   8.082  1.00 59.25           C
ATOM   1897  CB  HIS B 236      35.088  11.542   8.989  1.00 59.25           C
ATOM   1898  NE2 HIS B 236      32.421   9.811   7.041  1.00 59.25           N
ATOM   1899  CD2 HIS B 236      33.385   9.830   8.034  1.00 59.25           C
ATOM   1900  CE1 HIS B 236      32.472  11.017   6.506  1.00 59.25           C
ATOM   1901  C   HIS B 236      33.675  13.348   9.815  1.00 59.25           C
ATOM   1902  O   HIS B 236      32.448  13.266   9.826  1.00 59.25           O
ATOM   1903  N   TYR B 237      34.314  14.472   9.423  1.00 88.09           N
ATOM   1904  CA  TYR B 237      33.581  15.575   8.859  1.00 88.09           C
ATOM   1905  CB  TYR B 237      34.329  16.923   8.814  1.00 88.09           C
ATOM   1906  CG  TYR B 237      34.361  17.583  10.150  1.00 88.09           C
ATOM   1907  CD1 TYR B 237      33.239  18.224  10.623  1.00 88.09           C
ATOM   1908  CD2 TYR B 237      35.508  17.598  10.909  1.00 88.09           C
ATOM   1909  CE1 TYR B 237      33.249  18.853  11.844  1.00 88.09           C
ATOM   1910  CE2 TYR B 237      35.525  18.227  12.132  1.00 88.09           C
ATOM   1911  CZ  TYR B 237      34.395  18.854  12.601  1.00 88.09           C
ATOM   1912  OH  TYR B 237      34.410  19.501  13.855  1.00 88.09           O
ATOM   1913  C   TYR B 237      33.359  15.205   7.428  1.00 88.09           C
ATOM   1914  O   TYR B 237      34.257  14.682   6.775  1.00 88.09           O
ATOM   1915  N   ILE B 238      32.147  15.435   6.895  1.00139.07           N
ATOM   1916  CA  ILE B 238      31.926  15.110   5.518  1.00139.07           C
ATOM   1917  CB  ILE B 238      30.528  15.390   5.047  1.00139.07           C
ATOM   1918  CG1 ILE B 238      29.517  14.537   5.832  1.00139.07           C
ATOM   1919  CG2 ILE B 238      30.482  15.159   3.527  1.00139.07           C
ATOM   1920  CD1 ILE B 238      28.066  14.969   5.628  1.00139.07           C
ATOM   1921  C   ILE B 238      32.860  15.960   4.721  1.00139.07           C
ATOM   1922  O   ILE B 238      32.988  17.158   4.975  1.00139.07           O
ATOM   1923  N   GLY B 239      33.540  15.346   3.730  1.00 40.94           N
ATOM   1924  CA  GLY B 239      34.506  16.063   2.957  1.00 40.94           C
ATOM   1925  C   GLY B 239      35.862  15.634   3.436  1.00 40.94           C
ATOM   1926  O   GLY B 239      36.870  15.923   2.797  1.00 40.94           O
ATOM   1927  N   GLY B 240      35.930  14.954   4.596  1.00 40.73           N
ATOM   1928  CA  GLY B 240      37.178  14.421   5.070  1.00 40.73           C
ATOM   1929  C   GLY B 240      37.744  15.232   6.199  1.00 40.73           C
ATOM   1930  O   GLY B 240      38.427  14.684   7.063  1.00 40.73           O
ATOM   1931  N   PHE B 241      37.496  16.555   6.227  1.00 86.71           N
ATOM   1932  CA  PHE B 241      38.005  17.374   7.293  1.00 86.71           C
ATOM   1933  CB  PHE B 241      39.493  17.725   7.117  1.00 86.71           C
ATOM   1934  CG  PHE B 241      39.670  18.329   5.765  1.00 86.71           C
ATOM   1935  CD1 PHE B 241      39.642  17.530   4.645  1.00 86.71           C
ATOM   1936  CD2 PHE B 241      39.885  19.678   5.610  1.00 86.71           C
ATOM   1937  CE1 PHE B 241      39.809  18.066   3.391  1.00 86.71           C
ATOM   1938  CE2 PHE B 241      40.053  20.220   4.357  1.00 86.71           C
ATOM   1939  CZ  PHE B 241      40.014  19.416   3.244  1.00 86.71           C
ATOM   1940  C   PHE B 241      37.191  18.628   7.318  1.00 86.71           C
ATOM   1941  O   PHE B 241      36.366  18.858   6.436  1.00 86.71           O
ATOM   1942  N   TYR B 242      37.394  19.482   8.339  1.00141.66           N
ATOM   1943  CA  TYR B 242      36.588  20.666   8.436  1.00141.66           C
ATOM   1944  CB  TYR B 242      36.753  21.365   9.800  1.00141.66           C
ATOM   1945  CG  TYR B 242      35.938  22.612   9.848  1.00141.66           C
ATOM   1946  CD1 TYR B 242      34.588  22.556  10.100  1.00141.66           C
ATOM   1947  CD2 TYR B 242      36.521  23.841   9.631  1.00141.66           C
ATOM   1948  CE1 TYR B 242      33.841  23.708  10.146  1.00141.66           C
ATOM   1949  CE2 TYR B 242      35.775  24.996   9.678  1.00141.66           C
ATOM   1950  CZ  TYR B 242      34.428  24.930   9.939  1.00141.66           C
ATOM   1951  OH  TYR B 242      33.650  26.105   9.991  1.00141.66           O
ATOM   1952  C   TYR B 242      36.995  21.604   7.341  1.00141.66           C
ATOM   1953  O   TYR B 242      38.153  22.015   7.258  1.00141.66           O
ATOM   1954  N   GLY B 243      36.010  21.992   6.497  1.00 52.25           N
ATOM   1955  CA  GLY B 243      36.228  22.890   5.396  1.00 52.25           C
ATOM   1956  C   GLY B 243      35.970  22.206   4.077  1.00 52.25           C
ATOM   1957  O   GLY B 243      35.861  22.869   3.049  1.00 52.25           O
ATOM   1958  N   ALA B 244      35.956  20.863   4.077  1.00 96.65           N
ATOM   1959  CA  ALA B 244      35.700  19.949   2.995  1.00 96.65           C
ATOM   1960  CB  ALA B 244      36.225  18.544   3.302  1.00 96.65           C
ATOM   1961  C   ALA B 244      34.251  19.820   2.603  1.00 96.65           C
ATOM   1962  O   ALA B 244      33.945  19.259   1.558  1.00 96.65           O
ATOM   1963  N   CYS B 245      33.304  20.190   3.475  1.00 74.20           N
ATOM   1964  CA  CYS B 245      31.908  19.889   3.248  1.00 74.20           C
ATOM   1965  CB  CYS B 245      31.025  20.209   4.468  1.00 74.20           C
ATOM   1966  SG  CYS B 245      29.295  19.702   4.239  1.00 74.20           S
ATOM   1967  C   CYS B 245      31.315  20.587   2.054  1.00 74.20           C
ATOM   1968  O   CYS B 245      31.715  21.687   1.678  1.00 74.20           O
ATOM   1969  N   ASN B 246      30.346  19.904   1.395  1.00 73.70           N
ATOM   1970  CA  ASN B 246      29.595  20.480   0.311  1.00 73.70           C
ATOM   1971  CB  ASN B 246      30.322  20.475  -1.050  1.00 73.70           C
ATOM   1972  CG  ASN B 246      30.633  19.049  -1.470  1.00 73.70           C
ATOM   1973  OD1 ASN B 246      29.733  18.228  -1.629  1.00 73.70           O
ATOM   1974  ND2 ASN B 246      31.943  18.746  -1.672  1.00 73.70           N
ATOM   1975  C   ASN B 246      28.284  19.745   0.206  1.00 73.70           C
ATOM   1976  O   ASN B 246      28.077  18.719   0.852  1.00 73.70           O
ATOM   1977  N   GLU B 247      27.348  20.282  -0.604  1.00 73.62           N
ATOM   1978  CA  GLU B 247      26.018  19.748  -0.744  1.00 73.62           C
ATOM   1979  CB  GLU B 247      25.153  20.574  -1.707  1.00 73.62           C
ATOM   1980  CG  GLU B 247      23.749  19.999  -1.900  1.00 73.62           C
ATOM   1981  CD  GLU B 247      23.187  20.602  -3.177  1.00 73.62           C
ATOM   1982  OE1 GLU B 247      23.917  21.404  -3.817  1.00 73.62           O
ATOM   1983  OE2 GLU B 247      22.028  20.264  -3.536  1.00 73.62           O
ATOM   1984  C   GLU B 247      26.040  18.371  -1.330  1.00 73.62           C
ATOM   1985  O   GLU B 247      25.335  17.481  -0.855  1.00 73.62           O
ATOM   1986  N   ASP B 248      26.852  18.163  -2.384  1.00 41.68           N
ATOM   1987  CA  ASP B 248      26.864  16.907  -3.077  1.00 41.68           C
ATOM   1988  CB  ASP B 248      27.863  16.886  -4.246  1.00 41.68           C
ATOM   1989  CG  ASP B 248      27.340  17.818  -5.329  1.00 41.68           C
ATOM   1990  OD1 ASP B 248      26.187  18.306  -5.182  1.00 41.68           O
ATOM   1991  OD2 ASP B 248      28.083  18.053  -6.319  1.00 41.68           O
ATOM   1992  C   ASP B 248      27.259  15.817  -2.129  1.00 41.68           C
ATOM   1993  O   ASP B 248      26.616  14.772  -2.076  1.00 41.68           O
ATOM   1994  N   LEU B 249      28.324  16.043  -1.342  1.00 48.67           N
ATOM   1995  CA  LEU B 249      28.808  15.060  -0.419  1.00 48.67           C
ATOM   1996  CB  LEU B 249      30.123  15.464   0.269  1.00 48.67           C
ATOM   1997  CG  LEU B 249      31.321  15.500  -0.698  1.00 48.67           C
ATOM   1998  CD1 LEU B 249      32.615  15.908   0.027  1.00 48.67           C
ATOM   1999  CD2 LEU B 249      31.457  14.170  -1.459  1.00 48.67           C
ATOM   2000  C   LEU B 249      27.785  14.821   0.643  1.00 48.67           C
ATOM   2001  O   LEU B 249      27.631  13.700   1.123  1.00 48.67           O
ATOM   2002  N   MET B 250      27.069  15.879   1.059  1.00 45.44           N
ATOM   2003  CA  MET B 250      26.109  15.732   2.119  1.00 45.44           C
ATOM   2004  CB  MET B 250      25.450  17.069   2.502  1.00 45.44           C
ATOM   2005  CG  MET B 250      26.425  18.051   3.155  1.00 45.44           C
ATOM   2006  SD  MET B 250      25.753  19.716   3.443  1.00 45.44           S
ATOM   2007  CE  MET B 250      24.532  19.199   4.683  1.00 45.44           C
ATOM   2008  C   MET B 250      25.029  14.786   1.694  1.00 45.44           C
ATOM   2009  O   MET B 250      24.629  13.902   2.449  1.00 45.44           O
ATOM   2010  N   ARG B 251      24.537  14.936   0.455  1.00163.19           N
ATOM   2011  CA  ARG B 251      23.467  14.116  -0.033  1.00163.19           C
ATOM   2012  CB  ARG B 251      23.007  14.595  -1.419  1.00163.19           C
ATOM   2013  CG  ARG B 251      21.921  13.741  -2.060  1.00163.19           C
ATOM   2014  CD  ARG B 251      21.480  14.269  -3.428  1.00163.19           C
ATOM   2015  NE  ARG B 251      22.689  14.336  -4.295  1.00163.19           N
ATOM   2016  CZ  ARG B 251      23.448  15.470  -4.317  1.00163.19           C
ATOM   2017  NH1 ARG B 251      23.095  16.540  -3.546  1.00163.19           N
ATOM   2018  NH2 ARG B 251      24.557  15.537  -5.110  1.00163.19           N
ATOM   2019  C   ARG B 251      23.920  12.693  -0.148  1.00163.19           C
ATOM   2020  O   ARG B 251      23.153  11.767   0.111  1.00163.19           O
ATOM   2021  N   LEU B 252      25.178  12.477  -0.572  1.00128.48           N
ATOM   2022  CA  LEU B 252      25.680  11.144  -0.742  1.00128.48           C
ATOM   2023  CB  LEU B 252      27.093  11.157  -1.359  1.00128.48           C
ATOM   2024  CG  LEU B 252      27.661   9.779  -1.749  1.00128.48           C
ATOM   2025  CD1 LEU B 252      27.956   8.913  -0.519  1.00128.48           C
ATOM   2026  CD2 LEU B 252      26.763   9.078  -2.781  1.00128.48           C
ATOM   2027  C   LEU B 252      25.721  10.480   0.604  1.00128.48           C
ATOM   2028  O   LEU B 252      25.294   9.336   0.755  1.00128.48           O
ATOM   2029  N   GLU B 253      26.212  11.199   1.634  1.00 87.02           N
ATOM   2030  CA  GLU B 253      26.312  10.638   2.954  1.00 87.02           C
ATOM   2031  CB  GLU B 253      26.964  11.598   3.967  1.00 87.02           C
ATOM   2032  CG  GLU B 253      26.957  11.076   5.409  1.00 87.02           C
ATOM   2033  CD  GLU B 253      28.017   9.994   5.560  1.00 87.02           C
ATOM   2034  OE1 GLU B 253      28.876   9.867   4.648  1.00 87.02           O
ATOM   2035  OE2 GLU B 253      27.980   9.281   6.598  1.00 87.02           O
ATOM   2036  C   GLU B 253      24.943  10.319   3.472  1.00 87.02           C
ATOM   2037  O   GLU B 253      24.715   9.260   4.055  1.00 87.02           O
ATOM   2038  N   LEU B 254      23.986  11.231   3.239  1.00125.69           N
ATOM   2039  CA  LEU B 254      22.662  11.120   3.783  1.00125.69           C
ATOM   2040  CB  LEU B 254      21.809  12.311   3.296  1.00125.69           C
ATOM   2041  CG  LEU B 254      20.441  12.527   3.970  1.00125.69           C
ATOM   2042  CD1 LEU B 254      19.503  11.329   3.791  1.00125.69           C
ATOM   2043  CD2 LEU B 254      20.602  12.982   5.426  1.00125.69           C
ATOM   2044  C   LEU B 254      22.010   9.851   3.306  1.00125.69           C
ATOM   2045  O   LEU B 254      21.574   9.028   4.111  1.00125.69           O
ATOM   2046  N   LEU B 255      21.948   9.643   1.976  1.00143.92           N
ATOM   2047  CA  LEU B 255      21.262   8.498   1.444  1.00143.92           C
ATOM   2048  CB  LEU B 255      21.084   8.574  -0.083  1.00143.92           C
ATOM   2049  CG  LEU B 255      20.354   7.357  -0.678  1.00143.92           C
ATOM   2050  CD1 LEU B 255      18.912   7.262  -0.155  1.00143.92           C
ATOM   2051  CD2 LEU B 255      20.432   7.354  -2.213  1.00143.92           C
ATOM   2052  C   LEU B 255      22.004   7.230   1.737  1.00143.92           C
ATOM   2053  O   LEU B 255      21.399   6.207   2.055  1.00143.92           O
ATOM   2054  N   ARG B 256      23.337   7.235   1.558  1.00 83.67           N
ATOM   2055  CA  ARG B 256      24.057   6.017   1.784  1.00 83.67           C
ATOM   2056  CB  ARG B 256      25.507   6.077   1.274  1.00 83.67           C
ATOM   2057  CG  ARG B 256      25.609   6.168  -0.249  1.00 83.67           C
ATOM   2058  CD  ARG B 256      27.045   6.119  -0.774  1.00 83.67           C
ATOM   2059  NE  ARG B 256      26.983   6.212  -2.260  1.00 83.67           N
ATOM   2060  CZ  ARG B 256      28.135   6.270  -2.989  1.00 83.67           C
ATOM   2061  NH1 ARG B 256      29.345   6.241  -2.357  1.00 83.67           N
ATOM   2062  NH2 ARG B 256      28.078   6.355  -4.350  1.00 83.67           N
ATOM   2063  C   ARG B 256      24.109   5.660   3.243  1.00 83.67           C
ATOM   2064  O   ARG B 256      23.786   4.533   3.610  1.00 83.67           O
ATOM   2065  N   SER B 257      24.565   6.612   4.091  1.00 85.52           N
ATOM   2066  CA  SER B 257      24.811   6.420   5.503  1.00 85.52           C
ATOM   2067  CB  SER B 257      25.983   7.281   6.004  1.00 85.52           C
ATOM   2068  OG  SER B 257      27.184   6.898   5.351  1.00 85.52           O
ATOM   2069  C   SER B 257      23.668   6.667   6.458  1.00 85.52           C
ATOM   2070  O   SER B 257      23.539   5.952   7.451  1.00 85.52           O
ATOM   2071  N   GLY B 258      22.841   7.712   6.244  1.00 49.81           N
ATOM   2072  CA  GLY B 258      21.799   8.003   7.198  1.00 49.81           C
ATOM   2073  C   GLY B 258      21.871   9.461   7.571  1.00 49.81           C
ATOM   2074  O   GLY B 258      22.717  10.197   7.063  1.00 49.81           O
ATOM   2075  N   PRO B 259      21.021   9.896   8.481  1.00 81.67           N
ATOM   2076  CA  PRO B 259      20.997  11.282   8.866  1.00 81.67           C
ATOM   2077  CD  PRO B 259      19.736   9.251   8.694  1.00 81.67           C
ATOM   2078  CB  PRO B 259      19.761  11.447   9.747  1.00 81.67           C
ATOM   2079  CG  PRO B 259      18.805  10.355   9.232  1.00 81.67           C
ATOM   2080  C   PRO B 259      22.286  11.649   9.526  1.00 81.67           C
ATOM   2081  O   PRO B 259      22.911  10.787  10.141  1.00 81.67           O
ATOM   2082  N   LEU B 260      22.724  12.914   9.377  1.00156.60           N
ATOM   2083  CA  LEU B 260      23.965  13.319   9.965  1.00156.60           C
ATOM   2084  CB  LEU B 260      25.144  13.387   8.970  1.00156.60           C
ATOM   2085  CG  LEU B 260      24.894  14.226   7.701  1.00156.60           C
ATOM   2086  CD1 LEU B 260      23.765  13.628   6.847  1.00156.60           C
ATOM   2087  CD2 LEU B 260      24.694  15.712   8.028  1.00156.60           C
ATOM   2088  C   LEU B 260      23.776  14.651  10.619  1.00156.60           C
ATOM   2089  O   LEU B 260      22.830  15.377  10.316  1.00156.60           O
ATOM   2090  N   ALA B 261      24.667  14.981  11.578  1.00 40.57           N
ATOM   2091  CA  ALA B 261      24.585  16.226  12.293  1.00 40.57           C
ATOM   2092  CB  ALA B 261      25.411  16.239  13.591  1.00 40.57           C
ATOM   2093  C   ALA B 261      25.086  17.349  11.427  1.00 40.57           C
ATOM   2094  O   ALA B 261      26.056  17.200  10.685  1.00 40.57           O
ATOM   2095  N   ILE B 262      24.424  18.520  11.527  1.00178.63           N
ATOM   2096  CA  ILE B 262      24.766  19.695  10.767  1.00178.63           C
ATOM   2097  CB  ILE B 262      23.765  19.973   9.672  1.00178.63           C
ATOM   2098  CG1 ILE B 262      23.699  18.801   8.684  1.00178.63           C
ATOM   2099  CG2 ILE B 262      24.125  21.296   8.977  1.00178.63           C
ATOM   2100  CD1 ILE B 262      24.983  18.641   7.880  1.00178.63           C
ATOM   2101  C   ILE B 262      24.663  20.856  11.720  1.00178.63           C
ATOM   2102  O   ILE B 262      24.005  20.751  12.756  1.00178.63           O
ATOM   2103  N   SER B 263      25.344  21.985  11.417  1.00 82.07           N
ATOM   2104  CA  SER B 263      25.205  23.163  12.229  1.00 82.07           C
ATOM   2105  CB  SER B 263      26.458  23.489  13.063  1.00 82.07           C
ATOM   2106  OG  SER B 263      26.242  24.667  13.827  1.00 82.07           O
ATOM   2107  C   SER B 263      24.976  24.321  11.300  1.00 82.07           C
ATOM   2108  O   SER B 263      25.392  24.290  10.141  1.00 82.07           O
ATOM   2109  N   PHE B 264      24.270  25.371  11.780  1.00179.80           N
ATOM   2110  CA  PHE B 264      24.019  26.524  10.957  1.00179.80           C
ATOM   2111  CB  PHE B 264      22.786  26.379  10.038  1.00179.80           C
ATOM   2112  CG  PHE B 264      21.528  26.324  10.841  1.00179.80           C
ATOM   2113  CD1 PHE B 264      21.107  25.147  11.418  1.00179.80           C
ATOM   2114  CD2 PHE B 264      20.763  27.454  11.019  1.00179.80           C
ATOM   2115  CE1 PHE B 264      19.946  25.100  12.155  1.00179.80           C
ATOM   2116  CE2 PHE B 264      19.601  27.413  11.754  1.00179.80           C
ATOM   2117  CZ  PHE B 264      19.188  26.234  12.324  1.00179.80           C
ATOM   2118  C   PHE B 264      23.824  27.704  11.857  1.00179.80           C
ATOM   2119  O   PHE B 264      23.767  27.562  13.078  1.00179.80           O
ATOM   2120  N   GLU B 265      23.742  28.921  11.276  1.00119.00           N
ATOM   2121  CA  GLU B 265      23.575  30.065  12.127  1.00119.00           C
ATOM   2122  CB  GLU B 265      24.358  31.311  11.677  1.00119.00           C
ATOM   2123  CG  GLU B 265      24.306  32.460  12.692  1.00119.00           C
ATOM   2124  CD  GLU B 265      25.267  32.175  13.833  1.00119.00           C
ATOM   2125  OE1 GLU B 265      26.039  31.189  13.716  1.00119.00           O
ATOM   2126  OE2 GLU B 265      25.247  32.941  14.833  1.00119.00           O
ATOM   2127  C   GLU B 265      22.123  30.410  12.180  1.00119.00           C
ATOM   2128  O   GLU B 265      21.480  30.662  11.161  1.00119.00           O
ATOM   2129  N   VAL B 266      21.564  30.406  13.404  1.00 72.58           N
ATOM   2130  CA  VAL B 266      20.184  30.731  13.599  1.00 72.58           C
ATOM   2131  CB  VAL B 266      19.593  30.113  14.837  1.00 72.58           C
ATOM   2132  CG1 VAL B 266      18.183  30.687  15.049  1.00 72.58           C
ATOM   2133  CG2 VAL B 266      19.613  28.582  14.684  1.00 72.58           C
ATOM   2134  C   VAL B 266      20.079  32.210  13.743  1.00 72.58           C
ATOM   2135  O   VAL B 266      20.900  32.840  14.408  1.00 72.58           O
ATOM   2136  N   TYR B 267      19.047  32.801  13.110  1.00 93.33           N
ATOM   2137  CA  TYR B 267      18.823  34.213  13.202  1.00 93.33           C
ATOM   2138  CB  TYR B 267      19.029  34.981  11.894  1.00 93.33           C
ATOM   2139  CG  TYR B 267      20.502  35.008  11.792  1.00 93.33           C
ATOM   2140  CD1 TYR B 267      21.212  35.991  12.441  1.00 93.33           C
ATOM   2141  CD2 TYR B 267      21.161  34.045  11.075  1.00 93.33           C
ATOM   2142  CE1 TYR B 267      22.582  36.028  12.373  1.00 93.33           C
ATOM   2143  CE2 TYR B 267      22.528  34.079  11.007  1.00 93.33           C
ATOM   2144  CZ  TYR B 267      23.241  35.064  11.656  1.00 93.33           C
ATOM   2145  OH  TYR B 267      24.649  35.087  11.576  1.00 93.33           O
ATOM   2146  C   TYR B 267      17.429  34.431  13.678  1.00 93.33           C
ATOM   2147  O   TYR B 267      16.626  33.502  13.737  1.00 93.33           O
ATOM   2148  N   ASP B 268      17.120  35.691  14.032  1.00 42.23           N
ATOM   2149  CA  ASP B 268      15.873  36.044  14.643  1.00 42.23           C
ATOM   2150  CB  ASP B 268      15.753  37.558  14.894  1.00 42.23           C
ATOM   2151  CG  ASP B 268      14.486  37.826  15.695  1.00 42.23           C
ATOM   2152  OD1 ASP B 268      13.820  36.842  16.113  1.00 42.23           O
ATOM   2153  OD2 ASP B 268      14.165  39.027  15.896  1.00 42.23           O
ATOM   2154  C   ASP B 268      14.738  35.650  13.754  1.00 42.23           C
ATOM   2155  O   ASP B 268      13.728  35.137  14.232  1.00 42.23           O
ATOM   2156  N   ASP B 269      14.870  35.849  12.432  1.00 57.78           N
ATOM   2157  CA  ASP B 269      13.765  35.548  11.570  1.00 57.78           C
ATOM   2158  CB  ASP B 269      13.985  35.919  10.091  1.00 57.78           C
ATOM   2159  CG  ASP B 269      15.091  35.063   9.500  1.00 57.78           C
ATOM   2160  OD1 ASP B 269      16.007  34.650  10.259  1.00 57.78           O
ATOM   2161  OD2 ASP B 269      15.040  34.821   8.264  1.00 57.78           O
ATOM   2162  C   ASP B 269      13.476  34.082  11.657  1.00 57.78           C
ATOM   2163  O   ASP B 269      12.335  33.659  11.491  1.00 57.78           O
ATOM   2164  N   PHE B 270      14.516  33.269  11.910  1.00122.58           N
ATOM   2165  CA  PHE B 270      14.407  31.840  11.997  1.00122.58           C
ATOM   2166  CB  PHE B 270      15.788  31.166  12.142  1.00122.58           C
ATOM   2167  CG  PHE B 270      15.646  29.680  12.081  1.00122.58           C
ATOM   2168  CD1 PHE B 270      15.630  29.029  10.868  1.00122.58           C
ATOM   2169  CD2 PHE B 270      15.528  28.934  13.231  1.00122.58           C
ATOM   2170  CE1 PHE B 270      15.503  27.661  10.802  1.00122.58           C
ATOM   2171  CE2 PHE B 270      15.401  27.565  13.171  1.00122.58           C
ATOM   2172  CZ  PHE B 270      15.389  26.925  11.956  1.00122.58           C
ATOM   2173  C   PHE B 270      13.558  31.480  13.182  1.00122.58           C
ATOM   2174  O   PHE B 270      12.796  30.516  13.140  1.00122.58           O
ATOM   2175  N   LEU B 271      13.649  32.259  14.275  1.00 50.76           N
ATOM   2176  CA  LEU B 271      12.945  31.930  15.485  1.00 50.76           C
ATOM   2177  CB  LEU B 271      13.140  32.989  16.581  1.00 50.76           C
ATOM   2178  CG  LEU B 271      14.603  33.133  17.043  1.00 50.76           C
ATOM   2179  CD1 LEU B 271      14.739  34.197  18.141  1.00 50.76           C
ATOM   2180  CD2 LEU B 271      15.194  31.774  17.454  1.00 50.76           C
ATOM   2181  C   LEU B 271      11.470  31.842  15.202  1.00 50.76           C
ATOM   2182  O   LEU B 271      10.787  30.949  15.700  1.00 50.76           O
ATOM   2183  N   PHE B 272      10.952  32.775  14.387  1.00190.31           N
ATOM   2184  CA  PHE B 272       9.569  32.919  14.018  1.00190.31           C
ATOM   2185  CB  PHE B 272       9.286  34.240  13.280  1.00190.31           C
ATOM   2186  CG  PHE B 272       9.504  35.364  14.233  1.00190.31           C
ATOM   2187  CD1 PHE B 272      10.770  35.854  14.459  1.00190.31           C
ATOM   2188  CD2 PHE B 272       8.441  35.933  14.896  1.00190.31           C
ATOM   2189  CE1 PHE B 272      10.972  36.893  15.337  1.00190.31           C
ATOM   2190  CE2 PHE B 272       8.637  36.972  15.774  1.00190.31           C
ATOM   2191  CZ  PHE B 272       9.904  37.454  15.997  1.00190.31           C
ATOM   2192  C   PHE B 272       9.100  31.818  13.112  1.00190.31           C
ATOM   2193  O   PHE B 272       7.901  31.587  13.019  1.00190.31           O
ATOM   2194  N   TYR B 273      10.009  31.164  12.367  1.00118.00           N
ATOM   2195  CA  TYR B 273       9.699  30.207  11.329  1.00118.00           C
ATOM   2196  CB  TYR B 273      10.947  29.372  10.973  1.00118.00           C
ATOM   2197  CG  TYR B 273      10.606  28.204  10.113  1.00118.00           C
ATOM   2198  CD1 TYR B 273      10.200  27.021  10.686  1.00118.00           C
ATOM   2199  CD2 TYR B 273      10.709  28.279   8.743  1.00118.00           C
ATOM   2200  CE1 TYR B 273       9.893  25.929   9.907  1.00118.00           C
ATOM   2201  CE2 TYR B 273      10.403  27.191   7.959  1.00118.00           C
ATOM   2202  CZ  TYR B 273       9.994  26.014   8.539  1.00118.00           C
ATOM   2203  OH  TYR B 273       9.681  24.896   7.736  1.00118.00           O
ATOM   2204  C   TYR B 273       8.570  29.282  11.684  1.00118.00           C
ATOM   2205  O   TYR B 273       8.636  28.543  12.665  1.00118.00           O
ATOM   2206  N   ARG B 274       7.437  29.422  10.949  1.00186.15           N
ATOM   2207  CA  ARG B 274       6.297  28.540  10.996  1.00186.15           C
ATOM   2208  CB  ARG B 274       4.983  29.250  10.629  1.00186.15           C
ATOM   2209  CG  ARG B 274       4.526  30.273  11.670  1.00186.15           C
ATOM   2210  CD  ARG B 274       5.450  31.485  11.785  1.00186.15           C
ATOM   2211  NE  ARG B 274       5.311  32.278  10.532  1.00186.15           N
ATOM   2212  CZ  ARG B 274       4.320  33.210  10.420  1.00186.15           C
ATOM   2213  NH1 ARG B 274       3.456  33.416  11.457  1.00186.15           N
ATOM   2214  NH2 ARG B 274       4.194  33.938   9.273  1.00186.15           N
ATOM   2215  C   ARG B 274       6.416  27.359  10.072  1.00186.15           C
ATOM   2216  O   ARG B 274       6.179  26.220  10.472  1.00186.15           O
ATOM   2217  N   GLY B 275       6.803  27.608   8.797  1.00 36.93           N
ATOM   2218  CA  GLY B 275       6.811  26.552   7.817  1.00 36.93           C
ATOM   2219  C   GLY B 275       7.349  27.082   6.518  1.00 36.93           C
ATOM   2220  O   GLY B 275       7.635  28.271   6.384  1.00 36.93           O
ATOM   2221  N   GLY B 276       7.477  26.193   5.507  1.00 26.65           N
ATOM   2222  CA  GLY B 276       7.989  26.587   4.222  1.00 26.65           C
ATOM   2223  C   GLY B 276       9.466  26.334   4.176  1.00 26.65           C
ATOM   2224  O   GLY B 276      10.020  25.632   5.021  1.00 26.65           O
ATOM   2225  N   ILE B 277      10.140  26.892   3.145  1.00 94.16           N
ATOM   2226  CA  ILE B 277      11.558  26.703   3.008  1.00 94.16           C
ATOM   2227  CB  ILE B 277      12.015  26.443   1.598  1.00 94.16           C
ATOM   2228  CG1 ILE B 277      11.448  25.116   1.061  1.00 94.16           C
ATOM   2229  CG2 ILE B 277      13.552  26.489   1.589  1.00 94.16           C
ATOM   2230  CD1 ILE B 277       9.952  25.144   0.760  1.00 94.16           C
ATOM   2231  C   ILE B 277      12.217  27.970   3.457  1.00 94.16           C
ATOM   2232  O   ILE B 277      12.112  29.009   2.807  1.00 94.16           O
ATOM   2233  N   TYR B 278      12.948  27.884   4.585  1.00191.62           N
ATOM   2234  CA  TYR B 278      13.580  28.994   5.245  1.00191.62           C
ATOM   2235  CB  TYR B 278      14.021  28.646   6.680  1.00191.62           C
ATOM   2236  CG  TYR B 278      14.837  29.758   7.246  1.00191.62           C
ATOM   2237  CD1 TYR B 278      14.249  30.804   7.920  1.00191.62           C
ATOM   2238  CD2 TYR B 278      16.205  29.751   7.099  1.00191.62           C
ATOM   2239  CE1 TYR B 278      15.016  31.819   8.442  1.00191.62           C
ATOM   2240  CE2 TYR B 278      16.979  30.762   7.619  1.00191.62           C
ATOM   2241  CZ  TYR B 278      16.382  31.798   8.295  1.00191.62           C
ATOM   2242  OH  TYR B 278      17.170  32.836   8.834  1.00191.62           O
ATOM   2243  C   TYR B 278      14.775  29.484   4.489  1.00191.62           C
ATOM   2244  O   TYR B 278      15.516  28.701   3.896  1.00191.62           O
ATOM   2245  N   HIS B 279      14.955  30.827   4.469  1.00103.15           N
ATOM   2246  CA  HIS B 279      16.065  31.432   3.788  1.00103.15           C
ATOM   2247  ND1 HIS B 279      16.882  33.730   1.346  1.00103.15           N
ATOM   2248  CG  HIS B 279      16.879  32.369   1.557  1.00103.15           C
ATOM   2249  CB  HIS B 279      15.787  31.645   2.288  1.00103.15           C
ATOM   2250  NE2 HIS B 279      18.736  32.939   0.409  1.00103.15           N
ATOM   2251  CD2 HIS B 279      18.018  31.902   0.979  1.00103.15           C
ATOM   2252  CE1 HIS B 279      18.014  34.017   0.655  1.00103.15           C
ATOM   2253  C   HIS B 279      16.378  32.786   4.373  1.00103.15           C
ATOM   2254  O   HIS B 279      15.531  33.427   4.992  1.00103.15           O
ATOM   2255  N   HIS B 280      17.655  33.207   4.201  1.00235.54           N
ATOM   2256  CA  HIS B 280      18.229  34.512   4.457  1.00235.54           C
ATOM   2257  ND1 HIS B 280      16.091  36.710   5.647  0.00235.54           N
ATOM   2258  CG  HIS B 280      16.188  36.079   4.427  0.00235.54           C
ATOM   2259  CB  HIS B 280      17.488  35.689   3.787  1.00235.54           C
ATOM   2260  NE2 HIS B 280      14.014  36.474   4.887  0.00235.54           N
ATOM   2261  CD2 HIS B 280      14.910  35.943   3.977  0.00235.54           C
ATOM   2262  CE1 HIS B 280      14.770  36.923   5.873  0.00235.54           C
ATOM   2263  C   HIS B 280      18.475  34.865   5.891  1.00235.54           C
ATOM   2264  O   HIS B 280      18.062  34.153   6.804  1.00235.54           O
ATOM   2265  N   VAL B 281      19.265  35.967   6.055  1.00165.35           N
ATOM   2266  CA  VAL B 281      19.629  36.706   7.245  1.00165.35           C
ATOM   2267  CB  VAL B 281      19.214  36.112   8.587  1.00165.35           C
ATOM   2268  CG1 VAL B 281      19.680  36.986   9.771  1.00165.35           C
ATOM   2269  CG2 VAL B 281      17.680  36.132   8.614  1.00165.35           C
ATOM   2270  C   VAL B 281      21.066  37.207   7.140  1.00165.35           C
ATOM   2271  O   VAL B 281      21.475  37.639   6.069  1.00165.35           O
ATOM   2272  N   PRO B 282      21.881  37.055   8.147  1.00191.11           N
ATOM   2273  CA  PRO B 282      23.062  37.869   8.360  1.00191.11           C
ATOM   2274  CD  PRO B 282      22.204  35.666   8.445  1.00191.11           C
ATOM   2275  CB  PRO B 282      23.983  37.062   9.251  1.00191.11           C
ATOM   2276  CG  PRO B 282      23.713  35.645   8.737  1.00191.11           C
ATOM   2277  C   PRO B 282      23.940  38.346   7.253  1.00191.11           C
ATOM   2278  O   PRO B 282      23.845  39.518   6.896  1.00191.11           O
ATOM   2279  N   MET B 283      24.807  37.451   6.738  1.00186.45           N
ATOM   2280  CA  MET B 283      25.865  37.759   5.816  1.00186.45           C
ATOM   2281  CB  MET B 283      26.327  39.231   5.759  1.00186.45           C
ATOM   2282  CG  MET B 283      25.509  40.132   4.825  0.00186.45           C
ATOM   2283  SD  MET B 283      25.657  39.732   3.058  1.00186.45           S
ATOM   2284  CE  MET B 283      24.684  38.202   3.149  1.00186.45           C
ATOM   2285  C   MET B 283      27.026  36.948   6.290  1.00186.45           C
ATOM   2286  O   MET B 283      27.115  35.751   6.034  1.00186.45           O
ATOM   2287  N   TYR B 284      27.982  37.594   6.984  1.00 50.51           N
ATOM   2288  CA  TYR B 284      29.112  36.855   7.466  1.00 50.51           C
ATOM   2289  CB  TYR B 284      30.433  37.641   7.339  1.00 50.51           C
ATOM   2290  CG  TYR B 284      31.574  36.735   7.666  1.00 50.51           C
ATOM   2291  CD1 TYR B 284      31.927  35.730   6.795  1.00 50.51           C
ATOM   2292  CD2 TYR B 284      32.314  36.903   8.815  1.00 50.51           C
ATOM   2293  CE1 TYR B 284      32.979  34.891   7.076  1.00 50.51           C
ATOM   2294  CE2 TYR B 284      33.368  36.068   9.103  1.00 50.51           C
ATOM   2295  CZ  TYR B 284      33.700  35.058   8.234  1.00 50.51           C
ATOM   2296  OH  TYR B 284      34.781  34.199   8.525  1.00 50.51           O
ATOM   2297  C   TYR B 284      28.867  36.538   8.938  1.00 50.51           C
ATOM   2298  O   TYR B 284      29.752  36.852   9.779  1.00 50.51           O
ATOM   2299  OXT TYR B 284      27.785  35.967   9.239  1.00 50.51           O
TER    2300      TYR B 284
ATOM   2301  N   ASP C 285      42.468  30.670   0.124  1.00123.73           N
ATOM   2302  CA  ASP C 285      43.321  31.815  -0.255  1.00123.73           C
ATOM   2303  CB  ASP C 285      42.642  32.611  -1.384  1.00123.73           C
ATOM   2304  CG  ASP C 285      43.642  33.611  -1.946  0.00123.73           C
ATOM   2305  OD1 ASP C 285      44.818  33.591  -1.494  0.00123.73           O
ATOM   2306  OD2 ASP C 285      43.247  34.405  -2.840  0.00123.73           O
ATOM   2307  C   ASP C 285      43.560  32.740   0.897  1.00123.73           C
ATOM   2308  O   ASP C 285      43.157  33.901   0.853  1.00123.73           O
ATOM   2309  N   ARG C 286      44.223  32.265   1.974  1.00120.26           N
ATOM   2310  CA  ARG C 286      44.680  30.913   2.119  1.00120.26           C
ATOM   2311  CB  ARG C 286      45.918  30.773   3.022  1.00120.26           C
ATOM   2312  CG  ARG C 286      47.177  31.412   2.434  1.00120.26           C
ATOM   2313  CD  ARG C 286      48.410  31.274   3.330  1.00120.26           C
ATOM   2314  NE  ARG C 286      49.547  31.935   2.631  1.00120.26           N
ATOM   2315  CZ  ARG C 286      50.321  31.220   1.765  1.00120.26           C
ATOM   2316  NH1 ARG C 286      50.053  29.901   1.540  1.00120.26           N
ATOM   2317  NH2 ARG C 286      51.364  31.823   1.123  1.00120.26           N
ATOM   2318  C   ARG C 286      43.567  30.142   2.753  1.00120.26           C
ATOM   2319  O   ARG C 286      42.665  30.719   3.358  1.00120.26           O
ATOM   2320  N   PHE C 287      43.604  28.804   2.615  1.00127.82           N
ATOM   2321  CA  PHE C 287      42.552  27.970   3.117  1.00127.82           C
ATOM   2322  CB  PHE C 287      42.910  26.481   2.918  1.00127.82           C
ATOM   2323  CG  PHE C 287      41.808  25.569   3.332  1.00127.82           C
ATOM   2324  CD1 PHE C 287      40.701  25.411   2.530  1.00127.82           C
ATOM   2325  CD2 PHE C 287      41.879  24.871   4.516  1.00127.82           C
ATOM   2326  CE1 PHE C 287      39.680  24.568   2.899  1.00127.82           C
ATOM   2327  CE2 PHE C 287      40.861  24.025   4.889  1.00127.82           C
ATOM   2328  CZ  PHE C 287      39.760  23.871   4.080  1.00127.82           C
ATOM   2329  C   PHE C 287      42.354  28.275   4.572  1.00127.82           C
ATOM   2330  O   PHE C 287      43.275  28.158   5.378  1.00127.82           O
ATOM   2331  N   ASN C 288      41.131  28.735   4.920  1.00 90.08           N
ATOM   2332  CA  ASN C 288      40.736  28.994   6.278  1.00 90.08           C
ATOM   2333  CB  ASN C 288      40.936  30.453   6.736  1.00 90.08           C
ATOM   2334  CG  ASN C 288      42.372  30.649   7.203  1.00 90.08           C
ATOM   2335  OD1 ASN C 288      42.819  30.009   8.154  1.00 90.08           O
ATOM   2336  ND2 ASN C 288      43.116  31.566   6.530  1.00 90.08           N
ATOM   2337  C   ASN C 288      39.268  28.728   6.360  1.00 90.08           C
ATOM   2338  O   ASN C 288      38.458  29.624   6.124  1.00 90.08           O
ATOM   2339  N   PRO C 289      38.893  27.520   6.679  1.00103.52           N
ATOM   2340  CA  PRO C 289      37.503  27.190   6.800  1.00103.52           C
ATOM   2341  CD  PRO C 289      39.725  26.352   6.463  1.00103.52           C
ATOM   2342  CB  PRO C 289      37.410  25.672   6.646  1.00103.52           C
ATOM   2343  CG  PRO C 289      38.842  25.177   6.917  1.00103.52           C
ATOM   2344  C   PRO C 289      36.980  27.690   8.101  1.00103.52           C
ATOM   2345  O   PRO C 289      37.540  27.353   9.143  1.00103.52           O
ATOM   2346  N   TRP C 290      35.889  28.468   8.064  1.00 94.12           N
ATOM   2347  CA  TRP C 290      35.267  28.960   9.250  1.00 94.12           C
ATOM   2348  CB  TRP C 290      36.123  29.985  10.011  1.00 94.12           C
ATOM   2349  CG  TRP C 290      35.362  30.802  11.028  1.00 94.12           C
ATOM   2350  CD2 TRP C 290      34.814  30.298  12.256  1.00 94.12           C
ATOM   2351  CD1 TRP C 290      35.011  32.118  10.960  1.00 94.12           C
ATOM   2352  NE1 TRP C 290      34.297  32.473  12.078  1.00 94.12           N
ATOM   2353  CE2 TRP C 290      34.163  31.363  12.882  1.00 94.12           C
ATOM   2354  CE3 TRP C 290      34.845  29.053  12.812  1.00 94.12           C
ATOM   2355  CZ2 TRP C 290      33.532  31.198  14.080  1.00 94.12           C
ATOM   2356  CZ3 TRP C 290      34.209  28.892  14.024  1.00 94.12           C
ATOM   2357  CH2 TRP C 290      33.569  29.943  14.644  1.00 94.12           C
ATOM   2358  C   TRP C 290      34.022  29.641   8.823  1.00 94.12           C
ATOM   2359  O   TRP C 290      34.058  30.588   8.038  1.00 94.12           O
ATOM   2360  N   GLU C 291      32.885  29.156   9.344  1.00 88.02           N
ATOM   2361  CA  GLU C 291      31.612  29.732   9.051  1.00 88.02           C
ATOM   2362  CB  GLU C 291      30.754  28.819   8.159  1.00 88.02           C
ATOM   2363  CG  GLU C 291      31.310  28.623   6.747  1.00 88.02           C
ATOM   2364  CD  GLU C 291      30.448  29.415   5.774  1.00 88.02           C
ATOM   2365  OE1 GLU C 291      30.246  30.636   6.009  1.00 88.02           O
ATOM   2366  OE2 GLU C 291      29.969  28.801   4.784  1.00 88.02           O
ATOM   2367  C   GLU C 291      30.931  29.794  10.377  1.00 88.02           C
ATOM   2368  O   GLU C 291      30.827  28.784  11.069  1.00 88.02           O
ATOM   2369  N   THR C 292      30.430  30.977  10.766  1.00103.61           N
ATOM   2370  CA  THR C 292      29.841  31.086  12.069  1.00103.61           C
ATOM   2371  CB  THR C 292      29.503  32.497  12.456  1.00103.61           C
ATOM   2372  OG1 THR C 292      29.109  32.551  13.819  1.00103.61           O
ATOM   2373  CG2 THR C 292      28.363  32.996  11.552  1.00103.61           C
ATOM   2374  C   THR C 292      28.575  30.286  12.117  1.00103.61           C
ATOM   2375  O   THR C 292      27.754  30.339  11.203  1.00103.61           O
ATOM   2376  N   THR C 293      28.408  29.498  13.202  1.00 58.57           N
ATOM   2377  CA  THR C 293      27.220  28.714  13.413  1.00 58.57           C
ATOM   2378  CB  THR C 293      27.414  27.253  13.128  1.00 58.57           C
ATOM   2379  OG1 THR C 293      28.425  26.720  13.970  1.00 58.57           O
ATOM   2380  CG2 THR C 293      27.805  27.083  11.651  1.00 58.57           C
ATOM   2381  C   THR C 293      26.859  28.843  14.866  1.00 58.57           C
ATOM   2382  O   THR C 293      27.663  29.318  15.667  1.00 58.57           O
ATOM   2383  N   ASN C 294      25.611  28.488  15.247  1.00130.64           N
ATOM   2384  CA  ASN C 294      25.290  28.587  16.644  1.00130.64           C
ATOM   2385  CB  ASN C 294      24.723  29.964  17.033  1.00130.64           C
ATOM   2386  CG  ASN C 294      23.413  30.190  16.291  1.00130.64           C
ATOM   2387  OD1 ASN C 294      23.024  29.406  15.427  1.00130.64           O
ATOM   2388  ND2 ASN C 294      22.715  31.307  16.629  1.00130.64           N
ATOM   2389  C   ASN C 294      24.268  27.554  17.027  1.00130.64           C
ATOM   2390  O   ASN C 294      23.790  27.560  18.161  1.00130.64           O
ATOM   2391  N   HIS C 295      23.907  26.624  16.117  1.00 94.63           N
ATOM   2392  CA  HIS C 295      22.898  25.669  16.491  1.00 94.63           C
ATOM   2393  ND1 HIS C 295      19.384  24.788  15.960  1.00 94.63           N
ATOM   2394  CG  HIS C 295      20.365  25.362  16.737  1.00 94.63           C
ATOM   2395  CB  HIS C 295      21.483  26.199  16.194  1.00 94.63           C
ATOM   2396  NE2 HIS C 295      18.935  24.232  18.065  1.00 94.63           N
ATOM   2397  CD2 HIS C 295      20.077  25.011  18.020  1.00 94.63           C
ATOM   2398  CE1 HIS C 295      18.556  24.126  16.805  1.00 94.63           C
ATOM   2399  C   HIS C 295      23.125  24.386  15.736  1.00 94.63           C
ATOM   2400  O   HIS C 295      23.285  24.390  14.516  1.00 94.63           O
ATOM   2401  N   VAL C 296      23.124  23.239  16.451  1.00 47.80           N
ATOM   2402  CA  VAL C 296      23.380  21.969  15.819  1.00 47.80           C
ATOM   2403  CB  VAL C 296      24.322  21.097  16.596  1.00 47.80           C
ATOM   2404  CG1 VAL C 296      24.431  19.737  15.885  1.00 47.80           C
ATOM   2405  CG2 VAL C 296      25.663  21.835  16.744  1.00 47.80           C
ATOM   2406  C   VAL C 296      22.084  21.217  15.693  1.00 47.80           C
ATOM   2407  O   VAL C 296      21.288  21.191  16.630  1.00 47.80           O
ATOM   2408  N   VAL C 297      21.851  20.576  14.519  1.00 67.64           N
ATOM   2409  CA  VAL C 297      20.624  19.866  14.248  1.00 67.64           C
ATOM   2410  CB  VAL C 297      19.615  20.699  13.510  1.00 67.64           C
ATOM   2411  CG1 VAL C 297      19.140  21.829  14.441  1.00 67.64           C
ATOM   2412  CG2 VAL C 297      20.261  21.216  12.213  1.00 67.64           C
ATOM   2413  C   VAL C 297      20.904  18.629  13.425  1.00 67.64           C
ATOM   2414  O   VAL C 297      22.059  18.316  13.137  1.00 67.64           O
ATOM   2415  N   THR C 298      19.832  17.872  13.059  1.00 57.27           N
ATOM   2416  CA  THR C 298      19.970  16.634  12.320  1.00 57.27           C
ATOM   2417  CB  THR C 298      19.334  15.463  13.010  1.00 57.27           C
ATOM   2418  OG1 THR C 298      19.908  15.282  14.297  1.00 57.27           O
ATOM   2419  CG2 THR C 298      19.556  14.207  12.151  1.00 57.27           C
ATOM   2420  C   THR C 298      19.336  16.722  10.952  1.00 57.27           C
ATOM   2421  O   THR C 298      18.147  17.003  10.810  1.00 57.27           O
ATOM   2422  N   ILE C 299      20.119  16.404   9.896  1.00121.08           N
ATOM   2423  CA  ILE C 299      19.629  16.452   8.540  1.00121.08           C
ATOM   2424  CB  ILE C 299      20.707  16.778   7.543  1.00121.08           C
ATOM   2425  CG1 ILE C 299      20.115  17.027   6.151  1.00121.08           C
ATOM   2426  CG2 ILE C 299      21.778  15.678   7.590  1.00121.08           C
ATOM   2427  CD1 ILE C 299      21.130  17.642   5.190  1.00121.08           C
ATOM   2428  C   ILE C 299      19.055  15.094   8.218  1.00121.08           C
ATOM   2429  O   ILE C 299      19.712  14.070   8.391  1.00121.08           O
ATOM   2430  N   VAL C 300      17.731  15.055   7.954  1.00122.15           N
ATOM   2431  CA  VAL C 300      16.972  13.880   7.605  1.00122.15           C
ATOM   2432  CB  VAL C 300      15.658  13.835   8.328  1.00122.15           C
ATOM   2433  CG1 VAL C 300      15.962  13.747   9.834  1.00122.15           C
ATOM   2434  CG2 VAL C 300      14.823  15.065   7.941  1.00122.15           C
ATOM   2435  C   VAL C 300      16.723  13.623   6.137  1.00122.15           C
ATOM   2436  O   VAL C 300      16.431  12.484   5.770  1.00122.15           O
ATOM   2437  N   GLY C 301      16.715  14.658   5.263  1.00 46.54           N
ATOM   2438  CA  GLY C 301      16.352  14.386   3.888  1.00 46.54           C
ATOM   2439  C   GLY C 301      16.479  15.618   3.031  1.00 46.54           C
ATOM   2440  O   GLY C 301      16.970  16.654   3.475  1.00 46.54           O
ATOM   2441  N   TYR C 302      16.079  15.507   1.738  1.00 80.68           N
ATOM   2442  CA  TYR C 302      16.136  16.629   0.835  1.00 80.68           C
ATOM   2443  CB  TYR C 302      17.502  16.795   0.139  1.00 80.68           C
ATOM   2444  CG  TYR C 302      17.846  15.547  -0.603  1.00 80.68           C
ATOM   2445  CD1 TYR C 302      17.382  15.335  -1.881  1.00 80.68           C
ATOM   2446  CD2 TYR C 302      18.641  14.588  -0.015  1.00 80.68           C
ATOM   2447  CE1 TYR C 302      17.707  14.184  -2.561  1.00 80.68           C
ATOM   2448  CE2 TYR C 302      18.968  13.435  -0.690  1.00 80.68           C
ATOM   2449  CZ  TYR C 302      18.501  13.230  -1.967  1.00 80.68           C
ATOM   2450  OH  TYR C 302      18.837  12.047  -2.664  1.00 80.68           O
ATOM   2451  C   TYR C 302      15.067  16.507  -0.213  1.00 80.68           C
ATOM   2452  O   TYR C 302      14.519  15.429  -0.439  1.00 80.68           O
ATOM   2453  N   GLY C 303      14.741  17.629  -0.894  1.00 26.45           N
ATOM   2454  CA  GLY C 303      13.716  17.586  -1.900  1.00 26.45           C
ATOM   2455  C   GLY C 303      13.789  18.836  -2.715  1.00 26.45           C
ATOM   2456  O   GLY C 303      14.708  19.641  -2.566  1.00 26.45           O
ATOM   2457  N   HIS C 304      12.815  19.007  -3.632  1.00 71.81           N
ATOM   2458  CA  HIS C 304      12.775  20.183  -4.452  1.00 71.81           C
ATOM   2459  ND1 HIS C 304      14.859  17.991  -5.863  1.00 71.81           N
ATOM   2460  CG  HIS C 304      14.577  19.331  -6.011  1.00 71.81           C
ATOM   2461  CB  HIS C 304      13.197  19.910  -5.906  1.00 71.81           C
ATOM   2462  NE2 HIS C 304      16.796  19.007  -6.260  1.00 71.81           N
ATOM   2463  CD2 HIS C 304      15.771  19.937  -6.254  1.00 71.81           C
ATOM   2464  CE1 HIS C 304      16.200  17.853  -6.021  1.00 71.81           C
ATOM   2465  C   HIS C 304      11.353  20.643  -4.490  1.00 71.81           C
ATOM   2466  O   HIS C 304      10.440  19.845  -4.695  1.00 71.81           O
ATOM   2467  N   LYS C 305      11.120  21.955  -4.285  1.00112.99           N
ATOM   2468  CA  LYS C 305       9.768  22.425  -4.323  1.00112.99           C
ATOM   2469  CB  LYS C 305       9.578  23.843  -3.758  1.00112.99           C
ATOM   2470  CG  LYS C 305       9.697  23.900  -2.233  1.00112.99           C
ATOM   2471  CD  LYS C 305       8.639  23.065  -1.508  1.00112.99           C
ATOM   2472  CE  LYS C 305       8.834  21.555  -1.663  1.00112.99           C
ATOM   2473  NZ  LYS C 305       7.772  20.827  -0.935  1.00112.99           N
ATOM   2474  C   LYS C 305       9.330  22.410  -5.747  1.00112.99           C
ATOM   2475  O   LYS C 305      10.020  22.911  -6.634  1.00112.99           O
ATOM   2476  N   GLY C 306       8.149  21.817  -5.988  1.00 20.10           N
ATOM   2477  CA  GLY C 306       7.616  21.680  -7.309  1.00 20.10           C
ATOM   2478  C   GLY C 306       7.325  23.029  -7.879  1.00 20.10           C
ATOM   2479  O   GLY C 306       7.499  23.248  -9.076  1.00 20.10           O
ATOM   2480  N   ASN C 307       6.822  23.960  -7.048  1.00105.62           N
ATOM   2481  CA  ASN C 307       6.468  25.253  -7.557  1.00105.62           C
ATOM   2482  CB  ASN C 307       5.734  26.124  -6.518  1.00105.62           C
ATOM   2483  CG  ASN C 307       6.647  26.346  -5.320  1.00105.62           C
ATOM   2484  OD1 ASN C 307       7.018  27.477  -5.008  1.00105.62           O
ATOM   2485  ND2 ASN C 307       7.020  25.238  -4.625  1.00105.62           N
ATOM   2486  C   ASN C 307       7.680  26.000  -8.031  1.00105.62           C
ATOM   2487  O   ASN C 307       7.702  26.475  -9.165  1.00105.62           O
ATOM   2488  N   ASN C 308       8.740  26.117  -7.201  1.00154.18           N
ATOM   2489  CA  ASN C 308       9.852  26.896  -7.672  1.00154.18           C
ATOM   2490  CB  ASN C 308      10.183  28.079  -6.746  1.00154.18           C
ATOM   2491  CG  ASN C 308       9.026  29.066  -6.815  1.00154.18           C
ATOM   2492  OD1 ASN C 308       8.536  29.393  -7.895  1.00154.18           O
ATOM   2493  ND2 ASN C 308       8.571  29.552  -5.629  1.00154.18           N
ATOM   2494  C   ASN C 308      11.086  26.053  -7.751  1.00154.18           C
ATOM   2495  O   ASN C 308      12.170  26.533  -7.423  1.00154.18           O
ATOM   2496  N   PRO C 309      10.980  24.833  -8.201  1.00167.57           N
ATOM   2497  CA  PRO C 309      12.130  23.977  -8.260  1.00167.57           C
ATOM   2498  CD  PRO C 309      10.019  24.489  -9.234  1.00167.57           C
ATOM   2499  CB  PRO C 309      11.641  22.704  -8.940  1.00167.57           C
ATOM   2500  CG  PRO C 309      10.599  23.246  -9.936  1.00167.57           C
ATOM   2501  C   PRO C 309      13.182  24.618  -9.104  1.00167.57           C
ATOM   2502  O   PRO C 309      14.353  24.585  -8.716  1.00167.57           O
ATOM   2503  N   LYS C 310      12.735  25.192 -10.249  1.00 77.42           N
ATOM   2504  CA  LYS C 310      13.497  25.839 -11.283  1.00 77.42           C
ATOM   2505  CB  LYS C 310      12.626  26.302 -12.463  1.00 77.42           C
ATOM   2506  CG  LYS C 310      13.417  26.984 -13.579  1.00 77.42           C
ATOM   2507  CD  LYS C 310      12.613  27.173 -14.867  1.00 77.42           C
ATOM   2508  CE  LYS C 310      12.300  25.863 -15.593  1.00 77.42           C
ATOM   2509  NZ  LYS C 310      11.523  26.139 -16.824  1.00 77.42           N
ATOM   2510  C   LYS C 310      14.109  27.047 -10.684  1.00 77.42           C
ATOM   2511  O   LYS C 310      15.220  27.447 -11.027  1.00 77.42           O
ATOM   2512  N   LYS C 311      13.374  27.645  -9.735  1.00 85.60           N
ATOM   2513  CA  LYS C 311      13.826  28.785  -9.004  1.00 85.60           C
ATOM   2514  CB  LYS C 311      12.811  29.268  -7.953  1.00 85.60           C
ATOM   2515  CG  LYS C 311      13.286  30.492  -7.165  1.00 85.60           C
ATOM   2516  CD  LYS C 311      12.178  31.166  -6.354  1.00 85.60           C
ATOM   2517  CE  LYS C 311      12.654  32.387  -5.564  1.00 85.60           C
ATOM   2518  NZ  LYS C 311      11.522  32.978  -4.815  1.00 85.60           N
ATOM   2519  C   LYS C 311      15.044  28.324  -8.282  1.00 85.60           C
ATOM   2520  O   LYS C 311      15.913  29.117  -7.920  1.00 85.60           O
ATOM   2521  N   GLY C 312      15.133  26.997  -8.080  1.00 30.13           N
ATOM   2522  CA  GLY C 312      16.205  26.429  -7.339  1.00 30.13           C
ATOM   2523  C   GLY C 312      15.636  26.221  -5.994  1.00 30.13           C
ATOM   2524  O   GLY C 312      16.329  26.353  -4.986  1.00 30.13           O
ATOM   2525  N   GLU C 313      14.319  25.921  -5.953  1.00131.75           N
ATOM   2526  CA  GLU C 313      13.758  25.743  -4.655  1.00131.75           C
ATOM   2527  CB  GLU C 313      12.225  25.851  -4.635  1.00131.75           C
ATOM   2528  CG  GLU C 313      11.639  25.886  -3.222  1.00131.75           C
ATOM   2529  CD  GLU C 313      11.922  27.258  -2.629  1.00131.75           C
ATOM   2530  OE1 GLU C 313      12.547  28.092  -3.338  1.00131.75           O
ATOM   2531  OE2 GLU C 313      11.517  27.491  -1.459  1.00131.75           O
ATOM   2532  C   GLU C 313      14.126  24.386  -4.128  1.00131.75           C
ATOM   2533  O   GLU C 313      13.255  23.593  -3.779  1.00131.75           O
ATOM   2534  N   LYS C 314      15.440  24.097  -4.016  1.00 72.61           N
ATOM   2535  CA  LYS C 314      15.885  22.855  -3.447  1.00 72.61           C
ATOM   2536  CB  LYS C 314      17.314  22.461  -3.860  1.00 72.61           C
ATOM   2537  CG  LYS C 314      17.482  22.222  -5.363  1.00 72.61           C
ATOM   2538  CD  LYS C 314      18.944  22.135  -5.805  1.00 72.61           C
ATOM   2539  CE  LYS C 314      19.699  23.460  -5.687  1.00 72.61           C
ATOM   2540  NZ  LYS C 314      21.100  23.286  -6.130  1.00 72.61           N
ATOM   2541  C   LYS C 314      15.916  23.073  -1.970  1.00 72.61           C
ATOM   2542  O   LYS C 314      16.160  24.189  -1.516  1.00 72.61           O
ATOM   2543  N   TYR C 315      15.640  22.025  -1.169  1.00 71.76           N
ATOM   2544  CA  TYR C 315      15.668  22.239   0.249  1.00 71.76           C
ATOM   2545  CB  TYR C 315      14.298  22.621   0.844  1.00 71.76           C
ATOM   2546  CG  TYR C 315      13.315  21.547   0.524  1.00 71.76           C
ATOM   2547  CD1 TYR C 315      13.251  20.402   1.283  1.00 71.76           C
ATOM   2548  CD2 TYR C 315      12.450  21.693  -0.536  1.00 71.76           C
ATOM   2549  CE1 TYR C 315      12.340  19.415   0.986  1.00 71.76           C
ATOM   2550  CE2 TYR C 315      11.538  20.709  -0.838  1.00 71.76           C
ATOM   2551  CZ  TYR C 315      11.483  19.567  -0.076  1.00 71.76           C
ATOM   2552  OH  TYR C 315      10.548  18.556  -0.382  1.00 71.76           O
ATOM   2553  C   TYR C 315      16.167  21.018   0.960  1.00 71.76           C
ATOM   2554  O   TYR C 315      16.247  19.930   0.391  1.00 71.76           O
ATOM   2555  N   TRP C 316      16.548  21.202   2.243  1.00101.98           N
ATOM   2556  CA  TRP C 316      16.975  20.125   3.090  1.00101.98           C
ATOM   2557  CB  TRP C 316      18.241  20.424   3.919  1.00101.98           C
ATOM   2558  CG  TRP C 316      19.537  20.656   3.167  1.00101.98           C
ATOM   2559  CD2 TRP C 316      20.334  19.620   2.569  1.00101.98           C
ATOM   2560  CD1 TRP C 316      20.198  21.829   2.940  1.00101.98           C
ATOM   2561  NE1 TRP C 316      21.367  21.588   2.256  1.00101.98           N
ATOM   2562  CE2 TRP C 316      21.461  20.233   2.018  1.00101.98           C
ATOM   2563  CE3 TRP C 316      20.144  18.270   2.487  1.00101.98           C
ATOM   2564  CZ2 TRP C 316      22.418  19.500   1.375  1.00101.98           C
ATOM   2565  CZ3 TRP C 316      21.112  17.534   1.839  1.00101.98           C
ATOM   2566  CH2 TRP C 316      22.228  18.137   1.295  1.00101.98           C
ATOM   2567  C   TRP C 316      15.873  19.979   4.098  1.00101.98           C
ATOM   2568  O   TRP C 316      15.180  20.948   4.404  1.00101.98           O
ATOM   2569  N   ILE C 317      15.661  18.755   4.622  1.00 53.48           N
ATOM   2570  CA  ILE C 317      14.654  18.549   5.627  1.00 53.48           C
ATOM   2571  CB  ILE C 317      13.805  17.336   5.372  1.00 53.48           C
ATOM   2572  CG1 ILE C 317      13.061  17.478   4.034  1.00 53.48           C
ATOM   2573  CG2 ILE C 317      12.866  17.141   6.573  1.00 53.48           C
ATOM   2574  CD1 ILE C 317      12.413  16.179   3.557  1.00 53.48           C
ATOM   2575  C   ILE C 317      15.413  18.321   6.902  1.00 53.48           C
ATOM   2576  O   ILE C 317      16.202  17.382   6.991  1.00 53.48           O
ATOM   2577  N   VAL C 318      15.196  19.182   7.924  1.00 51.63           N
ATOM   2578  CA  VAL C 318      15.992  19.087   9.120  1.00 51.63           C
ATOM   2579  CB  VAL C 318      16.855  20.300   9.335  1.00 51.63           C
ATOM   2580  CG1 VAL C 318      17.650  20.121  10.638  1.00 51.63           C
ATOM   2581  CG2 VAL C 318      17.720  20.517   8.083  1.00 51.63           C
ATOM   2582  C   VAL C 318      15.136  18.934  10.352  1.00 51.63           C
ATOM   2583  O   VAL C 318      14.058  19.514  10.463  1.00 51.63           O
ATOM   2584  N   GLN C 319      15.636  18.139  11.330  1.00 87.06           N
ATOM   2585  CA  GLN C 319      14.948  17.894  12.573  1.00 87.06           C
ATOM   2586  CB  GLN C 319      15.050  16.427  13.035  1.00 87.06           C
ATOM   2587  CG  GLN C 319      14.326  16.121  14.348  1.00 87.06           C
ATOM   2588  CD  GLN C 319      15.307  16.297  15.500  1.00 87.06           C
ATOM   2589  OE1 GLN C 319      14.919  16.317  16.667  1.00 87.06           O
ATOM   2590  NE2 GLN C 319      16.620  16.417  15.170  1.00 87.06           N
ATOM   2591  C   GLN C 319      15.554  18.766  13.634  1.00 87.06           C
ATOM   2592  O   GLN C 319      16.759  18.738  13.876  1.00 87.06           O
ATOM   2593  N   ASN C 320      14.707  19.585  14.288  1.00 79.50           N
ATOM   2594  CA  ASN C 320      15.143  20.505  15.302  1.00 79.50           C
ATOM   2595  CB  ASN C 320      14.335  21.817  15.261  1.00 79.50           C
ATOM   2596  CG  ASN C 320      15.162  22.954  15.844  1.00 79.50           C
ATOM   2597  OD1 ASN C 320      16.107  22.738  16.600  1.00 79.50           O
ATOM   2598  ND2 ASN C 320      14.798  24.211  15.472  1.00 79.50           N
ATOM   2599  C   ASN C 320      14.946  19.850  16.652  1.00 79.50           C
ATOM   2600  O   ASN C 320      14.341  18.787  16.760  1.00 79.50           O
ATOM   2601  N   THR C 321      15.604  20.412  17.685  1.00198.56           N
ATOM   2602  CA  THR C 321      15.620  20.067  19.088  1.00198.56           C
ATOM   2603  CB  THR C 321      16.972  20.274  19.704  1.00198.56           C
ATOM   2604  OG1 THR C 321      17.325  21.648  19.661  1.00198.56           O
ATOM   2605  CG2 THR C 321      18.000  19.438  18.924  1.00198.56           C
ATOM   2606  C   THR C 321      14.634  20.797  19.964  1.00198.56           C
ATOM   2607  O   THR C 321      14.703  20.642  21.184  1.00198.56           O
ATOM   2608  N   TRP C 322      13.880  21.757  19.395  1.00148.50           N
ATOM   2609  CA  TRP C 322      12.956  22.667  20.031  1.00148.50           C
ATOM   2610  CB  TRP C 322      12.779  23.949  19.205  1.00148.50           C
ATOM   2611  CG  TRP C 322      14.098  24.687  19.173  1.00148.50           C
ATOM   2612  CD2 TRP C 322      14.418  25.817  18.346  1.00148.50           C
ATOM   2613  CD1 TRP C 322      15.222  24.407  19.894  1.00148.50           C
ATOM   2614  NE1 TRP C 322      16.224  25.286  19.566  1.00148.50           N
ATOM   2615  CE2 TRP C 322      15.745  26.160  18.614  1.00148.50           C
ATOM   2616  CE3 TRP C 322      13.674  26.509  17.435  1.00148.50           C
ATOM   2617  CZ2 TRP C 322      16.348  27.203  17.973  1.00148.50           C
ATOM   2618  CZ3 TRP C 322      14.286  27.564  16.794  1.00148.50           C
ATOM   2619  CH2 TRP C 322      15.597  27.904  17.057  1.00148.50           C
ATOM   2620  C   TRP C 322      11.631  22.066  20.419  1.00148.50           C
ATOM   2621  O   TRP C 322      10.765  22.772  20.933  1.00148.50           O
ATOM   2622  N   GLY C 323      11.359  20.797  20.079  1.00 36.77           N
ATOM   2623  CA  GLY C 323      10.091  20.236  20.457  1.00 36.77           C
ATOM   2624  C   GLY C 323       9.228  20.208  19.233  1.00 36.77           C
ATOM   2625  O   GLY C 323       9.522  20.871  18.241  1.00 36.77           O
ATOM   2626  N   SER C 324       8.143  19.409  19.282  1.00 82.18           N
ATOM   2627  CA  SER C 324       7.230  19.226  18.186  1.00 82.18           C
ATOM   2628  CB  SER C 324       6.270  18.047  18.407  1.00 82.18           C
ATOM   2629  OG  SER C 324       7.001  16.833  18.488  1.00 82.18           O
ATOM   2630  C   SER C 324       6.381  20.448  18.007  1.00 82.18           C
ATOM   2631  O   SER C 324       5.748  20.627  16.968  1.00 82.18           O
ATOM   2632  N   GLU C 325       6.333  21.314  19.032  1.00 89.94           N
ATOM   2633  CA  GLU C 325       5.510  22.490  19.025  1.00 89.94           C
ATOM   2634  CB  GLU C 325       5.569  23.257  20.357  1.00 89.94           C
ATOM   2635  CG  GLU C 325       6.969  23.779  20.691  1.00 89.94           C
ATOM   2636  CD  GLU C 325       6.898  24.515  22.021  1.00 89.94           C
ATOM   2637  OE1 GLU C 325       5.792  24.545  22.623  1.00 89.94           O
ATOM   2638  OE2 GLU C 325       7.950  25.059  22.451  1.00 89.94           O
ATOM   2639  C   GLU C 325       5.971  23.433  17.959  1.00 89.94           C
ATOM   2640  O   GLU C 325       5.177  24.209  17.429  1.00 89.94           O
ATOM   2641  N   TRP C 326       7.276  23.408  17.635  1.00 78.30           N
ATOM   2642  CA  TRP C 326       7.831  24.384  16.738  1.00 78.30           C
ATOM   2643  CB  TRP C 326       9.247  24.808  17.171  1.00 78.30           C
ATOM   2644  CG  TRP C 326       9.934  25.820  16.288  1.00 78.30           C
ATOM   2645  CD2 TRP C 326      10.810  25.473  15.205  1.00 78.30           C
ATOM   2646  CD1 TRP C 326       9.903  27.183  16.339  1.00 78.30           C
ATOM   2647  NE1 TRP C 326      10.711  27.708  15.358  1.00 78.30           N
ATOM   2648  CE2 TRP C 326      11.275  26.665  14.652  1.00 78.30           C
ATOM   2649  CE3 TRP C 326      11.200  24.259  14.715  1.00 78.30           C
ATOM   2650  CZ2 TRP C 326      12.141  26.661  13.596  1.00 78.30           C
ATOM   2651  CZ3 TRP C 326      12.069  24.258  13.647  1.00 78.30           C
ATOM   2652  CH2 TRP C 326      12.531  25.437  13.099  1.00 78.30           C
ATOM   2653  C   TRP C 326       7.920  23.877  15.327  1.00 78.30           C
ATOM   2654  O   TRP C 326       8.074  22.687  15.068  1.00 78.30           O
ATOM   2655  N   GLY C 327       7.771  24.813  14.366  1.00 36.24           N
ATOM   2656  CA  GLY C 327       7.949  24.577  12.959  1.00 36.24           C
ATOM   2657  C   GLY C 327       6.976  23.568  12.449  1.00 36.24           C
ATOM   2658  O   GLY C 327       5.802  23.564  12.817  1.00 36.24           O
ATOM   2659  N   GLU C 328       7.463  22.696  11.541  1.00 63.04           N
ATOM   2660  CA  GLU C 328       6.628  21.694  10.961  1.00 63.04           C
ATOM   2661  CB  GLU C 328       7.016  21.381   9.507  1.00 63.04           C
ATOM   2662  CG  GLU C 328       6.834  22.576   8.566  1.00 63.04           C
ATOM   2663  CD  GLU C 328       7.433  22.220   7.212  1.00 63.04           C
ATOM   2664  OE1 GLU C 328       7.962  21.085   7.078  1.00 63.04           O
ATOM   2665  OE2 GLU C 328       7.374  23.080   6.293  1.00 63.04           O
ATOM   2666  C   GLU C 328       6.823  20.449  11.763  1.00 63.04           C
ATOM   2667  O   GLU C 328       7.609  19.576  11.400  1.00 63.04           O
ATOM   2668  N   ARG C 329       6.073  20.333  12.875  1.00 70.96           N
ATOM   2669  CA  ARG C 329       6.129  19.182  13.728  1.00 70.96           C
ATOM   2670  CB  ARG C 329       5.635  17.897  13.039  1.00 70.96           C
ATOM   2671  CG  ARG C 329       4.144  17.932  12.699  1.00 70.96           C
ATOM   2672  CD  ARG C 329       3.637  16.662  12.015  1.00 70.96           C
ATOM   2673  NE  ARG C 329       2.180  16.845  11.758  1.00 70.96           N
ATOM   2674  CZ  ARG C 329       1.533  16.027  10.878  1.00 70.96           C
ATOM   2675  NH1 ARG C 329       2.220  15.043  10.230  1.00 70.96           N
ATOM   2676  NH2 ARG C 329       0.199  16.196  10.644  1.00 70.96           N
ATOM   2677  C   ARG C 329       7.526  18.948  14.218  1.00 70.96           C
ATOM   2678  O   ARG C 329       7.944  17.802  14.377  1.00 70.96           O
ATOM   2679  N   GLY C 330       8.281  20.028  14.499  1.00 37.17           N
ATOM   2680  CA  GLY C 330       9.597  19.873  15.055  1.00 37.17           C
ATOM   2681  C   GLY C 330      10.642  19.897  13.979  1.00 37.17           C
ATOM   2682  O   GLY C 330      11.832  19.895  14.287  1.00 37.17           O
ATOM   2683  N   TYR C 331      10.238  19.958  12.694  1.00 89.26           N
ATOM   2684  CA  TYR C 331      11.184  19.927  11.608  1.00 89.26           C
ATOM   2685  CB  TYR C 331      10.921  18.812  10.576  1.00 89.26           C
ATOM   2686  CG  TYR C 331      11.231  17.467  11.144  1.00 89.26           C
ATOM   2687  CD1 TYR C 331      10.359  16.834  12.001  1.00 89.26           C
ATOM   2688  CD2 TYR C 331      12.396  16.825  10.790  1.00 89.26           C
ATOM   2689  CE1 TYR C 331      10.656  15.589  12.506  1.00 89.26           C
ATOM   2690  CE2 TYR C 331      12.698  15.581  11.290  1.00 89.26           C
ATOM   2691  CZ  TYR C 331      11.827  14.961  12.152  1.00 89.26           C
ATOM   2692  OH  TYR C 331      12.134  13.684  12.668  1.00 89.26           O
ATOM   2693  C   TYR C 331      11.081  21.202  10.827  1.00 89.26           C
ATOM   2694  O   TYR C 331      10.133  21.971  10.986  1.00 89.26           O
ATOM   2695  N   PHE C 332      12.115  21.485   9.999  1.00 76.17           N
ATOM   2696  CA  PHE C 332      12.070  22.645   9.153  1.00 76.17           C
ATOM   2697  CB  PHE C 332      12.690  23.916   9.774  1.00 76.17           C
ATOM   2698  CG  PHE C 332      14.151  23.733  10.018  1.00 76.17           C
ATOM   2699  CD1 PHE C 332      14.603  23.112  11.161  1.00 76.17           C
ATOM   2700  CD2 PHE C 332      15.075  24.201   9.111  1.00 76.17           C
ATOM   2701  CE1 PHE C 332      15.950  22.952  11.387  1.00 76.17           C
ATOM   2702  CE2 PHE C 332      16.424  24.045   9.331  1.00 76.17           C
ATOM   2703  CZ  PHE C 332      16.864  23.418  10.472  1.00 76.17           C
ATOM   2704  C   PHE C 332      12.786  22.342   7.871  1.00 76.17           C
ATOM   2705  O   PHE C 332      13.623  21.444   7.798  1.00 76.17           O
ATOM   2706  N   ARG C 333      12.442  23.088   6.804  1.00 91.93           N
ATOM   2707  CA  ARG C 333      13.080  22.911   5.535  1.00 91.93           C
ATOM   2708  CB  ARG C 333      12.085  22.724   4.382  1.00 91.93           C
ATOM   2709  CG  ARG C 333      11.356  21.380   4.467  1.00 91.93           C
ATOM   2710  CD  ARG C 333      10.250  21.204   3.429  1.00 91.93           C
ATOM   2711  NE  ARG C 333       9.142  22.126   3.802  1.00 91.93           N
ATOM   2712  CZ  ARG C 333       8.087  22.295   2.955  1.00 91.93           C
ATOM   2713  NH1 ARG C 333       8.062  21.636   1.760  1.00 91.93           N
ATOM   2714  NH2 ARG C 333       7.058  23.122   3.304  1.00 91.93           N
ATOM   2715  C   ARG C 333      13.879  24.155   5.306  1.00 91.93           C
ATOM   2716  O   ARG C 333      13.499  25.238   5.749  1.00 91.93           O
ATOM   2717  N   ILE C 334      15.046  24.014   4.646  1.00121.09           N
ATOM   2718  CA  ILE C 334      15.940  25.117   4.433  1.00121.09           C
ATOM   2719  CB  ILE C 334      17.108  25.042   5.382  1.00121.09           C
ATOM   2720  CG1 ILE C 334      18.097  26.204   5.204  1.00121.09           C
ATOM   2721  CG2 ILE C 334      17.747  23.656   5.209  1.00121.09           C
ATOM   2722  CD1 ILE C 334      17.636  27.521   5.813  1.00121.09           C
ATOM   2723  C   ILE C 334      16.502  25.011   3.047  1.00121.09           C
ATOM   2724  O   ILE C 334      16.736  23.910   2.554  1.00121.09           O
ATOM   2725  N   ARG C 335      16.768  26.169   2.403  1.00173.40           N
ATOM   2726  CA  ARG C 335      17.313  26.221   1.076  1.00173.40           C
ATOM   2727  CB  ARG C 335      17.708  27.645   0.652  1.00173.40           C
ATOM   2728  CG  ARG C 335      18.685  27.681  -0.522  1.00173.40           C
ATOM   2729  CD  ARG C 335      18.103  27.242  -1.863  0.00173.40           C
ATOM   2730  NE  ARG C 335      17.665  28.482  -2.557  0.00173.40           N
ATOM   2731  CZ  ARG C 335      18.576  29.231  -3.244  0.00173.40           C
ATOM   2732  NH1 ARG C 335      19.875  28.821  -3.326  0.00173.40           N
ATOM   2733  NH2 ARG C 335      18.191  30.399  -3.837  0.00173.40           N
ATOM   2734  C   ARG C 335      18.557  25.393   1.034  1.00173.40           C
ATOM   2735  O   ARG C 335      19.399  25.456   1.932  1.00173.40           O
ATOM   2736  N   ARG C 336      18.689  24.596  -0.048  1.00116.92           N
ATOM   2737  CA  ARG C 336      19.794  23.694  -0.218  1.00116.92           C
ATOM   2738  CB  ARG C 336      19.318  22.250  -0.468  1.00116.92           C
ATOM   2739  CG  ARG C 336      20.436  21.227  -0.668  1.00116.92           C
ATOM   2740  CD  ARG C 336      19.939  19.777  -0.732  1.00116.92           C
ATOM   2741  NE  ARG C 336      19.948  19.335  -2.154  1.00116.92           N
ATOM   2742  CZ  ARG C 336      18.803  19.303  -2.895  1.00116.92           C
ATOM   2743  NH1 ARG C 336      17.605  19.638  -2.333  1.00116.92           N
ATOM   2744  NH2 ARG C 336      18.866  18.925  -4.204  1.00116.92           N
ATOM   2745  C   ARG C 336      20.583  24.108  -1.427  1.00116.92           C
ATOM   2746  O   ARG C 336      20.024  24.555  -2.424  1.00116.92           O
ATOM   2747  N   GLY C 337      21.924  23.982  -1.362  1.00 52.55           N
ATOM   2748  CA  GLY C 337      22.759  24.246  -2.507  1.00 52.55           C
ATOM   2749  C   GLY C 337      23.453  25.577  -2.417  1.00 52.55           C
ATOM   2750  O   GLY C 337      24.421  25.822  -3.136  1.00 52.55           O
ATOM   2751  N   ASP C 338      22.896  26.502  -1.620  1.00101.84           N
ATOM   2752  CA  ASP C 338      23.402  27.823  -1.352  1.00101.84           C
ATOM   2753  CB  ASP C 338      22.275  28.834  -1.087  1.00101.84           C
ATOM   2754  CG  ASP C 338      21.522  28.383   0.155  1.00101.84           C
ATOM   2755  OD1 ASP C 338      21.778  27.244   0.630  1.00101.84           O
ATOM   2756  OD2 ASP C 338      20.672  29.173   0.642  1.00101.84           O
ATOM   2757  C   ASP C 338      24.351  27.885  -0.183  1.00101.84           C
ATOM   2758  O   ASP C 338      24.970  28.925   0.034  1.00101.84           O
ATOM   2759  N   ASN C 339      24.450  26.824   0.648  1.00 76.65           N
ATOM   2760  CA  ASN C 339      25.228  26.929   1.857  1.00 76.65           C
ATOM   2761  CB  ASN C 339      26.667  27.420   1.607  1.00 76.65           C
ATOM   2762  CG  ASN C 339      27.496  27.218   2.872  1.00 76.65           C
ATOM   2763  OD1 ASN C 339      26.978  26.838   3.921  1.00 76.65           O
ATOM   2764  ND2 ASN C 339      28.826  27.482   2.770  1.00 76.65           N
ATOM   2765  C   ASN C 339      24.531  27.924   2.739  1.00 76.65           C
ATOM   2766  O   ASN C 339      25.164  28.735   3.415  1.00 76.65           O
ATOM   2767  N   GLU C 340      23.183  27.856   2.758  1.00120.13           N
ATOM   2768  CA  GLU C 340      22.357  28.768   3.502  1.00120.13           C
ATOM   2769  CB  GLU C 340      20.850  28.502   3.331  1.00120.13           C
ATOM   2770  CG  GLU C 340      19.960  29.416   4.178  1.00120.13           C
ATOM   2771  CD  GLU C 340      20.024  30.827   3.613  1.00120.13           C
ATOM   2772  OE1 GLU C 340      20.239  30.966   2.380  1.00120.13           O
ATOM   2773  OE2 GLU C 340      19.855  31.788   4.410  1.00120.13           O
ATOM   2774  C   GLU C 340      22.668  28.694   4.964  1.00120.13           C
ATOM   2775  O   GLU C 340      22.571  27.642   5.594  1.00120.13           O
ATOM   2776  N   CYS C 341      23.043  29.856   5.537  1.00 74.22           N
ATOM   2777  CA  CYS C 341      23.307  30.005   6.941  1.00 74.22           C
ATOM   2778  CB  CYS C 341      22.056  29.832   7.822  1.00 74.22           C
ATOM   2779  SG  CYS C 341      20.848  31.171   7.591  1.00 74.22           S
ATOM   2780  C   CYS C 341      24.346  29.018   7.389  1.00 74.22           C
ATOM   2781  O   CYS C 341      24.317  28.569   8.534  1.00 74.22           O
ATOM   2782  N   ASN C 342      25.311  28.690   6.506  1.00 68.72           N
ATOM   2783  CA  ASN C 342      26.419  27.817   6.804  1.00 68.72           C
ATOM   2784  CB  ASN C 342      27.250  28.314   7.999  1.00 68.72           C
ATOM   2785  CG  ASN C 342      27.844  29.661   7.615  1.00 68.72           C
ATOM   2786  OD1 ASN C 342      27.814  30.054   6.450  1.00 68.72           O
ATOM   2787  ND2 ASN C 342      28.399  30.391   8.619  1.00 68.72           N
ATOM   2788  C   ASN C 342      25.974  26.410   7.110  1.00 68.72           C
ATOM   2789  O   ASN C 342      26.692  25.657   7.764  1.00 68.72           O
ATOM   2790  N   ILE C 343      24.804  25.993   6.602  1.00 95.03           N
ATOM   2791  CA  ILE C 343      24.267  24.679   6.844  1.00 95.03           C
ATOM   2792  CB  ILE C 343      22.831  24.541   6.410  1.00 95.03           C
ATOM   2793  CG1 ILE C 343      22.204  23.293   7.052  1.00 95.03           C
ATOM   2794  CG2 ILE C 343      22.766  24.562   4.873  1.00 95.03           C
ATOM   2795  CD1 ILE C 343      20.677  23.282   7.003  1.00 95.03           C
ATOM   2796  C   ILE C 343      25.108  23.609   6.188  1.00 95.03           C
ATOM   2797  O   ILE C 343      25.068  22.441   6.564  1.00 95.03           O
ATOM   2798  N   GLU C 344      25.749  23.952   5.067  1.00160.24           N
ATOM   2799  CA  GLU C 344      26.599  23.099   4.283  1.00160.24           C
ATOM   2800  CB  GLU C 344      26.456  23.383   2.781  1.00160.24           C
ATOM   2801  CG  GLU C 344      25.040  22.986   2.345  1.00160.24           C
ATOM   2802  CD  GLU C 344      24.836  23.247   0.866  1.00160.24           C
ATOM   2803  OE1 GLU C 344      25.791  23.735   0.204  1.00160.24           O
ATOM   2804  OE2 GLU C 344      23.710  22.956   0.379  1.00160.24           O
ATOM   2805  C   GLU C 344      28.042  23.051   4.721  1.00160.24           C
ATOM   2806  O   GLU C 344      28.858  22.524   3.975  1.00160.24           O
ATOM   2807  N   THR C 345      28.444  23.800   5.768  1.00194.87           N
ATOM   2808  CA  THR C 345      29.823  23.883   6.201  1.00194.87           C
ATOM   2809  CB  THR C 345      30.092  25.194   6.878  1.00194.87           C
ATOM   2810  OG1 THR C 345      29.347  25.287   8.083  1.00194.87           O
ATOM   2811  CG2 THR C 345      29.672  26.317   5.916  1.00194.87           C
ATOM   2812  C   THR C 345      30.401  22.797   7.103  1.00194.87           C
ATOM   2813  O   THR C 345      31.595  22.523   7.047  1.00194.87           O
ATOM   2814  N   LEU C 346      29.628  22.388   8.120  1.00299.90           N
ATOM   2815  CA  LEU C 346      29.822  21.503   9.249  1.00299.90           C
ATOM   2816  CB  LEU C 346      29.279  22.124  10.548  1.00299.90           C
ATOM   2817  CG  LEU C 346      30.135  23.238  11.168  1.00299.90           C
ATOM   2818  CD1 LEU C 346      29.416  23.894  12.358  1.00299.90           C
ATOM   2819  CD2 LEU C 346      31.499  22.680  11.592  1.00299.90           C
ATOM   2820  C   LEU C 346      29.297  20.094   9.280  1.00299.90           C
ATOM   2821  O   LEU C 346      29.153  19.617  10.405  1.00299.90           O
ATOM   2822  N   ALA C 347      28.765  19.472   8.216  1.00 66.46           N
ATOM   2823  CA  ALA C 347      28.117  18.194   8.427  1.00 66.46           C
ATOM   2824  CB  ALA C 347      27.611  17.559   7.121  1.00 66.46           C
ATOM   2825  C   ALA C 347      29.073  17.211   9.046  1.00 66.46           C
ATOM   2826  O   ALA C 347      30.240  17.153   8.662  1.00 66.46           O
ATOM   2827  N   VAL C 348      28.583  16.401  10.023  1.00 44.06           N
ATOM   2828  CA  VAL C 348      29.405  15.425  10.691  1.00 44.06           C
ATOM   2829  CB  VAL C 348      29.609  15.715  12.151  1.00 44.06           C
ATOM   2830  CG1 VAL C 348      30.361  14.534  12.786  1.00 44.06           C
ATOM   2831  CG2 VAL C 348      30.336  17.062  12.294  1.00 44.06           C
ATOM   2832  C   VAL C 348      28.722  14.093  10.616  1.00 44.06           C
ATOM   2833  O   VAL C 348      27.505  14.005  10.768  1.00 44.06           O
ATOM   2834  N   ALA C 349      29.500  13.011  10.390  1.00 38.27           N
ATOM   2835  CA  ALA C 349      28.924  11.701  10.303  1.00 38.27           C
ATOM   2836  CB  ALA C 349      29.075  11.060   8.912  1.00 38.27           C
ATOM   2837  C   ALA C 349      29.636  10.811  11.274  1.00 38.27           C
ATOM   2838  O   ALA C 349      30.828  10.974  11.528  1.00 38.27           O
ATOM   2839  N   THR C 350      28.893   9.860  11.878  1.00 40.77           N
ATOM   2840  CA  THR C 350      29.480   8.913  12.783  1.00 40.77           C
ATOM   2841  CB  THR C 350      29.331   9.294  14.226  1.00 40.77           C
ATOM   2842  OG1 THR C 350      29.938  10.555  14.466  1.00 40.77           O
ATOM   2843  CG2 THR C 350      29.996   8.211  15.092  1.00 40.77           C
ATOM   2844  C   THR C 350      28.728   7.637  12.581  1.00 40.77           C
ATOM   2845  O   THR C 350      27.564   7.662  12.187  1.00 40.77           O
ATOM   2846  N   THR C 351      29.375   6.482  12.835  1.00 48.58           N
ATOM   2847  CA  THR C 351      28.709   5.220  12.659  1.00 48.58           C
ATOM   2848  CB  THR C 351      29.461   4.286  11.755  1.00 48.58           C
ATOM   2849  OG1 THR C 351      29.625   4.876  10.474  1.00 48.58           O
ATOM   2850  CG2 THR C 351      28.685   2.963  11.641  1.00 48.58           C
ATOM   2851  C   THR C 351      28.619   4.548  13.996  1.00 48.58           C
ATOM   2852  O   THR C 351      29.639   4.226  14.603  1.00 48.58           O
ATOM   2853  N   PRO C 352      27.416   4.337  14.471  1.00 79.09           N
ATOM   2854  CA  PRO C 352      27.212   3.683  15.740  1.00 79.09           C
ATOM   2855  CD  PRO C 352      26.319   5.230  14.143  1.00 79.09           C
ATOM   2856  CB  PRO C 352      25.855   4.162  16.258  1.00 79.09           C
ATOM   2857  CG  PRO C 352      25.155   4.745  15.020  1.00 79.09           C
ATOM   2858  C   PRO C 352      27.299   2.193  15.623  1.00 79.09           C
ATOM   2859  O   PRO C 352      27.115   1.664  14.528  1.00 79.09           O
ATOM   2860  N   LEU C 353      27.593   1.494  16.738  1.00 67.84           N
ATOM   2861  CA  LEU C 353      27.599   0.062  16.684  1.00 67.84           C
ATOM   2862  CB  LEU C 353      28.862  -0.590  17.251  1.00 67.84           C
ATOM   2863  CG  LEU C 353      30.030  -0.319  16.306  1.00 67.84           C
ATOM   2864  CD1 LEU C 353      31.251  -1.199  16.620  1.00 67.84           C
ATOM   2865  CD2 LEU C 353      29.522  -0.413  14.858  1.00 67.84           C
ATOM   2866  C   LEU C 353      26.421  -0.420  17.458  1.00 67.84           C
ATOM   2867  O   LEU C 353      26.369  -0.288  18.680  1.00 67.84           O
ATOM   2868  N   THR C 354      25.451  -1.031  16.750  1.00 98.45           N
ATOM   2869  CA  THR C 354      24.245  -1.453  17.397  1.00 98.45           C
ATOM   2870  CB  THR C 354      23.134  -1.842  16.469  1.00 98.45           C
ATOM   2871  OG1 THR C 354      21.902  -1.881  17.174  1.00 98.45           O
ATOM   2872  CG2 THR C 354      23.443  -3.243  15.915  1.00 98.45           C
ATOM   2873  C   THR C 354      24.552  -2.656  18.216  1.00 98.45           C
ATOM   2874  O   THR C 354      25.668  -3.173  18.203  1.00 98.45           O
ATOM   2875  N   ASN C 355      23.551  -3.109  18.991  1.00 59.80           N
ATOM   2876  CA  ASN C 355      23.735  -4.283  19.781  1.00 59.80           C
ATOM   2877  CB  ASN C 355      22.490  -4.665  20.600  1.00 59.80           C
ATOM   2878  CG  ASN C 355      22.847  -5.851  21.485  1.00 59.80           C
ATOM   2879  OD1 ASN C 355      23.396  -6.849  21.019  1.00 59.80           O
ATOM   2880  ND2 ASN C 355      22.534  -5.740  22.803  1.00 59.80           N
ATOM   2881  C   ASN C 355      23.985  -5.388  18.769  1.00 59.80           C
ATOM   2882  O   ASN C 355      23.216  -5.441  17.772  1.00 59.80           O
ATOM   2883  OXT ASN C 355      24.943  -6.182  18.968  1.00 59.80           O
TER    2884      ASN C 355
ATOM   2885  N   ASP D 356      47.589 -26.316  20.178  1.00109.91           N
ATOM   2886  CA  ASP D 356      46.261 -26.463  19.541  1.00109.91           C
ATOM   2887  CB  ASP D 356      46.376 -26.777  18.032  1.00109.91           C
ATOM   2888  CG  ASP D 356      47.153 -28.059  17.787  1.00109.91           C
ATOM   2889  OD1 ASP D 356      47.721 -28.614  18.763  1.00109.91           O
ATOM   2890  OD2 ASP D 356      47.201 -28.492  16.604  1.00109.91           O
ATOM   2891  C   ASP D 356      45.384 -27.432  20.250  1.00109.91           C
ATOM   2892  O   ASP D 356      45.813 -28.111  21.181  1.00109.91           O
ATOM   2893  N   THR D 357      44.100 -27.460  19.852  1.00 41.46           N
ATOM   2894  CA  THR D 357      43.139 -28.327  20.455  1.00 41.46           C
ATOM   2895  CB  THR D 357      41.742 -27.782  20.409  1.00 41.46           C
ATOM   2896  OG1 THR D 357      41.320 -27.633  19.061  1.00 41.46           O
ATOM   2897  CG2 THR D 357      41.724 -26.417  21.121  1.00 41.46           C
ATOM   2898  C   THR D 357      43.162 -29.590  19.664  1.00 41.46           C
ATOM   2899  O   THR D 357      43.854 -29.705  18.655  1.00 41.46           O
ATOM   2900  N   PRO D 358      42.426 -30.548  20.137  1.00 67.25           N
ATOM   2901  CA  PRO D 358      42.356 -31.821  19.475  1.00 67.25           C
ATOM   2902  CD  PRO D 358      42.217 -30.666  21.572  1.00 67.25           C
ATOM   2903  CB  PRO D 358      41.704 -32.770  20.478  1.00 67.25           C
ATOM   2904  CG  PRO D 358      42.077 -32.171  21.846  1.00 67.25           C
ATOM   2905  C   PRO D 358      41.618 -31.738  18.174  1.00 67.25           C
ATOM   2906  O   PRO D 358      41.631 -32.716  17.429  1.00 67.25           O
ATOM   2907  N   ALA D 359      40.949 -30.603  17.891  1.00 57.18           N
ATOM   2908  CA  ALA D 359      40.118 -30.504  16.721  1.00 57.18           C
ATOM   2909  CB  ALA D 359      39.186 -29.280  16.741  1.00 57.18           C
ATOM   2910  C   ALA D 359      40.914 -30.437  15.455  1.00 57.18           C
ATOM   2911  O   ALA D 359      41.940 -29.763  15.368  1.00 57.18           O
ATOM   2912  N   ASN D 360      40.432 -31.168  14.427  1.00136.43           N
ATOM   2913  CA  ASN D 360      41.014 -31.135  13.116  1.00136.43           C
ATOM   2914  CB  ASN D 360      41.708 -32.460  12.750  1.00136.43           C
ATOM   2915  CG  ASN D 360      42.509 -32.273  11.471  1.00136.43           C
ATOM   2916  OD1 ASN D 360      41.990 -31.800  10.462  1.00136.43           O
ATOM   2917  ND2 ASN D 360      43.814 -32.655  11.513  1.00136.43           N
ATOM   2918  C   ASN D 360      39.864 -30.945  12.172  1.00136.43           C
ATOM   2919  O   ASN D 360      39.422 -31.892  11.524  1.00136.43           O
ATOM   2920  N   CYS D 361      39.366 -29.698  12.044  1.00 60.27           N
ATOM   2921  CA  CYS D 361      38.214 -29.456  11.218  1.00 60.27           C
ATOM   2922  CB  CYS D 361      37.154 -28.573  11.897  1.00 60.27           C
ATOM   2923  SG  CYS D 361      36.410 -29.443  13.307  1.00 60.27           S
ATOM   2924  C   CYS D 361      38.639 -28.812   9.935  1.00 60.27           C
ATOM   2925  O   CYS D 361      39.747 -28.290   9.819  1.00 60.27           O
ATOM   2926  N   SER D 362      37.749 -28.833   8.920  1.00 45.02           N
ATOM   2927  CA  SER D 362      38.133 -28.328   7.634  1.00 45.02           C
ATOM   2928  CB  SER D 362      37.961 -29.350   6.499  1.00 45.02           C
ATOM   2929  OG  SER D 362      36.585 -29.657   6.333  1.00 45.02           O
ATOM   2930  C   SER D 362      37.315 -27.131   7.266  1.00 45.02           C
ATOM   2931  O   SER D 362      36.303 -26.809   7.886  1.00 45.02           O
ATOM   2932  N   PHE D 363      37.772 -26.454   6.195  1.00 78.52           N
ATOM   2933  CA  PHE D 363      37.202 -25.261   5.640  1.00 78.52           C
ATOM   2934  CB  PHE D 363      37.995 -24.813   4.396  1.00 78.52           C
ATOM   2935  CG  PHE D 363      37.373 -23.608   3.780  1.00 78.52           C
ATOM   2936  CD1 PHE D 363      37.625 -22.350   4.278  1.00 78.52           C
ATOM   2937  CD2 PHE D 363      36.551 -23.739   2.685  1.00 78.52           C
ATOM   2938  CE1 PHE D 363      37.053 -21.242   3.697  1.00 78.52           C
ATOM   2939  CE2 PHE D 363      35.977 -22.635   2.100  1.00 78.52           C
ATOM   2940  CZ  PHE D 363      36.227 -21.383   2.608  1.00 78.52           C
ATOM   2941  C   PHE D 363      35.795 -25.568   5.218  1.00 78.52           C
ATOM   2942  O   PHE D 363      34.890 -24.752   5.396  1.00 78.52           O
ATOM   2943  N   GLU D 364      35.580 -26.761   4.634  1.00 81.45           N
ATOM   2944  CA  GLU D 364      34.274 -27.141   4.172  1.00 81.45           C
ATOM   2945  CB  GLU D 364      34.256 -28.504   3.458  1.00 81.45           C
ATOM   2946  CG  GLU D 364      34.608 -29.676   4.375  1.00 81.45           C
ATOM   2947  CD  GLU D 364      34.553 -30.955   3.554  1.00 81.45           C
ATOM   2948  OE1 GLU D 364      34.269 -30.861   2.330  1.00 81.45           O
ATOM   2949  OE2 GLU D 364      34.796 -32.044   4.139  1.00 81.45           O
ATOM   2950  C   GLU D 364      33.345 -27.242   5.343  1.00 81.45           C
ATOM   2951  O   GLU D 364      32.173 -26.879   5.248  1.00 81.45           O
ATOM   2952  N   GLU D 365      33.845 -27.728   6.493  1.00 75.74           N
ATOM   2953  CA  GLU D 365      33.007 -27.907   7.646  1.00 75.74           C
ATOM   2954  CB  GLU D 365      33.777 -28.452   8.861  1.00 75.74           C
ATOM   2955  CG  GLU D 365      34.256 -29.894   8.681  1.00 75.74           C
ATOM   2956  CD  GLU D 365      33.036 -30.802   8.751  1.00 75.74           C
ATOM   2957  OE1 GLU D 365      31.914 -30.269   8.958  1.00 75.74           O
ATOM   2958  OE2 GLU D 365      33.211 -32.040   8.600  1.00 75.74           O
ATOM   2959  C   GLU D 365      32.448 -26.569   8.029  1.00 75.74           C
ATOM   2960  O   GLU D 365      31.324 -26.472   8.520  1.00 75.74           O
ATOM   2961  N   ILE D 366      33.263 -25.515   7.849  1.00116.52           N
ATOM   2962  CA  ILE D 366      32.954 -24.142   8.163  1.00116.52           C
ATOM   2963  CB  ILE D 366      34.164 -23.255   8.082  1.00116.52           C
ATOM   2964  CG1 ILE D 366      35.234 -23.713   9.088  1.00116.52           C
ATOM   2965  CG2 ILE D 366      33.701 -21.805   8.298  1.00116.52           C
ATOM   2966  CD1 ILE D 366      34.767 -23.659  10.542  1.00116.52           C
ATOM   2967  C   ILE D 366      31.913 -23.539   7.250  1.00116.52           C
ATOM   2968  O   ILE D 366      31.129 -22.693   7.678  1.00116.52           O
ATOM   2969  N   GLU D 367      31.912 -23.884   5.948  1.00 90.15           N
ATOM   2970  CA  GLU D 367      30.978 -23.242   5.052  1.00 90.15           C
ATOM   2971  CB  GLU D 367      31.213 -23.595   3.574  1.00 90.15           C
ATOM   2972  CG  GLU D 367      31.061 -25.091   3.283  1.00 90.15           C
ATOM   2973  CD  GLU D 367      31.313 -25.317   1.799  1.00 90.15           C
ATOM   2974  OE1 GLU D 367      31.588 -24.315   1.085  1.00 90.15           O
ATOM   2975  OE2 GLU D 367      31.237 -26.496   1.361  1.00 90.15           O
ATOM   2976  C   GLU D 367      29.581 -23.665   5.398  1.00 90.15           C
ATOM   2977  O   GLU D 367      29.344 -24.825   5.723  1.00 90.15           O
ATOM   2978  N   GLY D 368      28.608 -22.723   5.343  1.00 37.71           N
ATOM   2979  CA  GLY D 368      27.244 -23.085   5.613  1.00 37.71           C
ATOM   2980  C   GLY D 368      26.613 -22.069   6.513  1.00 37.71           C
ATOM   2981  O   GLY D 368      27.111 -20.953   6.663  1.00 37.71           O
ATOM   2982  N   ARG D 369      25.467 -22.433   7.136  1.00154.79           N
ATOM   2983  CA  ARG D 369      24.850 -21.481   8.010  1.00154.79           C
ATOM   2984  CB  ARG D 369      23.354 -21.221   7.758  1.00154.79           C
ATOM   2985  CG  ARG D 369      22.736 -20.194   8.709  1.00154.79           C
ATOM   2986  CD  ARG D 369      21.379 -19.668   8.233  1.00154.79           C
ATOM   2987  NE  ARG D 369      20.539 -20.844   7.870  1.00154.79           N
ATOM   2988  CZ  ARG D 369      19.227 -20.672   7.535  1.00154.79           C
ATOM   2989  NH1 ARG D 369      18.683 -19.420   7.528  1.00154.79           N
ATOM   2990  NH2 ARG D 369      18.458 -21.751   7.207  1.00154.79           N
ATOM   2991  C   ARG D 369      25.049 -21.903   9.425  1.00154.79           C
ATOM   2992  O   ARG D 369      24.972 -23.082   9.772  1.00154.79           O
ATOM   2993  N   TRP D 370      25.343 -20.907  10.282  1.00 63.12           N
ATOM   2994  CA  TRP D 370      25.609 -21.168  11.667  1.00 63.12           C
ATOM   2995  CB  TRP D 370      27.029 -20.771  12.101  1.00 63.12           C
ATOM   2996  CG  TRP D 370      28.134 -21.618  11.516  1.00 63.12           C
ATOM   2997  CD2 TRP D 370      28.841 -22.633  12.245  1.00 63.12           C
ATOM   2998  CD1 TRP D 370      28.687 -21.581  10.269  1.00 63.12           C
ATOM   2999  NE1 TRP D 370      29.696 -22.510  10.176  1.00 63.12           N
ATOM   3000  CE2 TRP D 370      29.803 -23.163  11.386  1.00 63.12           C
ATOM   3001  CE3 TRP D 370      28.707 -23.078  13.529  1.00 63.12           C
ATOM   3002  CZ2 TRP D 370      30.650 -24.151  11.799  1.00 63.12           C
ATOM   3003  CZ3 TRP D 370      29.555 -24.083  13.940  1.00 63.12           C
ATOM   3004  CH2 TRP D 370      30.507 -24.608  13.091  1.00 63.12           C
ATOM   3005  C   TRP D 370      24.670 -20.339  12.482  1.00 63.12           C
ATOM   3006  O   TRP D 370      24.309 -19.227  12.098  1.00 63.12           O
ATOM   3007  N   LYS D 371      24.232 -20.880  13.633  1.00 76.39           N
ATOM   3008  CA  LYS D 371      23.382 -20.128  14.506  1.00 76.39           C
ATOM   3009  CB  LYS D 371      22.113 -20.889  14.929  1.00 76.39           C
ATOM   3010  CG  LYS D 371      21.197 -20.093  15.860  1.00 76.39           C
ATOM   3011  CD  LYS D 371      19.808 -20.714  16.024  1.00 76.39           C
ATOM   3012  CE  LYS D 371      18.887 -19.925  16.957  1.00 76.39           C
ATOM   3013  NZ  LYS D 371      17.572 -20.597  17.055  1.00 76.39           N
ATOM   3014  C   LYS D 371      24.186 -19.883  15.741  1.00 76.39           C
ATOM   3015  O   LYS D 371      24.722 -20.818  16.336  1.00 76.39           O
ATOM   3016  N   PHE D 372      24.309 -18.606  16.153  1.00 82.36           N
ATOM   3017  CA  PHE D 372      25.086 -18.345  17.327  1.00 82.36           C
ATOM   3018  CB  PHE D 372      26.173 -17.264  17.159  1.00 82.36           C
ATOM   3019  CG  PHE D 372      27.163 -17.712  16.136  1.00 82.36           C
ATOM   3020  CD1 PHE D 372      27.863 -18.885  16.297  1.00 82.36           C
ATOM   3021  CD2 PHE D 372      27.426 -16.930  15.035  1.00 82.36           C
ATOM   3022  CE1 PHE D 372      28.785 -19.288  15.358  1.00 82.36           C
ATOM   3023  CE2 PHE D 372      28.347 -17.326  14.095  1.00 82.36           C
ATOM   3024  CZ  PHE D 372      29.027 -18.509  14.253  1.00 82.36           C
ATOM   3025  C   PHE D 372      24.163 -17.859  18.403  1.00 82.36           C
ATOM   3026  O   PHE D 372      23.408 -16.908  18.207  1.00 82.36           O
ATOM   3027  N   LEU D 373      24.199 -18.513  19.583  1.00 55.72           N
ATOM   3028  CA  LEU D 373      23.389 -18.070  20.681  1.00 55.72           C
ATOM   3029  CB  LEU D 373      22.808 -19.219  21.523  1.00 55.72           C
ATOM   3030  CG  LEU D 373      21.824 -20.103  20.733  1.00 55.72           C
ATOM   3031  CD1 LEU D 373      21.262 -21.237  21.605  1.00 55.72           C
ATOM   3032  CD2 LEU D 373      20.723 -19.259  20.072  1.00 55.72           C
ATOM   3033  C   LEU D 373      24.302 -17.270  21.547  1.00 55.72           C
ATOM   3034  O   LEU D 373      25.373 -17.745  21.916  1.00 55.72           O
ATOM   3035  N   MET D 374      23.896 -16.030  21.895  1.00 50.65           N
ATOM   3036  CA  MET D 374      24.770 -15.152  22.617  1.00 50.65           C
ATOM   3037  CB  MET D 374      24.915 -13.769  21.959  1.00 50.65           C
ATOM   3038  CG  MET D 374      25.606 -13.812  20.594  1.00 50.65           C
ATOM   3039  SD  MET D 374      25.791 -12.191  19.790  1.00 50.65           S
ATOM   3040  CE  MET D 374      27.021 -11.566  20.972  1.00 50.65           C
ATOM   3041  C   MET D 374      24.262 -14.926  24.006  1.00 50.65           C
ATOM   3042  O   MET D 374      23.073 -14.711  24.226  1.00 50.65           O
ATOM   3043  N   GLY D 375      25.195 -14.958  24.978  1.00 69.09           N
ATOM   3044  CA  GLY D 375      24.923 -14.774  26.372  1.00 69.09           C
ATOM   3045  C   GLY D 375      25.318 -13.378  26.765  1.00 69.09           C
ATOM   3046  O   GLY D 375      25.082 -12.418  26.037  1.00 69.09           O
ATOM   3047  N   PRO D 376      26.035 -13.297  27.861  1.00186.44           N
ATOM   3048  CA  PRO D 376      26.194 -12.069  28.613  1.00186.44           C
ATOM   3049  CD  PRO D 376      27.189 -14.170  28.002  1.00186.44           C
ATOM   3050  CB  PRO D 376      27.472 -12.250  29.435  1.00186.44           C
ATOM   3051  CG  PRO D 376      28.274 -13.303  28.655  1.00186.44           C
ATOM   3052  C   PRO D 376      26.144 -10.719  27.950  1.00186.44           C
ATOM   3053  O   PRO D 376      25.051 -10.363  27.515  1.00186.44           O
ATOM   3054  N   SER D 377      27.272  -9.971  27.865  1.00201.61           N
ATOM   3055  CA  SER D 377      27.399  -8.650  27.277  1.00201.61           C
ATOM   3056  CB  SER D 377      26.111  -7.990  26.732  1.00201.61           C
ATOM   3057  OG  SER D 377      25.170  -7.773  27.774  1.00201.61           O
ATOM   3058  C   SER D 377      27.998  -7.699  28.268  1.00201.61           C
ATOM   3059  O   SER D 377      27.319  -6.855  28.855  1.00201.61           O
ATOM   3060  N   THR D 378      29.328  -7.756  28.425  1.00141.22           N
ATOM   3061  CA  THR D 378      29.951  -6.868  29.350  1.00141.22           C
ATOM   3062  CB  THR D 378      30.104  -7.461  30.706  1.00141.22           C
ATOM   3063  OG1 THR D 378      30.461  -6.438  31.621  1.00141.22           O
ATOM   3064  CG2 THR D 378      31.148  -8.588  30.641  1.00141.22           C
ATOM   3065  C   THR D 378      31.288  -6.482  28.794  1.00141.22           C
ATOM   3066  O   THR D 378      31.456  -6.388  27.581  1.00141.22           O
ATOM   3067  N   GLU D 379      32.265  -6.181  29.671  1.00112.61           N
ATOM   3068  CA  GLU D 379      33.578  -5.790  29.239  1.00112.61           C
ATOM   3069  CB  GLU D 379      34.271  -4.823  30.217  1.00112.61           C
ATOM   3070  CG  GLU D 379      35.560  -4.205  29.671  1.00112.61           C
ATOM   3071  CD  GLU D 379      35.173  -3.130  28.666  1.00112.61           C
ATOM   3072  OE1 GLU D 379      33.946  -2.919  28.468  1.00112.61           O
ATOM   3073  OE2 GLU D 379      36.098  -2.503  28.084  1.00112.61           O
ATOM   3074  C   GLU D 379      34.436  -7.014  29.119  1.00112.61           C
ATOM   3075  O   GLU D 379      34.009  -8.126  29.427  1.00112.61           O
ATOM   3076  N   ASN D 380      35.677  -6.827  28.623  1.00 87.03           N
ATOM   3077  CA  ASN D 380      36.625  -7.894  28.451  1.00 87.03           C
ATOM   3078  CB  ASN D 380      37.933  -7.420  27.790  1.00 87.03           C
ATOM   3079  CG  ASN D 380      38.731  -8.639  27.346  1.00 87.03           C
ATOM   3080  OD1 ASN D 380      38.385  -9.777  27.659  1.00 87.03           O
ATOM   3081  ND2 ASN D 380      39.840  -8.394  26.597  1.00 87.03           N
ATOM   3082  C   ASN D 380      36.965  -8.438  29.806  1.00 87.03           C
ATOM   3083  O   ASN D 380      37.304  -9.613  29.950  1.00 87.03           O
ATOM   3084  N   SER D 381      36.980  -7.560  30.825  1.00 47.51           N
ATOM   3085  CA  SER D 381      37.263  -7.966  32.172  1.00 47.51           C
ATOM   3086  CB  SER D 381      37.630  -6.779  33.078  1.00 47.51           C
ATOM   3087  OG  SER D 381      38.829  -6.170  32.623  1.00 47.51           O
ATOM   3088  C   SER D 381      36.081  -8.642  32.790  1.00 47.51           C
ATOM   3089  O   SER D 381      36.226  -9.622  33.518  1.00 47.51           O
ATOM   3090  N   ARG D 382      34.874  -8.110  32.526  1.00169.95           N
ATOM   3091  CA  ARG D 382      33.679  -8.585  33.159  1.00169.95           C
ATOM   3092  CB  ARG D 382      32.509  -7.611  33.053  1.00169.95           C
ATOM   3093  CG  ARG D 382      32.763  -6.279  33.764  0.00169.95           C
ATOM   3094  CD  ARG D 382      32.579  -6.342  35.282  1.00169.95           C
ATOM   3095  NE  ARG D 382      31.133  -6.578  35.554  1.00169.95           N
ATOM   3096  CZ  ARG D 382      30.643  -7.851  35.596  1.00169.95           C
ATOM   3097  NH1 ARG D 382      31.477  -8.912  35.393  1.00169.95           N
ATOM   3098  NH2 ARG D 382      29.317  -8.063  35.845  1.00169.95           N
ATOM   3099  C   ARG D 382      33.278  -9.943  32.681  1.00169.95           C
ATOM   3100  O   ARG D 382      32.630 -10.690  33.412  1.00169.95           O
ATOM   3101  N   VAL D 383      33.602 -10.307  31.431  1.00111.12           N
ATOM   3102  CA  VAL D 383      33.167 -11.601  30.998  1.00111.12           C
ATOM   3103  CB  VAL D 383      32.374 -11.571  29.724  1.00111.12           C
ATOM   3104  CG1 VAL D 383      33.334 -11.283  28.558  1.00111.12           C
ATOM   3105  CG2 VAL D 383      31.596 -12.891  29.589  1.00111.12           C
ATOM   3106  C   VAL D 383      34.367 -12.462  30.748  1.00111.12           C
ATOM   3107  O   VAL D 383      35.471 -11.977  30.503  1.00111.12           O
ATOM   3108  N   ASN D 384      34.179 -13.786  30.895  1.00 98.37           N
ATOM   3109  CA  ASN D 384      35.196 -14.740  30.556  1.00 98.37           C
ATOM   3110  CB  ASN D 384      36.023 -15.221  31.763  1.00 98.37           C
ATOM   3111  CG  ASN D 384      37.282 -15.910  31.249  0.00 98.37           C
ATOM   3112  OD1 ASN D 384      38.383 -15.373  31.351  0.00 98.37           O
ATOM   3113  ND2 ASN D 384      37.123 -17.134  30.681  0.00 98.37           N
ATOM   3114  C   ASN D 384      34.432 -15.905  30.017  1.00 98.37           C
ATOM   3115  O   ASN D 384      33.607 -16.488  30.721  1.00 98.37           O
ATOM   3116  N   CYS D 385      34.701 -16.289  28.755  1.00100.12           N
ATOM   3117  CA  CYS D 385      33.883 -17.293  28.138  1.00100.12           C
ATOM   3118  CB  CYS D 385      33.720 -17.036  26.634  1.00100.12           C
ATOM   3119  SG  CYS D 385      33.113 -15.349  26.356  1.00100.12           S
ATOM   3120  C   CYS D 385      34.514 -18.628  28.315  1.00100.12           C
ATOM   3121  O   CYS D 385      34.906 -19.292  27.356  1.00100.12           O
ATOM   3122  N   SER D 386      34.693 -19.030  29.578  1.00136.41           N
ATOM   3123  CA  SER D 386      35.166 -20.346  29.822  1.00136.41           C
ATOM   3124  CB  SER D 386      35.662 -20.538  31.264  1.00136.41           C
ATOM   3125  OG  SER D 386      36.765 -19.681  31.518  1.00136.41           O
ATOM   3126  C   SER D 386      34.035 -21.301  29.612  1.00136.41           C
ATOM   3127  O   SER D 386      34.124 -22.201  28.780  1.00136.41           O
ATOM   3128  N   MET D 387      33.021 -21.266  30.507  1.00166.04           N
ATOM   3129  CA  MET D 387      31.945 -22.193  30.301  1.00166.04           C
ATOM   3130  CB  MET D 387      31.497 -22.770  31.667  1.00166.04           C
ATOM   3131  CG  MET D 387      32.578 -23.599  32.364  1.00166.04           C
ATOM   3132  SD  MET D 387      32.078 -24.287  33.971  1.00166.04           S
ATOM   3133  CE  MET D 387      30.880 -25.463  33.278  1.00166.04           C
ATOM   3134  C   MET D 387      30.809 -21.826  29.335  1.00166.04           C
ATOM   3135  O   MET D 387      30.798 -22.387  28.243  1.00166.04           O
ATOM   3136  N   PRO D 388      29.804 -20.994  29.676  1.00301.37           N
ATOM   3137  CA  PRO D 388      28.852 -20.512  28.701  1.00301.37           C
ATOM   3138  CD  PRO D 388      28.946 -21.741  30.579  1.00301.37           C
ATOM   3139  CB  PRO D 388      28.051 -21.755  28.324  1.00301.37           C
ATOM   3140  CG  PRO D 388      28.079 -22.594  29.627  1.00301.37           C
ATOM   3141  C   PRO D 388      27.979 -19.586  29.529  1.00301.37           C
ATOM   3142  O   PRO D 388      28.357 -18.473  29.875  1.00301.37           O
ATOM   3143  N   TRP D 389      26.732 -20.055  29.793  1.00316.01           N
ATOM   3144  CA  TRP D 389      25.731 -19.488  30.658  1.00316.01           C
ATOM   3145  CB  TRP D 389      26.021 -18.091  31.246  1.00316.01           C
ATOM   3146  CG  TRP D 389      26.958 -18.088  32.433  1.00316.01           C
ATOM   3147  CD2 TRP D 389      26.539 -18.449  33.757  1.00316.01           C
ATOM   3148  CD1 TRP D 389      28.284 -17.777  32.522  1.00316.01           C
ATOM   3149  NE1 TRP D 389      28.716 -17.922  33.818  1.00316.01           N
ATOM   3150  CE2 TRP D 389      27.651 -18.336  34.590  1.00316.01           C
ATOM   3151  CE3 TRP D 389      25.323 -18.845  34.240  1.00316.01           C
ATOM   3152  CZ2 TRP D 389      27.564 -18.617  35.924  1.00316.01           C
ATOM   3153  CZ3 TRP D 389      25.239 -19.128  35.584  1.00316.01           C
ATOM   3154  CH2 TRP D 389      26.338 -19.015  36.410  1.00316.01           C
ATOM   3155  C   TRP D 389      24.470 -19.403  29.871  1.00316.01           C
ATOM   3156  O   TRP D 389      24.378 -19.948  28.772  1.00316.01           O
ATOM   3157  N   LYS D 390      23.457 -18.718  30.438  1.00 90.88           N
ATOM   3158  CA  LYS D 390      22.188 -18.572  29.781  1.00 90.88           C
ATOM   3159  CB  LYS D 390      21.083 -18.023  30.699  1.00 90.88           C
ATOM   3160  CG  LYS D 390      20.716 -18.961  31.850  1.00 90.88           C
ATOM   3161  CD  LYS D 390      19.870 -18.290  32.934  1.00 90.88           C
ATOM   3162  CE  LYS D 390      19.498 -19.223  34.088  1.00 90.88           C
ATOM   3163  NZ  LYS D 390      18.682 -18.493  35.084  1.00 90.88           N
ATOM   3164  C   LYS D 390      22.328 -17.614  28.632  1.00 90.88           C
ATOM   3165  O   LYS D 390      23.061 -16.626  28.695  1.00 90.88           O
ATOM   3166  N   PRO D 391      21.696 -17.979  27.542  1.00184.29           N
ATOM   3167  CA  PRO D 391      21.714 -17.113  26.379  1.00184.29           C
ATOM   3168  CD  PRO D 391      21.827 -19.376  27.157  1.00184.29           C
ATOM   3169  CB  PRO D 391      21.713 -18.031  25.157  1.00184.29           C
ATOM   3170  CG  PRO D 391      22.259 -19.365  25.685  1.00184.29           C
ATOM   3171  C   PRO D 391      20.612 -16.087  26.277  1.00184.29           C
ATOM   3172  O   PRO D 391      19.458 -16.420  26.551  1.00184.29           O
ATOM   3173  N   VAL D 392      20.951 -14.832  25.901  1.00129.72           N
ATOM   3174  CA  VAL D 392      20.014 -13.769  25.639  1.00129.72           C
ATOM   3175  CB  VAL D 392      20.625 -12.411  25.832  1.00129.72           C
ATOM   3176  CG1 VAL D 392      21.764 -12.230  24.814  1.00129.72           C
ATOM   3177  CG2 VAL D 392      19.512 -11.356  25.712  1.00129.72           C
ATOM   3178  C   VAL D 392      19.434 -13.799  24.246  1.00129.72           C
ATOM   3179  O   VAL D 392      18.227 -13.637  24.074  1.00129.72           O
ATOM   3180  N   LYS D 393      20.275 -14.014  23.204  1.00128.76           N
ATOM   3181  CA  LYS D 393      19.780 -13.820  21.863  1.00128.76           C
ATOM   3182  CB  LYS D 393      19.956 -12.364  21.411  1.00128.76           C
ATOM   3183  CG  LYS D 393      21.378 -11.858  21.658  1.00128.76           C
ATOM   3184  CD  LYS D 393      21.645 -10.462  21.103  1.00128.76           C
ATOM   3185  CE  LYS D 393      23.039  -9.933  21.446  1.00128.76           C
ATOM   3186  NZ  LYS D 393      23.159  -9.740  22.909  1.00128.76           N
ATOM   3187  C   LYS D 393      20.476 -14.700  20.869  1.00128.76           C
ATOM   3188  O   LYS D 393      21.476 -15.350  21.170  1.00128.76           O
ATOM   3189  N   THR D 394      19.932 -14.741  19.631  1.00 98.54           N
ATOM   3190  CA  THR D 394      20.496 -15.557  18.593  1.00 98.54           C
ATOM   3191  CB  THR D 394      19.559 -16.617  18.094  1.00 98.54           C
ATOM   3192  OG1 THR D 394      20.243 -17.502  17.218  1.00 98.54           O
ATOM   3193  CG2 THR D 394      18.391 -15.938  17.359  1.00 98.54           C
ATOM   3194  C   THR D 394      20.843 -14.691  17.421  1.00 98.54           C
ATOM   3195  O   THR D 394      20.204 -13.669  17.175  1.00 98.54           O
ATOM   3196  N   TRP D 395      21.905 -15.082  16.682  1.00150.07           N
ATOM   3197  CA  TRP D 395      22.334 -14.368  15.511  1.00150.07           C
ATOM   3198  CB  TRP D 395      23.633 -13.579  15.752  1.00150.07           C
ATOM   3199  CG  TRP D 395      24.124 -12.752  14.587  1.00150.07           C
ATOM   3200  CD2 TRP D 395      23.829 -11.357  14.422  1.00150.07           C
ATOM   3201  CD1 TRP D 395      24.925 -13.105  13.540  1.00150.07           C
ATOM   3202  NE1 TRP D 395      25.148 -12.014  12.732  1.00150.07           N
ATOM   3203  CE2 TRP D 395      24.480 -10.931  13.264  1.00150.07           C
ATOM   3204  CE3 TRP D 395      23.084 -10.498  15.179  1.00150.07           C
ATOM   3205  CZ2 TRP D 395      24.395  -9.634  12.845  1.00150.07           C
ATOM   3206  CZ3 TRP D 395      22.992  -9.194  14.748  1.00150.07           C
ATOM   3207  CH2 TRP D 395      23.635  -8.771  13.603  1.00150.07           C
ATOM   3208  C   TRP D 395      22.630 -15.416  14.477  1.00150.07           C
ATOM   3209  O   TRP D 395      23.316 -16.395  14.759  1.00150.07           O
ATOM   3210  N   ILE D 396      22.144 -15.239  13.234  1.00 43.41           N
ATOM   3211  CA  ILE D 396      22.372 -16.252  12.238  1.00 43.41           C
ATOM   3212  CB  ILE D 396      21.134 -16.630  11.477  1.00 43.41           C
ATOM   3213  CG1 ILE D 396      20.078 -17.223  12.424  1.00 43.41           C
ATOM   3214  CG2 ILE D 396      21.547 -17.581  10.341  1.00 43.41           C
ATOM   3215  CD1 ILE D 396      18.694 -17.358  11.789  1.00 43.41           C
ATOM   3216  C   ILE D 396      23.345 -15.708  11.239  1.00 43.41           C
ATOM   3217  O   ILE D 396      23.216 -14.568  10.799  1.00 43.41           O
ATOM   3218  N   VAL D 397      24.371 -16.509  10.872  1.00 44.33           N
ATOM   3219  CA  VAL D 397      25.343 -16.036   9.927  1.00 44.33           C
ATOM   3220  CB  VAL D 397      26.687 -15.767  10.533  1.00 44.33           C
ATOM   3221  CG1 VAL D 397      26.537 -14.636  11.566  1.00 44.33           C
ATOM   3222  CG2 VAL D 397      27.236 -17.080  11.117  1.00 44.33           C
ATOM   3223  C   VAL D 397      25.537 -17.072   8.861  1.00 44.33           C
ATOM   3224  O   VAL D 397      25.500 -18.274   9.124  1.00 44.33           O
ATOM   3225  N   SER D 398      25.750 -16.608   7.610  1.00 80.23           N
ATOM   3226  CA  SER D 398      25.973 -17.499   6.508  1.00 80.23           C
ATOM   3227  CB  SER D 398      25.020 -17.260   5.324  1.00 80.23           C
ATOM   3228  OG  SER D 398      25.308 -18.171   4.275  1.00 80.23           O
ATOM   3229  C   SER D 398      27.365 -17.254   6.013  1.00 80.23           C
ATOM   3230  O   SER D 398      27.774 -16.115   5.782  1.00 80.23           O
ATOM   3231  N   LEU D 399      28.135 -18.344   5.837  1.00 61.57           N
ATOM   3232  CA  LEU D 399      29.496 -18.214   5.384  1.00 61.57           C
ATOM   3233  CB  LEU D 399      30.495 -18.942   6.299  1.00 61.57           C
ATOM   3234  CG  LEU D 399      30.445 -18.450   7.760  1.00 61.57           C
ATOM   3235  CD1 LEU D 399      31.459 -19.198   8.638  1.00 61.57           C
ATOM   3236  CD2 LEU D 399      30.580 -16.922   7.845  1.00 61.57           C
ATOM   3237  C   LEU D 399      29.590 -18.840   4.025  1.00 61.57           C
ATOM   3238  O   LEU D 399      29.250 -20.008   3.842  1.00 61.57           O
ATOM   3239  N   ARG D 400      30.080 -18.085   3.023  1.00144.74           N
ATOM   3240  CA  ARG D 400      30.100 -18.656   1.708  1.00144.74           C
ATOM   3241  CB  ARG D 400      29.163 -17.945   0.718  1.00144.74           C
ATOM   3242  CG  ARG D 400      27.703 -17.987   1.172  1.00144.74           C
ATOM   3243  CD  ARG D 400      26.692 -17.744   0.052  1.00144.74           C
ATOM   3244  NE  ARG D 400      26.600 -19.013  -0.722  1.00144.74           N
ATOM   3245  CZ  ARG D 400      25.804 -20.028  -0.273  1.00144.74           C
ATOM   3246  NH1 ARG D 400      25.092 -19.876   0.883  1.00144.74           N
ATOM   3247  NH2 ARG D 400      25.728 -21.197  -0.972  1.00144.74           N
ATOM   3248  C   ARG D 400      31.481 -18.637   1.133  1.00144.74           C
ATOM   3249  O   ARG D 400      32.297 -17.783   1.475  1.00144.74           O
ATOM   3250  N   PHE D 401      31.707 -19.570   0.177  1.00253.39           N
ATOM   3251  CA  PHE D 401      32.914 -19.887  -0.550  1.00253.39           C
ATOM   3252  CB  PHE D 401      32.591 -20.296  -1.999  1.00253.39           C
ATOM   3253  CG  PHE D 401      31.672 -21.466  -1.924  1.00253.39           C
ATOM   3254  CD1 PHE D 401      30.316 -21.271  -1.788  1.00253.39           C
ATOM   3255  CD2 PHE D 401      32.156 -22.752  -1.985  1.00253.39           C
ATOM   3256  CE1 PHE D 401      29.454 -22.340  -1.717  1.00253.39           C
ATOM   3257  CE2 PHE D 401      31.299 -23.826  -1.913  1.00253.39           C
ATOM   3258  CZ  PHE D 401      29.946 -23.621  -1.779  1.00253.39           C
ATOM   3259  C   PHE D 401      33.850 -18.710  -0.552  1.00253.39           C
ATOM   3260  O   PHE D 401      33.442 -17.571  -0.763  1.00253.39           O
ATOM   3261  N   PRO D 402      35.097 -19.019  -0.740  1.00334.01           N
ATOM   3262  CA  PRO D 402      36.201 -18.356  -0.103  1.00334.01           C
ATOM   3263  CD  PRO D 402      35.426 -19.277  -2.139  1.00334.01           C
ATOM   3264  CB  PRO D 402      37.096 -17.810  -1.212  1.00334.01           C
ATOM   3265  CG  PRO D 402      36.860 -18.786  -2.367  1.00334.01           C
ATOM   3266  C   PRO D 402      36.063 -17.387   1.056  1.00334.01           C
ATOM   3267  O   PRO D 402      36.470 -17.850   2.121  1.00334.01           O
ATOM   3268  N   ASP D 403      35.694 -16.096   0.971  1.00201.96           N
ATOM   3269  CA  ASP D 403      35.702 -15.290   2.184  1.00201.96           C
ATOM   3270  CB  ASP D 403      36.795 -14.203   2.153  1.00201.96           C
ATOM   3271  CG  ASP D 403      36.590 -13.291   0.959  1.00201.96           C
ATOM   3272  OD1 ASP D 403      35.646 -13.542   0.164  1.00201.96           O
ATOM   3273  OD2 ASP D 403      37.389 -12.326   0.825  1.00201.96           O
ATOM   3274  C   ASP D 403      34.440 -14.702   2.790  1.00201.96           C
ATOM   3275  O   ASP D 403      34.551 -14.091   3.849  1.00201.96           O
ATOM   3276  N   LEU D 404      33.245 -14.743   2.165  1.00123.00           N
ATOM   3277  CA  LEU D 404      32.194 -13.854   2.629  1.00123.00           C
ATOM   3278  CB  LEU D 404      31.237 -13.408   1.514  1.00123.00           C
ATOM   3279  CG  LEU D 404      31.889 -12.523   0.442  1.00123.00           C
ATOM   3280  CD1 LEU D 404      32.961 -13.286  -0.352  1.00123.00           C
ATOM   3281  CD2 LEU D 404      30.817 -11.885  -0.451  1.00123.00           C
ATOM   3282  C   LEU D 404      31.317 -14.371   3.731  1.00123.00           C
ATOM   3283  O   LEU D 404      30.978 -15.551   3.792  1.00123.00           O
ATOM   3284  N   ALA D 405      30.902 -13.435   4.625  1.00 40.12           N
ATOM   3285  CA  ALA D 405      29.993 -13.730   5.697  1.00 40.12           C
ATOM   3286  CB  ALA D 405      30.629 -13.594   7.089  1.00 40.12           C
ATOM   3287  C   ALA D 405      28.866 -12.734   5.617  1.00 40.12           C
ATOM   3288  O   ALA D 405      29.082 -11.574   5.270  1.00 40.12           O
ATOM   3289  N   ILE D 406      27.617 -13.175   5.898  1.00144.02           N
ATOM   3290  CA  ILE D 406      26.485 -12.283   5.868  1.00144.02           C
ATOM   3291  CB  ILE D 406      25.820 -12.219   4.515  1.00144.02           C
ATOM   3292  CG1 ILE D 406      25.287 -13.593   4.053  1.00144.02           C
ATOM   3293  CG2 ILE D 406      26.840 -11.606   3.541  1.00144.02           C
ATOM   3294  CD1 ILE D 406      24.005 -14.068   4.738  1.00144.02           C
ATOM   3295  C   ILE D 406      25.481 -12.727   6.895  1.00144.02           C
ATOM   3296  O   ILE D 406      25.470 -13.890   7.292  1.00144.02           O
ATOM   3297  N   ASP D 407      24.617 -11.793   7.355  1.00136.93           N
ATOM   3298  CA  ASP D 407      23.589 -12.048   8.337  1.00136.93           C
ATOM   3299  CB  ASP D 407      23.700 -11.079   9.531  1.00136.93           C
ATOM   3300  CG  ASP D 407      22.561 -11.251  10.529  1.00136.93           C
ATOM   3301  OD1 ASP D 407      21.981 -12.364  10.621  1.00136.93           O
ATOM   3302  OD2 ASP D 407      22.262 -10.245  11.226  1.00136.93           O
ATOM   3303  C   ASP D 407      22.250 -11.861   7.669  1.00136.93           C
ATOM   3304  O   ASP D 407      22.139 -11.123   6.694  1.00136.93           O
ATOM   3305  N   GLU D 408      21.215 -12.599   8.134  1.00131.38           N
ATOM   3306  CA  GLU D 408      19.895 -12.599   7.552  1.00131.38           C
ATOM   3307  CB  GLU D 408      19.050 -13.783   8.052  1.00131.38           C
ATOM   3308  CG  GLU D 408      17.642 -13.827   7.460  1.00131.38           C
ATOM   3309  CD  GLU D 408      16.924 -15.038   8.039  1.00131.38           C
ATOM   3310  OE1 GLU D 408      17.572 -15.796   8.810  1.00131.38           O
ATOM   3311  OE2 GLU D 408      15.721 -15.224   7.716  1.00131.38           O
ATOM   3312  C   GLU D 408      19.089 -11.385   7.787  1.00131.38           C
ATOM   3313  O   GLU D 408      18.632 -10.730   6.849  1.00131.38           O
ATOM   3314  N   THR D 409      18.900 -11.046   9.066  1.00 98.07           N
ATOM   3315  CA  THR D 409      18.042  -9.945   9.314  1.00 98.07           C
ATOM   3316  CB  THR D 409      17.782  -9.710  10.777  1.00 98.07           C
ATOM   3317  OG1 THR D 409      16.842  -8.659  10.942  1.00 98.07           O
ATOM   3318  CG2 THR D 409      19.099  -9.374  11.498  1.00 98.07           C
ATOM   3319  C   THR D 409      18.725  -8.769   8.741  1.00 98.07           C
ATOM   3320  O   THR D 409      18.106  -7.908   8.118  1.00 98.07           O
ATOM   3321  N   VAL D 410      20.051  -8.724   8.924  1.00135.47           N
ATOM   3322  CA  VAL D 410      20.669  -7.512   8.503  1.00135.47           C
ATOM   3323  CB  VAL D 410      22.011  -7.272   9.130  1.00135.47           C
ATOM   3324  CG1 VAL D 410      22.975  -8.368   8.672  1.00135.47           C
ATOM   3325  CG2 VAL D 410      22.472  -5.852   8.760  1.00135.47           C
ATOM   3326  C   VAL D 410      20.811  -7.364   7.028  1.00135.47           C
ATOM   3327  O   VAL D 410      20.467  -6.320   6.475  1.00135.47           O
ATOM   3328  N   GLY D 411      21.300  -8.409   6.341  1.00 23.94           N
ATOM   3329  CA  GLY D 411      21.595  -8.224   4.955  1.00 23.94           C
ATOM   3330  C   GLY D 411      22.964  -7.607   4.905  1.00 23.94           C
ATOM   3331  O   GLY D 411      23.405  -7.129   3.862  1.00 23.94           O
ATOM   3332  N   ARG D 412      23.672  -7.592   6.056  1.00 76.86           N
ATOM   3333  CA  ARG D 412      24.986  -7.017   6.132  1.00 76.86           C
ATOM   3334  CB  ARG D 412      25.411  -6.572   7.540  1.00 76.86           C
ATOM   3335  CG  ARG D 412      26.733  -5.802   7.525  1.00 76.86           C
ATOM   3336  CD  ARG D 412      27.028  -5.057   8.825  1.00 76.86           C
ATOM   3337  NE  ARG D 412      25.964  -4.028   8.997  1.00 76.86           N
ATOM   3338  CZ  ARG D 412      26.109  -2.792   8.437  1.00 76.86           C
ATOM   3339  NH1 ARG D 412      27.233  -2.494   7.722  1.00 76.86           N
ATOM   3340  NH2 ARG D 412      25.129  -1.854   8.590  1.00 76.86           N
ATOM   3341  C   ARG D 412      25.982  -8.015   5.627  1.00 76.86           C
ATOM   3342  O   ARG D 412      25.757  -9.223   5.693  1.00 76.86           O
ATOM   3343  N   THR D 413      27.120  -7.521   5.094  1.00 32.22           N
ATOM   3344  CA  THR D 413      28.115  -8.396   4.538  1.00 32.22           C
ATOM   3345  CB  THR D 413      28.392  -8.127   3.086  1.00 32.22           C
ATOM   3346  OG1 THR D 413      27.199  -8.266   2.328  1.00 32.22           O
ATOM   3347  CG2 THR D 413      29.451  -9.124   2.587  1.00 32.22           C
ATOM   3348  C   THR D 413      29.403  -8.198   5.282  1.00 32.22           C
ATOM   3349  O   THR D 413      29.642  -7.137   5.855  1.00 32.22           O
ATOM   3350  N   GLY D 414      30.271  -9.236   5.289  1.00 25.47           N
ATOM   3351  CA  GLY D 414      31.522  -9.169   5.996  1.00 25.47           C
ATOM   3352  C   GLY D 414      32.401 -10.289   5.515  1.00 25.47           C
ATOM   3353  O   GLY D 414      32.175 -10.842   4.439  1.00 25.47           O
ATOM   3354  N   PHE D 415      33.445 -10.648   6.302  1.00 49.71           N
ATOM   3355  CA  PHE D 415      34.355 -11.676   5.857  1.00 49.71           C
ATOM   3356  CB  PHE D 415      35.703 -11.121   5.363  1.00 49.71           C
ATOM   3357  CG  PHE D 415      35.437 -10.265   4.173  1.00 49.71           C
ATOM   3358  CD1 PHE D 415      35.061  -8.951   4.332  1.00 49.71           C
ATOM   3359  CD2 PHE D 415      35.565 -10.772   2.900  1.00 49.71           C
ATOM   3360  CE1 PHE D 415      34.815  -8.154   3.239  1.00 49.71           C
ATOM   3361  CE2 PHE D 415      35.319  -9.979   1.803  1.00 49.71           C
ATOM   3362  CZ  PHE D 415      34.944  -8.668   1.971  1.00 49.71           C
ATOM   3363  C   PHE D 415      34.672 -12.627   6.980  1.00 49.71           C
ATOM   3364  O   PHE D 415      34.383 -12.351   8.143  1.00 49.71           O
ATOM   3365  N   TRP D 416      35.248 -13.808   6.643  1.00142.25           N
ATOM   3366  CA  TRP D 416      35.649 -14.744   7.656  1.00142.25           C
ATOM   3367  CB  TRP D 416      34.608 -15.803   8.061  1.00142.25           C
ATOM   3368  CG  TRP D 416      34.775 -17.135   7.371  1.00142.25           C
ATOM   3369  CD2 TRP D 416      34.377 -17.442   6.029  1.00142.25           C
ATOM   3370  CD1 TRP D 416      35.348 -18.268   7.871  1.00142.25           C
ATOM   3371  NE1 TRP D 416      35.330 -19.263   6.927  1.00142.25           N
ATOM   3372  CE2 TRP D 416      34.736 -18.770   5.786  1.00142.25           C
ATOM   3373  CE3 TRP D 416      33.767 -16.682   5.077  1.00142.25           C
ATOM   3374  CZ2 TRP D 416      34.488 -19.361   4.581  1.00142.25           C
ATOM   3375  CZ3 TRP D 416      33.518 -17.285   3.869  1.00142.25           C
ATOM   3376  CH2 TRP D 416      33.869 -18.595   3.620  1.00142.25           C
ATOM   3377  C   TRP D 416      36.813 -15.531   7.127  1.00142.25           C
ATOM   3378  O   TRP D 416      37.128 -15.494   5.936  1.00142.25           O
ATOM   3379  N   THR D 417      37.513 -16.241   8.037  1.00121.51           N
ATOM   3380  CA  THR D 417      38.591 -17.101   7.645  1.00121.51           C
ATOM   3381  CB  THR D 417      39.932 -16.427   7.689  1.00121.51           C
ATOM   3382  OG1 THR D 417      40.951 -17.327   7.276  1.00121.51           O
ATOM   3383  CG2 THR D 417      40.196 -15.938   9.125  1.00121.51           C
ATOM   3384  C   THR D 417      38.620 -18.215   8.640  1.00121.51           C
ATOM   3385  O   THR D 417      38.264 -18.020   9.799  1.00121.51           O
ATOM   3386  N   LEU D 418      39.004 -19.429   8.205  1.00160.52           N
ATOM   3387  CA  LEU D 418      39.166 -20.492   9.153  1.00160.52           C
ATOM   3388  CB  LEU D 418      39.148 -21.900   8.530  1.00160.52           C
ATOM   3389  CG  LEU D 418      40.308 -22.194   7.559  1.00160.52           C
ATOM   3390  CD1 LEU D 418      40.205 -23.618   6.991  1.00160.52           C
ATOM   3391  CD2 LEU D 418      40.414 -21.133   6.451  1.00160.52           C
ATOM   3392  C   LEU D 418      40.534 -20.254   9.712  1.00160.52           C
ATOM   3393  O   LEU D 418      41.347 -19.585   9.075  1.00160.52           O
ATOM   3394  N   ILE D 419      40.811 -20.733  10.942  1.00 75.72           N
ATOM   3395  CA  ILE D 419      42.129 -20.584  11.493  1.00 75.72           C
ATOM   3396  CB  ILE D 419      42.126 -20.047  12.896  1.00 75.72           C
ATOM   3397  CG1 ILE D 419      41.519 -18.634  12.915  1.00 75.72           C
ATOM   3398  CG2 ILE D 419      43.560 -20.109  13.448  1.00 75.72           C
ATOM   3399  CD1 ILE D 419      41.211 -18.118  14.319  1.00 75.72           C
ATOM   3400  C   ILE D 419      42.699 -21.966  11.526  1.00 75.72           C
ATOM   3401  O   ILE D 419      42.413 -22.747  12.432  1.00 75.72           O
ATOM   3402  N   TYR D 420      43.518 -22.304  10.513  1.00168.19           N
ATOM   3403  CA  TYR D 420      44.100 -23.610  10.413  1.00168.19           C
ATOM   3404  CB  TYR D 420      45.095 -23.898  11.559  1.00168.19           C
ATOM   3405  CG  TYR D 420      45.935 -25.090  11.229  1.00168.19           C
ATOM   3406  CD1 TYR D 420      46.844 -25.031  10.195  1.00168.19           C
ATOM   3407  CD2 TYR D 420      45.859 -26.247  11.973  1.00168.19           C
ATOM   3408  CE1 TYR D 420      47.635 -26.112   9.883  1.00168.19           C
ATOM   3409  CE2 TYR D 420      46.649 -27.332  11.667  1.00168.19           C
ATOM   3410  CZ  TYR D 420      47.536 -27.268  10.619  1.00168.19           C
ATOM   3411  OH  TYR D 420      48.344 -28.382  10.307  1.00168.19           O
ATOM   3412  C   TYR D 420      42.940 -24.568  10.432  1.00168.19           C
ATOM   3413  O   TYR D 420      42.062 -24.483   9.574  1.00168.19           O
ATOM   3414  N   ASN D 421      42.884 -25.488  11.424  1.00204.19           N
ATOM   3415  CA  ASN D 421      41.775 -26.411  11.534  1.00204.19           C
ATOM   3416  CB  ASN D 421      42.193 -27.888  11.462  1.00204.19           C
ATOM   3417  CG  ASN D 421      42.481 -28.225  10.017  1.00204.19           C
ATOM   3418  OD1 ASN D 421      42.197 -27.430   9.125  1.00204.19           O
ATOM   3419  ND2 ASN D 421      43.026 -29.445   9.772  1.00204.19           N
ATOM   3420  C   ASN D 421      41.171 -26.270  12.900  1.00204.19           C
ATOM   3421  O   ASN D 421      40.381 -27.112  13.330  1.00204.19           O
ATOM   3422  N   GLN D 422      41.599 -25.231  13.635  1.00123.57           N
ATOM   3423  CA  GLN D 422      41.217 -24.965  14.999  1.00123.57           C
ATOM   3424  CB  GLN D 422      42.263 -24.085  15.698  1.00123.57           C
ATOM   3425  CG  GLN D 422      43.628 -24.760  15.794  1.00123.57           C
ATOM   3426  CD  GLN D 422      43.520 -25.837  16.858  1.00123.57           C
ATOM   3427  OE1 GLN D 422      43.864 -25.608  18.016  1.00123.57           O
ATOM   3428  NE2 GLN D 422      43.020 -27.040  16.467  1.00123.57           N
ATOM   3429  C   GLN D 422      39.890 -24.300  15.239  1.00123.57           C
ATOM   3430  O   GLN D 422      39.169 -24.674  16.165  1.00123.57           O
ATOM   3431  N   GLY D 423      39.548 -23.262  14.451  1.00 44.97           N
ATOM   3432  CA  GLY D 423      38.357 -22.498  14.704  1.00 44.97           C
ATOM   3433  C   GLY D 423      38.281 -21.442  13.642  1.00 44.97           C
ATOM   3434  O   GLY D 423      38.909 -21.581  12.595  1.00 44.97           O
ATOM   3435  N   TYR D 424      37.495 -20.363  13.872  1.00 82.04           N
ATOM   3436  CA  TYR D 424      37.328 -19.364  12.849  1.00 82.04           C
ATOM   3437  CB  TYR D 424      36.084 -19.625  11.980  1.00 82.04           C
ATOM   3438  CG  TYR D 424      34.910 -19.681  12.904  1.00 82.04           C
ATOM   3439  CD1 TYR D 424      34.586 -20.854  13.547  1.00 82.04           C
ATOM   3440  CD2 TYR D 424      34.133 -18.567  13.134  1.00 82.04           C
ATOM   3441  CE1 TYR D 424      33.509 -20.917  14.401  1.00 82.04           C
ATOM   3442  CE2 TYR D 424      33.054 -18.623  13.986  1.00 82.04           C
ATOM   3443  CZ  TYR D 424      32.740 -19.800  14.622  1.00 82.04           C
ATOM   3444  OH  TYR D 424      31.635 -19.861  15.497  1.00 82.04           O
ATOM   3445  C   TYR D 424      37.150 -17.990  13.435  1.00 82.04           C
ATOM   3446  O   TYR D 424      36.856 -17.818  14.619  1.00 82.04           O
ATOM   3447  N   GLU D 425      37.355 -16.961  12.581  1.00 88.22           N
ATOM   3448  CA  GLU D 425      37.104 -15.597  12.951  1.00 88.22           C
ATOM   3449  CB  GLU D 425      38.360 -14.717  13.087  1.00 88.22           C
ATOM   3450  CG  GLU D 425      38.029 -13.323  13.630  1.00 88.22           C
ATOM   3451  CD  GLU D 425      39.319 -12.580  13.945  1.00 88.22           C
ATOM   3452  OE1 GLU D 425      39.917 -12.008  12.995  1.00 88.22           O
ATOM   3453  OE2 GLU D 425      39.722 -12.572  15.139  1.00 88.22           O
ATOM   3454  C   GLU D 425      36.228 -14.997  11.895  1.00 88.22           C
ATOM   3455  O   GLU D 425      36.476 -15.156  10.699  1.00 88.22           O
ATOM   3456  N   ALA D 426      35.151 -14.309  12.327  1.00 42.38           N
ATOM   3457  CA  ALA D 426      34.263 -13.673  11.398  1.00 42.38           C
ATOM   3458  CB  ALA D 426      32.841 -14.260  11.407  1.00 42.38           C
ATOM   3459  C   ALA D 426      34.149 -12.241  11.802  1.00 42.38           C
ATOM   3460  O   ALA D 426      33.972 -11.928  12.980  1.00 42.38           O
ATOM   3461  N   VAL D 427      34.275 -11.332  10.814  1.00 45.69           N
ATOM   3462  CA  VAL D 427      34.116  -9.935  11.083  1.00 45.69           C
ATOM   3463  CB  VAL D 427      35.262  -9.102  10.590  1.00 45.69           C
ATOM   3464  CG1 VAL D 427      34.945  -7.619  10.850  1.00 45.69           C
ATOM   3465  CG2 VAL D 427      36.551  -9.594  11.271  1.00 45.69           C
ATOM   3466  C   VAL D 427      32.901  -9.519  10.324  1.00 45.69           C
ATOM   3467  O   VAL D 427      32.894  -9.526   9.092  1.00 45.69           O
ATOM   3468  N   ILE D 428      31.819  -9.180  11.049  1.00 56.50           N
ATOM   3469  CA  ILE D 428      30.630  -8.770  10.371  1.00 56.50           C
ATOM   3470  CB  ILE D 428      29.635  -9.879  10.197  1.00 56.50           C
ATOM   3471  CG1 ILE D 428      30.234 -11.030   9.375  1.00 56.50           C
ATOM   3472  CG2 ILE D 428      28.362  -9.278   9.580  1.00 56.50           C
ATOM   3473  CD1 ILE D 428      29.394 -12.304   9.435  1.00 56.50           C
ATOM   3474  C   ILE D 428      29.951  -7.740  11.215  1.00 56.50           C
ATOM   3475  O   ILE D 428      29.877  -7.877  12.434  1.00 56.50           O
ATOM   3476  N   ARG D 429      29.435  -6.680  10.568  1.00 88.07           N
ATOM   3477  CA  ARG D 429      28.670  -5.645  11.204  1.00 88.07           C
ATOM   3478  CB  ARG D 429      27.241  -6.064  11.587  1.00 88.07           C
ATOM   3479  CG  ARG D 429      26.346  -4.838  11.761  1.00 88.07           C
ATOM   3480  CD  ARG D 429      24.990  -5.103  12.410  1.00 88.07           C
ATOM   3481  NE  ARG D 429      24.302  -3.784  12.467  1.00 88.07           N
ATOM   3482  CZ  ARG D 429      24.763  -2.824  13.320  1.00 88.07           C
ATOM   3483  NH1 ARG D 429      25.863  -3.071  14.091  1.00 88.07           N
ATOM   3484  NH2 ARG D 429      24.126  -1.621  13.410  1.00 88.07           N
ATOM   3485  C   ARG D 429      29.349  -5.114  12.439  1.00 88.07           C
ATOM   3486  O   ARG D 429      28.726  -4.995  13.493  1.00 88.07           O
ATOM   3487  N   ASN D 430      30.643  -4.756  12.326  1.00 86.46           N
ATOM   3488  CA  ASN D 430      31.422  -4.170  13.387  1.00 86.46           C
ATOM   3489  CB  ASN D 430      30.910  -2.795  13.835  1.00 86.46           C
ATOM   3490  CG  ASN D 430      31.286  -1.781  12.759  1.00 86.46           C
ATOM   3491  OD1 ASN D 430      30.471  -0.960  12.343  1.00 86.46           O
ATOM   3492  ND2 ASN D 430      32.565  -1.835  12.300  1.00 86.46           N
ATOM   3493  C   ASN D 430      31.540  -5.064  14.592  1.00 86.46           C
ATOM   3494  O   ASN D 430      31.743  -4.581  15.706  1.00 86.46           O
ATOM   3495  N   ARG D 431      31.453  -6.395  14.407  1.00113.10           N
ATOM   3496  CA  ARG D 431      31.643  -7.300  15.508  1.00113.10           C
ATOM   3497  CB  ARG D 431      30.335  -7.932  16.013  1.00113.10           C
ATOM   3498  CG  ARG D 431      30.517  -8.809  17.253  1.00113.10           C
ATOM   3499  CD  ARG D 431      29.199  -9.343  17.815  1.00113.10           C
ATOM   3500  NE  ARG D 431      28.399  -8.171  18.269  1.00113.10           N
ATOM   3501  CZ  ARG D 431      28.549  -7.692  19.538  1.00113.10           C
ATOM   3502  NH1 ARG D 431      29.436  -8.283  20.391  1.00113.10           N
ATOM   3503  NH2 ARG D 431      27.813  -6.621  19.955  1.00113.10           N
ATOM   3504  C   ARG D 431      32.532  -8.402  15.022  1.00113.10           C
ATOM   3505  O   ARG D 431      32.515  -8.745  13.840  1.00113.10           O
ATOM   3506  N   LYS D 432      33.360  -8.970  15.923  1.00 51.63           N
ATOM   3507  CA  LYS D 432      34.234 -10.038  15.536  1.00 51.63           C
ATOM   3508  CB  LYS D 432      35.726  -9.760  15.791  1.00 51.63           C
ATOM   3509  CG  LYS D 432      36.307  -8.675  14.883  1.00 51.63           C
ATOM   3510  CD  LYS D 432      37.741  -8.281  15.236  1.00 51.63           C
ATOM   3511  CE  LYS D 432      38.321  -7.203  14.319  1.00 51.63           C
ATOM   3512  NZ  LYS D 432      39.749  -6.983  14.638  1.00 51.63           N
ATOM   3513  C   LYS D 432      33.857 -11.240  16.339  1.00 51.63           C
ATOM   3514  O   LYS D 432      33.713 -11.175  17.561  1.00 51.63           O
ATOM   3515  N   PHE D 433      33.682 -12.382  15.647  1.00 57.14           N
ATOM   3516  CA  PHE D 433      33.310 -13.585  16.315  1.00 57.14           C
ATOM   3517  CB  PHE D 433      32.091 -14.290  15.692  1.00 57.14           C
ATOM   3518  CG  PHE D 433      30.895 -13.431  15.920  1.00 57.14           C
ATOM   3519  CD1 PHE D 433      30.614 -12.382  15.075  1.00 57.14           C
ATOM   3520  CD2 PHE D 433      30.050 -13.680  16.977  1.00 57.14           C
ATOM   3521  CE1 PHE D 433      29.509 -11.591  15.284  1.00 57.14           C
ATOM   3522  CE2 PHE D 433      28.943 -12.893  17.190  1.00 57.14           C
ATOM   3523  CZ  PHE D 433      28.671 -11.846  16.343  1.00 57.14           C
ATOM   3524  C   PHE D 433      34.454 -14.547  16.223  1.00 57.14           C
ATOM   3525  O   PHE D 433      35.021 -14.764  15.155  1.00 57.14           O
ATOM   3526  N   PHE D 434      34.837 -15.146  17.365  1.00154.71           N
ATOM   3527  CA  PHE D 434      35.907 -16.101  17.370  1.00154.71           C
ATOM   3528  CB  PHE D 434      37.256 -15.480  17.791  1.00154.71           C
ATOM   3529  CG  PHE D 434      38.211 -16.570  18.137  1.00154.71           C
ATOM   3530  CD1 PHE D 434      38.752 -17.383  17.169  1.00154.71           C
ATOM   3531  CD2 PHE D 434      38.540 -16.796  19.454  1.00154.71           C
ATOM   3532  CE1 PHE D 434      39.625 -18.391  17.508  1.00154.71           C
ATOM   3533  CE2 PHE D 434      39.414 -17.799  19.800  1.00154.71           C
ATOM   3534  CZ  PHE D 434      39.960 -18.599  18.825  1.00154.71           C
ATOM   3535  C   PHE D 434      35.573 -17.219  18.304  1.00154.71           C
ATOM   3536  O   PHE D 434      35.038 -16.993  19.390  1.00154.71           O
ATOM   3537  N   GLY D 435      35.895 -18.465  17.889  1.00 66.16           N
ATOM   3538  CA  GLY D 435      35.632 -19.621  18.696  1.00 66.16           C
ATOM   3539  C   GLY D 435      36.397 -20.774  18.127  1.00 66.16           C
ATOM   3540  O   GLY D 435      36.713 -20.810  16.937  1.00 66.16           O
ATOM   3541  N   PHE D 436      36.712 -21.758  18.995  1.00146.14           N
ATOM   3542  CA  PHE D 436      37.385 -22.947  18.557  1.00146.14           C
ATOM   3543  CB  PHE D 436      38.327 -23.600  19.591  1.00146.14           C
ATOM   3544  CG  PHE D 436      39.537 -22.765  19.846  1.00146.14           C
ATOM   3545  CD1 PHE D 436      40.599 -22.794  18.972  1.00146.14           C
ATOM   3546  CD2 PHE D 436      39.615 -21.955  20.955  1.00146.14           C
ATOM   3547  CE1 PHE D 436      41.721 -22.034  19.202  1.00146.14           C
ATOM   3548  CE2 PHE D 436      40.736 -21.193  21.191  1.00146.14           C
ATOM   3549  CZ  PHE D 436      41.792 -21.231  20.314  1.00146.14           C
ATOM   3550  C   PHE D 436      36.316 -23.961  18.314  1.00146.14           C
ATOM   3551  O   PHE D 436      35.247 -23.912  18.920  1.00146.14           O
ATOM   3552  N   SER D 437      36.571 -24.908  17.396  1.00 44.24           N
ATOM   3553  CA  SER D 437      35.597 -25.932  17.144  1.00 44.24           C
ATOM   3554  CB  SER D 437      35.984 -26.883  15.997  1.00 44.24           C
ATOM   3555  OG  SER D 437      36.051 -26.168  14.772  1.00 44.24           O
ATOM   3556  C   SER D 437      35.503 -26.735  18.407  1.00 44.24           C
ATOM   3557  O   SER D 437      36.469 -26.841  19.161  1.00 44.24           O
ATOM   3558  N   ASP D 438      34.317 -27.315  18.672  1.00103.91           N
ATOM   3559  CA  ASP D 438      34.060 -28.014  19.902  1.00103.91           C
ATOM   3560  CB  ASP D 438      32.550 -28.198  20.163  1.00103.91           C
ATOM   3561  CG  ASP D 438      32.312 -28.729  21.572  1.00103.91           C
ATOM   3562  OD1 ASP D 438      32.627 -29.922  21.829  1.00103.91           O
ATOM   3563  OD2 ASP D 438      31.804 -27.941  22.414  1.00103.91           O
ATOM   3564  C   ASP D 438      34.721 -29.356  19.949  1.00103.91           C
ATOM   3565  O   ASP D 438      34.883 -30.033  18.935  1.00103.91           O
ATOM   3566  N   PHE D 439      35.151 -29.750  21.168  1.00 66.62           N
ATOM   3567  CA  PHE D 439      35.688 -31.056  21.418  1.00 66.62           C
ATOM   3568  CB  PHE D 439      37.209 -31.166  21.181  1.00 66.62           C
ATOM   3569  CG  PHE D 439      37.928 -30.227  22.087  1.00 66.62           C
ATOM   3570  CD1 PHE D 439      38.330 -30.627  23.340  1.00 66.62           C
ATOM   3571  CD2 PHE D 439      38.206 -28.943  21.678  1.00 66.62           C
ATOM   3572  CE1 PHE D 439      38.997 -29.758  24.172  1.00 66.62           C
ATOM   3573  CE2 PHE D 439      38.873 -28.071  22.506  1.00 66.62           C
ATOM   3574  CZ  PHE D 439      39.270 -28.477  23.757  1.00 66.62           C
ATOM   3575  C   PHE D 439      35.385 -31.377  22.851  1.00 66.62           C
ATOM   3576  O   PHE D 439      35.316 -30.480  23.690  1.00 66.62           O
ATOM   3577  N   GLU D 440      35.167 -32.671  23.170  1.00 85.85           N
ATOM   3578  CA  GLU D 440      34.864 -33.021  24.532  1.00 85.85           C
ATOM   3579  CB  GLU D 440      33.403 -33.445  24.765  1.00 85.85           C
ATOM   3580  CG  GLU D 440      33.003 -34.715  24.012  1.00 85.85           C
ATOM   3581  CD  GLU D 440      31.593 -35.087  24.448  1.00 85.85           C
ATOM   3582  OE1 GLU D 440      31.023 -34.350  25.296  1.00 85.85           O
ATOM   3583  OE2 GLU D 440      31.068 -36.115  23.942  1.00 85.85           O
ATOM   3584  C   GLU D 440      35.717 -34.184  24.918  1.00 85.85           C
ATOM   3585  O   GLU D 440      36.094 -35.002  24.080  1.00 85.85           O
ATOM   3586  N   LYS D 441      36.060 -34.286  26.216  1.00 87.70           N
ATOM   3587  CA  LYS D 441      36.887 -35.388  26.609  1.00 87.70           C
ATOM   3588  CB  LYS D 441      38.068 -34.979  27.504  1.00 87.70           C
ATOM   3589  CG  LYS D 441      38.900 -33.822  26.951  1.00 87.70           C
ATOM   3590  CD  LYS D 441      38.166 -32.482  27.036  1.00 87.70           C
ATOM   3591  CE  LYS D 441      39.037 -31.270  26.706  1.00 87.70           C
ATOM   3592  NZ  LYS D 441      38.284 -30.025  26.979  1.00 87.70           N
ATOM   3593  C   LYS D 441      36.056 -36.311  27.442  1.00 87.70           C
ATOM   3594  O   LYS D 441      35.741 -36.004  28.591  1.00 87.70           O
ATOM   3595  N   ILE D 442      35.664 -37.469  26.878  1.00 48.57           N
ATOM   3596  CA  ILE D 442      34.939 -38.421  27.667  1.00 48.57           C
ATOM   3597  CB  ILE D 442      34.497 -39.616  26.874  0.00 48.57           C
ATOM   3598  CG1 ILE D 442      33.534 -39.193  25.753  1.00 48.57           C
ATOM   3599  CG2 ILE D 442      33.897 -40.640  27.851  1.00 48.57           C
ATOM   3600  CD1 ILE D 442      33.274 -40.294  24.726  1.00 48.57           C
ATOM   3601  C   ILE D 442      35.902 -38.900  28.697  1.00 48.57           C
ATOM   3602  O   ILE D 442      35.598 -38.967  29.887  1.00 48.57           O
ATOM   3603  N   SER D 443      37.119 -39.228  28.231  1.00194.57           N
ATOM   3604  CA  SER D 443      38.188 -39.670  29.070  1.00194.57           C
ATOM   3605  CB  SER D 443      38.438 -41.187  29.013  1.00194.57           C
ATOM   3606  OG  SER D 443      37.317 -41.886  29.533  1.00194.57           O
ATOM   3607  C   SER D 443      39.396 -39.000  28.515  1.00194.57           C
ATOM   3608  O   SER D 443      39.327 -38.356  27.471  1.00194.57           O
ATOM   3609  N   LYS D 444      40.543 -39.109  29.201  1.00208.61           N
ATOM   3610  CA  LYS D 444      41.698 -38.450  28.676  1.00208.61           C
ATOM   3611  CB  LYS D 444      42.949 -38.658  29.546  1.00208.61           C
ATOM   3612  CG  LYS D 444      42.845 -38.019  30.933  1.00208.61           C
ATOM   3613  CD  LYS D 444      41.809 -38.687  31.839  1.00208.61           C
ATOM   3614  CE  LYS D 444      41.705 -38.048  33.225  1.00208.61           C
ATOM   3615  NZ  LYS D 444      41.056 -36.722  33.124  1.00208.61           N
ATOM   3616  C   LYS D 444      41.979 -39.050  27.338  1.00208.61           C
ATOM   3617  O   LYS D 444      42.246 -38.343  26.367  1.00208.61           O
ATOM   3618  N   LYS D 445      41.896 -40.389  27.256  1.00107.51           N
ATOM   3619  CA  LYS D 445      42.203 -41.085  26.044  1.00107.51           C
ATOM   3620  CB  LYS D 445      42.149 -42.614  26.204  1.00107.51           C
ATOM   3621  CG  LYS D 445      43.314 -43.199  27.007  1.00107.51           C
ATOM   3622  CD  LYS D 445      43.335 -42.786  28.480  1.00107.51           C
ATOM   3623  CE  LYS D 445      44.054 -41.459  28.734  1.00107.51           C
ATOM   3624  NZ  LYS D 445      45.482 -41.578  28.365  1.00107.51           N
ATOM   3625  C   LYS D 445      41.233 -40.717  24.966  1.00107.51           C
ATOM   3626  O   LYS D 445      41.634 -40.484  23.827  1.00107.51           O
ATOM   3627  N   LYS D 446      39.929 -40.630  25.288  1.00 64.54           N
ATOM   3628  CA  LYS D 446      38.995 -40.418  24.221  1.00 64.54           C
ATOM   3629  CB  LYS D 446      37.708 -41.248  24.362  1.00 64.54           C
ATOM   3630  CG  LYS D 446      36.756 -41.102  23.174  1.00 64.54           C
ATOM   3631  CD  LYS D 446      35.643 -42.152  23.147  0.00 64.54           C
ATOM   3632  CE  LYS D 446      34.693 -42.007  21.957  0.00 64.54           C
ATOM   3633  NZ  LYS D 446      35.365 -42.451  20.715  0.00 64.54           N
ATOM   3634  C   LYS D 446      38.590 -38.985  24.150  1.00 64.54           C
ATOM   3635  O   LYS D 446      38.283 -38.349  25.157  1.00 64.54           O
ATOM   3636  N   VAL D 447      38.596 -38.438  22.919  1.00 91.81           N
ATOM   3637  CA  VAL D 447      38.157 -37.095  22.699  1.00 91.81           C
ATOM   3638  CB  VAL D 447      39.256 -36.133  22.358  1.00 91.81           C
ATOM   3639  CG1 VAL D 447      40.182 -35.988  23.575  1.00 91.81           C
ATOM   3640  CG2 VAL D 447      39.968 -36.637  21.092  1.00 91.81           C
ATOM   3641  C   VAL D 447      37.242 -37.135  21.521  1.00 91.81           C
ATOM   3642  O   VAL D 447      37.407 -37.957  20.620  1.00 91.81           O
ATOM   3643  N   ILE D 448      36.230 -36.250  21.514  1.00 34.66           N
ATOM   3644  CA  ILE D 448      35.316 -36.202  20.415  1.00 34.66           C
ATOM   3645  CB  ILE D 448      33.894 -36.474  20.810  1.00 34.66           C
ATOM   3646  CG1 ILE D 448      33.758 -37.889  21.395  1.00 34.66           C
ATOM   3647  CG2 ILE D 448      33.002 -36.223  19.582  1.00 34.66           C
ATOM   3648  CD1 ILE D 448      32.422 -38.133  22.096  1.00 34.66           C
ATOM   3649  C   ILE D 448      35.359 -34.806  19.892  1.00 34.66           C
ATOM   3650  O   ILE D 448      35.354 -33.848  20.663  1.00 34.66           O
ATOM   3651  N   SER D 449      35.419 -34.653  18.555  1.00 36.23           N
ATOM   3652  CA  SER D 449      35.464 -33.334  18.002  1.00 36.23           C
ATOM   3653  CB  SER D 449      36.619 -33.122  17.009  1.00 36.23           C
ATOM   3654  OG  SER D 449      37.866 -33.261  17.675  1.00 36.23           O
ATOM   3655  C   SER D 449      34.191 -33.121  17.254  1.00 36.23           C
ATOM   3656  O   SER D 449      33.660 -34.043  16.637  1.00 36.23           O
ATOM   3657  N   TYR D 450      33.643 -31.892  17.341  1.00 61.05           N
ATOM   3658  CA  TYR D 450      32.446 -31.578  16.620  1.00 61.05           C
ATOM   3659  CB  TYR D 450      31.272 -31.222  17.546  1.00 61.05           C
ATOM   3660  CG  TYR D 450      30.969 -32.433  18.359  1.00 61.05           C
ATOM   3661  CD1 TYR D 450      30.109 -33.398  17.887  1.00 61.05           C
ATOM   3662  CD2 TYR D 450      31.553 -32.606  19.593  1.00 61.05           C
ATOM   3663  CE1 TYR D 450      29.830 -34.515  18.638  1.00 61.05           C
ATOM   3664  CE2 TYR D 450      31.279 -33.721  20.348  1.00 61.05           C
ATOM   3665  CZ  TYR D 450      30.415 -34.678  19.871  1.00 61.05           C
ATOM   3666  OH  TYR D 450      30.131 -35.824  20.643  1.00 61.05           O
ATOM   3667  C   TYR D 450      32.741 -30.366  15.792  1.00 61.05           C
ATOM   3668  O   TYR D 450      32.845 -29.257  16.312  1.00 61.05           O
ATOM   3669  N   CYS D 451      32.888 -30.562  14.470  1.00 64.68           N
ATOM   3670  CA  CYS D 451      33.170 -29.510  13.535  1.00 64.68           C
ATOM   3671  CB  CYS D 451      33.676 -30.042  12.187  1.00 64.68           C
ATOM   3672  SG  CYS D 451      35.272 -30.876  12.422  1.00 64.68           S
ATOM   3673  C   CYS D 451      31.945 -28.672  13.332  1.00 64.68           C
ATOM   3674  O   CYS D 451      32.020 -27.547  12.836  1.00 64.68           O
ATOM   3675  N   ASN D 452      30.772 -29.261  13.617  1.00 70.27           N
ATOM   3676  CA  ASN D 452      29.495 -28.615  13.512  1.00 70.27           C
ATOM   3677  CB  ASN D 452      28.312 -29.604  13.524  1.00 70.27           C
ATOM   3678  CG  ASN D 452      28.304 -30.367  14.841  1.00 70.27           C
ATOM   3679  OD1 ASN D 452      29.354 -30.655  15.412  1.00 70.27           O
ATOM   3680  ND2 ASN D 452      27.085 -30.712  15.337  1.00 70.27           N
ATOM   3681  C   ASN D 452      29.295 -27.616  14.620  1.00 70.27           C
ATOM   3682  O   ASN D 452      28.486 -26.702  14.482  1.00 70.27           O
ATOM   3683  N   VAL D 453      29.979 -27.772  15.773  1.00109.01           N
ATOM   3684  CA  VAL D 453      29.712 -26.894  16.886  1.00109.01           C
ATOM   3685  CB  VAL D 453      29.126 -27.609  18.066  1.00109.01           C
ATOM   3686  CG1 VAL D 453      27.762 -28.188  17.655  1.00109.01           C
ATOM   3687  CG2 VAL D 453      30.131 -28.672  18.541  1.00109.01           C
ATOM   3688  C   VAL D 453      30.974 -26.226  17.358  1.00109.01           C
ATOM   3689  O   VAL D 453      32.062 -26.507  16.858  1.00109.01           O
ATOM   3690  N   THR D 454      30.845 -25.286  18.330  1.00 63.79           N
ATOM   3691  CA  THR D 454      32.002 -24.568  18.801  1.00 63.79           C
ATOM   3692  CB  THR D 454      32.093 -23.170  18.260  1.00 63.79           C
ATOM   3693  OG1 THR D 454      30.994 -22.396  18.718  1.00 63.79           O
ATOM   3694  CG2 THR D 454      32.094 -23.231  16.723  1.00 63.79           C
ATOM   3695  C   THR D 454      32.018 -24.434  20.306  1.00 63.79           C
ATOM   3696  O   THR D 454      31.150 -24.942  21.016  1.00 63.79           O
ATOM   3697  N   ILE D 455      33.056 -23.705  20.793  1.00194.60           N
ATOM   3698  CA  ILE D 455      33.337 -23.297  22.161  1.00194.60           C
ATOM   3699  CB  ILE D 455      34.798 -23.326  22.510  1.00194.60           C
ATOM   3700  CG1 ILE D 455      34.996 -23.108  24.019  1.00194.60           C
ATOM   3701  CG2 ILE D 455      35.522 -22.298  21.625  1.00194.60           C
ATOM   3702  CD1 ILE D 455      36.415 -23.414  24.498  1.00194.60           C
ATOM   3703  C   ILE D 455      32.891 -21.808  22.153  1.00194.60           C
ATOM   3704  O   ILE D 455      32.144 -21.492  21.238  1.00194.60           O
ATOM   3705  N   GLY D 456      33.237 -20.858  23.106  1.00230.57           N
ATOM   3706  CA  GLY D 456      32.662 -19.462  23.085  1.00230.57           C
ATOM   3707  C   GLY D 456      33.658 -18.160  22.971  1.00230.57           C
ATOM   3708  O   GLY D 456      34.754 -18.385  23.483  1.00230.57           O
ATOM   3709  N   TRP D 457      33.361 -16.878  22.280  1.00271.94           N
ATOM   3710  CA  TRP D 457      33.919 -15.421  22.316  1.00271.94           C
ATOM   3711  CB  TRP D 457      35.457 -15.285  22.281  1.00271.94           C
ATOM   3712  CG  TRP D 457      36.189 -15.701  23.531  1.00271.94           C
ATOM   3713  CD2 TRP D 457      37.028 -16.861  23.621  1.00271.94           C
ATOM   3714  CD1 TRP D 457      36.276 -15.066  24.736  1.00271.94           C
ATOM   3715  NE1 TRP D 457      37.098 -15.773  25.580  1.00271.94           N
ATOM   3716  CE2 TRP D 457      37.573 -16.877  24.903  1.00271.94           C
ATOM   3717  CE3 TRP D 457      37.326 -17.827  22.704  1.00271.94           C
ATOM   3718  CZ2 TRP D 457      38.428 -17.868  25.291  1.00271.94           C
ATOM   3719  CZ3 TRP D 457      38.181 -18.830  23.102  1.00271.94           C
ATOM   3720  CH2 TRP D 457      38.720 -18.850  24.370  1.00271.94           C
ATOM   3721  C   TRP D 457      33.439 -14.394  21.208  1.00271.94           C
ATOM   3722  O   TRP D 457      33.746 -14.575  20.028  1.00271.94           O
ATOM   3723  N   SER D 458      32.778 -13.211  21.531  1.00126.51           N
ATOM   3724  CA  SER D 458      32.367 -12.205  20.525  1.00126.51           C
ATOM   3725  CB  SER D 458      30.924 -12.394  20.031  1.00126.51           C
ATOM   3726  OG  SER D 458      30.602 -11.395  19.076  1.00126.51           O
ATOM   3727  C   SER D 458      32.453 -10.800  21.114  1.00126.51           C
ATOM   3728  O   SER D 458      32.197 -10.610  22.301  1.00126.51           O
ATOM   3729  N   HIS D 459      32.811  -9.763  20.302  1.00 75.52           N
ATOM   3730  CA  HIS D 459      32.897  -8.395  20.783  1.00 75.52           C
ATOM   3731  ND1 HIS D 459      36.121  -9.617  21.086  1.00 75.52           N
ATOM   3732  CG  HIS D 459      35.440  -8.427  20.948  1.00 75.52           C
ATOM   3733  CB  HIS D 459      34.145  -8.114  21.640  1.00 75.52           C
ATOM   3734  NE2 HIS D 459      37.321  -8.357  19.701  1.00 75.52           N
ATOM   3735  CD2 HIS D 459      36.187  -7.671  20.098  1.00 75.52           C
ATOM   3736  CE1 HIS D 459      37.237  -9.521  20.320  1.00 75.52           C
ATOM   3737  C   HIS D 459      32.948  -7.460  19.606  1.00 75.52           C
ATOM   3738  O   HIS D 459      33.265  -7.868  18.493  1.00 75.52           O
ATOM   3739  N   ASN D 460      32.645  -6.161  19.826  1.00 65.71           N
ATOM   3740  CA  ASN D 460      32.667  -5.211  18.744  1.00 65.71           C
ATOM   3741  CB  ASN D 460      32.020  -3.856  19.086  1.00 65.71           C
ATOM   3742  CG  ASN D 460      32.757  -3.219  20.253  1.00 65.71           C
ATOM   3743  OD1 ASN D 460      33.755  -3.742  20.745  1.00 65.71           O
ATOM   3744  ND2 ASN D 460      32.232  -2.060  20.729  1.00 65.71           N
ATOM   3745  C   ASN D 460      34.093  -5.008  18.335  1.00 65.71           C
ATOM   3746  O   ASN D 460      35.017  -5.368  19.061  1.00 65.71           O
ATOM   3747  N   ASP D 461      34.306  -4.408  17.150  1.00106.95           N
ATOM   3748  CA  ASP D 461      35.618  -4.247  16.584  1.00106.95           C
ATOM   3749  CB  ASP D 461      35.599  -3.513  15.231  1.00106.95           C
ATOM   3750  CG  ASP D 461      35.086  -2.097  15.459  1.00106.95           C
ATOM   3751  OD1 ASP D 461      34.185  -1.922  16.323  1.00106.95           O
ATOM   3752  OD2 ASP D 461      35.586  -1.170  14.767  1.00106.95           O
ATOM   3753  C   ASP D 461      36.497  -3.460  17.513  1.00106.95           C
ATOM   3754  O   ASP D 461      37.713  -3.640  17.521  1.00106.95           O
ATOM   3755  N   ASP D 462      35.916  -2.519  18.277  1.00 92.57           N
ATOM   3756  CA  ASP D 462      36.657  -1.701  19.202  1.00 92.57           C
ATOM   3757  CB  ASP D 462      35.813  -0.538  19.756  1.00 92.57           C
ATOM   3758  CG  ASP D 462      36.734   0.450  20.460  1.00 92.57           C
ATOM   3759  OD1 ASP D 462      37.977   0.256  20.399  1.00 92.57           O
ATOM   3760  OD2 ASP D 462      36.202   1.417  21.068  1.00 92.57           O
ATOM   3761  C   ASP D 462      37.127  -2.515  20.375  1.00 92.57           C
ATOM   3762  O   ASP D 462      38.163  -2.211  20.966  1.00 92.57           O
ATOM   3763  N   GLY D 463      36.366  -3.559  20.762  1.00 44.27           N
ATOM   3764  CA  GLY D 463      36.721  -4.364  21.899  1.00 44.27           C
ATOM   3765  C   GLY D 463      36.013  -3.861  23.128  1.00 44.27           C
ATOM   3766  O   GLY D 463      36.379  -4.236  24.241  1.00 44.27           O
ATOM   3767  N   GLY D 464      35.039  -2.935  22.974  1.00 63.29           N
ATOM   3768  CA  GLY D 464      34.324  -2.414  24.116  1.00 63.29           C
ATOM   3769  C   GLY D 464      33.353  -3.387  24.731  1.00 63.29           C
ATOM   3770  O   GLY D 464      33.479  -3.745  25.901  1.00 63.29           O
ATOM   3771  N   ASP D 465      32.375  -3.882  23.943  1.00117.07           N
ATOM   3772  CA  ASP D 465      31.368  -4.739  24.499  1.00117.07           C
ATOM   3773  CB  ASP D 465      29.935  -4.380  24.065  1.00117.07           C
ATOM   3774  CG  ASP D 465      29.825  -4.494  22.552  1.00117.07           C
ATOM   3775  OD1 ASP D 465      30.871  -4.392  21.860  1.00117.07           O
ATOM   3776  OD2 ASP D 465      28.679  -4.681  22.067  1.00117.07           O
ATOM   3777  C   ASP D 465      31.667  -6.143  24.084  1.00117.07           C
ATOM   3778  O   ASP D 465      31.973  -6.415  22.923  1.00117.07           O
ATOM   3779  N   TRP D 466      31.587  -7.068  25.062  1.00 93.12           N
ATOM   3780  CA  TRP D 466      31.913  -8.448  24.866  1.00 93.12           C
ATOM   3781  CB  TRP D 466      33.114  -8.906  25.713  1.00 93.12           C
ATOM   3782  CG  TRP D 466      34.454  -8.347  25.298  1.00 93.12           C
ATOM   3783  CD2 TRP D 466      35.579  -9.156  24.916  1.00 93.12           C
ATOM   3784  CD1 TRP D 466      34.879  -7.051  25.259  1.00 93.12           C
ATOM   3785  NE1 TRP D 466      36.195  -7.000  24.863  1.00 93.12           N
ATOM   3786  CE2 TRP D 466      36.639  -8.290  24.654  1.00 93.12           C
ATOM   3787  CE3 TRP D 466      35.719 -10.512  24.802  1.00 93.12           C
ATOM   3788  CZ2 TRP D 466      37.860  -8.767  24.271  1.00 93.12           C
ATOM   3789  CZ3 TRP D 466      36.950 -10.990  24.408  1.00 93.12           C
ATOM   3790  CH2 TRP D 466      37.999 -10.132  24.148  1.00 93.12           C
ATOM   3791  C   TRP D 466      30.757  -9.278  25.325  1.00 93.12           C
ATOM   3792  O   TRP D 466      29.928  -8.839  26.118  1.00 93.12           O
ATOM   3793  N   ALA D 467      30.671 -10.514  24.800  1.00 62.86           N
ATOM   3794  CA  ALA D 467      29.665 -11.459  25.182  1.00 62.86           C
ATOM   3795  CB  ALA D 467      28.342 -11.296  24.416  1.00 62.86           C
ATOM   3796  C   ALA D 467      30.212 -12.810  24.843  1.00 62.86           C
ATOM   3797  O   ALA D 467      31.236 -12.928  24.169  1.00 62.86           O
ATOM   3798  N   CYS D 468      29.547 -13.873  25.335  1.00 69.18           N
ATOM   3799  CA  CYS D 468      30.013 -15.206  25.057  1.00 69.18           C
ATOM   3800  CB  CYS D 468      30.185 -16.052  26.329  1.00 69.18           C
ATOM   3801  SG  CYS D 468      31.400 -15.293  27.443  1.00 69.18           S
ATOM   3802  C   CYS D 468      28.966 -15.851  24.201  1.00 69.18           C
ATOM   3803  O   CYS D 468      27.788 -15.524  24.322  1.00 69.18           O
ATOM   3804  N   PHE D 469      29.366 -16.759  23.282  1.00 86.89           N
ATOM   3805  CA  PHE D 469      28.388 -17.391  22.443  1.00 86.89           C
ATOM   3806  CB  PHE D 469      28.174 -16.677  21.095  1.00 86.89           C
ATOM   3807  CG  PHE D 469      29.389 -16.861  20.247  1.00 86.89           C
ATOM   3808  CD1 PHE D 469      30.514 -16.089  20.430  1.00 86.89           C
ATOM   3809  CD2 PHE D 469      29.396 -17.809  19.249  1.00 86.89           C
ATOM   3810  CE1 PHE D 469      31.623 -16.271  19.637  1.00 86.89           C
ATOM   3811  CE2 PHE D 469      30.502 -17.995  18.452  1.00 86.89           C
ATOM   3812  CZ  PHE D 469      31.621 -17.223  18.646  1.00 86.89           C
ATOM   3813  C   PHE D 469      28.815 -18.789  22.122  1.00 86.89           C
ATOM   3814  O   PHE D 469      29.958 -19.187  22.345  1.00 86.89           O
ATOM   3815  N   ARG D 470      27.858 -19.590  21.612  1.00 89.43           N
ATOM   3816  CA  ARG D 470      28.157 -20.922  21.170  1.00 89.43           C
ATOM   3817  CB  ARG D 470      27.564 -22.029  22.060  1.00 89.43           C
ATOM   3818  CG  ARG D 470      26.041 -21.983  22.188  1.00 89.43           C
ATOM   3819  CD  ARG D 470      25.480 -23.095  23.078  1.00 89.43           C
ATOM   3820  NE  ARG D 470      24.002 -22.919  23.150  1.00 89.43           N
ATOM   3821  CZ  ARG D 470      23.458 -22.162  24.147  1.00 89.43           C
ATOM   3822  NH1 ARG D 470      24.270 -21.556  25.062  1.00 89.43           N
ATOM   3823  NH2 ARG D 470      22.104 -22.015  24.234  1.00 89.43           N
ATOM   3824  C   ARG D 470      27.526 -21.029  19.823  1.00 89.43           C
ATOM   3825  O   ARG D 470      26.475 -20.437  19.581  1.00 89.43           O
ATOM   3826  N   GLY D 471      28.153 -21.779  18.898  1.00 33.02           N
ATOM   3827  CA  GLY D 471      27.596 -21.845  17.579  1.00 33.02           C
ATOM   3828  C   GLY D 471      27.340 -23.267  17.204  1.00 33.02           C
ATOM   3829  O   GLY D 471      28.033 -24.182  17.645  1.00 33.02           O
ATOM   3830  N   GLU D 472      26.303 -23.470  16.362  1.00110.42           N
ATOM   3831  CA  GLU D 472      25.936 -24.762  15.850  1.00110.42           C
ATOM   3832  CB  GLU D 472      24.624 -25.295  16.448  1.00110.42           C
ATOM   3833  CG  GLU D 472      24.215 -26.673  15.922  1.00110.42           C
ATOM   3834  CD  GLU D 472      25.009 -27.720  16.687  1.00110.42           C
ATOM   3835  OE1 GLU D 472      25.098 -27.593  17.937  1.00110.42           O
ATOM   3836  OE2 GLU D 472      25.540 -28.656  16.032  1.00110.42           O
ATOM   3837  C   GLU D 472      25.692 -24.566  14.384  1.00110.42           C
ATOM   3838  O   GLU D 472      25.158 -23.534  13.984  1.00110.42           O
ATOM   3839  N   GLN D 473      26.075 -25.551  13.541  1.00 62.12           N
ATOM   3840  CA  GLN D 473      25.894 -25.416  12.117  1.00 62.12           C
ATOM   3841  CB  GLN D 473      26.866 -26.285  11.304  1.00 62.12           C
ATOM   3842  CG  GLN D 473      28.338 -25.961  11.548  1.00 62.12           C
ATOM   3843  CD  GLN D 473      29.174 -26.893  10.682  1.00 62.12           C
ATOM   3844  OE1 GLN D 473      30.393 -26.969  10.831  1.00 62.12           O
ATOM   3845  NE2 GLN D 473      28.503 -27.630   9.757  1.00 62.12           N
ATOM   3846  C   GLN D 473      24.514 -25.901  11.789  1.00 62.12           C
ATOM   3847  O   GLN D 473      24.271 -27.102  11.672  1.00 62.12           O
ATOM   3848  N   ILE D 474      23.556 -24.959  11.716  1.00126.40           N
ATOM   3849  CA  ILE D 474      22.176 -25.250  11.443  1.00126.40           C
ATOM   3850  CB  ILE D 474      21.239 -24.229  12.044  1.00126.40           C
ATOM   3851  CG1 ILE D 474      21.409 -22.818  11.453  0.00126.40           C
ATOM   3852  CG2 ILE D 474      21.457 -24.275  13.565  0.00126.40           C
ATOM   3853  CD1 ILE D 474      20.672 -22.597  10.134  1.00126.40           C
ATOM   3854  C   ILE D 474      21.842 -25.470  10.008  1.00126.40           C
ATOM   3855  O   ILE D 474      21.139 -26.422   9.697  1.00126.40           O
ATOM   3856  N   MET D 475      22.316 -24.622   9.079  1.00107.25           N
ATOM   3857  CA  MET D 475      21.876 -24.814   7.724  1.00107.25           C
ATOM   3858  CB  MET D 475      22.410 -23.792   6.714  1.00107.25           C
ATOM   3859  CG  MET D 475      21.856 -23.993   5.302  1.00107.25           C
ATOM   3860  SD  MET D 475      22.463 -22.802   4.070  1.00107.25           S
ATOM   3861  CE  MET D 475      21.508 -23.505   2.694  1.00107.25           C
ATOM   3862  C   MET D 475      22.413 -26.120   7.309  1.00107.25           C
ATOM   3863  O   MET D 475      21.779 -26.862   6.560  1.00107.25           O
ATOM   3864  N   ARG D 476      23.609 -26.389   7.850  1.00120.64           N
ATOM   3865  CA  ARG D 476      24.433 -27.525   7.610  1.00120.64           C
ATOM   3866  CB  ARG D 476      23.842 -28.628   6.710  1.00120.64           C
ATOM   3867  CG  ARG D 476      22.656 -29.354   7.347  1.00120.64           C
ATOM   3868  CD  ARG D 476      22.058 -30.451   6.465  1.00120.64           C
ATOM   3869  NE  ARG D 476      21.458 -29.788   5.274  1.00120.64           N
ATOM   3870  CZ  ARG D 476      20.890 -30.541   4.287  1.00120.64           C
ATOM   3871  NH1 ARG D 476      20.875 -31.902   4.391  1.00120.64           N
ATOM   3872  NH2 ARG D 476      20.335 -29.932   3.199  1.00120.64           N
ATOM   3873  C   ARG D 476      25.622 -26.925   6.885  1.00120.64           C
ATOM   3874  O   ARG D 476      25.615 -25.672   6.737  1.00120.64           O
ATOM   3875  OXT ARG D 476      26.540 -27.686   6.479  1.00120.64           O
TER    3876      ARG D 476
ATOM   3877  N   LEU E 477      60.632  -3.938  -5.970  1.00109.82           N
ATOM   3878  CA  LEU E 477      60.826  -5.123  -5.116  1.00109.82           C
ATOM   3879  CB  LEU E 477      59.888  -6.242  -5.593  1.00109.82           C
ATOM   3880  CG  LEU E 477      59.693  -7.389  -4.585  1.00109.82           C
ATOM   3881  CD1 LEU E 477      58.903  -8.546  -5.212  1.00109.82           C
ATOM   3882  CD2 LEU E 477      61.005  -7.835  -3.931  1.00109.82           C
ATOM   3883  C   LEU E 477      62.258  -5.533  -5.274  1.00109.82           C
ATOM   3884  O   LEU E 477      62.788  -5.620  -6.381  1.00109.82           O
ATOM   3885  N   PRO E 478      62.890  -5.765  -4.161  1.00 83.18           N
ATOM   3886  CA  PRO E 478      64.291  -6.101  -4.148  1.00 83.18           C
ATOM   3887  CD  PRO E 478      62.492  -5.058  -2.956  1.00 83.18           C
ATOM   3888  CB  PRO E 478      64.758  -5.884  -2.712  1.00 83.18           C
ATOM   3889  CG  PRO E 478      63.789  -4.825  -2.168  1.00 83.18           C
ATOM   3890  C   PRO E 478      64.560  -7.494  -4.590  1.00 83.18           C
ATOM   3891  O   PRO E 478      63.631  -8.294  -4.644  1.00 83.18           O
ATOM   3892  N   GLU E 479      65.819  -7.759  -4.982  1.00 78.90           N
ATOM   3893  CA  GLU E 479      66.346  -9.043  -5.353  1.00 78.90           C
ATOM   3894  CB  GLU E 479      67.758  -8.867  -5.925  1.00 78.90           C
ATOM   3895  CG  GLU E 479      67.838  -7.840  -7.053  1.00 78.90           C
ATOM   3896  CD  GLU E 479      69.252  -7.278  -7.015  1.00 78.90           C
ATOM   3897  OE1 GLU E 479      69.868  -7.338  -5.918  1.00 78.90           O
ATOM   3898  OE2 GLU E 479      69.732  -6.778  -8.067  1.00 78.90           O
ATOM   3899  C   GLU E 479      66.527  -9.850  -4.103  1.00 78.90           C
ATOM   3900  O   GLU E 479      66.198 -11.035  -4.043  1.00 78.90           O
ATOM   3901  N   LYS E 480      67.078  -9.189  -3.062  1.00138.19           N
ATOM   3902  CA  LYS E 480      67.398  -9.830  -1.818  1.00138.19           C
ATOM   3903  CB  LYS E 480      68.908  -9.913  -1.544  1.00138.19           C
ATOM   3904  CG  LYS E 480      69.508  -8.561  -1.152  1.00138.19           C
ATOM   3905  CD  LYS E 480      69.240  -7.459  -2.178  1.00138.19           C
ATOM   3906  CE  LYS E 480      68.682  -6.173  -1.563  1.00138.19           C
ATOM   3907  NZ  LYS E 480      68.399  -5.186  -2.627  1.00138.19           N
ATOM   3908  C   LYS E 480      66.836  -8.982  -0.729  1.00138.19           C
ATOM   3909  O   LYS E 480      66.557  -7.801  -0.931  1.00138.19           O
ATOM   3910  N   PHE E 481      66.657  -9.574   0.468  1.00 92.14           N
ATOM   3911  CA  PHE E 481      66.032  -8.846   1.532  1.00 92.14           C
ATOM   3912  CB  PHE E 481      64.510  -8.927   1.302  1.00 92.14           C
ATOM   3913  CG  PHE E 481      63.713  -8.389   2.433  1.00 92.14           C
ATOM   3914  CD1 PHE E 481      63.465  -9.176   3.536  1.00 92.14           C
ATOM   3915  CD2 PHE E 481      63.199  -7.118   2.369  1.00 92.14           C
ATOM   3916  CE1 PHE E 481      62.716  -8.690   4.577  1.00 92.14           C
ATOM   3917  CE2 PHE E 481      62.451  -6.618   3.401  1.00 92.14           C
ATOM   3918  CZ  PHE E 481      62.217  -7.412   4.494  1.00 92.14           C
ATOM   3919  C   PHE E 481      66.382  -9.511   2.836  1.00 92.14           C
ATOM   3920  O   PHE E 481      66.270 -10.729   2.973  1.00 92.14           O
ATOM   3921  N   ASP E 482      66.820  -8.720   3.840  1.00 91.81           N
ATOM   3922  CA  ASP E 482      67.149  -9.276   5.126  1.00 91.81           C
ATOM   3923  CB  ASP E 482      68.611  -9.751   5.219  1.00 91.81           C
ATOM   3924  CG  ASP E 482      68.809 -10.560   6.495  1.00 91.81           C
ATOM   3925  OD1 ASP E 482      67.904 -10.550   7.371  1.00 91.81           O
ATOM   3926  OD2 ASP E 482      69.883 -11.210   6.602  1.00 91.81           O
ATOM   3927  C   ASP E 482      66.954  -8.182   6.136  1.00 91.81           C
ATOM   3928  O   ASP E 482      67.675  -7.186   6.132  1.00 91.81           O
ATOM   3929  N   TRP E 483      65.975  -8.350   7.044  1.00127.62           N
ATOM   3930  CA  TRP E 483      65.654  -7.359   8.037  1.00127.62           C
ATOM   3931  CB  TRP E 483      64.362  -7.620   8.825  1.00127.62           C
ATOM   3932  CG  TRP E 483      63.141  -7.112   8.107  1.00127.62           C
ATOM   3933  CD2 TRP E 483      62.879  -5.709   7.945  1.00127.62           C
ATOM   3934  CD1 TRP E 483      62.113  -7.773   7.503  1.00127.62           C
ATOM   3935  NE1 TRP E 483      61.204  -6.865   7.010  1.00127.62           N
ATOM   3936  CE2 TRP E 483      61.673  -5.591   7.260  1.00127.62           C
ATOM   3937  CE3 TRP E 483      63.590  -4.609   8.339  1.00127.62           C
ATOM   3938  CZ2 TRP E 483      61.156  -4.365   6.951  1.00127.62           C
ATOM   3939  CZ3 TRP E 483      63.068  -3.373   8.024  1.00127.62           C
ATOM   3940  CH2 TRP E 483      61.875  -3.257   7.343  1.00127.62           C
ATOM   3941  C   TRP E 483      66.762  -7.172   9.021  1.00127.62           C
ATOM   3942  O   TRP E 483      66.793  -6.183   9.751  1.00127.62           O
ATOM   3943  N   ARG E 484      67.616  -8.192   9.144  1.00182.45           N
ATOM   3944  CA  ARG E 484      68.751  -8.241  10.016  1.00182.45           C
ATOM   3945  CB  ARG E 484      69.319  -9.663   9.945  1.00182.45           C
ATOM   3946  CG  ARG E 484      70.092 -10.167  11.153  1.00182.45           C
ATOM   3947  CD  ARG E 484      70.330 -11.674  11.048  1.00182.45           C
ATOM   3948  NE  ARG E 484      70.637 -11.948   9.615  1.00182.45           N
ATOM   3949  CZ  ARG E 484      70.652 -13.224   9.125  1.00182.45           C
ATOM   3950  NH1 ARG E 484      70.413 -14.286   9.950  1.00182.45           N
ATOM   3951  NH2 ARG E 484      70.908 -13.432   7.801  1.00182.45           N
ATOM   3952  C   ARG E 484      69.776  -7.267   9.529  1.00182.45           C
ATOM   3953  O   ARG E 484      70.494  -6.657  10.321  1.00182.45           O
ATOM   3954  N   ASP E 485      69.903  -7.120   8.194  1.00 66.59           N
ATOM   3955  CA  ASP E 485      70.904  -6.213   7.713  1.00 66.59           C
ATOM   3956  CB  ASP E 485      72.169  -6.935   7.226  1.00 66.59           C
ATOM   3957  CG  ASP E 485      73.293  -5.922   7.105  1.00 66.59           C
ATOM   3958  OD1 ASP E 485      72.984  -4.706   7.005  1.00 66.59           O
ATOM   3959  OD2 ASP E 485      74.481  -6.347   7.115  1.00 66.59           O
ATOM   3960  C   ASP E 485      70.363  -5.394   6.581  1.00 66.59           C
ATOM   3961  O   ASP E 485      70.475  -5.759   5.410  1.00 66.59           O
ATOM   3962  N   VAL E 486      69.749  -4.245   6.924  1.00129.23           N
ATOM   3963  CA  VAL E 486      69.244  -3.322   5.951  1.00129.23           C
ATOM   3964  CB  VAL E 486      67.857  -2.859   6.310  1.00129.23           C
ATOM   3965  CG1 VAL E 486      67.829  -2.478   7.802  1.00129.23           C
ATOM   3966  CG2 VAL E 486      67.459  -1.704   5.379  1.00129.23           C
ATOM   3967  C   VAL E 486      70.162  -2.136   5.961  1.00129.23           C
ATOM   3968  O   VAL E 486      69.927  -1.148   6.656  1.00129.23           O
ATOM   3969  N   GLY E 487      71.240  -2.198   5.158  1.00 26.67           N
ATOM   3970  CA  GLY E 487      72.143  -1.086   5.080  1.00 26.67           C
ATOM   3971  C   GLY E 487      72.956  -0.988   6.340  1.00 26.67           C
ATOM   3972  O   GLY E 487      73.446   0.084   6.689  1.00 26.67           O
ATOM   3973  N   GLY E 488      73.126  -2.104   7.068  1.00 29.75           N
ATOM   3974  CA  GLY E 488      73.935  -2.104   8.256  1.00 29.75           C
ATOM   3975  C   GLY E 488      73.074  -2.100   9.490  1.00 29.75           C
ATOM   3976  O   GLY E 488      73.545  -2.444  10.573  1.00 29.75           O
ATOM   3977  N   ILE E 489      71.781  -1.744   9.376  1.00108.81           N
ATOM   3978  CA  ILE E 489      70.970  -1.677  10.565  1.00108.81           C
ATOM   3979  CB  ILE E 489      69.967  -0.562  10.546  1.00108.81           C
ATOM   3980  CG1 ILE E 489      70.684   0.789  10.394  1.00108.81           C
ATOM   3981  CG2 ILE E 489      69.123  -0.657  11.830  1.00108.81           C
ATOM   3982  CD1 ILE E 489      71.598   1.134  11.568  1.00108.81           C
ATOM   3983  C   ILE E 489      70.207  -2.959  10.752  1.00108.81           C
ATOM   3984  O   ILE E 489      69.709  -3.543   9.791  1.00108.81           O
ATOM   3985  N   ASP E 490      70.131  -3.435  12.018  1.00 82.11           N
ATOM   3986  CA  ASP E 490      69.452  -4.658  12.378  1.00 82.11           C
ATOM   3987  CB  ASP E 490      70.290  -5.552  13.308  1.00 82.11           C
ATOM   3988  CG  ASP E 490      69.400  -6.674  13.817  1.00 82.11           C
ATOM   3989  OD1 ASP E 490      69.092  -7.609  13.030  1.00 82.11           O
ATOM   3990  OD2 ASP E 490      69.013  -6.603  15.014  1.00 82.11           O
ATOM   3991  C   ASP E 490      68.171  -4.355  13.111  1.00 82.11           C
ATOM   3992  O   ASP E 490      68.168  -3.683  14.141  1.00 82.11           O
ATOM   3993  N   TYR E 491      67.034  -4.745  12.499  1.00160.50           N
ATOM   3994  CA  TYR E 491      65.683  -4.661  13.000  1.00160.50           C
ATOM   3995  CB  TYR E 491      64.686  -4.164  11.947  1.00160.50           C
ATOM   3996  CG  TYR E 491      65.048  -2.715  11.882  1.00160.50           C
ATOM   3997  CD1 TYR E 491      64.537  -1.845  12.820  1.00160.50           C
ATOM   3998  CD2 TYR E 491      65.905  -2.230  10.919  1.00160.50           C
ATOM   3999  CE1 TYR E 491      64.861  -0.508  12.800  1.00160.50           C
ATOM   4000  CE2 TYR E 491      66.233  -0.893  10.893  1.00160.50           C
ATOM   4001  CZ  TYR E 491      65.712  -0.032  11.833  1.00160.50           C
ATOM   4002  OH  TYR E 491      66.050   1.336  11.810  1.00160.50           O
ATOM   4003  C   TYR E 491      65.172  -5.835  13.810  1.00160.50           C
ATOM   4004  O   TYR E 491      64.098  -5.742  14.401  1.00160.50           O
ATOM   4005  N   VAL E 492      65.820  -7.018  13.746  1.00 70.28           N
ATOM   4006  CA  VAL E 492      65.297  -8.192  14.407  1.00 70.28           C
ATOM   4007  CB  VAL E 492      65.665  -9.454  13.678  1.00 70.28           C
ATOM   4008  CG1 VAL E 492      65.089 -10.665  14.430  1.00 70.28           C
ATOM   4009  CG2 VAL E 492      65.199  -9.322  12.220  1.00 70.28           C
ATOM   4010  C   VAL E 492      65.830  -8.322  15.813  1.00 70.28           C
ATOM   4011  O   VAL E 492      67.001  -8.064  16.087  1.00 70.28           O
ATOM   4012  N   SER E 493      64.954  -8.747  16.756  1.00 53.27           N
ATOM   4013  CA  SER E 493      65.329  -8.936  18.136  1.00 53.27           C
ATOM   4014  CB  SER E 493      64.126  -9.016  19.093  1.00 53.27           C
ATOM   4015  OG  SER E 493      63.320 -10.140  18.773  1.00 53.27           O
ATOM   4016  C   SER E 493      66.094 -10.225  18.224  1.00 53.27           C
ATOM   4017  O   SER E 493      66.115 -11.004  17.274  1.00 53.27           O
ATOM   4018  N   PRO E 494      66.711 -10.473  19.354  1.00 69.38           N
ATOM   4019  CA  PRO E 494      67.575 -11.616  19.516  1.00 69.38           C
ATOM   4020  CD  PRO E 494      67.067  -9.390  20.257  1.00 69.38           C
ATOM   4021  CB  PRO E 494      68.295 -11.404  20.844  1.00 69.38           C
ATOM   4022  CG  PRO E 494      68.316  -9.875  21.011  1.00 69.38           C
ATOM   4023  C   PRO E 494      66.887 -12.938  19.450  1.00 69.38           C
ATOM   4024  O   PRO E 494      65.686 -13.015  19.706  1.00 69.38           O
ATOM   4025  N   VAL E 495      67.653 -13.989  19.090  1.00 36.45           N
ATOM   4026  CA  VAL E 495      67.152 -15.333  19.030  1.00 36.45           C
ATOM   4027  CB  VAL E 495      68.119 -16.301  18.406  1.00 36.45           C
ATOM   4028  CG1 VAL E 495      67.557 -17.726  18.553  1.00 36.45           C
ATOM   4029  CG2 VAL E 495      68.377 -15.880  16.949  1.00 36.45           C
ATOM   4030  C   VAL E 495      66.955 -15.774  20.443  1.00 36.45           C
ATOM   4031  O   VAL E 495      67.732 -15.416  21.325  1.00 36.45           O
ATOM   4032  N   ARG E 496      65.887 -16.556  20.691  1.00130.20           N
ATOM   4033  CA  ARG E 496      65.583 -17.019  22.016  1.00130.20           C
ATOM   4034  CB  ARG E 496      64.283 -16.417  22.581  1.00130.20           C
ATOM   4035  CG  ARG E 496      64.362 -14.911  22.842  1.00130.20           C
ATOM   4036  CD  ARG E 496      64.101 -14.524  24.300  1.00130.20           C
ATOM   4037  NE  ARG E 496      62.657 -14.769  24.580  1.00130.20           N
ATOM   4038  CZ  ARG E 496      62.216 -14.889  25.867  1.00130.20           C
ATOM   4039  NH1 ARG E 496      63.100 -14.814  26.904  1.00130.20           N
ATOM   4040  NH2 ARG E 496      60.890 -15.083  26.122  1.00130.20           N
ATOM   4041  C   ARG E 496      65.385 -18.503  21.965  1.00130.20           C
ATOM   4042  O   ARG E 496      65.350 -19.103  20.891  1.00130.20           O
ATOM   4043  N   ASP E 497      65.292 -19.137  23.154  1.00 51.97           N
ATOM   4044  CA  ASP E 497      65.106 -20.558  23.239  1.00 51.97           C
ATOM   4045  CB  ASP E 497      66.204 -21.240  24.076  1.00 51.97           C
ATOM   4046  CG  ASP E 497      66.109 -22.749  23.907  1.00 51.97           C
ATOM   4047  OD1 ASP E 497      65.086 -23.226  23.347  1.00 51.97           O
ATOM   4048  OD2 ASP E 497      67.067 -23.446  24.337  1.00 51.97           O
ATOM   4049  C   ASP E 497      63.787 -20.829  23.911  1.00 51.97           C
ATOM   4050  O   ASP E 497      63.539 -20.389  25.031  1.00 51.97           O
ATOM   4051  N   GLN E 498      62.908 -21.565  23.205  1.00146.30           N
ATOM   4052  CA  GLN E 498      61.589 -21.997  23.595  1.00146.30           C
ATOM   4053  CB  GLN E 498      60.938 -22.718  22.404  1.00146.30           C
ATOM   4054  CG  GLN E 498      59.550 -23.308  22.625  1.00146.30           C
ATOM   4055  CD  GLN E 498      59.192 -24.056  21.341  1.00146.30           C
ATOM   4056  OE1 GLN E 498      58.061 -24.499  21.155  1.00146.30           O
ATOM   4057  NE2 GLN E 498      60.188 -24.200  20.426  1.00146.30           N
ATOM   4058  C   GLN E 498      61.702 -22.979  24.720  1.00146.30           C
ATOM   4059  O   GLN E 498      60.828 -23.058  25.585  1.00146.30           O
ATOM   4060  N   GLY E 499      62.772 -23.794  24.708  1.00 26.51           N
ATOM   4061  CA  GLY E 499      62.933 -24.770  25.741  1.00 26.51           C
ATOM   4062  C   GLY E 499      61.999 -25.899  25.436  1.00 26.51           C
ATOM   4063  O   GLY E 499      61.624 -26.123  24.287  1.00 26.51           O
ATOM   4064  N   ILE E 500      61.606 -26.630  26.494  1.00 52.71           N
ATOM   4065  CA  ILE E 500      60.775 -27.800  26.457  1.00 52.71           C
ATOM   4066  CB  ILE E 500      60.616 -28.418  27.816  1.00 52.71           C
ATOM   4067  CG1 ILE E 500      61.982 -28.823  28.392  1.00 52.71           C
ATOM   4068  CG2 ILE E 500      59.626 -29.590  27.693  1.00 52.71           C
ATOM   4069  CD1 ILE E 500      61.937 -29.147  29.885  1.00 52.71           C
ATOM   4070  C   ILE E 500      59.386 -27.482  25.979  1.00 52.71           C
ATOM   4071  O   ILE E 500      58.766 -28.289  25.291  1.00 52.71           O
ATOM   4072  N   CYS E 501      58.853 -26.309  26.364  1.00 73.39           N
ATOM   4073  CA  CYS E 501      57.476 -25.936  26.145  1.00 73.39           C
ATOM   4074  CB  CYS E 501      57.161 -24.604  26.857  1.00 73.39           C
ATOM   4075  SG  CYS E 501      55.432 -24.061  26.767  1.00 73.39           S
ATOM   4076  C   CYS E 501      57.161 -25.780  24.677  1.00 73.39           C
ATOM   4077  O   CYS E 501      57.961 -25.255  23.907  1.00 73.39           O
ATOM   4078  N   GLY E 502      55.952 -26.220  24.249  1.00 57.06           N
ATOM   4079  CA  GLY E 502      55.585 -26.119  22.856  1.00 57.06           C
ATOM   4080  C   GLY E 502      55.067 -24.733  22.634  1.00 57.06           C
ATOM   4081  O   GLY E 502      53.906 -24.526  22.278  1.00 57.06           O
ATOM   4082  N   SER E 503      55.959 -23.755  22.873  1.00105.28           N
ATOM   4083  CA  SER E 503      55.722 -22.341  22.830  1.00105.28           C
ATOM   4084  CB  SER E 503      56.539 -21.607  23.910  1.00105.28           C
ATOM   4085  OG  SER E 503      56.166 -20.239  23.982  1.00105.28           O
ATOM   4086  C   SER E 503      56.006 -21.680  21.499  1.00105.28           C
ATOM   4087  O   SER E 503      55.941 -20.455  21.423  1.00105.28           O
ATOM   4088  N   CYS E 504      56.287 -22.424  20.411  1.00 66.14           N
ATOM   4089  CA  CYS E 504      56.759 -21.821  19.185  1.00 66.14           C
ATOM   4090  CB  CYS E 504      56.878 -22.840  18.039  1.00 66.14           C
ATOM   4091  SG  CYS E 504      55.277 -23.581  17.601  1.00 66.14           S
ATOM   4092  C   CYS E 504      55.860 -20.709  18.710  1.00 66.14           C
ATOM   4093  O   CYS E 504      56.346 -19.639  18.345  1.00 66.14           O
ATOM   4094  N   TYR E 505      54.529 -20.894  18.741  1.00 71.64           N
ATOM   4095  CA  TYR E 505      53.610 -19.911  18.225  1.00 71.64           C
ATOM   4096  CB  TYR E 505      52.135 -20.339  18.356  1.00 71.64           C
ATOM   4097  CG  TYR E 505      51.773 -20.443  19.800  1.00 71.64           C
ATOM   4098  CD1 TYR E 505      52.098 -21.561  20.536  1.00 71.64           C
ATOM   4099  CD2 TYR E 505      51.093 -19.418  20.417  1.00 71.64           C
ATOM   4100  CE1 TYR E 505      51.756 -21.650  21.866  1.00 71.64           C
ATOM   4101  CE2 TYR E 505      50.748 -19.501  21.745  1.00 71.64           C
ATOM   4102  CZ  TYR E 505      51.079 -20.618  22.473  1.00 71.64           C
ATOM   4103  OH  TYR E 505      50.726 -20.702  23.837  1.00 71.64           O
ATOM   4104  C   TYR E 505      53.789 -18.609  18.940  1.00 71.64           C
ATOM   4105  O   TYR E 505      53.692 -17.543  18.331  1.00 71.64           O
ATOM   4106  N   ALA E 506      54.001 -18.660  20.266  1.00 44.84           N
ATOM   4107  CA  ALA E 506      54.174 -17.463  21.041  1.00 44.84           C
ATOM   4108  CB  ALA E 506      54.240 -17.737  22.552  1.00 44.84           C
ATOM   4109  C   ALA E 506      55.443 -16.764  20.654  1.00 44.84           C
ATOM   4110  O   ALA E 506      55.465 -15.543  20.508  1.00 44.84           O
ATOM   4111  N   PHE E 507      56.544 -17.524  20.481  1.00 59.30           N
ATOM   4112  CA  PHE E 507      57.806 -16.925  20.145  1.00 59.30           C
ATOM   4113  CB  PHE E 507      58.975 -17.930  20.117  1.00 59.30           C
ATOM   4114  CG  PHE E 507      59.389 -18.208  21.525  1.00 59.30           C
ATOM   4115  CD1 PHE E 507      58.658 -19.046  22.335  1.00 59.30           C
ATOM   4116  CD2 PHE E 507      60.531 -17.629  22.032  1.00 59.30           C
ATOM   4117  CE1 PHE E 507      59.055 -19.293  23.630  1.00 59.30           C
ATOM   4118  CE2 PHE E 507      60.932 -17.871  23.325  1.00 59.30           C
ATOM   4119  CZ  PHE E 507      60.192 -18.704  24.129  1.00 59.30           C
ATOM   4120  C   PHE E 507      57.717 -16.271  18.798  1.00 59.30           C
ATOM   4121  O   PHE E 507      58.181 -15.147  18.616  1.00 59.30           O
ATOM   4122  N   ALA E 508      57.109 -16.955  17.811  1.00 30.71           N
ATOM   4123  CA  ALA E 508      57.012 -16.399  16.490  1.00 30.71           C
ATOM   4124  CB  ALA E 508      56.293 -17.333  15.502  1.00 30.71           C
ATOM   4125  C   ALA E 508      56.218 -15.132  16.569  1.00 30.71           C
ATOM   4126  O   ALA E 508      56.574 -14.120  15.967  1.00 30.71           O
ATOM   4127  N   SER E 509      55.122 -15.152  17.345  1.00 38.30           N
ATOM   4128  CA  SER E 509      54.256 -14.012  17.453  1.00 38.30           C
ATOM   4129  CB  SER E 509      53.041 -14.269  18.360  1.00 38.30           C
ATOM   4130  OG  SER E 509      52.209 -15.269  17.790  1.00 38.30           O
ATOM   4131  C   SER E 509      54.998 -12.842  18.026  1.00 38.30           C
ATOM   4132  O   SER E 509      54.943 -11.745  17.473  1.00 38.30           O
ATOM   4133  N   THR E 510      55.722 -13.043  19.144  1.00 35.79           N
ATOM   4134  CA  THR E 510      56.421 -11.968  19.793  1.00 35.79           C
ATOM   4135  CB  THR E 510      57.107 -12.411  21.049  1.00 35.79           C
ATOM   4136  OG1 THR E 510      56.161 -12.974  21.946  1.00 35.79           O
ATOM   4137  CG2 THR E 510      57.784 -11.195  21.696  1.00 35.79           C
ATOM   4138  C   THR E 510      57.477 -11.458  18.867  1.00 35.79           C
ATOM   4139  O   THR E 510      57.693 -10.252  18.761  1.00 35.79           O
ATOM   4140  N   ALA E 511      58.155 -12.377  18.157  1.00 32.50           N
ATOM   4141  CA  ALA E 511      59.238 -12.003  17.297  1.00 32.50           C
ATOM   4142  CB  ALA E 511      59.872 -13.206  16.581  1.00 32.50           C
ATOM   4143  C   ALA E 511      58.740 -11.069  16.238  1.00 32.50           C
ATOM   4144  O   ALA E 511      59.402 -10.085  15.914  1.00 32.50           O
ATOM   4145  N   THR E 512      57.559 -11.352  15.661  1.00107.75           N
ATOM   4146  CA  THR E 512      57.054 -10.506  14.618  1.00107.75           C
ATOM   4147  CB  THR E 512      55.756 -10.998  14.047  1.00107.75           C
ATOM   4148  OG1 THR E 512      54.733 -10.944  15.031  1.00107.75           O
ATOM   4149  CG2 THR E 512      55.951 -12.446  13.571  1.00107.75           C
ATOM   4150  C   THR E 512      56.800  -9.133  15.168  1.00107.75           C
ATOM   4151  O   THR E 512      57.239  -8.131  14.608  1.00107.75           O
ATOM   4152  N   GLN E 513      56.106  -9.055  16.315  1.00 51.63           N
ATOM   4153  CA  GLN E 513      55.740  -7.787  16.885  1.00 51.63           C
ATOM   4154  CB  GLN E 513      54.849  -7.939  18.130  1.00 51.63           C
ATOM   4155  CG  GLN E 513      53.479  -8.541  17.810  1.00 51.63           C
ATOM   4156  CD  GLN E 513      52.681  -8.646  19.102  1.00 51.63           C
ATOM   4157  OE1 GLN E 513      53.098  -9.309  20.050  1.00 51.63           O
ATOM   4158  NE2 GLN E 513      51.499  -7.976  19.140  1.00 51.63           N
ATOM   4159  C   GLN E 513      56.960  -7.010  17.278  1.00 51.63           C
ATOM   4160  O   GLN E 513      56.987  -5.788  17.142  1.00 51.63           O
ATOM   4161  N   GLU E 514      57.995  -7.687  17.805  1.00 49.21           N
ATOM   4162  CA  GLU E 514      59.164  -6.984  18.263  1.00 49.21           C
ATOM   4163  CB  GLU E 514      60.145  -7.880  19.040  1.00 49.21           C
ATOM   4164  CG  GLU E 514      59.574  -8.367  20.376  1.00 49.21           C
ATOM   4165  CD  GLU E 514      60.651  -9.164  21.099  1.00 49.21           C
ATOM   4166  OE1 GLU E 514      61.854  -8.863  20.877  1.00 49.21           O
ATOM   4167  OE2 GLU E 514      60.286 -10.081  21.882  1.00 49.21           O
ATOM   4168  C   GLU E 514      59.901  -6.351  17.118  1.00 49.21           C
ATOM   4169  O   GLU E 514      60.368  -5.219  17.235  1.00 49.21           O
ATOM   4170  N   SER E 515      60.045  -7.066  15.983  1.00 80.33           N
ATOM   4171  CA  SER E 515      60.761  -6.526  14.860  1.00 80.33           C
ATOM   4172  CB  SER E 515      60.956  -7.556  13.734  1.00 80.33           C
ATOM   4173  OG  SER E 515      61.749  -8.639  14.196  1.00 80.33           O
ATOM   4174  C   SER E 515      59.994  -5.374  14.277  1.00 80.33           C
ATOM   4175  O   SER E 515      60.563  -4.328  13.968  1.00 80.33           O
ATOM   4176  N   ARG E 516      58.665  -5.536  14.134  1.00130.73           N
ATOM   4177  CA  ARG E 516      57.835  -4.532  13.527  1.00130.73           C
ATOM   4178  CB  ARG E 516      56.358  -4.940  13.418  1.00130.73           C
ATOM   4179  CG  ARG E 516      56.029  -5.832  12.221  1.00130.73           C
ATOM   4180  CD  ARG E 516      54.541  -6.158  12.174  1.00130.73           C
ATOM   4181  NE  ARG E 516      54.077  -6.092  10.756  1.00130.73           N
ATOM   4182  CZ  ARG E 516      53.867  -7.220  10.018  1.00130.73           C
ATOM   4183  NH1 ARG E 516      54.089  -8.457  10.544  1.00130.73           N
ATOM   4184  NH2 ARG E 516      53.389  -7.109   8.750  1.00130.73           N
ATOM   4185  C   ARG E 516      57.876  -3.272  14.328  1.00130.73           C
ATOM   4186  O   ARG E 516      57.818  -2.176  13.774  1.00130.73           O
ATOM   4187  N   LEU E 517      57.926  -3.389  15.664  1.00 40.17           N
ATOM   4188  CA  LEU E 517      57.987  -2.219  16.490  1.00 40.17           C
ATOM   4189  CB  LEU E 517      57.941  -2.534  17.995  1.00 40.17           C
ATOM   4190  CG  LEU E 517      56.611  -3.167  18.450  1.00 40.17           C
ATOM   4191  CD1 LEU E 517      56.618  -3.450  19.961  1.00 40.17           C
ATOM   4192  CD2 LEU E 517      55.405  -2.325  18.002  1.00 40.17           C
ATOM   4193  C   LEU E 517      59.282  -1.528  16.203  1.00 40.17           C
ATOM   4194  O   LEU E 517      59.340  -0.301  16.145  1.00 40.17           O
ATOM   4195  N   ARG E 518      60.365  -2.307  16.022  1.00102.49           N
ATOM   4196  CA  ARG E 518      61.653  -1.722  15.783  1.00102.49           C
ATOM   4197  CB  ARG E 518      62.809  -2.740  15.786  1.00102.49           C
ATOM   4198  CG  ARG E 518      63.300  -3.079  17.199  1.00102.49           C
ATOM   4199  CD  ARG E 518      64.476  -4.060  17.229  1.00102.49           C
ATOM   4200  NE  ARG E 518      65.101  -3.988  18.583  1.00102.49           N
ATOM   4201  CZ  ARG E 518      64.999  -5.026  19.464  1.00102.49           C
ATOM   4202  NH1 ARG E 518      64.304  -6.148  19.124  1.00102.49           N
ATOM   4203  NH2 ARG E 518      65.616  -4.945  20.679  1.00102.49           N
ATOM   4204  C   ARG E 518      61.662  -0.968  14.488  1.00102.49           C
ATOM   4205  O   ARG E 518      62.156   0.155  14.428  1.00102.49           O
ATOM   4206  N   VAL E 519      61.106  -1.551  13.411  1.00 41.72           N
ATOM   4207  CA  VAL E 519      61.104  -0.889  12.135  1.00 41.72           C
ATOM   4208  CB  VAL E 519      60.524  -1.742  11.045  1.00 41.72           C
ATOM   4209  CG1 VAL E 519      60.499  -0.923   9.743  1.00 41.72           C
ATOM   4210  CG2 VAL E 519      61.341  -3.042  10.948  1.00 41.72           C
ATOM   4211  C   VAL E 519      60.276   0.359  12.205  1.00 41.72           C
ATOM   4212  O   VAL E 519      60.672   1.402  11.686  1.00 41.72           O
ATOM   4213  N   MET E 520      59.102   0.290  12.861  1.00163.28           N
ATOM   4214  CA  MET E 520      58.192   1.403  12.873  1.00163.28           C
ATOM   4215  CB  MET E 520      56.855   1.075  13.560  1.00163.28           C
ATOM   4216  CG  MET E 520      55.745   2.073  13.221  1.00163.28           C
ATOM   4217  SD  MET E 520      55.910   3.705  14.001  1.00163.28           S
ATOM   4218  CE  MET E 520      54.954   3.240  15.470  1.00163.28           C
ATOM   4219  C   MET E 520      58.809   2.582  13.567  1.00163.28           C
ATOM   4220  O   MET E 520      58.636   3.719  13.138  1.00163.28           O
ATOM   4221  N   THR E 521      59.492   2.325  14.693  1.00 95.47           N
ATOM   4222  CA  THR E 521      60.170   3.262  15.550  1.00 95.47           C
ATOM   4223  CB  THR E 521      60.283   2.757  16.956  1.00 95.47           C
ATOM   4224  OG1 THR E 521      61.062   1.572  16.996  1.00 95.47           O
ATOM   4225  CG2 THR E 521      58.861   2.470  17.468  1.00 95.47           C
ATOM   4226  C   THR E 521      61.544   3.582  15.048  1.00 95.47           C
ATOM   4227  O   THR E 521      62.220   4.434  15.622  1.00 95.47           O
ATOM   4228  N   ASN E 522      62.029   2.834  14.039  1.00147.02           N
ATOM   4229  CA  ASN E 522      63.367   2.935  13.522  1.00147.02           C
ATOM   4230  CB  ASN E 522      63.714   4.171  12.656  1.00147.02           C
ATOM   4231  CG  ASN E 522      63.658   5.486  13.413  1.00147.02           C
ATOM   4232  OD1 ASN E 522      62.581   6.015  13.672  1.00147.02           O
ATOM   4233  ND2 ASN E 522      64.850   6.056  13.739  1.00147.02           N
ATOM   4234  C   ASN E 522      64.351   2.727  14.626  1.00147.02           C
ATOM   4235  O   ASN E 522      65.298   3.487  14.824  1.00147.02           O
ATOM   4236  N   ASN E 523      64.111   1.633  15.368  1.00112.00           N
ATOM   4237  CA  ASN E 523      64.985   1.125  16.377  1.00112.00           C
ATOM   4238  CB  ASN E 523      66.410   1.041  15.809  1.00112.00           C
ATOM   4239  CG  ASN E 523      67.055  -0.236  16.304  1.00112.00           C
ATOM   4240  OD1 ASN E 523      66.604  -0.844  17.272  1.00112.00           O
ATOM   4241  ND2 ASN E 523      68.118  -0.681  15.582  1.00112.00           N
ATOM   4242  C   ASN E 523      64.965   2.035  17.565  1.00112.00           C
ATOM   4243  O   ASN E 523      65.789   1.909  18.470  1.00112.00           O
ATOM   4244  N   ASN E 524      63.992   2.964  17.603  1.00 41.93           N
ATOM   4245  CA  ASN E 524      63.841   3.835  18.731  1.00 41.93           C
ATOM   4246  CB  ASN E 524      62.739   4.884  18.507  1.00 41.93           C
ATOM   4247  CG  ASN E 524      62.709   5.823  19.704  1.00 41.93           C
ATOM   4248  OD1 ASN E 524      63.421   5.625  20.688  1.00 41.93           O
ATOM   4249  ND2 ASN E 524      61.844   6.870  19.626  1.00 41.93           N
ATOM   4250  C   ASN E 524      63.433   2.990  19.904  1.00 41.93           C
ATOM   4251  O   ASN E 524      63.955   3.161  21.007  1.00 41.93           O
ATOM   4252  N   VAL E 525      62.485   2.048  19.684  1.00115.92           N
ATOM   4253  CA  VAL E 525      62.002   1.196  20.743  1.00115.92           C
ATOM   4254  CB  VAL E 525      60.516   1.284  20.952  1.00115.92           C
ATOM   4255  CG1 VAL E 525      60.172   2.735  21.331  1.00115.92           C
ATOM   4256  CG2 VAL E 525      59.786   0.782  19.697  1.00115.92           C
ATOM   4257  C   VAL E 525      62.350  -0.238  20.423  1.00115.92           C
ATOM   4258  O   VAL E 525      62.029  -0.761  19.359  1.00115.92           O
ATOM   4259  N   LYS E 526      63.128  -0.840  21.340  1.00226.89           N
ATOM   4260  CA  LYS E 526      63.709  -2.158  21.453  1.00226.89           C
ATOM   4261  CB  LYS E 526      65.078  -2.085  22.147  1.00226.89           C
ATOM   4262  CG  LYS E 526      65.004  -1.511  23.564  1.00226.89           C
ATOM   4263  CD  LYS E 526      66.356  -1.430  24.276  1.00226.89           C
ATOM   4264  CE  LYS E 526      67.093  -2.765  24.365  1.00226.89           C
ATOM   4265  NZ  LYS E 526      66.324  -3.715  25.196  1.00226.89           N
ATOM   4266  C   LYS E 526      62.910  -3.239  22.153  1.00226.89           C
ATOM   4267  O   LYS E 526      63.447  -4.331  22.328  1.00226.89           O
ATOM   4268  N   VAL E 527      61.699  -2.971  22.681  1.00131.22           N
ATOM   4269  CA  VAL E 527      61.014  -3.864  23.598  1.00131.22           C
ATOM   4270  CB  VAL E 527      59.566  -3.514  23.787  1.00131.22           C
ATOM   4271  CG1 VAL E 527      58.827  -3.746  22.457  1.00131.22           C
ATOM   4272  CG2 VAL E 527      59.013  -4.341  24.959  1.00131.22           C
ATOM   4273  C   VAL E 527      61.077  -5.331  23.262  1.00131.22           C
ATOM   4274  O   VAL E 527      61.025  -5.750  22.106  1.00131.22           O
ATOM   4275  N   VAL E 528      61.230  -6.154  24.328  1.00109.51           N
ATOM   4276  CA  VAL E 528      61.196  -7.587  24.231  1.00109.51           C
ATOM   4277  CB  VAL E 528      62.354  -8.261  24.917  1.00109.51           C
ATOM   4278  CG1 VAL E 528      63.632  -7.904  24.141  1.00109.51           C
ATOM   4279  CG2 VAL E 528      62.413  -7.817  26.390  1.00109.51           C
ATOM   4280  C   VAL E 528      59.911  -7.997  24.891  1.00109.51           C
ATOM   4281  O   VAL E 528      59.697  -7.751  26.078  1.00109.51           O
ATOM   4282  N   MET E 529      59.008  -8.629  24.117  1.00 70.32           N
ATOM   4283  CA  MET E 529      57.710  -8.997  24.610  1.00 70.32           C
ATOM   4284  CB  MET E 529      56.666  -9.138  23.489  1.00 70.32           C
ATOM   4285  CG  MET E 529      56.407  -7.818  22.760  1.00 70.32           C
ATOM   4286  SD  MET E 529      55.199  -7.905  21.405  1.00 70.32           S
ATOM   4287  CE  MET E 529      55.329  -6.142  20.987  1.00 70.32           C
ATOM   4288  C   MET E 529      57.809 -10.301  25.345  1.00 70.32           C
ATOM   4289  O   MET E 529      58.816 -10.999  25.247  1.00 70.32           O
ATOM   4290  N   SER E 530      56.754 -10.660  26.116  1.00 66.80           N
ATOM   4291  CA  SER E 530      56.816 -11.853  26.923  1.00 66.80           C
ATOM   4292  CB  SER E 530      56.319 -11.618  28.358  1.00 66.80           C
ATOM   4293  OG  SER E 530      56.298 -12.846  29.069  1.00 66.80           O
ATOM   4294  C   SER E 530      55.974 -12.968  26.360  1.00 66.80           C
ATOM   4295  O   SER E 530      54.747 -12.890  26.309  1.00 66.80           O
ATOM   4296  N   PRO E 531      56.631 -14.023  25.940  1.00 84.99           N
ATOM   4297  CA  PRO E 531      55.945 -15.190  25.440  1.00 84.99           C
ATOM   4298  CD  PRO E 531      57.951 -13.878  25.348  1.00 84.99           C
ATOM   4299  CB  PRO E 531      57.007 -16.028  24.731  1.00 84.99           C
ATOM   4300  CG  PRO E 531      58.061 -14.996  24.298  1.00 84.99           C
ATOM   4301  C   PRO E 531      55.258 -15.939  26.538  1.00 84.99           C
ATOM   4302  O   PRO E 531      54.270 -16.626  26.285  1.00 84.99           O
ATOM   4303  N   GLN E 532      55.785 -15.836  27.767  1.00 62.49           N
ATOM   4304  CA  GLN E 532      55.262 -16.590  28.865  1.00 62.49           C
ATOM   4305  CB  GLN E 532      56.144 -16.513  30.119  1.00 62.49           C
ATOM   4306  CG  GLN E 532      55.631 -17.394  31.257  1.00 62.49           C
ATOM   4307  CD  GLN E 532      55.697 -18.847  30.816  1.00 62.49           C
ATOM   4308  OE1 GLN E 532      56.716 -19.313  30.308  1.00 62.49           O
ATOM   4309  NE2 GLN E 532      54.573 -19.586  31.013  1.00 62.49           N
ATOM   4310  C   GLN E 532      53.885 -16.126  29.219  1.00 62.49           C
ATOM   4311  O   GLN E 532      53.025 -16.939  29.560  1.00 62.49           O
ATOM   4312  N   GLU E 533      53.620 -14.807  29.151  1.00138.26           N
ATOM   4313  CA  GLU E 533      52.319 -14.378  29.570  1.00138.26           C
ATOM   4314  CB  GLU E 533      52.145 -12.846  29.654  1.00138.26           C
ATOM   4315  CG  GLU E 533      51.927 -12.113  28.334  1.00138.26           C
ATOM   4316  CD  GLU E 533      50.424 -12.052  28.094  1.00138.26           C
ATOM   4317  OE1 GLU E 533      49.680 -12.767  28.816  1.00138.26           O
ATOM   4318  OE2 GLU E 533      49.995 -11.284  27.193  1.00138.26           O
ATOM   4319  C   GLU E 533      51.300 -14.977  28.653  1.00138.26           C
ATOM   4320  O   GLU E 533      50.214 -15.360  29.087  1.00138.26           O
ATOM   4321  N   VAL E 534      51.622 -15.077  27.351  1.00 46.98           N
ATOM   4322  CA  VAL E 534      50.706 -15.675  26.425  1.00 46.98           C
ATOM   4323  CB  VAL E 534      51.221 -15.657  25.014  1.00 46.98           C
ATOM   4324  CG1 VAL E 534      50.248 -16.450  24.127  1.00 46.98           C
ATOM   4325  CG2 VAL E 534      51.412 -14.195  24.576  1.00 46.98           C
ATOM   4326  C   VAL E 534      50.511 -17.108  26.811  1.00 46.98           C
ATOM   4327  O   VAL E 534      49.386 -17.606  26.852  1.00 46.98           O
ATOM   4328  N   VAL E 535      51.614 -17.811  27.124  1.00 53.33           N
ATOM   4329  CA  VAL E 535      51.522 -19.207  27.454  1.00 53.33           C
ATOM   4330  CB  VAL E 535      52.862 -19.835  27.717  1.00 53.33           C
ATOM   4331  CG1 VAL E 535      52.644 -21.288  28.181  1.00 53.33           C
ATOM   4332  CG2 VAL E 535      53.719 -19.710  26.445  1.00 53.33           C
ATOM   4333  C   VAL E 535      50.689 -19.407  28.686  1.00 53.33           C
ATOM   4334  O   VAL E 535      49.879 -20.330  28.745  1.00 53.33           O
ATOM   4335  N   SER E 536      50.902 -18.591  29.735  1.00 79.45           N
ATOM   4336  CA  SER E 536      50.169 -18.805  30.956  1.00 79.45           C
ATOM   4337  CB  SER E 536      50.876 -18.178  32.172  1.00 79.45           C
ATOM   4338  OG  SER E 536      52.137 -18.799  32.376  1.00 79.45           O
ATOM   4339  C   SER E 536      48.763 -18.261  30.936  1.00 79.45           C
ATOM   4340  O   SER E 536      47.846 -18.897  31.453  1.00 79.45           O
ATOM   4341  N   CYS E 537      48.602 -17.002  30.473  1.00113.37           N
ATOM   4342  CA  CYS E 537      47.365 -16.259  30.505  1.00113.37           C
ATOM   4343  CB  CYS E 537      47.683 -14.752  30.596  1.00113.37           C
ATOM   4344  SG  CYS E 537      49.107 -14.408  31.695  1.00113.37           S
ATOM   4345  C   CYS E 537      46.383 -16.466  29.372  1.00113.37           C
ATOM   4346  O   CYS E 537      45.173 -16.445  29.594  1.00113.37           O
ATOM   4347  N   SER E 538      46.866 -16.653  28.126  1.00 79.30           N
ATOM   4348  CA  SER E 538      46.006 -16.570  26.970  1.00 79.30           C
ATOM   4349  CB  SER E 538      46.795 -16.336  25.669  1.00 79.30           C
ATOM   4350  OG  SER E 538      45.910 -16.261  24.562  1.00 79.30           O
ATOM   4351  C   SER E 538      45.107 -17.754  26.758  1.00 79.30           C
ATOM   4352  O   SER E 538      45.538 -18.900  26.639  1.00 79.30           O
ATOM   4353  N   GLU E 539      43.796 -17.448  26.687  1.00120.21           N
ATOM   4354  CA  GLU E 539      42.691 -18.335  26.442  1.00120.21           C
ATOM   4355  CB  GLU E 539      41.347 -17.663  26.773  1.00120.21           C
ATOM   4356  CG  GLU E 539      41.193 -17.252  28.242  1.00120.21           C
ATOM   4357  CD  GLU E 539      40.400 -18.319  28.986  1.00120.21           C
ATOM   4358  OE1 GLU E 539      39.973 -19.309  28.336  1.00120.21           O
ATOM   4359  OE2 GLU E 539      40.203 -18.149  30.219  1.00120.21           O
ATOM   4360  C   GLU E 539      42.645 -18.704  24.980  1.00120.21           C
ATOM   4361  O   GLU E 539      42.002 -19.680  24.595  1.00120.21           O
ATOM   4362  N   TYR E 540      43.241 -17.846  24.128  1.00178.23           N
ATOM   4363  CA  TYR E 540      43.297 -17.965  22.696  1.00178.23           C
ATOM   4364  CB  TYR E 540      43.720 -16.687  21.950  1.00178.23           C
ATOM   4365  CG  TYR E 540      42.620 -15.703  22.161  1.00178.23           C
ATOM   4366  CD1 TYR E 540      41.315 -16.063  21.912  1.00178.23           C
ATOM   4367  CD2 TYR E 540      42.887 -14.414  22.558  1.00178.23           C
ATOM   4368  CE1 TYR E 540      40.289 -15.166  22.094  1.00178.23           C
ATOM   4369  CE2 TYR E 540      41.867 -13.511  22.739  1.00178.23           C
ATOM   4370  CZ  TYR E 540      40.565 -13.886  22.512  1.00178.23           C
ATOM   4371  OH  TYR E 540      39.518 -12.958  22.700  1.00178.23           O
ATOM   4372  C   TYR E 540      44.186 -19.092  22.272  1.00178.23           C
ATOM   4373  O   TYR E 540      44.206 -19.437  21.091  1.00178.23           O
ATOM   4374  N   ALA E 541      45.061 -19.575  23.178  1.00 77.28           N
ATOM   4375  CA  ALA E 541      45.979 -20.638  22.872  1.00 77.28           C
ATOM   4376  CB  ALA E 541      47.424 -20.150  22.673  1.00 77.28           C
ATOM   4377  C   ALA E 541      46.001 -21.649  23.993  1.00 77.28           C
ATOM   4378  O   ALA E 541      45.351 -21.501  25.025  1.00 77.28           O
ATOM   4379  N   GLN E 542      46.704 -22.763  23.712  1.00178.87           N
ATOM   4380  CA  GLN E 542      46.953 -23.967  24.461  1.00178.87           C
ATOM   4381  CB  GLN E 542      47.196 -25.172  23.538  1.00178.87           C
ATOM   4382  CG  GLN E 542      45.914 -25.635  22.832  1.00178.87           C
ATOM   4383  CD  GLN E 542      45.405 -24.516  21.928  1.00178.87           C
ATOM   4384  OE1 GLN E 542      46.069 -24.126  20.970  1.00178.87           O
ATOM   4385  NE2 GLN E 542      44.197 -23.975  22.245  1.00178.87           N
ATOM   4386  C   GLN E 542      48.039 -23.911  25.506  1.00178.87           C
ATOM   4387  O   GLN E 542      48.274 -24.925  26.160  1.00178.87           O
ATOM   4388  N   GLY E 543      48.846 -22.837  25.608  1.00 52.95           N
ATOM   4389  CA  GLY E 543      49.901 -22.874  26.590  1.00 52.95           C
ATOM   4390  C   GLY E 543      51.044 -23.615  25.960  1.00 52.95           C
ATOM   4391  O   GLY E 543      51.433 -23.318  24.835  1.00 52.95           O
ATOM   4392  N   CYS E 544      51.637 -24.575  26.695  1.00 84.43           N
ATOM   4393  CA  CYS E 544      52.725 -25.394  26.236  1.00 84.43           C
ATOM   4394  CB  CYS E 544      53.422 -26.182  27.355  1.00 84.43           C
ATOM   4395  SG  CYS E 544      54.532 -25.086  28.273  1.00 84.43           S
ATOM   4396  C   CYS E 544      52.243 -26.358  25.197  1.00 84.43           C
ATOM   4397  O   CYS E 544      53.042 -27.007  24.525  1.00 84.43           O
ATOM   4398  N   GLU E 545      50.915 -26.545  25.133  1.00133.27           N
ATOM   4399  CA  GLU E 545      50.207 -27.412  24.232  1.00133.27           C
ATOM   4400  CB  GLU E 545      48.747 -27.629  24.665  1.00133.27           C
ATOM   4401  CG  GLU E 545      48.617 -28.525  25.901  1.00133.27           C
ATOM   4402  CD  GLU E 545      49.329 -27.856  27.070  1.00133.27           C
ATOM   4403  OE1 GLU E 545      48.702 -26.987  27.733  1.00133.27           O
ATOM   4404  OE2 GLU E 545      50.515 -28.205  27.313  1.00133.27           O
ATOM   4405  C   GLU E 545      50.221 -26.899  22.812  1.00133.27           C
ATOM   4406  O   GLU E 545      49.893 -27.649  21.892  1.00133.27           O
ATOM   4407  N   GLY E 546      50.488 -25.594  22.586  1.00 44.01           N
ATOM   4408  CA  GLY E 546      50.528 -25.107  21.226  1.00 44.01           C
ATOM   4409  C   GLY E 546      49.571 -23.955  21.073  1.00 44.01           C
ATOM   4410  O   GLY E 546      48.857 -23.601  22.008  1.00 44.01           O
ATOM   4411  N   GLY E 547      49.544 -23.340  19.864  1.00 35.28           N
ATOM   4412  CA  GLY E 547      48.683 -22.219  19.582  1.00 35.28           C
ATOM   4413  C   GLY E 547      48.960 -21.730  18.183  1.00 35.28           C
ATOM   4414  O   GLY E 547      49.742 -22.337  17.450  1.00 35.28           O
ATOM   4415  N   PHE E 548      48.306 -20.614  17.767  1.00 82.83           N
ATOM   4416  CA  PHE E 548      48.518 -20.113  16.428  1.00 82.83           C
ATOM   4417  CB  PHE E 548      47.355 -20.462  15.481  1.00 82.83           C
ATOM   4418  CG  PHE E 548      47.360 -21.952  15.347  1.00 82.83           C
ATOM   4419  CD1 PHE E 548      46.839 -22.749  16.343  1.00 82.83           C
ATOM   4420  CD2 PHE E 548      47.881 -22.561  14.227  1.00 82.83           C
ATOM   4421  CE1 PHE E 548      46.841 -24.121  16.229  1.00 82.83           C
ATOM   4422  CE2 PHE E 548      47.886 -23.933  14.107  1.00 82.83           C
ATOM   4423  CZ  PHE E 548      47.366 -24.718  15.109  1.00 82.83           C
ATOM   4424  C   PHE E 548      48.728 -18.615  16.447  1.00 82.83           C
ATOM   4425  O   PHE E 548      48.030 -17.874  17.138  1.00 82.83           O
ATOM   4426  N   PRO E 549      49.670 -18.154  15.651  1.00 73.57           N
ATOM   4427  CA  PRO E 549      50.051 -16.759  15.599  1.00 73.57           C
ATOM   4428  CD  PRO E 549      50.726 -19.025  15.161  1.00 73.57           C
ATOM   4429  CB  PRO E 549      51.252 -16.699  14.659  1.00 73.57           C
ATOM   4430  CG  PRO E 549      51.897 -18.090  14.808  1.00 73.57           C
ATOM   4431  C   PRO E 549      48.936 -15.832  15.230  1.00 73.57           C
ATOM   4432  O   PRO E 549      48.923 -14.695  15.701  1.00 73.57           O
ATOM   4433  N   TYR E 550      47.978 -16.283  14.408  1.00 65.01           N
ATOM   4434  CA  TYR E 550      46.896 -15.430  14.007  1.00 65.01           C
ATOM   4435  CB  TYR E 550      45.927 -16.187  13.079  1.00 65.01           C
ATOM   4436  CG  TYR E 550      44.801 -15.316  12.632  1.00 65.01           C
ATOM   4437  CD1 TYR E 550      43.667 -15.171  13.398  1.00 65.01           C
ATOM   4438  CD2 TYR E 550      44.880 -14.659  11.426  1.00 65.01           C
ATOM   4439  CE1 TYR E 550      42.632 -14.375  12.968  1.00 65.01           C
ATOM   4440  CE2 TYR E 550      43.847 -13.862  10.991  1.00 65.01           C
ATOM   4441  CZ  TYR E 550      42.720 -13.719  11.762  1.00 65.01           C
ATOM   4442  OH  TYR E 550      41.660 -12.902  11.314  1.00 65.01           O
ATOM   4443  C   TYR E 550      46.171 -15.026  15.259  1.00 65.01           C
ATOM   4444  O   TYR E 550      45.787 -13.870  15.425  1.00 65.01           O
ATOM   4445  N   LEU E 551      45.944 -15.991  16.169  1.00 97.65           N
ATOM   4446  CA  LEU E 551      45.264 -15.760  17.414  1.00 97.65           C
ATOM   4447  CB  LEU E 551      44.838 -17.069  18.098  1.00 97.65           C
ATOM   4448  CG  LEU E 551      43.701 -17.794  17.360  1.00 97.65           C
ATOM   4449  CD1 LEU E 551      43.306 -19.095  18.070  1.00 97.65           C
ATOM   4450  CD2 LEU E 551      42.502 -16.859  17.155  1.00 97.65           C
ATOM   4451  C   LEU E 551      46.090 -14.975  18.403  1.00 97.65           C
ATOM   4452  O   LEU E 551      45.524 -14.304  19.263  1.00 97.65           O
ATOM   4453  N   ILE E 552      47.422 -15.196  18.457  1.00143.67           N
ATOM   4454  CA  ILE E 552      48.257 -14.473  19.393  1.00143.67           C
ATOM   4455  CB  ILE E 552      49.431 -15.290  19.840  1.00143.67           C
ATOM   4456  CG1 ILE E 552      48.925 -16.582  20.503  1.00143.67           C
ATOM   4457  CG2 ILE E 552      50.296 -14.423  20.772  1.00143.67           C
ATOM   4458  CD1 ILE E 552      47.990 -16.327  21.684  1.00143.67           C
ATOM   4459  C   ILE E 552      48.784 -13.152  18.915  1.00143.67           C
ATOM   4460  O   ILE E 552      48.560 -12.105  19.525  1.00143.67           O
ATOM   4461  N   ALA E 553      49.513 -13.170  17.783  1.00 60.39           N
ATOM   4462  CA  ALA E 553      50.113 -11.961  17.308  1.00 60.39           C
ATOM   4463  CB  ALA E 553      50.949 -12.172  16.035  1.00 60.39           C
ATOM   4464  C   ALA E 553      48.994 -11.040  16.970  1.00 60.39           C
ATOM   4465  O   ALA E 553      49.107  -9.829  17.160  1.00 60.39           O
ATOM   4466  N   GLY E 554      47.946 -11.576  16.308  1.00 87.64           N
ATOM   4467  CA  GLY E 554      46.822 -10.742  15.987  1.00 87.64           C
ATOM   4468  C   GLY E 554      45.756 -10.540  17.044  1.00 87.64           C
ATOM   4469  O   GLY E 554      45.645  -9.483  17.658  1.00 87.64           O
ATOM   4470  N   LYS E 555      44.987 -11.610  17.337  1.00196.92           N
ATOM   4471  CA  LYS E 555      43.761 -11.508  18.100  1.00196.92           C
ATOM   4472  CB  LYS E 555      43.036 -12.869  18.060  1.00196.92           C
ATOM   4473  CG  LYS E 555      41.504 -12.859  18.056  1.00196.92           C
ATOM   4474  CD  LYS E 555      40.798 -12.305  19.284  1.00196.92           C
ATOM   4475  CE  LYS E 555      39.276 -12.426  19.171  1.00196.92           C
ATOM   4476  NZ  LYS E 555      38.796 -11.683  17.984  1.00196.92           N
ATOM   4477  C   LYS E 555      44.007 -11.144  19.535  1.00196.92           C
ATOM   4478  O   LYS E 555      43.458 -10.171  20.050  1.00196.92           O
ATOM   4479  N   TYR E 556      44.876 -11.915  20.210  1.00 76.41           N
ATOM   4480  CA  TYR E 556      45.156 -11.727  21.605  1.00 76.41           C
ATOM   4481  CB  TYR E 556      46.114 -12.817  22.123  1.00 76.41           C
ATOM   4482  CG  TYR E 556      46.289 -12.706  23.599  1.00 76.41           C
ATOM   4483  CD1 TYR E 556      45.295 -13.135  24.449  1.00 76.41           C
ATOM   4484  CD2 TYR E 556      47.453 -12.205  24.134  1.00 76.41           C
ATOM   4485  CE1 TYR E 556      45.451 -13.048  25.812  1.00 76.41           C
ATOM   4486  CE2 TYR E 556      47.614 -12.116  25.496  1.00 76.41           C
ATOM   4487  CZ  TYR E 556      46.612 -12.536  26.337  1.00 76.41           C
ATOM   4488  OH  TYR E 556      46.778 -12.446  27.735  1.00 76.41           O
ATOM   4489  C   TYR E 556      45.801 -10.388  21.776  1.00 76.41           C
ATOM   4490  O   TYR E 556      45.491  -9.644  22.706  1.00 76.41           O
ATOM   4491  N   GLY E 557      46.720 -10.035  20.862  1.00 27.81           N
ATOM   4492  CA  GLY E 557      47.410  -8.783  20.981  1.00 27.81           C
ATOM   4493  C   GLY E 557      46.418  -7.661  20.930  1.00 27.81           C
ATOM   4494  O   GLY E 557      46.551  -6.677  21.656  1.00 27.81           O
ATOM   4495  N   GLN E 558      45.422  -7.746  20.029  1.00 67.67           N
ATOM   4496  CA  GLN E 558      44.456  -6.689  19.913  1.00 67.67           C
ATOM   4497  CB  GLN E 558      43.586  -6.839  18.652  1.00 67.67           C
ATOM   4498  CG  GLN E 558      42.600  -5.690  18.436  1.00 67.67           C
ATOM   4499  CD  GLN E 558      41.822  -5.978  17.161  1.00 67.67           C
ATOM   4500  OE1 GLN E 558      41.102  -6.971  17.067  1.00 67.67           O
ATOM   4501  NE2 GLN E 558      41.975  -5.086  16.145  1.00 67.67           N
ATOM   4502  C   GLN E 558      43.535  -6.633  21.103  1.00 67.67           C
ATOM   4503  O   GLN E 558      43.267  -5.557  21.636  1.00 67.67           O
ATOM   4504  N   ASP E 559      42.987  -7.792  21.523  1.00117.46           N
ATOM   4505  CA  ASP E 559      42.020  -7.824  22.590  1.00117.46           C
ATOM   4506  CB  ASP E 559      41.308  -9.184  22.685  1.00117.46           C
ATOM   4507  CG  ASP E 559      40.466  -9.381  21.432  1.00117.46           C
ATOM   4508  OD1 ASP E 559      40.376  -8.425  20.617  1.00117.46           O
ATOM   4509  OD2 ASP E 559      39.906 -10.498  21.271  1.00117.46           O
ATOM   4510  C   ASP E 559      42.604  -7.562  23.953  1.00117.46           C
ATOM   4511  O   ASP E 559      42.114  -6.705  24.687  1.00117.46           O
ATOM   4512  N   PHE E 560      43.570  -8.411  24.372  1.00186.08           N
ATOM   4513  CA  PHE E 560      44.209  -8.322  25.660  1.00186.08           C
ATOM   4514  CB  PHE E 560      44.488  -9.707  26.258  1.00186.08           C
ATOM   4515  CG  PHE E 560      43.136 -10.304  26.455  1.00186.08           C
ATOM   4516  CD1 PHE E 560      42.435 -10.087  27.619  1.00186.08           C
ATOM   4517  CD2 PHE E 560      42.555 -11.059  25.463  1.00186.08           C
ATOM   4518  CE1 PHE E 560      41.183 -10.630  27.795  1.00186.08           C
ATOM   4519  CE2 PHE E 560      41.304 -11.605  25.633  1.00186.08           C
ATOM   4520  CZ  PHE E 560      40.615 -11.391  26.803  1.00186.08           C
ATOM   4521  C   PHE E 560      45.458  -7.489  25.724  1.00186.08           C
ATOM   4522  O   PHE E 560      45.693  -6.790  26.708  1.00186.08           O
ATOM   4523  N   GLY E 561      46.326  -7.574  24.696  1.00 39.09           N
ATOM   4524  CA  GLY E 561      47.569  -6.844  24.731  1.00 39.09           C
ATOM   4525  C   GLY E 561      48.672  -7.739  25.225  1.00 39.09           C
ATOM   4526  O   GLY E 561      48.425  -8.782  25.829  1.00 39.09           O
ATOM   4527  N   LEU E 562      49.938  -7.329  24.972  1.00102.68           N
ATOM   4528  CA  LEU E 562      51.092  -8.096  25.360  1.00102.68           C
ATOM   4529  CB  LEU E 562      52.021  -8.475  24.192  1.00102.68           C
ATOM   4530  CG  LEU E 562      51.360  -9.372  23.127  1.00102.68           C
ATOM   4531  CD1 LEU E 562      50.812 -10.663  23.755  1.00102.68           C
ATOM   4532  CD2 LEU E 562      50.324  -8.603  22.290  1.00102.68           C
ATOM   4533  C   LEU E 562      51.914  -7.284  26.324  1.00102.68           C
ATOM   4534  O   LEU E 562      51.920  -6.056  26.265  1.00102.68           O
ATOM   4535  N   VAL E 563      52.637  -7.960  27.249  1.00 66.21           N
ATOM   4536  CA  VAL E 563      53.461  -7.271  28.204  1.00 66.21           C
ATOM   4537  CB  VAL E 563      53.190  -7.673  29.624  1.00 66.21           C
ATOM   4538  CG1 VAL E 563      51.739  -7.295  29.966  1.00 66.21           C
ATOM   4539  CG2 VAL E 563      53.498  -9.173  29.780  1.00 66.21           C
ATOM   4540  C   VAL E 563      54.896  -7.590  27.921  1.00 66.21           C
ATOM   4541  O   VAL E 563      55.207  -8.482  27.134  1.00 66.21           O
ATOM   4542  N   ASP E 564      55.816  -6.833  28.555  1.00 47.79           N
ATOM   4543  CA  ASP E 564      57.223  -7.008  28.312  1.00 47.79           C
ATOM   4544  CB  ASP E 564      58.068  -5.811  28.779  1.00 47.79           C
ATOM   4545  CG  ASP E 564      57.715  -4.621  27.896  1.00 47.79           C
ATOM   4546  OD1 ASP E 564      57.038  -4.837  26.856  1.00 47.79           O
ATOM   4547  OD2 ASP E 564      58.113  -3.480  28.253  1.00 47.79           O
ATOM   4548  C   ASP E 564      57.708  -8.229  29.038  1.00 47.79           C
ATOM   4549  O   ASP E 564      57.045  -8.759  29.929  1.00 47.79           O
ATOM   4550  N   GLU E 565      58.918  -8.689  28.660  1.00 86.73           N
ATOM   4551  CA  GLU E 565      59.513  -9.885  29.191  1.00 86.73           C
ATOM   4552  CB  GLU E 565      60.889 -10.184  28.573  1.00 86.73           C
ATOM   4553  CG  GLU E 565      61.517 -11.482  29.083  1.00 86.73           C
ATOM   4554  CD  GLU E 565      60.770 -12.640  28.441  1.00 86.73           C
ATOM   4555  OE1 GLU E 565      60.473 -12.549  27.220  1.00 86.73           O
ATOM   4556  OE2 GLU E 565      60.491 -13.636  29.162  1.00 86.73           O
ATOM   4557  C   GLU E 565      59.708  -9.725  30.671  1.00 86.73           C
ATOM   4558  O   GLU E 565      59.441 -10.642  31.448  1.00 86.73           O
ATOM   4559  N   THR E 566      60.143  -8.527  31.102  1.00 39.71           N
ATOM   4560  CA  THR E 566      60.447  -8.277  32.484  1.00 39.71           C
ATOM   4561  CB  THR E 566      60.920  -6.873  32.720  1.00 39.71           C
ATOM   4562  OG1 THR E 566      62.079  -6.609  31.944  1.00 39.71           O
ATOM   4563  CG2 THR E 566      61.236  -6.705  34.216  1.00 39.71           C
ATOM   4564  C   THR E 566      59.208  -8.473  33.298  1.00 39.71           C
ATOM   4565  O   THR E 566      59.258  -8.948  34.434  1.00 39.71           O
ATOM   4566  N   CYS E 567      58.051  -8.088  32.741  1.00 52.92           N
ATOM   4567  CA  CYS E 567      56.838  -8.203  33.487  1.00 52.92           C
ATOM   4568  CB  CYS E 567      55.614  -7.666  32.721  1.00 52.92           C
ATOM   4569  SG  CYS E 567      54.092  -7.765  33.707  1.00 52.92           S
ATOM   4570  C   CYS E 567      56.585  -9.648  33.802  1.00 52.92           C
ATOM   4571  O   CYS E 567      56.176  -9.974  34.919  1.00 52.92           O
ATOM   4572  N   TYR E 568      56.776 -10.550  32.811  1.00160.92           N
ATOM   4573  CA  TYR E 568      56.551 -11.945  33.072  1.00160.92           C
ATOM   4574  CB  TYR E 568      55.263 -12.437  32.385  1.00160.92           C
ATOM   4575  CG  TYR E 568      54.828 -13.692  33.051  1.00160.92           C
ATOM   4576  CD1 TYR E 568      55.690 -14.753  33.165  1.00160.92           C
ATOM   4577  CD2 TYR E 568      53.543 -13.817  33.530  1.00160.92           C
ATOM   4578  CE1 TYR E 568      55.290 -15.913  33.776  1.00160.92           C
ATOM   4579  CE2 TYR E 568      53.135 -14.979  34.141  1.00160.92           C
ATOM   4580  CZ  TYR E 568      54.017 -16.027  34.266  1.00160.92           C
ATOM   4581  OH  TYR E 568      53.639 -17.233  34.886  1.00160.92           O
ATOM   4582  C   TYR E 568      57.692 -12.706  32.450  1.00160.92           C
ATOM   4583  O   TYR E 568      57.608 -13.060  31.275  1.00160.92           O
ATOM   4584  N   PRO E 569      58.713 -13.054  33.189  1.00 80.67           N
ATOM   4585  CA  PRO E 569      59.847 -13.725  32.597  1.00 80.67           C
ATOM   4586  CD  PRO E 569      59.103 -12.251  34.337  1.00 80.67           C
ATOM   4587  CB  PRO E 569      60.937 -13.707  33.664  1.00 80.67           C
ATOM   4588  CG  PRO E 569      60.625 -12.431  34.470  1.00 80.67           C
ATOM   4589  C   PRO E 569      59.492 -15.087  32.086  1.00 80.67           C
ATOM   4590  O   PRO E 569      58.562 -15.693  32.613  1.00 80.67           O
ATOM   4591  N   TYR E 570      60.224 -15.588  31.067  1.00 98.13           N
ATOM   4592  CA  TYR E 570      59.873 -16.831  30.428  1.00 98.13           C
ATOM   4593  CB  TYR E 570      60.545 -16.976  29.048  1.00 98.13           C
ATOM   4594  CG  TYR E 570      60.015 -18.186  28.362  1.00 98.13           C
ATOM   4595  CD1 TYR E 570      58.723 -18.198  27.891  1.00 98.13           C
ATOM   4596  CD2 TYR E 570      60.810 -19.290  28.159  1.00 98.13           C
ATOM   4597  CE1 TYR E 570      58.222 -19.303  27.245  1.00 98.13           C
ATOM   4598  CE2 TYR E 570      60.314 -20.398  27.513  1.00 98.13           C
ATOM   4599  CZ  TYR E 570      59.017 -20.406  27.057  1.00 98.13           C
ATOM   4600  OH  TYR E 570      58.504 -21.541  26.394  1.00 98.13           O
ATOM   4601  C   TYR E 570      60.266 -17.994  31.293  1.00 98.13           C
ATOM   4602  O   TYR E 570      61.422 -18.114  31.698  1.00 98.13           O
ATOM   4603  N   ARG E 571      59.241 -18.782  31.705  1.00137.23           N
ATOM   4604  CA  ARG E 571      59.296 -20.003  32.473  1.00137.23           C
ATOM   4605  CB  ARG E 571      58.033 -20.204  33.325  1.00137.23           C
ATOM   4606  CG  ARG E 571      57.861 -19.148  34.420  1.00137.23           C
ATOM   4607  CD  ARG E 571      58.671 -19.436  35.685  1.00137.23           C
ATOM   4608  NE  ARG E 571      58.405 -18.334  36.651  1.00137.23           N
ATOM   4609  CZ  ARG E 571      58.991 -18.350  37.884  1.00137.23           C
ATOM   4610  NH1 ARG E 571      59.820 -19.378  38.231  1.00137.23           N
ATOM   4611  NH2 ARG E 571      58.750 -17.339  38.769  1.00137.23           N
ATOM   4612  C   ARG E 571      59.490 -21.258  31.662  1.00137.23           C
ATOM   4613  O   ARG E 571      60.216 -22.154  32.088  1.00137.23           O
ATOM   4614  N   GLU E 572      58.859 -21.329  30.466  1.00133.00           N
ATOM   4615  CA  GLU E 572      58.754 -22.486  29.604  1.00133.00           C
ATOM   4616  CB  GLU E 572      60.097 -23.133  29.185  1.00133.00           C
ATOM   4617  CG  GLU E 572      60.751 -24.058  30.215  1.00133.00           C
ATOM   4618  CD  GLU E 572      62.143 -24.415  29.715  1.00133.00           C
ATOM   4619  OE1 GLU E 572      62.944 -23.471  29.479  1.00133.00           O
ATOM   4620  OE2 GLU E 572      62.425 -25.633  29.561  1.00133.00           O
ATOM   4621  C   GLU E 572      57.884 -23.532  30.241  1.00133.00           C
ATOM   4622  O   GLU E 572      58.058 -24.728  30.007  1.00133.00           O
ATOM   4623  N   ARG E 573      56.886 -23.096  31.040  1.00121.01           N
ATOM   4624  CA  ARG E 573      55.980 -24.013  31.676  1.00121.01           C
ATOM   4625  CB  ARG E 573      56.363 -24.350  33.127  1.00121.01           C
ATOM   4626  CG  ARG E 573      57.694 -25.095  33.252  1.00121.01           C
ATOM   4627  CD  ARG E 573      57.602 -26.581  32.897  1.00121.01           C
ATOM   4628  NE  ARG E 573      56.694 -27.224  33.889  1.00121.01           N
ATOM   4629  CZ  ARG E 573      57.198 -27.729  35.053  1.00121.01           C
ATOM   4630  NH1 ARG E 573      58.535 -27.639  35.315  1.00121.01           N
ATOM   4631  NH2 ARG E 573      56.365 -28.324  35.955  1.00121.01           N
ATOM   4632  C   ARG E 573      54.614 -23.386  31.725  1.00121.01           C
ATOM   4633  O   ARG E 573      54.423 -22.213  31.420  1.00121.01           O
ATOM   4634  N   ASP E 574      53.631 -24.205  32.134  1.00114.73           N
ATOM   4635  CA  ASP E 574      52.218 -23.970  32.290  1.00114.73           C
ATOM   4636  CB  ASP E 574      51.412 -25.274  32.396  1.00114.73           C
ATOM   4637  CG  ASP E 574      51.399 -25.895  31.005  1.00114.73           C
ATOM   4638  OD1 ASP E 574      50.853 -25.250  30.071  1.00114.73           O
ATOM   4639  OD2 ASP E 574      51.954 -27.015  30.854  1.00114.73           O
ATOM   4640  C   ASP E 574      51.935 -23.128  33.508  1.00114.73           C
ATOM   4641  O   ASP E 574      50.822 -23.157  34.035  1.00114.73           O
ATOM   4642  N   ALA E 575      52.959 -22.459  34.071  1.00 63.41           N
ATOM   4643  CA  ALA E 575      52.807 -21.698  35.289  1.00 63.41           C
ATOM   4644  CB  ALA E 575      54.030 -20.822  35.615  1.00 63.41           C
ATOM   4645  C   ALA E 575      51.599 -20.797  35.239  1.00 63.41           C
ATOM   4646  O   ALA E 575      51.045 -20.506  34.182  1.00 63.41           O
ATOM   4647  N   PRO E 576      51.152 -20.410  36.418  1.00131.15           N
ATOM   4648  CA  PRO E 576      49.993 -19.551  36.565  1.00131.15           C
ATOM   4649  CD  PRO E 576      51.303 -21.300  37.559  1.00131.15           C
ATOM   4650  CB  PRO E 576      49.566 -19.668  38.025  1.00131.15           C
ATOM   4651  CG  PRO E 576      50.066 -21.061  38.441  1.00131.15           C
ATOM   4652  C   PRO E 576      50.266 -18.135  36.138  1.00131.15           C
ATOM   4653  O   PRO E 576      51.431 -17.752  36.088  1.00131.15           O
ATOM   4654  N   CYS E 577      49.213 -17.335  35.845  1.00 72.62           N
ATOM   4655  CA  CYS E 577      49.380 -16.001  35.316  1.00 72.62           C
ATOM   4656  CB  CYS E 577      48.212 -15.621  34.368  1.00 72.62           C
ATOM   4657  SG  CYS E 577      48.358 -14.001  33.548  1.00 72.62           S
ATOM   4658  C   CYS E 577      49.471 -14.970  36.431  1.00 72.62           C
ATOM   4659  O   CYS E 577      48.594 -14.924  37.289  1.00 72.62           O
ATOM   4660  N   ARG E 578      50.543 -14.116  36.445  1.00147.71           N
ATOM   4661  CA  ARG E 578      50.758 -13.071  37.451  1.00147.71           C
ATOM   4662  CB  ARG E 578      51.484 -13.583  38.705  1.00147.71           C
ATOM   4663  CG  ARG E 578      50.698 -14.642  39.479  1.00147.71           C
ATOM   4664  CD  ARG E 578      51.427 -15.146  40.726  1.00147.71           C
ATOM   4665  NE  ARG E 578      50.556 -16.165  41.375  1.00147.71           N
ATOM   4666  CZ  ARG E 578      51.074 -16.990  42.331  1.00147.71           C
ATOM   4667  NH1 ARG E 578      52.387 -16.883  42.685  1.00147.71           N
ATOM   4668  NH2 ARG E 578      50.278 -17.921  42.933  1.00147.71           N
ATOM   4669  C   ARG E 578      51.649 -11.960  36.864  1.00147.71           C
ATOM   4670  O   ARG E 578      52.359 -12.218  35.898  1.00147.71           O
ATOM   4671  N   GLN E 579      51.646 -10.708  37.437  1.00152.94           N
ATOM   4672  CA  GLN E 579      52.358  -9.513  37.000  1.00152.94           C
ATOM   4673  CB  GLN E 579      51.823  -8.953  35.670  1.00152.94           C
ATOM   4674  CG  GLN E 579      52.045  -9.889  34.479  1.00152.94           C
ATOM   4675  CD  GLN E 579      51.473  -9.222  33.237  1.00152.94           C
ATOM   4676  OE1 GLN E 579      51.537  -9.770  32.138  1.00152.94           O
ATOM   4677  NE2 GLN E 579      50.900  -8.001  33.412  1.00152.94           N
ATOM   4678  C   GLN E 579      52.267  -8.402  37.997  1.00152.94           C
ATOM   4679  O   GLN E 579      52.699  -8.566  39.126  1.00152.94           O
ATOM   4680  N   VAL E 580      51.811  -7.209  37.538  1.00177.72           N
ATOM   4681  CA  VAL E 580      51.599  -5.971  38.260  1.00177.72           C
ATOM   4682  CB  VAL E 580      52.852  -5.253  38.683  1.00177.72           C
ATOM   4683  CG1 VAL E 580      53.586  -6.060  39.765  1.00177.72           C
ATOM   4684  CG2 VAL E 580      53.698  -4.991  37.425  1.00177.72           C
ATOM   4685  C   VAL E 580      50.971  -5.088  37.227  1.00177.72           C
ATOM   4686  O   VAL E 580      50.422  -5.587  36.247  1.00177.72           O
ATOM   4687  N   SER E 581      51.007  -3.751  37.411  1.00170.81           N
ATOM   4688  CA  SER E 581      50.469  -2.934  36.361  1.00170.81           C
ATOM   4689  CB  SER E 581      50.004  -1.543  36.835  1.00170.81           C
ATOM   4690  OG  SER E 581      51.087  -0.816  37.397  1.00170.81           O
ATOM   4691  C   SER E 581      51.569  -2.768  35.355  1.00170.81           C
ATOM   4692  O   SER E 581      52.419  -1.886  35.468  1.00170.81           O
ATOM   4693  N   CYS E 582      51.562  -3.629  34.317  1.00 49.92           N
ATOM   4694  CA  CYS E 582      52.581  -3.600  33.306  1.00 49.92           C
ATOM   4695  CB  CYS E 582      53.118  -4.997  32.943  1.00 49.92           C
ATOM   4696  SG  CYS E 582      53.824  -5.865  34.376  1.00 49.92           S
ATOM   4697  C   CYS E 582      51.951  -3.033  32.075  1.00 49.92           C
ATOM   4698  O   CYS E 582      50.757  -3.210  31.838  1.00 49.92           O
ATOM   4699  N   ARG E 583      52.748  -2.318  31.258  1.00101.33           N
ATOM   4700  CA  ARG E 583      52.233  -1.716  30.058  1.00101.33           C
ATOM   4701  CB  ARG E 583      53.203  -0.704  29.425  1.00101.33           C
ATOM   4702  CG  ARG E 583      53.488   0.491  30.338  1.00101.33           C
ATOM   4703  CD  ARG E 583      54.450   1.518  29.739  1.00101.33           C
ATOM   4704  NE  ARG E 583      54.617   2.604  30.747  1.00101.33           N
ATOM   4705  CZ  ARG E 583      55.723   3.404  30.715  1.00101.33           C
ATOM   4706  NH1 ARG E 583      56.676   3.215  29.756  1.00101.33           N
ATOM   4707  NH2 ARG E 583      55.880   4.386  31.650  1.00101.33           N
ATOM   4708  C   ARG E 583      51.981  -2.807  29.066  1.00101.33           C
ATOM   4709  O   ARG E 583      52.686  -3.814  29.045  1.00101.33           O
ATOM   4710  N   ARG E 584      50.943  -2.642  28.219  1.00133.10           N
ATOM   4711  CA  ARG E 584      50.634  -3.677  27.268  1.00133.10           C
ATOM   4712  CB  ARG E 584      49.271  -4.347  27.515  1.00133.10           C
ATOM   4713  CG  ARG E 584      49.190  -5.074  28.860  1.00133.10           C
ATOM   4714  CD  ARG E 584      47.863  -5.798  29.089  1.00133.10           C
ATOM   4715  NE  ARG E 584      47.946  -7.115  28.397  1.00133.10           N
ATOM   4716  CZ  ARG E 584      48.480  -8.192  29.046  1.00133.10           C
ATOM   4717  NH1 ARG E 584      48.931  -8.063  30.328  1.00133.10           N
ATOM   4718  NH2 ARG E 584      48.561  -9.400  28.417  1.00133.10           N
ATOM   4719  C   ARG E 584      50.601  -3.105  25.881  1.00133.10           C
ATOM   4720  O   ARG E 584      50.038  -2.038  25.645  1.00133.10           O
ATOM   4721  N   PHE E 585      51.223  -3.825  24.922  1.00 54.10           N
ATOM   4722  CA  PHE E 585      51.248  -3.428  23.538  1.00 54.10           C
ATOM   4723  CB  PHE E 585      52.542  -3.832  22.806  1.00 54.10           C
ATOM   4724  CG  PHE E 585      53.693  -3.104  23.412  1.00 54.10           C
ATOM   4725  CD1 PHE E 585      54.314  -3.591  24.540  1.00 54.10           C
ATOM   4726  CD2 PHE E 585      54.159  -1.939  22.848  1.00 54.10           C
ATOM   4727  CE1 PHE E 585      55.378  -2.924  25.100  1.00 54.10           C
ATOM   4728  CE2 PHE E 585      55.223  -1.267  23.404  1.00 54.10           C
ATOM   4729  CZ  PHE E 585      55.834  -1.759  24.532  1.00 54.10           C
ATOM   4730  C   PHE E 585      50.129  -4.147  22.840  1.00 54.10           C
ATOM   4731  O   PHE E 585      49.885  -5.323  23.102  1.00 54.10           O
ATOM   4732  N   ARG E 586      49.428  -3.460  21.911  1.00 82.88           N
ATOM   4733  CA  ARG E 586      48.315  -4.074  21.230  1.00 82.88           C
ATOM   4734  CB  ARG E 586      46.973  -3.369  21.490  1.00 82.88           C
ATOM   4735  CG  ARG E 586      46.486  -3.507  22.933  1.00 82.88           C
ATOM   4736  CD  ARG E 586      45.152  -2.810  23.206  1.00 82.88           C
ATOM   4737  NE  ARG E 586      44.817  -3.042  24.639  1.00 82.88           N
ATOM   4738  CZ  ARG E 586      45.335  -2.223  25.601  1.00 82.88           C
ATOM   4739  NH1 ARG E 586      46.158  -1.193  25.244  1.00 82.88           N
ATOM   4740  NH2 ARG E 586      45.035  -2.437  26.916  1.00 82.88           N
ATOM   4741  C   ARG E 586      48.560  -4.039  19.747  1.00 82.88           C
ATOM   4742  O   ARG E 586      49.441  -3.328  19.268  1.00 82.88           O
ATOM   4743  N   THR E 587      47.790  -4.846  18.980  1.00110.22           N
ATOM   4744  CA  THR E 587      47.938  -4.875  17.550  1.00110.22           C
ATOM   4745  CB  THR E 587      48.109  -6.257  16.985  1.00110.22           C
ATOM   4746  OG1 THR E 587      48.419  -6.190  15.602  1.00110.22           O
ATOM   4747  CG2 THR E 587      46.817  -7.054  17.205  1.00110.22           C
ATOM   4748  C   THR E 587      46.725  -4.239  16.929  1.00110.22           C
ATOM   4749  O   THR E 587      45.585  -4.609  17.208  1.00110.22           O
ATOM   4750  N   SER E 588      46.959  -3.222  16.078  1.00 49.61           N
ATOM   4751  CA  SER E 588      45.909  -2.482  15.439  1.00 49.61           C
ATOM   4752  CB  SER E 588      46.403  -1.165  14.809  1.00 49.61           C
ATOM   4753  OG  SER E 588      47.337  -1.427  13.772  1.00 49.61           O
ATOM   4754  C   SER E 588      45.264  -3.298  14.357  1.00 49.61           C
ATOM   4755  O   SER E 588      44.105  -3.054  14.022  1.00 49.61           O
ATOM   4756  N   GLU E 589      45.995  -4.266  13.756  1.00 87.90           N
ATOM   4757  CA  GLU E 589      45.398  -5.026  12.686  1.00 87.90           C
ATOM   4758  CB  GLU E 589      45.415  -4.261  11.349  1.00 87.90           C
ATOM   4759  CG  GLU E 589      44.598  -4.911  10.231  1.00 87.90           C
ATOM   4760  CD  GLU E 589      45.486  -5.903   9.494  1.00 87.90           C
ATOM   4761  OE1 GLU E 589      46.698  -5.979   9.828  1.00 87.90           O
ATOM   4762  OE2 GLU E 589      44.961  -6.594   8.581  1.00 87.90           O
ATOM   4763  C   GLU E 589      46.142  -6.322  12.497  1.00 87.90           C
ATOM   4764  O   GLU E 589      47.312  -6.436  12.858  1.00 87.90           O
ATOM   4765  N   TYR E 590      45.446  -7.364  11.976  1.00 80.58           N
ATOM   4766  CA  TYR E 590      46.077  -8.630  11.693  1.00 80.58           C
ATOM   4767  CB  TYR E 590      46.186  -9.545  12.928  1.00 80.58           C
ATOM   4768  CG  TYR E 590      44.841  -9.671  13.559  1.00 80.58           C
ATOM   4769  CD1 TYR E 590      44.376  -8.685  14.400  1.00 80.58           C
ATOM   4770  CD2 TYR E 590      44.049 -10.771  13.327  1.00 80.58           C
ATOM   4771  CE1 TYR E 590      43.141  -8.789  14.996  1.00 80.58           C
ATOM   4772  CE2 TYR E 590      42.812 -10.881  13.919  1.00 80.58           C
ATOM   4773  CZ  TYR E 590      42.356  -9.890  14.755  1.00 80.58           C
ATOM   4774  OH  TYR E 590      41.088 -10.003  15.363  1.00 80.58           O
ATOM   4775  C   TYR E 590      45.315  -9.346  10.610  1.00 80.58           C
ATOM   4776  O   TYR E 590      44.112  -9.139  10.450  1.00 80.58           O
ATOM   4777  N   HIS E 591      46.007 -10.207   9.825  1.00 59.31           N
ATOM   4778  CA  HIS E 591      45.343 -10.942   8.780  1.00 59.31           C
ATOM   4779  ND1 HIS E 591      46.893 -10.028   5.923  1.00 59.31           N
ATOM   4780  CG  HIS E 591      46.162  -9.434   6.927  1.00 59.31           C
ATOM   4781  CB  HIS E 591      44.963 -10.060   7.579  1.00 59.31           C
ATOM   4782  NE2 HIS E 591      47.858  -8.068   6.334  1.00 59.31           N
ATOM   4783  CD2 HIS E 591      46.765  -8.236   7.166  1.00 59.31           C
ATOM   4784  CE1 HIS E 591      47.895  -9.169   5.606  1.00 59.31           C
ATOM   4785  C   HIS E 591      46.268 -12.003   8.252  1.00 59.31           C
ATOM   4786  O   HIS E 591      47.482 -11.943   8.441  1.00 59.31           O
ATOM   4787  N   TYR E 592      45.699 -13.027   7.579  1.00 87.53           N
ATOM   4788  CA  TYR E 592      46.510 -14.027   6.933  1.00 87.53           C
ATOM   4789  CB  TYR E 592      45.779 -15.328   6.544  1.00 87.53           C
ATOM   4790  CG  TYR E 592      45.544 -16.198   7.728  1.00 87.53           C
ATOM   4791  CD1 TYR E 592      46.583 -16.933   8.251  1.00 87.53           C
ATOM   4792  CD2 TYR E 592      44.294 -16.311   8.292  1.00 87.53           C
ATOM   4793  CE1 TYR E 592      46.388 -17.755   9.334  1.00 87.53           C
ATOM   4794  CE2 TYR E 592      44.093 -17.133   9.377  1.00 87.53           C
ATOM   4795  CZ  TYR E 592      45.141 -17.854   9.899  1.00 87.53           C
ATOM   4796  OH  TYR E 592      44.937 -18.699  11.010  1.00 87.53           O
ATOM   4797  C   TYR E 592      46.925 -13.418   5.632  1.00 87.53           C
ATOM   4798  O   TYR E 592      46.118 -12.780   4.963  1.00 87.53           O
ATOM   4799  N   ILE E 593      48.201 -13.569   5.235  1.00177.96           N
ATOM   4800  CA  ILE E 593      48.589 -13.013   3.974  1.00177.96           C
ATOM   4801  CB  ILE E 593      50.043 -13.199   3.644  1.00177.96           C
ATOM   4802  CG1 ILE E 593      50.417 -12.372   2.402  1.00177.96           C
ATOM   4803  CG2 ILE E 593      50.314 -14.705   3.496  1.00177.96           C
ATOM   4804  CD1 ILE E 593      50.336 -10.864   2.630  1.00177.96           C
ATOM   4805  C   ILE E 593      47.775 -13.703   2.929  1.00177.96           C
ATOM   4806  O   ILE E 593      47.633 -14.926   2.949  1.00177.96           O
ATOM   4807  N   GLY E 594      47.216 -12.919   1.983  1.00 42.33           N
ATOM   4808  CA  GLY E 594      46.358 -13.480   0.987  1.00 42.33           C
ATOM   4809  C   GLY E 594      44.946 -13.114   1.351  1.00 42.33           C
ATOM   4810  O   GLY E 594      44.032 -13.276   0.547  1.00 42.33           O
ATOM   4811  N   GLY E 595      44.720 -12.637   2.589  1.00 41.02           N
ATOM   4812  CA  GLY E 595      43.415 -12.170   2.972  1.00 41.02           C
ATOM   4813  C   GLY E 595      42.705 -13.152   3.857  1.00 41.02           C
ATOM   4814  O   GLY E 595      41.913 -12.752   4.708  1.00 41.02           O
ATOM   4815  N   PHE E 596      42.950 -14.463   3.677  1.00 81.85           N
ATOM   4816  CA  PHE E 596      42.314 -15.450   4.504  1.00 81.85           C
ATOM   4817  CB  PHE E 596      40.846 -15.719   4.104  1.00 81.85           C
ATOM   4818  CG  PHE E 596      40.768 -15.949   2.632  1.00 81.85           C
ATOM   4819  CD1 PHE E 596      40.603 -14.881   1.779  1.00 81.85           C
ATOM   4820  CD2 PHE E 596      40.855 -17.216   2.102  1.00 81.85           C
ATOM   4821  CE1 PHE E 596      40.527 -15.069   0.419  1.00 81.85           C
ATOM   4822  CE2 PHE E 596      40.780 -17.410   0.742  1.00 81.85           C
ATOM   4823  CZ  PHE E 596      40.616 -16.337  -0.102  1.00 81.85           C
ATOM   4824  C   PHE E 596      43.132 -16.700   4.412  1.00 81.85           C
ATOM   4825  O   PHE E 596      44.069 -16.783   3.621  1.00 81.85           O
ATOM   4826  N   TYR E 597      42.813 -17.713   5.239  1.00137.71           N
ATOM   4827  CA  TYR E 597      43.612 -18.905   5.235  1.00137.71           C
ATOM   4828  CB  TYR E 597      43.261 -19.829   6.418  1.00137.71           C
ATOM   4829  CG  TYR E 597      44.096 -21.062   6.382  1.00137.71           C
ATOM   4830  CD1 TYR E 597      45.348 -21.079   6.950  1.00137.71           C
ATOM   4831  CD2 TYR E 597      43.623 -22.204   5.776  1.00137.71           C
ATOM   4832  CE1 TYR E 597      46.116 -22.219   6.920  1.00137.71           C
ATOM   4833  CE2 TYR E 597      44.386 -23.348   5.743  1.00137.71           C
ATOM   4834  CZ  TYR E 597      45.635 -23.357   6.317  1.00137.71           C
ATOM   4835  OH  TYR E 597      46.418 -24.530   6.284  1.00137.71           O
ATOM   4836  C   TYR E 597      43.364 -19.633   3.950  1.00137.71           C
ATOM   4837  O   TYR E 597      42.230 -20.002   3.642  1.00137.71           O
ATOM   4838  N   GLY E 598      44.456 -19.888   3.191  1.00 52.60           N
ATOM   4839  CA  GLY E 598      44.387 -20.584   1.936  1.00 52.60           C
ATOM   4840  C   GLY E 598      44.813 -19.691   0.802  1.00 52.60           C
ATOM   4841  O   GLY E 598      45.055 -20.170  -0.303  1.00 52.60           O
ATOM   4842  N   ALA E 599      44.829 -18.369   1.040  1.00 99.12           N
ATOM   4843  CA  ALA E 599      45.223 -17.287   0.179  1.00 99.12           C
ATOM   4844  CB  ALA E 599      44.655 -15.948   0.652  1.00 99.12           C
ATOM   4845  C   ALA E 599      46.715 -17.116   0.005  1.00 99.12           C
ATOM   4846  O   ALA E 599      47.149 -16.383  -0.875  1.00 99.12           O
ATOM   4847  N   CYS E 600      47.553 -17.650   0.907  1.00 79.32           N
ATOM   4848  CA  CYS E 600      48.968 -17.333   0.907  1.00 79.32           C
ATOM   4849  CB  CYS E 600      49.700 -17.854   2.159  1.00 79.32           C
ATOM   4850  SG  CYS E 600      51.439 -17.327   2.232  1.00 79.32           S
ATOM   4851  C   CYS E 600      49.723 -17.833  -0.301  1.00 79.32           C
ATOM   4852  O   CYS E 600      49.383 -18.849  -0.903  1.00 79.32           O
ATOM   4853  N   ASN E 601      50.773 -17.070  -0.707  1.00 81.37           N
ATOM   4854  CA  ASN E 601      51.677 -17.475  -1.757  1.00 81.37           C
ATOM   4855  CB  ASN E 601      51.155 -17.242  -3.189  1.00 81.37           C
ATOM   4856  CG  ASN E 601      50.901 -15.763  -3.416  1.00 81.37           C
ATOM   4857  OD1 ASN E 601      51.822 -14.950  -3.384  1.00 81.37           O
ATOM   4858  ND2 ASN E 601      49.615 -15.401  -3.666  1.00 81.37           N
ATOM   4859  C   ASN E 601      52.990 -16.757  -1.563  1.00 81.37           C
ATOM   4860  O   ASN E 601      53.088 -15.848  -0.739  1.00 81.37           O
ATOM   4861  N   GLU E 602      54.052 -17.163  -2.301  1.00117.56           N
ATOM   4862  CA  GLU E 602      55.354 -16.589  -2.069  1.00117.56           C
ATOM   4863  CB  GLU E 602      56.547 -17.299  -2.737  1.00117.56           C
ATOM   4864  CG  GLU E 602      56.813 -16.922  -4.191  1.00117.56           C
ATOM   4865  CD  GLU E 602      58.252 -17.323  -4.465  1.00117.56           C
ATOM   4866  OE1 GLU E 602      58.783 -18.104  -3.634  1.00117.56           O
ATOM   4867  OE2 GLU E 602      58.850 -16.849  -5.470  1.00117.56           O
ATOM   4868  C   GLU E 602      55.404 -15.150  -2.472  1.00117.56           C
ATOM   4869  O   GLU E 602      56.044 -14.344  -1.798  1.00117.56           O
ATOM   4870  N   ASP E 603      54.735 -14.783  -3.582  1.00 86.36           N
ATOM   4871  CA  ASP E 603      54.792 -13.429  -4.053  1.00 86.36           C
ATOM   4872  CB  ASP E 603      53.946 -13.214  -5.318  1.00 86.36           C
ATOM   4873  CG  ASP E 603      54.184 -11.795  -5.812  1.00 86.36           C
ATOM   4874  OD1 ASP E 603      55.060 -11.100  -5.233  1.00 86.36           O
ATOM   4875  OD2 ASP E 603      53.488 -11.389  -6.781  1.00 86.36           O
ATOM   4876  C   ASP E 603      54.254 -12.518  -2.993  1.00 86.36           C
ATOM   4877  O   ASP E 603      54.861 -11.498  -2.666  1.00 86.36           O
ATOM   4878  N   LEU E 604      53.101 -12.884  -2.408  1.00 54.82           N
ATOM   4879  CA  LEU E 604      52.475 -12.088  -1.390  1.00 54.82           C
ATOM   4880  CB  LEU E 604      51.142 -12.684  -0.900  1.00 54.82           C
ATOM   4881  CG  LEU E 604      49.992 -12.560  -1.912  1.00 54.82           C
ATOM   4882  CD1 LEU E 604      48.694 -13.174  -1.360  1.00 54.82           C
ATOM   4883  CD2 LEU E 604      49.809 -11.094  -2.331  1.00 54.82           C
ATOM   4884  C   LEU E 604      53.366 -12.024  -0.197  1.00 54.82           C
ATOM   4885  O   LEU E 604      53.466 -10.986   0.454  1.00 54.82           O
ATOM   4886  N   MET E 605      54.024 -13.140   0.157  1.00187.35           N
ATOM   4887  CA  MET E 605      54.788 -13.048   1.363  1.00187.35           C
ATOM   4888  CB  MET E 605      55.108 -14.379   2.081  1.00187.35           C
ATOM   4889  CG  MET E 605      55.747 -15.536   1.327  1.00187.35           C
ATOM   4890  SD  MET E 605      55.461 -17.091   2.236  1.00187.35           S
ATOM   4891  CE  MET E 605      56.973 -17.978   1.769  1.00187.35           C
ATOM   4892  C   MET E 605      55.951 -12.122   1.223  1.00187.35           C
ATOM   4893  O   MET E 605      56.255 -11.375   2.149  1.00187.35           O
ATOM   4894  N   ARG E 606      56.616 -12.108   0.059  1.00197.08           N
ATOM   4895  CA  ARG E 606      57.750 -11.252  -0.136  1.00197.08           C
ATOM   4896  CB  ARG E 606      58.383 -11.546  -1.502  1.00197.08           C
ATOM   4897  CG  ARG E 606      59.651 -10.778  -1.832  1.00197.08           C
ATOM   4898  CD  ARG E 606      60.264 -11.276  -3.141  1.00197.08           C
ATOM   4899  NE  ARG E 606      59.178 -11.233  -4.157  1.00197.08           N
ATOM   4900  CZ  ARG E 606      59.293 -11.923  -5.330  1.00197.08           C
ATOM   4901  NH1 ARG E 606      60.424 -12.644  -5.586  1.00197.08           N
ATOM   4902  NH2 ARG E 606      58.272 -11.895  -6.233  1.00197.08           N
ATOM   4903  C   ARG E 606      57.309  -9.816  -0.074  1.00197.08           C
ATOM   4904  O   ARG E 606      58.028  -8.961   0.441  1.00197.08           O
ATOM   4905  N   LEU E 607      56.118  -9.503  -0.618  1.00 41.20           N
ATOM   4906  CA  LEU E 607      55.635  -8.149  -0.593  1.00 41.20           C
ATOM   4907  CB  LEU E 607      54.312  -7.968  -1.356  1.00 41.20           C
ATOM   4908  CG  LEU E 607      54.447  -8.225  -2.869  1.00 41.20           C
ATOM   4909  CD1 LEU E 607      53.102  -8.028  -3.586  1.00 41.20           C
ATOM   4910  CD2 LEU E 607      55.577  -7.386  -3.486  1.00 41.20           C
ATOM   4911  C   LEU E 607      55.403  -7.744   0.832  1.00 41.20           C
ATOM   4912  O   LEU E 607      55.770  -6.644   1.243  1.00 41.20           O
ATOM   4913  N   GLU E 608      54.796  -8.641   1.633  1.00 92.06           N
ATOM   4914  CA  GLU E 608      54.509  -8.351   3.011  1.00 92.06           C
ATOM   4915  CB  GLU E 608      53.786  -9.512   3.720  1.00 92.06           C
ATOM   4916  CG  GLU E 608      53.509  -9.249   5.202  1.00 92.06           C
ATOM   4917  CD  GLU E 608      52.396  -8.223   5.303  1.00 92.06           C
ATOM   4918  OE1 GLU E 608      51.610  -8.110   4.326  1.00 92.06           O
ATOM   4919  OE2 GLU E 608      52.311  -7.542   6.359  1.00 92.06           O
ATOM   4920  C   GLU E 608      55.794  -8.119   3.749  1.00 92.06           C
ATOM   4921  O   GLU E 608      55.900  -7.163   4.517  1.00 92.06           O
ATOM   4922  N   LEU E 609      56.821  -8.968   3.519  1.00183.56           N
ATOM   4923  CA  LEU E 609      58.029  -8.818   4.291  1.00183.56           C
ATOM   4924  CB  LEU E 609      59.219  -9.723   3.916  1.00183.56           C
ATOM   4925  CG  LEU E 609      59.270 -11.127   4.523  1.00183.56           C
ATOM   4926  CD1 LEU E 609      59.258 -11.064   6.058  1.00183.56           C
ATOM   4927  CD2 LEU E 609      58.240 -12.065   3.900  1.00183.56           C
ATOM   4928  C   LEU E 609      58.655  -7.479   4.107  1.00183.56           C
ATOM   4929  O   LEU E 609      58.923  -6.776   5.078  1.00183.56           O
ATOM   4930  N   LEU E 610      58.929  -7.098   2.849  1.00146.29           N
ATOM   4931  CA  LEU E 610      59.656  -5.887   2.612  1.00146.29           C
ATOM   4932  CB  LEU E 610      60.084  -5.741   1.131  1.00146.29           C
ATOM   4933  CG  LEU E 610      60.884  -4.466   0.767  1.00146.29           C
ATOM   4934  CD1 LEU E 610      59.988  -3.210   0.743  1.00146.29           C
ATOM   4935  CD2 LEU E 610      62.118  -4.284   1.651  1.00146.29           C
ATOM   4936  C   LEU E 610      58.842  -4.700   3.008  1.00146.29           C
ATOM   4937  O   LEU E 610      59.370  -3.749   3.581  1.00146.29           O
ATOM   4938  N   ARG E 611      57.547  -4.692   2.651  1.00128.28           N
ATOM   4939  CA  ARG E 611      56.746  -3.549   2.966  1.00128.28           C
ATOM   4940  CB  ARG E 611      55.361  -3.623   2.300  1.00128.28           C
ATOM   4941  CG  ARG E 611      55.412  -3.600   0.770  1.00128.28           C
ATOM   4942  CD  ARG E 611      54.673  -2.415   0.142  1.00128.28           C
ATOM   4943  NE  ARG E 611      53.221  -2.595   0.429  1.00128.28           N
ATOM   4944  CZ  ARG E 611      52.284  -1.956  -0.330  1.00128.28           C
ATOM   4945  NH1 ARG E 611      52.672  -1.144  -1.357  1.00128.28           N
ATOM   4946  NH2 ARG E 611      50.957  -2.131  -0.067  1.00128.28           N
ATOM   4947  C   ARG E 611      56.514  -3.431   4.449  1.00128.28           C
ATOM   4948  O   ARG E 611      56.781  -2.384   5.034  1.00128.28           O
ATOM   4949  N   SER E 612      55.969  -4.505   5.066  1.00 88.63           N
ATOM   4950  CA  SER E 612      55.538  -4.544   6.445  1.00 88.63           C
ATOM   4951  CB  SER E 612      54.306  -5.440   6.620  1.00 88.63           C
ATOM   4952  OG  SER E 612      53.225  -4.950   5.842  1.00 88.63           O
ATOM   4953  C   SER E 612      56.539  -4.974   7.493  1.00 88.63           C
ATOM   4954  O   SER E 612      56.509  -4.460   8.611  1.00 88.63           O
ATOM   4955  N   GLY E 613      57.412  -5.967   7.212  1.00 49.70           N
ATOM   4956  CA  GLY E 613      58.322  -6.439   8.230  1.00 49.70           C
ATOM   4957  C   GLY E 613      58.214  -7.940   8.331  1.00 49.70           C
ATOM   4958  O   GLY E 613      57.450  -8.565   7.595  1.00 49.70           O
ATOM   4959  N   PRO E 614      58.937  -8.541   9.258  1.00 77.71           N
ATOM   4960  CA  PRO E 614      58.934  -9.974   9.398  1.00 77.71           C
ATOM   4961  CD  PRO E 614      60.147  -7.946   9.798  1.00 77.71           C
ATOM   4962  CB  PRO E 614      60.030 -10.302  10.409  1.00 77.71           C
ATOM   4963  CG  PRO E 614      61.020  -9.133  10.255  1.00 77.71           C
ATOM   4964  C   PRO E 614      57.572 -10.438   9.796  1.00 77.71           C
ATOM   4965  O   PRO E 614      56.854  -9.689  10.457  1.00 77.71           O
ATOM   4966  N   LEU E 615      57.181 -11.654   9.371  1.00147.56           N
ATOM   4967  CA  LEU E 615      55.873 -12.144   9.692  1.00147.56           C
ATOM   4968  CB  LEU E 615      54.878 -12.061   8.517  1.00147.56           C
ATOM   4969  CG  LEU E 615      55.275 -12.853   7.254  1.00147.56           C
ATOM   4970  CD1 LEU E 615      55.120 -14.372   7.446  1.00147.56           C
ATOM   4971  CD2 LEU E 615      54.535 -12.321   6.016  1.00147.56           C
ATOM   4972  C   LEU E 615      55.999 -13.566  10.131  1.00147.56           C
ATOM   4973  O   LEU E 615      56.988 -14.235   9.834  1.00147.56           O
ATOM   4974  N   ALA E 616      54.987 -14.051  10.878  1.00 42.46           N
ATOM   4975  CA  ALA E 616      55.004 -15.402  11.363  1.00 42.46           C
ATOM   4976  CB  ALA E 616      54.046 -15.642  12.544  1.00 42.46           C
ATOM   4977  C   ALA E 616      54.619 -16.346  10.260  1.00 42.46           C
ATOM   4978  O   ALA E 616      53.736 -16.061   9.451  1.00 42.46           O
ATOM   4979  N   ILE E 617      55.292 -17.515  10.209  1.00 99.31           N
ATOM   4980  CA  ILE E 617      54.997 -18.531   9.235  1.00 99.31           C
ATOM   4981  CB  ILE E 617      55.983 -18.613   8.101  1.00 99.31           C
ATOM   4982  CG1 ILE E 617      57.384 -18.981   8.615  1.00 99.31           C
ATOM   4983  CG2 ILE E 617      55.927 -17.290   7.321  1.00 99.31           C
ATOM   4984  CD1 ILE E 617      58.007 -17.933   9.532  1.00 99.31           C
ATOM   4985  C   ILE E 617      55.040 -19.844   9.952  1.00 99.31           C
ATOM   4986  O   ILE E 617      55.560 -19.935  11.064  1.00 99.31           O
ATOM   4987  N   SER E 618      54.446 -20.896   9.350  1.00 46.06           N
ATOM   4988  CA  SER E 618      54.489 -22.201   9.949  1.00 46.06           C
ATOM   4989  CB  SER E 618      53.149 -22.638  10.564  1.00 46.06           C
ATOM   4990  OG  SER E 618      52.147 -22.719   9.561  1.00 46.06           O
ATOM   4991  C   SER E 618      54.842 -23.183   8.871  1.00 46.06           C
ATOM   4992  O   SER E 618      54.575 -22.944   7.693  1.00 46.06           O
ATOM   4993  N   PHE E 619      55.489 -24.308   9.246  1.00191.29           N
ATOM   4994  CA  PHE E 619      55.828 -25.311   8.273  1.00191.29           C
ATOM   4995  CB  PHE E 619      57.166 -25.066   7.543  1.00191.29           C
ATOM   4996  CG  PHE E 619      58.300 -25.246   8.498  1.00191.29           C
ATOM   4997  CD1 PHE E 619      58.673 -24.226   9.340  1.00191.29           C
ATOM   4998  CD2 PHE E 619      58.990 -26.437   8.556  1.00191.29           C
ATOM   4999  CE1 PHE E 619      59.715 -24.384  10.223  1.00191.29           C
ATOM   5000  CE2 PHE E 619      60.036 -26.598   9.437  1.00191.29           C
ATOM   5001  CZ  PHE E 619      60.402 -25.573  10.274  1.00191.29           C
ATOM   5002  C   PHE E 619      55.903 -26.631   8.974  1.00191.29           C
ATOM   5003  O   PHE E 619      55.793 -26.711  10.197  1.00191.29           O
ATOM   5004  N   GLU E 620      56.068 -27.719   8.199  1.00140.16           N
ATOM   5005  CA  GLU E 620      56.139 -29.027   8.793  1.00140.16           C
ATOM   5006  CB  GLU E 620      55.523 -30.142   7.936  1.00140.16           C
ATOM   5007  CG  GLU E 620      55.672 -31.540   8.550  1.00140.16           C
ATOM   5008  CD  GLU E 620      54.625 -31.719   9.637  1.00140.16           C
ATOM   5009  OE1 GLU E 620      54.875 -31.221  10.759  1.00140.16           O
ATOM   5010  OE2 GLU E 620      53.568 -32.355   9.370  1.00140.16           O
ATOM   5011  C   GLU E 620      57.564 -29.400   9.020  1.00140.16           C
ATOM   5012  O   GLU E 620      58.346 -29.536   8.078  1.00140.16           O
ATOM   5013  N   VAL E 621      57.925 -29.574  10.308  1.00165.06           N
ATOM   5014  CA  VAL E 621      59.252 -29.990  10.639  1.00165.06           C
ATOM   5015  CB  VAL E 621      59.670 -29.647  12.043  1.00165.06           C
ATOM   5016  CG1 VAL E 621      59.936 -28.144  12.113  1.00165.06           C
ATOM   5017  CG2 VAL E 621      58.555 -30.061  13.003  1.00165.06           C
ATOM   5018  C   VAL E 621      59.345 -31.466  10.476  1.00165.06           C
ATOM   5019  O   VAL E 621      58.423 -32.216  10.793  1.00165.06           O
ATOM   5020  N   TYR E 622      60.493 -31.917   9.946  1.00 99.29           N
ATOM   5021  CA  TYR E 622      60.726 -33.317   9.761  1.00 99.29           C
ATOM   5022  CB  TYR E 622      60.887 -33.773   8.301  1.00 99.29           C
ATOM   5023  CG  TYR E 622      59.589 -33.586   7.585  1.00 99.29           C
ATOM   5024  CD1 TYR E 622      58.504 -34.345   7.935  1.00 99.29           C
ATOM   5025  CD2 TYR E 622      59.446 -32.647   6.592  1.00 99.29           C
ATOM   5026  CE1 TYR E 622      57.297 -34.201   7.292  1.00 99.29           C
ATOM   5027  CE2 TYR E 622      58.241 -32.499   5.941  1.00 99.29           C
ATOM   5028  CZ  TYR E 622      57.164 -33.278   6.287  1.00 99.29           C
ATOM   5029  OH  TYR E 622      55.929 -33.128   5.629  1.00 99.29           O
ATOM   5030  C   TYR E 622      62.019 -33.577  10.456  1.00 99.29           C
[truncated: 513,903 more chars]
