# Supplementary material for: Evolutionary Analysis of Dipeptidyl Peptidase I
Source: Int J Mol Sci. 2022 Feb 6;23(3):1852. doi: 10.3390/ijms23031852 (PMC8836896; doi:10.3390/ijms23031852)
Supplement: Supplementary file 1 [file ijms-23-01852-s001.zip › Supplementary File S2 Homology models/Modeller/Strongylocentrotus purpuratus/mod.B99990010.pdb]

EXPDTA    THEORETICAL MODEL, MODELLER 10.1 2021/11/04 16:26:10
REMARK   6 MODELLER OBJECTIVE FUNCTION:     13192.4092
REMARK   6 MODELLER BEST TEMPLATE % SEQ ID:  54.545
REMARK   6 SEQUENCE: mod
REMARK   6 ALIGNMENT: alignment.pir
REMARK   6 SCRIPT: model.py
REMARK   6 DOPE score: -158944.98438
REMARK   6 GA341 score: 1.00000
REMARK   6 DOPE-HR score: -126589.33594
REMARK   6 TEMPLATE: 1K3B 1:A - 119:A MODELS 1:A - 121:A AT 54.5%
REMARK   6 TEMPLATE: 1K3B 120:B - 283:B MODELS 122:B - 284:B AT 54.5%
REMARK   6 TEMPLATE: 1K3B 284:C - 351:C MODELS 285:C - 355:C AT 54.5%
REMARK   6 TEMPLATE: 1K3B 353:D - 471:D MODELS 356:D - 476:D AT 54.5%
REMARK   6 TEMPLATE: 1K3B 472:E - 635:E MODELS 477:E - 639:E AT 54.5%
REMARK   6 TEMPLATE: 1K3B 636:F - 703:F MODELS 640:F - 710:F AT 54.5%
REMARK   6 TEMPLATE: 1K3B 705:G - 823:G MODELS 711:G - 831:G AT 54.5%
REMARK   6 TEMPLATE: 1K3B 824:H - 987:H MODELS 832:H - 994:H AT 54.5%
REMARK   6 TEMPLATE: 1K3B 988:I - 1055:I MODELS 995:I - 1065:I AT 54.5%
REMARK   6 TEMPLATE: 1K3B 1057:J - 1175:J MODELS 1066:J - 1186:J AT 54.5%
REMARK   6 TEMPLATE: 1K3B 1176:K - 1339:K MODELS 1187:K - 1349:K AT 54.5%
REMARK   6 TEMPLATE: 1K3B 1340:L - 1407:L MODELS 1350:L - 1420:L AT 54.5%
SSBOND   1 CYS A    6    CYS A   96                          1555   1555  2.03
SSBOND   2 CYS A   30    CYS A  113                          1555   1555  2.03
SSBOND   3 CYS B  146    CYS B  189                          1555   1555  2.03
SSBOND   4 CYS B  182    CYS B  222                          1555   1555  2.03
SSBOND   5 CYS B  212    CYS B  227                          1555   1555  2.03
SSBOND   6 CYS D  361    CYS D  451                          1555   1555  2.03
SSBOND   7 CYS D  385    CYS D  468                          1555   1555  2.03
SSBOND   8 CYS E  501    CYS E  544                          1555   1555  2.03
SSBOND   9 CYS E  537    CYS E  577                          1555   1555  2.03
SSBOND  10 CYS E  567    CYS E  582                          1555   1555  2.03
SSBOND  11 CYS G  716    CYS G  806                          1555   1555  2.03
SSBOND  12 CYS G  740    CYS G  823                          1555   1555  2.03
SSBOND  13 CYS H  856    CYS H  899                          1555   1555  2.03
SSBOND  14 CYS H  892    CYS H  932                          1555   1555  2.04
SSBOND  15 CYS H  922    CYS H  937                          1555   1555  2.03
SSBOND  16 CYS J 1071    CYS J 1161                          1555   1555  2.03
SSBOND  17 CYS J 1095    CYS J 1178                          1555   1555  2.03
SSBOND  18 CYS K 1211    CYS K 1254                          1555   1555  2.03
SSBOND  19 CYS K 1247    CYS K 1287                          1555   1555  2.03
SSBOND  20 CYS K 1277    CYS K 1292                          1555   1555  2.04
ATOM      1  N   ASP A   1      26.092  32.213  18.130  1.00124.18           N
ATOM      2  CA  ASP A   1      27.520  32.390  17.795  1.00124.18           C
ATOM      3  CB  ASP A   1      27.826  32.158  16.295  1.00124.18           C
ATOM      4  CG  ASP A   1      26.996  33.031  15.368  1.00124.18           C
ATOM      5  OD1 ASP A   1      25.969  33.599  15.818  1.00124.18           O
ATOM      6  OD2 ASP A   1      27.371  33.120  14.169  1.00124.18           O
ATOM      7  C   ASP A   1      28.155  33.611  18.345  1.00124.18           C
ATOM      8  O   ASP A   1      27.552  34.374  19.096  1.00124.18           O
ATOM      9  N   THR A   2      29.437  33.763  17.999  1.00 76.07           N
ATOM     10  CA  THR A   2      30.307  34.784  18.460  1.00 76.07           C
ATOM     11  CB  THR A   2      31.698  34.280  18.312  1.00 76.07           C
ATOM     12  OG1 THR A   2      31.968  34.054  16.936  1.00 76.07           O
ATOM     13  CG2 THR A   2      31.848  32.966  19.092  1.00 76.07           C
ATOM     14  C   THR A   2      30.135  35.950  17.545  1.00 76.07           C
ATOM     15  O   THR A   2      29.542  35.841  16.471  1.00 76.07           O
ATOM     16  N   PRO A   3      30.633  37.072  17.967  1.00 85.22           N
ATOM     17  CA  PRO A   3      30.546  38.259  17.161  1.00 85.22           C
ATOM     18  CD  PRO A   3      30.602  37.380  19.388  1.00 85.22           C
ATOM     19  CB  PRO A   3      30.834  39.420  18.107  1.00 85.22           C
ATOM     20  CG  PRO A   3      30.383  38.896  19.482  1.00 85.22           C
ATOM     21  C   PRO A   3      31.465  38.180  15.978  1.00 85.22           C
ATOM     22  O   PRO A   3      31.445  39.090  15.152  1.00 85.22           O
ATOM     23  N   ALA A   4      32.289  37.118  15.892  1.00 73.62           N
ATOM     24  CA  ALA A   4      33.304  36.994  14.876  1.00 73.62           C
ATOM     25  CB  ALA A   4      34.280  35.822  15.090  1.00 73.62           C
ATOM     26  C   ALA A   4      32.707  36.696  13.542  1.00 73.62           C
ATOM     27  O   ALA A   4      31.812  35.860  13.416  1.00 73.62           O
ATOM     28  N   ASN A   5      33.223  37.377  12.501  1.00139.04           N
ATOM     29  CA  ASN A   5      32.841  37.052  11.161  1.00139.04           C
ATOM     30  CB  ASN A   5      31.997  38.135  10.471  1.00139.04           C
ATOM     31  CG  ASN A   5      31.420  37.529   9.199  1.00139.04           C
ATOM     32  OD1 ASN A   5      32.100  36.799   8.480  1.00139.04           O
ATOM     33  ND2 ASN A   5      30.122  37.826   8.915  1.00139.04           N
ATOM     34  C   ASN A   5      34.123  36.934  10.395  1.00139.04           C
ATOM     35  O   ASN A   5      34.507  37.852   9.672  1.00139.04           O
ATOM     36  N   CYS A   6      34.803  35.775  10.511  1.00 65.30           N
ATOM     37  CA  CYS A   6      36.071  35.605   9.860  1.00 65.30           C
ATOM     38  CB  CYS A   6      37.132  34.959  10.766  1.00 65.30           C
ATOM     39  SG  CYS A   6      37.529  36.042  12.169  1.00 65.30           S
ATOM     40  C   CYS A   6      35.898  34.760   8.634  1.00 65.30           C
ATOM     41  O   CYS A   6      34.899  34.059   8.477  1.00 65.30           O
ATOM     42  N   SER A   7      36.899  34.813   7.725  1.00118.46           N
ATOM     43  CA  SER A   7      36.824  34.125   6.465  1.00118.46           C
ATOM     44  CB  SER A   7      37.273  34.949   5.248  1.00118.46           C
ATOM     45  OG  SER A   7      36.373  36.006   4.984  1.00118.46           O
ATOM     46  C   SER A   7      37.779  32.983   6.430  1.00118.46           C
ATOM     47  O   SER A   7      38.722  32.878   7.210  1.00118.46           O
ATOM     48  N   PHE A   8      37.535  32.116   5.433  1.00179.33           N
ATOM     49  CA  PHE A   8      38.267  30.925   5.125  1.00179.33           C
ATOM     50  CB  PHE A   8      37.630  30.291   3.876  1.00179.33           C
ATOM     51  CG  PHE A   8      37.689  28.804   3.831  1.00179.33           C
ATOM     52  CD1 PHE A   8      38.761  28.145   3.289  1.00179.33           C
ATOM     53  CD2 PHE A   8      36.623  28.079   4.317  1.00179.33           C
ATOM     54  CE1 PHE A   8      38.759  26.775   3.263  1.00179.33           C
ATOM     55  CE2 PHE A   8      36.617  26.707   4.286  1.00179.33           C
ATOM     56  CZ  PHE A   8      37.697  26.055   3.750  1.00179.33           C
ATOM     57  C   PHE A   8      39.652  31.397   4.779  1.00179.33           C
ATOM     58  O   PHE A   8      40.657  30.785   5.139  1.00179.33           O
ATOM     59  N   GLU A   9      39.726  32.521   4.045  1.00106.32           N
ATOM     60  CA  GLU A   9      40.962  33.109   3.609  1.00106.32           C
ATOM     61  CB  GLU A   9      40.692  34.386   2.804  1.00106.32           C
ATOM     62  CG  GLU A   9      41.925  35.123   2.286  1.00106.32           C
ATOM     63  CD  GLU A   9      41.405  36.344   1.540  1.00106.32           C
ATOM     64  OE1 GLU A   9      40.155  36.487   1.460  1.00106.32           O
ATOM     65  OE2 GLU A   9      42.239  37.150   1.050  1.00106.32           O
ATOM     66  C   GLU A   9      41.778  33.516   4.800  1.00106.32           C
ATOM     67  O   GLU A   9      42.992  33.313   4.836  1.00106.32           O
ATOM     68  N   GLU A  10      41.138  34.106   5.825  1.00130.69           N
ATOM     69  CA  GLU A  10      41.926  34.558   6.933  1.00130.69           C
ATOM     70  CB  GLU A  10      41.244  35.596   7.838  1.00130.69           C
ATOM     71  CG  GLU A  10      39.745  35.471   8.068  1.00130.69           C
ATOM     72  CD  GLU A  10      39.326  36.894   8.426  1.00130.69           C
ATOM     73  OE1 GLU A  10      40.249  37.733   8.608  1.00130.69           O
ATOM     74  OE2 GLU A  10      38.099  37.170   8.501  1.00130.69           O
ATOM     75  C   GLU A  10      42.549  33.402   7.647  1.00130.69           C
ATOM     76  O   GLU A  10      43.585  33.552   8.295  1.00130.69           O
ATOM     77  N   ILE A  11      41.898  32.227   7.580  1.00 97.91           N
ATOM     78  CA  ILE A  11      42.382  31.011   8.175  1.00 97.91           C
ATOM     79  CB  ILE A  11      41.270  30.045   8.422  1.00 97.91           C
ATOM     80  CG1 ILE A  11      40.230  30.821   9.266  1.00 97.91           C
ATOM     81  CG2 ILE A  11      41.851  28.850   9.202  1.00 97.91           C
ATOM     82  CD1 ILE A  11      38.813  30.259   9.344  1.00 97.91           C
ATOM     83  C   ILE A  11      43.563  30.411   7.439  1.00 97.91           C
ATOM     84  O   ILE A  11      44.407  29.753   8.047  1.00 97.91           O
ATOM     85  N   GLU A  12      43.647  30.566   6.101  1.00 60.38           N
ATOM     86  CA  GLU A  12      44.750  29.975   5.374  1.00 60.38           C
ATOM     87  CB  GLU A  12      44.668  30.200   3.853  1.00 60.38           C
ATOM     88  CG  GLU A  12      43.497  29.516   3.147  1.00 60.38           C
ATOM     89  CD  GLU A  12      43.476  30.070   1.726  1.00 60.38           C
ATOM     90  OE1 GLU A  12      44.179  31.089   1.491  1.00 60.38           O
ATOM     91  OE2 GLU A  12      42.761  29.495   0.863  1.00 60.38           O
ATOM     92  C   GLU A  12      46.027  30.643   5.804  1.00 60.38           C
ATOM     93  O   GLU A  12      46.061  31.858   5.992  1.00 60.38           O
ATOM     94  N   GLY A  13      47.124  29.867   5.975  1.00 43.15           N
ATOM     95  CA  GLY A  13      48.376  30.493   6.306  1.00 43.15           C
ATOM     96  C   GLY A  13      49.056  29.747   7.412  1.00 43.15           C
ATOM     97  O   GLY A  13      48.726  28.599   7.708  1.00 43.15           O
ATOM     98  N   ARG A  14      50.049  30.413   8.048  1.00149.57           N
ATOM     99  CA  ARG A  14      50.790  29.809   9.115  1.00149.57           C
ATOM    100  CB  ARG A  14      52.282  30.153   9.148  1.00149.57           C
ATOM    101  CG  ARG A  14      52.935  29.657  10.437  1.00149.57           C
ATOM    102  CD  ARG A  14      54.080  30.539  10.925  1.00149.57           C
ATOM    103  NE  ARG A  14      55.164  30.479   9.912  1.00149.57           N
ATOM    104  CZ  ARG A  14      56.449  30.290  10.323  1.00149.57           C
ATOM    105  NH1 ARG A  14      56.719  30.118  11.651  1.00149.57           N
ATOM    106  NH2 ARG A  14      57.461  30.263   9.410  1.00149.57           N
ATOM    107  C   ARG A  14      50.271  30.302  10.423  1.00149.57           C
ATOM    108  O   ARG A  14      50.035  31.495  10.618  1.00149.57           O
ATOM    109  N   TRP A  15      50.108  29.360  11.371  1.00 81.27           N
ATOM    110  CA  TRP A  15      49.628  29.686  12.683  1.00 81.27           C
ATOM    111  CB  TRP A  15      48.309  28.981  13.037  1.00 81.27           C
ATOM    112  CG  TRP A  15      47.097  29.539  12.341  1.00 81.27           C
ATOM    113  CD2 TRP A  15      46.088  30.300  13.024  1.00 81.27           C
ATOM    114  CD1 TRP A  15      46.699  29.441  11.042  1.00 81.27           C
ATOM    115  NE1 TRP A  15      45.508  30.109  10.862  1.00 81.27           N
ATOM    116  CE2 TRP A  15      45.122  30.638  12.076  1.00 81.27           C
ATOM    117  CE3 TRP A  15      45.977  30.676  14.331  1.00 81.27           C
ATOM    118  CZ2 TRP A  15      44.019  31.366  12.430  1.00 81.27           C
ATOM    119  CZ3 TRP A  15      44.869  31.417  14.682  1.00 81.27           C
ATOM    120  CH2 TRP A  15      43.912  31.755  13.748  1.00 81.27           C
ATOM    121  C   TRP A  15      50.623  29.177  13.673  1.00 81.27           C
ATOM    122  O   TRP A  15      51.259  28.148  13.454  1.00 81.27           O
ATOM    123  N   LYS A  16      50.807  29.908  14.787  1.00149.32           N
ATOM    124  CA  LYS A  16      51.655  29.391  15.817  1.00149.32           C
ATOM    125  CB  LYS A  16      52.855  30.295  16.176  1.00149.32           C
ATOM    126  CG  LYS A  16      52.510  31.673  16.738  1.00149.32           C
ATOM    127  CD  LYS A  16      53.760  32.501  17.077  1.00149.32           C
ATOM    128  CE  LYS A  16      54.512  32.051  18.331  1.00149.32           C
ATOM    129  NZ  LYS A  16      53.930  32.694  19.532  1.00149.32           N
ATOM    130  C   LYS A  16      50.779  29.197  17.014  1.00149.32           C
ATOM    131  O   LYS A  16      50.061  30.105  17.433  1.00149.32           O
ATOM    132  N   PHE A  17      50.791  27.975  17.583  1.00100.91           N
ATOM    133  CA  PHE A  17      49.941  27.703  18.708  1.00100.91           C
ATOM    134  CB  PHE A  17      49.176  26.373  18.626  1.00100.91           C
ATOM    135  CG  PHE A  17      48.332  26.357  17.398  1.00100.91           C
ATOM    136  CD1 PHE A  17      47.103  26.968  17.352  1.00100.91           C
ATOM    137  CD2 PHE A  17      48.796  25.736  16.279  1.00100.91           C
ATOM    138  CE1 PHE A  17      46.327  26.946  16.212  1.00100.91           C
ATOM    139  CE2 PHE A  17      48.028  25.709  15.144  1.00100.91           C
ATOM    140  CZ  PHE A  17      46.796  26.304  15.094  1.00100.91           C
ATOM    141  C   PHE A  17      50.799  27.541  19.922  1.00100.91           C
ATOM    142  O   PHE A  17      51.710  26.715  19.936  1.00100.91           O
ATOM    143  N   LEU A  18      50.517  28.318  20.989  1.00 97.15           N
ATOM    144  CA  LEU A  18      51.257  28.128  22.205  1.00 97.15           C
ATOM    145  CB  LEU A  18      51.637  29.432  22.936  1.00 97.15           C
ATOM    146  CG  LEU A  18      52.693  30.266  22.177  1.00 97.15           C
ATOM    147  CD1 LEU A  18      52.151  30.763  20.828  1.00 97.15           C
ATOM    148  CD2 LEU A  18      53.256  31.400  23.051  1.00 97.15           C
ATOM    149  C   LEU A  18      50.383  27.313  23.096  1.00 97.15           C
ATOM    150  O   LEU A  18      49.215  27.644  23.291  1.00 97.15           O
ATOM    151  N   MET A  19      50.931  26.212  23.652  1.00 61.74           N
ATOM    152  CA  MET A  19      50.127  25.315  24.434  1.00 61.74           C
ATOM    153  CB  MET A  19      50.260  23.835  24.021  1.00 61.74           C
ATOM    154  CG  MET A  19      49.739  23.546  22.612  1.00 61.74           C
ATOM    155  SD  MET A  19      49.666  21.781  22.185  1.00 61.74           S
ATOM    156  CE  MET A  19      48.235  21.435  23.249  1.00 61.74           C
ATOM    157  C   MET A  19      50.512  25.387  25.881  1.00 61.74           C
ATOM    158  O   MET A  19      51.689  25.355  26.233  1.00 61.74           O
ATOM    159  N   GLY A  20      49.490  25.455  26.758  1.00 76.24           N
ATOM    160  CA  GLY A  20      49.646  25.522  28.183  1.00 76.24           C
ATOM    161  C   GLY A  20      49.499  24.127  28.676  1.00 76.24           C
ATOM    162  O   GLY A  20      50.099  23.239  28.089  1.00 76.24           O
ATOM    163  N   PRO A  21      48.601  23.938  29.615  1.00268.26           N
ATOM    164  CA  PRO A  21      48.381  22.755  30.440  1.00268.26           C
ATOM    165  CD  PRO A  21      47.503  24.885  29.718  1.00268.26           C
ATOM    166  CB  PRO A  21      47.011  22.962  31.090  1.00268.26           C
ATOM    167  CG  PRO A  21      46.737  24.471  30.980  1.00268.26           C
ATOM    168  C   PRO A  21      48.460  21.376  29.819  1.00268.26           C
ATOM    169  O   PRO A  21      48.965  21.184  28.725  1.00268.26           O
ATOM    170  N   SER A  22      48.157  20.324  30.586  1.00235.98           N
ATOM    171  CA  SER A  22      48.115  19.026  29.971  1.00235.98           C
ATOM    172  CB  SER A  22      49.491  18.355  29.768  1.00235.98           C
ATOM    173  OG  SER A  22      50.209  18.938  28.691  1.00235.98           O
ATOM    174  C   SER A  22      47.405  18.138  30.930  1.00235.98           C
ATOM    175  O   SER A  22      48.034  17.451  31.732  1.00235.98           O
ATOM    176  N   THR A  23      46.072  18.067  30.834  1.00151.49           N
ATOM    177  CA  THR A  23      45.384  17.292  31.816  1.00151.49           C
ATOM    178  CB  THR A  23      44.827  18.148  32.906  1.00151.49           C
ATOM    179  OG1 THR A  23      43.854  19.039  32.378  1.00151.49           O
ATOM    180  CG2 THR A  23      45.982  18.945  33.539  1.00151.49           C
ATOM    181  C   THR A  23      44.249  16.578  31.155  1.00151.49           C
ATOM    182  O   THR A  23      44.290  16.275  29.966  1.00151.49           O
ATOM    183  N   GLU A  24      43.225  16.230  31.956  1.00 54.89           N
ATOM    184  CA  GLU A  24      42.051  15.558  31.480  1.00 54.89           C
ATOM    185  CB  GLU A  24      41.368  14.706  32.563  1.00 54.89           C
ATOM    186  CG  GLU A  24      42.205  13.527  33.059  1.00 54.89           C
ATOM    187  CD  GLU A  24      41.506  12.970  34.290  1.00 54.89           C
ATOM    188  OE1 GLU A  24      41.101  13.790  35.158  1.00 54.89           O
ATOM    189  OE2 GLU A  24      41.364  11.722  34.379  1.00 54.89           O
ATOM    190  C   GLU A  24      41.055  16.602  31.086  1.00 54.89           C
ATOM    191  O   GLU A  24      41.290  17.799  31.249  1.00 54.89           O
ATOM    192  N   ASN A  25      39.915  16.154  30.523  1.00 97.27           N
ATOM    193  CA  ASN A  25      38.858  17.043  30.134  1.00 97.27           C
ATOM    194  CB  ASN A  25      37.720  16.333  29.369  1.00 97.27           C
ATOM    195  CG  ASN A  25      37.138  15.243  30.256  1.00 97.27           C
ATOM    196  OD1 ASN A  25      37.793  14.757  31.177  1.00 97.27           O
ATOM    197  ND2 ASN A  25      35.877  14.828  29.957  1.00 97.27           N
ATOM    198  C   ASN A  25      38.300  17.689  31.371  1.00 97.27           C
ATOM    199  O   ASN A  25      37.779  18.802  31.317  1.00 97.27           O
ATOM    200  N   SER A  26      38.307  16.958  32.502  1.00 84.07           N
ATOM    201  CA  SER A  26      37.844  17.487  33.758  1.00 84.07           C
ATOM    202  CB  SER A  26      37.536  16.384  34.788  1.00 84.07           C
ATOM    203  OG  SER A  26      37.080  16.963  36.003  1.00 84.07           O
ATOM    204  C   SER A  26      38.868  18.384  34.372  1.00 84.07           C
ATOM    205  O   SER A  26      38.537  19.396  34.987  1.00 84.07           O
ATOM    206  N   ARG A  27      40.154  18.013  34.232  1.00133.68           N
ATOM    207  CA  ARG A  27      41.257  18.691  34.849  1.00133.68           C
ATOM    208  CB  ARG A  27      42.560  17.890  34.745  1.00133.68           C
ATOM    209  CG  ARG A  27      42.519  16.582  35.542  0.00133.68           C
ATOM    210  CD  ARG A  27      43.694  15.644  35.252  1.00133.68           C
ATOM    211  NE  ARG A  27      44.927  16.266  35.809  1.00133.68           N
ATOM    212  CZ  ARG A  27      45.265  16.060  37.115  1.00133.68           C
ATOM    213  NH1 ARG A  27      44.466  15.296  37.914  1.00133.68           N
ATOM    214  NH2 ARG A  27      46.403  16.621  37.622  1.00133.68           N
ATOM    215  C   ARG A  27      41.463  20.053  34.269  1.00133.68           C
ATOM    216  O   ARG A  27      41.918  20.963  34.962  1.00133.68           O
ATOM    217  N   VAL A  28      41.166  20.243  32.975  1.00113.25           N
ATOM    218  CA  VAL A  28      41.440  21.535  32.426  1.00113.25           C
ATOM    219  CB  VAL A  28      42.385  21.492  31.260  1.00113.25           C
ATOM    220  CG1 VAL A  28      41.642  20.899  30.051  1.00113.25           C
ATOM    221  CG2 VAL A  28      42.956  22.899  31.025  1.00113.25           C
ATOM    222  C   VAL A  28      40.167  22.144  31.934  1.00113.25           C
ATOM    223  O   VAL A  28      39.192  21.453  31.643  1.00113.25           O
ATOM    224  N   ASN A  29      40.131  23.488  31.917  1.00 91.77           N
ATOM    225  CA  ASN A  29      39.044  24.210  31.326  1.00 91.77           C
ATOM    226  CB  ASN A  29      38.018  24.757  32.328  1.00 91.77           C
ATOM    227  CG  ASN A  29      36.867  25.310  31.503  0.00 91.77           C
ATOM    228  OD1 ASN A  29      36.607  24.840  30.397  0.00 91.77           O
ATOM    229  ND2 ASN A  29      36.169  26.346  32.040  0.00 91.77           N
ATOM    230  C   ASN A  29      39.690  25.386  30.679  1.00 91.77           C
ATOM    231  O   ASN A  29      40.354  26.177  31.349  1.00 91.77           O
ATOM    232  N   CYS A  30      39.495  25.544  29.359  1.00101.61           N
ATOM    233  CA  CYS A  30      40.205  26.579  28.670  1.00101.61           C
ATOM    234  CB  CYS A  30      40.565  26.155  27.239  1.00101.61           C
ATOM    235  SG  CYS A  30      41.452  24.571  27.257  1.00101.61           S
ATOM    236  C   CYS A  30      39.349  27.791  28.592  1.00101.61           C
ATOM    237  O   CYS A  30      38.971  28.251  27.515  1.00101.61           O
ATOM    238  N   SER A  31      38.949  28.305  29.758  1.00103.31           N
ATOM    239  CA  SER A  31      38.253  29.540  29.760  1.00103.31           C
ATOM    240  CB  SER A  31      37.485  29.764  31.072  1.00103.31           C
ATOM    241  OG  SER A  31      38.376  29.690  32.175  1.00103.31           O
ATOM    242  C   SER A  31      39.238  30.652  29.560  1.00103.31           C
ATOM    243  O   SER A  31      39.098  31.441  28.629  1.00103.31           O
ATOM    244  N   MET A  32      40.149  30.880  30.536  1.00258.52           N
ATOM    245  CA  MET A  32      41.074  31.949  30.287  1.00258.52           C
ATOM    246  CB  MET A  32      41.232  32.825  31.554  1.00258.52           C
ATOM    247  CG  MET A  32      41.774  34.227  31.273  1.00258.52           C
ATOM    248  SD  MET A  32      40.583  35.318  30.437  1.00258.52           S
ATOM    249  CE  MET A  32      41.687  36.758  30.364  1.00258.52           C
ATOM    250  C   MET A  32      42.378  31.673  29.520  1.00258.52           C
ATOM    251  O   MET A  32      42.468  32.147  28.391  1.00258.52           O
ATOM    252  N   PRO A  33      43.420  31.003  30.065  1.00311.14           N
ATOM    253  CA  PRO A  33      44.583  30.677  29.269  1.00311.14           C
ATOM    254  CD  PRO A  33      43.996  31.853  31.087  1.00311.14           C
ATOM    255  CB  PRO A  33      45.213  32.041  28.994  1.00311.14           C
ATOM    256  CG  PRO A  33      44.810  32.867  30.250  1.00311.14           C
ATOM    257  C   PRO A  33      45.460  29.975  30.286  1.00311.14           C
ATOM    258  O   PRO A  33      45.184  28.865  30.726  1.00311.14           O
ATOM    259  N   TRP A  34      46.598  30.646  30.605  1.00365.45           N
ATOM    260  CA  TRP A  34      47.516  30.364  31.677  1.00365.45           C
ATOM    261  CB  TRP A  34      47.363  28.987  32.349  1.00365.45           C
ATOM    262  CG  TRP A  34      47.966  28.902  33.730  1.00365.45           C
ATOM    263  CD2 TRP A  34      48.057  27.690  34.494  1.00365.45           C
ATOM    264  CD1 TRP A  34      48.465  29.897  34.519  1.00365.45           C
ATOM    265  NE1 TRP A  34      48.849  29.383  35.735  1.00365.45           N
ATOM    266  CE2 TRP A  34      48.605  28.025  35.732  1.00365.45           C
ATOM    267  CE3 TRP A  34      47.704  26.406  34.192  1.00365.45           C
ATOM    268  CZ2 TRP A  34      48.809  27.075  36.692  1.00365.45           C
ATOM    269  CZ3 TRP A  34      47.919  25.449  35.158  1.00365.45           C
ATOM    270  CH2 TRP A  34      48.460  25.778  36.385  1.00365.45           C
ATOM    271  C   TRP A  34      48.874  30.413  31.055  1.00365.45           C
ATOM    272  O   TRP A  34      49.018  30.850  29.914  1.00365.45           O
ATOM    273  N   LYS A  35      49.909  29.964  31.796  1.00147.78           N
ATOM    274  CA  LYS A  35      51.258  29.976  31.290  1.00147.78           C
ATOM    275  CB  LYS A  35      52.315  29.782  32.396  1.00147.78           C
ATOM    276  CG  LYS A  35      53.763  29.956  31.927  1.00147.78           C
ATOM    277  CD  LYS A  35      54.759  30.105  33.080  1.00147.78           C
ATOM    278  CE  LYS A  35      56.210  30.276  32.627  1.00147.78           C
ATOM    279  NZ  LYS A  35      56.734  28.998  32.102  1.00147.78           N
ATOM    280  C   LYS A  35      51.429  28.873  30.278  1.00147.78           C
ATOM    281  O   LYS A  35      50.899  27.772  30.426  1.00147.78           O
ATOM    282  N   PRO A  36      52.086  29.214  29.192  1.00186.35           N
ATOM    283  CA  PRO A  36      52.349  28.218  28.168  1.00186.35           C
ATOM    284  CD  PRO A  36      51.711  30.488  28.596  1.00186.35           C
ATOM    285  CB  PRO A  36      52.265  28.945  26.826  1.00186.35           C
ATOM    286  CG  PRO A  36      51.414  30.188  27.121  1.00186.35           C
ATOM    287  C   PRO A  36      53.630  27.426  28.274  1.00186.35           C
ATOM    288  O   PRO A  36      54.677  28.014  28.554  1.00186.35           O
ATOM    289  N   VAL A  37      53.560  26.088  28.074  1.00133.97           N
ATOM    290  CA  VAL A  37      54.690  25.193  28.010  1.00133.97           C
ATOM    291  CB  VAL A  37      54.314  23.795  28.402  1.00133.97           C
ATOM    292  CG1 VAL A  37      53.971  23.787  29.901  1.00133.97           C
ATOM    293  CG2 VAL A  37      53.138  23.346  27.517  1.00133.97           C
ATOM    294  C   VAL A  37      55.372  25.123  26.658  1.00133.97           C
ATOM    295  O   VAL A  37      56.596  25.227  26.583  1.00133.97           O
ATOM    296  N   LYS A  38      54.607  24.951  25.548  1.00107.99           N
ATOM    297  CA  LYS A  38      55.239  24.682  24.273  1.00107.99           C
ATOM    298  CB  LYS A  38      55.157  23.216  23.805  1.00107.99           C
ATOM    299  CG  LYS A  38      55.875  22.183  24.670  1.00107.99           C
ATOM    300  CD  LYS A  38      55.139  21.849  25.967  1.00107.99           C
ATOM    301  CE  LYS A  38      55.712  20.642  26.709  1.00107.99           C
ATOM    302  NZ  LYS A  38      54.968  20.424  27.969  1.00107.99           N
ATOM    303  C   LYS A  38      54.579  25.425  23.153  1.00107.99           C
ATOM    304  O   LYS A  38      53.515  26.019  23.306  1.00107.99           O
ATOM    305  N   THR A  39      55.227  25.391  21.966  1.00105.60           N
ATOM    306  CA  THR A  39      54.687  26.023  20.797  1.00105.60           C
ATOM    307  CB  THR A  39      55.504  27.192  20.324  1.00105.60           C
ATOM    308  OG1 THR A  39      54.874  27.819  19.217  1.00105.60           O
ATOM    309  CG2 THR A  39      56.905  26.696  19.934  1.00105.60           C
ATOM    310  C   THR A  39      54.655  25.016  19.692  1.00105.60           C
ATOM    311  O   THR A  39      55.531  24.155  19.609  1.00105.60           O
ATOM    312  N   TRP A  40      53.617  25.074  18.824  1.00149.79           N
ATOM    313  CA  TRP A  40      53.601  24.158  17.721  1.00149.79           C
ATOM    314  CB  TRP A  40      52.683  22.949  17.931  1.00149.79           C
ATOM    315  CG  TRP A  40      53.205  21.773  17.152  1.00149.79           C
ATOM    316  CD2 TRP A  40      54.343  21.031  17.615  1.00149.79           C
ATOM    317  CD1 TRP A  40      52.838  21.223  15.961  1.00149.79           C
ATOM    318  NE1 TRP A  40      53.677  20.174  15.656  1.00149.79           N
ATOM    319  CE2 TRP A  40      54.609  20.049  16.666  1.00149.79           C
ATOM    320  CE3 TRP A  40      55.107  21.168  18.739  1.00149.79           C
ATOM    321  CZ2 TRP A  40      55.652  19.180  16.828  1.00149.79           C
ATOM    322  CZ3 TRP A  40      56.153  20.287  18.903  1.00149.79           C
ATOM    323  CH2 TRP A  40      56.421  19.312  17.965  1.00149.79           C
ATOM    324  C   TRP A  40      53.149  24.946  16.522  1.00149.79           C
ATOM    325  O   TRP A  40      52.212  25.737  16.604  1.00149.79           O
ATOM    326  N   ILE A  41      53.796  24.742  15.356  1.00 95.38           N
ATOM    327  CA  ILE A  41      53.483  25.555  14.212  1.00 95.38           C
ATOM    328  CB  ILE A  41      54.709  26.075  13.515  1.00 95.38           C
ATOM    329  CG1 ILE A  41      55.555  26.925  14.476  1.00 95.38           C
ATOM    330  CG2 ILE A  41      54.248  26.843  12.265  1.00 95.38           C
ATOM    331  CD1 ILE A  41      54.808  28.134  15.037  1.00 95.38           C
ATOM    332  C   ILE A  41      52.729  24.722  13.219  1.00 95.38           C
ATOM    333  O   ILE A  41      53.087  23.572  12.967  1.00 95.38           O
ATOM    334  N   VAL A  42      51.639  25.285  12.646  1.00 61.35           N
ATOM    335  CA  VAL A  42      50.846  24.537  11.712  1.00 61.35           C
ATOM    336  CB  VAL A  42      49.474  24.210  12.223  1.00 61.35           C
ATOM    337  CG1 VAL A  42      49.612  23.482  13.575  1.00 61.35           C
ATOM    338  CG2 VAL A  42      48.632  25.495  12.284  1.00 61.35           C
ATOM    339  C   VAL A  42      50.633  25.376  10.480  1.00 61.35           C
ATOM    340  O   VAL A  42      50.453  26.593  10.560  1.00 61.35           O
ATOM    341  N   SER A  43      50.657  24.727   9.300  1.00 94.84           N
ATOM    342  CA  SER A  43      50.427  25.410   8.054  1.00 94.84           C
ATOM    343  CB  SER A  43      51.543  25.176   7.022  1.00 94.84           C
ATOM    344  OG  SER A  43      51.251  25.876   5.821  1.00 94.84           O
ATOM    345  C   SER A  43      49.165  24.864   7.475  1.00 94.84           C
ATOM    346  O   SER A  43      48.953  23.652   7.387  1.00 94.84           O
ATOM    347  N   LEU A  44      48.271  25.776   7.052  1.00127.62           N
ATOM    348  CA  LEU A  44      47.019  25.325   6.518  1.00127.62           C
ATOM    349  CB  LEU A  44      45.820  25.842   7.325  1.00127.62           C
ATOM    350  CG  LEU A  44      45.884  25.358   8.789  1.00127.62           C
ATOM    351  CD1 LEU A  44      47.026  26.024   9.574  1.00127.62           C
ATOM    352  CD2 LEU A  44      44.540  25.504   9.492  1.00127.62           C
ATOM    353  C   LEU A  44      46.919  25.782   5.098  1.00127.62           C
ATOM    354  O   LEU A  44      47.048  26.971   4.816  1.00127.62           O
ATOM    355  N   ARG A  45      46.673  24.853   4.150  1.00163.63           N
ATOM    356  CA  ARG A  45      46.653  25.325   2.798  1.00163.63           C
ATOM    357  CB  ARG A  45      47.929  24.972   2.021  1.00163.63           C
ATOM    358  CG  ARG A  45      49.156  25.549   2.734  1.00163.63           C
ATOM    359  CD  ARG A  45      49.088  27.058   2.993  1.00163.63           C
ATOM    360  NE  ARG A  45      49.875  27.765   1.952  1.00163.63           N
ATOM    361  CZ  ARG A  45      50.689  28.780   2.363  1.00163.63           C
ATOM    362  NH1 ARG A  45      50.680  29.148   3.677  1.00163.63           N
ATOM    363  NH2 ARG A  45      51.513  29.416   1.478  1.00163.63           N
ATOM    364  C   ARG A  45      45.411  24.900   2.074  1.00163.63           C
ATOM    365  O   ARG A  45      44.740  23.940   2.455  1.00163.63           O
ATOM    366  N   PHE A  46      45.133  25.636   0.970  1.00251.08           N
ATOM    367  CA  PHE A  46      43.994  25.583   0.081  1.00251.08           C
ATOM    368  CB  PHE A  46      44.397  25.800  -1.388  1.00251.08           C
ATOM    369  CG  PHE A  46      44.740  27.234  -1.555  1.00251.08           C
ATOM    370  CD1 PHE A  46      45.983  27.705  -1.205  1.00251.08           C
ATOM    371  CD2 PHE A  46      43.811  28.107  -2.074  1.00251.08           C
ATOM    372  CE1 PHE A  46      46.293  29.034  -1.365  1.00251.08           C
ATOM    373  CE2 PHE A  46      44.117  29.436  -2.235  1.00251.08           C
ATOM    374  CZ  PHE A  46      45.359  29.900  -1.879  1.00251.08           C
ATOM    375  C   PHE A  46      43.265  24.281   0.196  1.00251.08           C
ATOM    376  O   PHE A  46      43.856  23.207   0.204  1.00251.08           O
ATOM    377  N   PRO A  47      42.023  24.362  -0.161  1.00291.79           N
ATOM    378  CA  PRO A  47      40.976  23.640   0.495  1.00291.79           C
ATOM    379  CD  PRO A  47      41.828  24.248  -1.602  1.00291.79           C
ATOM    380  CB  PRO A  47      40.285  22.765  -0.548  1.00291.79           C
ATOM    381  CG  PRO A  47      41.149  22.893  -1.803  1.00291.79           C
ATOM    382  C   PRO A  47      41.147  22.895   1.796  1.00291.79           C
ATOM    383  O   PRO A  47      40.555  23.400   2.746  1.00291.79           O
ATOM    384  N   ASP A  48      41.753  21.709   1.907  1.00269.26           N
ATOM    385  CA  ASP A  48      41.695  21.005   3.171  1.00269.26           C
ATOM    386  CB  ASP A  48      41.015  19.675   2.864  1.00269.26           C
ATOM    387  CG  ASP A  48      40.688  18.976   4.158  1.00269.26           C
ATOM    388  OD1 ASP A  48      40.193  19.615   5.120  1.00269.26           O
ATOM    389  OD2 ASP A  48      40.995  17.763   4.192  1.00269.26           O
ATOM    390  C   ASP A  48      42.929  20.782   4.042  1.00269.26           C
ATOM    391  O   ASP A  48      42.786  20.399   5.199  1.00269.26           O
ATOM    392  N   LEU A  49      44.160  20.894   3.511  1.00199.83           N
ATOM    393  CA  LEU A  49      45.381  20.398   4.121  1.00199.83           C
ATOM    394  CB  LEU A  49      46.547  20.500   3.140  1.00199.83           C
ATOM    395  CG  LEU A  49      47.898  20.364   3.855  1.00199.83           C
ATOM    396  CD1 LEU A  49      48.356  18.905   4.007  1.00199.83           C
ATOM    397  CD2 LEU A  49      48.910  21.361   3.276  1.00199.83           C
ATOM    398  C   LEU A  49      45.927  21.136   5.308  1.00199.83           C
ATOM    399  O   LEU A  49      46.012  22.361   5.305  1.00199.83           O
ATOM    400  N   ALA A  50      46.412  20.361   6.317  1.00 49.86           N
ATOM    401  CA  ALA A  50      47.103  20.913   7.451  1.00 49.86           C
ATOM    402  CB  ALA A  50      46.335  20.782   8.777  1.00 49.86           C
ATOM    403  C   ALA A  50      48.391  20.141   7.594  1.00 49.86           C
ATOM    404  O   ALA A  50      48.415  18.935   7.369  1.00 49.86           O
ATOM    405  N   ILE A  51      49.501  20.829   7.948  1.00164.71           N
ATOM    406  CA  ILE A  51      50.786  20.178   8.052  1.00164.71           C
ATOM    407  CB  ILE A  51      51.465  20.223   6.701  1.00164.71           C
ATOM    408  CG1 ILE A  51      52.845  19.559   6.672  1.00164.71           C
ATOM    409  CG2 ILE A  51      51.490  21.696   6.266  1.00164.71           C
ATOM    410  CD1 ILE A  51      53.922  20.438   7.290  1.00164.71           C
ATOM    411  C   ILE A  51      51.603  20.882   9.109  1.00164.71           C
ATOM    412  O   ILE A  51      51.390  22.064   9.366  1.00164.71           O
ATOM    413  N   ASP A  52      52.546  20.157   9.770  1.00143.88           N
ATOM    414  CA  ASP A  52      53.391  20.696  10.818  1.00143.88           C
ATOM    415  CB  ASP A  52      53.393  19.851  12.105  1.00143.88           C
ATOM    416  CG  ASP A  52      52.013  19.853  12.743  1.00143.88           C
ATOM    417  OD1 ASP A  52      51.151  20.667  12.320  1.00143.88           O
ATOM    418  OD2 ASP A  52      51.805  19.030  13.674  1.00143.88           O
ATOM    419  C   ASP A  52      54.821  20.662  10.335  1.00143.88           C
ATOM    420  O   ASP A  52      55.200  19.760   9.597  1.00143.88           O
ATOM    421  N   GLU A  53      55.653  21.658  10.720  1.00134.75           N
ATOM    422  CA  GLU A  53      57.001  21.774  10.210  1.00134.75           C
ATOM    423  CB  GLU A  53      57.607  23.169  10.441  1.00134.75           C
ATOM    424  CG  GLU A  53      57.095  24.209   9.445  1.00134.75           C
ATOM    425  CD  GLU A  53      57.721  23.886   8.094  1.00134.75           C
ATOM    426  OE1 GLU A  53      58.543  22.932   8.037  1.00134.75           O
ATOM    427  OE2 GLU A  53      57.387  24.585   7.101  1.00134.75           O
ATOM    428  C   GLU A  53      58.002  20.791  10.677  1.00134.75           C
ATOM    429  O   GLU A  53      58.636  20.108   9.871  1.00134.75           O
ATOM    430  N   THR A  54      58.177  20.690  11.998  1.00 30.36           N
ATOM    431  CA  THR A  54      59.197  19.806  12.437  1.00 30.36           C
ATOM    432  CB  THR A  54      59.386  19.810  13.923  1.00 30.36           C
ATOM    433  OG1 THR A  54      59.725  21.115  14.368  1.00 30.36           O
ATOM    434  CG2 THR A  54      60.515  18.826  14.275  1.00 30.36           C
ATOM    435  C   THR A  54      58.726  18.466  12.038  1.00 30.36           C
ATOM    436  O   THR A  54      59.499  17.605  11.621  1.00 30.36           O
ATOM    437  N   VAL A  55      57.409  18.280  12.147  1.00 83.15           N
ATOM    438  CA  VAL A  55      56.972  16.947  11.921  1.00 83.15           C
ATOM    439  CB  VAL A  55      55.594  16.699  12.425  1.00 83.15           C
ATOM    440  CG1 VAL A  55      55.274  15.234  12.118  1.00 83.15           C
ATOM    441  CG2 VAL A  55      55.528  17.067  13.915  1.00 83.15           C
ATOM    442  C   VAL A  55      57.003  16.511  10.500  1.00 83.15           C
ATOM    443  O   VAL A  55      57.566  15.466  10.172  1.00 83.15           O
ATOM    444  N   GLY A  56      56.417  17.316   9.585  1.00 27.59           N
ATOM    445  CA  GLY A  56      56.283  16.852   8.233  1.00 27.59           C
ATOM    446  C   GLY A  56      55.007  16.059   8.180  1.00 27.59           C
ATOM    447  O   GLY A  56      54.720  15.412   7.175  1.00 27.59           O
ATOM    448  N   ARG A  57      54.205  16.078   9.272  1.00151.75           N
ATOM    449  CA  ARG A  57      52.956  15.357   9.301  1.00151.75           C
ATOM    450  CB  ARG A  57      52.347  15.114  10.693  1.00151.75           C
ATOM    451  CG  ARG A  57      52.810  13.825  11.367  1.00151.75           C
ATOM    452  CD  ARG A  57      52.454  12.563  10.581  1.00151.75           C
ATOM    453  NE  ARG A  57      52.873  11.405  11.417  1.00151.75           N
ATOM    454  CZ  ARG A  57      52.015  10.920  12.363  1.00151.75           C
ATOM    455  NH1 ARG A  57      50.788  11.491  12.538  1.00151.75           N
ATOM    456  NH2 ARG A  57      52.395   9.866  13.142  1.00151.75           N
ATOM    457  C   ARG A  57      51.921  16.100   8.526  1.00151.75           C
ATOM    458  O   ARG A  57      51.971  17.320   8.400  1.00151.75           O
ATOM    459  N   THR A  58      50.938  15.350   7.986  1.00103.45           N
ATOM    460  CA  THR A  58      49.892  15.937   7.200  1.00103.45           C
ATOM    461  CB  THR A  58      49.844  15.402   5.802  1.00103.45           C
ATOM    462  OG1 THR A  58      49.617  14.000   5.827  1.00103.45           O
ATOM    463  CG2 THR A  58      51.185  15.715   5.113  1.00103.45           C
ATOM    464  C   THR A  58      48.575  15.620   7.850  1.00103.45           C
ATOM    465  O   THR A  58      48.453  14.625   8.563  1.00103.45           O
ATOM    466  N   GLY A  59      47.549  16.472   7.615  1.00 32.95           N
ATOM    467  CA  GLY A  59      46.265  16.265   8.223  1.00 32.95           C
ATOM    468  C   GLY A  59      45.215  17.094   7.519  1.00 32.95           C
ATOM    469  O   GLY A  59      45.419  17.552   6.394  1.00 32.95           O
ATOM    470  N   PHE A  60      44.060  17.297   8.208  1.00111.84           N
ATOM    471  CA  PHE A  60      42.857  17.973   7.762  1.00111.84           C
ATOM    472  CB  PHE A  60      41.558  17.233   8.133  1.00111.84           C
ATOM    473  CG  PHE A  60      41.039  16.243   7.158  1.00111.84           C
ATOM    474  CD1 PHE A  60      41.616  15.007   6.976  1.00111.84           C
ATOM    475  CD2 PHE A  60      39.930  16.578   6.414  1.00111.84           C
ATOM    476  CE1 PHE A  60      41.081  14.118   6.070  1.00111.84           C
ATOM    477  CE2 PHE A  60      39.384  15.703   5.509  1.00111.84           C
ATOM    478  CZ  PHE A  60      39.969  14.472   5.344  1.00111.84           C
ATOM    479  C   PHE A  60      42.609  19.220   8.551  1.00111.84           C
ATOM    480  O   PHE A  60      43.120  19.407   9.654  1.00111.84           O
ATOM    481  N   TRP A  61      41.741  20.084   7.982  1.00191.88           N
ATOM    482  CA  TRP A  61      41.332  21.320   8.586  1.00191.88           C
ATOM    483  CB  TRP A  61      42.463  22.345   8.387  1.00191.88           C
ATOM    484  CG  TRP A  61      42.156  23.813   8.490  1.00191.88           C
ATOM    485  CD2 TRP A  61      42.411  24.686   7.376  1.00191.88           C
ATOM    486  CD1 TRP A  61      41.703  24.594   9.504  1.00191.88           C
ATOM    487  NE1 TRP A  61      41.635  25.913   9.085  1.00191.88           N
ATOM    488  CE2 TRP A  61      42.076  25.974   7.780  1.00191.88           C
ATOM    489  CE3 TRP A  61      42.886  24.426   6.125  1.00191.88           C
ATOM    490  CZ2 TRP A  61      42.218  27.031   6.919  1.00191.88           C
ATOM    491  CZ3 TRP A  61      43.029  25.496   5.264  1.00191.88           C
ATOM    492  CH2 TRP A  61      42.699  26.772   5.659  1.00191.88           C
ATOM    493  C   TRP A  61      40.059  21.778   7.931  1.00191.88           C
ATOM    494  O   TRP A  61      39.830  21.521   6.749  1.00191.88           O
ATOM    495  N   THR A  62      39.164  22.430   8.708  1.00104.34           N
ATOM    496  CA  THR A  62      37.948  22.965   8.164  1.00104.34           C
ATOM    497  CB  THR A  62      36.742  22.127   8.475  1.00104.34           C
ATOM    498  OG1 THR A  62      36.878  20.821   7.963  1.00104.34           O
ATOM    499  CG2 THR A  62      35.505  22.759   7.851  1.00104.34           C
ATOM    500  C   THR A  62      37.687  24.207   8.939  1.00104.34           C
ATOM    501  O   THR A  62      37.981  24.275  10.131  1.00104.34           O
ATOM    502  N   LEU A  63      37.141  25.240   8.288  1.00197.17           N
ATOM    503  CA  LEU A  63      36.765  26.360   9.072  1.00197.17           C
ATOM    504  CB  LEU A  63      36.845  27.673   8.290  1.00197.17           C
ATOM    505  CG  LEU A  63      38.287  27.801   7.722  1.00197.17           C
ATOM    506  CD1 LEU A  63      39.314  27.426   8.802  1.00197.17           C
ATOM    507  CD2 LEU A  63      38.567  26.906   6.506  1.00197.17           C
ATOM    508  C   LEU A  63      35.385  26.018   9.512  1.00197.17           C
ATOM    509  O   LEU A  63      34.739  25.174   8.895  1.00197.17           O
ATOM    510  N   ILE A  64      34.912  26.589  10.634  1.00 97.64           N
ATOM    511  CA  ILE A  64      33.567  26.286  11.033  1.00 97.64           C
ATOM    512  CB  ILE A  64      33.448  25.950  12.496  1.00 97.64           C
ATOM    513  CG1 ILE A  64      34.284  24.703  12.805  1.00 97.64           C
ATOM    514  CG2 ILE A  64      31.953  25.821  12.851  1.00 97.64           C
ATOM    515  CD1 ILE A  64      34.467  24.438  14.297  1.00 97.64           C
ATOM    516  C   ILE A  64      32.804  27.536  10.801  1.00 97.64           C
ATOM    517  O   ILE A  64      32.843  28.433  11.643  1.00 97.64           O
ATOM    518  N   TYR A  65      32.072  27.601   9.665  1.00208.95           N
ATOM    519  CA  TYR A  65      31.302  28.768   9.383  1.00208.95           C
ATOM    520  CB  TYR A  65      30.090  28.879  10.326  1.00208.95           C
ATOM    521  CG  TYR A  65      29.153  29.865   9.747  1.00208.95           C
ATOM    522  CD1 TYR A  65      28.317  29.553   8.693  1.00208.95           C
ATOM    523  CD2 TYR A  65      29.110  31.114  10.315  1.00208.95           C
ATOM    524  CE1 TYR A  65      27.466  30.504   8.183  1.00208.95           C
ATOM    525  CE2 TYR A  65      28.260  32.063   9.809  1.00208.95           C
ATOM    526  CZ  TYR A  65      27.439  31.760   8.750  1.00208.95           C
ATOM    527  OH  TYR A  65      26.576  32.753   8.246  1.00208.95           O
ATOM    528  C   TYR A  65      32.293  29.904   9.440  1.00208.95           C
ATOM    529  O   TYR A  65      33.312  29.834   8.752  1.00208.95           O
ATOM    530  N   ASN A  66      31.978  31.026  10.123  1.00153.87           N
ATOM    531  CA  ASN A  66      32.968  32.076  10.218  1.00153.87           C
ATOM    532  CB  ASN A  66      32.377  33.433   9.769  1.00153.87           C
ATOM    533  CG  ASN A  66      31.204  33.862  10.661  1.00153.87           C
ATOM    534  OD1 ASN A  66      30.908  33.248  11.684  1.00153.87           O
ATOM    535  ND2 ASN A  66      30.482  34.937  10.239  1.00153.87           N
ATOM    536  C   ASN A  66      33.429  32.222  11.652  1.00153.87           C
ATOM    537  O   ASN A  66      33.987  33.249  12.041  1.00153.87           O
ATOM    538  N   GLN A  67      33.126  31.215  12.487  1.00230.56           N
ATOM    539  CA  GLN A  67      33.356  31.235  13.904  1.00230.56           C
ATOM    540  CB  GLN A  67      32.288  30.386  14.569  1.00230.56           C
ATOM    541  CG  GLN A  67      31.937  30.849  15.970  1.00230.56           C
ATOM    542  CD  GLN A  67      30.507  30.443  16.061  1.00230.56           C
ATOM    543  OE1 GLN A  67      29.855  30.477  17.105  1.00230.56           O
ATOM    544  NE2 GLN A  67      30.010  30.051  14.864  1.00230.56           N
ATOM    545  C   GLN A  67      34.715  30.832  14.409  1.00230.56           C
ATOM    546  O   GLN A  67      35.228  31.431  15.354  1.00230.56           O
ATOM    547  N   GLY A  68      35.316  29.775  13.829  1.00 46.84           N
ATOM    548  CA  GLY A  68      36.561  29.244  14.313  1.00 46.84           C
ATOM    549  C   GLY A  68      36.917  28.094  13.420  1.00 46.84           C
ATOM    550  O   GLY A  68      36.394  27.992  12.313  1.00 46.84           O
ATOM    551  N   TYR A  69      37.831  27.201  13.868  1.00 99.35           N
ATOM    552  CA  TYR A  69      38.235  26.111  13.012  1.00 99.35           C
ATOM    553  CB  TYR A  69      39.476  26.448  12.167  1.00 99.35           C
ATOM    554  CG  TYR A  69      40.571  26.756  13.136  1.00 99.35           C
ATOM    555  CD1 TYR A  69      40.614  27.963  13.800  1.00 99.35           C
ATOM    556  CD2 TYR A  69      41.571  25.845  13.371  1.00 99.35           C
ATOM    557  CE1 TYR A  69      41.623  28.243  14.695  1.00 99.35           C
ATOM    558  CE2 TYR A  69      42.583  26.116  14.259  1.00 99.35           C
ATOM    559  CZ  TYR A  69      42.613  27.324  14.916  1.00 99.35           C
ATOM    560  OH  TYR A  69      43.647  27.606  15.829  1.00 99.35           O
ATOM    561  C   TYR A  69      38.581  24.887  13.810  1.00 99.35           C
ATOM    562  O   TYR A  69      38.789  24.936  15.022  1.00 99.35           O
ATOM    563  N   GLU A  70      38.630  23.732  13.111  1.00100.19           N
ATOM    564  CA  GLU A  70      39.045  22.490  13.695  1.00100.19           C
ATOM    565  CB  GLU A  70      37.931  21.434  13.830  1.00100.19           C
ATOM    566  CG  GLU A  70      38.418  20.174  14.557  1.00100.19           C
ATOM    567  CD  GLU A  70      37.232  19.281  14.899  1.00100.19           C
ATOM    568  OE1 GLU A  70      36.764  18.551  13.984  1.00100.19           O
ATOM    569  OE2 GLU A  70      36.788  19.310  16.079  1.00100.19           O
ATOM    570  C   GLU A  70      40.120  21.917  12.826  1.00100.19           C
ATOM    571  O   GLU A  70      39.990  21.874  11.602  1.00100.19           O
ATOM    572  N   ALA A  71      41.236  21.481  13.448  1.00 46.52           N
ATOM    573  CA  ALA A  71      42.301  20.891  12.685  1.00 46.52           C
ATOM    574  CB  ALA A  71      43.601  21.715  12.708  1.00 46.52           C
ATOM    575  C   ALA A  71      42.599  19.565  13.298  1.00 46.52           C
ATOM    576  O   ALA A  71      42.703  19.447  14.519  1.00 46.52           O
ATOM    577  N   VAL A  72      42.717  18.523  12.453  1.00 57.62           N
ATOM    578  CA  VAL A  72      43.080  17.244  12.971  1.00 57.62           C
ATOM    579  CB  VAL A  72      42.114  16.148  12.627  1.00 57.62           C
ATOM    580  CG1 VAL A  72      42.643  14.831  13.224  1.00 57.62           C
ATOM    581  CG2 VAL A  72      40.721  16.544  13.153  1.00 57.62           C
ATOM    582  C   VAL A  72      44.404  16.934  12.369  1.00 57.62           C
ATOM    583  O   VAL A  72      44.531  16.780  11.155  1.00 57.62           O
ATOM    584  N   ILE A  73      45.450  16.883  13.213  1.00103.72           N
ATOM    585  CA  ILE A  73      46.758  16.598  12.708  1.00103.72           C
ATOM    586  CB  ILE A  73      47.585  17.825  12.463  1.00103.72           C
ATOM    587  CG1 ILE A  73      48.895  17.457  11.755  1.00103.72           C
ATOM    588  CG2 ILE A  73      47.782  18.556  13.800  1.00103.72           C
ATOM    589  CD1 ILE A  73      49.653  18.658  11.196  1.00103.72           C
ATOM    590  C   ILE A  73      47.481  15.784  13.729  1.00103.72           C
ATOM    591  O   ILE A  73      47.432  16.071  14.923  1.00103.72           O
ATOM    592  N   ARG A  74      48.161  14.724  13.263  1.00147.56           N
ATOM    593  CA  ARG A  74      48.951  13.850  14.079  1.00147.56           C
ATOM    594  CB  ARG A  74      50.384  14.320  14.389  1.00147.56           C
ATOM    595  CG  ARG A  74      51.223  13.161  14.933  1.00147.56           C
ATOM    596  CD  ARG A  74      52.732  13.375  14.867  1.00147.56           C
ATOM    597  NE  ARG A  74      53.121  14.140  16.085  1.00147.56           N
ATOM    598  CZ  ARG A  74      54.417  14.137  16.512  1.00147.56           C
ATOM    599  NH1 ARG A  74      55.358  13.427  15.822  1.00147.56           N
ATOM    600  NH2 ARG A  74      54.766  14.837  17.630  1.00147.56           N
ATOM    601  C   ARG A  74      48.254  13.436  15.346  1.00147.56           C
ATOM    602  O   ARG A  74      48.774  13.624  16.445  1.00147.56           O
ATOM    603  N   ASN A  75      47.049  12.859  15.204  1.00 73.33           N
ATOM    604  CA  ASN A  75      46.287  12.301  16.293  1.00 73.33           C
ATOM    605  CB  ASN A  75      47.040  11.167  17.023  1.00 73.33           C
ATOM    606  CG  ASN A  75      47.135   9.945  16.112  1.00 73.33           C
ATOM    607  OD1 ASN A  75      46.153   9.236  15.899  1.00 73.33           O
ATOM    608  ND2 ASN A  75      48.350   9.687  15.555  1.00 73.33           N
ATOM    609  C   ASN A  75      45.874  13.327  17.319  1.00 73.33           C
ATOM    610  O   ASN A  75      45.586  12.977  18.464  1.00 73.33           O
ATOM    611  N   ARG A  76      45.785  14.620  16.947  1.00106.72           N
ATOM    612  CA  ARG A  76      45.340  15.614  17.889  1.00106.72           C
ATOM    613  CB  ARG A  76      46.478  16.506  18.402  1.00106.72           C
ATOM    614  CG  ARG A  76      47.549  15.725  19.171  1.00106.72           C
ATOM    615  CD  ARG A  76      47.458  15.863  20.693  1.00106.72           C
ATOM    616  NE  ARG A  76      47.971  17.213  21.051  1.00106.72           N
ATOM    617  CZ  ARG A  76      49.303  17.382  21.314  1.00106.72           C
ATOM    618  NH1 ARG A  76      50.144  16.308  21.258  1.00106.72           N
ATOM    619  NH2 ARG A  76      49.787  18.615  21.626  1.00106.72           N
ATOM    620  C   ARG A  76      44.363  16.487  17.174  1.00106.72           C
ATOM    621  O   ARG A  76      44.510  16.729  15.978  1.00106.72           O
ATOM    622  N   LYS A  77      43.310  16.956  17.879  1.00192.93           N
ATOM    623  CA  LYS A  77      42.420  17.878  17.244  1.00192.93           C
ATOM    624  CB  LYS A  77      40.920  17.521  17.141  1.00192.93           C
ATOM    625  CG  LYS A  77      40.284  16.720  18.271  1.00192.93           C
ATOM    626  CD  LYS A  77      40.146  15.231  17.965  1.00192.93           C
ATOM    627  CE  LYS A  77      39.032  14.971  16.945  1.00192.93           C
ATOM    628  NZ  LYS A  77      38.533  13.584  17.068  1.00192.93           N
ATOM    629  C   LYS A  77      42.512  19.192  17.939  1.00192.93           C
ATOM    630  O   LYS A  77      42.528  19.281  19.168  1.00192.93           O
ATOM    631  N   PHE A  78      42.582  20.261  17.126  1.00 65.49           N
ATOM    632  CA  PHE A  78      42.709  21.578  17.645  1.00 65.49           C
ATOM    633  CB  PHE A  78      43.887  22.352  17.022  1.00 65.49           C
ATOM    634  CG  PHE A  78      45.147  21.672  17.448  1.00 65.49           C
ATOM    635  CD1 PHE A  78      45.653  20.614  16.727  1.00 65.49           C
ATOM    636  CD2 PHE A  78      45.825  22.083  18.576  1.00 65.49           C
ATOM    637  CE1 PHE A  78      46.809  19.976  17.108  1.00 65.49           C
ATOM    638  CE2 PHE A  78      46.987  21.452  18.965  1.00 65.49           C
ATOM    639  CZ  PHE A  78      47.477  20.397  18.231  1.00 65.49           C
ATOM    640  C   PHE A  78      41.456  22.328  17.311  1.00 65.49           C
ATOM    641  O   PHE A  78      41.000  22.332  16.169  1.00 65.49           O
ATOM    642  N   PHE A  79      40.849  22.983  18.317  1.00159.78           N
ATOM    643  CA  PHE A  79      39.658  23.739  18.070  1.00159.78           C
ATOM    644  CB  PHE A  79      38.378  22.958  18.415  1.00159.78           C
ATOM    645  CG  PHE A  79      37.263  23.933  18.497  1.00159.78           C
ATOM    646  CD1 PHE A  79      36.752  24.531  17.370  1.00159.78           C
ATOM    647  CD2 PHE A  79      36.758  24.270  19.730  1.00159.78           C
ATOM    648  CE1 PHE A  79      35.731  25.444  17.472  1.00159.78           C
ATOM    649  CE2 PHE A  79      35.735  25.180  19.842  1.00159.78           C
ATOM    650  CZ  PHE A  79      35.223  25.766  18.708  1.00159.78           C
ATOM    651  C   PHE A  79      39.695  25.006  18.864  1.00159.78           C
ATOM    652  O   PHE A  79      40.132  25.015  20.014  1.00159.78           O
ATOM    653  N   GLY A  80      39.225  26.117  18.249  1.00 67.99           N
ATOM    654  CA  GLY A  80      39.208  27.395  18.904  1.00 67.99           C
ATOM    655  C   GLY A  80      38.351  28.330  18.103  1.00 67.99           C
ATOM    656  O   GLY A  80      38.191  28.175  16.891  1.00 67.99           O
ATOM    657  N   PHE A  81      37.781  29.344  18.786  1.00145.59           N
ATOM    658  CA  PHE A  81      36.975  30.333  18.130  1.00145.59           C
ATOM    659  CB  PHE A  81      35.797  30.857  18.982  1.00145.59           C
ATOM    660  CG  PHE A  81      34.738  29.813  19.120  1.00145.59           C
ATOM    661  CD1 PHE A  81      33.945  29.503  18.042  1.00145.59           C
ATOM    662  CD2 PHE A  81      34.533  29.130  20.300  1.00145.59           C
ATOM    663  CE1 PHE A  81      32.960  28.551  18.126  1.00145.59           C
ATOM    664  CE2 PHE A  81      33.544  28.173  20.391  1.00145.59           C
ATOM    665  CZ  PHE A  81      32.750  27.882  19.305  1.00145.59           C
ATOM    666  C   PHE A  81      37.869  31.504  17.864  1.00145.59           C
ATOM    667  O   PHE A  81      38.823  31.744  18.599  1.00145.59           O
ATOM    668  N   SER A  82      37.594  32.256  16.781  1.00 55.71           N
ATOM    669  CA  SER A  82      38.403  33.403  16.463  1.00 55.71           C
ATOM    670  CB  SER A  82      37.927  34.145  15.201  1.00 55.71           C
ATOM    671  OG  SER A  82      37.997  33.293  14.066  1.00 55.71           O
ATOM    672  C   SER A  82      38.244  34.339  17.629  1.00 55.71           C
ATOM    673  O   SER A  82      37.197  34.358  18.275  1.00 55.71           O
ATOM    674  N   ASP A  83      39.283  35.141  17.942  1.00113.98           N
ATOM    675  CA  ASP A  83      39.202  35.935  19.134  1.00113.98           C
ATOM    676  CB  ASP A  83      40.572  36.315  19.720  1.00113.98           C
ATOM    677  CG  ASP A  83      40.339  36.662  21.186  1.00113.98           C
ATOM    678  OD1 ASP A  83      39.271  36.252  21.712  1.00113.98           O
ATOM    679  OD2 ASP A  83      41.215  37.327  21.804  1.00113.98           O
ATOM    680  C   ASP A  83      38.432  37.210  18.944  1.00113.98           C
ATOM    681  O   ASP A  83      38.310  37.732  17.836  1.00113.98           O
ATOM    682  N   PHE A  84      37.866  37.724  20.066  1.00240.90           N
ATOM    683  CA  PHE A  84      37.248  39.024  20.095  1.00240.90           C
ATOM    684  CB  PHE A  84      35.772  39.196  20.424  1.00240.90           C
ATOM    685  CG  PHE A  84      35.021  38.234  19.663  1.00240.90           C
ATOM    686  CD1 PHE A  84      35.178  38.220  18.314  1.00240.90           C
ATOM    687  CD2 PHE A  84      34.235  37.338  20.336  1.00240.90           C
ATOM    688  CE1 PHE A  84      34.492  37.299  17.607  1.00240.90           C
ATOM    689  CE2 PHE A  84      33.534  36.410  19.618  1.00240.90           C
ATOM    690  CZ  PHE A  84      33.670  36.420  18.253  1.00240.90           C
ATOM    691  C   PHE A  84      37.660  39.591  21.397  1.00240.90           C
ATOM    692  O   PHE A  84      38.241  38.899  22.230  1.00240.90           O
ATOM    693  N   GLU A  85      37.302  40.870  21.619  1.00 71.72           N
ATOM    694  CA  GLU A  85      37.591  41.461  22.889  1.00 71.72           C
ATOM    695  CB  GLU A  85      38.605  42.610  22.847  1.00 71.72           C
ATOM    696  CG  GLU A  85      40.009  42.103  22.514  1.00 71.72           C
ATOM    697  CD  GLU A  85      40.957  43.282  22.593  1.00 71.72           C
ATOM    698  OE1 GLU A  85      40.459  44.419  22.804  1.00 71.72           O
ATOM    699  OE2 GLU A  85      42.190  43.062  22.456  1.00 71.72           O
ATOM    700  C   GLU A  85      36.322  41.945  23.516  1.00 71.72           C
ATOM    701  O   GLU A  85      35.285  42.074  22.866  1.00 71.72           O
ATOM    702  N   LYS A  86      36.426  42.244  24.825  1.00137.57           N
ATOM    703  CA  LYS A  86      35.365  42.584  25.735  1.00137.57           C
ATOM    704  CB  LYS A  86      35.885  43.156  27.067  1.00137.57           C
ATOM    705  CG  LYS A  86      36.995  42.360  27.766  1.00137.57           C
ATOM    706  CD  LYS A  86      36.606  40.992  28.330  1.00137.57           C
ATOM    707  CE  LYS A  86      37.743  40.358  29.141  1.00137.57           C
ATOM    708  NZ  LYS A  86      37.248  39.196  29.916  1.00137.57           N
ATOM    709  C   LYS A  86      34.489  43.668  25.194  1.00137.57           C
ATOM    710  O   LYS A  86      34.959  44.698  24.717  1.00137.57           O
ATOM    711  N   ILE A  87      33.163  43.446  25.305  1.00 87.44           N
ATOM    712  CA  ILE A  87      32.157  44.373  24.878  1.00 87.44           C
ATOM    713  CB  ILE A  87      30.765  43.840  25.053  0.00 87.44           C
ATOM    714  CG1 ILE A  87      30.560  42.543  24.254  1.00 87.44           C
ATOM    715  CG2 ILE A  87      29.793  44.958  24.642  1.00 87.44           C
ATOM    716  CD1 ILE A  87      31.310  41.343  24.825  1.00 87.44           C
ATOM    717  C   ILE A  87      32.252  45.594  25.732  1.00 87.44           C
ATOM    718  O   ILE A  87      32.177  46.720  25.241  1.00 87.44           O
ATOM    719  N   SER A  88      32.430  45.399  27.051  1.00140.57           N
ATOM    720  CA  SER A  88      32.455  46.524  27.935  1.00140.57           C
ATOM    721  CB  SER A  88      32.374  46.144  29.426  1.00140.57           C
ATOM    722  OG  SER A  88      32.414  47.314  30.231  1.00140.57           O
ATOM    723  C   SER A  88      33.729  47.284  27.743  1.00140.57           C
ATOM    724  O   SER A  88      34.723  46.777  27.224  1.00140.57           O
ATOM    725  N   LYS A  89      33.683  48.569  28.137  1.00139.82           N
ATOM    726  CA  LYS A  89      34.803  49.459  28.096  1.00139.82           C
ATOM    727  CB  LYS A  89      35.876  49.171  29.160  1.00139.82           C
ATOM    728  CG  LYS A  89      36.916  50.291  29.244  1.00139.82           C
ATOM    729  CD  LYS A  89      37.699  50.325  30.556  1.00139.82           C
ATOM    730  CE  LYS A  89      38.650  51.518  30.674  1.00139.82           C
ATOM    731  NZ  LYS A  89      39.131  51.658  32.067  1.00139.82           N
ATOM    732  C   LYS A  89      35.423  49.405  26.748  1.00139.82           C
ATOM    733  O   LYS A  89      36.646  49.394  26.615  1.00139.82           O
ATOM    734  N   LYS A  90      34.578  49.368  25.705  1.00309.44           N
ATOM    735  CA  LYS A  90      35.079  49.342  24.370  1.00309.44           C
ATOM    736  CB  LYS A  90      36.202  48.312  24.138  1.00309.44           C
ATOM    737  CG  LYS A  90      37.051  48.578  22.892  1.00309.44           C
ATOM    738  CD  LYS A  90      37.904  49.848  22.998  1.00309.44           C
ATOM    739  CE  LYS A  90      38.886  50.051  21.840  1.00309.44           C
ATOM    740  NZ  LYS A  90      40.153  49.326  22.101  1.00309.44           N
ATOM    741  C   LYS A  90      33.922  48.943  23.527  1.00309.44           C
ATOM    742  O   LYS A  90      32.765  49.159  23.885  1.00309.44           O
ATOM    743  N   LYS A  91      34.233  48.375  22.357  1.00174.54           N
ATOM    744  CA  LYS A  91      33.235  47.883  21.461  1.00174.54           C
ATOM    745  CB  LYS A  91      33.167  48.708  20.170  1.00174.54           C
ATOM    746  CG  LYS A  91      34.547  49.043  19.601  1.00174.54           C
ATOM    747  CD  LYS A  91      34.488  49.853  18.306  0.00174.54           C
ATOM    748  CE  LYS A  91      34.336  48.988  17.055  0.00174.54           C
ATOM    749  NZ  LYS A  91      35.609  48.285  16.776  0.00174.54           N
ATOM    750  C   LYS A  91      33.635  46.481  21.151  1.00174.54           C
ATOM    751  O   LYS A  91      34.647  45.998  21.656  1.00174.54           O
ATOM    752  N   VAL A  92      32.829  45.758  20.349  1.00106.50           N
ATOM    753  CA  VAL A  92      33.223  44.416  20.049  1.00106.50           C
ATOM    754  CB  VAL A  92      32.142  43.583  19.416  1.00106.50           C
ATOM    755  CG1 VAL A  92      31.794  44.171  18.041  1.00106.50           C
ATOM    756  CG2 VAL A  92      32.624  42.124  19.356  1.00106.50           C
ATOM    757  C   VAL A  92      34.359  44.507  19.086  1.00106.50           C
ATOM    758  O   VAL A  92      34.311  45.262  18.116  1.00106.50           O
ATOM    759  N   ILE A  93      35.436  43.747  19.351  1.00 48.69           N
ATOM    760  CA  ILE A  93      36.579  43.787  18.491  1.00 48.69           C
ATOM    761  CB  ILE A  93      37.795  44.294  19.210  1.00 48.69           C
ATOM    762  CG1 ILE A  93      37.551  45.727  19.717  1.00 48.69           C
ATOM    763  CG2 ILE A  93      39.007  44.156  18.276  1.00 48.69           C
ATOM    764  CD1 ILE A  93      38.566  46.188  20.762  1.00 48.69           C
ATOM    765  C   ILE A  93      36.855  42.372  18.088  1.00 48.69           C
ATOM    766  O   ILE A  93      36.855  41.480  18.933  1.00 48.69           O
ATOM    767  N   SER A  94      37.091  42.117  16.783  1.00 89.36           N
ATOM    768  CA  SER A  94      37.348  40.762  16.385  1.00 89.36           C
ATOM    769  CB  SER A  94      36.322  40.216  15.377  1.00 89.36           C
ATOM    770  OG  SER A  94      36.301  41.026  14.212  1.00 89.36           O
ATOM    771  C   SER A  94      38.701  40.694  15.754  1.00 89.36           C
ATOM    772  O   SER A  94      39.130  41.623  15.071  1.00 89.36           O
ATOM    773  N   TYR A  95      39.432  39.590  16.024  1.00 70.07           N
ATOM    774  CA  TYR A  95      40.729  39.405  15.442  1.00 70.07           C
ATOM    775  CB  TYR A  95      41.858  39.367  16.485  1.00 70.07           C
ATOM    776  CG  TYR A  95      41.809  40.637  17.264  1.00 70.07           C
ATOM    777  CD1 TYR A  95      42.506  41.758  16.871  1.00 70.07           C
ATOM    778  CD2 TYR A  95      41.044  40.698  18.405  1.00 70.07           C
ATOM    779  CE1 TYR A  95      42.441  42.916  17.614  1.00 70.07           C
ATOM    780  CE2 TYR A  95      40.972  41.850  19.149  1.00 70.07           C
ATOM    781  CZ  TYR A  95      41.675  42.962  18.756  1.00 70.07           C
ATOM    782  OH  TYR A  95      41.605  44.147  19.518  1.00 70.07           O
ATOM    783  C   TYR A  95      40.719  38.059  14.791  1.00 70.07           C
ATOM    784  O   TYR A  95      40.713  37.028  15.462  1.00 70.07           O
ATOM    785  N   CYS A  96      40.702  38.038  13.452  1.00 73.11           N
ATOM    786  CA  CYS A  96      40.687  36.821  12.693  1.00 73.11           C
ATOM    787  CB  CYS A  96      40.205  37.043  11.258  1.00 73.11           C
ATOM    788  SG  CYS A  96      38.480  37.602  11.290  1.00 73.11           S
ATOM    789  C   CYS A  96      42.044  36.192  12.701  1.00 73.11           C
ATOM    790  O   CYS A  96      42.207  35.028  12.336  1.00 73.11           O
ATOM    791  N   ASN A  97      43.066  37.008  12.998  1.00 87.52           N
ATOM    792  CA  ASN A  97      44.436  36.608  13.104  1.00 87.52           C
ATOM    793  CB  ASN A  97      45.377  37.828  13.135  1.00 87.52           C
ATOM    794  CG  ASN A  97      44.899  38.771  14.231  1.00 87.52           C
ATOM    795  OD1 ASN A  97      44.808  38.400  15.399  1.00 87.52           O
ATOM    796  ND2 ASN A  97      44.559  40.028  13.839  1.00 87.52           N
ATOM    797  C   ASN A  97      44.660  35.777  14.339  1.00 87.52           C
ATOM    798  O   ASN A  97      45.597  34.983  14.384  1.00 87.52           O
ATOM    799  N   VAL A  98      43.839  35.945  15.396  1.00112.13           N
ATOM    800  CA  VAL A  98      44.106  35.246  16.629  1.00112.13           C
ATOM    801  CB  VAL A  98      44.470  36.162  17.756  1.00112.13           C
ATOM    802  CG1 VAL A  98      45.813  36.838  17.426  1.00112.13           C
ATOM    803  CG2 VAL A  98      43.308  37.149  17.964  1.00112.13           C
ATOM    804  C   VAL A  98      42.911  34.452  17.070  1.00112.13           C
ATOM    805  O   VAL A  98      41.850  34.495  16.448  1.00112.13           O
ATOM    806  N   THR A  99      43.075  33.669  18.165  1.00135.75           N
ATOM    807  CA  THR A  99      42.000  32.822  18.609  1.00135.75           C
ATOM    808  CB  THR A  99      42.182  31.406  18.094  1.00135.75           C
ATOM    809  OG1 THR A  99      41.105  30.557  18.461  1.00135.75           O
ATOM    810  CG2 THR A  99      43.515  30.840  18.600  1.00135.75           C
ATOM    811  C   THR A  99      41.852  32.845  20.120  1.00135.75           C
ATOM    812  O   THR A  99      42.578  33.546  20.827  1.00135.75           O
ATOM    813  N   ILE A 100      40.861  32.062  20.623  1.00246.08           N
ATOM    814  CA  ILE A 100      40.497  31.818  22.009  1.00246.08           C
ATOM    815  CB  ILE A 100      39.006  31.696  22.194  1.00246.08           C
ATOM    816  CG1 ILE A 100      38.566  32.081  23.620  1.00246.08           C
ATOM    817  CG2 ILE A 100      38.586  30.279  21.766  1.00246.08           C
ATOM    818  CD1 ILE A 100      39.133  31.217  24.743  1.00246.08           C
ATOM    819  C   ILE A 100      41.162  30.427  22.254  1.00246.08           C
ATOM    820  O   ILE A 100      42.059  30.140  21.471  1.00246.08           O
ATOM    821  N   GLY A 101      40.857  29.542  23.285  1.00231.29           N
ATOM    822  CA  GLY A 101      41.637  28.271  23.518  1.00231.29           C
ATOM    823  C   GLY A 101      40.873  26.812  23.498  1.00231.29           C
ATOM    824  O   GLY A 101      39.699  26.903  23.856  1.00231.29           O
ATOM    825  N   TRP A 102      41.454  25.526  23.039  1.00274.81           N
ATOM    826  CA  TRP A 102      41.129  24.012  23.222  1.00274.81           C
ATOM    827  CB  TRP A 102      39.655  23.605  23.050  1.00274.81           C
ATOM    828  CG  TRP A 102      38.745  23.964  24.191  1.00274.81           C
ATOM    829  CD2 TRP A 102      37.688  24.928  24.107  1.00274.81           C
ATOM    830  CD1 TRP A 102      38.665  23.408  25.434  1.00274.81           C
ATOM    831  NE1 TRP A 102      37.635  23.981  26.140  1.00274.81           N
ATOM    832  CE2 TRP A 102      37.020  24.913  25.331  1.00274.81           C
ATOM    833  CE3 TRP A 102      37.296  25.745  23.086  1.00274.81           C
ATOM    834  CZ2 TRP A 102      35.944  25.722  25.555  1.00274.81           C
ATOM    835  CZ3 TRP A 102      36.219  26.570  23.320  1.00274.81           C
ATOM    836  CH2 TRP A 102      35.558  26.558  24.530  1.00274.81           C
ATOM    837  C   TRP A 102      41.885  22.960  22.319  1.00274.81           C
ATOM    838  O   TRP A 102      41.702  22.948  21.103  1.00274.81           O
ATOM    839  N   SER A 103      42.666  21.951  22.868  1.00133.43           N
ATOM    840  CA  SER A 103      43.335  20.909  22.064  1.00133.43           C
ATOM    841  CB  SER A 103      44.780  21.266  21.675  1.00133.43           C
ATOM    842  OG  SER A 103      45.339  20.233  20.876  1.00133.43           O
ATOM    843  C   SER A 103      43.399  19.597  22.835  1.00133.43           C
ATOM    844  O   SER A 103      43.603  19.600  24.048  1.00133.43           O
ATOM    845  N   HIS A 104      43.238  18.426  22.155  1.00135.25           N
ATOM    846  CA  HIS A 104      43.308  17.144  22.832  1.00135.25           C
ATOM    847  ND1 HIS A 104      39.692  15.969  23.165  1.00135.25           N
ATOM    848  CG  HIS A 104      40.755  16.791  22.872  1.00135.25           C
ATOM    849  CB  HIS A 104      42.038  16.840  23.660  1.00135.25           C
ATOM    850  NE2 HIS A 104      39.113  17.122  21.359  1.00135.25           N
ATOM    851  CD2 HIS A 104      40.384  17.488  21.762  1.00135.25           C
ATOM    852  CE1 HIS A 104      38.736  16.208  22.230  1.00135.25           C
ATOM    853  C   HIS A 104      43.515  16.064  21.806  1.00135.25           C
ATOM    854  O   HIS A 104      43.242  16.252  20.624  1.00135.25           O
ATOM    855  N   ASN A 105      44.014  14.888  22.233  1.00 81.02           N
ATOM    856  CA  ASN A 105      44.263  13.814  21.308  1.00 81.02           C
ATOM    857  CB  ASN A 105      44.969  12.603  21.933  1.00 81.02           C
ATOM    858  CG  ASN A 105      44.020  12.004  22.949  1.00 81.02           C
ATOM    859  OD1 ASN A 105      43.624  10.845  22.835  1.00 81.02           O
ATOM    860  ND2 ASN A 105      43.634  12.813  23.969  1.00 81.02           N
ATOM    861  C   ASN A 105      42.933  13.359  20.801  1.00 81.02           C
ATOM    862  O   ASN A 105      41.897  13.673  21.380  1.00 81.02           O
ATOM    863  N   ASP A 106      42.939  12.582  19.702  1.00113.59           N
ATOM    864  CA  ASP A 106      41.740  12.138  19.046  1.00113.59           C
ATOM    865  CB  ASP A 106      42.035  11.255  17.817  1.00113.59           C
ATOM    866  CG  ASP A 106      40.719  10.838  17.164  1.00113.59           C
ATOM    867  OD1 ASP A 106      39.977  10.018  17.768  1.00113.59           O
ATOM    868  OD2 ASP A 106      40.445  11.336  16.038  1.00113.59           O
ATOM    869  C   ASP A 106      40.893  11.347  20.006  1.00113.59           C
ATOM    870  O   ASP A 106      39.668  11.352  19.907  1.00113.59           O
ATOM    871  N   ASP A 107      41.516  10.596  20.931  1.00 61.88           N
ATOM    872  CA  ASP A 107      40.793   9.796  21.890  1.00 61.88           C
ATOM    873  CB  ASP A 107      41.698   8.818  22.656  1.00 61.88           C
ATOM    874  CG  ASP A 107      42.086   7.694  21.703  1.00 61.88           C
ATOM    875  OD1 ASP A 107      41.162   7.077  21.108  1.00 61.88           O
ATOM    876  OD2 ASP A 107      43.312   7.447  21.551  1.00 61.88           O
ATOM    877  C   ASP A 107      40.091  10.658  22.901  1.00 61.88           C
ATOM    878  O   ASP A 107      39.064  10.252  23.445  1.00 61.88           O
ATOM    879  N   GLY A 108      40.639  11.853  23.207  1.00 45.03           N
ATOM    880  CA  GLY A 108      40.034  12.721  24.180  1.00 45.03           C
ATOM    881  C   GLY A 108      40.652  12.500  25.533  1.00 45.03           C
ATOM    882  O   GLY A 108      40.110  12.956  26.539  1.00 45.03           O
ATOM    883  N   GLY A 109      41.752  11.722  25.612  1.00 60.95           N
ATOM    884  CA  GLY A 109      42.406  11.480  26.873  1.00 60.95           C
ATOM    885  C   GLY A 109      43.157  12.669  27.413  1.00 60.95           C
ATOM    886  O   GLY A 109      42.858  13.153  28.504  1.00 60.95           O
ATOM    887  N   ASP A 110      44.127  13.205  26.641  1.00 67.54           N
ATOM    888  CA  ASP A 110      44.958  14.269  27.142  1.00 67.54           C
ATOM    889  CB  ASP A 110      46.446  14.093  26.797  1.00 67.54           C
ATOM    890  CG  ASP A 110      46.974  12.904  27.590  1.00 67.54           C
ATOM    891  OD1 ASP A 110      47.068  13.011  28.843  1.00 67.54           O
ATOM    892  OD2 ASP A 110      47.296  11.870  26.948  1.00 67.54           O
ATOM    893  C   ASP A 110      44.495  15.549  26.525  1.00 67.54           C
ATOM    894  O   ASP A 110      44.276  15.629  25.316  1.00 67.54           O
ATOM    895  N   TRP A 111      44.344  16.587  27.371  1.00 99.42           N
ATOM    896  CA  TRP A 111      43.846  17.868  26.961  1.00 99.42           C
ATOM    897  CB  TRP A 111      42.524  18.249  27.653  1.00 99.42           C
ATOM    898  CG  TRP A 111      41.327  17.422  27.258  1.00 99.42           C
ATOM    899  CD2 TRP A 111      40.162  17.951  26.605  1.00 99.42           C
ATOM    900  CD1 TRP A 111      41.087  16.095  27.467  1.00 99.42           C
ATOM    901  NE1 TRP A 111      39.848  15.762  26.978  1.00 99.42           N
ATOM    902  CE2 TRP A 111      39.266  16.896  26.447  1.00 99.42           C
ATOM    903  CE3 TRP A 111      39.863  19.215  26.177  1.00 99.42           C
ATOM    904  CZ2 TRP A 111      38.051  17.088  25.856  1.00 99.42           C
ATOM    905  CZ3 TRP A 111      38.638  19.406  25.578  1.00 99.42           C
ATOM    906  CH2 TRP A 111      37.751  18.361  25.421  1.00 99.42           C
ATOM    907  C   TRP A 111      44.817  18.926  27.383  1.00 99.42           C
ATOM    908  O   TRP A 111      45.608  18.745  28.307  1.00 99.42           O
ATOM    909  N   ALA A 112      44.777  20.073  26.679  1.00 67.68           N
ATOM    910  CA  ALA A 112      45.587  21.211  27.006  1.00 67.68           C
ATOM    911  CB  ALA A 112      46.993  21.170  26.385  1.00 67.68           C
ATOM    912  C   ALA A 112      44.881  22.397  26.428  1.00 67.68           C
ATOM    913  O   ALA A 112      43.934  22.247  25.656  1.00 67.68           O
ATOM    914  N   CYS A 113      45.305  23.617  26.814  1.00 72.54           N
ATOM    915  CA  CYS A 113      44.670  24.800  26.300  1.00 72.54           C
ATOM    916  CB  CYS A 113      44.213  25.756  27.409  1.00 72.54           C
ATOM    917  SG  CYS A 113      43.013  24.936  28.498  1.00 72.54           S
ATOM    918  C   CYS A 113      45.699  25.499  25.468  1.00 72.54           C
ATOM    919  O   CYS A 113      46.890  25.379  25.748  1.00 72.54           O
ATOM    920  N   PHE A 114      45.282  26.210  24.394  1.00102.62           N
ATOM    921  CA  PHE A 114      46.254  26.902  23.601  1.00102.62           C
ATOM    922  CB  PHE A 114      46.819  26.092  22.414  1.00102.62           C
ATOM    923  CG  PHE A 114      45.788  25.881  21.352  1.00102.62           C
ATOM    924  CD1 PHE A 114      44.962  24.780  21.372  1.00102.62           C
ATOM    925  CD2 PHE A 114      45.657  26.782  20.317  1.00102.62           C
ATOM    926  CE1 PHE A 114      44.019  24.595  20.384  1.00102.62           C
ATOM    927  CE2 PHE A 114      44.718  26.602  19.331  1.00102.62           C
ATOM    928  CZ  PHE A 114      43.895  25.504  19.359  1.00102.62           C
ATOM    929  C   PHE A 114      45.658  28.146  23.033  1.00102.62           C
ATOM    930  O   PHE A 114      44.445  28.354  23.062  1.00102.62           O
ATOM    931  N   ARG A 115      46.532  29.042  22.533  1.00147.60           N
ATOM    932  CA  ARG A 115      46.048  30.202  21.845  1.00147.60           C
ATOM    933  CB  ARG A 115      46.243  31.547  22.569  1.00147.60           C
ATOM    934  CG  ARG A 115      45.320  31.735  23.775  1.00147.60           C
ATOM    935  CD  ARG A 115      44.852  33.183  23.986  1.00147.60           C
ATOM    936  NE  ARG A 115      46.023  34.039  24.332  1.00147.60           N
ATOM    937  CZ  ARG A 115      46.764  34.634  23.347  1.00147.60           C
ATOM    938  NH1 ARG A 115      46.510  34.350  22.035  1.00147.60           N
ATOM    939  NH2 ARG A 115      47.745  35.517  23.678  1.00147.60           N
ATOM    940  C   ARG A 115      46.827  30.248  20.577  1.00147.60           C
ATOM    941  O   ARG A 115      47.988  29.844  20.538  1.00147.60           O
ATOM    942  N   GLY A 116      46.198  30.726  19.491  1.00 38.33           N
ATOM    943  CA  GLY A 116      46.908  30.718  18.254  1.00 38.33           C
ATOM    944  C   GLY A 116      46.929  32.089  17.691  1.00 38.33           C
ATOM    945  O   GLY A 116      45.994  32.870  17.865  1.00 38.33           O
ATOM    946  N   GLU A 117      48.043  32.423  17.017  1.00103.28           N
ATOM    947  CA  GLU A 117      48.100  33.667  16.327  1.00103.28           C
ATOM    948  CB  GLU A 117      48.832  34.795  17.085  1.00103.28           C
ATOM    949  CG  GLU A 117      50.219  34.467  17.633  1.00103.28           C
ATOM    950  CD  GLU A 117      50.559  35.575  18.629  1.00103.28           C
ATOM    951  OE1 GLU A 117      50.279  36.761  18.309  1.00103.28           O
ATOM    952  OE2 GLU A 117      51.081  35.250  19.729  1.00103.28           O
ATOM    953  C   GLU A 117      48.691  33.387  14.984  1.00103.28           C
ATOM    954  O   GLU A 117      49.667  32.648  14.844  1.00103.28           O
ATOM    955  N   GLN A 118      48.058  33.964  13.947  1.00119.44           N
ATOM    956  CA  GLN A 118      48.442  33.737  12.588  1.00119.44           C
ATOM    957  CB  GLN A 118      47.323  34.223  11.657  1.00119.44           C
ATOM    958  CG  GLN A 118      47.547  34.073  10.159  1.00119.44           C
ATOM    959  CD  GLN A 118      46.274  34.623   9.530  1.00119.44           C
ATOM    960  OE1 GLN A 118      45.181  34.429  10.063  1.00119.44           O
ATOM    961  NE2 GLN A 118      46.411  35.342   8.385  1.00119.44           N
ATOM    962  C   GLN A 118      49.670  34.549  12.389  1.00119.44           C
ATOM    963  O   GLN A 118      49.637  35.688  11.921  1.00119.44           O
ATOM    964  N   ILE A 119      50.809  34.001  12.838  1.00137.07           N
ATOM    965  CA  ILE A 119      51.951  34.838  12.709  1.00137.07           C
ATOM    966  CB  ILE A 119      53.073  34.532  13.672  1.00137.07           C
ATOM    967  CG1 ILE A 119      53.670  33.130  13.471  0.00137.07           C
ATOM    968  CG2 ILE A 119      52.538  34.783  15.093  0.00137.07           C
ATOM    969  CD1 ILE A 119      55.007  32.951  14.192  1.00137.07           C
ATOM    970  C   ILE A 119      52.489  34.851  11.340  1.00137.07           C
ATOM    971  O   ILE A 119      52.443  35.865  10.656  1.00137.07           O
ATOM    972  N   MET A 120      52.920  33.705  10.810  1.00271.59           N
ATOM    973  CA  MET A 120      53.489  34.026   9.554  1.00271.59           C
ATOM    974  CB  MET A 120      54.716  33.203   9.135  1.00271.59           C
ATOM    975  CG  MET A 120      55.561  33.972   8.118  1.00271.59           C
ATOM    976  SD  MET A 120      56.354  35.447   8.835  1.00271.59           S
ATOM    977  CE  MET A 120      56.586  36.304   7.252  1.00271.59           C
ATOM    978  C   MET A 120      52.395  33.856   8.590  1.00271.59           C
ATOM    979  O   MET A 120      52.007  32.735   8.272  1.00271.59           O
ATOM    980  N   ARG A 121      51.865  35.020   8.174  1.00196.83           N
ATOM    981  CA  ARG A 121      50.794  35.231   7.250  1.00196.83           C
ATOM    982  CB  ARG A 121      51.013  36.492   6.385  1.00196.83           C
ATOM    983  CG  ARG A 121      49.940  36.751   5.323  1.00196.83           C
ATOM    984  CD  ARG A 121      50.363  36.321   3.915  1.00196.83           C
ATOM    985  NE  ARG A 121      51.637  37.024   3.603  1.00196.83           N
ATOM    986  CZ  ARG A 121      52.613  36.398   2.880  1.00196.83           C
ATOM    987  NH1 ARG A 121      52.409  35.134   2.404  1.00196.83           N
ATOM    988  NH2 ARG A 121      53.794  37.037   2.640  1.00196.83           N
ATOM    989  C   ARG A 121      50.652  34.044   6.322  1.00196.83           C
ATOM    990  O   ARG A 121      49.968  33.081   6.753  1.00196.83           O
ATOM    991  OXT ARG A 121      51.228  34.064   5.202  1.00196.83           O
TER     992      ARG A 121
ATOM    993  N   LEU B 122      20.085   5.258  -5.689  1.00154.66           N
ATOM    994  CA  LEU B 122      19.244   6.078  -4.789  1.00154.66           C
ATOM    995  CB  LEU B 122      19.773   7.516  -4.635  1.00154.66           C
ATOM    996  CG  LEU B 122      21.059   7.650  -3.804  1.00154.66           C
ATOM    997  CD1 LEU B 122      20.833   7.196  -2.354  1.00154.66           C
ATOM    998  CD2 LEU B 122      22.247   6.960  -4.484  1.00154.66           C
ATOM    999  C   LEU B 122      17.833   6.201  -5.250  1.00154.66           C
ATOM   1000  O   LEU B 122      17.524   6.159  -6.439  1.00154.66           O
ATOM   1001  N   PRO B 123      16.976   6.332  -4.277  1.00 67.77           N
ATOM   1002  CA  PRO B 123      15.579   6.486  -4.567  1.00 67.77           C
ATOM   1003  CD  PRO B 123      17.181   5.557  -3.067  1.00 67.77           C
ATOM   1004  CB  PRO B 123      14.835   6.115  -3.287  1.00 67.77           C
ATOM   1005  CG  PRO B 123      15.784   5.124  -2.596  1.00 67.77           C
ATOM   1006  C   PRO B 123      15.255   7.858  -5.048  1.00 67.77           C
ATOM   1007  O   PRO B 123      16.039   8.779  -4.823  1.00 67.77           O
ATOM   1008  N   GLU B 124      14.122   7.996  -5.763  1.00 35.72           N
ATOM   1009  CA  GLU B 124      13.662   9.269  -6.217  1.00 35.72           C
ATOM   1010  CB  GLU B 124      12.490   9.175  -7.209  1.00 35.72           C
ATOM   1011  CG  GLU B 124      12.889   8.592  -8.566  1.00 35.72           C
ATOM   1012  CD  GLU B 124      11.648   8.558  -9.444  1.00 35.72           C
ATOM   1013  OE1 GLU B 124      10.528   8.714  -8.889  1.00 35.72           O
ATOM   1014  OE2 GLU B 124      11.802   8.375 -10.681  1.00 35.72           O
ATOM   1015  C   GLU B 124      13.186  10.043  -5.029  1.00 35.72           C
ATOM   1016  O   GLU B 124      13.372  11.258  -4.960  1.00 35.72           O
ATOM   1017  N   LYS B 125      12.544   9.353  -4.063  1.00 70.74           N
ATOM   1018  CA  LYS B 125      12.009  10.036  -2.919  1.00 70.74           C
ATOM   1019  CB  LYS B 125      10.473  10.088  -2.915  1.00 70.74           C
ATOM   1020  CG  LYS B 125       9.827   8.702  -2.839  1.00 70.74           C
ATOM   1021  CD  LYS B 125       8.328   8.731  -2.536  1.00 70.74           C
ATOM   1022  CE  LYS B 125       7.696   7.339  -2.464  1.00 70.74           C
ATOM   1023  NZ  LYS B 125       6.250   7.454  -2.169  1.00 70.74           N
ATOM   1024  C   LYS B 125      12.423   9.317  -1.670  1.00 70.74           C
ATOM   1025  O   LYS B 125      12.647   8.107  -1.685  1.00 70.74           O
ATOM   1026  N   PHE B 126      12.568  10.063  -0.550  1.00 61.41           N
ATOM   1027  CA  PHE B 126      12.893   9.408   0.686  1.00 61.41           C
ATOM   1028  CB  PHE B 126      14.400   9.187   0.899  1.00 61.41           C
ATOM   1029  CG  PHE B 126      14.531   8.140   1.952  1.00 61.41           C
ATOM   1030  CD1 PHE B 126      14.491   8.459   3.290  1.00 61.41           C
ATOM   1031  CD2 PHE B 126      14.685   6.823   1.585  1.00 61.41           C
ATOM   1032  CE1 PHE B 126      14.611   7.474   4.243  1.00 61.41           C
ATOM   1033  CE2 PHE B 126      14.804   5.835   2.533  1.00 61.41           C
ATOM   1034  CZ  PHE B 126      14.767   6.161   3.867  1.00 61.41           C
ATOM   1035  C   PHE B 126      12.388  10.252   1.822  1.00 61.41           C
ATOM   1036  O   PHE B 126      12.407  11.481   1.762  1.00 61.41           O
ATOM   1037  N   ASP B 127      11.904   9.591   2.895  1.00 88.27           N
ATOM   1038  CA  ASP B 127      11.405  10.281   4.051  1.00 88.27           C
ATOM   1039  CB  ASP B 127       9.889  10.545   3.969  1.00 88.27           C
ATOM   1040  CG  ASP B 127       9.477  11.517   5.066  1.00 88.27           C
ATOM   1041  OD1 ASP B 127      10.229  11.646   6.068  1.00 88.27           O
ATOM   1042  OD2 ASP B 127       8.397  12.149   4.911  1.00 88.27           O
ATOM   1043  C   ASP B 127      11.662   9.378   5.222  1.00 88.27           C
ATOM   1044  O   ASP B 127      11.110   8.283   5.303  1.00 88.27           O
ATOM   1045  N   TRP B 128      12.507   9.820   6.172  1.00109.98           N
ATOM   1046  CA  TRP B 128      12.867   9.014   7.306  1.00109.98           C
ATOM   1047  CB  TRP B 128      14.066   9.528   8.117  1.00109.98           C
ATOM   1048  CG  TRP B 128      15.377   9.145   7.475  1.00109.98           C
ATOM   1049  CD2 TRP B 128      15.884   7.801   7.484  1.00109.98           C
ATOM   1050  CD1 TRP B 128      16.280   9.894   6.778  1.00109.98           C
ATOM   1051  NE1 TRP B 128      17.323   9.100   6.360  1.00109.98           N
ATOM   1052  CE2 TRP B 128      17.090   7.808   6.786  1.00109.98           C
ATOM   1053  CE3 TRP B 128      15.381   6.653   8.027  1.00109.98           C
ATOM   1054  CZ2 TRP B 128      17.816   6.663   6.622  1.00109.98           C
ATOM   1055  CZ3 TRP B 128      16.117   5.500   7.863  1.00109.98           C
ATOM   1056  CH2 TRP B 128      17.311   5.505   7.173  1.00109.98           C
ATOM   1057  C   TRP B 128      11.703   8.781   8.213  1.00109.98           C
ATOM   1058  O   TRP B 128      11.755   7.901   9.071  1.00109.98           O
ATOM   1059  N   ARG B 129      10.680   9.646   8.129  1.00105.85           N
ATOM   1060  CA  ARG B 129       9.475   9.506   8.896  1.00105.85           C
ATOM   1061  CB  ARG B 129       8.578  10.751   8.799  1.00105.85           C
ATOM   1062  CG  ARG B 129       9.226  11.998   9.407  1.00105.85           C
ATOM   1063  CD  ARG B 129       8.390  13.266   9.232  1.00105.85           C
ATOM   1064  NE  ARG B 129       8.256  13.497   7.767  1.00105.85           N
ATOM   1065  CZ  ARG B 129       7.433  14.481   7.299  1.00105.85           C
ATOM   1066  NH1 ARG B 129       6.753  15.275   8.176  1.00105.85           N
ATOM   1067  NH2 ARG B 129       7.293  14.669   5.955  1.00105.85           N
ATOM   1068  C   ARG B 129       8.702   8.324   8.403  1.00105.85           C
ATOM   1069  O   ARG B 129       7.998   7.677   9.175  1.00105.85           O
ATOM   1070  N   ASP B 130       8.767   8.030   7.089  1.00 61.10           N
ATOM   1071  CA  ASP B 130       7.981   6.933   6.604  1.00 61.10           C
ATOM   1072  CB  ASP B 130       6.753   7.406   5.806  1.00 61.10           C
ATOM   1073  CG  ASP B 130       5.837   6.220   5.544  1.00 61.10           C
ATOM   1074  OD1 ASP B 130       6.257   5.067   5.827  1.00 61.10           O
ATOM   1075  OD2 ASP B 130       4.700   6.454   5.054  1.00 61.10           O
ATOM   1076  C   ASP B 130       8.806   6.079   5.695  1.00 61.10           C
ATOM   1077  O   ASP B 130       8.810   6.274   4.480  1.00 61.10           O
ATOM   1078  N   VAL B 131       9.538   5.102   6.263  1.00122.26           N
ATOM   1079  CA  VAL B 131      10.263   4.190   5.436  1.00122.26           C
ATOM   1080  CB  VAL B 131      11.707   4.075   5.841  1.00122.26           C
ATOM   1081  CG1 VAL B 131      11.781   3.848   7.360  1.00122.26           C
ATOM   1082  CG2 VAL B 131      12.368   2.960   5.014  1.00122.26           C
ATOM   1083  C   VAL B 131       9.577   2.870   5.585  1.00122.26           C
ATOM   1084  O   VAL B 131       9.895   2.071   6.465  1.00122.26           O
ATOM   1085  N   GLY B 132       8.598   2.607   4.700  1.00 25.03           N
ATOM   1086  CA  GLY B 132       7.899   1.358   4.744  1.00 25.03           C
ATOM   1087  C   GLY B 132       6.954   1.339   5.910  1.00 25.03           C
ATOM   1088  O   GLY B 132       6.607   0.270   6.410  1.00 25.03           O
ATOM   1089  N   GLY B 133       6.511   2.518   6.388  1.00 27.57           N
ATOM   1090  CA  GLY B 133       5.550   2.555   7.457  1.00 27.57           C
ATOM   1091  C   GLY B 133       6.226   2.825   8.772  1.00 27.57           C
ATOM   1092  O   GLY B 133       5.562   3.173   9.747  1.00 27.57           O
ATOM   1093  N   ILE B 134       7.565   2.698   8.846  1.00 51.32           N
ATOM   1094  CA  ILE B 134       8.235   2.900  10.106  1.00 51.32           C
ATOM   1095  CB  ILE B 134       9.420   1.999  10.302  1.00 51.32           C
ATOM   1096  CG1 ILE B 134       8.989   0.523  10.262  1.00 51.32           C
ATOM   1097  CG2 ILE B 134      10.106   2.397  11.620  1.00 51.32           C
ATOM   1098  CD1 ILE B 134      10.163  -0.451  10.168  1.00 51.32           C
ATOM   1099  C   ILE B 134       8.736   4.317  10.200  1.00 51.32           C
ATOM   1100  O   ILE B 134       9.216   4.880   9.217  1.00 51.32           O
ATOM   1101  N   ASP B 135       8.605   4.936  11.400  1.00 69.58           N
ATOM   1102  CA  ASP B 135       9.033   6.297  11.632  1.00 69.58           C
ATOM   1103  CB  ASP B 135       7.970   7.158  12.336  1.00 69.58           C
ATOM   1104  CG  ASP B 135       8.519   8.573  12.467  1.00 69.58           C
ATOM   1105  OD1 ASP B 135       9.480   8.908  11.726  1.00 69.58           O
ATOM   1106  OD2 ASP B 135       7.987   9.336  13.317  1.00 69.58           O
ATOM   1107  C   ASP B 135      10.253   6.314  12.521  1.00 69.58           C
ATOM   1108  O   ASP B 135      10.246   5.774  13.624  1.00 69.58           O
ATOM   1109  N   TYR B 136      11.372   6.835  11.978  1.00137.39           N
ATOM   1110  CA  TYR B 136      12.662   7.053  12.586  1.00137.39           C
ATOM   1111  CB  TYR B 136      13.815   6.796  11.609  1.00137.39           C
ATOM   1112  CG  TYR B 136      13.769   5.319  11.408  1.00137.39           C
ATOM   1113  CD1 TYR B 136      14.369   4.482  12.321  1.00137.39           C
ATOM   1114  CD2 TYR B 136      13.117   4.767  10.329  1.00137.39           C
ATOM   1115  CE1 TYR B 136      14.332   3.117  12.157  1.00137.39           C
ATOM   1116  CE2 TYR B 136      13.076   3.402  10.160  1.00137.39           C
ATOM   1117  CZ  TYR B 136      13.685   2.576  11.074  1.00137.39           C
ATOM   1118  OH  TYR B 136      13.643   1.176  10.901  1.00137.39           O
ATOM   1119  C   TYR B 136      12.858   8.376  13.296  1.00137.39           C
ATOM   1120  O   TYR B 136      13.832   8.534  14.029  1.00137.39           O
ATOM   1121  N   VAL B 137      12.053   9.416  12.997  1.00 65.24           N
ATOM   1122  CA  VAL B 137      12.318  10.724  13.549  1.00 65.24           C
ATOM   1123  CB  VAL B 137      11.923  11.829  12.607  1.00 65.24           C
ATOM   1124  CG1 VAL B 137      12.219  13.183  13.271  1.00 65.24           C
ATOM   1125  CG2 VAL B 137      12.651  11.609  11.273  1.00 65.24           C
ATOM   1126  C   VAL B 137      11.589  10.952  14.845  1.00 65.24           C
ATOM   1127  O   VAL B 137      10.442  10.543  15.020  1.00 65.24           O
ATOM   1128  N   SER B 138      12.264  11.640  15.798  1.00 58.63           N
ATOM   1129  CA  SER B 138      11.696  11.935  17.089  1.00 58.63           C
ATOM   1130  CB  SER B 138      12.741  12.346  18.140  1.00 58.63           C
ATOM   1131  OG  SER B 138      13.383  13.550  17.745  1.00 58.63           O
ATOM   1132  C   SER B 138      10.750  13.077  16.891  1.00 58.63           C
ATOM   1133  O   SER B 138      10.792  13.726  15.852  1.00 58.63           O
ATOM   1134  N   PRO B 139       9.907  13.350  17.855  1.00 81.71           N
ATOM   1135  CA  PRO B 139       8.894  14.360  17.695  1.00 81.71           C
ATOM   1136  CD  PRO B 139       9.468  12.290  18.749  1.00 81.71           C
ATOM   1137  CB  PRO B 139       7.915  14.155  18.846  1.00 81.71           C
ATOM   1138  CG  PRO B 139       8.028  12.651  19.149  1.00 81.71           C
ATOM   1139  C   PRO B 139       9.402  15.758  17.585  1.00 81.71           C
ATOM   1140  O   PRO B 139      10.500  16.047  18.064  1.00 81.71           O
ATOM   1141  N   VAL B 140       8.606  16.628  16.925  1.00121.01           N
ATOM   1142  CA  VAL B 140       8.969  18.003  16.800  1.00121.01           C
ATOM   1143  CB  VAL B 140       8.162  18.763  15.789  1.00121.01           C
ATOM   1144  CG1 VAL B 140       8.581  18.292  14.391  1.00121.01           C
ATOM   1145  CG2 VAL B 140       6.671  18.520  16.068  1.00121.01           C
ATOM   1146  C   VAL B 140       8.812  18.644  18.134  1.00121.01           C
ATOM   1147  O   VAL B 140       7.961  18.265  18.940  1.00121.01           O
ATOM   1148  N   ARG B 141       9.691  19.617  18.421  1.00204.01           N
ATOM   1149  CA  ARG B 141       9.586  20.312  19.669  1.00204.01           C
ATOM   1150  CB  ARG B 141      10.519  19.805  20.789  1.00204.01           C
ATOM   1151  CG  ARG B 141      12.008  19.742  20.472  1.00204.01           C
ATOM   1152  CD  ARG B 141      12.805  19.060  21.594  1.00204.01           C
ATOM   1153  NE  ARG B 141      12.719  19.923  22.811  1.00204.01           N
ATOM   1154  CZ  ARG B 141      12.802  19.382  24.063  1.00204.01           C
ATOM   1155  NH1 ARG B 141      12.893  18.032  24.229  1.00204.01           N
ATOM   1156  NH2 ARG B 141      12.800  20.195  25.161  1.00204.01           N
ATOM   1157  C   ARG B 141       9.735  21.778  19.416  1.00204.01           C
ATOM   1158  O   ARG B 141       9.937  22.202  18.279  1.00204.01           O
ATOM   1159  N   ASP B 142       9.558  22.599  20.472  1.00 53.51           N
ATOM   1160  CA  ASP B 142       9.611  24.025  20.304  1.00 53.51           C
ATOM   1161  CB  ASP B 142       8.327  24.721  20.795  1.00 53.51           C
ATOM   1162  CG  ASP B 142       8.304  26.160  20.301  1.00 53.51           C
ATOM   1163  OD1 ASP B 142       9.368  26.644  19.832  1.00 53.51           O
ATOM   1164  OD2 ASP B 142       7.219  26.795  20.388  1.00 53.51           O
ATOM   1165  C   ASP B 142      10.773  24.581  21.079  1.00 53.51           C
ATOM   1166  O   ASP B 142      10.938  24.307  22.267  1.00 53.51           O
ATOM   1167  N   GLN B 143      11.612  25.383  20.390  1.00154.01           N
ATOM   1168  CA  GLN B 143      12.783  26.040  20.919  1.00154.01           C
ATOM   1169  CB  GLN B 143      13.512  26.917  19.895  1.00154.01           C
ATOM   1170  CG  GLN B 143      13.869  26.291  18.556  1.00154.01           C
ATOM   1171  CD  GLN B 143      14.552  27.413  17.785  1.00154.01           C
ATOM   1172  OE1 GLN B 143      15.634  27.860  18.161  1.00154.01           O
ATOM   1173  NE2 GLN B 143      13.897  27.914  16.703  1.00154.01           N
ATOM   1174  C   GLN B 143      12.345  27.076  21.899  1.00154.01           C
ATOM   1175  O   GLN B 143      13.071  27.408  22.835  1.00154.01           O
ATOM   1176  N   GLY B 144      11.172  27.684  21.641  1.00 29.10           N
ATOM   1177  CA  GLY B 144      10.725  28.753  22.478  1.00 29.10           C
ATOM   1178  C   GLY B 144      11.474  29.967  22.024  1.00 29.10           C
ATOM   1179  O   GLY B 144      11.953  30.030  20.893  1.00 29.10           O
ATOM   1180  N   ILE B 145      11.586  30.971  22.911  1.00108.84           N
ATOM   1181  CA  ILE B 145      12.232  32.218  22.615  1.00108.84           C
ATOM   1182  CB  ILE B 145      12.031  33.268  23.671  1.00108.84           C
ATOM   1183  CG1 ILE B 145      12.662  32.854  25.011  1.00108.84           C
ATOM   1184  CG2 ILE B 145      10.524  33.567  23.743  1.00108.84           C
ATOM   1185  CD1 ILE B 145      12.778  34.015  26.001  1.00108.84           C
ATOM   1186  C   ILE B 145      13.710  32.045  22.403  1.00108.84           C
ATOM   1187  O   ILE B 145      14.314  32.783  21.629  1.00108.84           O
ATOM   1188  N   CYS B 146      14.341  31.090  23.108  1.00 79.59           N
ATOM   1189  CA  CYS B 146      15.776  30.963  23.118  1.00 79.59           C
ATOM   1190  CB  CYS B 146      16.230  29.878  24.098  1.00 79.59           C
ATOM   1191  SG  CYS B 146      18.000  30.021  24.373  1.00 79.59           S
ATOM   1192  C   CYS B 146      16.333  30.634  21.753  1.00 79.59           C
ATOM   1193  O   CYS B 146      15.752  29.860  20.998  1.00 79.59           O
ATOM   1194  N   GLY B 147      17.512  31.205  21.404  1.00 59.04           N
ATOM   1195  CA  GLY B 147      18.087  30.970  20.100  1.00 59.04           C
ATOM   1196  C   GLY B 147      18.836  29.672  20.147  1.00 59.04           C
ATOM   1197  O   GLY B 147      20.049  29.622  19.938  1.00 59.04           O
ATOM   1198  N   SER B 148      18.084  28.593  20.443  1.00149.51           N
ATOM   1199  CA  SER B 148      18.533  27.237  20.607  1.00149.51           C
ATOM   1200  CB  SER B 148      17.703  26.438  21.627  1.00149.51           C
ATOM   1201  OG  SER B 148      18.047  26.805  22.954  1.00149.51           O
ATOM   1202  C   SER B 148      18.537  26.390  19.360  1.00149.51           C
ATOM   1203  O   SER B 148      18.793  25.195  19.481  1.00149.51           O
ATOM   1204  N   CYS B 149      18.297  26.932  18.149  1.00116.48           N
ATOM   1205  CA  CYS B 149      18.089  26.114  16.973  1.00116.48           C
ATOM   1206  CB  CYS B 149      18.095  26.931  15.664  1.00116.48           C
ATOM   1207  SG  CYS B 149      16.781  28.170  15.554  1.00116.48           S
ATOM   1208  C   CYS B 149      19.179  25.096  16.784  1.00116.48           C
ATOM   1209  O   CYS B 149      18.898  23.917  16.573  1.00116.48           O
ATOM   1210  N   TYR B 150      20.451  25.501  16.901  1.00 76.68           N
ATOM   1211  CA  TYR B 150      21.546  24.610  16.625  1.00 76.68           C
ATOM   1212  CB  TYR B 150      22.928  25.262  16.820  1.00 76.68           C
ATOM   1213  CG  TYR B 150      23.068  25.689  18.243  1.00 76.68           C
ATOM   1214  CD1 TYR B 150      22.518  26.875  18.675  1.00 76.68           C
ATOM   1215  CD2 TYR B 150      23.757  24.912  19.145  1.00 76.68           C
ATOM   1216  CE1 TYR B 150      22.645  27.275  19.986  1.00 76.68           C
ATOM   1217  CE2 TYR B 150      23.892  25.306  20.456  1.00 76.68           C
ATOM   1218  CZ  TYR B 150      23.338  26.492  20.878  1.00 76.68           C
ATOM   1219  OH  TYR B 150      23.469  26.899  22.222  1.00 76.68           O
ATOM   1220  C   TYR B 150      21.487  23.414  17.524  1.00 76.68           C
ATOM   1221  O   TYR B 150      21.817  22.305  17.106  1.00 76.68           O
ATOM   1222  N   ALA B 151      21.124  23.616  18.803  1.00 45.54           N
ATOM   1223  CA  ALA B 151      21.045  22.534  19.746  1.00 45.54           C
ATOM   1224  CB  ALA B 151      20.746  23.014  21.178  1.00 45.54           C
ATOM   1225  C   ALA B 151      19.952  21.584  19.356  1.00 45.54           C
ATOM   1226  O   ALA B 151      20.126  20.367  19.410  1.00 45.54           O
ATOM   1227  N   PHE B 152      18.784  22.119  18.957  1.00 67.75           N
ATOM   1228  CA  PHE B 152      17.668  21.288  18.599  1.00 67.75           C
ATOM   1229  CB  PHE B 152      16.389  22.096  18.307  1.00 67.75           C
ATOM   1230  CG  PHE B 152      15.806  22.512  19.618  1.00 67.75           C
ATOM   1231  CD1 PHE B 152      16.236  23.637  20.282  1.00 67.75           C
ATOM   1232  CD2 PHE B 152      14.811  21.750  20.186  1.00 67.75           C
ATOM   1233  CE1 PHE B 152      15.678  23.992  21.490  1.00 67.75           C
ATOM   1234  CE2 PHE B 152      14.251  22.100  21.389  1.00 67.75           C
ATOM   1235  CZ  PHE B 152      14.687  23.222  22.046  1.00 67.75           C
ATOM   1236  C   PHE B 152      18.013  20.476  17.386  1.00 67.75           C
ATOM   1237  O   PHE B 152      17.754  19.276  17.338  1.00 67.75           O
ATOM   1238  N   ALA B 153      18.629  21.099  16.367  1.00 34.37           N
ATOM   1239  CA  ALA B 153      18.957  20.385  15.163  1.00 34.37           C
ATOM   1240  CB  ALA B 153      19.629  21.284  14.113  1.00 34.37           C
ATOM   1241  C   ALA B 153      19.918  19.290  15.502  1.00 34.37           C
ATOM   1242  O   ALA B 153      19.797  18.162  15.029  1.00 34.37           O
ATOM   1243  N   SER B 154      20.891  19.604  16.367  1.00 90.33           N
ATOM   1244  CA  SER B 154      21.914  18.677  16.744  1.00 90.33           C
ATOM   1245  CB  SER B 154      22.896  19.333  17.731  1.00 90.33           C
ATOM   1246  OG  SER B 154      23.904  18.412  18.102  1.00 90.33           O
ATOM   1247  C   SER B 154      21.307  17.474  17.406  1.00 90.33           C
ATOM   1248  O   SER B 154      21.593  16.340  17.027  1.00 90.33           O
ATOM   1249  N   THR B 155      20.433  17.696  18.404  1.00106.81           N
ATOM   1250  CA  THR B 155      19.833  16.623  19.146  1.00106.81           C
ATOM   1251  CB  THR B 155      19.009  17.135  20.296  1.00106.81           C
ATOM   1252  OG1 THR B 155      18.566  16.060  21.112  1.00106.81           O
ATOM   1253  CG2 THR B 155      17.821  17.938  19.737  1.00106.81           C
ATOM   1254  C   THR B 155      18.960  15.827  18.226  1.00106.81           C
ATOM   1255  O   THR B 155      18.926  14.599  18.285  1.00106.81           O
ATOM   1256  N   ALA B 156      18.238  16.516  17.322  1.00 33.76           N
ATOM   1257  CA  ALA B 156      17.335  15.851  16.430  1.00 33.76           C
ATOM   1258  CB  ALA B 156      16.599  16.832  15.501  1.00 33.76           C
ATOM   1259  C   ALA B 156      18.093  14.879  15.567  1.00 33.76           C
ATOM   1260  O   ALA B 156      17.645  13.756  15.337  1.00 33.76           O
ATOM   1261  N   THR B 157      19.270  15.280  15.056  1.00 37.74           N
ATOM   1262  CA  THR B 157      20.023  14.396  14.212  1.00 37.74           C
ATOM   1263  CB  THR B 157      21.286  15.022  13.699  1.00 37.74           C
ATOM   1264  OG1 THR B 157      20.996  16.182  12.933  1.00 37.74           O
ATOM   1265  CG2 THR B 157      22.037  13.985  12.853  1.00 37.74           C
ATOM   1266  C   THR B 157      20.419  13.175  14.991  1.00 37.74           C
ATOM   1267  O   THR B 157      20.198  12.047  14.553  1.00 37.74           O
ATOM   1268  N   GLN B 158      20.991  13.365  16.193  1.00 94.03           N
ATOM   1269  CA  GLN B 158      21.458  12.244  16.963  1.00 94.03           C
ATOM   1270  CB  GLN B 158      22.197  12.642  18.253  1.00 94.03           C
ATOM   1271  CG  GLN B 158      23.638  13.121  18.037  1.00 94.03           C
ATOM   1272  CD  GLN B 158      23.628  14.531  17.466  1.00 94.03           C
ATOM   1273  OE1 GLN B 158      23.808  15.505  18.195  1.00 94.03           O
ATOM   1274  NE2 GLN B 158      23.425  14.645  16.124  1.00 94.03           N
ATOM   1275  C   GLN B 158      20.322  11.347  17.353  1.00 94.03           C
ATOM   1276  O   GLN B 158      20.484  10.129  17.398  1.00 94.03           O
ATOM   1277  N   GLU B 159      19.147  11.918  17.675  1.00 47.59           N
ATOM   1278  CA  GLU B 159      18.044  11.106  18.121  1.00 47.59           C
ATOM   1279  CB  GLU B 159      16.864  11.939  18.652  1.00 47.59           C
ATOM   1280  CG  GLU B 159      17.212  12.674  19.949  1.00 47.59           C
ATOM   1281  CD  GLU B 159      15.993  13.458  20.411  1.00 47.59           C
ATOM   1282  OE1 GLU B 159      14.895  13.233  19.837  1.00 47.59           O
ATOM   1283  OE2 GLU B 159      16.142  14.288  21.347  1.00 47.59           O
ATOM   1284  C   GLU B 159      17.549  10.209  17.019  1.00 47.59           C
ATOM   1285  O   GLU B 159      17.237   9.043  17.261  1.00 47.59           O
ATOM   1286  N   SER B 160      17.440  10.727  15.779  1.00 39.51           N
ATOM   1287  CA  SER B 160      16.953   9.925  14.689  1.00 39.51           C
ATOM   1288  CB  SER B 160      16.730  10.737  13.401  1.00 39.51           C
ATOM   1289  OG  SER B 160      17.971  11.225  12.912  1.00 39.51           O
ATOM   1290  C   SER B 160      17.946   8.847  14.367  1.00 39.51           C
ATOM   1291  O   SER B 160      17.581   7.688  14.173  1.00 39.51           O
ATOM   1292  N   ARG B 161      19.243   9.201  14.327  1.00 83.55           N
ATOM   1293  CA  ARG B 161      20.275   8.273  13.952  1.00 83.55           C
ATOM   1294  CB  ARG B 161      21.666   8.931  13.849  1.00 83.55           C
ATOM   1295  CG  ARG B 161      21.750   9.911  12.673  1.00 83.55           C
ATOM   1296  CD  ARG B 161      23.156  10.418  12.333  1.00 83.55           C
ATOM   1297  NE  ARG B 161      23.034  11.200  11.067  1.00 83.55           N
ATOM   1298  CZ  ARG B 161      24.080  11.290  10.189  1.00 83.55           C
ATOM   1299  NH1 ARG B 161      25.289  10.732  10.487  1.00 83.55           N
ATOM   1300  NH2 ARG B 161      23.910  11.943   9.003  1.00 83.55           N
ATOM   1301  C   ARG B 161      20.339   7.144  14.937  1.00 83.55           C
ATOM   1302  O   ARG B 161      20.638   6.008  14.572  1.00 83.55           O
ATOM   1303  N   LEU B 162      20.092   7.438  16.223  1.00129.82           N
ATOM   1304  CA  LEU B 162      20.097   6.439  17.254  1.00129.82           C
ATOM   1305  CB  LEU B 162      19.796   7.070  18.632  1.00129.82           C
ATOM   1306  CG  LEU B 162      19.951   6.159  19.869  1.00129.82           C
ATOM   1307  CD1 LEU B 162      19.039   4.922  19.823  1.00129.82           C
ATOM   1308  CD2 LEU B 162      21.427   5.838  20.139  1.00129.82           C
ATOM   1309  C   LEU B 162      18.980   5.488  16.936  1.00129.82           C
ATOM   1310  O   LEU B 162      19.123   4.274  17.073  1.00129.82           O
ATOM   1311  N   ARG B 163      17.822   6.033  16.512  1.00 69.22           N
ATOM   1312  CA  ARG B 163      16.661   5.231  16.244  1.00 69.22           C
ATOM   1313  CB  ARG B 163      15.411   6.067  15.918  1.00 69.22           C
ATOM   1314  CG  ARG B 163      14.924   6.891  17.112  1.00 69.22           C
ATOM   1315  CD  ARG B 163      13.536   7.509  16.924  1.00 69.22           C
ATOM   1316  NE  ARG B 163      13.220   8.267  18.167  1.00 69.22           N
ATOM   1317  CZ  ARG B 163      11.940   8.665  18.420  1.00 69.22           C
ATOM   1318  NH1 ARG B 163      10.935   8.331  17.558  1.00 69.22           N
ATOM   1319  NH2 ARG B 163      11.663   9.402  19.535  1.00 69.22           N
ATOM   1320  C   ARG B 163      16.917   4.300  15.100  1.00 69.22           C
ATOM   1321  O   ARG B 163      16.611   3.113  15.182  1.00 69.22           O
ATOM   1322  N   VAL B 164      17.501   4.810  14.003  1.00 41.32           N
ATOM   1323  CA  VAL B 164      17.751   3.999  12.845  1.00 41.32           C
ATOM   1324  CB  VAL B 164      18.339   4.784  11.709  1.00 41.32           C
ATOM   1325  CG1 VAL B 164      18.627   3.819  10.546  1.00 41.32           C
ATOM   1326  CG2 VAL B 164      17.373   5.926  11.349  1.00 41.32           C
ATOM   1327  C   VAL B 164      18.733   2.924  13.188  1.00 41.32           C
ATOM   1328  O   VAL B 164      18.559   1.770  12.801  1.00 41.32           O
ATOM   1329  N   MET B 165      19.787   3.276  13.945  1.00147.38           N
ATOM   1330  CA  MET B 165      20.848   2.354  14.237  1.00147.38           C
ATOM   1331  CB  MET B 165      21.955   3.005  15.085  1.00147.38           C
ATOM   1332  CG  MET B 165      23.271   2.227  15.094  1.00147.38           C
ATOM   1333  SD  MET B 165      24.186   2.310  13.525  1.00147.38           S
ATOM   1334  CE  MET B 165      25.621   1.374  14.125  1.00147.38           C
ATOM   1335  C   MET B 165      20.315   1.185  15.012  1.00147.38           C
ATOM   1336  O   MET B 165      20.691   0.044  14.757  1.00147.38           O
ATOM   1337  N   THR B 166      19.469   1.470  16.016  1.00 90.18           N
ATOM   1338  CA  THR B 166      18.822   0.561  16.925  1.00 90.18           C
ATOM   1339  CB  THR B 166      18.455   1.216  18.222  1.00 90.18           C
ATOM   1340  OG1 THR B 166      17.520   2.263  18.009  1.00 90.18           O
ATOM   1341  CG2 THR B 166      19.740   1.776  18.849  1.00 90.18           C
ATOM   1342  C   THR B 166      17.579  -0.035  16.338  1.00 90.18           C
ATOM   1343  O   THR B 166      16.993  -0.938  16.932  1.00 90.18           O
ATOM   1344  N   ASN B 167      17.088   0.503  15.206  1.00100.11           N
ATOM   1345  CA  ASN B 167      15.849   0.037  14.648  1.00100.11           C
ATOM   1346  CB  ASN B 167      15.850  -1.451  14.259  1.00100.11           C
ATOM   1347  CG  ASN B 167      16.563  -1.559  12.920  1.00100.11           C
ATOM   1348  OD1 ASN B 167      16.311  -0.772  12.008  1.00100.11           O
ATOM   1349  ND2 ASN B 167      17.478  -2.557  12.793  1.00100.11           N
ATOM   1350  C   ASN B 167      14.748   0.289  15.627  1.00100.11           C
ATOM   1351  O   ASN B 167      13.904  -0.567  15.888  1.00100.11           O
ATOM   1352  N   ASN B 168      14.746   1.515  16.179  1.00 63.94           N
ATOM   1353  CA  ASN B 168      13.749   2.003  17.088  1.00 63.94           C
ATOM   1354  CB  ASN B 168      12.321   1.932  16.517  1.00 63.94           C
ATOM   1355  CG  ASN B 168      12.199   2.984  15.422  1.00 63.94           C
ATOM   1356  OD1 ASN B 168      12.688   4.105  15.562  1.00 63.94           O
ATOM   1357  ND2 ASN B 168      11.530   2.616  14.296  1.00 63.94           N
ATOM   1358  C   ASN B 168      13.792   1.244  18.372  1.00 63.94           C
ATOM   1359  O   ASN B 168      12.852   1.307  19.164  1.00 63.94           O
ATOM   1360  N   ASN B 169      14.896   0.521  18.628  1.00 37.80           N
ATOM   1361  CA  ASN B 169      15.032  -0.162  19.879  1.00 37.80           C
ATOM   1362  CB  ASN B 169      16.296  -1.036  19.941  1.00 37.80           C
ATOM   1363  CG  ASN B 169      16.251  -1.856  21.222  1.00 37.80           C
ATOM   1364  OD1 ASN B 169      15.358  -1.688  22.051  1.00 37.80           O
ATOM   1365  ND2 ASN B 169      17.248  -2.764  21.395  1.00 37.80           N
ATOM   1366  C   ASN B 169      15.156   0.891  20.941  1.00 37.80           C
ATOM   1367  O   ASN B 169      14.538   0.785  22.001  1.00 37.80           O
ATOM   1368  N   VAL B 170      15.966   1.942  20.669  1.00 54.45           N
ATOM   1369  CA  VAL B 170      16.178   3.009  21.616  1.00 54.45           C
ATOM   1370  CB  VAL B 170      17.621   3.218  21.967  1.00 54.45           C
ATOM   1371  CG1 VAL B 170      17.724   4.440  22.896  1.00 54.45           C
ATOM   1372  CG2 VAL B 170      18.170   1.920  22.581  1.00 54.45           C
ATOM   1373  C   VAL B 170      15.681   4.302  21.020  1.00 54.45           C
ATOM   1374  O   VAL B 170      16.091   4.705  19.935  1.00 54.45           O
ATOM   1375  N   LYS B 171      14.692   4.901  21.712  1.00216.45           N
ATOM   1376  CA  LYS B 171      13.953   6.127  21.505  1.00216.45           C
ATOM   1377  CB  LYS B 171      12.475   6.006  21.915  1.00216.45           C
ATOM   1378  CG  LYS B 171      12.259   5.630  23.382  1.00216.45           C
ATOM   1379  CD  LYS B 171      12.793   4.243  23.746  1.00216.45           C
ATOM   1380  CE  LYS B 171      12.510   3.839  25.195  1.00216.45           C
ATOM   1381  NZ  LYS B 171      12.875   2.421  25.408  1.00216.45           N
ATOM   1382  C   LYS B 171      14.484   7.397  22.137  1.00216.45           C
ATOM   1383  O   LYS B 171      13.776   8.401  22.092  1.00216.45           O
ATOM   1384  N   VAL B 172      15.633   7.391  22.843  1.00141.87           N
ATOM   1385  CA  VAL B 172      16.068   8.494  23.684  1.00141.87           C
ATOM   1386  CB  VAL B 172      17.521   8.404  24.055  1.00141.87           C
ATOM   1387  CG1 VAL B 172      17.742   7.113  24.862  1.00141.87           C
ATOM   1388  CG2 VAL B 172      18.362   8.493  22.771  1.00141.87           C
ATOM   1389  C   VAL B 172      15.835   9.873  23.122  1.00141.87           C
ATOM   1390  O   VAL B 172      15.957  10.130  21.925  1.00141.87           O
ATOM   1391  N   VAL B 173      15.432  10.799  24.027  1.00 51.82           N
ATOM   1392  CA  VAL B 173      15.267  12.193  23.714  1.00 51.82           C
ATOM   1393  CB  VAL B 173      13.988  12.787  24.231  1.00 51.82           C
ATOM   1394  CG1 VAL B 173      14.007  14.300  23.951  1.00 51.82           C
ATOM   1395  CG2 VAL B 173      12.804  12.049  23.584  1.00 51.82           C
ATOM   1396  C   VAL B 173      16.392  12.878  24.427  1.00 51.82           C
ATOM   1397  O   VAL B 173      16.479  12.830  25.653  1.00 51.82           O
ATOM   1398  N   MET B 174      17.290  13.533  23.665  1.00 90.13           N
ATOM   1399  CA  MET B 174      18.458  14.155  24.227  1.00 90.13           C
ATOM   1400  CB  MET B 174      19.588  14.327  23.199  1.00 90.13           C
ATOM   1401  CG  MET B 174      19.976  13.010  22.521  1.00 90.13           C
ATOM   1402  SD  MET B 174      20.691  11.745  23.615  1.00 90.13           S
ATOM   1403  CE  MET B 174      22.403  12.325  23.442  1.00 90.13           C
ATOM   1404  C   MET B 174      18.081  15.515  24.741  1.00 90.13           C
ATOM   1405  O   MET B 174      17.003  16.018  24.428  1.00 90.13           O
ATOM   1406  N   SER B 175      18.961  16.154  25.553  1.00117.15           N
ATOM   1407  CA  SER B 175      18.578  17.423  26.123  1.00117.15           C
ATOM   1408  CB  SER B 175      18.813  17.536  27.643  1.00117.15           C
ATOM   1409  OG  SER B 175      20.194  17.707  27.923  1.00117.15           O
ATOM   1410  C   SER B 175      19.317  18.575  25.494  1.00117.15           C
ATOM   1411  O   SER B 175      20.542  18.680  25.559  1.00117.15           O
ATOM   1412  N   PRO B 176      18.568  19.454  24.873  1.00 86.24           N
ATOM   1413  CA  PRO B 176      19.124  20.644  24.277  1.00 86.24           C
ATOM   1414  CD  PRO B 176      17.332  19.049  24.223  1.00 86.24           C
ATOM   1415  CB  PRO B 176      18.032  21.218  23.379  1.00 86.24           C
ATOM   1416  CG  PRO B 176      17.172  19.994  23.021  1.00 86.24           C
ATOM   1417  C   PRO B 176      19.575  21.627  25.318  1.00 86.24           C
ATOM   1418  O   PRO B 176      20.475  22.420  25.046  1.00 86.24           O
ATOM   1419  N   GLN B 177      18.945  21.612  26.508  1.00155.74           N
ATOM   1420  CA  GLN B 177      19.272  22.563  27.539  1.00155.74           C
ATOM   1421  CB  GLN B 177      18.392  22.507  28.792  1.00155.74           C
ATOM   1422  CG  GLN B 177      17.176  23.416  28.734  1.00155.74           C
ATOM   1423  CD  GLN B 177      17.684  24.855  28.759  1.00155.74           C
ATOM   1424  OE1 GLN B 177      17.089  25.740  28.152  1.00155.74           O
ATOM   1425  NE2 GLN B 177      18.818  25.112  29.466  1.00155.74           N
ATOM   1426  C   GLN B 177      20.659  22.375  28.044  1.00155.74           C
ATOM   1427  O   GLN B 177      21.351  23.351  28.329  1.00155.74           O
ATOM   1428  N   GLU B 178      21.095  21.115  28.186  1.00149.95           N
ATOM   1429  CA  GLU B 178      22.405  20.846  28.695  1.00149.95           C
ATOM   1430  CB  GLU B 178      22.675  19.322  28.664  1.00149.95           C
ATOM   1431  CG  GLU B 178      24.109  18.859  28.377  1.00149.95           C
ATOM   1432  CD  GLU B 178      25.056  19.318  29.455  1.00149.95           C
ATOM   1433  OE1 GLU B 178      24.773  20.365  30.087  1.00149.95           O
ATOM   1434  OE2 GLU B 178      26.104  18.652  29.640  1.00149.95           O
ATOM   1435  C   GLU B 178      23.398  21.544  27.831  1.00149.95           C
ATOM   1436  O   GLU B 178      24.318  22.195  28.327  1.00149.95           O
ATOM   1437  N   VAL B 179      23.221  21.447  26.506  1.00 55.27           N
ATOM   1438  CA  VAL B 179      24.131  22.102  25.614  1.00 55.27           C
ATOM   1439  CB  VAL B 179      23.832  21.822  24.167  1.00 55.27           C
ATOM   1440  CG1 VAL B 179      24.709  22.734  23.290  1.00 55.27           C
ATOM   1441  CG2 VAL B 179      24.065  20.323  23.910  1.00 55.27           C
ATOM   1442  C   VAL B 179      24.042  23.582  25.817  1.00 55.27           C
ATOM   1443  O   VAL B 179      25.059  24.268  25.911  1.00 55.27           O
ATOM   1444  N   VAL B 180      22.812  24.114  25.914  1.00 60.33           N
ATOM   1445  CA  VAL B 180      22.638  25.538  26.043  1.00 60.33           C
ATOM   1446  CB  VAL B 180      21.192  25.945  26.097  1.00 60.33           C
ATOM   1447  CG1 VAL B 180      21.107  27.460  26.360  1.00 60.33           C
ATOM   1448  CG2 VAL B 180      20.514  25.502  24.790  1.00 60.33           C
ATOM   1449  C   VAL B 180      23.285  26.034  27.302  1.00 60.33           C
ATOM   1450  O   VAL B 180      23.924  27.086  27.303  1.00 60.33           O
ATOM   1451  N   SER B 181      23.082  25.323  28.425  1.00132.29           N
ATOM   1452  CA  SER B 181      23.595  25.785  29.684  1.00132.29           C
ATOM   1453  CB  SER B 181      22.800  25.149  30.836  1.00132.29           C
ATOM   1454  OG  SER B 181      23.249  25.643  32.084  1.00132.29           O
ATOM   1455  C   SER B 181      25.068  25.504  29.891  1.00132.29           C
ATOM   1456  O   SER B 181      25.795  26.363  30.388  1.00132.29           O
ATOM   1457  N   CYS B 182      25.503  24.245  29.650  1.00119.98           N
ATOM   1458  CA  CYS B 182      26.852  23.761  29.856  1.00119.98           C
ATOM   1459  CB  CYS B 182      26.886  22.239  30.094  1.00119.98           C
ATOM   1460  SG  CYS B 182      26.604  21.679  31.805  1.00119.98           S
ATOM   1461  C   CYS B 182      27.889  24.007  28.786  1.00119.98           C
ATOM   1462  O   CYS B 182      29.049  24.268  29.104  1.00119.98           O
ATOM   1463  N   SER B 183      27.517  23.890  27.496  1.00 91.84           N
ATOM   1464  CA  SER B 183      28.494  23.807  26.440  1.00 91.84           C
ATOM   1465  CB  SER B 183      27.875  23.312  25.112  1.00 91.84           C
ATOM   1466  OG  SER B 183      28.859  23.201  24.092  1.00 91.84           O
ATOM   1467  C   SER B 183      29.240  25.079  26.165  1.00 91.84           C
ATOM   1468  O   SER B 183      28.683  26.132  25.858  1.00 91.84           O
ATOM   1469  N   GLU B 184      30.578  24.950  26.259  1.00129.66           N
ATOM   1470  CA  GLU B 184      31.595  25.937  26.026  1.00129.66           C
ATOM   1471  CB  GLU B 184      32.969  25.410  26.484  1.00129.66           C
ATOM   1472  CG  GLU B 184      33.021  24.871  27.921  1.00129.66           C
ATOM   1473  CD  GLU B 184      33.747  25.855  28.825  1.00129.66           C
ATOM   1474  OE1 GLU B 184      33.960  27.018  28.396  1.00129.66           O
ATOM   1475  OE2 GLU B 184      34.113  25.444  29.959  1.00129.66           O
ATOM   1476  C   GLU B 184      31.734  26.155  24.540  1.00129.66           C
ATOM   1477  O   GLU B 184      32.247  27.181  24.096  1.00129.66           O
ATOM   1478  N   TYR B 185      31.368  25.122  23.753  1.00173.42           N
ATOM   1479  CA  TYR B 185      31.458  25.046  22.320  1.00173.42           C
ATOM   1480  CB  TYR B 185      31.346  23.622  21.742  1.00173.42           C
ATOM   1481  CG  TYR B 185      32.558  22.906  22.238  1.00173.42           C
ATOM   1482  CD1 TYR B 185      33.801  23.466  22.060  1.00173.42           C
ATOM   1483  CD2 TYR B 185      32.470  21.670  22.842  1.00173.42           C
ATOM   1484  CE1 TYR B 185      34.934  22.818  22.493  1.00173.42           C
ATOM   1485  CE2 TYR B 185      33.603  21.015  23.278  1.00173.42           C
ATOM   1486  CZ  TYR B 185      34.837  21.596  23.110  1.00173.42           C
ATOM   1487  OH  TYR B 185      36.014  20.963  23.557  1.00173.42           O
ATOM   1488  C   TYR B 185      30.456  25.944  21.654  1.00173.42           C
ATOM   1489  O   TYR B 185      30.529  26.133  20.440  1.00173.42           O
ATOM   1490  N   ALA B 186      29.412  26.385  22.389  1.00 79.57           N
ATOM   1491  CA  ALA B 186      28.398  27.241  21.832  1.00 79.57           C
ATOM   1492  CB  ALA B 186      27.076  26.506  21.532  1.00 79.57           C
ATOM   1493  C   ALA B 186      28.076  28.372  22.779  1.00 79.57           C
ATOM   1494  O   ALA B 186      28.599  28.475  23.887  1.00 79.57           O
ATOM   1495  N   GLN B 187      27.252  29.304  22.259  1.00204.01           N
ATOM   1496  CA  GLN B 187      26.729  30.532  22.803  1.00204.01           C
ATOM   1497  CB  GLN B 187      26.341  31.528  21.696  1.00204.01           C
ATOM   1498  CG  GLN B 187      27.529  32.251  21.046  1.00204.01           C
ATOM   1499  CD  GLN B 187      28.770  31.356  21.075  1.00204.01           C
ATOM   1500  OE1 GLN B 187      29.686  31.592  21.859  1.00204.01           O
ATOM   1501  NE2 GLN B 187      28.813  30.293  20.226  1.00204.01           N
ATOM   1502  C   GLN B 187      25.564  30.388  23.744  1.00204.01           C
ATOM   1503  O   GLN B 187      25.119  31.397  24.282  1.00204.01           O
ATOM   1504  N   GLY B 188      24.922  29.216  23.887  1.00 56.57           N
ATOM   1505  CA  GLY B 188      23.783  29.228  24.766  1.00 56.57           C
ATOM   1506  C   GLY B 188      22.618  29.707  23.951  1.00 56.57           C
ATOM   1507  O   GLY B 188      22.369  29.211  22.856  1.00 56.57           O
ATOM   1508  N   CYS B 189      21.859  30.675  24.494  1.00117.90           N
ATOM   1509  CA  CYS B 189      20.675  31.228  23.913  1.00117.90           C
ATOM   1510  CB  CYS B 189      19.943  32.127  24.912  1.00117.90           C
ATOM   1511  SG  CYS B 189      18.189  32.031  24.554  1.00117.90           S
ATOM   1512  C   CYS B 189      21.027  32.065  22.717  1.00117.90           C
ATOM   1513  O   CYS B 189      20.173  32.381  21.889  1.00117.90           O
ATOM   1514  N   GLU B 190      22.278  32.551  22.676  1.00184.74           N
ATOM   1515  CA  GLU B 190      22.798  33.388  21.631  1.00184.74           C
ATOM   1516  CB  GLU B 190      23.899  34.377  22.086  1.00184.74           C
ATOM   1517  CG  GLU B 190      24.894  33.848  23.122  1.00184.74           C
ATOM   1518  CD  GLU B 190      24.322  34.085  24.523  1.00184.74           C
ATOM   1519  OE1 GLU B 190      23.082  33.971  24.713  1.00184.74           O
ATOM   1520  OE2 GLU B 190      25.136  34.402  25.427  1.00184.74           O
ATOM   1521  C   GLU B 190      23.138  32.650  20.357  1.00184.74           C
ATOM   1522  O   GLU B 190      23.421  33.290  19.342  1.00184.74           O
ATOM   1523  N   GLY B 191      23.240  31.300  20.377  1.00 52.71           N
ATOM   1524  CA  GLY B 191      23.459  30.621  19.121  1.00 52.71           C
ATOM   1525  C   GLY B 191      24.564  29.618  19.248  1.00 52.71           C
ATOM   1526  O   GLY B 191      25.181  29.482  20.299  1.00 52.71           O
ATOM   1527  N   GLY B 192      24.845  28.881  18.150  1.00 39.38           N
ATOM   1528  CA  GLY B 192      25.878  27.874  18.130  1.00 39.38           C
ATOM   1529  C   GLY B 192      25.835  27.169  16.798  1.00 39.38           C
ATOM   1530  O   GLY B 192      25.053  27.537  15.921  1.00 39.38           O
ATOM   1531  N   PHE B 193      26.708  26.147  16.596  1.00106.68           N
ATOM   1532  CA  PHE B 193      26.700  25.446  15.331  1.00106.68           C
ATOM   1533  CB  PHE B 193      27.825  25.921  14.380  1.00106.68           C
ATOM   1534  CG  PHE B 193      27.471  27.306  13.921  1.00106.68           C
ATOM   1535  CD1 PHE B 193      27.570  28.393  14.762  1.00106.68           C
ATOM   1536  CD2 PHE B 193      27.041  27.528  12.630  1.00106.68           C
ATOM   1537  CE1 PHE B 193      27.243  29.654  14.328  1.00106.68           C
ATOM   1538  CE2 PHE B 193      26.708  28.791  12.196  1.00106.68           C
ATOM   1539  CZ  PHE B 193      26.815  29.866  13.043  1.00106.68           C
ATOM   1540  C   PHE B 193      26.773  23.948  15.554  1.00106.68           C
ATOM   1541  O   PHE B 193      27.561  23.456  16.359  1.00106.68           O
ATOM   1542  N   PRO B 194      25.978  23.198  14.816  1.00157.15           N
ATOM   1543  CA  PRO B 194      25.846  21.765  14.957  1.00157.15           C
ATOM   1544  CD  PRO B 194      24.926  23.761  13.995  1.00157.15           C
ATOM   1545  CB  PRO B 194      24.728  21.343  14.001  1.00157.15           C
ATOM   1546  CG  PRO B 194      24.479  22.580  13.118  1.00157.15           C
ATOM   1547  C   PRO B 194      27.128  21.009  14.813  1.00157.15           C
ATOM   1548  O   PRO B 194      27.270  19.964  15.442  1.00157.15           O
ATOM   1549  N   TYR B 195      28.083  21.511  14.016  1.00 78.08           N
ATOM   1550  CA  TYR B 195      29.336  20.840  13.845  1.00 78.08           C
ATOM   1551  CB  TYR B 195      30.237  21.685  12.922  1.00 78.08           C
ATOM   1552  CG  TYR B 195      31.572  21.069  12.684  1.00 78.08           C
ATOM   1553  CD1 TYR B 195      32.598  21.274  13.574  1.00 78.08           C
ATOM   1554  CD2 TYR B 195      31.806  20.308  11.562  1.00 78.08           C
ATOM   1555  CE1 TYR B 195      33.842  20.728  13.353  1.00 78.08           C
ATOM   1556  CE2 TYR B 195      33.045  19.760  11.335  1.00 78.08           C
ATOM   1557  CZ  TYR B 195      34.064  19.968  12.231  1.00 78.08           C
ATOM   1558  OH  TYR B 195      35.335  19.406  11.998  1.00 78.08           O
ATOM   1559  C   TYR B 195      29.956  20.734  15.210  1.00 78.08           C
ATOM   1560  O   TYR B 195      30.477  19.685  15.583  1.00 78.08           O
ATOM   1561  N   LEU B 196      29.926  21.830  15.988  1.00161.56           N
ATOM   1562  CA  LEU B 196      30.484  21.840  17.311  1.00161.56           C
ATOM   1563  CB  LEU B 196      30.723  23.239  17.896  1.00161.56           C
ATOM   1564  CG  LEU B 196      31.943  23.958  17.301  1.00161.56           C
ATOM   1565  CD1 LEU B 196      31.703  24.437  15.869  1.00161.56           C
ATOM   1566  CD2 LEU B 196      32.409  25.074  18.235  1.00161.56           C
ATOM   1567  C   LEU B 196      29.680  21.068  18.324  1.00161.56           C
ATOM   1568  O   LEU B 196      30.255  20.594  19.298  1.00161.56           O
ATOM   1569  N   ILE B 197      28.330  21.099  18.282  1.00232.78           N
ATOM   1570  CA  ILE B 197      27.577  20.281  19.211  1.00232.78           C
ATOM   1571  CB  ILE B 197      26.391  20.911  19.888  1.00232.78           C
ATOM   1572  CG1 ILE B 197      25.640  21.854  18.964  1.00232.78           C
ATOM   1573  CG2 ILE B 197      26.874  21.563  21.189  1.00232.78           C
ATOM   1574  CD1 ILE B 197      26.444  23.143  18.831  1.00232.78           C
ATOM   1575  C   ILE B 197      27.258  18.872  18.826  1.00232.78           C
ATOM   1576  O   ILE B 197      27.540  17.943  19.583  1.00232.78           O
ATOM   1577  N   ALA B 198      26.664  18.657  17.639  1.00 65.39           N
ATOM   1578  CA  ALA B 198      26.318  17.313  17.291  1.00 65.39           C
ATOM   1579  CB  ALA B 198      25.624  17.211  15.925  1.00 65.39           C
ATOM   1580  C   ALA B 198      27.597  16.555  17.197  1.00 65.39           C
ATOM   1581  O   ALA B 198      27.652  15.379  17.556  1.00 65.39           O
ATOM   1582  N   GLY B 199      28.621  17.167  16.563  1.00 88.54           N
ATOM   1583  CA  GLY B 199      29.891  16.501  16.478  1.00 88.54           C
ATOM   1584  C   GLY B 199      30.839  16.616  17.655  1.00 88.54           C
ATOM   1585  O   GLY B 199      31.026  15.676  18.424  1.00 88.54           O
ATOM   1586  N   LYS B 200      31.403  17.828  17.861  1.00149.44           N
ATOM   1587  CA  LYS B 200      32.504  18.050  18.778  1.00149.44           C
ATOM   1588  CB  LYS B 200      32.978  19.514  18.688  1.00149.44           C
ATOM   1589  CG  LYS B 200      34.145  19.894  19.601  1.00149.44           C
ATOM   1590  CD  LYS B 200      35.511  19.440  19.098  1.00149.44           C
ATOM   1591  CE  LYS B 200      36.673  19.867  19.993  1.00149.44           C
ATOM   1592  NZ  LYS B 200      37.924  19.245  19.516  1.00149.44           N
ATOM   1593  C   LYS B 200      32.126  17.818  20.206  1.00149.44           C
ATOM   1594  O   LYS B 200      32.717  16.992  20.899  1.00149.44           O
ATOM   1595  N   TYR B 201      31.085  18.528  20.676  1.00 90.72           N
ATOM   1596  CA  TYR B 201      30.684  18.471  22.050  1.00 90.72           C
ATOM   1597  CB  TYR B 201      29.505  19.432  22.337  1.00 90.72           C
ATOM   1598  CG  TYR B 201      29.144  19.437  23.789  1.00 90.72           C
ATOM   1599  CD1 TYR B 201      29.943  20.092  24.697  1.00 90.72           C
ATOM   1600  CD2 TYR B 201      28.000  18.819  24.247  1.00 90.72           C
ATOM   1601  CE1 TYR B 201      29.623  20.113  26.037  1.00 90.72           C
ATOM   1602  CE2 TYR B 201      27.671  18.837  25.587  1.00 90.72           C
ATOM   1603  CZ  TYR B 201      28.487  19.482  26.487  1.00 90.72           C
ATOM   1604  OH  TYR B 201      28.155  19.502  27.858  1.00 90.72           O
ATOM   1605  C   TYR B 201      30.244  17.072  22.342  1.00 90.72           C
ATOM   1606  O   TYR B 201      30.570  16.513  23.389  1.00 90.72           O
ATOM   1607  N   GLY B 202      29.502  16.458  21.404  1.00 31.41           N
ATOM   1608  CA  GLY B 202      29.016  15.129  21.631  1.00 31.41           C
ATOM   1609  C   GLY B 202      30.175  14.198  21.835  1.00 31.41           C
ATOM   1610  O   GLY B 202      30.112  13.311  22.685  1.00 31.41           O
ATOM   1611  N   GLN B 203      31.244  14.333  21.024  1.00146.45           N
ATOM   1612  CA  GLN B 203      32.377  13.455  21.167  1.00146.45           C
ATOM   1613  CB  GLN B 203      33.494  13.675  20.133  1.00146.45           C
ATOM   1614  CG  GLN B 203      33.269  13.177  18.717  1.00146.45           C
ATOM   1615  CD  GLN B 203      34.649  13.254  18.083  1.00146.45           C
ATOM   1616  OE1 GLN B 203      34.908  12.655  17.041  1.00146.45           O
ATOM   1617  NE2 GLN B 203      35.569  14.014  18.739  1.00146.45           N
ATOM   1618  C   GLN B 203      33.112  13.694  22.453  1.00146.45           C
ATOM   1619  O   GLN B 203      33.408  12.749  23.184  1.00146.45           O
ATOM   1620  N   ASP B 204      33.503  14.958  22.731  1.00209.68           N
ATOM   1621  CA  ASP B 204      34.285  15.142  23.920  1.00209.68           C
ATOM   1622  CB  ASP B 204      35.486  16.127  23.854  1.00209.68           C
ATOM   1623  CG  ASP B 204      35.232  17.397  23.074  1.00209.68           C
ATOM   1624  OD1 ASP B 204      35.048  17.287  21.835  1.00209.68           O
ATOM   1625  OD2 ASP B 204      35.296  18.494  23.684  1.00209.68           O
ATOM   1626  C   ASP B 204      33.554  15.136  25.235  1.00209.68           C
ATOM   1627  O   ASP B 204      34.045  14.518  26.180  1.00209.68           O
ATOM   1628  N   PHE B 205      32.439  15.884  25.381  1.00116.87           N
ATOM   1629  CA  PHE B 205      31.686  15.874  26.611  1.00116.87           C
ATOM   1630  CB  PHE B 205      31.162  17.266  26.992  1.00116.87           C
ATOM   1631  CG  PHE B 205      32.404  18.044  27.274  1.00116.87           C
ATOM   1632  CD1 PHE B 205      33.057  18.708  26.260  1.00116.87           C
ATOM   1633  CD2 PHE B 205      32.932  18.087  28.545  1.00116.87           C
ATOM   1634  CE1 PHE B 205      34.209  19.419  26.511  1.00116.87           C
ATOM   1635  CE2 PHE B 205      34.081  18.794  28.803  1.00116.87           C
ATOM   1636  CZ  PHE B 205      34.718  19.464  27.787  1.00116.87           C
ATOM   1637  C   PHE B 205      30.573  14.861  26.687  1.00116.87           C
ATOM   1638  O   PHE B 205      30.331  14.275  27.740  1.00116.87           O
ATOM   1639  N   GLY B 206      29.828  14.648  25.582  1.00 49.18           N
ATOM   1640  CA  GLY B 206      28.726  13.719  25.614  1.00 49.18           C
ATOM   1641  C   GLY B 206      27.444  14.462  25.849  1.00 49.18           C
ATOM   1642  O   GLY B 206      27.441  15.614  26.281  1.00 49.18           O
ATOM   1643  N   LEU B 207      26.297  13.799  25.580  1.00143.37           N
ATOM   1644  CA  LEU B 207      25.064  14.502  25.736  1.00143.37           C
ATOM   1645  CB  LEU B 207      24.452  14.848  24.376  1.00143.37           C
ATOM   1646  CG  LEU B 207      23.496  16.044  24.430  1.00143.37           C
ATOM   1647  CD1 LEU B 207      23.270  16.584  23.020  1.00143.37           C
ATOM   1648  CD2 LEU B 207      22.181  15.711  25.146  1.00143.37           C
ATOM   1649  C   LEU B 207      24.181  13.689  26.642  1.00143.37           C
ATOM   1650  O   LEU B 207      24.329  12.472  26.735  1.00143.37           O
ATOM   1651  N   VAL B 208      23.260  14.353  27.374  1.00152.18           N
ATOM   1652  CA  VAL B 208      22.486  13.669  28.370  1.00152.18           C
ATOM   1653  CB  VAL B 208      22.542  14.371  29.691  1.00152.18           C
ATOM   1654  CG1 VAL B 208      22.017  13.414  30.757  1.00152.18           C
ATOM   1655  CG2 VAL B 208      23.957  14.902  29.942  1.00152.18           C
ATOM   1656  C   VAL B 208      21.050  13.678  27.938  1.00152.18           C
ATOM   1657  O   VAL B 208      20.670  14.388  27.011  1.00152.18           O
ATOM   1658  N   ASP B 209      20.210  12.858  28.599  1.00 59.53           N
ATOM   1659  CA  ASP B 209      18.827  12.767  28.225  1.00 59.53           C
ATOM   1660  CB  ASP B 209      18.133  11.519  28.799  1.00 59.53           C
ATOM   1661  CG  ASP B 209      18.773  10.298  28.145  1.00 59.53           C
ATOM   1662  OD1 ASP B 209      19.283  10.440  27.002  1.00 59.53           O
ATOM   1663  OD2 ASP B 209      18.764   9.212  28.785  1.00 59.53           O
ATOM   1664  C   ASP B 209      18.089  13.988  28.702  1.00 59.53           C
ATOM   1665  O   ASP B 209      18.565  14.745  29.550  1.00 59.53           O
ATOM   1666  N   GLU B 210      16.869  14.183  28.153  1.00116.82           N
ATOM   1667  CA  GLU B 210      16.044  15.339  28.389  1.00116.82           C
ATOM   1668  CB  GLU B 210      14.716  15.261  27.611  1.00116.82           C
ATOM   1669  CG  GLU B 210      14.359  16.508  26.789  1.00116.82           C
ATOM   1670  CD  GLU B 210      14.645  17.780  27.571  1.00116.82           C
ATOM   1671  OE1 GLU B 210      14.403  17.792  28.804  1.00116.82           O
ATOM   1672  OE2 GLU B 210      15.104  18.768  26.939  1.00116.82           O
ATOM   1673  C   GLU B 210      15.705  15.385  29.858  1.00116.82           C
ATOM   1674  O   GLU B 210      15.750  16.441  30.491  1.00116.82           O
ATOM   1675  N   THR B 211      15.397  14.215  30.451  1.00 43.03           N
ATOM   1676  CA  THR B 211      14.980  14.138  31.825  1.00 43.03           C
ATOM   1677  CB  THR B 211      14.652  12.738  32.259  1.00 43.03           C
ATOM   1678  OG1 THR B 211      13.611  12.205  31.454  1.00 43.03           O
ATOM   1679  CG2 THR B 211      14.219  12.769  33.735  1.00 43.03           C
ATOM   1680  C   THR B 211      16.083  14.631  32.705  1.00 43.03           C
ATOM   1681  O   THR B 211      15.842  15.243  33.747  1.00 43.03           O
ATOM   1682  N   CYS B 212      17.337  14.351  32.321  1.00 55.45           N
ATOM   1683  CA  CYS B 212      18.429  14.766  33.144  1.00 55.45           C
ATOM   1684  CB  CYS B 212      19.800  14.358  32.572  1.00 55.45           C
ATOM   1685  SG  CYS B 212      21.187  14.934  33.597  1.00 55.45           S
ATOM   1686  C   CYS B 212      18.425  16.258  33.236  1.00 55.45           C
ATOM   1687  O   CYS B 212      18.661  16.807  34.312  1.00 55.45           O
ATOM   1688  N   TYR B 213      18.195  16.954  32.101  1.00173.55           N
ATOM   1689  CA  TYR B 213      18.232  18.390  32.118  1.00173.55           C
ATOM   1690  CB  TYR B 213      19.503  18.851  31.377  1.00173.55           C
ATOM   1691  CG  TYR B 213      19.880  20.242  31.733  1.00173.55           C
ATOM   1692  CD1 TYR B 213      19.067  21.303  31.421  1.00173.55           C
ATOM   1693  CD2 TYR B 213      21.090  20.475  32.346  1.00173.55           C
ATOM   1694  CE1 TYR B 213      19.444  22.582  31.753  1.00173.55           C
ATOM   1695  CE2 TYR B 213      21.472  21.750  32.678  1.00173.55           C
ATOM   1696  CZ  TYR B 213      20.643  22.804  32.382  1.00173.55           C
ATOM   1697  OH  TYR B 213      21.022  24.117  32.719  1.00173.55           O
ATOM   1698  C   TYR B 213      17.049  18.870  31.318  1.00173.55           C
ATOM   1699  O   TYR B 213      17.176  19.060  30.110  1.00173.55           O
ATOM   1700  N   PRO B 214      15.931  19.155  31.931  1.00 78.38           N
ATOM   1701  CA  PRO B 214      14.763  19.537  31.173  1.00 78.38           C
ATOM   1702  CD  PRO B 214      15.574  18.486  33.171  1.00 78.38           C
ATOM   1703  CB  PRO B 214      13.608  19.517  32.165  1.00 78.38           C
ATOM   1704  CG  PRO B 214      14.035  18.447  33.187  1.00 78.38           C
ATOM   1705  C   PRO B 214      14.958  20.846  30.473  1.00 78.38           C
ATOM   1706  O   PRO B 214      15.729  21.669  30.963  1.00 78.38           O
ATOM   1707  N   TYR B 215      14.259  21.060  29.335  1.00109.61           N
ATOM   1708  CA  TYR B 215      14.482  22.235  28.531  1.00109.61           C
ATOM   1709  CB  TYR B 215      14.011  22.033  27.074  1.00109.61           C
ATOM   1710  CG  TYR B 215      14.356  23.222  26.245  1.00109.61           C
ATOM   1711  CD1 TYR B 215      15.668  23.551  25.993  1.00109.61           C
ATOM   1712  CD2 TYR B 215      13.363  23.980  25.674  1.00109.61           C
ATOM   1713  CE1 TYR B 215      15.984  24.642  25.218  1.00109.61           C
ATOM   1714  CE2 TYR B 215      13.677  25.069  24.898  1.00109.61           C
ATOM   1715  CZ  TYR B 215      14.986  25.409  24.671  1.00109.61           C
ATOM   1716  OH  TYR B 215      15.295  26.533  23.876  1.00109.61           O
ATOM   1717  C   TYR B 215      13.797  23.424  29.146  1.00109.61           C
ATOM   1718  O   TYR B 215      12.593  23.400  29.398  1.00109.61           O
ATOM   1719  N   ARG B 216      14.626  24.427  29.536  1.00164.76           N
ATOM   1720  CA  ARG B 216      14.280  25.714  30.091  1.00164.76           C
ATOM   1721  CB  ARG B 216      15.351  26.267  31.048  1.00164.76           C
ATOM   1722  CG  ARG B 216      15.417  25.526  32.385  1.00164.76           C
ATOM   1723  CD  ARG B 216      16.255  26.245  33.445  1.00164.76           C
ATOM   1724  NE  ARG B 216      15.622  27.573  33.690  1.00164.76           N
ATOM   1725  CZ  ARG B 216      15.367  27.988  34.966  1.00164.76           C
ATOM   1726  NH1 ARG B 216      15.638  27.163  36.020  1.00164.76           N
ATOM   1727  NH2 ARG B 216      14.833  29.224  35.190  1.00164.76           N
ATOM   1728  C   ARG B 216      13.989  26.796  29.087  1.00164.76           C
ATOM   1729  O   ARG B 216      13.098  27.613  29.308  1.00164.76           O
ATOM   1730  N   GLU B 217      14.718  26.819  27.950  1.00 79.99           N
ATOM   1731  CA  GLU B 217      14.661  27.887  26.981  1.00 79.99           C
ATOM   1732  CB  GLU B 217      13.228  28.373  26.686  1.00 79.99           C
ATOM   1733  CG  GLU B 217      12.266  27.324  26.133  1.00 79.99           C
ATOM   1734  CD  GLU B 217      10.864  27.907  26.186  1.00 79.99           C
ATOM   1735  OE1 GLU B 217      10.535  28.555  27.215  1.00 79.99           O
ATOM   1736  OE2 GLU B 217      10.105  27.715  25.200  1.00 79.99           O
ATOM   1737  C   GLU B 217      15.367  29.102  27.519  1.00 79.99           C
ATOM   1738  O   GLU B 217      15.102  30.215  27.066  1.00 79.99           O
ATOM   1739  N   ARG B 218      16.308  28.930  28.474  1.00 98.53           N
ATOM   1740  CA  ARG B 218      17.013  30.063  29.014  1.00 98.53           C
ATOM   1741  CB  ARG B 218      16.474  30.564  30.368  1.00 98.53           C
ATOM   1742  CG  ARG B 218      15.157  31.340  30.296  1.00 98.53           C
ATOM   1743  CD  ARG B 218      13.933  30.490  29.955  1.00 98.53           C
ATOM   1744  NE  ARG B 218      12.740  31.360  30.150  1.00 98.53           N
ATOM   1745  CZ  ARG B 218      12.163  31.443  31.385  1.00 98.53           C
ATOM   1746  NH1 ARG B 218      12.663  30.705  32.419  1.00 98.53           N
ATOM   1747  NH2 ARG B 218      11.091  32.265  31.587  1.00 98.53           N
ATOM   1748  C   ARG B 218      18.448  29.692  29.262  1.00 98.53           C
ATOM   1749  O   ARG B 218      18.851  28.536  29.170  1.00 98.53           O
ATOM   1750  N   ASP B 219      19.238  30.725  29.602  1.00114.04           N
ATOM   1751  CA  ASP B 219      20.643  30.778  29.906  1.00114.04           C
ATOM   1752  CB  ASP B 219      21.212  32.208  29.857  1.00114.04           C
ATOM   1753  CG  ASP B 219      21.270  32.635  28.392  1.00114.04           C
ATOM   1754  OD1 ASP B 219      21.428  31.735  27.524  1.00114.04           O
ATOM   1755  OD2 ASP B 219      21.162  33.861  28.121  1.00114.04           O
ATOM   1756  C   ASP B 219      20.911  30.195  31.269  1.00114.04           C
ATOM   1757  O   ASP B 219      21.940  30.486  31.879  1.00114.04           O
ATOM   1758  N   ALA B 220      19.937  29.459  31.841  1.00 65.54           N
ATOM   1759  CA  ALA B 220      20.053  28.930  33.177  1.00 65.54           C
ATOM   1760  CB  ALA B 220      18.956  27.911  33.530  1.00 65.54           C
ATOM   1761  C   ALA B 220      21.384  28.265  33.392  1.00 65.54           C
ATOM   1762  O   ALA B 220      22.106  27.925  32.458  1.00 65.54           O
ATOM   1763  N   PRO B 221      21.728  28.149  34.656  1.00 88.58           N
ATOM   1764  CA  PRO B 221      22.963  27.543  35.096  1.00 88.58           C
ATOM   1765  CD  PRO B 221      21.173  29.035  35.662  1.00 88.58           C
ATOM   1766  CB  PRO B 221      23.140  27.948  36.561  1.00 88.58           C
ATOM   1767  CG  PRO B 221      21.774  28.521  36.979  1.00 88.58           C
ATOM   1768  C   PRO B 221      22.913  26.068  34.872  1.00 88.58           C
ATOM   1769  O   PRO B 221      21.817  25.536  34.715  1.00 88.58           O
ATOM   1770  N   CYS B 222      24.072  25.377  34.864  1.00 85.79           N
ATOM   1771  CA  CYS B 222      24.021  24.004  34.453  1.00 85.79           C
ATOM   1772  CB  CYS B 222      25.078  23.731  33.367  1.00 85.79           C
ATOM   1773  SG  CYS B 222      24.744  22.271  32.346  1.00 85.79           S
ATOM   1774  C   CYS B 222      24.206  23.033  35.608  1.00 85.79           C
ATOM   1775  O   CYS B 222      25.154  23.169  36.380  1.00 85.79           O
ATOM   1776  N   ARG B 223      23.276  22.039  35.773  1.00174.34           N
ATOM   1777  CA  ARG B 223      23.437  20.993  36.776  1.00174.34           C
ATOM   1778  CB  ARG B 223      23.397  21.483  38.235  1.00174.34           C
ATOM   1779  CG  ARG B 223      22.056  22.053  38.713  1.00174.34           C
ATOM   1780  CD  ARG B 223      22.105  22.489  40.180  1.00174.34           C
ATOM   1781  NE  ARG B 223      20.708  22.616  40.683  1.00174.34           N
ATOM   1782  CZ  ARG B 223      20.404  22.131  41.924  1.00174.34           C
ATOM   1783  NH1 ARG B 223      21.372  21.513  42.662  1.00174.34           N
ATOM   1784  NH2 ARG B 223      19.142  22.262  42.428  1.00174.34           N
ATOM   1785  C   ARG B 223      22.369  19.889  36.655  1.00174.34           C
ATOM   1786  O   ARG B 223      21.290  20.130  36.116  1.00174.34           O
ATOM   1787  N   GLN B 224      22.713  18.645  37.138  1.00178.59           N
ATOM   1788  CA  GLN B 224      22.047  17.368  37.400  1.00178.59           C
ATOM   1789  CB  GLN B 224      20.953  17.013  36.389  1.00178.59           C
ATOM   1790  CG  GLN B 224      19.733  17.919  36.561  1.00178.59           C
ATOM   1791  CD  GLN B 224      19.046  17.554  37.870  1.00178.59           C
ATOM   1792  OE1 GLN B 224      17.940  17.015  37.877  1.00178.59           O
ATOM   1793  NE2 GLN B 224      19.714  17.860  39.013  1.00178.59           N
ATOM   1794  C   GLN B 224      23.162  16.338  37.389  1.00178.59           C
ATOM   1795  O   GLN B 224      24.033  16.406  36.528  1.00178.59           O
ATOM   1796  N   VAL B 225      23.157  15.348  38.315  1.00 76.17           N
ATOM   1797  CA  VAL B 225      24.305  14.468  38.478  1.00 76.17           C
ATOM   1798  CB  VAL B 225      24.825  14.508  39.896  1.00 76.17           C
ATOM   1799  CG1 VAL B 225      26.034  13.561  40.062  1.00 76.17           C
ATOM   1800  CG2 VAL B 225      25.152  15.966  40.233  1.00 76.17           C
ATOM   1801  C   VAL B 225      23.992  13.039  38.101  1.00 76.17           C
ATOM   1802  O   VAL B 225      22.839  12.615  38.096  1.00 76.17           O
ATOM   1803  N   SER B 226      25.061  12.265  37.769  1.00 95.34           N
ATOM   1804  CA  SER B 226      25.057  10.866  37.441  1.00 95.34           C
ATOM   1805  CB  SER B 226      24.675   9.964  38.634  1.00 95.34           C
ATOM   1806  OG  SER B 226      23.348  10.251  39.056  1.00 95.34           O
ATOM   1807  C   SER B 226      24.143  10.554  36.300  1.00 95.34           C
ATOM   1808  O   SER B 226      23.390   9.580  36.349  1.00 95.34           O
ATOM   1809  N   CYS B 227      24.209  11.356  35.224  1.00 39.29           N
ATOM   1810  CA  CYS B 227      23.380  11.084  34.085  1.00 39.29           C
ATOM   1811  CB  CYS B 227      22.778  12.357  33.456  1.00 39.29           C
ATOM   1812  SG  CYS B 227      21.749  13.281  34.635  1.00 39.29           S
ATOM   1813  C   CYS B 227      24.249  10.442  33.046  1.00 39.29           C
ATOM   1814  O   CYS B 227      25.409  10.813  32.875  1.00 39.29           O
ATOM   1815  N   ARG B 228      23.711   9.426  32.343  1.00177.62           N
ATOM   1816  CA  ARG B 228      24.477   8.782  31.319  1.00177.62           C
ATOM   1817  CB  ARG B 228      24.044   7.337  31.008  1.00177.62           C
ATOM   1818  CG  ARG B 228      22.543   7.159  30.800  1.00177.62           C
ATOM   1819  CD  ARG B 228      21.929   6.388  31.972  1.00177.62           C
ATOM   1820  NE  ARG B 228      22.734   6.734  33.179  1.00177.62           N
ATOM   1821  CZ  ARG B 228      22.976   5.795  34.146  1.00177.62           C
ATOM   1822  NH1 ARG B 228      22.451   4.543  34.027  1.00177.62           N
ATOM   1823  NH2 ARG B 228      23.740   6.113  35.231  1.00177.62           N
ATOM   1824  C   ARG B 228      24.505   9.626  30.091  1.00177.62           C
ATOM   1825  O   ARG B 228      23.547  10.329  29.770  1.00177.62           O
ATOM   1826  N   ARG B 229      25.651   9.599  29.380  1.00126.22           N
ATOM   1827  CA  ARG B 229      25.763  10.459  28.239  1.00126.22           C
ATOM   1828  CB  ARG B 229      26.735  11.635  28.422  1.00126.22           C
ATOM   1829  CG  ARG B 229      26.045  12.836  29.070  1.00126.22           C
ATOM   1830  CD  ARG B 229      26.864  14.125  29.021  1.00126.22           C
ATOM   1831  NE  ARG B 229      27.604  14.247  30.305  1.00126.22           N
ATOM   1832  CZ  ARG B 229      27.319  15.295  31.128  1.00126.22           C
ATOM   1833  NH1 ARG B 229      26.474  16.270  30.693  1.00126.22           N
ATOM   1834  NH2 ARG B 229      27.856  15.381  32.371  1.00126.22           N
ATOM   1835  C   ARG B 229      26.127   9.726  26.995  1.00126.22           C
ATOM   1836  O   ARG B 229      26.937   8.800  27.005  1.00126.22           O
ATOM   1837  N   PHE B 230      25.497  10.150  25.878  1.00117.24           N
ATOM   1838  CA  PHE B 230      25.753   9.571  24.595  1.00117.24           C
ATOM   1839  CB  PHE B 230      24.517   9.431  23.679  1.00117.24           C
ATOM   1840  CG  PHE B 230      23.571   8.468  24.322  1.00117.24           C
ATOM   1841  CD1 PHE B 230      23.997   7.219  24.710  1.00117.24           C
ATOM   1842  CD2 PHE B 230      22.245   8.792  24.499  1.00117.24           C
ATOM   1843  CE1 PHE B 230      23.131   6.327  25.292  1.00117.24           C
ATOM   1844  CE2 PHE B 230      21.370   7.899  25.081  1.00117.24           C
ATOM   1845  CZ  PHE B 230      21.814   6.662  25.483  1.00117.24           C
ATOM   1846  C   PHE B 230      26.785  10.405  23.896  1.00117.24           C
ATOM   1847  O   PHE B 230      26.805  11.630  24.008  1.00117.24           O
ATOM   1848  N   ARG B 231      27.676   9.738  23.138  1.00141.33           N
ATOM   1849  CA  ARG B 231      28.773  10.403  22.490  1.00141.33           C
ATOM   1850  CB  ARG B 231      30.112   9.874  23.002  1.00141.33           C
ATOM   1851  CG  ARG B 231      31.345  10.244  22.188  1.00141.33           C
ATOM   1852  CD  ARG B 231      32.609   9.607  22.761  1.00141.33           C
ATOM   1853  NE  ARG B 231      32.179   8.354  23.452  1.00141.33           N
ATOM   1854  CZ  ARG B 231      31.899   8.368  24.788  1.00141.33           C
ATOM   1855  NH1 ARG B 231      32.120   9.496  25.530  1.00141.33           N
ATOM   1856  NH2 ARG B 231      31.367   7.264  25.390  1.00141.33           N
ATOM   1857  C   ARG B 231      28.714  10.139  21.019  1.00141.33           C
ATOM   1858  O   ARG B 231      28.004   9.247  20.562  1.00141.33           O
ATOM   1859  N   THR B 232      29.449  10.953  20.228  1.00 54.79           N
ATOM   1860  CA  THR B 232      29.498  10.784  18.806  1.00 54.79           C
ATOM   1861  CB  THR B 232      29.373  12.038  18.022  1.00 54.79           C
ATOM   1862  OG1 THR B 232      28.104  12.646  18.208  1.00 54.79           O
ATOM   1863  CG2 THR B 232      29.619  11.649  16.567  1.00 54.79           C
ATOM   1864  C   THR B 232      30.836  10.243  18.421  1.00 54.79           C
ATOM   1865  O   THR B 232      31.868  10.824  18.745  1.00 54.79           O
ATOM   1866  N   SER B 233      30.844   9.110  17.694  1.00 49.23           N
ATOM   1867  CA  SER B 233      32.060   8.490  17.254  1.00 49.23           C
ATOM   1868  CB  SER B 233      31.867   7.038  16.786  1.00 49.23           C
ATOM   1869  OG  SER B 233      31.026   6.985  15.645  1.00 49.23           O
ATOM   1870  C   SER B 233      32.691   9.259  16.128  1.00 49.23           C
ATOM   1871  O   SER B 233      33.906   9.178  15.955  1.00 49.23           O
ATOM   1872  N   GLU B 234      31.906  10.007  15.317  1.00 89.25           N
ATOM   1873  CA  GLU B 234      32.524  10.710  14.217  1.00 89.25           C
ATOM   1874  CB  GLU B 234      32.789   9.797  13.002  1.00 89.25           C
ATOM   1875  CG  GLU B 234      33.655  10.434  11.909  1.00 89.25           C
ATOM   1876  CD  GLU B 234      32.759  11.098  10.871  1.00 89.25           C
ATOM   1877  OE1 GLU B 234      31.515  10.907  10.946  1.00 89.25           O
ATOM   1878  OE2 GLU B 234      33.316  11.802   9.986  1.00 89.25           O
ATOM   1879  C   GLU B 234      31.631  11.828  13.756  1.00 89.25           C
ATOM   1880  O   GLU B 234      30.421  11.789  13.958  1.00 89.25           O
ATOM   1881  N   TYR B 235      32.221  12.893  13.164  1.00 96.75           N
ATOM   1882  CA  TYR B 235      31.444  13.984  12.640  1.00 96.75           C
ATOM   1883  CB  TYR B 235      31.087  15.041  13.700  1.00 96.75           C
ATOM   1884  CG  TYR B 235      32.347  15.509  14.343  1.00 96.75           C
ATOM   1885  CD1 TYR B 235      32.964  14.729  15.291  1.00 96.75           C
ATOM   1886  CD2 TYR B 235      32.911  16.720  14.013  1.00 96.75           C
ATOM   1887  CE1 TYR B 235      34.125  15.153  15.893  1.00 96.75           C
ATOM   1888  CE2 TYR B 235      34.074  17.145  14.617  1.00 96.75           C
ATOM   1889  CZ  TYR B 235      34.685  16.359  15.562  1.00 96.75           C
ATOM   1890  OH  TYR B 235      35.875  16.788  16.186  1.00 96.75           O
ATOM   1891  C   TYR B 235      32.215  14.656  11.540  1.00 96.75           C
ATOM   1892  O   TYR B 235      33.447  14.642  11.544  1.00 96.75           O
ATOM   1893  N   HIS B 236      31.500  15.260  10.558  1.00 71.60           N
ATOM   1894  CA  HIS B 236      32.170  15.973   9.499  1.00 71.60           C
ATOM   1895  ND1 HIS B 236      31.328  14.601   6.519  1.00 71.60           N
ATOM   1896  CG  HIS B 236      31.981  14.178   7.654  1.00 71.60           C
ATOM   1897  CB  HIS B 236      32.883  15.051   8.483  1.00 71.60           C
ATOM   1898  NE2 HIS B 236      30.793  12.460   6.791  1.00 71.60           N
ATOM   1899  CD2 HIS B 236      31.643  12.865   7.806  1.00 71.60           C
ATOM   1900  CE1 HIS B 236      30.630  13.536   6.041  1.00 71.60           C
ATOM   1901  C   HIS B 236      31.168  16.793   8.737  1.00 71.60           C
ATOM   1902  O   HIS B 236      29.963  16.553   8.810  1.00 71.60           O
ATOM   1903  N   TYR B 237      31.650  17.821   8.004  1.00 97.24           N
ATOM   1904  CA  TYR B 237      30.781  18.583   7.142  1.00 97.24           C
ATOM   1905  CB  TYR B 237      31.358  19.924   6.634  1.00 97.24           C
ATOM   1906  CG  TYR B 237      31.271  21.006   7.659  1.00 97.24           C
ATOM   1907  CD1 TYR B 237      30.072  21.650   7.863  1.00 97.24           C
ATOM   1908  CD2 TYR B 237      32.374  21.410   8.382  1.00 97.24           C
ATOM   1909  CE1 TYR B 237      29.961  22.665   8.780  1.00 97.24           C
ATOM   1910  CE2 TYR B 237      32.268  22.427   9.301  1.00 97.24           C
ATOM   1911  CZ  TYR B 237      31.064  23.052   9.502  1.00 97.24           C
ATOM   1912  OH  TYR B 237      30.951  24.097  10.446  1.00 97.24           O
ATOM   1913  C   TYR B 237      30.627  17.746   5.915  1.00 97.24           C
ATOM   1914  O   TYR B 237      31.596  17.169   5.431  1.00 97.24           O
ATOM   1915  N   ILE B 238      29.401  17.624   5.382  1.00190.09           N
ATOM   1916  CA  ILE B 238      29.246  16.842   4.195  1.00190.09           C
ATOM   1917  CB  ILE B 238      27.824  16.754   3.729  1.00190.09           C
ATOM   1918  CG1 ILE B 238      26.930  16.140   4.823  1.00190.09           C
ATOM   1919  CG2 ILE B 238      27.807  15.979   2.398  1.00190.09           C
ATOM   1920  CD1 ILE B 238      27.319  14.720   5.231  1.00190.09           C
ATOM   1921  C   ILE B 238      30.057  17.501   3.126  1.00190.09           C
ATOM   1922  O   ILE B 238      30.007  18.719   2.968  1.00190.09           O
ATOM   1923  N   GLY B 239      30.837  16.699   2.368  1.00 43.86           N
ATOM   1924  CA  GLY B 239      31.697  17.253   1.368  1.00 43.86           C
ATOM   1925  C   GLY B 239      33.098  17.196   1.902  1.00 43.86           C
ATOM   1926  O   GLY B 239      34.058  17.414   1.168  1.00 43.86           O
ATOM   1927  N   GLY B 240      33.259  16.938   3.212  1.00 43.66           N
ATOM   1928  CA  GLY B 240      34.579  16.770   3.755  1.00 43.66           C
ATOM   1929  C   GLY B 240      34.999  17.956   4.578  1.00 43.66           C
ATOM   1930  O   GLY B 240      35.710  17.793   5.567  1.00 43.66           O
ATOM   1931  N   PHE B 241      34.595  19.179   4.191  1.00 94.26           N
ATOM   1932  CA  PHE B 241      34.945  20.348   4.951  1.00 94.26           C
ATOM   1933  CB  PHE B 241      36.388  20.866   4.727  1.00 94.26           C
ATOM   1934  CG  PHE B 241      36.607  21.124   3.282  1.00 94.26           C
ATOM   1935  CD1 PHE B 241      37.033  20.096   2.481  1.00 94.26           C
ATOM   1936  CD2 PHE B 241      36.398  22.371   2.734  1.00 94.26           C
ATOM   1937  CE1 PHE B 241      37.245  20.303   1.148  1.00 94.26           C
ATOM   1938  CE2 PHE B 241      36.608  22.591   1.393  1.00 94.26           C
ATOM   1939  CZ  PHE B 241      37.045  21.552   0.604  1.00 94.26           C
ATOM   1940  C   PHE B 241      33.960  21.410   4.593  1.00 94.26           C
ATOM   1941  O   PHE B 241      33.137  21.222   3.699  1.00 94.26           O
ATOM   1942  N   TYR B 242      33.999  22.562   5.289  1.00145.38           N
ATOM   1943  CA  TYR B 242      32.997  23.540   4.992  1.00145.38           C
ATOM   1944  CB  TYR B 242      32.854  24.604   6.089  1.00145.38           C
ATOM   1945  CG  TYR B 242      31.764  25.519   5.659  1.00145.38           C
ATOM   1946  CD1 TYR B 242      30.484  25.052   5.469  1.00145.38           C
ATOM   1947  CD2 TYR B 242      32.012  26.858   5.488  1.00145.38           C
ATOM   1948  CE1 TYR B 242      29.483  25.912   5.078  1.00145.38           C
ATOM   1949  CE2 TYR B 242      31.015  27.724   5.100  1.00145.38           C
ATOM   1950  CZ  TYR B 242      29.742  27.250   4.894  1.00145.38           C
ATOM   1951  OH  TYR B 242      28.716  28.138   4.498  1.00145.38           O
ATOM   1952  C   TYR B 242      33.307  24.176   3.670  1.00145.38           C
ATOM   1953  O   TYR B 242      34.393  24.716   3.451  1.00145.38           O
ATOM   1954  N   GLY B 243      32.305  24.144   2.762  1.00 55.14           N
ATOM   1955  CA  GLY B 243      32.414  24.680   1.431  1.00 55.14           C
ATOM   1956  C   GLY B 243      32.266  23.580   0.407  1.00 55.14           C
ATOM   1957  O   GLY B 243      32.078  23.857  -0.775  1.00 55.14           O
ATOM   1958  N   ALA B 244      32.434  22.318   0.838  1.00 97.30           N
ATOM   1959  CA  ALA B 244      32.312  21.077   0.124  1.00 97.30           C
ATOM   1960  CB  ALA B 244      33.011  19.941   0.864  1.00 97.30           C
ATOM   1961  C   ALA B 244      30.895  20.638  -0.151  1.00 97.30           C
ATOM   1962  O   ALA B 244      30.677  19.737  -0.952  1.00 97.30           O
ATOM   1963  N   CYS B 245      29.897  21.136   0.590  1.00 76.96           N
ATOM   1964  CA  CYS B 245      28.563  20.579   0.520  1.00 76.96           C
ATOM   1965  CB  CYS B 245      27.632  21.131   1.617  1.00 76.96           C
ATOM   1966  SG  CYS B 245      26.005  20.322   1.645  1.00 76.96           S
ATOM   1967  C   CYS B 245      27.882  20.766  -0.811  1.00 76.96           C
ATOM   1968  O   CYS B 245      28.123  21.726  -1.540  1.00 76.96           O
ATOM   1969  N   ASN B 246      27.024  19.780  -1.178  1.00 76.58           N
ATOM   1970  CA  ASN B 246      26.216  19.863  -2.366  1.00 76.58           C
ATOM   1971  CB  ASN B 246      26.966  19.497  -3.660  1.00 76.58           C
ATOM   1972  CG  ASN B 246      27.554  18.103  -3.543  1.00 76.58           C
ATOM   1973  OD1 ASN B 246      26.945  17.193  -2.986  1.00 76.58           O
ATOM   1974  ND2 ASN B 246      28.792  17.934  -4.077  1.00 76.58           N
ATOM   1975  C   ASN B 246      25.016  18.972  -2.189  1.00 76.58           C
ATOM   1976  O   ASN B 246      24.948  18.187  -1.244  1.00 76.58           O
ATOM   1977  N   GLU B 247      24.021  19.088  -3.095  1.00 74.73           N
ATOM   1978  CA  GLU B 247      22.786  18.354  -2.988  1.00 74.73           C
ATOM   1979  CB  GLU B 247      21.776  18.665  -4.104  1.00 74.73           C
ATOM   1980  CG  GLU B 247      20.495  17.837  -3.951  1.00 74.73           C
ATOM   1981  CD  GLU B 247      19.788  17.755  -5.297  1.00 74.73           C
ATOM   1982  OE1 GLU B 247      19.188  18.775  -5.727  1.00 74.73           O
ATOM   1983  OE2 GLU B 247      19.832  16.655  -5.910  1.00 74.73           O
ATOM   1984  C   GLU B 247      23.022  16.882  -3.109  1.00 74.73           C
ATOM   1985  O   GLU B 247      22.441  16.102  -2.357  1.00 74.73           O
ATOM   1986  N   ASP B 248      23.875  16.467  -4.064  1.00 88.59           N
ATOM   1987  CA  ASP B 248      24.071  15.069  -4.324  1.00 88.59           C
ATOM   1988  CB  ASP B 248      25.088  14.795  -5.446  1.00 88.59           C
ATOM   1989  CG  ASP B 248      25.054  13.302  -5.746  1.00 88.59           C
ATOM   1990  OD1 ASP B 248      23.937  12.720  -5.726  1.00 88.59           O
ATOM   1991  OD2 ASP B 248      26.146  12.720  -5.984  1.00 88.59           O
ATOM   1992  C   ASP B 248      24.603  14.399  -3.096  1.00 88.59           C
ATOM   1993  O   ASP B 248      24.113  13.349  -2.691  1.00 88.59           O
ATOM   1994  N   LEU B 249      25.616  15.004  -2.458  1.00 49.79           N
ATOM   1995  CA  LEU B 249      26.225  14.437  -1.289  1.00 49.79           C
ATOM   1996  CB  LEU B 249      27.463  15.221  -0.813  1.00 49.79           C
ATOM   1997  CG  LEU B 249      28.643  15.141  -1.807  1.00 49.79           C
ATOM   1998  CD1 LEU B 249      29.869  15.923  -1.302  1.00 49.79           C
ATOM   1999  CD2 LEU B 249      28.980  13.676  -2.145  1.00 49.79           C
ATOM   2000  C   LEU B 249      25.221  14.413  -0.179  1.00 49.79           C
ATOM   2001  O   LEU B 249      25.202  13.488   0.630  1.00 49.79           O
ATOM   2002  N   MET B 250      24.361  15.444  -0.098  1.00 49.80           N
ATOM   2003  CA  MET B 250      23.410  15.513   0.980  1.00 49.80           C
ATOM   2004  CB  MET B 250      22.579  16.807   0.941  1.00 49.80           C
ATOM   2005  CG  MET B 250      23.408  18.062   1.237  1.00 49.80           C
ATOM   2006  SD  MET B 250      22.567  19.642   0.913  1.00 49.80           S
ATOM   2007  CE  MET B 250      21.266  19.416   2.157  1.00 49.80           C
ATOM   2008  C   MET B 250      22.472  14.345   0.907  1.00 49.80           C
ATOM   2009  O   MET B 250      22.183  13.706   1.916  1.00 49.80           O
ATOM   2010  N   ARG B 251      21.981  14.023  -0.300  1.00177.11           N
ATOM   2011  CA  ARG B 251      21.044  12.950  -0.476  1.00177.11           C
ATOM   2012  CB  ARG B 251      20.592  12.853  -1.942  1.00177.11           C
ATOM   2013  CG  ARG B 251      19.603  11.731  -2.241  1.00177.11           C
ATOM   2014  CD  ARG B 251      19.238  11.638  -3.725  1.00177.11           C
ATOM   2015  NE  ARG B 251      20.337  10.897  -4.409  1.00177.11           N
ATOM   2016  CZ  ARG B 251      20.697  11.224  -5.684  1.00177.11           C
ATOM   2017  NH1 ARG B 251      20.083  12.263  -6.322  1.00177.11           N
ATOM   2018  NH2 ARG B 251      21.678  10.518  -6.320  1.00177.11           N
ATOM   2019  C   ARG B 251      21.690  11.644  -0.126  1.00177.11           C
ATOM   2020  O   ARG B 251      21.051  10.766   0.452  1.00177.11           O
ATOM   2021  N   LEU B 252      22.967  11.469  -0.503  1.00 39.81           N
ATOM   2022  CA  LEU B 252      23.643  10.227  -0.233  1.00 39.81           C
ATOM   2023  CB  LEU B 252      25.082  10.211  -0.791  1.00 39.81           C
ATOM   2024  CG  LEU B 252      25.169  10.310  -2.324  1.00 39.81           C
ATOM   2025  CD1 LEU B 252      26.628  10.271  -2.801  1.00 39.81           C
ATOM   2026  CD2 LEU B 252      24.292   9.249  -3.012  1.00 39.81           C
ATOM   2027  C   LEU B 252      23.749  10.062   1.249  1.00 39.81           C
ATOM   2028  O   LEU B 252      23.469   8.991   1.782  1.00 39.81           O
ATOM   2029  N   GLU B 253      24.129  11.142   1.956  1.00 86.66           N
ATOM   2030  CA  GLU B 253      24.298  11.090   3.378  1.00 86.66           C
ATOM   2031  CB  GLU B 253      24.758  12.442   3.951  1.00 86.66           C
ATOM   2032  CG  GLU B 253      24.924  12.454   5.474  1.00 86.66           C
ATOM   2033  CD  GLU B 253      26.221  11.748   5.836  1.00 86.66           C
ATOM   2034  OE1 GLU B 253      27.163  11.770   4.998  1.00 86.66           O
ATOM   2035  OE2 GLU B 253      26.283  11.188   6.963  1.00 86.66           O
ATOM   2036  C   GLU B 253      22.989  10.760   4.023  1.00 86.66           C
ATOM   2037  O   GLU B 253      22.919   9.917   4.917  1.00 86.66           O
ATOM   2038  N   LEU B 254      21.903  11.400   3.557  1.00 54.98           N
ATOM   2039  CA  LEU B 254      20.626  11.243   4.194  1.00 54.98           C
ATOM   2040  CB  LEU B 254      19.542  12.113   3.531  1.00 54.98           C
ATOM   2041  CG  LEU B 254      18.150  11.980   4.173  1.00 54.98           C
ATOM   2042  CD1 LEU B 254      18.164  12.496   5.627  1.00 54.98           C
ATOM   2043  CD2 LEU B 254      17.071  12.657   3.319  1.00 54.98           C
ATOM   2044  C   LEU B 254      20.158   9.818   4.139  1.00 54.98           C
ATOM   2045  O   LEU B 254      19.830   9.233   5.170  1.00 54.98           O
ATOM   2046  N   LEU B 255      20.125   9.203   2.940  1.00106.89           N
ATOM   2047  CA  LEU B 255      19.599   7.871   2.847  1.00106.89           C
ATOM   2048  CB  LEU B 255      19.385   7.430   1.382  1.00106.89           C
ATOM   2049  CG  LEU B 255      18.618   6.102   1.137  1.00106.89           C
ATOM   2050  CD1 LEU B 255      18.514   5.842  -0.369  1.00106.89           C
ATOM   2051  CD2 LEU B 255      19.217   4.877   1.842  1.00106.89           C
ATOM   2052  C   LEU B 255      20.526   6.901   3.511  1.00106.89           C
ATOM   2053  O   LEU B 255      20.083   5.981   4.195  1.00106.89           O
ATOM   2054  N   ARG B 256      21.843   7.032   3.272  1.00155.32           N
ATOM   2055  CA  ARG B 256      22.742   6.078   3.849  1.00155.32           C
ATOM   2056  CB  ARG B 256      24.180   6.214   3.318  1.00155.32           C
ATOM   2057  CG  ARG B 256      25.150   5.197   3.926  1.00155.32           C
ATOM   2058  CD  ARG B 256      26.594   5.352   3.442  1.00155.32           C
ATOM   2059  NE  ARG B 256      26.620   5.018   1.991  1.00155.32           N
ATOM   2060  CZ  ARG B 256      27.726   5.312   1.247  1.00155.32           C
ATOM   2061  NH1 ARG B 256      28.800   5.916   1.834  1.00155.32           N
ATOM   2062  NH2 ARG B 256      27.757   5.001  -0.082  1.00155.32           N
ATOM   2063  C   ARG B 256      22.820   6.208   5.343  1.00155.32           C
ATOM   2064  O   ARG B 256      22.650   5.221   6.056  1.00155.32           O
ATOM   2065  N   SER B 257      23.129   7.433   5.832  1.00 86.44           N
ATOM   2066  CA  SER B 257      23.384   7.737   7.224  1.00 86.44           C
ATOM   2067  CB  SER B 257      24.403   8.876   7.378  1.00 86.44           C
ATOM   2068  OG  SER B 257      25.653   8.493   6.823  1.00 86.44           O
ATOM   2069  C   SER B 257      22.204   8.108   8.087  1.00 86.44           C
ATOM   2070  O   SER B 257      22.161   7.732   9.257  1.00 86.44           O
ATOM   2071  N   GLY B 258      21.245   8.909   7.579  1.00 48.56           N
ATOM   2072  CA  GLY B 258      20.157   9.344   8.417  1.00 48.56           C
ATOM   2073  C   GLY B 258      20.023  10.839   8.296  1.00 48.56           C
ATOM   2074  O   GLY B 258      20.764  11.479   7.549  1.00 48.56           O
ATOM   2075  N   PRO B 259      19.112  11.421   9.047  1.00 75.71           N
ATOM   2076  CA  PRO B 259      18.884  12.841   8.969  1.00 75.71           C
ATOM   2077  CD  PRO B 259      17.933  10.701   9.497  1.00 75.71           C
ATOM   2078  CB  PRO B 259      17.629  13.099   9.801  1.00 75.71           C
ATOM   2079  CG  PRO B 259      16.848  11.775   9.692  1.00 75.71           C
ATOM   2080  C   PRO B 259      20.102  13.577   9.421  1.00 75.71           C
ATOM   2081  O   PRO B 259      20.840  13.056  10.256  1.00 75.71           O
ATOM   2082  N   LEU B 260      20.358  14.777   8.860  1.00107.55           N
ATOM   2083  CA  LEU B 260      21.531  15.514   9.220  1.00107.55           C
ATOM   2084  CB  LEU B 260      22.634  15.492   8.148  1.00107.55           C
ATOM   2085  CG  LEU B 260      22.264  16.199   6.828  1.00107.55           C
ATOM   2086  CD1 LEU B 260      23.425  16.128   5.826  1.00107.55           C
ATOM   2087  CD2 LEU B 260      20.945  15.669   6.245  1.00107.55           C
ATOM   2088  C   LEU B 260      21.145  16.943   9.434  1.00107.55           C
ATOM   2089  O   LEU B 260      20.109  17.395   8.950  1.00107.55           O
ATOM   2090  N   ALA B 261      21.973  17.678  10.202  1.00 42.35           N
ATOM   2091  CA  ALA B 261      21.700  19.063  10.477  1.00 42.35           C
ATOM   2092  CB  ALA B 261      22.477  19.612  11.688  1.00 42.35           C
ATOM   2093  C   ALA B 261      22.063  19.906   9.286  1.00 42.35           C
ATOM   2094  O   ALA B 261      23.060  19.661   8.609  1.00 42.35           O
ATOM   2095  N   ILE B 262      21.240  20.940   9.009  1.00 50.88           N
ATOM   2096  CA  ILE B 262      21.487  21.855   7.926  1.00 50.88           C
ATOM   2097  CB  ILE B 262      20.594  21.669   6.736  1.00 50.88           C
ATOM   2098  CG1 ILE B 262      19.136  21.974   7.114  1.00 50.88           C
ATOM   2099  CG2 ILE B 262      20.816  20.249   6.182  1.00 50.88           C
ATOM   2100  CD1 ILE B 262      18.224  22.190   5.911  1.00 50.88           C
ATOM   2101  C   ILE B 262      21.174  23.226   8.446  1.00 50.88           C
ATOM   2102  O   ILE B 262      20.515  23.370   9.474  1.00 50.88           O
ATOM   2103  N   SER B 263      21.677  24.278   7.760  1.00 80.26           N
ATOM   2104  CA  SER B 263      21.370  25.628   8.153  1.00 80.26           C
ATOM   2105  CB  SER B 263      22.561  26.364   8.790  1.00 80.26           C
ATOM   2106  OG  SER B 263      22.187  27.684   9.153  1.00 80.26           O
ATOM   2107  C   SER B 263      20.981  26.380   6.912  1.00 80.26           C
ATOM   2108  O   SER B 263      21.401  26.033   5.809  1.00 80.26           O
ATOM   2109  N   PHE B 264      20.140  27.427   7.061  1.00185.33           N
ATOM   2110  CA  PHE B 264      19.721  28.197   5.921  1.00185.33           C
ATOM   2111  CB  PHE B 264      18.507  27.589   5.182  1.00185.33           C
ATOM   2112  CG  PHE B 264      17.290  27.654   6.047  1.00185.33           C
ATOM   2113  CD1 PHE B 264      17.032  26.685   6.990  1.00185.33           C
ATOM   2114  CD2 PHE B 264      16.400  28.695   5.916  1.00185.33           C
ATOM   2115  CE1 PHE B 264      15.905  26.751   7.779  1.00185.33           C
ATOM   2116  CE2 PHE B 264      15.272  28.765   6.702  1.00185.33           C
ATOM   2117  CZ  PHE B 264      15.021  27.793   7.639  1.00185.33           C
ATOM   2118  C   PHE B 264      19.363  29.573   6.388  1.00185.33           C
ATOM   2119  O   PHE B 264      19.325  29.844   7.587  1.00185.33           O
ATOM   2120  N   GLU B 265      19.110  30.497   5.436  1.00111.42           N
ATOM   2121  CA  GLU B 265      18.791  31.845   5.818  1.00111.42           C
ATOM   2122  CB  GLU B 265      19.350  32.904   4.852  1.00111.42           C
ATOM   2123  CG  GLU B 265      19.039  34.345   5.267  1.00111.42           C
ATOM   2124  CD  GLU B 265      19.913  34.701   6.460  1.00111.42           C
ATOM   2125  OE1 GLU B 265      20.654  33.801   6.939  1.00111.42           O
ATOM   2126  OE2 GLU B 265      19.852  35.877   6.909  1.00111.42           O
ATOM   2127  C   GLU B 265      17.302  31.991   5.840  1.00111.42           C
ATOM   2128  O   GLU B 265      16.629  31.839   4.821  1.00111.42           O
ATOM   2129  N   VAL B 266      16.754  32.288   7.036  1.00 67.69           N
ATOM   2130  CA  VAL B 266      15.342  32.476   7.187  1.00 67.69           C
ATOM   2131  CB  VAL B 266      14.847  32.235   8.588  1.00 67.69           C
ATOM   2132  CG1 VAL B 266      13.369  32.648   8.669  1.00 67.69           C
ATOM   2133  CG2 VAL B 266      15.087  30.760   8.953  1.00 67.69           C
ATOM   2134  C   VAL B 266      15.036  33.893   6.844  1.00 67.69           C
ATOM   2135  O   VAL B 266      15.779  34.808   7.195  1.00 67.69           O
ATOM   2136  N   TYR B 267      13.915  34.106   6.134  1.00 78.73           N
ATOM   2137  CA  TYR B 267      13.530  35.437   5.775  1.00 78.73           C
ATOM   2138  CB  TYR B 267      13.594  35.754   4.277  1.00 78.73           C
ATOM   2139  CG  TYR B 267      15.017  35.935   3.865  1.00 78.73           C
ATOM   2140  CD1 TYR B 267      15.604  37.177   3.940  1.00 78.73           C
ATOM   2141  CD2 TYR B 267      15.765  34.878   3.405  1.00 78.73           C
ATOM   2142  CE1 TYR B 267      16.913  37.362   3.560  1.00 78.73           C
ATOM   2143  CE2 TYR B 267      17.074  35.055   3.020  1.00 78.73           C
ATOM   2144  CZ  TYR B 267      17.649  36.300   3.095  1.00 78.73           C
ATOM   2145  OH  TYR B 267      18.991  36.488   2.702  1.00 78.73           O
ATOM   2146  C   TYR B 267      12.115  35.607   6.215  1.00 78.73           C
ATOM   2147  O   TYR B 267      11.452  34.644   6.592  1.00 78.73           O
ATOM   2148  N   ASP B 268      11.618  36.856   6.163  1.00 43.86           N
ATOM   2149  CA  ASP B 268      10.324  37.199   6.674  1.00 43.86           C
ATOM   2150  CB  ASP B 268       9.973  38.677   6.441  1.00 43.86           C
ATOM   2151  CG  ASP B 268       8.672  38.984   7.170  1.00 43.86           C
ATOM   2152  OD1 ASP B 268       8.303  38.203   8.088  1.00 43.86           O
ATOM   2153  OD2 ASP B 268       8.025  40.004   6.811  1.00 43.86           O
ATOM   2154  C   ASP B 268       9.271  36.385   5.994  1.00 43.86           C
ATOM   2155  O   ASP B 268       8.336  35.919   6.642  1.00 43.86           O
ATOM   2156  N   ASP B 269       9.397  36.165   4.674  1.00 56.16           N
ATOM   2157  CA  ASP B 269       8.369  35.454   3.973  1.00 56.16           C
ATOM   2158  CB  ASP B 269       8.582  35.379   2.445  1.00 56.16           C
ATOM   2159  CG  ASP B 269       9.859  34.622   2.107  1.00 56.16           C
ATOM   2160  OD1 ASP B 269      10.737  34.490   3.000  1.00 56.16           O
ATOM   2161  OD2 ASP B 269       9.976  34.173   0.936  1.00 56.16           O
ATOM   2162  C   ASP B 269       8.262  34.068   4.532  1.00 56.16           C
ATOM   2163  O   ASP B 269       7.183  33.480   4.543  1.00 56.16           O
ATOM   2164  N   PHE B 270       9.390  33.512   5.007  1.00126.04           N
ATOM   2165  CA  PHE B 270       9.472  32.185   5.546  1.00126.04           C
ATOM   2166  CB  PHE B 270      10.930  31.769   5.831  1.00126.04           C
ATOM   2167  CG  PHE B 270      10.983  30.335   6.246  1.00126.04           C
ATOM   2168  CD1 PHE B 270      11.064  29.337   5.300  1.00126.04           C
ATOM   2169  CD2 PHE B 270      10.954  29.982   7.575  1.00126.04           C
ATOM   2170  CE1 PHE B 270      11.115  28.013   5.672  1.00126.04           C
ATOM   2171  CE2 PHE B 270      11.006  28.660   7.953  1.00126.04           C
ATOM   2172  CZ  PHE B 270      11.088  27.672   7.002  1.00126.04           C
ATOM   2173  C   PHE B 270       8.682  32.111   6.821  1.00126.04           C
ATOM   2174  O   PHE B 270       8.064  31.089   7.116  1.00126.04           O
ATOM   2175  N   LEU B 271       8.667  33.202   7.603  1.00 52.93           N
ATOM   2176  CA  LEU B 271       8.020  33.184   8.889  1.00 52.93           C
ATOM   2177  CB  LEU B 271       8.076  34.550   9.591  1.00 52.93           C
ATOM   2178  CG  LEU B 271       9.508  35.014   9.915  1.00 52.93           C
ATOM   2179  CD1 LEU B 271       9.509  36.381  10.615  1.00 52.93           C
ATOM   2180  CD2 LEU B 271      10.280  33.941  10.697  1.00 52.93           C
ATOM   2181  C   LEU B 271       6.573  32.816   8.724  1.00 52.93           C
ATOM   2182  O   LEU B 271       6.025  32.046   9.509  1.00 52.93           O
ATOM   2183  N   PHE B 272       5.927  33.367   7.686  1.00142.81           N
ATOM   2184  CA  PHE B 272       4.536  33.206   7.360  1.00142.81           C
ATOM   2185  CB  PHE B 272       4.055  34.245   6.334  1.00142.81           C
ATOM   2186  CG  PHE B 272       4.167  35.571   7.005  1.00142.81           C
ATOM   2187  CD1 PHE B 272       3.172  36.018   7.842  1.00142.81           C
ATOM   2188  CD2 PHE B 272       5.274  36.364   6.804  1.00142.81           C
ATOM   2189  CE1 PHE B 272       3.276  37.240   8.466  1.00142.81           C
ATOM   2190  CE2 PHE B 272       5.384  37.586   7.424  1.00142.81           C
ATOM   2191  CZ  PHE B 272       4.383  38.026   8.257  1.00142.81           C
ATOM   2192  C   PHE B 272       4.215  31.838   6.824  1.00142.81           C
ATOM   2193  O   PHE B 272       3.049  31.464   6.794  1.00142.81           O
ATOM   2194  N   TYR B 273       5.212  31.090   6.315  1.00123.01           N
ATOM   2195  CA  TYR B 273       5.033  29.832   5.626  1.00123.01           C
ATOM   2196  CB  TYR B 273       6.384  29.103   5.465  1.00123.01           C
ATOM   2197  CG  TYR B 273       6.208  27.695   5.006  1.00123.01           C
ATOM   2198  CD1 TYR B 273       5.979  26.693   5.921  1.00123.01           C
ATOM   2199  CD2 TYR B 273       6.293  27.369   3.672  1.00123.01           C
ATOM   2200  CE1 TYR B 273       5.825  25.388   5.515  1.00123.01           C
ATOM   2201  CE2 TYR B 273       6.140  26.065   3.259  1.00123.01           C
ATOM   2202  CZ  TYR B 273       5.906  25.071   4.180  1.00123.01           C
ATOM   2203  OH  TYR B 273       5.751  23.733   3.759  1.00123.01           O
ATOM   2204  C   TYR B 273       4.053  28.909   6.300  1.00123.01           C
ATOM   2205  O   TYR B 273       4.242  28.495   7.445  1.00123.01           O
ATOM   2206  N   ARG B 274       2.904  28.673   5.615  1.00110.27           N
ATOM   2207  CA  ARG B 274       1.902  27.706   5.991  1.00110.27           C
ATOM   2208  CB  ARG B 274       0.506  28.050   5.446  1.00110.27           C
ATOM   2209  CG  ARG B 274      -0.095  29.332   6.021  1.00110.27           C
ATOM   2210  CD  ARG B 274       0.605  30.604   5.543  1.00110.27           C
ATOM   2211  NE  ARG B 274      -0.144  31.761   6.108  1.00110.27           N
ATOM   2212  CZ  ARG B 274      -1.216  32.272   5.435  1.00110.27           C
ATOM   2213  NH1 ARG B 274      -1.603  31.720   4.248  1.00110.27           N
ATOM   2214  NH2 ARG B 274      -1.903  33.334   5.948  1.00110.27           N
ATOM   2215  C   ARG B 274       2.203  26.320   5.495  1.00110.27           C
ATOM   2216  O   ARG B 274       2.169  25.352   6.256  1.00110.27           O
ATOM   2217  N   GLY B 275       2.526  26.198   4.183  1.00 40.20           N
ATOM   2218  CA  GLY B 275       2.696  24.897   3.594  1.00 40.20           C
ATOM   2219  C   GLY B 275       3.167  25.050   2.177  1.00 40.20           C
ATOM   2220  O   GLY B 275       3.285  26.159   1.659  1.00 40.20           O
ATOM   2221  N   GLY B 276       3.427  23.910   1.502  1.00 27.72           N
ATOM   2222  CA  GLY B 276       3.895  23.946   0.146  1.00 27.72           C
ATOM   2223  C   GLY B 276       5.392  23.876   0.130  1.00 27.72           C
ATOM   2224  O   GLY B 276       6.029  23.535   1.125  1.00 27.72           O
ATOM   2225  N   ILE B 277       5.992  24.177  -1.041  1.00 52.64           N
ATOM   2226  CA  ILE B 277       7.420  24.120  -1.166  1.00 52.64           C
ATOM   2227  CB  ILE B 277       7.877  23.436  -2.422  1.00 52.64           C
ATOM   2228  CG1 ILE B 277       7.402  21.973  -2.426  1.00 52.64           C
ATOM   2229  CG2 ILE B 277       9.403  23.589  -2.528  1.00 52.64           C
ATOM   2230  CD1 ILE B 277       7.567  21.272  -3.774  1.00 52.64           C
ATOM   2231  C   ILE B 277       7.918  25.530  -1.200  1.00 52.64           C
ATOM   2232  O   ILE B 277       7.706  26.257  -2.168  1.00 52.64           O
ATOM   2233  N   TYR B 278       8.631  25.920  -0.127  1.00188.68           N
ATOM   2234  CA  TYR B 278       9.127  27.248   0.112  1.00188.68           C
ATOM   2235  CB  TYR B 278       9.662  27.416   1.545  1.00188.68           C
ATOM   2236  CG  TYR B 278      10.350  28.731   1.681  1.00188.68           C
ATOM   2237  CD1 TYR B 278       9.651  29.860   2.038  1.00188.68           C
ATOM   2238  CD2 TYR B 278      11.703  28.830   1.449  1.00188.68           C
ATOM   2239  CE1 TYR B 278      10.294  31.069   2.168  1.00188.68           C
ATOM   2240  CE2 TYR B 278      12.352  30.035   1.579  1.00188.68           C
ATOM   2241  CZ  TYR B 278      11.647  31.157   1.941  1.00188.68           C
ATOM   2242  OH  TYR B 278      12.307  32.395   2.079  1.00188.68           O
ATOM   2243  C   TYR B 278      10.213  27.619  -0.850  1.00188.68           C
ATOM   2244  O   TYR B 278      11.024  26.783  -1.247  1.00188.68           O
ATOM   2245  N   HIS B 279      10.213  28.908  -1.273  1.00103.27           N
ATOM   2246  CA  HIS B 279      11.185  29.415  -2.202  1.00103.27           C
ATOM   2247  ND1 HIS B 279      11.385  30.964  -5.291  1.00103.27           N
ATOM   2248  CG  HIS B 279      11.676  29.761  -4.687  1.00103.27           C
ATOM   2249  CB  HIS B 279      10.791  29.118  -3.661  1.00103.27           C
ATOM   2250  NE2 HIS B 279      13.318  30.276  -6.146  1.00103.27           N
ATOM   2251  CD2 HIS B 279      12.860  29.355  -5.220  1.00103.27           C
ATOM   2252  CE1 HIS B 279      12.399  31.224  -6.154  1.00103.27           C
ATOM   2253  C   HIS B 279      11.321  30.915  -2.075  1.00103.27           C
ATOM   2254  O   HIS B 279      10.425  31.600  -1.587  1.00103.27           O
ATOM   2255  N   HIS B 280      12.499  31.430  -2.504  1.00233.05           N
ATOM   2256  CA  HIS B 280      12.884  32.818  -2.680  1.00233.05           C
ATOM   2257  ND1 HIS B 280      10.384  34.956  -2.200  0.00233.05           N
ATOM   2258  CG  HIS B 280      10.627  33.960  -3.120  0.00233.05           C
ATOM   2259  CB  HIS B 280      11.989  33.624  -3.646  1.00233.05           C
ATOM   2260  NE2 HIS B 280       8.410  34.070  -2.714  0.00233.05           N
ATOM   2261  CD2 HIS B 280       9.410  33.430  -3.424  0.00233.05           C
ATOM   2262  CE1 HIS B 280       9.043  34.978  -1.994  0.00233.05           C
ATOM   2263  C   HIS B 280      13.073  33.602  -1.420  1.00233.05           C
ATOM   2264  O   HIS B 280      12.643  33.173  -0.354  1.00233.05           O
ATOM   2265  N   VAL B 281      13.794  34.756  -1.560  1.00156.05           N
ATOM   2266  CA  VAL B 281      14.153  35.751  -0.565  1.00156.05           C
ATOM   2267  CB  VAL B 281      14.310  35.215   0.829  1.00156.05           C
ATOM   2268  CG1 VAL B 281      12.928  35.129   1.488  1.00156.05           C
ATOM   2269  CG2 VAL B 281      15.065  33.875   0.733  1.00156.05           C
ATOM   2270  C   VAL B 281      15.455  36.409  -0.958  1.00156.05           C
ATOM   2271  O   VAL B 281      16.014  36.098  -2.007  1.00156.05           O
ATOM   2272  N   PRO B 282      15.962  37.308  -0.129  1.00233.52           N
ATOM   2273  CA  PRO B 282      17.152  38.059  -0.474  1.00233.52           C
ATOM   2274  CD  PRO B 282      15.070  38.124   0.690  1.00233.52           C
ATOM   2275  CB  PRO B 282      17.242  39.203   0.533  1.00233.52           C
ATOM   2276  CG  PRO B 282      15.770  39.480   0.877  1.00233.52           C
ATOM   2277  C   PRO B 282      18.470  37.411  -0.763  1.00233.52           C
ATOM   2278  O   PRO B 282      19.094  36.882   0.145  1.00233.52           O
ATOM   2279  N   MET B 283      19.012  37.700  -1.963  1.00237.60           N
ATOM   2280  CA  MET B 283      20.113  37.041  -2.614  1.00237.60           C
ATOM   2281  CB  MET B 283      20.482  37.734  -3.935  1.00237.60           C
ATOM   2282  CG  MET B 283      19.343  37.730  -4.958  0.00237.60           C
ATOM   2283  SD  MET B 283      19.696  38.635  -6.495  1.00237.60           S
ATOM   2284  CE  MET B 283      17.990  38.564  -7.113  1.00237.60           C
ATOM   2285  C   MET B 283      21.373  36.958  -1.800  1.00237.60           C
ATOM   2286  O   MET B 283      21.947  35.875  -1.700  1.00237.60           O
ATOM   2287  N   TYR B 284      21.866  38.049  -1.189  1.00108.35           N
ATOM   2288  CA  TYR B 284      23.106  37.875  -0.482  1.00108.35           C
ATOM   2289  CB  TYR B 284      24.185  38.891  -0.893  1.00108.35           C
ATOM   2290  CG  TYR B 284      24.580  38.597  -2.300  1.00108.35           C
ATOM   2291  CD1 TYR B 284      23.837  39.076  -3.354  1.00108.35           C
ATOM   2292  CD2 TYR B 284      25.700  37.841  -2.563  1.00108.35           C
ATOM   2293  CE1 TYR B 284      24.204  38.802  -4.651  1.00108.35           C
ATOM   2294  CE2 TYR B 284      26.073  37.566  -3.857  1.00108.35           C
ATOM   2295  CZ  TYR B 284      25.324  38.046  -4.904  1.00108.35           C
ATOM   2296  OH  TYR B 284      25.704  37.766  -6.234  1.00108.35           O
ATOM   2297  C   TYR B 284      22.874  38.056   1.010  1.00108.35           C
ATOM   2298  O   TYR B 284      23.878  38.345   1.717  1.00108.35           O
ATOM   2299  OXT TYR B 284      21.707  37.907   1.461  1.00108.35           O
TER    2300      TYR B 284
ATOM   2301  N   ASP C 285      37.448  31.179  -6.224  1.00128.79           N
ATOM   2302  CA  ASP C 285      38.143  32.252  -6.964  1.00128.79           C
ATOM   2303  CB  ASP C 285      37.368  32.580  -8.253  1.00128.79           C
ATOM   2304  CG  ASP C 285      38.260  33.424  -9.154  0.00128.79           C
ATOM   2305  OD1 ASP C 285      39.505  33.360  -8.974  0.00128.79           O
ATOM   2306  OD2 ASP C 285      37.711  34.144 -10.030  0.00128.79           O
ATOM   2307  C   ASP C 285      38.248  33.506  -6.154  1.00128.79           C
ATOM   2308  O   ASP C 285      37.688  34.534  -6.531  1.00128.79           O
ATOM   2309  N   ARG C 286      38.966  33.472  -5.010  1.00237.19           N
ATOM   2310  CA  ARG C 286      39.605  32.299  -4.492  1.00237.19           C
ATOM   2311  CB  ARG C 286      40.845  32.583  -3.629  1.00237.19           C
ATOM   2312  CG  ARG C 286      40.539  33.425  -2.390  1.00237.19           C
ATOM   2313  CD  ARG C 286      41.705  33.507  -1.404  1.00237.19           C
ATOM   2314  NE  ARG C 286      42.908  33.932  -2.170  1.00237.19           N
ATOM   2315  CZ  ARG C 286      43.807  34.790  -1.606  1.00237.19           C
ATOM   2316  NH1 ARG C 286      43.585  35.280  -0.350  1.00237.19           N
ATOM   2317  NH2 ARG C 286      44.923  35.161  -2.298  1.00237.19           N
ATOM   2318  C   ARG C 286      38.616  31.614  -3.608  1.00237.19           C
ATOM   2319  O   ARG C 286      37.623  32.207  -3.190  1.00237.19           O
ATOM   2320  N   PHE C 287      38.870  30.329  -3.306  1.00131.85           N
ATOM   2321  CA  PHE C 287      37.971  29.544  -2.516  1.00131.85           C
ATOM   2322  CB  PHE C 287      38.606  28.166  -2.213  1.00131.85           C
ATOM   2323  CG  PHE C 287      37.706  27.247  -1.459  1.00131.85           C
ATOM   2324  CD1 PHE C 287      36.720  26.550  -2.119  1.00131.85           C
ATOM   2325  CD2 PHE C 287      37.851  27.071  -0.102  1.00131.85           C
ATOM   2326  CE1 PHE C 287      35.889  25.692  -1.439  1.00131.85           C
ATOM   2327  CE2 PHE C 287      37.023  26.212   0.584  1.00131.85           C
ATOM   2328  CZ  PHE C 287      36.040  25.523  -0.085  1.00131.85           C
ATOM   2329  C   PHE C 287      37.704  30.280  -1.237  1.00131.85           C
ATOM   2330  O   PHE C 287      38.617  30.579  -0.469  1.00131.85           O
ATOM   2331  N   ASN C 288      36.420  30.635  -1.016  1.00 91.96           N
ATOM   2332  CA  ASN C 288      35.976  31.251   0.202  1.00 91.96           C
ATOM   2333  CB  ASN C 288      35.957  32.790   0.185  1.00 91.96           C
ATOM   2334  CG  ASN C 288      37.352  33.305   0.499  1.00 91.96           C
ATOM   2335  OD1 ASN C 288      37.915  33.011   1.553  1.00 91.96           O
ATOM   2336  ND2 ASN C 288      37.925  34.107  -0.437  1.00 91.96           N
ATOM   2337  C   ASN C 288      34.560  30.826   0.403  1.00 91.96           C
ATOM   2338  O   ASN C 288      33.642  31.490  -0.080  1.00 91.96           O
ATOM   2339  N   PRO C 289      34.337  29.741   1.093  1.00108.12           N
ATOM   2340  CA  PRO C 289      32.986  29.341   1.333  1.00108.12           C
ATOM   2341  CD  PRO C 289      35.251  28.614   1.129  1.00108.12           C
ATOM   2342  CB  PRO C 289      33.005  27.835   1.595  1.00108.12           C
ATOM   2343  CG  PRO C 289      34.479  27.533   1.914  1.00108.12           C
ATOM   2344  C   PRO C 289      32.412  30.134   2.450  1.00108.12           C
ATOM   2345  O   PRO C 289      33.019  30.207   3.519  1.00108.12           O
ATOM   2346  N   TRP C 290      31.230  30.718   2.223  1.00135.34           N
ATOM   2347  CA  TRP C 290      30.550  31.421   3.256  1.00135.34           C
ATOM   2348  CB  TRP C 290      31.314  32.658   3.762  1.00135.34           C
ATOM   2349  CG  TRP C 290      30.578  33.491   4.785  1.00135.34           C
ATOM   2350  CD2 TRP C 290      30.589  34.928   4.799  1.00135.34           C
ATOM   2351  CD1 TRP C 290      29.860  33.099   5.875  1.00135.34           C
ATOM   2352  NE1 TRP C 290      29.401  34.202   6.556  1.00135.34           N
ATOM   2353  CE2 TRP C 290      29.849  35.333   5.908  1.00135.34           C
ATOM   2354  CE3 TRP C 290      31.178  35.832   3.962  1.00135.34           C
ATOM   2355  CZ2 TRP C 290      29.683  36.658   6.197  1.00135.34           C
ATOM   2356  CZ3 TRP C 290      31.001  37.168   4.249  1.00135.34           C
ATOM   2357  CH2 TRP C 290      30.267  37.572   5.346  1.00135.34           C
ATOM   2358  C   TRP C 290      29.250  31.823   2.669  1.00135.34           C
ATOM   2359  O   TRP C 290      29.192  32.527   1.660  1.00135.34           O
ATOM   2360  N   GLU C 291      28.165  31.346   3.296  1.00101.38           N
ATOM   2361  CA  GLU C 291      26.848  31.631   2.828  1.00101.38           C
ATOM   2362  CB  GLU C 291      26.162  30.358   2.309  1.00101.38           C
ATOM   2363  CG  GLU C 291      27.031  29.559   1.328  1.00101.38           C
ATOM   2364  CD  GLU C 291      26.591  29.778  -0.113  1.00101.38           C
ATOM   2365  OE1 GLU C 291      25.951  30.822  -0.401  1.00101.38           O
ATOM   2366  OE2 GLU C 291      26.894  28.887  -0.952  1.00101.38           O
ATOM   2367  C   GLU C 291      26.132  32.025   4.074  1.00101.38           C
ATOM   2368  O   GLU C 291      26.150  31.287   5.057  1.00101.38           O
ATOM   2369  N   THR C 292      25.472  33.193   4.073  1.00104.93           N
ATOM   2370  CA  THR C 292      24.843  33.639   5.282  1.00104.93           C
ATOM   2371  CB  THR C 292      24.313  35.041   5.198  1.00104.93           C
ATOM   2372  OG1 THR C 292      23.896  35.489   6.479  1.00104.93           O
ATOM   2373  CG2 THR C 292      23.131  35.066   4.215  1.00104.93           C
ATOM   2374  C   THR C 292      23.700  32.733   5.624  1.00104.93           C
ATOM   2375  O   THR C 292      22.887  32.381   4.771  1.00104.93           O
ATOM   2376  N   THR C 293      23.638  32.319   6.910  1.00 61.15           N
ATOM   2377  CA  THR C 293      22.579  31.488   7.409  1.00 61.15           C
ATOM   2378  CB  THR C 293      23.002  30.065   7.624  1.00 61.15           C
ATOM   2379  OG1 THR C 293      24.070  30.009   8.558  1.00 61.15           O
ATOM   2380  CG2 THR C 293      23.439  29.467   6.276  1.00 61.15           C
ATOM   2381  C   THR C 293      22.179  32.045   8.744  1.00 61.15           C
ATOM   2382  O   THR C 293      22.890  32.876   9.307  1.00 61.15           O
ATOM   2383  N   ASN C 294      20.995  31.650   9.268  1.00137.82           N
ATOM   2384  CA  ASN C 294      20.621  32.152  10.563  1.00137.82           C
ATOM   2385  CB  ASN C 294      19.872  33.496  10.479  1.00137.82           C
ATOM   2386  CG  ASN C 294      18.580  33.302   9.699  1.00137.82           C
ATOM   2387  OD1 ASN C 294      18.326  32.235   9.141  1.00137.82           O
ATOM   2388  ND2 ASN C 294      17.744  34.373   9.646  1.00137.82           N
ATOM   2389  C   ASN C 294      19.727  31.172  11.277  1.00137.82           C
ATOM   2390  O   ASN C 294      19.197  31.489  12.341  1.00137.82           O
ATOM   2391  N   HIS C 295      19.547  29.945  10.745  1.00150.81           N
ATOM   2392  CA  HIS C 295      18.650  29.033  11.407  1.00150.81           C
ATOM   2393  ND1 HIS C 295      15.288  28.943  12.514  1.00150.81           N
ATOM   2394  CG  HIS C 295      16.177  28.389  11.621  1.00150.81           C
ATOM   2395  CB  HIS C 295      17.213  29.167  10.868  1.00150.81           C
ATOM   2396  NE2 HIS C 295      14.833  26.772  12.442  1.00150.81           N
ATOM   2397  CD2 HIS C 295      15.884  27.061  11.591  1.00150.81           C
ATOM   2398  CE1 HIS C 295      14.508  27.935  12.974  1.00150.81           C
ATOM   2399  C   HIS C 295      19.098  27.623  11.133  1.00150.81           C
ATOM   2400  O   HIS C 295      19.296  27.243   9.980  1.00150.81           O
ATOM   2401  N   VAL C 296      19.234  26.790  12.189  1.00 53.02           N
ATOM   2402  CA  VAL C 296      19.688  25.432  12.009  1.00 53.02           C
ATOM   2403  CB  VAL C 296      20.712  25.019  13.029  1.00 53.02           C
ATOM   2404  CG1 VAL C 296      21.084  23.546  12.791  1.00 53.02           C
ATOM   2405  CG2 VAL C 296      21.900  25.998  12.959  1.00 53.02           C
ATOM   2406  C   VAL C 296      18.507  24.513  12.163  1.00 53.02           C
ATOM   2407  O   VAL C 296      17.705  24.686  13.078  1.00 53.02           O
ATOM   2408  N   VAL C 297      18.378  23.503  11.265  1.00 75.82           N
ATOM   2409  CA  VAL C 297      17.265  22.579  11.261  1.00 75.82           C
ATOM   2410  CB  VAL C 297      16.185  22.948  10.280  1.00 75.82           C
ATOM   2411  CG1 VAL C 297      15.481  24.225  10.762  1.00 75.82           C
ATOM   2412  CG2 VAL C 297      16.826  23.099   8.887  1.00 75.82           C
ATOM   2413  C   VAL C 297      17.727  21.191  10.888  1.00 75.82           C
ATOM   2414  O   VAL C 297      18.918  20.958  10.682  1.00 75.82           O
ATOM   2415  N   THR C 298      16.776  20.218  10.822  1.00128.31           N
ATOM   2416  CA  THR C 298      17.110  18.845  10.507  1.00128.31           C
ATOM   2417  CB  THR C 298      16.715  17.871  11.578  1.00128.31           C
ATOM   2418  OG1 THR C 298      17.180  16.570  11.248  1.00128.31           O
ATOM   2419  CG2 THR C 298      15.186  17.876  11.728  1.00128.31           C
ATOM   2420  C   THR C 298      16.475  18.384   9.216  1.00128.31           C
ATOM   2421  O   THR C 298      15.260  18.427   9.042  1.00128.31           O
ATOM   2422  N   ILE C 299      17.303  17.859   8.284  1.00121.96           N
ATOM   2423  CA  ILE C 299      16.818  17.387   7.009  1.00121.96           C
ATOM   2424  CB  ILE C 299      17.842  17.452   5.914  1.00121.96           C
ATOM   2425  CG1 ILE C 299      18.177  18.912   5.575  1.00121.96           C
ATOM   2426  CG2 ILE C 299      17.307  16.652   4.712  1.00121.96           C
ATOM   2427  CD1 ILE C 299      16.975  19.674   5.014  1.00121.96           C
ATOM   2428  C   ILE C 299      16.443  15.940   7.174  1.00121.96           C
ATOM   2429  O   ILE C 299      17.239  15.133   7.645  1.00121.96           O
ATOM   2430  N   VAL C 300      15.141  15.639   6.982  1.00121.99           N
ATOM   2431  CA  VAL C 300      14.553  14.325   7.054  1.00121.99           C
ATOM   2432  CB  VAL C 300      13.249  14.352   7.791  1.00121.99           C
ATOM   2433  CG1 VAL C 300      13.546  14.798   9.234  1.00121.99           C
ATOM   2434  CG2 VAL C 300      12.266  15.277   7.054  1.00121.99           C
ATOM   2435  C   VAL C 300      14.357  13.576   5.755  1.00121.99           C
ATOM   2436  O   VAL C 300      14.223  12.352   5.788  1.00121.99           O
ATOM   2437  N   GLY C 301      14.219  14.263   4.594  1.00 46.87           N
ATOM   2438  CA  GLY C 301      13.907  13.518   3.391  1.00 46.87           C
ATOM   2439  C   GLY C 301      13.864  14.416   2.180  1.00 46.87           C
ATOM   2440  O   GLY C 301      14.204  15.595   2.256  1.00 46.87           O
ATOM   2441  N   TYR C 302      13.488  13.848   1.003  1.00 79.76           N
ATOM   2442  CA  TYR C 302      13.382  14.622  -0.213  1.00 79.76           C
ATOM   2443  CB  TYR C 302      14.707  14.739  -0.996  1.00 79.76           C
ATOM   2444  CG  TYR C 302      15.195  13.379  -1.364  1.00 79.76           C
ATOM   2445  CD1 TYR C 302      14.726  12.741  -2.489  1.00 79.76           C
ATOM   2446  CD2 TYR C 302      16.135  12.743  -0.584  1.00 79.76           C
ATOM   2447  CE1 TYR C 302      15.182  11.487  -2.826  1.00 79.76           C
ATOM   2448  CE2 TYR C 302      16.593  11.489  -0.915  1.00 79.76           C
ATOM   2449  CZ  TYR C 302      16.120  10.859  -2.041  1.00 79.76           C
ATOM   2450  OH  TYR C 302      16.592   9.572  -2.383  1.00 79.76           O
ATOM   2451  C   TYR C 302      12.336  14.036  -1.125  1.00 79.76           C
ATOM   2452  O   TYR C 302      11.937  12.883  -0.967  1.00 79.76           O
ATOM   2453  N   GLY C 303      11.862  14.828  -2.120  1.00 29.43           N
ATOM   2454  CA  GLY C 303      10.853  14.340  -3.024  1.00 29.43           C
ATOM   2455  C   GLY C 303      10.749  15.266  -4.197  1.00 29.43           C
ATOM   2456  O   GLY C 303      11.541  16.195  -4.344  1.00 29.43           O
ATOM   2457  N   HIS C 304       9.764  15.007  -5.086  1.00 44.40           N
ATOM   2458  CA  HIS C 304       9.561  15.840  -6.237  1.00 44.40           C
ATOM   2459  ND1 HIS C 304      12.432  15.668  -7.990  1.00 44.40           N
ATOM   2460  CG  HIS C 304      11.433  14.807  -7.616  1.00 44.40           C
ATOM   2461  CB  HIS C 304       9.979  15.171  -7.557  1.00 44.40           C
ATOM   2462  NE2 HIS C 304      13.411  13.727  -7.533  1.00 44.40           N
ATOM   2463  CD2 HIS C 304      12.047  13.619  -7.337  1.00 44.40           C
ATOM   2464  CE1 HIS C 304      13.599  14.973  -7.924  1.00 44.40           C
ATOM   2465  C   HIS C 304       8.091  16.097  -6.357  1.00 44.40           C
ATOM   2466  O   HIS C 304       7.277  15.188  -6.194  1.00 44.40           O
ATOM   2467  N   LYS C 305       7.712  17.353  -6.650  1.00140.10           N
ATOM   2468  CA  LYS C 305       6.315  17.634  -6.815  1.00140.10           C
ATOM   2469  CB  LYS C 305       5.947  19.110  -6.566  1.00140.10           C
ATOM   2470  CG  LYS C 305       4.457  19.402  -6.741  1.00140.10           C
ATOM   2471  CD  LYS C 305       3.570  18.749  -5.677  1.00140.10           C
ATOM   2472  CE  LYS C 305       2.082  19.047  -5.858  1.00140.10           C
ATOM   2473  NZ  LYS C 305       1.826  20.491  -5.659  1.00140.10           N
ATOM   2474  C   LYS C 305       5.993  17.327  -8.235  1.00140.10           C
ATOM   2475  O   LYS C 305       6.440  18.009  -9.156  1.00140.10           O
ATOM   2476  N   GLY C 306       5.207  16.256  -8.452  1.00 20.67           N
ATOM   2477  CA  GLY C 306       4.866  15.865  -9.785  1.00 20.67           C
ATOM   2478  C   GLY C 306       4.012  16.919 -10.413  1.00 20.67           C
ATOM   2479  O   GLY C 306       4.204  17.271 -11.576  1.00 20.67           O
ATOM   2480  N   ASN C 307       3.042  17.452  -9.649  1.00 80.62           N
ATOM   2481  CA  ASN C 307       2.109  18.380 -10.215  1.00 80.62           C
ATOM   2482  CB  ASN C 307       1.049  18.843  -9.198  1.00 80.62           C
ATOM   2483  CG  ASN C 307      -0.056  19.602  -9.925  1.00 80.62           C
ATOM   2484  OD1 ASN C 307       0.191  20.329 -10.887  1.00 80.62           O
ATOM   2485  ND2 ASN C 307      -1.318  19.429  -9.449  1.00 80.62           N
ATOM   2486  C   ASN C 307       2.827  19.599 -10.693  1.00 80.62           C
ATOM   2487  O   ASN C 307       2.702  19.976 -11.857  1.00 80.62           O
ATOM   2488  N   ASN C 308       3.624  20.246  -9.823  1.00164.56           N
ATOM   2489  CA  ASN C 308       4.235  21.452 -10.293  1.00164.56           C
ATOM   2490  CB  ASN C 308       3.907  22.673  -9.415  1.00164.56           C
ATOM   2491  CG  ASN C 308       2.415  22.953  -9.521  1.00164.56           C
ATOM   2492  OD1 ASN C 308       1.854  22.999 -10.615  1.00164.56           O
ATOM   2493  ND2 ASN C 308       1.749  23.140  -8.350  1.00164.56           N
ATOM   2494  C   ASN C 308       5.712  21.300 -10.257  1.00164.56           C
ATOM   2495  O   ASN C 308       6.389  22.007  -9.512  1.00164.56           O
ATOM   2496  N   PRO C 309       6.226  20.409 -11.053  1.00202.41           N
ATOM   2497  CA  PRO C 309       7.643  20.226 -11.130  1.00202.41           C
ATOM   2498  CD  PRO C 309       5.555  19.990 -12.272  1.00202.41           C
ATOM   2499  CB  PRO C 309       7.861  19.236 -12.269  1.00202.41           C
ATOM   2500  CG  PRO C 309       6.687  19.548 -13.217  1.00202.41           C
ATOM   2501  C   PRO C 309       8.254  21.556 -11.458  1.00202.41           C
ATOM   2502  O   PRO C 309       9.175  21.979 -10.761  1.00202.41           O
ATOM   2503  N   LYS C 310       7.679  22.285 -12.435  1.00264.78           N
ATOM   2504  CA  LYS C 310       8.344  23.468 -12.880  1.00264.78           C
ATOM   2505  CB  LYS C 310       8.408  24.607 -11.849  1.00264.78           C
ATOM   2506  CG  LYS C 310       7.055  25.272 -11.582  1.00264.78           C
ATOM   2507  CD  LYS C 310       7.102  26.317 -10.465  1.00264.78           C
ATOM   2508  CE  LYS C 310       7.746  27.637 -10.900  1.00264.78           C
ATOM   2509  NZ  LYS C 310       7.755  28.598  -9.775  1.00264.78           N
ATOM   2510  C   LYS C 310       9.735  23.038 -13.216  1.00264.78           C
ATOM   2511  O   LYS C 310      10.697  23.464 -12.582  1.00264.78           O
ATOM   2512  N   LYS C 311       9.828  22.149 -14.225  1.00282.34           N
ATOM   2513  CA  LYS C 311      11.040  21.531 -14.688  1.00282.34           C
ATOM   2514  CB  LYS C 311      12.120  22.525 -15.171  1.00282.34           C
ATOM   2515  CG  LYS C 311      12.969  23.180 -14.078  1.00282.34           C
ATOM   2516  CD  LYS C 311      14.016  24.151 -14.627  1.00282.34           C
ATOM   2517  CE  LYS C 311      14.827  23.597 -15.799  1.00282.34           C
ATOM   2518  NZ  LYS C 311      15.643  24.674 -16.403  1.00282.34           N
ATOM   2519  C   LYS C 311      11.581  20.676 -13.588  1.00282.34           C
ATOM   2520  O   LYS C 311      12.789  20.514 -13.437  1.00282.34           O
ATOM   2521  N   GLY C 312      10.660  20.089 -12.793  1.00 69.29           N
ATOM   2522  CA  GLY C 312      10.997  19.193 -11.730  1.00 69.29           C
ATOM   2523  C   GLY C 312      11.028  20.002 -10.482  1.00 69.29           C
ATOM   2524  O   GLY C 312      11.938  20.805 -10.283  1.00 69.29           O
ATOM   2525  N   GLU C 313      10.026  19.819  -9.596  1.00 85.70           N
ATOM   2526  CA  GLU C 313      10.054  20.642  -8.425  1.00 85.70           C
ATOM   2527  CB  GLU C 313       8.676  21.164  -7.979  1.00 85.70           C
ATOM   2528  CG  GLU C 313       8.766  22.117  -6.783  1.00 85.70           C
ATOM   2529  CD  GLU C 313       7.366  22.584  -6.409  1.00 85.70           C
ATOM   2530  OE1 GLU C 313       6.382  22.036  -6.974  1.00 85.70           O
ATOM   2531  OE2 GLU C 313       7.262  23.494  -5.543  1.00 85.70           O
ATOM   2532  C   GLU C 313      10.567  19.784  -7.330  1.00 85.70           C
ATOM   2533  O   GLU C 313       9.797  19.170  -6.593  1.00 85.70           O
ATOM   2534  N   LYS C 314      11.902  19.744  -7.194  1.00 61.21           N
ATOM   2535  CA  LYS C 314      12.506  18.936  -6.183  1.00 61.21           C
ATOM   2536  CB  LYS C 314      14.009  18.700  -6.406  1.00 61.21           C
ATOM   2537  CG  LYS C 314      14.345  17.900  -7.666  1.00 61.21           C
ATOM   2538  CD  LYS C 314      15.820  18.007  -8.062  1.00 61.21           C
ATOM   2539  CE  LYS C 314      16.191  17.197  -9.305  1.00 61.21           C
ATOM   2540  NZ  LYS C 314      16.287  15.760  -8.964  1.00 61.21           N
ATOM   2541  C   LYS C 314      12.387  19.679  -4.896  1.00 61.21           C
ATOM   2542  O   LYS C 314      12.401  20.909  -4.873  1.00 61.21           O
ATOM   2543  N   TYR C 315      12.231  18.941  -3.781  1.00 67.01           N
ATOM   2544  CA  TYR C 315      12.149  19.606  -2.518  1.00 67.01           C
ATOM   2545  CB  TYR C 315      10.707  19.895  -2.060  1.00 67.01           C
ATOM   2546  CG  TYR C 315       9.957  18.610  -1.962  1.00 67.01           C
ATOM   2547  CD1 TYR C 315      10.054  17.824  -0.837  1.00 67.01           C
ATOM   2548  CD2 TYR C 315       9.147  18.196  -2.994  1.00 67.01           C
ATOM   2549  CE1 TYR C 315       9.360  16.640  -0.746  1.00 67.01           C
ATOM   2550  CE2 TYR C 315       8.450  17.014  -2.910  1.00 67.01           C
ATOM   2551  CZ  TYR C 315       8.555  16.234  -1.783  1.00 67.01           C
ATOM   2552  OH  TYR C 315       7.841  15.021  -1.691  1.00 67.01           O
ATOM   2553  C   TYR C 315      12.816  18.772  -1.471  1.00 67.01           C
ATOM   2554  O   TYR C 315      13.060  17.581  -1.662  1.00 67.01           O
ATOM   2555  N   TRP C 316      13.156  19.414  -0.334  1.00 98.87           N
ATOM   2556  CA  TRP C 316      13.726  18.730   0.790  1.00 98.87           C
ATOM   2557  CB  TRP C 316      14.927  19.457   1.431  1.00 98.87           C
ATOM   2558  CG  TRP C 316      16.168  19.629   0.579  1.00 98.87           C
ATOM   2559  CD2 TRP C 316      17.142  18.596   0.337  1.00 98.87           C
ATOM   2560  CD1 TRP C 316      16.612  20.738  -0.077  1.00 98.87           C
ATOM   2561  NE1 TRP C 316      17.809  20.472  -0.703  1.00 98.87           N
ATOM   2562  CE2 TRP C 316      18.142  19.158  -0.458  1.00 98.87           C
ATOM   2563  CE3 TRP C 316      17.197  17.296   0.744  1.00 98.87           C
ATOM   2564  CZ2 TRP C 316      19.221  18.417  -0.857  1.00 98.87           C
ATOM   2565  CZ3 TRP C 316      18.284  16.552   0.338  1.00 98.87           C
ATOM   2566  CH2 TRP C 316      19.276  17.103  -0.447  1.00 98.87           C
ATOM   2567  C   TRP C 316      12.646  18.764   1.829  1.00 98.87           C
ATOM   2568  O   TRP C 316      11.816  19.673   1.833  1.00 98.87           O
ATOM   2569  N   ILE C 317      12.606  17.755   2.721  1.00 55.80           N
ATOM   2570  CA  ILE C 317      11.628  17.749   3.774  1.00 55.80           C
ATOM   2571  CB  ILE C 317      10.963  16.412   3.958  1.00 55.80           C
ATOM   2572  CG1 ILE C 317      10.211  16.010   2.682  1.00 55.80           C
ATOM   2573  CG2 ILE C 317      10.061  16.494   5.203  1.00 55.80           C
ATOM   2574  CD1 ILE C 317       9.758  14.549   2.681  1.00 55.80           C
ATOM   2575  C   ILE C 317      12.403  18.051   5.021  1.00 55.80           C
ATOM   2576  O   ILE C 317      13.320  17.305   5.374  1.00 55.80           O
ATOM   2577  N   VAL C 318      12.053  19.158   5.718  1.00 57.26           N
ATOM   2578  CA  VAL C 318      12.844  19.574   6.847  1.00 57.26           C
ATOM   2579  CB  VAL C 318      13.481  20.915   6.641  1.00 57.26           C
ATOM   2580  CG1 VAL C 318      14.288  21.295   7.888  1.00 57.26           C
ATOM   2581  CG2 VAL C 318      14.292  20.867   5.333  1.00 57.26           C
ATOM   2582  C   VAL C 318      11.996  19.703   8.090  1.00 57.26           C
ATOM   2583  O   VAL C 318      10.839  20.133   8.046  1.00 57.26           O
ATOM   2584  N   GLN C 319      12.589  19.337   9.255  1.00 53.24           N
ATOM   2585  CA  GLN C 319      11.937  19.419  10.536  1.00 53.24           C
ATOM   2586  CB  GLN C 319      12.277  18.254  11.475  1.00 53.24           C
ATOM   2587  CG  GLN C 319      11.583  18.346  12.837  1.00 53.24           C
ATOM   2588  CD  GLN C 319      12.187  17.290  13.752  1.00 53.24           C
ATOM   2589  OE1 GLN C 319      13.107  16.570  13.367  1.00 53.24           O
ATOM   2590  NE2 GLN C 319      11.663  17.196  15.003  1.00 53.24           N
ATOM   2591  C   GLN C 319      12.403  20.670  11.222  1.00 53.24           C
ATOM   2592  O   GLN C 319      13.599  20.891  11.416  1.00 53.24           O
ATOM   2593  N   ASN C 320      11.441  21.531  11.609  1.00 90.29           N
ATOM   2594  CA  ASN C 320      11.741  22.778  12.255  1.00 90.29           C
ATOM   2595  CB  ASN C 320      10.771  23.893  11.821  1.00 90.29           C
ATOM   2596  CG  ASN C 320      11.439  25.251  11.982  1.00 90.29           C
ATOM   2597  OD1 ASN C 320      12.409  25.404  12.722  1.00 90.29           O
ATOM   2598  ND2 ASN C 320      10.906  26.271  11.257  1.00 90.29           N
ATOM   2599  C   ASN C 320      11.623  22.569  13.746  1.00 90.29           C
ATOM   2600  O   ASN C 320      11.168  21.530  14.212  1.00 90.29           O
ATOM   2601  N   THR C 321      12.188  23.510  14.522  1.00198.93           N
ATOM   2602  CA  THR C 321      12.222  23.624  15.962  1.00198.93           C
ATOM   2603  CB  THR C 321      13.553  24.105  16.459  1.00198.93           C
ATOM   2604  OG1 THR C 321      13.871  25.352  15.864  1.00198.93           O
ATOM   2605  CG2 THR C 321      14.623  23.058  16.108  1.00198.93           C
ATOM   2606  C   THR C 321      11.147  24.472  16.594  1.00198.93           C
ATOM   2607  O   THR C 321      11.230  24.739  17.793  1.00198.93           O
ATOM   2608  N   TRP C 322      10.272  25.084  15.776  1.00158.47           N
ATOM   2609  CA  TRP C 322       9.216  26.011  16.104  1.00158.47           C
ATOM   2610  CB  TRP C 322       8.862  26.898  14.902  1.00158.47           C
ATOM   2611  CG  TRP C 322      10.053  27.760  14.550  1.00158.47           C
ATOM   2612  CD2 TRP C 322      10.178  28.584  13.379  1.00158.47           C
ATOM   2613  CD1 TRP C 322      11.219  27.900  15.246  1.00158.47           C
ATOM   2614  NE1 TRP C 322      12.065  28.755  14.583  1.00158.47           N
ATOM   2615  CE2 TRP C 322      11.438  29.183  13.432  1.00158.47           C
ATOM   2616  CE3 TRP C 322       9.321  28.818  12.345  1.00158.47           C
ATOM   2617  CZ2 TRP C 322      11.859  30.030  12.445  1.00158.47           C
ATOM   2618  CZ3 TRP C 322       9.747  29.676  11.355  1.00158.47           C
ATOM   2619  CH2 TRP C 322      10.992  30.270  11.403  1.00158.47           C
ATOM   2620  C   TRP C 322       7.985  25.386  16.711  1.00158.47           C
ATOM   2621  O   TRP C 322       7.013  26.088  16.983  1.00158.47           O
ATOM   2622  N   GLY C 323       7.905  24.050  16.823  1.00 39.11           N
ATOM   2623  CA  GLY C 323       6.715  23.477  17.393  1.00 39.11           C
ATOM   2624  C   GLY C 323       5.887  22.947  16.264  1.00 39.11           C
ATOM   2625  O   GLY C 323       6.091  23.304  15.105  1.00 39.11           O
ATOM   2626  N   SER C 324       4.936  22.051  16.592  1.00 81.36           N
ATOM   2627  CA  SER C 324       4.089  21.418  15.622  1.00 81.36           C
ATOM   2628  CB  SER C 324       3.334  20.211  16.193  1.00 81.36           C
ATOM   2629  OG  SER C 324       2.518  19.640  15.183  1.00 81.36           O
ATOM   2630  C   SER C 324       3.069  22.387  15.111  1.00 81.36           C
ATOM   2631  O   SER C 324       2.446  22.153  14.076  1.00 81.36           O
ATOM   2632  N   GLU C 325       2.854  23.499  15.834  1.00 78.65           N
ATOM   2633  CA  GLU C 325       1.851  24.459  15.463  1.00 78.65           C
ATOM   2634  CB  GLU C 325       1.681  25.571  16.509  1.00 78.65           C
ATOM   2635  CG  GLU C 325       1.047  25.074  17.809  1.00 78.65           C
ATOM   2636  CD  GLU C 325      -0.399  24.705  17.507  1.00 78.65           C
ATOM   2637  OE1 GLU C 325      -0.872  25.031  16.385  1.00 78.65           O
ATOM   2638  OE2 GLU C 325      -1.051  24.090  18.393  1.00 78.65           O
ATOM   2639  C   GLU C 325       2.189  25.104  14.153  1.00 78.65           C
ATOM   2640  O   GLU C 325       1.293  25.453  13.387  1.00 78.65           O
ATOM   2641  N   TRP C 326       3.488  25.297  13.859  1.00100.26           N
ATOM   2642  CA  TRP C 326       3.874  26.022  12.672  1.00100.26           C
ATOM   2643  CB  TRP C 326       5.163  26.832  12.889  1.00100.26           C
ATOM   2644  CG  TRP C 326       5.703  27.521  11.659  1.00100.26           C
ATOM   2645  CD2 TRP C 326       6.641  26.914  10.751  1.00100.26           C
ATOM   2646  CD1 TRP C 326       5.461  28.775  11.184  1.00100.26           C
ATOM   2647  NE1 TRP C 326       6.193  28.994  10.039  1.00100.26           N
ATOM   2648  CE2 TRP C 326       6.922  27.856   9.763  1.00100.26           C
ATOM   2649  CE3 TRP C 326       7.220  25.679  10.747  1.00100.26           C
ATOM   2650  CZ2 TRP C 326       7.794  27.573   8.748  1.00100.26           C
ATOM   2651  CZ3 TRP C 326       8.094  25.394   9.720  1.00100.26           C
ATOM   2652  CH2 TRP C 326       8.376  26.324   8.740  1.00100.26           C
ATOM   2653  C   TRP C 326       4.127  25.120  11.508  1.00100.26           C
ATOM   2654  O   TRP C 326       4.662  24.039  11.685  1.00100.26           O
ATOM   2655  N   GLY C 327       3.738  25.542  10.278  1.00 49.46           N
ATOM   2656  CA  GLY C 327       4.037  24.816   9.059  1.00 49.46           C
ATOM   2657  C   GLY C 327       3.196  23.578   8.905  1.00 49.46           C
ATOM   2658  O   GLY C 327       2.091  23.488   9.434  1.00 49.46           O
ATOM   2659  N   GLU C 328       3.711  22.587   8.134  1.00 96.53           N
ATOM   2660  CA  GLU C 328       2.991  21.364   7.884  1.00 96.53           C
ATOM   2661  CB  GLU C 328       3.398  20.705   6.555  1.00 96.53           C
ATOM   2662  CG  GLU C 328       3.047  21.569   5.340  1.00 96.53           C
ATOM   2663  CD  GLU C 328       3.503  20.855   4.073  1.00 96.53           C
ATOM   2664  OE1 GLU C 328       4.442  20.019   4.159  1.00 96.53           O
ATOM   2665  OE2 GLU C 328       2.917  21.145   2.996  1.00 96.53           O
ATOM   2666  C   GLU C 328       3.373  20.464   8.987  1.00 96.53           C
ATOM   2667  O   GLU C 328       4.334  19.701   8.893  1.00 96.53           O
ATOM   2668  N   ARG C 329       2.642  20.575  10.118  1.00279.03           N
ATOM   2669  CA  ARG C 329       3.139  19.941  11.295  1.00279.03           C
ATOM   2670  CB  ARG C 329       3.440  18.438  11.143  1.00279.03           C
ATOM   2671  CG  ARG C 329       3.970  17.774  12.414  1.00279.03           C
ATOM   2672  CD  ARG C 329       4.313  16.297  12.221  1.00279.03           C
ATOM   2673  NE  ARG C 329       3.049  15.597  11.860  1.00279.03           N
ATOM   2674  CZ  ARG C 329       3.087  14.354  11.297  1.00279.03           C
ATOM   2675  NH1 ARG C 329       4.286  13.746  11.061  1.00279.03           N
ATOM   2676  NH2 ARG C 329       1.923  13.721  10.969  1.00279.03           N
ATOM   2677  C   ARG C 329       4.412  20.697  11.527  1.00279.03           C
ATOM   2678  O   ARG C 329       4.708  21.697  10.918  1.00279.03           O
ATOM   2679  N   GLY C 330       5.287  20.293  12.394  1.00157.54           N
ATOM   2680  CA  GLY C 330       6.473  21.087  12.603  1.00157.54           C
ATOM   2681  C   GLY C 330       7.365  21.218  11.372  1.00157.54           C
ATOM   2682  O   GLY C 330       8.388  21.902  11.439  1.00157.54           O
ATOM   2683  N   TYR C 331       7.096  20.457  10.284  1.00126.48           N
ATOM   2684  CA  TYR C 331       7.931  20.352   9.101  1.00126.48           C
ATOM   2685  CB  TYR C 331       7.849  18.956   8.464  1.00126.48           C
ATOM   2686  CG  TYR C 331       8.288  17.972   9.492  1.00126.48           C
ATOM   2687  CD1 TYR C 331       7.446  17.639  10.528  1.00126.48           C
ATOM   2688  CD2 TYR C 331       9.525  17.373   9.417  1.00126.48           C
ATOM   2689  CE1 TYR C 331       7.831  16.730  11.483  1.00126.48           C
ATOM   2690  CE2 TYR C 331       9.915  16.461  10.370  1.00126.48           C
ATOM   2691  CZ  TYR C 331       9.068  16.140  11.404  1.00126.48           C
ATOM   2692  OH  TYR C 331       9.469  15.205  12.382  1.00126.48           O
ATOM   2693  C   TYR C 331       7.627  21.332   7.990  1.00126.48           C
ATOM   2694  O   TYR C 331       6.560  21.946   7.941  1.00126.48           O
ATOM   2695  N   PHE C 332       8.634  21.548   7.092  1.00 86.69           N
ATOM   2696  CA  PHE C 332       8.442  22.364   5.919  1.00 86.69           C
ATOM   2697  CB  PHE C 332       8.866  23.840   6.086  1.00 86.69           C
ATOM   2698  CG  PHE C 332      10.337  23.958   6.326  1.00 86.69           C
ATOM   2699  CD1 PHE C 332      10.863  23.788   7.586  1.00 86.69           C
ATOM   2700  CD2 PHE C 332      11.191  24.262   5.289  1.00 86.69           C
ATOM   2701  CE1 PHE C 332      12.216  23.908   7.805  1.00 86.69           C
ATOM   2702  CE2 PHE C 332      12.545  24.384   5.501  1.00 86.69           C
ATOM   2703  CZ  PHE C 332      13.061  24.205   6.762  1.00 86.69           C
ATOM   2704  C   PHE C 332       9.209  21.766   4.774  1.00 86.69           C
ATOM   2705  O   PHE C 332      10.150  20.999   4.966  1.00 86.69           O
ATOM   2706  N   ARG C 333       8.796  22.088   3.529  1.00 94.27           N
ATOM   2707  CA  ARG C 333       9.475  21.589   2.372  1.00 94.27           C
ATOM   2708  CB  ARG C 333       8.537  20.888   1.377  1.00 94.27           C
ATOM   2709  CG  ARG C 333       7.992  19.567   1.926  1.00 94.27           C
ATOM   2710  CD  ARG C 333       6.986  18.875   1.007  1.00 94.27           C
ATOM   2711  NE  ARG C 333       5.735  19.684   1.021  1.00 94.27           N
ATOM   2712  CZ  ARG C 333       4.751  19.429   0.112  1.00 94.27           C
ATOM   2713  NH1 ARG C 333       4.925  18.448  -0.823  1.00 94.27           N
ATOM   2714  NH2 ARG C 333       3.593  20.151   0.137  1.00 94.27           N
ATOM   2715  C   ARG C 333      10.080  22.786   1.714  1.00 94.27           C
ATOM   2716  O   ARG C 333       9.526  23.882   1.783  1.00 94.27           O
ATOM   2717  N   ILE C 334      11.271  22.616   1.107  1.00 66.27           N
ATOM   2718  CA  ILE C 334      11.938  23.723   0.489  1.00 66.27           C
ATOM   2719  CB  ILE C 334      13.029  24.290   1.353  1.00 66.27           C
ATOM   2720  CG1 ILE C 334      13.585  25.597   0.763  1.00 66.27           C
ATOM   2721  CG2 ILE C 334      14.079  23.191   1.580  1.00 66.27           C
ATOM   2722  CD1 ILE C 334      14.484  26.361   1.735  1.00 66.27           C
ATOM   2723  C   ILE C 334      12.545  23.250  -0.793  1.00 66.27           C
ATOM   2724  O   ILE C 334      12.926  22.088  -0.917  1.00 66.27           O
ATOM   2725  N   ARG C 335      12.678  24.162  -1.779  1.00124.87           N
ATOM   2726  CA  ARG C 335      13.160  23.778  -3.074  1.00124.87           C
ATOM   2727  CB  ARG C 335      13.178  24.926  -4.099  1.00124.87           C
ATOM   2728  CG  ARG C 335      13.205  24.425  -5.544  1.00124.87           C
ATOM   2729  CD  ARG C 335      14.565  24.540  -6.230  0.00124.87           C
ATOM   2730  NE  ARG C 335      14.799  25.988  -6.481  0.00124.87           N
ATOM   2731  CZ  ARG C 335      14.225  26.582  -7.568  0.00124.87           C
ATOM   2732  NH1 ARG C 335      13.434  25.850  -8.405  0.00124.87           N
ATOM   2733  NH2 ARG C 335      14.433  27.909  -7.814  0.00124.87           N
ATOM   2734  C   ARG C 335      14.538  23.220  -2.928  1.00124.87           C
ATOM   2735  O   ARG C 335      15.362  23.734  -2.172  1.00124.87           O
ATOM   2736  N   ARG C 336      14.801  22.126  -3.672  1.00112.88           N
ATOM   2737  CA  ARG C 336      16.033  21.397  -3.592  1.00112.88           C
ATOM   2738  CB  ARG C 336      15.794  19.894  -3.348  1.00112.88           C
ATOM   2739  CG  ARG C 336      17.063  19.042  -3.273  1.00112.88           C
ATOM   2740  CD  ARG C 336      16.801  17.567  -2.944  1.00112.88           C
ATOM   2741  NE  ARG C 336      16.964  16.769  -4.192  1.00112.88           N
ATOM   2742  CZ  ARG C 336      15.884  16.255  -4.849  1.00112.88           C
ATOM   2743  NH1 ARG C 336      14.625  16.429  -4.356  1.00112.88           N
ATOM   2744  NH2 ARG C 336      16.074  15.551  -6.004  1.00112.88           N
ATOM   2745  C   ARG C 336      16.764  21.516  -4.895  1.00112.88           C
ATOM   2746  O   ARG C 336      16.158  21.560  -5.962  1.00112.88           O
ATOM   2747  N   GLY C 337      18.109  21.590  -4.828  1.00 51.96           N
ATOM   2748  CA  GLY C 337      18.930  21.593  -6.009  1.00 51.96           C
ATOM   2749  C   GLY C 337      19.425  22.967  -6.371  1.00 51.96           C
ATOM   2750  O   GLY C 337      20.340  23.098  -7.184  1.00 51.96           O
ATOM   2751  N   ASP C 338      18.748  24.015  -5.876  1.00169.02           N
ATOM   2752  CA  ASP C 338      19.067  25.406  -6.068  1.00169.02           C
ATOM   2753  CB  ASP C 338      17.811  26.297  -6.052  1.00169.02           C
ATOM   2754  CG  ASP C 338      18.161  27.679  -6.592  1.00169.02           C
ATOM   2755  OD1 ASP C 338      19.239  27.825  -7.229  1.00169.02           O
ATOM   2756  OD2 ASP C 338      17.341  28.610  -6.375  1.00169.02           O
ATOM   2757  C   ASP C 338      20.010  25.947  -5.024  1.00169.02           C
ATOM   2758  O   ASP C 338      20.499  27.066  -5.168  1.00169.02           O
ATOM   2759  N   ASN C 339      20.247  25.219  -3.912  1.00 83.59           N
ATOM   2760  CA  ASN C 339      20.997  25.802  -2.830  1.00 83.59           C
ATOM   2761  CB  ASN C 339      22.364  26.366  -3.275  1.00 83.59           C
ATOM   2762  CG  ASN C 339      23.257  26.564  -2.053  1.00 83.59           C
ATOM   2763  OD1 ASN C 339      22.859  27.171  -1.061  1.00 83.59           O
ATOM   2764  ND2 ASN C 339      24.503  26.022  -2.124  1.00 83.59           N
ATOM   2765  C   ASN C 339      20.149  26.921  -2.304  1.00 83.59           C
ATOM   2766  O   ASN C 339      20.633  28.001  -1.963  1.00 83.59           O
ATOM   2767  N   GLU C 340      18.829  26.651  -2.219  1.00117.18           N
ATOM   2768  CA  GLU C 340      17.849  27.610  -1.796  1.00117.18           C
ATOM   2769  CB  GLU C 340      16.420  27.040  -1.798  1.00117.18           C
ATOM   2770  CG  GLU C 340      15.342  28.070  -1.464  1.00117.18           C
ATOM   2771  CD  GLU C 340      15.194  28.970  -2.679  1.00117.18           C
ATOM   2772  OE1 GLU C 340      15.073  28.418  -3.806  1.00117.18           O
ATOM   2773  OE2 GLU C 340      15.203  30.217  -2.501  1.00117.18           O
ATOM   2774  C   GLU C 340      18.150  28.069  -0.404  1.00117.18           C
ATOM   2775  O   GLU C 340      18.181  27.296   0.550  1.00117.18           O
ATOM   2776  N   CYS C 341      18.368  29.385  -0.270  1.00 79.72           N
ATOM   2777  CA  CYS C 341      18.598  30.037   0.990  1.00 79.72           C
ATOM   2778  CB  CYS C 341      17.380  29.998   1.929  1.00 79.72           C
ATOM   2779  SG  CYS C 341      15.992  30.994   1.308  1.00 79.72           S
ATOM   2780  C   CYS C 341      19.767  29.415   1.701  1.00 79.72           C
ATOM   2781  O   CYS C 341      19.810  29.428   2.930  1.00 79.72           O
ATOM   2782  N   ASN C 342      20.760  28.901   0.945  1.00 76.14           N
ATOM   2783  CA  ASN C 342      21.980  28.349   1.468  1.00 76.14           C
ATOM   2784  CB  ASN C 342      22.754  29.340   2.354  1.00 76.14           C
ATOM   2785  CG  ASN C 342      23.220  30.464   1.440  1.00 76.14           C
ATOM   2786  OD1 ASN C 342      23.586  30.224   0.291  1.00 76.14           O
ATOM   2787  ND2 ASN C 342      23.196  31.723   1.953  1.00 76.14           N
ATOM   2788  C   ASN C 342      21.730  27.095   2.252  1.00 76.14           C
ATOM   2789  O   ASN C 342      22.533  26.713   3.099  1.00 76.14           O
ATOM   2790  N   ILE C 343      20.631  26.386   1.950  1.00 90.84           N
ATOM   2791  CA  ILE C 343      20.285  25.167   2.628  1.00 90.84           C
ATOM   2792  CB  ILE C 343      18.902  24.672   2.305  1.00 90.84           C
ATOM   2793  CG1 ILE C 343      18.485  23.601   3.326  1.00 90.84           C
ATOM   2794  CG2 ILE C 343      18.877  24.194   0.843  1.00 90.84           C
ATOM   2795  CD1 ILE C 343      16.988  23.299   3.326  1.00 90.84           C
ATOM   2796  C   ILE C 343      21.280  24.072   2.325  1.00 90.84           C
ATOM   2797  O   ILE C 343      21.404  23.097   3.061  1.00 90.84           O
ATOM   2798  N   GLU C 344      21.876  24.119   1.130  1.00162.77           N
ATOM   2799  CA  GLU C 344      22.842  23.179   0.627  1.00162.77           C
ATOM   2800  CB  GLU C 344      22.670  22.951  -0.882  1.00162.77           C
ATOM   2801  CG  GLU C 344      21.311  22.280  -1.098  1.00162.77           C
ATOM   2802  CD  GLU C 344      21.043  22.040  -2.571  1.00162.77           C
ATOM   2803  OE1 GLU C 344      21.918  22.388  -3.408  1.00162.77           O
ATOM   2804  OE2 GLU C 344      19.948  21.497  -2.877  1.00162.77           O
ATOM   2805  C   GLU C 344      24.271  23.465   1.013  1.00162.77           C
ATOM   2806  O   GLU C 344      25.162  22.829   0.467  1.00162.77           O
ATOM   2807  N   THR C 345      24.556  24.567   1.733  1.00194.63           N
ATOM   2808  CA  THR C 345      25.905  24.962   2.069  1.00194.63           C
ATOM   2809  CB  THR C 345      26.005  26.454   2.177  1.00194.63           C
ATOM   2810  OG1 THR C 345      25.139  26.938   3.192  1.00194.63           O
ATOM   2811  CG2 THR C 345      25.593  27.040   0.818  1.00194.63           C
ATOM   2812  C   THR C 345      26.612  24.340   3.268  1.00194.63           C
ATOM   2813  O   THR C 345      27.833  24.231   3.263  1.00194.63           O
ATOM   2814  N   LEU C 346      25.898  24.182   4.393  1.00305.36           N
ATOM   2815  CA  LEU C 346      26.241  23.737   5.728  1.00305.36           C
ATOM   2816  CB  LEU C 346      25.706  24.689   6.814  1.00305.36           C
ATOM   2817  CG  LEU C 346      26.446  26.032   6.957  1.00305.36           C
ATOM   2818  CD1 LEU C 346      27.852  25.822   7.537  1.00305.36           C
ATOM   2819  CD2 LEU C 346      26.444  26.834   5.645  1.00305.36           C
ATOM   2820  C   LEU C 346      25.898  22.359   6.233  1.00305.36           C
ATOM   2821  O   LEU C 346      25.806  22.259   7.456  1.00305.36           O
ATOM   2822  N   ALA C 347      25.459  21.362   5.446  1.00 65.17           N
ATOM   2823  CA  ALA C 347      24.983  20.156   6.089  1.00 65.17           C
ATOM   2824  CB  ALA C 347      24.501  19.091   5.088  1.00 65.17           C
ATOM   2825  C   ALA C 347      26.061  19.543   6.943  1.00 65.17           C
ATOM   2826  O   ALA C 347      27.228  19.518   6.554  1.00 65.17           O
ATOM   2827  N   VAL C 348      25.683  19.030   8.144  1.00 45.46           N
ATOM   2828  CA  VAL C 348      26.629  18.443   9.057  1.00 45.46           C
ATOM   2829  CB  VAL C 348      26.779  19.219  10.335  1.00 45.46           C
ATOM   2830  CG1 VAL C 348      27.686  18.425  11.290  1.00 45.46           C
ATOM   2831  CG2 VAL C 348      27.307  20.625  10.000  1.00 45.46           C
ATOM   2832  C   VAL C 348      26.140  17.081   9.441  1.00 45.46           C
ATOM   2833  O   VAL C 348      24.946  16.887   9.661  1.00 45.46           O
ATOM   2834  N   ALA C 349      27.063  16.097   9.539  1.00 38.76           N
ATOM   2835  CA  ALA C 349      26.681  14.761   9.896  1.00 38.76           C
ATOM   2836  CB  ALA C 349      26.948  13.726   8.787  1.00 38.76           C
ATOM   2837  C   ALA C 349      27.491  14.350  11.085  1.00 38.76           C
ATOM   2838  O   ALA C 349      28.641  14.759  11.242  1.00 38.76           O
ATOM   2839  N   THR C 350      26.877  13.544  11.975  1.00109.89           N
ATOM   2840  CA  THR C 350      27.547  13.067  13.149  1.00109.89           C
ATOM   2841  CB  THR C 350      27.213  13.910  14.343  1.00109.89           C
ATOM   2842  OG1 THR C 350      28.109  13.659  15.411  1.00109.89           O
ATOM   2843  CG2 THR C 350      25.769  13.601  14.770  1.00109.89           C
ATOM   2844  C   THR C 350      27.004  11.691  13.391  1.00109.89           C
ATOM   2845  O   THR C 350      25.865  11.405  13.031  1.00109.89           O
ATOM   2846  N   THR C 351      27.807  10.794  14.001  1.00 49.07           N
ATOM   2847  CA  THR C 351      27.363   9.448  14.247  1.00 49.07           C
ATOM   2848  CB  THR C 351      28.327   8.430  13.706  1.00 49.07           C
ATOM   2849  OG1 THR C 351      28.500   8.608  12.308  1.00 49.07           O
ATOM   2850  CG2 THR C 351      27.795   7.019  14.002  1.00 49.07           C
ATOM   2851  C   THR C 351      27.310   9.230  15.735  1.00 49.07           C
ATOM   2852  O   THR C 351      28.347   9.224  16.393  1.00 49.07           O
ATOM   2853  N   PRO C 352      26.128   9.054  16.279  1.00162.13           N
ATOM   2854  CA  PRO C 352      25.984   8.827  17.702  1.00162.13           C
ATOM   2855  CD  PRO C 352      24.988   9.779  15.739  1.00162.13           C
ATOM   2856  CB  PRO C 352      24.547   9.201  18.054  1.00162.13           C
ATOM   2857  CG  PRO C 352      24.145  10.195  16.954  1.00162.13           C
ATOM   2858  C   PRO C 352      26.290   7.414  18.074  1.00162.13           C
ATOM   2859  O   PRO C 352      26.209   6.537  17.215  1.00162.13           O
ATOM   2860  N   LEU C 353      26.646   7.160  19.349  1.00107.29           N
ATOM   2861  CA  LEU C 353      26.891   5.799  19.702  1.00107.29           C
ATOM   2862  CB  LEU C 353      28.295   5.581  20.280  1.00107.29           C
ATOM   2863  CG  LEU C 353      28.738   4.112  20.250  1.00107.29           C
ATOM   2864  CD1 LEU C 353      30.207   3.985  20.659  1.00107.29           C
ATOM   2865  CD2 LEU C 353      27.814   3.207  21.069  1.00107.29           C
ATOM   2866  C   LEU C 353      25.809   5.418  20.673  1.00107.29           C
ATOM   2867  O   LEU C 353      25.731   5.932  21.788  1.00107.29           O
ATOM   2868  N   THR C 354      24.943   4.477  20.247  1.00 94.96           N
ATOM   2869  CA  THR C 354      23.770   4.070  20.970  1.00 94.96           C
ATOM   2870  CB  THR C 354      22.924   3.131  20.148  1.00 94.96           C
ATOM   2871  OG1 THR C 354      22.662   3.695  18.872  1.00 94.96           O
ATOM   2872  CG2 THR C 354      21.583   2.887  20.861  1.00 94.96           C
ATOM   2873  C   THR C 354      24.218   3.311  22.181  1.00 94.96           C
ATOM   2874  O   THR C 354      25.396   2.996  22.335  1.00 94.96           O
ATOM   2875  N   ASN C 355      23.279   3.024  23.102  1.00 68.59           N
ATOM   2876  CA  ASN C 355      23.623   2.261  24.261  1.00 68.59           C
ATOM   2877  CB  ASN C 355      22.533   2.273  25.347  1.00 68.59           C
ATOM   2878  CG  ASN C 355      23.073   1.527  26.558  1.00 68.59           C
ATOM   2879  OD1 ASN C 355      23.977   2.004  27.241  1.00 68.59           O
ATOM   2880  ND2 ASN C 355      22.502   0.324  26.837  1.00 68.59           N
ATOM   2881  C   ASN C 355      23.795   0.822  23.794  1.00 68.59           C
ATOM   2882  O   ASN C 355      23.300   0.503  22.680  1.00 68.59           O
ATOM   2883  OXT ASN C 355      24.423   0.024  24.539  1.00 68.59           O
TER    2884      ASN C 355
ATOM   2885  N   ASP D 356      50.143 -14.991  30.869  1.00 36.23           N
ATOM   2886  CA  ASP D 356      49.093 -15.806  30.215  1.00 36.23           C
ATOM   2887  CB  ASP D 356      49.724 -16.954  29.409  1.00 36.23           C
ATOM   2888  CG  ASP D 356      50.543 -16.369  28.267  1.00 36.23           C
ATOM   2889  OD1 ASP D 356      50.592 -15.116  28.149  1.00 36.23           O
ATOM   2890  OD2 ASP D 356      51.139 -17.171  27.500  1.00 36.23           O
ATOM   2891  C   ASP D 356      48.234 -16.424  31.264  1.00 36.23           C
ATOM   2892  O   ASP D 356      48.639 -16.555  32.418  1.00 36.23           O
ATOM   2893  N   THR D 357      46.996 -16.780  30.885  1.00 44.19           N
ATOM   2894  CA  THR D 357      46.123 -17.475  31.776  1.00 44.19           C
ATOM   2895  CB  THR D 357      44.669 -17.163  31.567  1.00 44.19           C
ATOM   2896  OG1 THR D 357      44.267 -17.552  30.262  1.00 44.19           O
ATOM   2897  CG2 THR D 357      44.454 -15.651  31.760  1.00 44.19           C
ATOM   2898  C   THR D 357      46.331 -18.914  31.447  1.00 44.19           C
ATOM   2899  O   THR D 357      47.055 -19.244  30.510  1.00 44.19           O
ATOM   2900  N   PRO D 358      45.736 -19.780  32.204  1.00142.96           N
ATOM   2901  CA  PRO D 358      45.868 -21.192  31.970  1.00142.96           C
ATOM   2902  CD  PRO D 358      45.405 -19.482  33.586  1.00142.96           C
ATOM   2903  CB  PRO D 358      45.395 -21.878  33.257  1.00142.96           C
ATOM   2904  CG  PRO D 358      44.719 -20.764  34.078  1.00142.96           C
ATOM   2905  C   PRO D 358      45.133 -21.631  30.740  1.00142.96           C
ATOM   2906  O   PRO D 358      45.289 -22.785  30.346  1.00142.96           O
ATOM   2907  N   ALA D 359      44.317 -20.748  30.132  1.00 57.92           N
ATOM   2908  CA  ALA D 359      43.491 -21.139  29.020  1.00 57.92           C
ATOM   2909  CB  ALA D 359      42.397 -20.111  28.687  1.00 57.92           C
ATOM   2910  C   ALA D 359      44.281 -21.368  27.768  1.00 57.92           C
ATOM   2911  O   ALA D 359      45.205 -20.626  27.437  1.00 57.92           O
ATOM   2912  N   ASN D 360      43.912 -22.442  27.037  1.00135.94           N
ATOM   2913  CA  ASN D 360      44.492 -22.747  25.761  1.00135.94           C
ATOM   2914  CB  ASN D 360      45.363 -24.017  25.800  1.00135.94           C
ATOM   2915  CG  ASN D 360      46.106 -24.158  24.480  1.00135.94           C
ATOM   2916  OD1 ASN D 360      45.510 -24.093  23.407  1.00135.94           O
ATOM   2917  ND2 ASN D 360      47.449 -24.357  24.560  1.00135.94           N
ATOM   2918  C   ASN D 360      43.334 -23.020  24.848  1.00135.94           C
ATOM   2919  O   ASN D 360      43.031 -24.174  24.548  1.00135.94           O
ATOM   2920  N   CYS D 361      42.672 -21.957  24.351  1.00 60.31           N
ATOM   2921  CA  CYS D 361      41.507 -22.147  23.531  1.00 60.31           C
ATOM   2922  CB  CYS D 361      40.327 -21.248  23.934  1.00 60.31           C
ATOM   2923  SG  CYS D 361      39.699 -21.718  25.573  1.00 60.31           S
ATOM   2924  C   CYS D 361      41.855 -21.891  22.096  1.00 60.31           C
ATOM   2925  O   CYS D 361      42.883 -21.290  21.786  1.00 60.31           O
ATOM   2926  N   SER D 362      40.987 -22.354  21.171  1.00 44.75           N
ATOM   2927  CA  SER D 362      41.300 -22.243  19.775  1.00 44.75           C
ATOM   2928  CB  SER D 362      41.261 -23.587  19.026  1.00 44.75           C
ATOM   2929  OG  SER D 362      39.933 -24.086  18.986  1.00 44.75           O
ATOM   2930  C   SER D 362      40.327 -21.341  19.083  1.00 44.75           C
ATOM   2931  O   SER D 362      39.276 -20.979  19.608  1.00 44.75           O
ATOM   2932  N   PHE D 363      40.696 -20.980  17.839  1.00 77.12           N
ATOM   2933  CA  PHE D 363      39.971 -20.112  16.958  1.00 77.12           C
ATOM   2934  CB  PHE D 363      40.708 -19.975  15.611  1.00 77.12           C
ATOM   2935  CG  PHE D 363      39.930 -19.119  14.673  1.00 77.12           C
ATOM   2936  CD1 PHE D 363      40.020 -17.748  14.728  1.00 77.12           C
ATOM   2937  CD2 PHE D 363      39.122 -19.697  13.721  1.00 77.12           C
ATOM   2938  CE1 PHE D 363      39.304 -16.965  13.852  1.00 77.12           C
ATOM   2939  CE2 PHE D 363      38.405 -18.920  12.843  1.00 77.12           C
ATOM   2940  CZ  PHE D 363      38.494 -17.550  12.908  1.00 77.12           C
ATOM   2941  C   PHE D 363      38.627 -20.726  16.701  1.00 77.12           C
ATOM   2942  O   PHE D 363      37.614 -20.029  16.645  1.00 77.12           O
ATOM   2943  N   GLU D 364      38.592 -22.059  16.525  1.00107.21           N
ATOM   2944  CA  GLU D 364      37.363 -22.753  16.259  1.00107.21           C
ATOM   2945  CB  GLU D 364      37.571 -24.258  16.008  1.00107.21           C
ATOM   2946  CG  GLU D 364      36.273 -25.013  15.713  1.00107.21           C
ATOM   2947  CD  GLU D 364      35.822 -24.651  14.306  1.00107.21           C
ATOM   2948  OE1 GLU D 364      36.527 -23.840  13.649  1.00107.21           O
ATOM   2949  OE2 GLU D 364      34.764 -25.180  13.870  1.00107.21           O
ATOM   2950  C   GLU D 364      36.444 -22.611  17.430  1.00107.21           C
ATOM   2951  O   GLU D 364      35.234 -22.464  17.266  1.00107.21           O
ATOM   2952  N   GLU D 365      36.994 -22.635  18.659  1.00 76.21           N
ATOM   2953  CA  GLU D 365      36.176 -22.562  19.835  1.00 76.21           C
ATOM   2954  CB  GLU D 365      36.998 -22.592  21.136  1.00 76.21           C
ATOM   2955  CG  GLU D 365      37.715 -23.923  21.371  1.00 76.21           C
ATOM   2956  CD  GLU D 365      36.662 -24.987  21.647  1.00 76.21           C
ATOM   2957  OE1 GLU D 365      35.452 -24.638  21.638  1.00 76.21           O
ATOM   2958  OE2 GLU D 365      37.055 -26.163  21.871  1.00 76.21           O
ATOM   2959  C   GLU D 365      35.428 -21.263  19.804  1.00 76.21           C
ATOM   2960  O   GLU D 365      34.297 -21.172  20.281  1.00 76.21           O
ATOM   2961  N   ILE D 366      36.086 -20.215  19.277  1.00117.47           N
ATOM   2962  CA  ILE D 366      35.570 -18.875  19.158  1.00117.47           C
ATOM   2963  CB  ILE D 366      36.622 -17.875  18.788  1.00117.47           C
ATOM   2964  CG1 ILE D 366      37.723 -17.827  19.861  1.00117.47           C
ATOM   2965  CG2 ILE D 366      35.913 -16.528  18.577  1.00117.47           C
ATOM   2966  CD1 ILE D 366      37.212 -17.415  21.241  1.00117.47           C
ATOM   2967  C   ILE D 366      34.470 -18.741  18.131  1.00117.47           C
ATOM   2968  O   ILE D 366      33.567 -17.920  18.293  1.00117.47           O
ATOM   2969  N   GLU D 367      34.542 -19.471  17.000  1.00 47.02           N
ATOM   2970  CA  GLU D 367      33.538 -19.268  15.980  1.00 47.02           C
ATOM   2971  CB  GLU D 367      33.829 -20.031  14.673  1.00 47.02           C
ATOM   2972  CG  GLU D 367      35.057 -19.523  13.921  1.00 47.02           C
ATOM   2973  CD  GLU D 367      35.212 -20.369  12.664  1.00 47.02           C
ATOM   2974  OE1 GLU D 367      34.426 -21.341  12.506  1.00 47.02           O
ATOM   2975  OE2 GLU D 367      36.114 -20.054  11.843  1.00 47.02           O
ATOM   2976  C   GLU D 367      32.211 -19.746  16.486  1.00 47.02           C
ATOM   2977  O   GLU D 367      32.132 -20.764  17.169  1.00 47.02           O
ATOM   2978  N   GLY D 368      31.120 -19.009  16.172  1.00 35.98           N
ATOM   2979  CA  GLY D 368      29.816 -19.451  16.590  1.00 35.98           C
ATOM   2980  C   GLY D 368      29.042 -18.301  17.155  1.00 35.98           C
ATOM   2981  O   GLY D 368      29.375 -17.136  16.934  1.00 35.98           O
ATOM   2982  N   ARG D 369      27.959 -18.612  17.902  1.00 68.70           N
ATOM   2983  CA  ARG D 369      27.179 -17.551  18.466  1.00 68.70           C
ATOM   2984  CB  ARG D 369      25.663 -17.680  18.261  1.00 68.70           C
ATOM   2985  CG  ARG D 369      25.236 -17.554  16.798  1.00 68.70           C
ATOM   2986  CD  ARG D 369      23.726 -17.678  16.586  1.00 68.70           C
ATOM   2987  NE  ARG D 369      23.464 -17.532  15.126  1.00 68.70           N
ATOM   2988  CZ  ARG D 369      22.191 -17.645  14.646  1.00 68.70           C
ATOM   2989  NH1 ARG D 369      21.158 -17.895  15.503  1.00 68.70           N
ATOM   2990  NH2 ARG D 369      21.952 -17.516  13.309  1.00 68.70           N
ATOM   2991  C   ARG D 369      27.441 -17.462  19.934  1.00 68.70           C
ATOM   2992  O   ARG D 369      27.541 -18.470  20.636  1.00 68.70           O
ATOM   2993  N   TRP D 370      27.570 -16.212  20.422  1.00 59.54           N
ATOM   2994  CA  TRP D 370      27.860 -15.984  21.807  1.00 59.54           C
ATOM   2995  CB  TRP D 370      29.209 -15.284  22.039  1.00 59.54           C
ATOM   2996  CG  TRP D 370      30.416 -16.128  21.707  1.00 59.54           C
ATOM   2997  CD2 TRP D 370      31.238 -16.777  22.691  1.00 59.54           C
ATOM   2998  CD1 TRP D 370      30.962 -16.421  20.492  1.00 59.54           C
ATOM   2999  NE1 TRP D 370      32.071 -17.218  20.655  1.00 59.54           N
ATOM   3000  CE2 TRP D 370      32.252 -17.443  22.003  1.00 59.54           C
ATOM   3001  CE3 TRP D 370      31.156 -16.811  24.053  1.00 59.54           C
ATOM   3002  CZ2 TRP D 370      33.204 -18.159  22.673  1.00 59.54           C
ATOM   3003  CZ3 TRP D 370      32.116 -17.535  24.724  1.00 59.54           C
ATOM   3004  CH2 TRP D 370      33.120 -18.196  24.047  1.00 59.54           C
ATOM   3005  C   TRP D 370      26.805 -15.078  22.354  1.00 59.54           C
ATOM   3006  O   TRP D 370      26.291 -14.209  21.651  1.00 59.54           O
ATOM   3007  N   LYS D 371      26.437 -15.279  23.634  1.00104.82           N
ATOM   3008  CA  LYS D 371      25.481 -14.410  24.253  1.00104.82           C
ATOM   3009  CB  LYS D 371      24.317 -15.155  24.930  1.00104.82           C
ATOM   3010  CG  LYS D 371      23.298 -14.225  25.591  1.00104.82           C
ATOM   3011  CD  LYS D 371      21.986 -14.922  25.960  1.00104.82           C
ATOM   3012  CE  LYS D 371      22.123 -15.920  27.112  1.00104.82           C
ATOM   3013  NZ  LYS D 371      20.811 -16.540  27.402  1.00104.82           N
ATOM   3014  C   LYS D 371      26.229 -13.681  25.320  1.00104.82           C
ATOM   3015  O   LYS D 371      26.888 -14.296  26.160  1.00104.82           O
ATOM   3016  N   PHE D 372      26.164 -12.336  25.304  1.00 83.55           N
ATOM   3017  CA  PHE D 372      26.884 -11.611  26.305  1.00 83.55           C
ATOM   3018  CB  PHE D 372      27.804 -10.498  25.766  1.00 83.55           C
ATOM   3019  CG  PHE D 372      28.857 -11.107  24.901  1.00 83.55           C
ATOM   3020  CD1 PHE D 372      29.716 -12.061  25.397  1.00 83.55           C
ATOM   3021  CD2 PHE D 372      29.016 -10.687  23.600  1.00 83.55           C
ATOM   3022  CE1 PHE D 372      30.694 -12.610  24.600  1.00 83.55           C
ATOM   3023  CE2 PHE D 372      29.993 -11.231  22.799  1.00 83.55           C
ATOM   3024  CZ  PHE D 372      30.832 -12.198  23.298  1.00 83.55           C
ATOM   3025  C   PHE D 372      25.893 -10.942  27.211  1.00 83.55           C
ATOM   3026  O   PHE D 372      25.012 -10.213  26.757  1.00 83.55           O
ATOM   3027  N   LEU D 373      26.017 -11.182  28.532  1.00 54.34           N
ATOM   3028  CA  LEU D 373      25.146 -10.532  29.477  1.00 54.34           C
ATOM   3029  CB  LEU D 373      24.786 -11.412  30.685  1.00 54.34           C
ATOM   3030  CG  LEU D 373      23.968 -12.664  30.313  1.00 54.34           C
ATOM   3031  CD1 LEU D 373      23.630 -13.500  31.558  1.00 54.34           C
ATOM   3032  CD2 LEU D 373      22.725 -12.294  29.484  1.00 54.34           C
ATOM   3033  C   LEU D 373      25.924  -9.364  29.985  1.00 54.34           C
ATOM   3034  O   LEU D 373      27.069  -9.517  30.402  1.00 54.34           O
ATOM   3035  N   MET D 374      25.317  -8.160  29.967  1.00 93.98           N
ATOM   3036  CA  MET D 374      26.022  -6.963  30.336  1.00 93.98           C
ATOM   3037  CB  MET D 374      25.866  -5.838  29.297  1.00 93.98           C
ATOM   3038  CG  MET D 374      26.648  -4.571  29.647  1.00 93.98           C
ATOM   3039  SD  MET D 374      26.487  -3.226  28.434  1.00 93.98           S
ATOM   3040  CE  MET D 374      24.743  -2.886  28.810  1.00 93.98           C
ATOM   3041  C   MET D 374      25.489  -6.429  31.633  1.00 93.98           C
ATOM   3042  O   MET D 374      24.283  -6.301  31.825  1.00 93.98           O
ATOM   3043  N   GLY D 375      26.408  -6.069  32.554  1.00 73.85           N
ATOM   3044  CA  GLY D 375      26.086  -5.527  33.845  1.00 73.85           C
ATOM   3045  C   GLY D 375      26.202  -4.052  33.709  1.00 73.85           C
ATOM   3046  O   GLY D 375      25.705  -3.531  32.723  1.00 73.85           O
ATOM   3047  N   PRO D 376      26.987  -3.442  34.571  1.00184.30           N
ATOM   3048  CA  PRO D 376      27.098  -2.008  34.833  1.00184.30           C
ATOM   3049  CD  PRO D 376      28.195  -4.147  34.970  1.00184.30           C
ATOM   3050  CB  PRO D 376      28.379  -1.844  35.654  1.00184.30           C
ATOM   3051  CG  PRO D 376      29.234  -3.058  35.264  1.00184.30           C
ATOM   3052  C   PRO D 376      27.076  -1.009  33.695  1.00184.30           C
ATOM   3053  O   PRO D 376      26.492  -1.234  32.644  1.00184.30           O
ATOM   3054  N   SER D 377      27.497   0.233  33.951  1.00225.19           N
ATOM   3055  CA  SER D 377      27.570   1.136  32.837  1.00225.19           C
ATOM   3056  CB  SER D 377      26.198   1.450  32.202  1.00225.19           C
ATOM   3057  OG  SER D 377      25.304   1.984  33.167  1.00225.19           O
ATOM   3058  C   SER D 377      28.142   2.420  33.329  1.00225.19           C
ATOM   3059  O   SER D 377      27.423   3.385  33.578  1.00225.19           O
ATOM   3060  N   THR D 378      29.474   2.503  33.429  1.00151.25           N
ATOM   3061  CA  THR D 378      29.998   3.726  33.946  1.00151.25           C
ATOM   3062  CB  THR D 378      30.225   3.670  35.416  1.00151.25           C
ATOM   3063  OG1 THR D 378      30.488   4.970  35.924  1.00151.25           O
ATOM   3064  CG2 THR D 378      31.385   2.704  35.671  1.00151.25           C
ATOM   3065  C   THR D 378      31.273   4.046  33.232  1.00151.25           C
ATOM   3066  O   THR D 378      31.428   3.735  32.055  1.00151.25           O
ATOM   3067  N   GLU D 379      32.205   4.748  33.908  1.00 45.68           N
ATOM   3068  CA  GLU D 379      33.459   5.116  33.320  1.00 45.68           C
ATOM   3069  CB  GLU D 379      34.037   6.428  33.883  1.00 45.68           C
ATOM   3070  CG  GLU D 379      33.197   7.662  33.548  1.00 45.68           C
ATOM   3071  CD  GLU D 379      33.883   8.873  34.164  1.00 45.68           C
ATOM   3072  OE1 GLU D 379      35.001   8.700  34.718  1.00 45.68           O
ATOM   3073  OE2 GLU D 379      33.300   9.987  34.088  1.00 45.68           O
ATOM   3074  C   GLU D 379      34.461   4.036  33.591  1.00 45.68           C
ATOM   3075  O   GLU D 379      34.167   3.044  34.254  1.00 45.68           O
ATOM   3076  N   ASN D 380      35.674   4.206  33.032  1.00110.37           N
ATOM   3077  CA  ASN D 380      36.749   3.269  33.199  1.00110.37           C
ATOM   3078  CB  ASN D 380      38.010   3.650  32.403  1.00110.37           C
ATOM   3079  CG  ASN D 380      38.542   4.962  32.962  1.00110.37           C
ATOM   3080  OD1 ASN D 380      39.667   5.029  33.454  1.00110.37           O
ATOM   3081  ND2 ASN D 380      37.715   6.039  32.886  1.00110.37           N
ATOM   3082  C   ASN D 380      37.125   3.238  34.647  1.00110.37           C
ATOM   3083  O   ASN D 380      37.616   2.226  35.149  1.00110.37           O
ATOM   3084  N   SER D 381      36.999   4.390  35.330  1.00 45.56           N
ATOM   3085  CA  SER D 381      37.297   4.480  36.731  1.00 45.56           C
ATOM   3086  CB  SER D 381      37.458   5.932  37.208  1.00 45.56           C
ATOM   3087  OG  SER D 381      38.578   6.533  36.575  1.00 45.56           O
ATOM   3088  C   SER D 381      36.207   3.868  37.553  1.00 45.56           C
ATOM   3089  O   SER D 381      36.477   3.176  38.533  1.00 45.56           O
ATOM   3090  N   ARG D 382      34.939   4.130  37.183  1.00115.35           N
ATOM   3091  CA  ARG D 382      33.834   3.687  37.982  1.00115.35           C
ATOM   3092  CB  ARG D 382      32.524   4.440  37.729  1.00115.35           C
ATOM   3093  CG  ARG D 382      32.533   5.877  38.254  0.00115.35           C
ATOM   3094  CD  ARG D 382      31.172   6.573  38.164  1.00115.35           C
ATOM   3095  NE  ARG D 382      31.310   7.912  38.803  1.00115.35           N
ATOM   3096  CZ  ARG D 382      31.754   8.976  38.073  1.00115.35           C
ATOM   3097  NH1 ARG D 382      32.067   8.815  36.754  1.00115.35           N
ATOM   3098  NH2 ARG D 382      31.885  10.200  38.661  1.00115.35           N
ATOM   3099  C   ARG D 382      33.639   2.199  37.943  1.00115.35           C
ATOM   3100  O   ARG D 382      33.136   1.627  38.907  1.00115.35           O
ATOM   3101  N   VAL D 383      33.983   1.514  36.836  1.00143.46           N
ATOM   3102  CA  VAL D 383      33.812   0.086  36.853  1.00143.46           C
ATOM   3103  CB  VAL D 383      33.180  -0.561  35.644  1.00143.46           C
ATOM   3104  CG1 VAL D 383      31.699  -0.209  35.530  1.00143.46           C
ATOM   3105  CG2 VAL D 383      34.016  -0.199  34.409  1.00143.46           C
ATOM   3106  C   VAL D 383      35.143  -0.584  36.896  1.00143.46           C
ATOM   3107  O   VAL D 383      36.171  -0.019  36.524  1.00143.46           O
ATOM   3108  N   ASN D 384      35.130  -1.821  37.427  1.00 95.79           N
ATOM   3109  CA  ASN D 384      36.262  -2.696  37.405  1.00 95.79           C
ATOM   3110  CB  ASN D 384      37.098  -2.677  38.697  1.00 95.79           C
ATOM   3111  CG  ASN D 384      38.383  -3.456  38.444  0.00 95.79           C
ATOM   3112  OD1 ASN D 384      39.272  -2.995  37.730  0.00 95.79           O
ATOM   3113  ND2 ASN D 384      38.491  -4.668  39.051  0.00 95.79           N
ATOM   3114  C   ASN D 384      35.648  -4.053  37.284  1.00 95.79           C
ATOM   3115  O   ASN D 384      34.865  -4.454  38.145  1.00 95.79           O
ATOM   3116  N   CYS D 385      35.997  -4.801  36.220  1.00101.22           N
ATOM   3117  CA  CYS D 385      35.342  -6.049  35.969  1.00101.22           C
ATOM   3118  CB  CYS D 385      35.096  -6.251  34.467  1.00101.22           C
ATOM   3119  SG  CYS D 385      34.290  -4.789  33.751  1.00101.22           S
ATOM   3120  C   CYS D 385      36.189  -7.190  36.446  1.00101.22           C
ATOM   3121  O   CYS D 385      36.747  -7.946  35.652  1.00101.22           O
ATOM   3122  N   SER D 386      36.400  -7.293  37.765  1.00101.65           N
ATOM   3123  CA  SER D 386      37.044  -8.456  38.300  1.00101.65           C
ATOM   3124  CB  SER D 386      37.827  -8.136  39.584  1.00101.65           C
ATOM   3125  OG  SER D 386      36.963  -7.550  40.546  1.00101.65           O
ATOM   3126  C   SER D 386      36.001  -9.508  38.615  1.00101.65           C
ATOM   3127  O   SER D 386      36.216 -10.709  38.451  1.00101.65           O
ATOM   3128  N   MET D 387      34.913  -9.020  39.248  1.00254.39           N
ATOM   3129  CA  MET D 387      33.711  -9.606  39.809  1.00254.39           C
ATOM   3130  CB  MET D 387      33.239  -8.862  41.070  1.00254.39           C
ATOM   3131  CG  MET D 387      32.598  -7.503  40.784  1.00254.39           C
ATOM   3132  SD  MET D 387      31.962  -6.653  42.261  1.00254.39           S
ATOM   3133  CE  MET D 387      31.086  -5.358  41.337  1.00254.39           C
ATOM   3134  C   MET D 387      32.465  -9.813  38.977  1.00254.39           C
ATOM   3135  O   MET D 387      31.664 -10.656  39.365  1.00254.39           O
ATOM   3136  N   PRO D 388      32.268  -9.310  37.813  1.00352.35           N
ATOM   3137  CA  PRO D 388      30.973  -8.804  37.368  1.00352.35           C
ATOM   3138  CD  PRO D 388      32.972  -9.968  36.722  1.00352.35           C
ATOM   3139  CB  PRO D 388      30.721  -9.441  36.002  1.00352.35           C
ATOM   3140  CG  PRO D 388      32.128  -9.733  35.461  1.00352.35           C
ATOM   3141  C   PRO D 388      29.682  -8.669  38.160  1.00352.35           C
ATOM   3142  O   PRO D 388      29.382  -7.489  38.346  1.00352.35           O
ATOM   3143  N   TRP D 389      28.874  -9.681  38.574  1.00306.95           N
ATOM   3144  CA  TRP D 389      27.680  -9.425  39.383  1.00306.95           C
ATOM   3145  CB  TRP D 389      27.764  -8.228  40.376  1.00306.95           C
ATOM   3146  CG  TRP D 389      26.628  -8.046  41.358  1.00306.95           C
ATOM   3147  CD2 TRP D 389      25.626  -7.023  41.240  1.00306.95           C
ATOM   3148  CD1 TRP D 389      26.347  -8.732  42.503  1.00306.95           C
ATOM   3149  NE1 TRP D 389      25.229  -8.204  43.104  1.00306.95           N
ATOM   3150  CE2 TRP D 389      24.775  -7.151  42.337  1.00306.95           C
ATOM   3151  CE3 TRP D 389      25.431  -6.057  40.295  1.00306.95           C
ATOM   3152  CZ2 TRP D 389      23.714  -6.307  42.509  1.00306.95           C
ATOM   3153  CZ3 TRP D 389      24.360  -5.209  40.469  1.00306.95           C
ATOM   3154  CH2 TRP D 389      23.516  -5.335  41.554  1.00306.95           C
ATOM   3155  C   TRP D 389      26.448  -9.365  38.497  1.00306.95           C
ATOM   3156  O   TRP D 389      26.448  -9.941  37.413  1.00306.95           O
ATOM   3157  N   LYS D 390      25.354  -8.691  38.938  1.00163.44           N
ATOM   3158  CA  LYS D 390      24.079  -8.683  38.250  1.00163.44           C
ATOM   3159  CB  LYS D 390      22.921  -8.150  39.111  1.00163.44           C
ATOM   3160  CG  LYS D 390      22.439  -9.176  40.140  1.00163.44           C
ATOM   3161  CD  LYS D 390      23.491  -9.545  41.189  1.00163.44           C
ATOM   3162  CE  LYS D 390      23.058 -10.682  42.117  1.00163.44           C
ATOM   3163  NZ  LYS D 390      21.901 -10.258  42.937  1.00163.44           N
ATOM   3164  C   LYS D 390      24.096  -7.934  36.943  1.00163.44           C
ATOM   3165  O   LYS D 390      24.729  -6.891  36.772  1.00163.44           O
ATOM   3166  N   PRO D 391      23.441  -8.571  35.990  1.00103.26           N
ATOM   3167  CA  PRO D 391      23.326  -8.005  34.659  1.00103.26           C
ATOM   3168  CD  PRO D 391      23.598 -10.016  35.934  1.00103.26           C
ATOM   3169  CB  PRO D 391      23.592  -9.154  33.685  1.00103.26           C
ATOM   3170  CG  PRO D 391      23.253 -10.414  34.493  1.00103.26           C
ATOM   3171  C   PRO D 391      22.062  -7.266  34.300  1.00103.26           C
ATOM   3172  O   PRO D 391      20.982  -7.674  34.730  1.00103.26           O
ATOM   3173  N   VAL D 392      22.190  -6.162  33.528  1.00132.03           N
ATOM   3174  CA  VAL D 392      21.107  -5.392  32.972  1.00132.03           C
ATOM   3175  CB  VAL D 392      21.492  -3.962  32.730  1.00132.03           C
ATOM   3176  CG1 VAL D 392      22.594  -3.924  31.658  1.00132.03           C
ATOM   3177  CG2 VAL D 392      20.228  -3.171  32.353  1.00132.03           C
ATOM   3178  C   VAL D 392      20.578  -5.930  31.664  1.00132.03           C
ATOM   3179  O   VAL D 392      19.365  -5.985  31.465  1.00132.03           O
ATOM   3180  N   LYS D 393      21.471  -6.349  30.733  1.00140.72           N
ATOM   3181  CA  LYS D 393      20.996  -6.599  29.394  1.00140.72           C
ATOM   3182  CB  LYS D 393      21.159  -5.342  28.533  1.00140.72           C
ATOM   3183  CG  LYS D 393      20.305  -5.306  27.276  1.00140.72           C
ATOM   3184  CD  LYS D 393      20.292  -3.916  26.648  1.00140.72           C
ATOM   3185  CE  LYS D 393      19.919  -2.806  27.630  1.00140.72           C
ATOM   3186  NZ  LYS D 393      19.929  -1.496  26.942  1.00140.72           N
ATOM   3187  C   LYS D 393      21.768  -7.700  28.722  1.00140.72           C
ATOM   3188  O   LYS D 393      22.819  -8.124  29.196  1.00140.72           O
ATOM   3189  N   THR D 394      21.244  -8.198  27.576  1.00100.39           N
ATOM   3190  CA  THR D 394      21.907  -9.243  26.843  1.00100.39           C
ATOM   3191  CB  THR D 394      21.115 -10.516  26.771  1.00100.39           C
ATOM   3192  OG1 THR D 394      21.905 -11.554  26.210  1.00100.39           O
ATOM   3193  CG2 THR D 394      19.867 -10.270  25.907  1.00100.39           C
ATOM   3194  C   THR D 394      22.130  -8.783  25.434  1.00100.39           C
ATOM   3195  O   THR D 394      21.332  -8.023  24.887  1.00100.39           O
ATOM   3196  N   TRP D 395      23.251  -9.219  24.821  1.00145.82           N
ATOM   3197  CA  TRP D 395      23.552  -8.864  23.462  1.00145.82           C
ATOM   3198  CB  TRP D 395      24.623  -7.767  23.363  1.00145.82           C
ATOM   3199  CG  TRP D 395      24.878  -7.294  21.959  1.00145.82           C
ATOM   3200  CD2 TRP D 395      24.003  -6.402  21.254  1.00145.82           C
ATOM   3201  CD1 TRP D 395      25.895  -7.599  21.105  1.00145.82           C
ATOM   3202  NE1 TRP D 395      25.714  -6.941  19.914  1.00145.82           N
ATOM   3203  CE2 TRP D 395      24.550  -6.204  19.989  1.00145.82           C
ATOM   3204  CE3 TRP D 395      22.837  -5.799  21.631  1.00145.82           C
ATOM   3205  CZ2 TRP D 395      23.937  -5.396  19.075  1.00145.82           C
ATOM   3206  CZ3 TRP D 395      22.221  -4.984  20.708  1.00145.82           C
ATOM   3207  CH2 TRP D 395      22.762  -4.786  19.454  1.00145.82           C
ATOM   3208  C   TRP D 395      24.063 -10.106  22.792  1.00145.82           C
ATOM   3209  O   TRP D 395      24.923 -10.802  23.328  1.00145.82           O
ATOM   3210  N   ILE D 396      23.566 -10.415  21.579  1.00 42.35           N
ATOM   3211  CA  ILE D 396      23.972 -11.637  20.939  1.00 42.35           C
ATOM   3212  CB  ILE D 396      22.821 -12.436  20.399  1.00 42.35           C
ATOM   3213  CG1 ILE D 396      21.878 -12.858  21.539  1.00 42.35           C
ATOM   3214  CG2 ILE D 396      23.396 -13.620  19.604  1.00 42.35           C
ATOM   3215  CD1 ILE D 396      20.542 -13.413  21.050  1.00 42.35           C
ATOM   3216  C   ILE D 396      24.851 -11.296  19.776  1.00 42.35           C
ATOM   3217  O   ILE D 396      24.551 -10.381  19.010  1.00 42.35           O
ATOM   3218  N   VAL D 397      25.986 -12.021  19.634  1.00 44.54           N
ATOM   3219  CA  VAL D 397      26.890 -11.751  18.550  1.00 44.54           C
ATOM   3220  CB  VAL D 397      28.177 -11.115  18.990  1.00 44.54           C
ATOM   3221  CG1 VAL D 397      27.855  -9.748  19.614  1.00 44.54           C
ATOM   3222  CG2 VAL D 397      28.906 -12.083  19.939  1.00 44.54           C
ATOM   3223  C   VAL D 397      27.241 -13.034  17.863  1.00 44.54           C
ATOM   3224  O   VAL D 397      27.378 -14.083  18.490  1.00 44.54           O
ATOM   3225  N   SER D 398      27.396 -12.970  16.521  1.00 80.02           N
ATOM   3226  CA  SER D 398      27.759 -14.118  15.745  1.00 80.02           C
ATOM   3227  CB  SER D 398      26.793 -14.407  14.584  1.00 80.02           C
ATOM   3228  OG  SER D 398      27.219 -15.555  13.865  1.00 80.02           O
ATOM   3229  C   SER D 398      29.108 -13.853  15.143  1.00 80.02           C
ATOM   3230  O   SER D 398      29.351 -12.798  14.558  1.00 80.02           O
ATOM   3231  N   LEU D 399      30.020 -14.830  15.282  1.00 61.36           N
ATOM   3232  CA  LEU D 399      31.356 -14.663  14.762  1.00 61.36           C
ATOM   3233  CB  LEU D 399      32.440 -14.931  15.818  1.00 61.36           C
ATOM   3234  CG  LEU D 399      32.314 -14.023  17.055  1.00 61.36           C
ATOM   3235  CD1 LEU D 399      33.418 -14.318  18.082  1.00 61.36           C
ATOM   3236  CD2 LEU D 399      32.239 -12.540  16.662  1.00 61.36           C
ATOM   3237  C   LEU D 399      31.551 -15.660  13.658  1.00 61.36           C
ATOM   3238  O   LEU D 399      31.384 -16.862  13.857  1.00 61.36           O
ATOM   3239  N   ARG D 400      31.946 -15.192  12.456  1.00185.00           N
ATOM   3240  CA  ARG D 400      32.064 -16.111  11.358  1.00185.00           C
ATOM   3241  CB  ARG D 400      31.097 -15.801  10.202  1.00185.00           C
ATOM   3242  CG  ARG D 400      31.184 -16.800   9.047  1.00185.00           C
ATOM   3243  CD  ARG D 400      30.684 -18.198   9.417  1.00185.00           C
ATOM   3244  NE  ARG D 400      29.232 -18.084   9.730  1.00185.00           N
ATOM   3245  CZ  ARG D 400      28.508 -19.201  10.034  1.00185.00           C
ATOM   3246  NH1 ARG D 400      29.112 -20.424  10.046  1.00185.00           N
ATOM   3247  NH2 ARG D 400      27.179 -19.093  10.328  1.00185.00           N
ATOM   3248  C   ARG D 400      33.450 -16.095  10.789  1.00185.00           C
ATOM   3249  O   ARG D 400      34.154 -15.087  10.857  1.00185.00           O
ATOM   3250  N   PHE D 401      33.804 -17.233  10.142  1.00198.35           N
ATOM   3251  CA  PHE D 401      35.058 -17.586   9.518  1.00198.35           C
ATOM   3252  CB  PHE D 401      34.846 -18.504   8.298  1.00198.35           C
ATOM   3253  CG  PHE D 401      34.308 -19.799   8.802  1.00198.35           C
ATOM   3254  CD1 PHE D 401      35.158 -20.767   9.285  1.00198.35           C
ATOM   3255  CD2 PHE D 401      32.955 -20.046   8.789  1.00198.35           C
ATOM   3256  CE1 PHE D 401      34.665 -21.963   9.752  1.00198.35           C
ATOM   3257  CE2 PHE D 401      32.456 -21.240   9.254  1.00198.35           C
ATOM   3258  CZ  PHE D 401      33.312 -22.202   9.735  1.00198.35           C
ATOM   3259  C   PHE D 401      35.809 -16.350   9.114  1.00198.35           C
ATOM   3260  O   PHE D 401      35.237 -15.397   8.592  1.00198.35           O
ATOM   3261  N   PRO D 402      37.086 -16.523   8.974  1.00331.72           N
ATOM   3262  CA  PRO D 402      38.071 -15.546   9.342  1.00331.72           C
ATOM   3263  CD  PRO D 402      37.459 -17.130   7.699  1.00331.72           C
ATOM   3264  CB  PRO D 402      38.888 -15.235   8.091  1.00331.72           C
ATOM   3265  CG  PRO D 402      38.810 -16.534   7.288  1.00331.72           C
ATOM   3266  C   PRO D 402      37.772 -14.304  10.160  1.00331.72           C
ATOM   3267  O   PRO D 402      38.212 -14.362  11.307  1.00331.72           O
ATOM   3268  N   ASP D 403      37.226 -13.166   9.696  1.00199.68           N
ATOM   3269  CA  ASP D 403      37.101 -12.040  10.612  1.00199.68           C
ATOM   3270  CB  ASP D 403      38.022 -10.867  10.225  1.00199.68           C
ATOM   3271  CG  ASP D 403      37.701 -10.393   8.820  1.00199.68           C
ATOM   3272  OD1 ASP D 403      36.845 -11.031   8.151  1.00199.68           O
ATOM   3273  OD2 ASP D 403      38.319  -9.381   8.396  1.00199.68           O
ATOM   3274  C   ASP D 403      35.760 -11.483  11.053  1.00199.68           C
ATOM   3275  O   ASP D 403      35.767 -10.577  11.882  1.00199.68           O
ATOM   3276  N   LEU D 404      34.596 -11.874  10.496  1.00 86.50           N
ATOM   3277  CA  LEU D 404      33.422 -11.046  10.698  1.00 86.50           C
ATOM   3278  CB  LEU D 404      32.405 -11.138   9.552  1.00 86.50           C
ATOM   3279  CG  LEU D 404      32.920 -10.609   8.208  1.00 86.50           C
ATOM   3280  CD1 LEU D 404      31.803 -10.663   7.159  1.00 86.50           C
ATOM   3281  CD2 LEU D 404      33.547  -9.214   8.349  1.00 86.50           C
ATOM   3282  C   LEU D 404      32.629 -11.306  11.944  1.00 86.50           C
ATOM   3283  O   LEU D 404      32.474 -12.442  12.388  1.00 86.50           O
ATOM   3284  N   ALA D 405      32.071 -10.207  12.516  1.00 40.77           N
ATOM   3285  CA  ALA D 405      31.199 -10.285  13.654  1.00 40.77           C
ATOM   3286  CB  ALA D 405      31.787  -9.654  14.927  1.00 40.77           C
ATOM   3287  C   ALA D 405      29.949  -9.525  13.306  1.00 40.77           C
ATOM   3288  O   ALA D 405      30.010  -8.510  12.613  1.00 40.77           O
ATOM   3289  N   ILE D 406      28.768 -10.023  13.743  1.00101.37           N
ATOM   3290  CA  ILE D 406      27.529  -9.343  13.465  1.00101.37           C
ATOM   3291  CB  ILE D 406      26.832  -9.847  12.236  1.00101.37           C
ATOM   3292  CG1 ILE D 406      26.434 -11.322  12.408  1.00101.37           C
ATOM   3293  CG2 ILE D 406      27.750  -9.584  11.035  1.00101.37           C
ATOM   3294  CD1 ILE D 406      25.470 -11.822  11.334  1.00101.37           C
ATOM   3295  C   ILE D 406      26.591  -9.572  14.612  1.00101.37           C
ATOM   3296  O   ILE D 406      26.752 -10.529  15.367  1.00101.37           O
ATOM   3297  N   ASP D 407      25.583  -8.683  14.770  1.00124.44           N
ATOM   3298  CA  ASP D 407      24.624  -8.788  15.841  1.00124.44           C
ATOM   3299  CB  ASP D 407      24.524  -7.497  16.661  1.00124.44           C
ATOM   3300  CG  ASP D 407      25.922  -7.158  17.153  1.00124.44           C
ATOM   3301  OD1 ASP D 407      26.797  -8.064  17.141  1.00124.44           O
ATOM   3302  OD2 ASP D 407      26.137  -5.980  17.542  1.00124.44           O
ATOM   3303  C   ASP D 407      23.274  -9.023  15.217  1.00124.44           C
ATOM   3304  O   ASP D 407      23.056  -8.682  14.058  1.00124.44           O
ATOM   3305  N   GLU D 408      22.352  -9.685  15.954  1.00 92.62           N
ATOM   3306  CA  GLU D 408      21.047 -10.040  15.450  1.00 92.62           C
ATOM   3307  CB  GLU D 408      20.366 -11.111  16.315  1.00 92.62           C
ATOM   3308  CG  GLU D 408      21.084 -12.462  16.290  1.00 92.62           C
ATOM   3309  CD  GLU D 408      20.315 -13.424  17.184  1.00 92.62           C
ATOM   3310  OE1 GLU D 408      19.292 -12.989  17.779  1.00 92.62           O
ATOM   3311  OE2 GLU D 408      20.738 -14.606  17.283  1.00 92.62           O
ATOM   3312  C   GLU D 408      20.090  -8.922  15.336  1.00 92.62           C
ATOM   3313  O   GLU D 408      19.524  -8.670  14.270  1.00 92.62           O
ATOM   3314  N   THR D 409      19.892  -8.214  16.452  1.00 26.77           N
ATOM   3315  CA  THR D 409      18.898  -7.202  16.416  1.00 26.77           C
ATOM   3316  CB  THR D 409      18.733  -6.502  17.732  1.00 26.77           C
ATOM   3317  OG1 THR D 409      18.378  -7.435  18.742  1.00 26.77           O
ATOM   3318  CG2 THR D 409      17.638  -5.432  17.588  1.00 26.77           C
ATOM   3319  C   THR D 409      19.383  -6.212  15.439  1.00 26.77           C
ATOM   3320  O   THR D 409      18.634  -5.710  14.602  1.00 26.77           O
ATOM   3321  N   VAL D 410      20.688  -5.924  15.517  1.00144.03           N
ATOM   3322  CA  VAL D 410      21.112  -4.848  14.686  1.00144.03           C
ATOM   3323  CB  VAL D 410      22.395  -4.212  15.139  1.00144.03           C
ATOM   3324  CG1 VAL D 410      22.175  -3.622  16.541  1.00144.03           C
ATOM   3325  CG2 VAL D 410      23.523  -5.244  15.066  1.00144.03           C
ATOM   3326  C   VAL D 410      21.236  -5.171  13.237  1.00144.03           C
ATOM   3327  O   VAL D 410      20.740  -4.425  12.394  1.00144.03           O
ATOM   3328  N   GLY D 411      21.878  -6.302  12.895  1.00 24.38           N
ATOM   3329  CA  GLY D 411      22.155  -6.520  11.508  1.00 24.38           C
ATOM   3330  C   GLY D 411      23.427  -5.769  11.230  1.00 24.38           C
ATOM   3331  O   GLY D 411      23.820  -5.587  10.079  1.00 24.38           O
ATOM   3332  N   ARG D 412      24.094  -5.305  12.308  1.00118.91           N
ATOM   3333  CA  ARG D 412      25.319  -4.557  12.229  1.00118.91           C
ATOM   3334  CB  ARG D 412      25.651  -3.795  13.525  1.00118.91           C
ATOM   3335  CG  ARG D 412      26.952  -2.995  13.456  1.00118.91           C
ATOM   3336  CD  ARG D 412      26.884  -1.779  12.525  1.00118.91           C
ATOM   3337  NE  ARG D 412      26.693  -2.287  11.140  1.00118.91           N
ATOM   3338  CZ  ARG D 412      26.470  -1.410  10.118  1.00118.91           C
ATOM   3339  NH1 ARG D 412      26.425  -0.068  10.368  1.00118.91           N
ATOM   3340  NH2 ARG D 412      26.293  -1.873   8.846  1.00118.91           N
ATOM   3341  C   ARG D 412      26.442  -5.512  11.971  1.00118.91           C
ATOM   3342  O   ARG D 412      26.391  -6.673  12.377  1.00118.91           O
ATOM   3343  N   THR D 413      27.497  -5.038  11.272  1.00100.34           N
ATOM   3344  CA  THR D 413      28.609  -5.891  10.961  1.00100.34           C
ATOM   3345  CB  THR D 413      28.843  -6.050   9.487  1.00100.34           C
ATOM   3346  OG1 THR D 413      29.162  -4.797   8.901  1.00100.34           O
ATOM   3347  CG2 THR D 413      27.569  -6.627   8.847  1.00100.34           C
ATOM   3348  C   THR D 413      29.851  -5.292  11.548  1.00100.34           C
ATOM   3349  O   THR D 413      29.926  -4.082  11.755  1.00100.34           O
ATOM   3350  N   GLY D 414      30.865  -6.140  11.833  1.00 24.68           N
ATOM   3351  CA  GLY D 414      32.085  -5.661  12.426  1.00 24.68           C
ATOM   3352  C   GLY D 414      33.129  -6.735  12.311  1.00 24.68           C
ATOM   3353  O   GLY D 414      33.010  -7.638  11.484  1.00 24.68           O
ATOM   3354  N   PHE D 415      34.194  -6.655  13.146  1.00 48.71           N
ATOM   3355  CA  PHE D 415      35.272  -7.607  13.046  1.00 48.71           C
ATOM   3356  CB  PHE D 415      36.556  -7.014  12.439  1.00 48.71           C
ATOM   3357  CG  PHE D 415      36.268  -6.674  11.017  1.00 48.71           C
ATOM   3358  CD1 PHE D 415      35.659  -5.484  10.693  1.00 48.71           C
ATOM   3359  CD2 PHE D 415      36.612  -7.543  10.007  1.00 48.71           C
ATOM   3360  CE1 PHE D 415      35.392  -5.167   9.382  1.00 48.71           C
ATOM   3361  CE2 PHE D 415      36.348  -7.232   8.694  1.00 48.71           C
ATOM   3362  CZ  PHE D 415      35.738  -6.041   8.380  1.00 48.71           C
ATOM   3363  C   PHE D 415      35.640  -8.147  14.401  1.00 48.71           C
ATOM   3364  O   PHE D 415      35.216  -7.640  15.437  1.00 48.71           O
ATOM   3365  N   TRP D 416      36.445  -9.233  14.403  1.00171.95           N
ATOM   3366  CA  TRP D 416      36.868  -9.925  15.591  1.00171.95           C
ATOM   3367  CB  TRP D 416      35.876 -11.042  15.949  1.00171.95           C
ATOM   3368  CG  TRP D 416      36.358 -12.030  16.978  1.00171.95           C
ATOM   3369  CD2 TRP D 416      37.237 -13.124  16.662  1.00171.95           C
ATOM   3370  CD1 TRP D 416      36.100 -12.110  18.311  1.00171.95           C
ATOM   3371  NE1 TRP D 416      36.758 -13.191  18.848  1.00171.95           N
ATOM   3372  CE2 TRP D 416      37.464 -13.818  17.847  1.00171.95           C
ATOM   3373  CE3 TRP D 416      37.805 -13.513  15.485  1.00171.95           C
ATOM   3374  CZ2 TRP D 416      38.276 -14.918  17.872  1.00171.95           C
ATOM   3375  CZ3 TRP D 416      38.619 -14.624  15.512  1.00171.95           C
ATOM   3376  CH2 TRP D 416      38.849 -15.313  16.684  1.00171.95           C
ATOM   3377  C   TRP D 416      38.186 -10.597  15.328  1.00171.95           C
ATOM   3378  O   TRP D 416      38.532 -10.874  14.179  1.00171.95           O
ATOM   3379  N   THR D 417      38.969 -10.851  16.405  1.00158.07           N
ATOM   3380  CA  THR D 417      40.189 -11.603  16.285  1.00158.07           C
ATOM   3381  CB  THR D 417      41.463 -10.804  16.286  1.00158.07           C
ATOM   3382  OG1 THR D 417      41.701 -10.272  17.579  1.00158.07           O
ATOM   3383  CG2 THR D 417      41.369  -9.654  15.285  1.00158.07           C
ATOM   3384  C   THR D 417      40.316 -12.367  17.560  1.00158.07           C
ATOM   3385  O   THR D 417      39.876 -11.901  18.608  1.00158.07           O
ATOM   3386  N   LEU D 418      40.911 -13.571  17.513  1.00127.75           N
ATOM   3387  CA  LEU D 418      41.183 -14.269  18.734  1.00127.75           C
ATOM   3388  CB  LEU D 418      41.321 -15.792  18.495  1.00127.75           C
ATOM   3389  CG  LEU D 418      41.232 -16.733  19.717  1.00127.75           C
ATOM   3390  CD1 LEU D 418      41.406 -18.195  19.281  1.00127.75           C
ATOM   3391  CD2 LEU D 418      42.199 -16.372  20.857  1.00127.75           C
ATOM   3392  C   LEU D 418      42.493 -13.673  19.141  1.00127.75           C
ATOM   3393  O   LEU D 418      43.203 -13.139  18.294  1.00127.75           O
ATOM   3394  N   ILE D 419      42.829 -13.668  20.441  1.00 81.61           N
ATOM   3395  CA  ILE D 419      44.109 -13.179  20.872  1.00 81.61           C
ATOM   3396  CB  ILE D 419      44.008 -12.220  22.026  1.00 81.61           C
ATOM   3397  CG1 ILE D 419      43.204 -10.979  21.596  1.00 81.61           C
ATOM   3398  CG2 ILE D 419      45.425 -11.899  22.526  1.00 81.61           C
ATOM   3399  CD1 ILE D 419      42.795 -10.084  22.763  1.00 81.61           C
ATOM   3400  C   ILE D 419      44.870 -14.386  21.320  1.00 81.61           C
ATOM   3401  O   ILE D 419      44.692 -14.871  22.436  1.00 81.61           O
ATOM   3402  N   TYR D 420      45.730 -14.917  20.432  1.00155.97           N
ATOM   3403  CA  TYR D 420      46.498 -16.088  20.733  1.00155.97           C
ATOM   3404  CB  TYR D 420      47.491 -15.838  21.888  1.00155.97           C
ATOM   3405  CG  TYR D 420      48.495 -16.939  21.954  1.00155.97           C
ATOM   3406  CD1 TYR D 420      49.398 -17.110  20.929  1.00155.97           C
ATOM   3407  CD2 TYR D 420      48.572 -17.765  23.052  1.00155.97           C
ATOM   3408  CE1 TYR D 420      50.340 -18.110  20.981  1.00155.97           C
ATOM   3409  CE2 TYR D 420      49.512 -18.768  23.110  1.00155.97           C
ATOM   3410  CZ  TYR D 420      50.396 -18.943  22.072  1.00155.97           C
ATOM   3411  OH  TYR D 420      51.361 -19.970  22.129  1.00155.97           O
ATOM   3412  C   TYR D 420      45.495 -17.154  21.089  1.00155.97           C
ATOM   3413  O   TYR D 420      44.637 -17.483  20.271  1.00155.97           O
ATOM   3414  N   ASN D 421      45.554 -17.706  22.325  1.00206.16           N
ATOM   3415  CA  ASN D 421      44.591 -18.696  22.758  1.00206.16           C
ATOM   3416  CB  ASN D 421      45.216 -20.040  23.158  1.00206.16           C
ATOM   3417  CG  ASN D 421      45.582 -20.788  21.900  1.00206.16           C
ATOM   3418  OD1 ASN D 421      45.221 -20.372  20.802  1.00206.16           O
ATOM   3419  ND2 ASN D 421      46.296 -21.933  22.063  1.00206.16           N
ATOM   3420  C   ASN D 421      43.960 -18.216  24.033  1.00206.16           C
ATOM   3421  O   ASN D 421      43.290 -18.979  24.730  1.00206.16           O
ATOM   3422  N   GLN D 422      44.236 -16.953  24.393  1.00122.09           N
ATOM   3423  CA  GLN D 422      43.810 -16.333  25.622  1.00122.09           C
ATOM   3424  CB  GLN D 422      44.717 -15.149  25.980  1.00122.09           C
ATOM   3425  CG  GLN D 422      46.165 -15.571  26.216  1.00122.09           C
ATOM   3426  CD  GLN D 422      46.225 -16.261  27.567  1.00122.09           C
ATOM   3427  OE1 GLN D 422      46.546 -15.634  28.575  1.00122.09           O
ATOM   3428  NE2 GLN D 422      45.898 -17.581  27.598  1.00122.09           N
ATOM   3429  C   GLN D 422      42.401 -15.815  25.688  1.00122.09           C
ATOM   3430  O   GLN D 422      41.728 -15.973  26.707  1.00122.09           O
ATOM   3431  N   GLY D 423      41.929 -15.137  24.624  1.00 43.52           N
ATOM   3432  CA  GLY D 423      40.642 -14.502  24.672  1.00 43.52           C
ATOM   3433  C   GLY D 423      40.425 -13.860  23.336  1.00 43.52           C
ATOM   3434  O   GLY D 423      41.064 -14.243  22.359  1.00 43.52           O
ATOM   3435  N   TYR D 424      39.503 -12.874  23.252  1.00 82.72           N
ATOM   3436  CA  TYR D 424      39.192 -12.292  21.975  1.00 82.72           C
ATOM   3437  CB  TYR D 424      37.998 -12.996  21.319  1.00 82.72           C
ATOM   3438  CG  TYR D 424      36.846 -12.908  22.268  1.00 82.72           C
ATOM   3439  CD1 TYR D 424      36.694 -13.841  23.269  1.00 82.72           C
ATOM   3440  CD2 TYR D 424      35.918 -11.896  22.165  1.00 82.72           C
ATOM   3441  CE1 TYR D 424      35.638 -13.769  24.147  1.00 82.72           C
ATOM   3442  CE2 TYR D 424      34.859 -11.816  23.042  1.00 82.72           C
ATOM   3443  CZ  TYR D 424      34.718 -12.755  24.035  1.00 82.72           C
ATOM   3444  OH  TYR D 424      33.634 -12.679  24.935  1.00 82.72           O
ATOM   3445  C   TYR D 424      38.817 -10.842  22.099  1.00 82.72           C
ATOM   3446  O   TYR D 424      38.490 -10.343  23.178  1.00 82.72           O
ATOM   3447  N   GLU D 425      38.879 -10.123  20.954  1.00 89.71           N
ATOM   3448  CA  GLU D 425      38.435  -8.762  20.880  1.00 89.71           C
ATOM   3449  CB  GLU D 425      39.549  -7.721  20.662  1.00 89.71           C
ATOM   3450  CG  GLU D 425      39.008  -6.289  20.738  1.00 89.71           C
ATOM   3451  CD  GLU D 425      40.168  -5.304  20.740  1.00 89.71           C
ATOM   3452  OE1 GLU D 425      40.679  -4.991  19.632  1.00 89.71           O
ATOM   3453  OE2 GLU D 425      40.556  -4.849  21.849  1.00 89.71           O
ATOM   3454  C   GLU D 425      37.487  -8.661  19.727  1.00 89.71           C
ATOM   3455  O   GLU D 425      37.759  -9.161  18.634  1.00 89.71           O
ATOM   3456  N   ALA D 426      36.321  -8.025  19.961  1.00 43.46           N
ATOM   3457  CA  ALA D 426      35.361  -7.848  18.910  1.00 43.46           C
ATOM   3458  CB  ALA D 426      34.038  -8.592  19.154  1.00 43.46           C
ATOM   3459  C   ALA D 426      35.042  -6.392  18.848  1.00 43.46           C
ATOM   3460  O   ALA D 426      34.804  -5.753  19.874  1.00 43.46           O
ATOM   3461  N   VAL D 427      35.058  -5.831  17.623  1.00 45.89           N
ATOM   3462  CA  VAL D 427      34.700  -4.457  17.445  1.00 45.89           C
ATOM   3463  CB  VAL D 427      35.718  -3.670  16.673  1.00 45.89           C
ATOM   3464  CG1 VAL D 427      35.185  -2.243  16.466  1.00 45.89           C
ATOM   3465  CG2 VAL D 427      37.057  -3.734  17.428  1.00 45.89           C
ATOM   3466  C   VAL D 427      33.444  -4.478  16.641  1.00 45.89           C
ATOM   3467  O   VAL D 427      33.447  -4.877  15.476  1.00 45.89           O
ATOM   3468  N   ILE D 428      32.322  -4.077  17.264  1.00112.25           N
ATOM   3469  CA  ILE D 428      31.087  -4.100  16.548  1.00112.25           C
ATOM   3470  CB  ILE D 428      30.251  -5.305  16.867  1.00112.25           C
ATOM   3471  CG1 ILE D 428      31.006  -6.603  16.543  1.00112.25           C
ATOM   3472  CG2 ILE D 428      28.916  -5.161  16.118  1.00112.25           C
ATOM   3473  CD1 ILE D 428      31.363  -6.740  15.068  1.00112.25           C
ATOM   3474  C   ILE D 428      30.280  -2.937  17.021  1.00112.25           C
ATOM   3475  O   ILE D 428      30.238  -2.664  18.218  1.00112.25           O
ATOM   3476  N   ARG D 429      29.620  -2.227  16.088  1.00145.79           N
ATOM   3477  CA  ARG D 429      28.716  -1.163  16.421  1.00145.79           C
ATOM   3478  CB  ARG D 429      27.370  -1.657  16.990  1.00145.79           C
ATOM   3479  CG  ARG D 429      27.503  -2.495  18.263  1.00145.79           C
ATOM   3480  CD  ARG D 429      26.167  -2.829  18.930  1.00145.79           C
ATOM   3481  NE  ARG D 429      25.648  -1.573  19.540  1.00145.79           N
ATOM   3482  CZ  ARG D 429      26.067  -1.206  20.787  1.00145.79           C
ATOM   3483  NH1 ARG D 429      26.971  -1.979  21.456  1.00145.79           N
ATOM   3484  NH2 ARG D 429      25.586  -0.065  21.362  1.00145.79           N
ATOM   3485  C   ARG D 429      29.318  -0.181  17.393  1.00145.79           C
ATOM   3486  O   ARG D 429      28.683   0.181  18.383  1.00145.79           O
ATOM   3487  N   ASN D 430      30.549   0.297  17.119  1.00 86.20           N
ATOM   3488  CA  ASN D 430      31.229   1.293  17.912  1.00 86.20           C
ATOM   3489  CB  ASN D 430      30.510   2.655  17.947  1.00 86.20           C
ATOM   3490  CG  ASN D 430      30.782   3.363  16.626  1.00 86.20           C
ATOM   3491  OD1 ASN D 430      29.942   4.102  16.113  1.00 86.20           O
ATOM   3492  ND2 ASN D 430      31.997   3.135  16.059  1.00 86.20           N
ATOM   3493  C   ASN D 430      31.473   0.848  19.328  1.00 86.20           C
ATOM   3494  O   ASN D 430      31.629   1.681  20.221  1.00 86.20           O
ATOM   3495  N   ARG D 431      31.556  -0.471  19.581  1.00113.19           N
ATOM   3496  CA  ARG D 431      31.849  -0.938  20.908  1.00113.19           C
ATOM   3497  CB  ARG D 431      30.623  -1.543  21.617  1.00113.19           C
ATOM   3498  CG  ARG D 431      30.838  -1.854  23.100  1.00113.19           C
ATOM   3499  CD  ARG D 431      29.574  -2.354  23.805  1.00113.19           C
ATOM   3500  NE  ARG D 431      28.594  -1.230  23.843  1.00113.19           N
ATOM   3501  CZ  ARG D 431      28.541  -0.403  24.928  1.00113.19           C
ATOM   3502  NH1 ARG D 431      29.386  -0.604  25.981  1.00113.19           N
ATOM   3503  NH2 ARG D 431      27.639   0.622  24.964  1.00113.19           N
ATOM   3504  C   ARG D 431      32.888  -2.003  20.766  1.00113.19           C
ATOM   3505  O   ARG D 431      32.925  -2.708  19.759  1.00113.19           O
ATOM   3506  N   LYS D 432      33.787  -2.124  21.764  1.00 52.22           N
ATOM   3507  CA  LYS D 432      34.803  -3.130  21.699  1.00 52.22           C
ATOM   3508  CB  LYS D 432      36.239  -2.586  21.796  1.00 52.22           C
ATOM   3509  CG  LYS D 432      36.661  -1.782  20.566  1.00 52.22           C
ATOM   3510  CD  LYS D 432      38.023  -1.102  20.711  1.00 52.22           C
ATOM   3511  CE  LYS D 432      38.440  -0.305  19.473  1.00 52.22           C
ATOM   3512  NZ  LYS D 432      39.810   0.224  19.652  1.00 52.22           N
ATOM   3513  C   LYS D 432      34.588  -4.054  22.851  1.00 52.22           C
ATOM   3514  O   LYS D 432      34.421  -3.628  23.996  1.00 52.22           O
ATOM   3515  N   PHE D 433      34.583  -5.367  22.556  1.00 60.30           N
ATOM   3516  CA  PHE D 433      34.367  -6.334  23.580  1.00 60.30           C
ATOM   3517  CB  PHE D 433      33.274  -7.364  23.238  1.00 60.30           C
ATOM   3518  CG  PHE D 433      31.968  -6.652  23.159  1.00 60.30           C
ATOM   3519  CD1 PHE D 433      31.589  -6.009  22.002  1.00 60.30           C
ATOM   3520  CD2 PHE D 433      31.117  -6.635  24.239  1.00 60.30           C
ATOM   3521  CE1 PHE D 433      30.383  -5.353  21.928  1.00 60.30           C
ATOM   3522  CE2 PHE D 433      29.909  -5.981  24.171  1.00 60.30           C
ATOM   3523  CZ  PHE D 433      29.540  -5.340  23.013  1.00 60.30           C
ATOM   3524  C   PHE D 433      35.636  -7.110  23.755  1.00 60.30           C
ATOM   3525  O   PHE D 433      36.227  -7.590  22.791  1.00 60.30           O
ATOM   3526  N   PHE D 434      36.104  -7.242  25.009  1.00150.82           N
ATOM   3527  CA  PHE D 434      37.288  -8.009  25.272  1.00150.82           C
ATOM   3528  CB  PHE D 434      38.553  -7.142  25.425  1.00150.82           C
ATOM   3529  CG  PHE D 434      39.634  -7.955  26.054  1.00150.82           C
ATOM   3530  CD1 PHE D 434      40.274  -8.957  25.361  1.00150.82           C
ATOM   3531  CD2 PHE D 434      39.985  -7.725  27.365  1.00150.82           C
ATOM   3532  CE1 PHE D 434      41.265  -9.699  25.963  1.00150.82           C
ATOM   3533  CE2 PHE D 434      40.975  -8.461  27.970  1.00150.82           C
ATOM   3534  CZ  PHE D 434      41.619  -9.451  27.267  1.00150.82           C
ATOM   3535  C   PHE D 434      37.101  -8.804  26.524  1.00150.82           C
ATOM   3536  O   PHE D 434      36.525  -8.323  27.500  1.00150.82           O
ATOM   3537  N   GLY D 435      37.605 -10.059  26.513  1.00 65.24           N
ATOM   3538  CA  GLY D 435      37.499 -10.921  27.655  1.00 65.24           C
ATOM   3539  C   GLY D 435      38.419 -12.083  27.452  1.00 65.24           C
ATOM   3540  O   GLY D 435      38.737 -12.457  26.322  1.00 65.24           O
ATOM   3541  N   PHE D 436      38.871 -12.685  28.573  1.00146.07           N
ATOM   3542  CA  PHE D 436      39.704 -13.851  28.502  1.00146.07           C
ATOM   3543  CB  PHE D 436      40.730 -14.013  29.645  1.00146.07           C
ATOM   3544  CG  PHE D 436      41.833 -13.010  29.549  1.00146.07           C
ATOM   3545  CD1 PHE D 436      42.865 -13.196  28.659  1.00146.07           C
ATOM   3546  CD2 PHE D 436      41.841 -11.888  30.346  1.00146.07           C
ATOM   3547  CE1 PHE D 436      43.889 -12.282  28.566  1.00146.07           C
ATOM   3548  CE2 PHE D 436      42.863 -10.972  30.258  1.00146.07           C
ATOM   3549  CZ  PHE D 436      43.892 -11.168  29.368  1.00146.07           C
ATOM   3550  C   PHE D 436      38.789 -15.025  28.630  1.00146.07           C
ATOM   3551  O   PHE D 436      37.720 -14.932  29.232  1.00146.07           O
ATOM   3552  N   SER D 437      39.180 -16.171  28.042  1.00 44.23           N
ATOM   3553  CA  SER D 437      38.361 -17.345  28.156  1.00 44.23           C
ATOM   3554  CB  SER D 437      38.890 -18.549  27.357  1.00 44.23           C
ATOM   3555  OG  SER D 437      38.864 -18.261  25.966  1.00 44.23           O
ATOM   3556  C   SER D 437      38.363 -17.711  29.610  1.00 44.23           C
ATOM   3557  O   SER D 437      39.323 -17.435  30.327  1.00 44.23           O
ATOM   3558  N   ASP D 438      37.270 -18.339  30.084  1.00 94.44           N
ATOM   3559  CA  ASP D 438      37.105 -18.634  31.481  1.00 94.44           C
ATOM   3560  CB  ASP D 438      35.650 -18.973  31.855  1.00 94.44           C
ATOM   3561  CG  ASP D 438      35.492 -18.893  33.368  1.00 94.44           C
ATOM   3562  OD1 ASP D 438      36.380 -18.293  34.031  1.00 94.44           O
ATOM   3563  OD2 ASP D 438      34.474 -19.429  33.881  1.00 94.44           O
ATOM   3564  C   ASP D 438      37.957 -19.785  31.918  1.00 94.44           C
ATOM   3565  O   ASP D 438      38.241 -20.707  31.155  1.00 94.44           O
ATOM   3566  N   PHE D 439      38.404 -19.724  33.191  1.00 63.76           N
ATOM   3567  CA  PHE D 439      39.133 -20.790  33.811  1.00 63.76           C
ATOM   3568  CB  PHE D 439      40.655 -20.726  33.578  1.00 63.76           C
ATOM   3569  CG  PHE D 439      41.185 -19.449  34.137  1.00 63.76           C
ATOM   3570  CD1 PHE D 439      41.543 -19.356  35.462  1.00 63.76           C
ATOM   3571  CD2 PHE D 439      41.330 -18.345  33.330  1.00 63.76           C
ATOM   3572  CE1 PHE D 439      42.034 -18.177  35.974  1.00 63.76           C
ATOM   3573  CE2 PHE D 439      41.820 -17.164  33.836  1.00 63.76           C
ATOM   3574  CZ  PHE D 439      42.174 -17.079  35.161  1.00 63.76           C
ATOM   3575  C   PHE D 439      38.864 -20.687  35.279  1.00 63.76           C
ATOM   3576  O   PHE D 439      38.654 -19.593  35.803  1.00 63.76           O
ATOM   3577  N   GLU D 440      38.836 -21.835  35.990  1.00 76.48           N
ATOM   3578  CA  GLU D 440      38.581 -21.784  37.401  1.00 76.48           C
ATOM   3579  CB  GLU D 440      37.186 -22.296  37.794  1.00 76.48           C
ATOM   3580  CG  GLU D 440      36.913 -22.231  39.298  1.00 76.48           C
ATOM   3581  CD  GLU D 440      35.508 -22.762  39.546  1.00 76.48           C
ATOM   3582  OE1 GLU D 440      34.846 -23.170  38.554  1.00 76.48           O
ATOM   3583  OE2 GLU D 440      35.076 -22.762  40.729  1.00 76.48           O
ATOM   3584  C   GLU D 440      39.579 -22.657  38.087  1.00 76.48           C
ATOM   3585  O   GLU D 440      39.900 -23.744  37.610  1.00 76.48           O
ATOM   3586  N   LYS D 441      40.108 -22.197  39.232  1.00128.35           N
ATOM   3587  CA  LYS D 441      41.055 -23.029  39.913  1.00128.35           C
ATOM   3588  CB  LYS D 441      42.407 -22.336  40.177  1.00128.35           C
ATOM   3589  CG  LYS D 441      42.308 -21.067  41.028  1.00128.35           C
ATOM   3590  CD  LYS D 441      41.442 -19.973  40.401  1.00128.35           C
ATOM   3591  CE  LYS D 441      41.345 -18.706  41.253  1.00128.35           C
ATOM   3592  NZ  LYS D 441      40.493 -17.703  40.575  1.00128.35           N
ATOM   3593  C   LYS D 441      40.468 -23.428  41.227  1.00128.35           C
ATOM   3594  O   LYS D 441      40.343 -22.619  42.145  1.00128.35           O
ATOM   3595  N   ILE D 442      40.063 -24.707  41.340  1.00 96.02           N
ATOM   3596  CA  ILE D 442      39.557 -25.178  42.593  1.00 96.02           C
ATOM   3597  CB  ILE D 442      38.985 -26.570  42.518  0.00 96.02           C
ATOM   3598  CG1 ILE D 442      38.343 -26.952  43.861  1.00 96.02           C
ATOM   3599  CG2 ILE D 442      40.070 -27.544  42.027  1.00 96.02           C
ATOM   3600  CD1 ILE D 442      37.483 -28.213  43.790  1.00 96.02           C
ATOM   3601  C   ILE D 442      40.706 -25.157  43.544  1.00 96.02           C
ATOM   3602  O   ILE D 442      40.589 -24.705  44.680  1.00 96.02           O
ATOM   3603  N   SER D 443      41.867 -25.641  43.072  1.00185.92           N
ATOM   3604  CA  SER D 443      43.069 -25.663  43.840  1.00185.92           C
ATOM   3605  CB  SER D 443      43.468 -27.065  44.331  1.00185.92           C
ATOM   3606  OG  SER D 443      44.668 -26.996  45.090  1.00185.92           O
ATOM   3607  C   SER D 443      44.130 -25.200  42.909  1.00185.92           C
ATOM   3608  O   SER D 443      43.888 -25.046  41.716  1.00185.92           O
ATOM   3609  N   LYS D 444      45.343 -24.946  43.422  1.00146.35           N
ATOM   3610  CA  LYS D 444      46.367 -24.485  42.535  1.00146.35           C
ATOM   3611  CB  LYS D 444      47.710 -24.248  43.244  1.00146.35           C
ATOM   3612  CG  LYS D 444      47.673 -23.105  44.261  1.00146.35           C
ATOM   3613  CD  LYS D 444      48.888 -23.076  45.191  1.00146.35           C
ATOM   3614  CE  LYS D 444      48.856 -21.930  46.205  1.00146.35           C
ATOM   3615  NZ  LYS D 444      50.065 -21.976  47.057  1.00146.35           N
ATOM   3616  C   LYS D 444      46.579 -25.558  41.521  1.00146.35           C
ATOM   3617  O   LYS D 444      46.693 -25.289  40.327  1.00146.35           O
ATOM   3618  N   LYS D 445      46.610 -26.818  41.985  1.00130.25           N
ATOM   3619  CA  LYS D 445      46.865 -27.927  41.117  1.00130.25           C
ATOM   3620  CB  LYS D 445      46.938 -29.265  41.871  1.00130.25           C
ATOM   3621  CG  LYS D 445      47.262 -30.457  40.969  1.00130.25           C
ATOM   3622  CD  LYS D 445      48.679 -30.418  40.391  1.00130.25           C
ATOM   3623  CE  LYS D 445      49.772 -30.677  41.430  1.00130.25           C
ATOM   3624  NZ  LYS D 445      51.104 -30.622  40.788  1.00130.25           N
ATOM   3625  C   LYS D 445      45.772 -28.044  40.103  1.00130.25           C
ATOM   3626  O   LYS D 445      46.039 -28.270  38.924  1.00130.25           O
ATOM   3627  N   LYS D 446      44.503 -27.873  40.523  1.00146.05           N
ATOM   3628  CA  LYS D 446      43.438 -28.100  39.590  1.00146.05           C
ATOM   3629  CB  LYS D 446      42.153 -28.633  40.243  1.00146.05           C
ATOM   3630  CG  LYS D 446      42.291 -30.054  40.789  1.00146.05           C
ATOM   3631  CD  LYS D 446      42.626 -31.088  39.711  0.00146.05           C
ATOM   3632  CE  LYS D 446      42.769 -32.513  40.253  0.00146.05           C
ATOM   3633  NZ  LYS D 446      43.950 -32.603  41.138  0.00146.05           N
ATOM   3634  C   LYS D 446      43.080 -26.832  38.893  1.00146.05           C
ATOM   3635  O   LYS D 446      42.858 -25.795  39.517  1.00146.05           O
ATOM   3636  N   VAL D 447      43.028 -26.895  37.549  1.00 31.95           N
ATOM   3637  CA  VAL D 447      42.618 -25.764  36.774  1.00 31.95           C
ATOM   3638  CB  VAL D 447      43.747 -25.089  36.053  1.00 31.95           C
ATOM   3639  CG1 VAL D 447      43.168 -23.966  35.177  1.00 31.95           C
ATOM   3640  CG2 VAL D 447      44.773 -24.606  37.092  1.00 31.95           C
ATOM   3641  C   VAL D 447      41.685 -26.290  35.733  1.00 31.95           C
ATOM   3642  O   VAL D 447      41.920 -27.351  35.157  1.00 31.95           O
ATOM   3643  N   ILE D 448      40.580 -25.565  35.478  1.00 34.74           N
ATOM   3644  CA  ILE D 448      39.654 -25.998  34.474  1.00 34.74           C
ATOM   3645  CB  ILE D 448      38.306 -26.367  35.020  1.00 34.74           C
ATOM   3646  CG1 ILE D 448      38.429 -27.555  35.989  1.00 34.74           C
ATOM   3647  CG2 ILE D 448      37.368 -26.633  33.831  1.00 34.74           C
ATOM   3648  CD1 ILE D 448      37.164 -27.806  36.809  1.00 34.74           C
ATOM   3649  C   ILE D 448      39.455 -24.844  33.548  1.00 34.74           C
ATOM   3650  O   ILE D 448      39.301 -23.706  33.989  1.00 34.74           O
ATOM   3651  N   SER D 449      39.460 -25.108  32.227  1.00 34.68           N
ATOM   3652  CA  SER D 449      39.289 -24.031  31.299  1.00 34.68           C
ATOM   3653  CB  SER D 449      40.403 -23.947  30.241  1.00 34.68           C
ATOM   3654  OG  SER D 449      41.648 -23.669  30.865  1.00 34.68           O
ATOM   3655  C   SER D 449      38.008 -24.256  30.569  1.00 34.68           C
ATOM   3656  O   SER D 449      37.629 -25.394  30.293  1.00 34.68           O
ATOM   3657  N   TYR D 450      37.281 -23.157  30.284  1.00 59.66           N
ATOM   3658  CA  TYR D 450      36.061 -23.264  29.542  1.00 59.66           C
ATOM   3659  CB  TYR D 450      34.832 -22.834  30.359  1.00 59.66           C
ATOM   3660  CG  TYR D 450      34.717 -23.783  31.503  1.00 59.66           C
ATOM   3661  CD1 TYR D 450      34.028 -24.967  31.367  1.00 59.66           C
ATOM   3662  CD2 TYR D 450      35.309 -23.492  32.711  1.00 59.66           C
ATOM   3663  CE1 TYR D 450      33.925 -25.843  32.422  1.00 59.66           C
ATOM   3664  CE2 TYR D 450      35.210 -24.364  33.769  1.00 59.66           C
ATOM   3665  CZ  TYR D 450      34.516 -25.541  33.625  1.00 59.66           C
ATOM   3666  OH  TYR D 450      34.411 -26.438  34.710  1.00 59.66           O
ATOM   3667  C   TYR D 450      36.178 -22.335  28.372  1.00 59.66           C
ATOM   3668  O   TYR D 450      36.113 -21.117  28.522  1.00 59.66           O
ATOM   3669  N   CYS D 451      36.364 -22.907  27.170  1.00 64.73           N
ATOM   3670  CA  CYS D 451      36.498 -22.170  25.944  1.00 64.73           C
ATOM   3671  CB  CYS D 451      37.088 -23.019  24.810  1.00 64.73           C
ATOM   3672  SG  CYS D 451      38.787 -23.502  25.231  1.00 64.73           S
ATOM   3673  C   CYS D 451      35.169 -21.615  25.535  1.00 64.73           C
ATOM   3674  O   CYS D 451      35.087 -20.709  24.705  1.00 64.73           O
ATOM   3675  N   ASN D 452      34.088 -22.237  26.037  1.00 68.89           N
ATOM   3676  CA  ASN D 452      32.735 -21.834  25.778  1.00 68.89           C
ATOM   3677  CB  ASN D 452      31.695 -22.907  26.155  1.00 68.89           C
ATOM   3678  CG  ASN D 452      31.746 -23.149  27.656  1.00 68.89           C
ATOM   3679  OD1 ASN D 452      32.817 -23.333  28.232  1.00 68.89           O
ATOM   3680  ND2 ASN D 452      30.555 -23.150  28.312  1.00 68.89           N
ATOM   3681  C   ASN D 452      32.390 -20.569  26.520  1.00 68.89           C
ATOM   3682  O   ASN D 452      31.469 -19.860  26.122  1.00 68.89           O
ATOM   3683  N   VAL D 453      33.073 -20.261  27.643  1.00109.16           N
ATOM   3684  CA  VAL D 453      32.675 -19.120  28.433  1.00109.16           C
ATOM   3685  CB  VAL D 453      32.175 -19.495  29.797  1.00109.16           C
ATOM   3686  CG1 VAL D 453      30.905 -20.346  29.635  1.00109.16           C
ATOM   3687  CG2 VAL D 453      33.308 -20.209  30.553  1.00109.16           C
ATOM   3688  C   VAL D 453      33.822 -18.170  28.630  1.00109.16           C
ATOM   3689  O   VAL D 453      34.943 -18.437  28.200  1.00109.16           O
ATOM   3690  N   THR D 454      33.550 -17.002  29.271  1.00 64.92           N
ATOM   3691  CA  THR D 454      34.585 -16.016  29.448  1.00 64.92           C
ATOM   3692  CB  THR D 454      34.454 -14.849  28.512  1.00 64.92           C
ATOM   3693  OG1 THR D 454      33.251 -14.141  28.777  1.00 64.92           O
ATOM   3694  CG2 THR D 454      34.451 -15.372  27.066  1.00 64.92           C
ATOM   3695  C   THR D 454      34.561 -15.442  30.842  1.00 64.92           C
ATOM   3696  O   THR D 454      33.784 -15.871  31.693  1.00 64.92           O
ATOM   3697  N   ILE D 455      35.454 -14.441  31.060  1.00149.57           N
ATOM   3698  CA  ILE D 455      35.668 -13.596  32.223  1.00149.57           C
ATOM   3699  CB  ILE D 455      37.123 -13.392  32.540  1.00149.57           C
ATOM   3700  CG1 ILE D 455      37.793 -14.749  32.819  1.00149.57           C
ATOM   3701  CG2 ILE D 455      37.239 -12.413  33.719  1.00149.57           C
ATOM   3702  CD1 ILE D 455      39.319 -14.681  32.846  1.00149.57           C
ATOM   3703  C   ILE D 455      35.077 -12.241  31.726  1.00149.57           C
ATOM   3704  O   ILE D 455      34.441 -12.304  30.681  1.00149.57           O
ATOM   3705  N   GLY D 456      35.181 -11.018  32.385  1.00223.92           N
ATOM   3706  CA  GLY D 456      34.469  -9.779  31.894  1.00223.92           C
ATOM   3707  C   GLY D 456      35.300  -8.482  31.313  1.00223.92           C
ATOM   3708  O   GLY D 456      36.446  -8.421  31.756  1.00223.92           O
ATOM   3709  N   TRP D 457      34.803  -7.512  30.306  1.00271.74           N
ATOM   3710  CA  TRP D 457      35.170  -6.067  29.829  1.00271.74           C
ATOM   3711  CB  TRP D 457      36.678  -5.761  29.703  1.00271.74           C
ATOM   3712  CG  TRP D 457      37.439  -5.649  30.999  1.00271.74           C
ATOM   3713  CD2 TRP D 457      38.448  -6.572  31.424  1.00271.74           C
ATOM   3714  CD1 TRP D 457      37.394  -4.664  31.945  1.00271.74           C
ATOM   3715  NE1 TRP D 457      38.295  -4.934  32.945  1.00271.74           N
ATOM   3716  CE2 TRP D 457      38.957  -6.104  32.634  1.00271.74           C
ATOM   3717  CE3 TRP D 457      38.929  -7.714  30.842  1.00271.74           C
ATOM   3718  CZ2 TRP D 457      39.951  -6.772  33.286  1.00271.74           C
ATOM   3719  CZ3 TRP D 457      39.919  -8.395  31.513  1.00271.74           C
ATOM   3720  CH2 TRP D 457      40.419  -7.933  32.711  1.00271.74           C
ATOM   3721  C   TRP D 457      34.565  -5.526  28.467  1.00271.74           C
ATOM   3722  O   TRP D 457      34.902  -6.037  27.400  1.00271.74           O
ATOM   3723  N   SER D 458      33.753  -4.398  28.418  1.00131.98           N
ATOM   3724  CA  SER D 458      33.212  -3.824  27.165  1.00131.98           C
ATOM   3725  CB  SER D 458      31.817  -4.366  26.798  1.00131.98           C
ATOM   3726  OG  SER D 458      31.368  -3.770  25.589  1.00131.98           O
ATOM   3727  C   SER D 458      33.073  -2.313  27.284  1.00131.98           C
ATOM   3728  O   SER D 458      32.730  -1.801  28.347  1.00131.98           O
ATOM   3729  N   HIS D 459      33.333  -1.545  26.187  1.00 73.75           N
ATOM   3730  CA  HIS D 459      33.204  -0.101  26.209  1.00 73.75           C
ATOM   3731  ND1 HIS D 459      36.555  -0.704  26.803  1.00 73.75           N
ATOM   3732  CG  HIS D 459      35.717   0.274  26.305  1.00 73.75           C
ATOM   3733  CB  HIS D 459      34.380   0.614  26.898  1.00 73.75           C
ATOM   3734  NE2 HIS D 459      37.587   0.183  25.043  1.00 73.75           N
ATOM   3735  CD2 HIS D 459      36.363   0.801  25.232  1.00 73.75           C
ATOM   3736  CE1 HIS D 459      37.656  -0.714  26.012  1.00 73.75           C
ATOM   3737  C   HIS D 459      33.150   0.401  24.794  1.00 73.75           C
ATOM   3738  O   HIS D 459      33.546  -0.294  23.863  1.00 73.75           O
ATOM   3739  N   ASN D 460      32.663   1.644  24.589  1.00 80.06           N
ATOM   3740  CA  ASN D 460      32.593   2.169  23.252  1.00 80.06           C
ATOM   3741  CB  ASN D 460      31.715   3.416  23.112  1.00 80.06           C
ATOM   3742  CG  ASN D 460      32.145   4.428  24.144  1.00 80.06           C
ATOM   3743  OD1 ASN D 460      33.140   5.134  23.992  1.00 80.06           O
ATOM   3744  ND2 ASN D 460      31.340   4.491  25.234  1.00 80.06           N
ATOM   3745  C   ASN D 460      33.980   2.448  22.765  1.00 80.06           C
ATOM   3746  O   ASN D 460      34.930   2.485  23.542  1.00 80.06           O
ATOM   3747  N   ASP D 461      34.122   2.659  21.444  1.00101.31           N
ATOM   3748  CA  ASP D 461      35.399   2.815  20.804  1.00101.31           C
ATOM   3749  CB  ASP D 461      35.267   3.083  19.292  1.00101.31           C
ATOM   3750  CG  ASP D 461      36.639   2.993  18.639  1.00101.31           C
ATOM   3751  OD1 ASP D 461      37.511   3.847  18.946  1.00101.31           O
ATOM   3752  OD2 ASP D 461      36.823   2.070  17.801  1.00101.31           O
ATOM   3753  C   ASP D 461      36.144   3.964  21.420  1.00101.31           C
ATOM   3754  O   ASP D 461      37.372   3.950  21.476  1.00101.31           O
ATOM   3755  N   ASP D 462      35.432   5.018  21.854  1.00 63.27           N
ATOM   3756  CA  ASP D 462      36.053   6.167  22.463  1.00 63.27           C
ATOM   3757  CB  ASP D 462      35.095   7.360  22.596  1.00 63.27           C
ATOM   3758  CG  ASP D 462      34.997   8.001  21.221  1.00 63.27           C
ATOM   3759  OD1 ASP D 462      36.014   8.601  20.780  1.00 63.27           O
ATOM   3760  OD2 ASP D 462      33.906   7.908  20.598  1.00 63.27           O
ATOM   3761  C   ASP D 462      36.594   5.848  23.826  1.00 63.27           C
ATOM   3762  O   ASP D 462      37.561   6.471  24.261  1.00 63.27           O
ATOM   3763  N   GLY D 463      35.972   4.894  24.548  1.00 44.58           N
ATOM   3764  CA  GLY D 463      36.421   4.549  25.869  1.00 44.58           C
ATOM   3765  C   GLY D 463      35.644   5.327  26.895  1.00 44.58           C
ATOM   3766  O   GLY D 463      36.050   5.388  28.054  1.00 44.58           O
ATOM   3767  N   GLY D 464      34.556   6.014  26.485  1.00 65.47           N
ATOM   3768  CA  GLY D 464      33.772   6.775  27.428  1.00 65.47           C
ATOM   3769  C   GLY D 464      32.945   5.933  28.358  1.00 65.47           C
ATOM   3770  O   GLY D 464      33.097   5.997  29.577  1.00 65.47           O
ATOM   3771  N   ASP D 465      32.071   5.077  27.797  1.00111.84           N
ATOM   3772  CA  ASP D 465      31.164   4.323  28.609  1.00111.84           C
ATOM   3773  CB  ASP D 465      29.727   4.343  28.076  1.00111.84           C
ATOM   3774  CG  ASP D 465      28.841   3.943  29.236  1.00111.84           C
ATOM   3775  OD1 ASP D 465      29.019   2.808  29.752  1.00111.84           O
ATOM   3776  OD2 ASP D 465      27.980   4.775  29.627  1.00111.84           O
ATOM   3777  C   ASP D 465      31.638   2.905  28.648  1.00111.84           C
ATOM   3778  O   ASP D 465      31.965   2.314  27.619  1.00111.84           O
ATOM   3779  N   TRP D 466      31.679   2.339  29.870  1.00104.56           N
ATOM   3780  CA  TRP D 466      32.177   1.023  30.132  1.00104.56           C
ATOM   3781  CB  TRP D 466      33.397   1.028  31.069  1.00104.56           C
ATOM   3782  CG  TRP D 466      34.666   1.575  30.468  1.00104.56           C
ATOM   3783  CD2 TRP D 466      35.884   0.823  30.357  1.00104.56           C
ATOM   3784  CD1 TRP D 466      34.933   2.821  29.980  1.00104.56           C
ATOM   3785  NE1 TRP D 466      36.239   2.888  29.556  1.00104.56           N
ATOM   3786  CE2 TRP D 466      36.837   1.666  29.787  1.00104.56           C
ATOM   3787  CE3 TRP D 466      36.185  -0.464  30.708  1.00104.56           C
ATOM   3788  CZ2 TRP D 466      38.112   1.233  29.556  1.00104.56           C
ATOM   3789  CZ3 TRP D 466      37.471  -0.899  30.469  1.00104.56           C
ATOM   3790  CH2 TRP D 466      38.415  -0.066  29.903  1.00104.56           C
ATOM   3791  C   TRP D 466      31.131   0.234  30.863  1.00104.56           C
ATOM   3792  O   TRP D 466      30.241   0.784  31.508  1.00104.56           O
ATOM   3793  N   ALA D 467      31.223  -1.106  30.756  1.00 64.46           N
ATOM   3794  CA  ALA D 467      30.348  -2.008  31.445  1.00 64.46           C
ATOM   3795  CB  ALA D 467      29.022  -2.267  30.710  1.00 64.46           C
ATOM   3796  C   ALA D 467      31.082  -3.311  31.516  1.00 64.46           C
ATOM   3797  O   ALA D 467      32.100  -3.490  30.848  1.00 64.46           O
ATOM   3798  N   CYS D 468      30.594  -4.250  32.356  1.00 68.78           N
ATOM   3799  CA  CYS D 468      31.243  -5.525  32.483  1.00 68.78           C
ATOM   3800  CB  CYS D 468      31.503  -5.908  33.949  1.00 68.78           C
ATOM   3801  SG  CYS D 468      32.543  -4.669  34.772  1.00 68.78           S
ATOM   3802  C   CYS D 468      30.308  -6.536  31.891  1.00 68.78           C
ATOM   3803  O   CYS D 468      29.097  -6.316  31.883  1.00 68.78           O
ATOM   3804  N   PHE D 469      30.842  -7.656  31.344  1.00 86.67           N
ATOM   3805  CA  PHE D 469      29.967  -8.632  30.752  1.00 86.67           C
ATOM   3806  CB  PHE D 469      29.675  -8.383  29.260  1.00 86.67           C
ATOM   3807  CG  PHE D 469      30.909  -8.678  28.474  1.00 86.67           C
ATOM   3808  CD1 PHE D 469      31.936  -7.768  28.383  1.00 86.67           C
ATOM   3809  CD2 PHE D 469      31.031  -9.879  27.813  1.00 86.67           C
ATOM   3810  CE1 PHE D 469      33.063  -8.058  27.650  1.00 86.67           C
ATOM   3811  CE2 PHE D 469      32.155 -10.175  27.078  1.00 86.67           C
ATOM   3812  CZ  PHE D 469      33.178  -9.262  26.997  1.00 86.67           C
ATOM   3813  C   PHE D 469      30.595  -9.988  30.836  1.00 86.67           C
ATOM   3814  O   PHE D 469      31.798 -10.133  31.046  1.00 86.67           O
ATOM   3815  N   ARG D 470      29.760 -11.035  30.688  1.00130.26           N
ATOM   3816  CA  ARG D 470      30.245 -12.385  30.667  1.00130.26           C
ATOM   3817  CB  ARG D 470      29.774 -13.232  31.860  1.00130.26           C
ATOM   3818  CG  ARG D 470      30.335 -12.757  33.202  1.00130.26           C
ATOM   3819  CD  ARG D 470      29.871 -13.594  34.397  1.00130.26           C
ATOM   3820  NE  ARG D 470      28.396 -13.428  34.521  1.00130.26           N
ATOM   3821  CZ  ARG D 470      27.555 -14.248  33.825  1.00130.26           C
ATOM   3822  NH1 ARG D 470      28.065 -15.225  33.020  1.00130.26           N
ATOM   3823  NH2 ARG D 470      26.204 -14.091  33.936  1.00130.26           N
ATOM   3824  C   ARG D 470      29.665 -12.989  29.431  1.00130.26           C
ATOM   3825  O   ARG D 470      28.558 -12.642  29.020  1.00130.26           O
ATOM   3826  N   GLY D 471      30.400 -13.912  28.787  1.00 36.24           N
ATOM   3827  CA  GLY D 471      29.875 -14.458  27.571  1.00 36.24           C
ATOM   3828  C   GLY D 471      29.828 -15.947  27.667  1.00 36.24           C
ATOM   3829  O   GLY D 471      30.650 -16.570  28.335  1.00 36.24           O
ATOM   3830  N   GLU D 472      28.828 -16.546  26.988  1.00 73.93           N
ATOM   3831  CA  GLU D 472      28.693 -17.972  26.918  1.00 73.93           C
ATOM   3832  CB  GLU D 472      27.518 -18.524  27.744  1.00 73.93           C
ATOM   3833  CG  GLU D 472      27.392 -20.047  27.684  1.00 73.93           C
ATOM   3834  CD  GLU D 472      26.202 -20.453  28.543  1.00 73.93           C
ATOM   3835  OE1 GLU D 472      25.547 -19.541  29.116  1.00 73.93           O
ATOM   3836  OE2 GLU D 472      25.931 -21.680  28.636  1.00 73.93           O
ATOM   3837  C   GLU D 472      28.416 -18.283  25.480  1.00 73.93           C
ATOM   3838  O   GLU D 472      27.700 -17.538  24.814  1.00 73.93           O
ATOM   3839  N   GLN D 473      28.979 -19.393  24.957  1.00 90.71           N
ATOM   3840  CA  GLN D 473      28.789 -19.722  23.569  1.00 90.71           C
ATOM   3841  CB  GLN D 473      29.944 -20.565  23.000  1.00 90.71           C
ATOM   3842  CG  GLN D 473      29.791 -20.930  21.523  1.00 90.71           C
ATOM   3843  CD  GLN D 473      31.009 -21.755  21.131  1.00 90.71           C
ATOM   3844  OE1 GLN D 473      31.791 -22.173  21.982  1.00 90.71           O
ATOM   3845  NE2 GLN D 473      31.182 -21.992  19.804  1.00 90.71           N
ATOM   3846  C   GLN D 473      27.526 -20.511  23.452  1.00 90.71           C
ATOM   3847  O   GLN D 473      27.506 -21.725  23.651  1.00 90.71           O
ATOM   3848  N   ILE D 474      26.410 -19.800  23.215  1.00100.95           N
ATOM   3849  CA  ILE D 474      25.124 -20.422  23.092  1.00100.95           C
ATOM   3850  CB  ILE D 474      23.994 -19.468  23.373  1.00100.95           C
ATOM   3851  CG1 ILE D 474      23.979 -18.306  22.365  0.00100.95           C
ATOM   3852  CG2 ILE D 474      24.121 -19.015  24.837  0.00100.95           C
ATOM   3853  CD1 ILE D 474      22.697 -17.476  22.413  1.00100.95           C
ATOM   3854  C   ILE D 474      24.874 -21.036  21.762  1.00100.95           C
ATOM   3855  O   ILE D 474      24.562 -22.218  21.676  1.00100.95           O
ATOM   3856  N   MET D 475      25.030 -20.291  20.656  1.00192.81           N
ATOM   3857  CA  MET D 475      24.632 -20.993  19.478  1.00192.81           C
ATOM   3858  CB  MET D 475      24.037 -20.120  18.364  1.00192.81           C
ATOM   3859  CG  MET D 475      22.708 -19.466  18.750  1.00192.81           C
ATOM   3860  SD  MET D 475      21.340 -20.634  19.018  1.00192.81           S
ATOM   3861  CE  MET D 475      20.116 -19.355  19.421  1.00192.81           C
ATOM   3862  C   MET D 475      25.845 -21.654  18.968  1.00192.81           C
ATOM   3863  O   MET D 475      26.347 -21.327  17.894  1.00192.81           O
ATOM   3864  N   ARG D 476      26.290 -22.642  19.759  1.00 87.87           N
ATOM   3865  CA  ARG D 476      27.436 -23.451  19.491  1.00 87.87           C
ATOM   3866  CB  ARG D 476      27.132 -24.638  18.561  1.00 87.87           C
ATOM   3867  CG  ARG D 476      26.178 -25.665  19.174  1.00 87.87           C
ATOM   3868  CD  ARG D 476      25.876 -26.848  18.253  1.00 87.87           C
ATOM   3869  NE  ARG D 476      24.944 -27.756  18.981  1.00 87.87           N
ATOM   3870  CZ  ARG D 476      24.321 -28.771  18.314  1.00 87.87           C
ATOM   3871  NH1 ARG D 476      24.549 -28.953  16.981  1.00 87.87           N
ATOM   3872  NH2 ARG D 476      23.470 -29.604  18.981  1.00 87.87           N
ATOM   3873  C   ARG D 476      28.546 -22.624  18.865  1.00 87.87           C
ATOM   3874  O   ARG D 476      28.573 -21.388  19.106  1.00 87.87           O
ATOM   3875  OXT ARG D 476      29.387 -23.217  18.138  1.00 87.87           O
TER    3876      ARG D 476
ATOM   3877  N   LEU E 477      59.943  -0.940  -1.762  1.00151.17           N
ATOM   3878  CA  LEU E 477      60.577  -1.412  -0.510  1.00151.17           C
ATOM   3879  CB  LEU E 477      60.030  -2.774  -0.053  1.00151.17           C
ATOM   3880  CG  LEU E 477      58.594  -2.752   0.497  1.00151.17           C
ATOM   3881  CD1 LEU E 477      58.162  -4.161   0.925  1.00151.17           C
ATOM   3882  CD2 LEU E 477      58.448  -1.738   1.640  1.00151.17           C
ATOM   3883  C   LEU E 477      62.050  -1.586  -0.656  1.00151.17           C
ATOM   3884  O   LEU E 477      62.556  -1.955  -1.715  1.00151.17           O
ATOM   3885  N   PRO E 478      62.735  -1.294   0.413  1.00 67.34           N
ATOM   3886  CA  PRO E 478      64.165  -1.447   0.411  1.00 67.34           C
ATOM   3887  CD  PRO E 478      62.316  -0.170   1.234  1.00 67.34           C
ATOM   3888  CB  PRO E 478      64.684  -0.569   1.544  1.00 67.34           C
ATOM   3889  CG  PRO E 478      63.611   0.522   1.685  1.00 67.34           C
ATOM   3890  C   PRO E 478      64.550  -2.879   0.578  1.00 67.34           C
ATOM   3891  O   PRO E 478      63.737  -3.669   1.056  1.00 67.34           O
ATOM   3892  N   GLU E 479      65.773  -3.234   0.144  1.00 82.69           N
ATOM   3893  CA  GLU E 479      66.293  -4.560   0.315  1.00 82.69           C
ATOM   3894  CB  GLU E 479      67.576  -4.804  -0.500  1.00 82.69           C
ATOM   3895  CG  GLU E 479      68.718  -3.842  -0.171  1.00 82.69           C
ATOM   3896  CD  GLU E 479      69.899  -4.214  -1.057  1.00 82.69           C
ATOM   3897  OE1 GLU E 479      69.794  -5.240  -1.780  1.00 82.69           O
ATOM   3898  OE2 GLU E 479      70.922  -3.479  -1.025  1.00 82.69           O
ATOM   3899  C   GLU E 479      66.605  -4.772   1.762  1.00 82.69           C
ATOM   3900  O   GLU E 479      66.391  -5.862   2.290  1.00 82.69           O
ATOM   3901  N   LYS E 480      67.137  -3.732   2.443  1.00165.07           N
ATOM   3902  CA  LYS E 480      67.489  -3.883   3.827  1.00165.07           C
ATOM   3903  CB  LYS E 480      69.004  -3.877   4.094  1.00165.07           C
ATOM   3904  CG  LYS E 480      69.661  -2.525   3.817  1.00165.07           C
ATOM   3905  CD  LYS E 480      69.610  -2.105   2.348  1.00165.07           C
ATOM   3906  CE  LYS E 480      70.842  -2.546   1.556  1.00165.07           C
ATOM   3907  NZ  LYS E 480      70.995  -4.015   1.634  1.00165.07           N
ATOM   3908  C   LYS E 480      66.929  -2.726   4.597  1.00165.07           C
ATOM   3909  O   LYS E 480      66.697  -1.653   4.041  1.00165.07           O
ATOM   3910  N   PHE E 481      66.666  -2.934   5.907  1.00 55.00           N
ATOM   3911  CA  PHE E 481      66.173  -1.854   6.718  1.00 55.00           C
ATOM   3912  CB  PHE E 481      64.641  -1.714   6.680  1.00 55.00           C
ATOM   3913  CG  PHE E 481      64.288  -0.449   7.384  1.00 55.00           C
ATOM   3914  CD1 PHE E 481      64.174  -0.411   8.754  1.00 55.00           C
ATOM   3915  CD2 PHE E 481      64.071   0.705   6.665  1.00 55.00           C
ATOM   3916  CE1 PHE E 481      63.848   0.761   9.397  1.00 55.00           C
ATOM   3917  CE2 PHE E 481      63.745   1.879   7.302  1.00 55.00           C
ATOM   3918  CZ  PHE E 481      63.633   1.908   8.671  1.00 55.00           C
ATOM   3919  C   PHE E 481      66.566  -2.101   8.147  1.00 55.00           C
ATOM   3920  O   PHE E 481      66.555  -3.235   8.625  1.00 55.00           O
ATOM   3921  N   ASP E 482      66.934  -1.021   8.868  1.00 88.44           N
ATOM   3922  CA  ASP E 482      67.306  -1.122  10.251  1.00 88.44           C
ATOM   3923  CB  ASP E 482      68.822  -1.325  10.442  1.00 88.44           C
ATOM   3924  CG  ASP E 482      69.108  -1.705  11.889  1.00 88.44           C
ATOM   3925  OD1 ASP E 482      68.238  -1.444  12.761  1.00 88.44           O
ATOM   3926  OD2 ASP E 482      70.208  -2.267  12.138  1.00 88.44           O
ATOM   3927  C   ASP E 482      66.931   0.189  10.879  1.00 88.44           C
ATOM   3928  O   ASP E 482      67.481   1.232  10.533  1.00 88.44           O
ATOM   3929  N   TRP E 483      65.983   0.167  11.834  1.00109.09           N
ATOM   3930  CA  TRP E 483      65.497   1.366  12.460  1.00109.09           C
ATOM   3931  CB  TRP E 483      64.231   1.173  13.304  1.00109.09           C
ATOM   3932  CG  TRP E 483      63.001   1.058  12.438  1.00109.09           C
ATOM   3933  CD2 TRP E 483      62.447   2.173  11.717  1.00109.09           C
ATOM   3934  CD1 TRP E 483      62.229  -0.023  12.134  1.00109.09           C
ATOM   3935  NE1 TRP E 483      61.219   0.349  11.275  1.00109.09           N
ATOM   3936  CE2 TRP E 483      61.345   1.695  11.010  1.00109.09           C
ATOM   3937  CE3 TRP E 483      62.829   3.480  11.650  1.00109.09           C
ATOM   3938  CZ2 TRP E 483      60.603   2.528  10.219  1.00109.09           C
ATOM   3939  CZ3 TRP E 483      62.078   4.319  10.856  1.00109.09           C
ATOM   3940  CH2 TRP E 483      60.986   3.850  10.155  1.00109.09           C
ATOM   3941  C   TRP E 483      66.556   2.019  13.285  1.00109.09           C
ATOM   3942  O   TRP E 483      66.422   3.185  13.655  1.00109.09           O
ATOM   3943  N   ARG E 484      67.571   1.245  13.699  1.00105.09           N
ATOM   3944  CA  ARG E 484      68.683   1.751  14.451  1.00105.09           C
ATOM   3945  CB  ARG E 484      69.564   0.626  15.014  1.00105.09           C
ATOM   3946  CG  ARG E 484      68.830  -0.237  16.044  1.00105.09           C
ATOM   3947  CD  ARG E 484      69.653  -1.423  16.545  1.00105.09           C
ATOM   3948  NE  ARG E 484      69.936  -2.284  15.363  1.00105.09           N
ATOM   3949  CZ  ARG E 484      70.734  -3.383  15.491  1.00105.09           C
ATOM   3950  NH1 ARG E 484      71.254  -3.710  16.710  1.00105.09           N
ATOM   3951  NH2 ARG E 484      71.012  -4.153  14.399  1.00105.09           N
ATOM   3952  C   ARG E 484      69.526   2.627  13.574  1.00105.09           C
ATOM   3953  O   ARG E 484      70.141   3.576  14.058  1.00105.09           O
ATOM   3954  N   ASP E 485      69.627   2.313  12.266  1.00 62.95           N
ATOM   3955  CA  ASP E 485      70.480   3.119  11.439  1.00 62.95           C
ATOM   3956  CB  ASP E 485      71.786   2.398  11.061  1.00 62.95           C
ATOM   3957  CG  ASP E 485      72.732   3.400  10.418  1.00 62.95           C
ATOM   3958  OD1 ASP E 485      72.293   4.551  10.160  1.00 62.95           O
ATOM   3959  OD2 ASP E 485      73.911   3.026  10.175  1.00 62.95           O
ATOM   3960  C   ASP E 485      69.773   3.460  10.168  1.00 62.95           C
ATOM   3961  O   ASP E 485      69.881   2.744   9.173  1.00 62.95           O
ATOM   3962  N   VAL E 486      69.029   4.580  10.170  1.00 80.40           N
ATOM   3963  CA  VAL E 486      68.350   5.006   8.987  1.00 80.40           C
ATOM   3964  CB  VAL E 486      66.915   5.314   9.301  1.00 80.40           C
ATOM   3965  CG1 VAL E 486      66.196   5.785   8.041  1.00 80.40           C
ATOM   3966  CG2 VAL E 486      66.281   4.063   9.930  1.00 80.40           C
ATOM   3967  C   VAL E 486      69.037   6.267   8.573  1.00 80.40           C
ATOM   3968  O   VAL E 486      68.646   7.365   8.968  1.00 80.40           O
ATOM   3969  N   GLY E 487      70.091   6.134   7.747  1.00 28.64           N
ATOM   3970  CA  GLY E 487      70.794   7.294   7.287  1.00 28.64           C
ATOM   3971  C   GLY E 487      71.601   7.871   8.416  1.00 28.64           C
ATOM   3972  O   GLY E 487      71.886   9.067   8.428  1.00 28.64           O
ATOM   3973  N   GLY E 488      71.987   7.042   9.406  1.00 30.47           N
ATOM   3974  CA  GLY E 488      72.829   7.513  10.473  1.00 30.47           C
ATOM   3975  C   GLY E 488      72.028   7.795  11.715  1.00 30.47           C
ATOM   3976  O   GLY E 488      72.595   7.910  12.800  1.00 30.47           O
ATOM   3977  N   ILE E 489      70.690   7.896  11.611  1.00104.08           N
ATOM   3978  CA  ILE E 489      69.891   8.224  12.768  1.00104.08           C
ATOM   3979  CB  ILE E 489      68.683   9.054  12.439  1.00104.08           C
ATOM   3980  CG1 ILE E 489      69.095  10.407  11.831  1.00104.08           C
ATOM   3981  CG2 ILE E 489      67.850   9.197  13.721  1.00104.08           C
ATOM   3982  CD1 ILE E 489      69.885  11.290  12.795  1.00104.08           C
ATOM   3983  C   ILE E 489      69.384   6.971  13.428  1.00104.08           C
ATOM   3984  O   ILE E 489      69.039   6.000  12.755  1.00104.08           O
ATOM   3985  N   ASP E 490      69.354   6.958  14.786  1.00 70.91           N
ATOM   3986  CA  ASP E 490      68.890   5.832  15.566  1.00 70.91           C
ATOM   3987  CB  ASP E 490      69.837   5.453  16.715  1.00 70.91           C
ATOM   3988  CG  ASP E 490      69.239   4.262  17.454  1.00 70.91           C
ATOM   3989  OD1 ASP E 490      68.487   3.482  16.809  1.00 70.91           O
ATOM   3990  OD2 ASP E 490      69.511   4.125  18.676  1.00 70.91           O
ATOM   3991  C   ASP E 490      67.562   6.160  16.210  1.00 70.91           C
ATOM   3992  O   ASP E 490      67.440   7.134  16.949  1.00 70.91           O
ATOM   3993  N   TYR E 491      66.511   5.408  15.829  1.00139.64           N
ATOM   3994  CA  TYR E 491      65.147   5.436  16.307  1.00139.64           C
ATOM   3995  CB  TYR E 491      64.137   5.168  15.184  1.00139.64           C
ATOM   3996  CG  TYR E 491      64.269   6.357  14.291  1.00139.64           C
ATOM   3997  CD1 TYR E 491      63.637   7.537  14.614  1.00139.64           C
ATOM   3998  CD2 TYR E 491      65.028   6.303  13.145  1.00139.64           C
ATOM   3999  CE1 TYR E 491      63.754   8.643  13.806  1.00139.64           C
ATOM   4000  CE2 TYR E 491      65.150   7.405  12.332  1.00139.64           C
ATOM   4001  CZ  TYR E 491      64.512   8.577  12.661  1.00139.64           C
ATOM   4002  OH  TYR E 491      64.637   9.710  11.828  1.00139.64           O
ATOM   4003  C   TYR E 491      64.837   4.561  17.505  1.00139.64           C
ATOM   4004  O   TYR E 491      63.779   4.716  18.111  1.00139.64           O
ATOM   4005  N   VAL E 492      65.647   3.521  17.797  1.00 63.45           N
ATOM   4006  CA  VAL E 492      65.279   2.586  18.836  1.00 63.45           C
ATOM   4007  CB  VAL E 492      65.735   1.187  18.534  1.00 63.45           C
ATOM   4008  CG1 VAL E 492      65.304   0.257  19.681  1.00 63.45           C
ATOM   4009  CG2 VAL E 492      65.184   0.784  17.156  1.00 63.45           C
ATOM   4010  C   VAL E 492      65.843   2.968  20.175  1.00 63.45           C
ATOM   4011  O   VAL E 492      66.972   3.439  20.289  1.00 63.45           O
ATOM   4012  N   SER E 493      65.039   2.754  21.244  1.00 52.91           N
ATOM   4013  CA  SER E 493      65.441   3.060  22.593  1.00 52.91           C
ATOM   4014  CB  SER E 493      64.273   3.109  23.588  1.00 52.91           C
ATOM   4015  OG  SER E 493      63.686   1.822  23.697  1.00 52.91           O
ATOM   4016  C   SER E 493      66.372   1.975  23.042  1.00 52.91           C
ATOM   4017  O   SER E 493      66.480   0.937  22.396  1.00 52.91           O
ATOM   4018  N   PRO E 494      67.035   2.192  24.150  1.00 71.09           N
ATOM   4019  CA  PRO E 494      68.034   1.266  24.620  1.00 71.09           C
ATOM   4020  CD  PRO E 494      67.326   3.555  24.568  1.00 71.09           C
ATOM   4021  CB  PRO E 494      68.793   2.000  25.723  1.00 71.09           C
ATOM   4022  CG  PRO E 494      68.661   3.481  25.328  1.00 71.09           C
ATOM   4023  C   PRO E 494      67.518  -0.071  25.042  1.00 71.09           C
ATOM   4024  O   PRO E 494      66.344  -0.197  25.388  1.00 71.09           O
ATOM   4025  N   VAL E 495      68.402  -1.088  24.992  1.00 34.91           N
ATOM   4026  CA  VAL E 495      68.066  -2.428  25.379  1.00 34.91           C
ATOM   4027  CB  VAL E 495      69.112  -3.437  24.996  1.00 34.91           C
ATOM   4028  CG1 VAL E 495      68.698  -4.812  25.545  1.00 34.91           C
ATOM   4029  CG2 VAL E 495      69.288  -3.403  23.469  1.00 34.91           C
ATOM   4030  C   VAL E 495      67.951  -2.437  26.871  1.00 34.91           C
ATOM   4031  O   VAL E 495      68.677  -1.726  27.565  1.00 34.91           O
ATOM   4032  N   ARG E 496      67.011  -3.244  27.397  1.00 84.56           N
ATOM   4033  CA  ARG E 496      66.765  -3.330  28.812  1.00 84.56           C
ATOM   4034  CB  ARG E 496      65.343  -2.917  29.213  1.00 84.56           C
ATOM   4035  CG  ARG E 496      64.995  -1.435  29.120  1.00 84.56           C
ATOM   4036  CD  ARG E 496      63.484  -1.239  29.266  1.00 84.56           C
ATOM   4037  NE  ARG E 496      63.202   0.195  29.535  1.00 84.56           N
ATOM   4038  CZ  ARG E 496      62.993   0.611  30.818  1.00 84.56           C
ATOM   4039  NH1 ARG E 496      63.104  -0.269  31.857  1.00 84.56           N
ATOM   4040  NH2 ARG E 496      62.656   1.910  31.062  1.00 84.56           N
ATOM   4041  C   ARG E 496      66.825  -4.771  29.214  1.00 84.56           C
ATOM   4042  O   ARG E 496      66.915  -5.665  28.373  1.00 84.56           O
ATOM   4043  N   ASP E 497      66.790  -5.023  30.541  1.00 48.97           N
ATOM   4044  CA  ASP E 497      66.802  -6.369  31.047  1.00 48.97           C
ATOM   4045  CB  ASP E 497      67.996  -6.644  31.978  1.00 48.97           C
ATOM   4046  CG  ASP E 497      68.102  -8.143  32.223  1.00 48.97           C
ATOM   4047  OD1 ASP E 497      67.138  -8.875  31.875  1.00 48.97           O
ATOM   4048  OD2 ASP E 497      69.155  -8.575  32.764  1.00 48.97           O
ATOM   4049  C   ASP E 497      65.542  -6.584  31.842  1.00 48.97           C
ATOM   4050  O   ASP E 497      65.268  -5.868  32.803  1.00 48.97           O
ATOM   4051  N   GLN E 498      64.725  -7.579  31.432  1.00 65.60           N
ATOM   4052  CA  GLN E 498      63.488  -7.934  32.075  1.00 65.60           C
ATOM   4053  CB  GLN E 498      62.627  -8.903  31.243  1.00 65.60           C
ATOM   4054  CG  GLN E 498      63.261 -10.274  31.007  1.00 65.60           C
ATOM   4055  CD  GLN E 498      62.287 -11.097  30.174  1.00 65.60           C
ATOM   4056  OE1 GLN E 498      61.090 -11.143  30.450  1.00 65.60           O
ATOM   4057  NE2 GLN E 498      62.815 -11.763  29.109  1.00 65.60           N
ATOM   4058  C   GLN E 498      63.759  -8.557  33.412  1.00 65.60           C
ATOM   4059  O   GLN E 498      62.920  -8.501  34.312  1.00 65.60           O
ATOM   4060  N   GLY E 499      64.916  -9.226  33.557  1.00 28.64           N
ATOM   4061  CA  GLY E 499      65.232  -9.833  34.816  1.00 28.64           C
ATOM   4062  C   GLY E 499      64.462 -11.111  34.904  1.00 28.64           C
ATOM   4063  O   GLY E 499      64.103 -11.710  33.893  1.00 28.64           O
ATOM   4064  N   ILE E 500      64.199 -11.551  36.147  1.00 88.23           N
ATOM   4065  CA  ILE E 500      63.539 -12.781  36.481  1.00 88.23           C
ATOM   4066  CB  ILE E 500      63.533 -13.052  37.959  1.00 88.23           C
ATOM   4067  CG1 ILE E 500      64.969 -13.205  38.490  1.00 88.23           C
ATOM   4068  CG2 ILE E 500      62.656 -14.292  38.201  1.00 88.23           C
ATOM   4069  CD1 ILE E 500      65.781 -11.911  38.463  1.00 88.23           C
ATOM   4070  C   ILE E 500      62.106 -12.789  36.030  1.00 88.23           C
ATOM   4071  O   ILE E 500      61.584 -13.834  35.651  1.00 88.23           O
ATOM   4072  N   CYS E 501      61.421 -11.632  36.095  1.00 72.76           N
ATOM   4073  CA  CYS E 501      60.002 -11.537  35.853  1.00 72.76           C
ATOM   4074  CB  CYS E 501      59.492 -10.118  36.177  1.00 72.76           C
ATOM   4075  SG  CYS E 501      57.707  -9.864  35.971  1.00 72.76           S
ATOM   4076  C   CYS E 501      59.662 -11.868  34.421  1.00 72.76           C
ATOM   4077  O   CYS E 501      60.384 -11.507  33.495  1.00 72.76           O
ATOM   4078  N   GLY E 502      58.520 -12.562  34.197  1.00 56.96           N
ATOM   4079  CA  GLY E 502      58.144 -12.940  32.856  1.00 56.96           C
ATOM   4080  C   GLY E 502      57.441 -11.773  32.235  1.00 56.96           C
ATOM   4081  O   GLY E 502      56.265 -11.848  31.874  1.00 56.96           O
ATOM   4082  N   SER E 503      58.188 -10.657  32.124  1.00146.42           N
ATOM   4083  CA  SER E 503      57.774  -9.373  31.627  1.00146.42           C
ATOM   4084  CB  SER E 503      58.506  -8.197  32.297  1.00146.42           C
ATOM   4085  OG  SER E 503      57.975  -7.942  33.587  1.00146.42           O
ATOM   4086  C   SER E 503      57.953  -9.150  30.148  1.00146.42           C
ATOM   4087  O   SER E 503      57.701  -8.034  29.699  1.00146.42           O
ATOM   4088  N   CYS E 504      58.350 -10.151  29.340  1.00 66.48           N
ATOM   4089  CA  CYS E 504      58.732  -9.899  27.969  1.00 66.48           C
ATOM   4090  CB  CYS E 504      59.032 -11.195  27.195  1.00 66.48           C
ATOM   4091  SG  CYS E 504      57.594 -12.302  27.099  1.00 66.48           S
ATOM   4092  C   CYS E 504      57.680  -9.136  27.205  1.00 66.48           C
ATOM   4093  O   CYS E 504      58.004  -8.177  26.507  1.00 66.48           O
ATOM   4094  N   TYR E 505      56.392  -9.487  27.354  1.00 69.78           N
ATOM   4095  CA  TYR E 505      55.341  -8.850  26.600  1.00 69.78           C
ATOM   4096  CB  TYR E 505      53.941  -9.413  26.918  1.00 69.78           C
ATOM   4097  CG  TYR E 505      53.600  -9.131  28.343  1.00 69.78           C
ATOM   4098  CD1 TYR E 505      54.101  -9.915  29.357  1.00 69.78           C
ATOM   4099  CD2 TYR E 505      52.761  -8.088  28.665  1.00 69.78           C
ATOM   4100  CE1 TYR E 505      53.780  -9.656  30.669  1.00 69.78           C
ATOM   4101  CE2 TYR E 505      52.436  -7.823  29.975  1.00 69.78           C
ATOM   4102  CZ  TYR E 505      52.947  -8.608  30.980  1.00 69.78           C
ATOM   4103  OH  TYR E 505      52.615  -8.340  32.325  1.00 69.78           O
ATOM   4104  C   TYR E 505      55.330  -7.376  26.873  1.00 69.78           C
ATOM   4105  O   TYR E 505      55.084  -6.575  25.970  1.00 69.78           O
ATOM   4106  N   ALA E 506      55.545  -6.982  28.140  1.00 44.81           N
ATOM   4107  CA  ALA E 506      55.542  -5.592  28.502  1.00 44.81           C
ATOM   4108  CB  ALA E 506      55.649  -5.378  30.022  1.00 44.81           C
ATOM   4109  C   ALA E 506      56.699  -4.878  27.864  1.00 44.81           C
ATOM   4110  O   ALA E 506      56.545  -3.773  27.348  1.00 44.81           O
ATOM   4111  N   PHE E 507      57.898  -5.493  27.889  1.00 60.95           N
ATOM   4112  CA  PHE E 507      59.064  -4.861  27.335  1.00 60.95           C
ATOM   4113  CB  PHE E 507      60.364  -5.644  27.604  1.00 60.95           C
ATOM   4114  CG  PHE E 507      60.756  -5.394  29.024  1.00 60.95           C
ATOM   4115  CD1 PHE E 507      60.179  -6.084  30.067  1.00 60.95           C
ATOM   4116  CD2 PHE E 507      61.719  -4.452  29.308  1.00 60.95           C
ATOM   4117  CE1 PHE E 507      60.558  -5.833  31.367  1.00 60.95           C
ATOM   4118  CE2 PHE E 507      62.102  -4.197  30.604  1.00 60.95           C
ATOM   4119  CZ  PHE E 507      61.519  -4.888  31.638  1.00 60.95           C
ATOM   4120  C   PHE E 507      58.897  -4.680  25.855  1.00 60.95           C
ATOM   4121  O   PHE E 507      59.197  -3.615  25.318  1.00 60.95           O
ATOM   4122  N   ALA E 508      58.401  -5.714  25.150  1.00 29.31           N
ATOM   4123  CA  ALA E 508      58.233  -5.614  23.727  1.00 29.31           C
ATOM   4124  CB  ALA E 508      57.664  -6.900  23.105  1.00 29.31           C
ATOM   4125  C   ALA E 508      57.263  -4.509  23.443  1.00 29.31           C
ATOM   4126  O   ALA E 508      57.471  -3.696  22.543  1.00 29.31           O
ATOM   4127  N   SER E 509      56.177  -4.438  24.231  1.00 37.61           N
ATOM   4128  CA  SER E 509      55.158  -3.451  24.014  1.00 37.61           C
ATOM   4129  CB  SER E 509      53.989  -3.573  25.006  1.00 37.61           C
ATOM   4130  OG  SER E 509      53.313  -4.807  24.815  1.00 37.61           O
ATOM   4131  C   SER E 509      55.726  -2.072  24.165  1.00 37.61           C
ATOM   4132  O   SER E 509      55.521  -1.223  23.301  1.00 37.61           O
ATOM   4133  N   THR E 510      56.465  -1.813  25.262  1.00101.78           N
ATOM   4134  CA  THR E 510      57.006  -0.503  25.506  1.00101.78           C
ATOM   4135  CB  THR E 510      57.708  -0.396  26.831  1.00101.78           C
ATOM   4136  OG1 THR E 510      58.078   0.952  27.080  1.00101.78           O
ATOM   4137  CG2 THR E 510      58.951  -1.302  26.823  1.00101.78           C
ATOM   4138  C   THR E 510      57.990  -0.173  24.429  1.00101.78           C
ATOM   4139  O   THR E 510      58.040   0.958  23.948  1.00101.78           O
ATOM   4140  N   ALA E 511      58.791  -1.168  24.007  1.00 31.54           N
ATOM   4141  CA  ALA E 511      59.814  -0.937  23.031  1.00 31.54           C
ATOM   4142  CB  ALA E 511      60.618  -2.207  22.701  1.00 31.54           C
ATOM   4143  C   ALA E 511      59.196  -0.457  21.756  1.00 31.54           C
ATOM   4144  O   ALA E 511      59.710   0.464  21.122  1.00 31.54           O
ATOM   4145  N   THR E 512      58.073  -1.069  21.338  1.00105.82           N
ATOM   4146  CA  THR E 512      57.459  -0.664  20.106  1.00105.82           C
ATOM   4147  CB  THR E 512      56.254  -1.489  19.759  1.00105.82           C
ATOM   4148  OG1 THR E 512      55.239  -1.314  20.736  1.00105.82           O
ATOM   4149  CG2 THR E 512      56.673  -2.967  19.691  1.00105.82           C
ATOM   4150  C   THR E 512      57.005   0.762  20.221  1.00105.82           C
ATOM   4151  O   THR E 512      57.302   1.593  19.365  1.00105.82           O
ATOM   4152  N   GLN E 513      56.305   1.090  21.316  1.00 43.09           N
ATOM   4153  CA  GLN E 513      55.763   2.411  21.486  1.00 43.09           C
ATOM   4154  CB  GLN E 513      54.952   2.549  22.785  1.00 43.09           C
ATOM   4155  CG  GLN E 513      53.697   1.676  22.823  1.00 43.09           C
ATOM   4156  CD  GLN E 513      53.000   1.919  24.154  1.00 43.09           C
ATOM   4157  OE1 GLN E 513      51.956   1.335  24.438  1.00 43.09           O
ATOM   4158  NE2 GLN E 513      53.596   2.804  24.998  1.00 43.09           N
ATOM   4159  C   GLN E 513      56.866   3.422  21.551  1.00 43.09           C
ATOM   4160  O   GLN E 513      56.744   4.514  21.004  1.00 43.09           O
ATOM   4161  N   GLU E 514      57.973   3.104  22.240  1.00112.17           N
ATOM   4162  CA  GLU E 514      59.018   4.080  22.390  1.00112.17           C
ATOM   4163  CB  GLU E 514      60.019   3.720  23.506  1.00112.17           C
ATOM   4164  CG  GLU E 514      60.455   2.257  23.547  1.00112.17           C
ATOM   4165  CD  GLU E 514      61.017   2.018  24.944  1.00112.17           C
ATOM   4166  OE1 GLU E 514      61.942   2.772  25.345  1.00112.17           O
ATOM   4167  OE2 GLU E 514      60.515   1.092  25.636  1.00112.17           O
ATOM   4168  C   GLU E 514      59.698   4.395  21.085  1.00112.17           C
ATOM   4169  O   GLU E 514      60.022   5.554  20.827  1.00112.17           O
ATOM   4170  N   SER E 515      59.943   3.388  20.222  1.00 38.37           N
ATOM   4171  CA  SER E 515      60.582   3.653  18.961  1.00 38.37           C
ATOM   4172  CB  SER E 515      60.941   2.368  18.197  1.00 38.37           C
ATOM   4173  OG  SER E 515      59.760   1.665  17.840  1.00 38.37           O
ATOM   4174  C   SER E 515      59.659   4.451  18.086  1.00 38.37           C
ATOM   4175  O   SER E 515      60.070   5.416  17.443  1.00 38.37           O
ATOM   4176  N   ARG E 516      58.367   4.075  18.059  1.00 65.26           N
ATOM   4177  CA  ARG E 516      57.394   4.710  17.212  1.00 65.26           C
ATOM   4178  CB  ARG E 516      56.007   4.049  17.297  1.00 65.26           C
ATOM   4179  CG  ARG E 516      55.954   2.660  16.652  1.00 65.26           C
ATOM   4180  CD  ARG E 516      54.577   1.995  16.734  1.00 65.26           C
ATOM   4181  NE  ARG E 516      54.658   0.679  16.039  1.00 65.26           N
ATOM   4182  CZ  ARG E 516      54.212   0.554  14.754  1.00 65.26           C
ATOM   4183  NH1 ARG E 516      53.662   1.628  14.116  1.00 65.26           N
ATOM   4184  NH2 ARG E 516      54.307  -0.645  14.109  1.00 65.26           N
ATOM   4185  C   ARG E 516      57.249   6.156  17.581  1.00 65.26           C
ATOM   4186  O   ARG E 516      57.053   7.001  16.708  1.00 65.26           O
ATOM   4187  N   LEU E 517      57.299   6.489  18.885  1.00 96.96           N
ATOM   4188  CA  LEU E 517      57.220   7.877  19.253  1.00 96.96           C
ATOM   4189  CB  LEU E 517      57.212   8.179  20.766  1.00 96.96           C
ATOM   4190  CG  LEU E 517      55.831   8.132  21.447  1.00 96.96           C
ATOM   4191  CD1 LEU E 517      55.209   6.736  21.410  1.00 96.96           C
ATOM   4192  CD2 LEU E 517      55.900   8.712  22.868  1.00 96.96           C
ATOM   4193  C   LEU E 517      58.414   8.582  18.700  1.00 96.96           C
ATOM   4194  O   LEU E 517      58.310   9.717  18.239  1.00 96.96           O
ATOM   4195  N   ARG E 518      59.589   7.929  18.742  1.00 72.75           N
ATOM   4196  CA  ARG E 518      60.794   8.565  18.299  1.00 72.75           C
ATOM   4197  CB  ARG E 518      62.049   7.716  18.560  1.00 72.75           C
ATOM   4198  CG  ARG E 518      62.379   7.629  20.054  1.00 72.75           C
ATOM   4199  CD  ARG E 518      63.694   6.916  20.375  1.00 72.75           C
ATOM   4200  NE  ARG E 518      63.904   7.025  21.847  1.00 72.75           N
ATOM   4201  CZ  ARG E 518      65.030   6.505  22.418  1.00 72.75           C
ATOM   4202  NH1 ARG E 518      65.951   5.860  21.645  1.00 72.75           N
ATOM   4203  NH2 ARG E 518      65.240   6.635  23.760  1.00 72.75           N
ATOM   4204  C   ARG E 518      60.710   8.885  16.838  1.00 72.75           C
ATOM   4205  O   ARG E 518      61.040   9.994  16.423  1.00 72.75           O
ATOM   4206  N   VAL E 519      60.249   7.930  16.013  1.00101.63           N
ATOM   4207  CA  VAL E 519      60.162   8.150  14.596  1.00101.63           C
ATOM   4208  CB  VAL E 519      59.742   6.918  13.845  1.00101.63           C
ATOM   4209  CG1 VAL E 519      58.351   6.484  14.337  1.00101.63           C
ATOM   4210  CG2 VAL E 519      59.799   7.224  12.339  1.00101.63           C
ATOM   4211  C   VAL E 519      59.170   9.231  14.300  1.00101.63           C
ATOM   4212  O   VAL E 519      59.422  10.104  13.472  1.00101.63           O
ATOM   4213  N   MET E 520      58.015   9.214  14.986  1.00125.48           N
ATOM   4214  CA  MET E 520      56.966  10.140  14.670  1.00125.48           C
ATOM   4215  CB  MET E 520      55.709   9.911  15.522  1.00125.48           C
ATOM   4216  CG  MET E 520      55.146   8.500  15.361  1.00125.48           C
ATOM   4217  SD  MET E 520      54.715   8.051  13.653  1.00125.48           S
ATOM   4218  CE  MET E 520      54.317   6.325  14.048  1.00125.48           C
ATOM   4219  C   MET E 520      57.439  11.538  14.909  1.00125.48           C
ATOM   4220  O   MET E 520      57.157  12.441  14.127  1.00125.48           O
ATOM   4221  N   THR E 521      58.129  11.732  16.040  1.00158.67           N
ATOM   4222  CA  THR E 521      58.680  12.947  16.564  1.00158.67           C
ATOM   4223  CB  THR E 521      58.881  12.849  18.042  1.00158.67           C
ATOM   4224  OG1 THR E 521      59.202  14.122  18.565  1.00158.67           O
ATOM   4225  CG2 THR E 521      60.019  11.859  18.328  1.00158.67           C
ATOM   4226  C   THR E 521      59.995  13.296  15.937  1.00158.67           C
ATOM   4227  O   THR E 521      60.505  14.394  16.154  1.00158.67           O
ATOM   4228  N   ASN E 522      60.628  12.354  15.216  1.00 73.10           N
ATOM   4229  CA  ASN E 522      61.931  12.616  14.673  1.00 73.10           C
ATOM   4230  CB  ASN E 522      61.994  13.869  13.781  1.00 73.10           C
ATOM   4231  CG  ASN E 522      63.342  13.874  13.068  1.00 73.10           C
ATOM   4232  OD1 ASN E 522      64.175  12.992  13.273  1.00 73.10           O
ATOM   4233  ND2 ASN E 522      63.567  14.902  12.207  1.00 73.10           N
ATOM   4234  C   ASN E 522      62.893  12.806  15.807  1.00 73.10           C
ATOM   4235  O   ASN E 522      63.749  13.690  15.783  1.00 73.10           O
ATOM   4236  N   ASN E 523      62.761  11.948  16.834  1.00 66.56           N
ATOM   4237  CA  ASN E 523      63.626  11.908  17.979  1.00 66.56           C
ATOM   4238  CB  ASN E 523      65.109  11.721  17.609  1.00 66.56           C
ATOM   4239  CG  ASN E 523      65.285  10.309  17.065  1.00 66.56           C
ATOM   4240  OD1 ASN E 523      64.750   9.347  17.613  1.00 66.56           O
ATOM   4241  ND2 ASN E 523      66.054  10.178  15.950  1.00 66.56           N
ATOM   4242  C   ASN E 523      63.491  13.150  18.796  1.00 66.56           C
ATOM   4243  O   ASN E 523      64.336  13.424  19.647  1.00 66.56           O
ATOM   4244  N   ASN E 524      62.423  13.938  18.581  1.00 69.84           N
ATOM   4245  CA  ASN E 524      62.258  15.073  19.438  1.00 69.84           C
ATOM   4246  CB  ASN E 524      61.153  16.048  18.997  1.00 69.84           C
ATOM   4247  CG  ASN E 524      61.634  16.775  17.750  1.00 69.84           C
ATOM   4248  OD1 ASN E 524      62.807  16.702  17.386  1.00 69.84           O
ATOM   4249  ND2 ASN E 524      60.706  17.510  17.082  1.00 69.84           N
ATOM   4250  C   ASN E 524      61.917  14.552  20.804  1.00 69.84           C
ATOM   4251  O   ASN E 524      62.400  15.080  21.805  1.00 69.84           O
ATOM   4252  N   VAL E 525      61.071  13.495  20.876  1.00110.68           N
ATOM   4253  CA  VAL E 525      60.679  12.924  22.143  1.00110.68           C
ATOM   4254  CB  VAL E 525      59.190  12.870  22.333  1.00110.68           C
ATOM   4255  CG1 VAL E 525      58.572  12.006  21.220  1.00110.68           C
ATOM   4256  CG2 VAL E 525      58.899  12.356  23.753  1.00110.68           C
ATOM   4257  C   VAL E 525      61.215  11.516  22.251  1.00110.68           C
ATOM   4258  O   VAL E 525      60.956  10.664  21.406  1.00110.68           O
ATOM   4259  N   LYS E 526      62.079  11.315  23.267  1.00126.86           N
ATOM   4260  CA  LYS E 526      62.812  10.153  23.726  1.00126.86           C
ATOM   4261  CB  LYS E 526      64.204  10.511  24.272  1.00126.86           C
ATOM   4262  CG  LYS E 526      65.166  11.049  23.211  1.00126.86           C
ATOM   4263  CD  LYS E 526      66.432  11.674  23.801  1.00126.86           C
ATOM   4264  CE  LYS E 526      67.400  12.215  22.749  1.00126.86           C
ATOM   4265  NZ  LYS E 526      68.590  12.797  23.410  1.00126.86           N
ATOM   4266  C   LYS E 526      62.170   9.265  24.773  1.00126.86           C
ATOM   4267  O   LYS E 526      62.852   8.364  25.257  1.00126.86           O
ATOM   4268  N   VAL E 527      60.942   9.538  25.259  1.00 81.32           N
ATOM   4269  CA  VAL E 527      60.393   8.903  26.444  1.00 81.32           C
ATOM   4270  CB  VAL E 527      58.912   9.105  26.580  1.00 81.32           C
ATOM   4271  CG1 VAL E 527      58.427   8.352  27.831  1.00 81.32           C
ATOM   4272  CG2 VAL E 527      58.624  10.616  26.606  1.00 81.32           C
ATOM   4273  C   VAL E 527      60.654   7.425  26.579  1.00 81.32           C
ATOM   4274  O   VAL E 527      60.668   6.664  25.612  1.00 81.32           O
ATOM   4275  N   VAL E 528      60.921   7.001  27.840  1.00112.59           N
ATOM   4276  CA  VAL E 528      61.076   5.614  28.181  1.00112.59           C
ATOM   4277  CB  VAL E 528      62.320   5.312  28.975  1.00112.59           C
ATOM   4278  CG1 VAL E 528      63.535   5.578  28.070  1.00112.59           C
ATOM   4279  CG2 VAL E 528      62.333   6.160  30.259  1.00112.59           C
ATOM   4280  C   VAL E 528      59.864   5.274  28.998  1.00112.59           C
ATOM   4281  O   VAL E 528      59.622   5.854  30.055  1.00112.59           O
ATOM   4282  N   MET E 529      59.056   4.317  28.502  1.00 91.75           N
ATOM   4283  CA  MET E 529      57.813   3.952  29.127  1.00 91.75           C
ATOM   4284  CB  MET E 529      56.845   3.279  28.139  1.00 91.75           C
ATOM   4285  CG  MET E 529      56.531   4.156  26.923  1.00 91.75           C
ATOM   4286  SD  MET E 529      55.652   5.703  27.293  1.00 91.75           S
ATOM   4287  CE  MET E 529      53.995   4.966  27.226  1.00 91.75           C
ATOM   4288  C   MET E 529      58.090   2.978  30.236  1.00 91.75           C
ATOM   4289  O   MET E 529      59.186   2.425  30.314  1.00 91.75           O
ATOM   4290  N   SER E 530      57.101   2.741  31.136  1.00115.77           N
ATOM   4291  CA  SER E 530      57.383   1.857  32.241  1.00115.77           C
ATOM   4292  CB  SER E 530      57.004   2.412  33.628  1.00115.77           C
ATOM   4293  OG  SER E 530      55.608   2.288  33.856  1.00115.77           O
ATOM   4294  C   SER E 530      56.671   0.537  32.095  1.00115.77           C
ATOM   4295  O   SER E 530      55.444   0.445  32.064  1.00115.77           O
ATOM   4296  N   PRO E 531      57.453  -0.505  31.996  1.00162.96           N
ATOM   4297  CA  PRO E 531      56.933  -1.846  31.917  1.00162.96           C
ATOM   4298  CD  PRO E 531      58.778  -0.401  31.413  1.00162.96           C
ATOM   4299  CB  PRO E 531      58.081  -2.719  31.401  1.00162.96           C
ATOM   4300  CG  PRO E 531      59.333  -1.828  31.508  1.00162.96           C
ATOM   4301  C   PRO E 531      56.362  -2.304  33.225  1.00162.96           C
ATOM   4302  O   PRO E 531      55.485  -3.167  33.233  1.00162.96           O
ATOM   4303  N   GLN E 532      56.853  -1.749  34.345  1.00 64.68           N
ATOM   4304  CA  GLN E 532      56.430  -2.191  35.642  1.00 64.68           C
ATOM   4305  CB  GLN E 532      57.274  -1.614  36.789  1.00 64.68           C
ATOM   4306  CG  GLN E 532      56.839  -2.125  38.166  1.00 64.68           C
ATOM   4307  CD  GLN E 532      57.050  -3.631  38.224  1.00 64.68           C
ATOM   4308  OE1 GLN E 532      58.085  -4.144  37.802  1.00 64.68           O
ATOM   4309  NE2 GLN E 532      56.036  -4.362  38.762  1.00 64.68           N
ATOM   4310  C   GLN E 532      54.997  -1.834  35.881  1.00 64.68           C
ATOM   4311  O   GLN E 532      54.254  -2.604  36.487  1.00 64.68           O
ATOM   4312  N   GLU E 533      54.558  -0.654  35.408  1.00 96.07           N
ATOM   4313  CA  GLU E 533      53.208  -0.252  35.668  1.00 96.07           C
ATOM   4314  CB  GLU E 533      52.885   1.134  35.078  1.00 96.07           C
ATOM   4315  CG  GLU E 533      51.512   1.684  35.472  1.00 96.07           C
ATOM   4316  CD  GLU E 533      50.508   1.303  34.395  1.00 96.07           C
ATOM   4317  OE1 GLU E 533      50.946   0.919  33.278  1.00 96.07           O
ATOM   4318  OE2 GLU E 533      49.283   1.401  34.675  1.00 96.07           O
ATOM   4319  C   GLU E 533      52.290  -1.261  35.059  1.00 96.07           C
ATOM   4320  O   GLU E 533      51.280  -1.638  35.653  1.00 96.07           O
ATOM   4321  N   VAL E 534      52.624  -1.730  33.846  1.00 47.87           N
ATOM   4322  CA  VAL E 534      51.806  -2.711  33.199  1.00 47.87           C
ATOM   4323  CB  VAL E 534      52.306  -3.061  31.828  1.00 47.87           C
ATOM   4324  CG1 VAL E 534      51.475  -4.236  31.287  1.00 47.87           C
ATOM   4325  CG2 VAL E 534      52.243  -1.801  30.946  1.00 47.87           C
ATOM   4326  C   VAL E 534      51.816  -3.962  34.021  1.00 47.87           C
ATOM   4327  O   VAL E 534      50.773  -4.568  34.262  1.00 47.87           O
ATOM   4328  N   VAL E 535      53.006  -4.373  34.493  1.00 54.75           N
ATOM   4329  CA  VAL E 535      53.107  -5.596  35.242  1.00 54.75           C
ATOM   4330  CB  VAL E 535      54.520  -5.926  35.631  1.00 54.75           C
ATOM   4331  CG1 VAL E 535      54.505  -7.183  36.519  1.00 54.75           C
ATOM   4332  CG2 VAL E 535      55.359  -6.080  34.350  1.00 54.75           C
ATOM   4333  C   VAL E 535      52.306  -5.504  36.506  1.00 54.75           C
ATOM   4334  O   VAL E 535      51.640  -6.462  36.894  1.00 54.75           O
ATOM   4335  N   SER E 536      52.396  -4.370  37.220  1.00126.10           N
ATOM   4336  CA  SER E 536      51.718  -4.254  38.482  1.00126.10           C
ATOM   4337  CB  SER E 536      52.341  -3.135  39.330  1.00126.10           C
ATOM   4338  OG  SER E 536      51.684  -3.036  40.580  1.00126.10           O
ATOM   4339  C   SER E 536      50.239  -3.976  38.363  1.00126.10           C
ATOM   4340  O   SER E 536      49.438  -4.566  39.087  1.00126.10           O
ATOM   4341  N   CYS E 537      49.868  -2.960  37.553  1.00102.79           N
ATOM   4342  CA  CYS E 537      48.513  -2.484  37.393  1.00102.79           C
ATOM   4343  CB  CYS E 537      48.488  -0.989  37.054  1.00102.79           C
ATOM   4344  SG  CYS E 537      49.232  -0.032  38.400  1.00102.79           S
ATOM   4345  C   CYS E 537      47.607  -3.172  36.409  1.00102.79           C
ATOM   4346  O   CYS E 537      46.405  -3.276  36.652  1.00102.79           O
ATOM   4347  N   SER E 538      48.138  -3.630  35.260  1.00 80.65           N
ATOM   4348  CA  SER E 538      47.286  -4.031  34.168  1.00 80.65           C
ATOM   4349  CB  SER E 538      48.044  -4.118  32.832  1.00 80.65           C
ATOM   4350  OG  SER E 538      47.165  -4.510  31.790  1.00 80.65           O
ATOM   4351  C   SER E 538      46.556  -5.328  34.373  1.00 80.65           C
ATOM   4352  O   SER E 538      47.139  -6.382  34.607  1.00 80.65           O
ATOM   4353  N   GLU E 539      45.214  -5.237  34.263  1.00120.35           N
ATOM   4354  CA  GLU E 539      44.250  -6.301  34.348  1.00120.35           C
ATOM   4355  CB  GLU E 539      42.819  -5.756  34.526  1.00120.35           C
ATOM   4356  CG  GLU E 539      42.605  -4.955  35.815  1.00120.35           C
ATOM   4357  CD  GLU E 539      41.941  -5.837  36.868  1.00120.35           C
ATOM   4358  OE1 GLU E 539      41.596  -7.004  36.543  1.00120.35           O
ATOM   4359  OE2 GLU E 539      41.760  -5.344  38.014  1.00120.35           O
ATOM   4360  C   GLU E 539      44.261  -7.104  33.071  1.00120.35           C
ATOM   4361  O   GLU E 539      43.756  -8.225  33.029  1.00120.35           O
ATOM   4362  N   TYR E 540      44.737  -6.481  31.973  1.00175.38           N
ATOM   4363  CA  TYR E 540      44.817  -7.038  30.649  1.00175.38           C
ATOM   4364  CB  TYR E 540      45.048  -6.015  29.522  1.00175.38           C
ATOM   4365  CG  TYR E 540      43.812  -5.182  29.453  1.00175.38           C
ATOM   4366  CD1 TYR E 540      42.575  -5.783  29.398  1.00175.38           C
ATOM   4367  CD2 TYR E 540      43.884  -3.810  29.393  1.00175.38           C
ATOM   4368  CE1 TYR E 540      41.428  -5.029  29.325  1.00175.38           C
ATOM   4369  CE2 TYR E 540      42.740  -3.050  29.318  1.00175.38           C
ATOM   4370  CZ  TYR E 540      41.509  -3.658  29.289  1.00175.38           C
ATOM   4371  OH  TYR E 540      40.337  -2.876  29.214  1.00175.38           O
ATOM   4372  C   TYR E 540      45.861  -8.107  30.563  1.00175.38           C
ATOM   4373  O   TYR E 540      45.934  -8.800  29.549  1.00175.38           O
ATOM   4374  N   ALA E 541      46.793  -8.152  31.536  1.00 75.94           N
ATOM   4375  CA  ALA E 541      47.852  -9.124  31.544  1.00 75.94           C
ATOM   4376  CB  ALA E 541      49.216  -8.537  31.143  1.00 75.94           C
ATOM   4377  C   ALA E 541      48.011  -9.717  32.922  1.00 75.94           C
ATOM   4378  O   ALA E 541      47.346  -9.338  33.884  1.00 75.94           O
ATOM   4379  N   GLN E 542      48.861 -10.759  32.971  1.00196.85           N
ATOM   4380  CA  GLN E 542      49.284 -11.627  34.039  1.00196.85           C
ATOM   4381  CB  GLN E 542      49.705 -13.006  33.504  1.00196.85           C
ATOM   4382  CG  GLN E 542      48.516 -13.908  33.139  1.00196.85           C
ATOM   4383  CD  GLN E 542      47.454 -13.129  32.363  1.00196.85           C
ATOM   4384  OE1 GLN E 542      46.308 -13.034  32.800  1.00196.85           O
ATOM   4385  NE2 GLN E 542      47.822 -12.565  31.182  1.00196.85           N
ATOM   4386  C   GLN E 542      50.348 -11.100  34.969  1.00196.85           C
ATOM   4387  O   GLN E 542      50.719 -11.814  35.896  1.00196.85           O
ATOM   4388  N   GLY E 543      50.996  -9.949  34.704  1.00 52.91           N
ATOM   4389  CA  GLY E 543      52.040  -9.535  35.609  1.00 52.91           C
ATOM   4390  C   GLY E 543      53.282 -10.271  35.198  1.00 52.91           C
ATOM   4391  O   GLY E 543      53.633 -10.289  34.022  1.00 52.91           O
ATOM   4392  N   CYS E 544      54.000 -10.861  36.172  1.00 84.18           N
ATOM   4393  CA  CYS E 544      55.197 -11.624  35.951  1.00 84.18           C
ATOM   4394  CB  CYS E 544      55.979 -11.932  37.236  1.00 84.18           C
ATOM   4395  SG  CYS E 544      56.923 -10.472  37.743  1.00 84.18           S
ATOM   4396  C   CYS E 544      54.866 -12.917  35.273  1.00 84.18           C
ATOM   4397  O   CYS E 544      55.754 -13.618  34.791  1.00 84.18           O
ATOM   4398  N   GLU E 545      53.582 -13.303  35.327  1.00134.16           N
ATOM   4399  CA  GLU E 545      53.024 -14.499  34.758  1.00134.16           C
ATOM   4400  CB  GLU E 545      51.624 -14.810  35.311  1.00134.16           C
ATOM   4401  CG  GLU E 545      51.673 -15.311  36.756  1.00134.16           C
ATOM   4402  CD  GLU E 545      52.208 -14.192  37.641  1.00134.16           C
ATOM   4403  OE1 GLU E 545      51.455 -13.213  37.881  1.00134.16           O
ATOM   4404  OE2 GLU E 545      53.380 -14.301  38.090  1.00134.16           O
ATOM   4405  C   GLU E 545      52.963 -14.448  33.251  1.00134.16           C
ATOM   4406  O   GLU E 545      52.753 -15.482  32.616  1.00134.16           O
ATOM   4407  N   GLY E 546      53.029 -13.250  32.628  1.00 44.26           N
ATOM   4408  CA  GLY E 546      53.006 -13.207  31.185  1.00 44.26           C
ATOM   4409  C   GLY E 546      51.899 -12.300  30.721  1.00 44.26           C
ATOM   4410  O   GLY E 546      51.144 -11.761  31.528  1.00 44.26           O
ATOM   4411  N   GLY E 547      51.782 -12.114  29.382  1.00 33.39           N
ATOM   4412  CA  GLY E 547      50.769 -11.267  28.803  1.00 33.39           C
ATOM   4413  C   GLY E 547      50.981 -11.206  27.311  1.00 33.39           C
ATOM   4414  O   GLY E 547      51.844 -11.901  26.775  1.00 33.39           O
ATOM   4415  N   PHE E 548      50.179 -10.373  26.596  1.00 70.14           N
ATOM   4416  CA  PHE E 548      50.320 -10.277  25.159  1.00 70.14           C
ATOM   4417  CB  PHE E 548      49.194 -10.985  24.389  1.00 70.14           C
ATOM   4418  CG  PHE E 548      49.352 -12.440  24.659  1.00 70.14           C
ATOM   4419  CD1 PHE E 548      48.840 -12.993  25.809  1.00 70.14           C
ATOM   4420  CD2 PHE E 548      50.015 -13.248  23.765  1.00 70.14           C
ATOM   4421  CE1 PHE E 548      48.987 -14.335  26.063  1.00 70.14           C
ATOM   4422  CE2 PHE E 548      50.165 -14.592  24.014  1.00 70.14           C
ATOM   4423  CZ  PHE E 548      49.650 -15.137  25.165  1.00 70.14           C
ATOM   4424  C   PHE E 548      50.335  -8.834  24.717  1.00 70.14           C
ATOM   4425  O   PHE E 548      49.541  -8.014  25.176  1.00 70.14           O
ATOM   4426  N   PRO E 549      51.204  -8.529  23.778  1.00 72.61           N
ATOM   4427  CA  PRO E 549      51.384  -7.185  23.280  1.00 72.61           C
ATOM   4428  CD  PRO E 549      52.381  -9.353  23.553  1.00 72.61           C
ATOM   4429  CB  PRO E 549      52.572  -7.258  22.323  1.00 72.61           C
ATOM   4430  CG  PRO E 549      53.409  -8.426  22.879  1.00 72.61           C
ATOM   4431  C   PRO E 549      50.147  -6.588  22.683  1.00 72.61           C
ATOM   4432  O   PRO E 549      49.968  -5.375  22.775  1.00 72.61           O
ATOM   4433  N   TYR E 550      49.269  -7.406  22.083  1.00 69.33           N
ATOM   4434  CA  TYR E 550      48.081  -6.885  21.473  1.00 69.33           C
ATOM   4435  CB  TYR E 550      47.231  -8.025  20.879  1.00 69.33           C
ATOM   4436  CG  TYR E 550      45.996  -7.517  20.213  1.00 69.33           C
ATOM   4437  CD1 TYR E 550      44.835  -7.309  20.923  1.00 69.33           C
ATOM   4438  CD2 TYR E 550      45.999  -7.262  18.860  1.00 69.33           C
ATOM   4439  CE1 TYR E 550      43.700  -6.853  20.290  1.00 69.33           C
ATOM   4440  CE2 TYR E 550      44.870  -6.807  18.223  1.00 69.33           C
ATOM   4441  CZ  TYR E 550      43.716  -6.601  18.938  1.00 69.33           C
ATOM   4442  OH  TYR E 550      42.557  -6.135  18.284  1.00 69.33           O
ATOM   4443  C   TYR E 550      47.295  -6.212  22.571  1.00 69.33           C
ATOM   4444  O   TYR E 550      46.752  -5.128  22.379  1.00 69.33           O
ATOM   4445  N   LEU E 551      47.201  -6.865  23.739  1.00 95.44           N
ATOM   4446  CA  LEU E 551      46.485  -6.348  24.878  1.00 95.44           C
ATOM   4447  CB  LEU E 551      46.240  -7.419  25.950  1.00 95.44           C
ATOM   4448  CG  LEU E 551      45.224  -8.492  25.512  1.00 95.44           C
ATOM   4449  CD1 LEU E 551      45.000  -9.540  26.612  1.00 95.44           C
ATOM   4450  CD2 LEU E 551      43.904  -7.839  25.059  1.00 95.44           C
ATOM   4451  C   LEU E 551      47.190  -5.188  25.537  1.00 95.44           C
ATOM   4452  O   LEU E 551      46.533  -4.367  26.168  1.00 95.44           O
ATOM   4453  N   ILE E 552      48.544  -5.200  25.609  1.00143.73           N
ATOM   4454  CA  ILE E 552      49.262  -4.113  26.241  1.00143.73           C
ATOM   4455  CB  ILE E 552      50.533  -4.585  26.880  1.00143.73           C
ATOM   4456  CG1 ILE E 552      50.204  -5.661  27.929  1.00143.73           C
ATOM   4457  CG2 ILE E 552      51.260  -3.363  27.469  1.00143.73           C
ATOM   4458  CD1 ILE E 552      49.236  -5.176  29.007  1.00143.73           C
ATOM   4459  C   ILE E 552      49.607  -2.948  25.357  1.00143.73           C
ATOM   4460  O   ILE E 552      49.235  -1.804  25.620  1.00143.73           O
ATOM   4461  N   ALA E 553      50.340  -3.219  24.259  1.00 61.39           N
ATOM   4462  CA  ALA E 553      50.766  -2.147  23.411  1.00 61.39           C
ATOM   4463  CB  ALA E 553      51.636  -2.626  22.237  1.00 61.39           C
ATOM   4464  C   ALA E 553      49.529  -1.545  22.842  1.00 61.39           C
ATOM   4465  O   ALA E 553      49.467  -0.333  22.637  1.00 61.39           O
ATOM   4466  N   GLY E 554      48.576  -2.405  22.423  1.00 86.38           N
ATOM   4467  CA  GLY E 554      47.344  -1.885  21.898  1.00 86.38           C
ATOM   4468  C   GLY E 554      46.255  -1.503  22.877  1.00 86.38           C
ATOM   4469  O   GLY E 554      46.007  -0.327  23.132  1.00 86.38           O
ATOM   4470  N   LYS E 555      45.624  -2.517  23.516  1.00119.27           N
ATOM   4471  CA  LYS E 555      44.408  -2.278  24.263  1.00119.27           C
ATOM   4472  CB  LYS E 555      43.684  -3.573  24.663  1.00119.27           C
ATOM   4473  CG  LYS E 555      42.273  -3.314  25.192  1.00119.27           C
ATOM   4474  CD  LYS E 555      41.395  -4.564  25.245  1.00119.27           C
ATOM   4475  CE  LYS E 555      39.938  -4.260  25.599  1.00119.27           C
ATOM   4476  NZ  LYS E 555      39.290  -3.537  24.481  1.00119.27           N
ATOM   4477  C   LYS E 555      44.616  -1.482  25.513  1.00119.27           C
ATOM   4478  O   LYS E 555      43.943  -0.478  25.739  1.00119.27           O
ATOM   4479  N   TYR E 556      45.572  -1.905  26.355  1.00 73.67           N
ATOM   4480  CA  TYR E 556      45.806  -1.256  27.613  1.00 73.67           C
ATOM   4481  CB  TYR E 556      46.907  -1.978  28.415  1.00 73.67           C
ATOM   4482  CG  TYR E 556      47.008  -1.406  29.788  1.00 73.67           C
ATOM   4483  CD1 TYR E 556      46.076  -1.739  30.744  1.00 73.67           C
ATOM   4484  CD2 TYR E 556      48.040  -0.563  30.132  1.00 73.67           C
ATOM   4485  CE1 TYR E 556      46.159  -1.228  32.017  1.00 73.67           C
ATOM   4486  CE2 TYR E 556      48.130  -0.049  31.404  1.00 73.67           C
ATOM   4487  CZ  TYR E 556      47.188  -0.381  32.348  1.00 73.67           C
ATOM   4488  OH  TYR E 556      47.274   0.142  33.656  1.00 73.67           O
ATOM   4489  C   TYR E 556      46.255   0.144  27.333  1.00 73.67           C
ATOM   4490  O   TYR E 556      45.831   1.093  27.991  1.00 73.67           O
ATOM   4491  N   GLY E 557      47.125   0.312  26.323  1.00 29.45           N
ATOM   4492  CA  GLY E 557      47.633   1.618  26.016  1.00 29.45           C
ATOM   4493  C   GLY E 557      46.492   2.520  25.652  1.00 29.45           C
ATOM   4494  O   GLY E 557      46.479   3.692  26.025  1.00 29.45           O
ATOM   4495  N   GLN E 558      45.524   2.017  24.864  1.00 68.81           N
ATOM   4496  CA  GLN E 558      44.420   2.840  24.455  1.00 68.81           C
ATOM   4497  CB  GLN E 558      43.586   2.182  23.341  1.00 68.81           C
ATOM   4498  CG  GLN E 558      42.463   3.069  22.801  1.00 68.81           C
ATOM   4499  CD  GLN E 558      41.737   2.294  21.710  1.00 68.81           C
ATOM   4500  OE1 GLN E 558      41.064   1.298  21.979  1.00 68.81           O
ATOM   4501  NE2 GLN E 558      41.876   2.760  20.442  1.00 68.81           N
ATOM   4502  C   GLN E 558      43.488   3.142  25.603  1.00 68.81           C
ATOM   4503  O   GLN E 558      43.068   4.285  25.781  1.00 68.81           O
ATOM   4504  N   ASP E 559      43.103   2.110  26.388  1.00118.10           N
ATOM   4505  CA  ASP E 559      42.141   2.289  27.443  1.00118.10           C
ATOM   4506  CB  ASP E 559      41.619   0.946  27.988  1.00118.10           C
ATOM   4507  CG  ASP E 559      40.795   0.268  26.903  1.00118.10           C
ATOM   4508  OD1 ASP E 559      40.523   0.928  25.865  1.00118.10           O
ATOM   4509  OD2 ASP E 559      40.432  -0.924  27.097  1.00118.10           O
ATOM   4510  C   ASP E 559      42.674   3.044  28.631  1.00118.10           C
ATOM   4511  O   ASP E 559      42.066   4.019  29.072  1.00118.10           O
ATOM   4512  N   PHE E 560      43.744   2.509  29.261  1.00186.74           N
ATOM   4513  CA  PHE E 560      44.354   3.088  30.430  1.00186.74           C
ATOM   4514  CB  PHE E 560      44.819   2.017  31.425  1.00186.74           C
ATOM   4515  CG  PHE E 560      43.560   1.338  31.848  1.00186.74           C
ATOM   4516  CD1 PHE E 560      42.823   1.818  32.906  1.00186.74           C
ATOM   4517  CD2 PHE E 560      43.101   0.233  31.168  1.00186.74           C
ATOM   4518  CE1 PHE E 560      41.658   1.196  33.288  1.00186.74           C
ATOM   4519  CE2 PHE E 560      41.937  -0.394  31.546  1.00186.74           C
ATOM   4520  CZ  PHE E 560      41.212   0.087  32.610  1.00186.74           C
ATOM   4521  C   PHE E 560      45.474   4.058  30.181  1.00186.74           C
ATOM   4522  O   PHE E 560      45.601   5.058  30.884  1.00186.74           O
ATOM   4523  N   GLY E 561      46.352   3.771  29.199  1.00 37.80           N
ATOM   4524  CA  GLY E 561      47.482   4.632  28.951  1.00 37.80           C
ATOM   4525  C   GLY E 561      48.693   4.094  29.663  1.00 37.80           C
ATOM   4526  O   GLY E 561      48.587   3.274  30.574  1.00 37.80           O
ATOM   4527  N   LEU E 562      49.894   4.562  29.248  1.00107.31           N
ATOM   4528  CA  LEU E 562      51.133   4.129  29.835  1.00107.31           C
ATOM   4529  CB  LEU E 562      52.088   3.422  28.859  1.00107.31           C
ATOM   4530  CG  LEU E 562      51.642   1.993  28.494  1.00107.31           C
ATOM   4531  CD1 LEU E 562      50.262   1.982  27.824  1.00107.31           C
ATOM   4532  CD2 LEU E 562      52.712   1.272  27.661  1.00107.31           C
ATOM   4533  C   LEU E 562      51.844   5.310  30.431  1.00107.31           C
ATOM   4534  O   LEU E 562      51.678   6.444  29.987  1.00107.31           O
ATOM   4535  N   VAL E 563      52.662   5.061  31.478  1.00 62.38           N
ATOM   4536  CA  VAL E 563      53.368   6.115  32.156  1.00 62.38           C
ATOM   4537  CB  VAL E 563      53.141   6.124  33.641  1.00 62.38           C
ATOM   4538  CG1 VAL E 563      51.647   6.372  33.908  1.00 62.38           C
ATOM   4539  CG2 VAL E 563      53.666   4.803  34.228  1.00 62.38           C
ATOM   4540  C   VAL E 563      54.836   5.924  31.940  1.00 62.38           C
ATOM   4541  O   VAL E 563      55.277   4.876  31.474  1.00 62.38           O
ATOM   4542  N   ASP E 564      55.633   6.963  32.261  1.00 45.63           N
ATOM   4543  CA  ASP E 564      57.053   6.914  32.049  1.00 45.63           C
ATOM   4544  CB  ASP E 564      57.718   8.301  32.090  1.00 45.63           C
ATOM   4545  CG  ASP E 564      57.222   9.086  30.884  1.00 45.63           C
ATOM   4546  OD1 ASP E 564      56.506   8.484  30.041  1.00 45.63           O
ATOM   4547  OD2 ASP E 564      57.555  10.298  30.789  1.00 45.63           O
ATOM   4548  C   ASP E 564      57.698   6.064  33.105  1.00 45.63           C
ATOM   4549  O   ASP E 564      57.110   5.765  34.146  1.00 45.63           O
ATOM   4550  N   GLU E 565      58.963   5.672  32.845  1.00 86.69           N
ATOM   4551  CA  GLU E 565      59.715   4.802  33.709  1.00 86.69           C
ATOM   4552  CB  GLU E 565      61.131   4.517  33.180  1.00 86.69           C
ATOM   4553  CG  GLU E 565      61.949   3.595  34.089  1.00 86.69           C
ATOM   4554  CD  GLU E 565      61.431   2.172  33.932  1.00 86.69           C
ATOM   4555  OE1 GLU E 565      60.548   1.950  33.060  1.00 86.69           O
ATOM   4556  OE2 GLU E 565      61.914   1.285  34.684  1.00 86.69           O
ATOM   4557  C   GLU E 565      59.873   5.441  35.059  1.00 86.69           C
ATOM   4558  O   GLU E 565      59.737   4.780  36.090  1.00 86.69           O
ATOM   4559  N   THR E 566      60.132   6.761  35.086  1.00104.94           N
ATOM   4560  CA  THR E 566      60.386   7.455  36.320  1.00104.94           C
ATOM   4561  CB  THR E 566      60.682   8.912  36.118  1.00104.94           C
ATOM   4562  OG1 THR E 566      61.095   9.503  37.341  1.00104.94           O
ATOM   4563  CG2 THR E 566      59.417   9.611  35.588  1.00104.94           C
ATOM   4564  C   THR E 566      59.181   7.355  37.198  1.00104.94           C
ATOM   4565  O   THR E 566      59.287   7.270  38.422  1.00104.94           O
ATOM   4566  N   CYS E 567      57.988   7.387  36.590  1.00 50.44           N
ATOM   4567  CA  CYS E 567      56.802   7.344  37.386  1.00 50.44           C
ATOM   4568  CB  CYS E 567      55.514   7.442  36.543  1.00 50.44           C
ATOM   4569  SG  CYS E 567      54.016   7.381  37.568  1.00 50.44           S
ATOM   4570  C   CYS E 567      56.755   6.044  38.124  1.00 50.44           C
ATOM   4571  O   CYS E 567      56.392   6.011  39.302  1.00 50.44           O
ATOM   4572  N   TYR E 568      57.094   4.923  37.440  1.00166.97           N
ATOM   4573  CA  TYR E 568      56.989   3.638  38.066  1.00166.97           C
ATOM   4574  CB  TYR E 568      55.821   2.888  37.406  1.00166.97           C
ATOM   4575  CG  TYR E 568      55.187   1.880  38.294  1.00166.97           C
ATOM   4576  CD1 TYR E 568      55.867   0.790  38.775  1.00166.97           C
ATOM   4577  CD2 TYR E 568      53.855   2.035  38.604  1.00166.97           C
ATOM   4578  CE1 TYR E 568      55.217  -0.117  39.577  1.00166.97           C
ATOM   4579  CE2 TYR E 568      53.203   1.132  39.401  1.00166.97           C
ATOM   4580  CZ  TYR E 568      53.891   0.054  39.890  1.00166.97           C
ATOM   4581  OH  TYR E 568      53.232  -0.882  40.708  1.00166.97           O
ATOM   4582  C   TYR E 568      58.243   2.884  37.712  1.00166.97           C
ATOM   4583  O   TYR E 568      58.252   2.179  36.703  1.00166.97           O
ATOM   4584  N   PRO E 569      59.271   2.919  38.520  1.00 78.77           N
ATOM   4585  CA  PRO E 569      60.507   2.268  38.149  1.00 78.77           C
ATOM   4586  CD  PRO E 569      59.506   4.072  39.374  1.00 78.77           C
ATOM   4587  CB  PRO E 569      61.544   2.752  39.155  1.00 78.77           C
ATOM   4588  CG  PRO E 569      61.034   4.152  39.547  1.00 78.77           C
ATOM   4589  C   PRO E 569      60.353   0.782  38.075  1.00 78.77           C
ATOM   4590  O   PRO E 569      59.507   0.239  38.781  1.00 78.77           O
ATOM   4591  N   TYR E 570      61.170   0.107  37.236  1.00 98.82           N
ATOM   4592  CA  TYR E 570      61.017  -1.307  37.007  1.00 98.82           C
ATOM   4593  CB  TYR E 570      61.705  -1.757  35.704  1.00 98.82           C
ATOM   4594  CG  TYR E 570      61.432  -3.201  35.469  1.00 98.82           C
ATOM   4595  CD1 TYR E 570      60.170  -3.618  35.113  1.00 98.82           C
ATOM   4596  CD2 TYR E 570      62.438  -4.133  35.572  1.00 98.82           C
ATOM   4597  CE1 TYR E 570      59.909  -4.948  34.883  1.00 98.82           C
ATOM   4598  CE2 TYR E 570      62.184  -5.465  35.343  1.00 98.82           C
ATOM   4599  CZ  TYR E 570      60.917  -5.874  35.000  1.00 98.82           C
ATOM   4600  OH  TYR E 570      60.654  -7.240  34.763  1.00 98.82           O
ATOM   4601  C   TYR E 570      61.579  -2.085  38.162  1.00 98.82           C
ATOM   4602  O   TYR E 570      62.742  -1.918  38.528  1.00 98.82           O
ATOM   4603  N   ARG E 571      60.680  -2.840  38.844  1.00209.29           N
ATOM   4604  CA  ARG E 571      60.921  -3.742  39.945  1.00209.29           C
ATOM   4605  CB  ARG E 571      59.709  -3.843  40.884  1.00209.29           C
ATOM   4606  CG  ARG E 571      59.937  -4.773  42.077  1.00209.29           C
ATOM   4607  CD  ARG E 571      60.990  -4.256  43.059  1.00209.29           C
ATOM   4608  NE  ARG E 571      60.444  -3.025  43.697  1.00209.29           N
ATOM   4609  CZ  ARG E 571      61.183  -2.350  44.625  1.00209.29           C
ATOM   4610  NH1 ARG E 571      62.423  -2.803  44.971  1.00209.29           N
ATOM   4611  NH2 ARG E 571      60.682  -1.222  45.207  1.00209.29           N
ATOM   4612  C   ARG E 571      61.295  -5.148  39.547  1.00209.29           C
ATOM   4613  O   ARG E 571      62.142  -5.761  40.192  1.00209.29           O
ATOM   4614  N   GLU E 572      60.678  -5.671  38.462  1.00126.09           N
ATOM   4615  CA  GLU E 572      60.734  -7.040  38.002  1.00126.09           C
ATOM   4616  CB  GLU E 572      62.148  -7.618  37.755  1.00126.09           C
ATOM   4617  CG  GLU E 572      62.901  -8.093  39.000  1.00126.09           C
ATOM   4618  CD  GLU E 572      64.257  -8.625  38.558  1.00126.09           C
ATOM   4619  OE1 GLU E 572      64.547  -8.562  37.334  1.00126.09           O
ATOM   4620  OE2 GLU E 572      65.021  -9.099  39.440  1.00126.09           O
ATOM   4621  C   GLU E 572      60.015  -7.943  38.965  1.00126.09           C
ATOM   4622  O   GLU E 572      60.355  -9.119  39.103  1.00126.09           O
ATOM   4623  N   ARG E 573      58.967  -7.416  39.634  1.00119.75           N
ATOM   4624  CA  ARG E 573      58.199  -8.210  40.552  1.00119.75           C
ATOM   4625  CB  ARG E 573      58.618  -8.041  42.023  1.00119.75           C
ATOM   4626  CG  ARG E 573      60.026  -8.559  42.321  1.00119.75           C
ATOM   4627  CD  ARG E 573      60.412  -8.473  43.799  1.00119.75           C
ATOM   4628  NE  ARG E 573      60.437  -7.032  44.177  1.00119.75           N
ATOM   4629  CZ  ARG E 573      60.536  -6.673  45.490  1.00119.75           C
ATOM   4630  NH1 ARG E 573      60.614  -7.635  46.456  1.00119.75           N
ATOM   4631  NH2 ARG E 573      60.557  -5.354  45.838  1.00119.75           N
ATOM   4632  C   ARG E 573      56.756  -7.796  40.461  1.00119.75           C
ATOM   4633  O   ARG E 573      56.398  -6.807  39.828  1.00119.75           O
ATOM   4634  N   ASP E 574      55.903  -8.586  41.135  1.00111.25           N
ATOM   4635  CA  ASP E 574      54.471  -8.523  41.268  1.00111.25           C
ATOM   4636  CB  ASP E 574      53.865  -9.824  41.823  1.00111.25           C
ATOM   4637  CG  ASP E 574      53.974 -10.879  40.729  1.00111.25           C
ATOM   4638  OD1 ASP E 574      54.206 -10.486  39.555  1.00111.25           O
ATOM   4639  OD2 ASP E 574      53.827 -12.089  41.049  1.00111.25           O
ATOM   4640  C   ASP E 574      54.064  -7.391  42.175  1.00111.25           C
ATOM   4641  O   ASP E 574      52.960  -7.404  42.721  1.00111.25           O
ATOM   4642  N   ALA E 575      54.984  -6.453  42.469  1.00 63.93           N
ATOM   4643  CA  ALA E 575      54.719  -5.379  43.396  1.00 63.93           C
ATOM   4644  CB  ALA E 575      55.794  -4.280  43.382  1.00 63.93           C
ATOM   4645  C   ALA E 575      53.395  -4.722  43.113  1.00 63.93           C
ATOM   4646  O   ALA E 575      52.828  -4.838  42.029  1.00 63.93           O
ATOM   4647  N   PRO E 576      52.867  -4.089  44.137  1.00132.21           N
ATOM   4648  CA  PRO E 576      51.598  -3.402  44.030  1.00132.21           C
ATOM   4649  CD  PRO E 576      53.080  -4.614  45.477  1.00132.21           C
ATOM   4650  CB  PRO E 576      51.108  -3.200  45.462  1.00132.21           C
ATOM   4651  CG  PRO E 576      51.774  -4.346  46.241  1.00132.21           C
ATOM   4652  C   PRO E 576      51.715  -2.117  43.259  1.00132.21           C
ATOM   4653  O   PRO E 576      52.826  -1.609  43.135  1.00132.21           O
ATOM   4654  N   CYS E 577      50.582  -1.574  42.748  1.00115.99           N
ATOM   4655  CA  CYS E 577      50.562  -0.362  41.958  1.00115.99           C
ATOM   4656  CB  CYS E 577      49.173  -0.001  41.405  1.00115.99           C
ATOM   4657  SG  CYS E 577      48.631  -1.062  40.041  1.00115.99           S
ATOM   4658  C   CYS E 577      50.967   0.811  42.820  1.00115.99           C
ATOM   4659  O   CYS E 577      50.803   0.744  44.033  1.00115.99           O
ATOM   4660  N   ARG E 578      51.521   1.907  42.218  1.00179.04           N
ATOM   4661  CA  ARG E 578      51.946   3.093  42.960  1.00179.04           C
ATOM   4662  CB  ARG E 578      53.248   2.859  43.751  1.00179.04           C
ATOM   4663  CG  ARG E 578      53.608   3.987  44.721  1.00179.04           C
ATOM   4664  CD  ARG E 578      54.905   3.743  45.498  1.00179.04           C
ATOM   4665  NE  ARG E 578      54.698   2.540  46.355  1.00179.04           N
ATOM   4666  CZ  ARG E 578      54.950   1.295  45.857  1.00179.04           C
ATOM   4667  NH1 ARG E 578      55.400   1.149  44.576  1.00179.04           N
ATOM   4668  NH2 ARG E 578      54.753   0.194  46.640  1.00179.04           N
ATOM   4669  C   ARG E 578      52.190   4.279  41.998  1.00179.04           C
ATOM   4670  O   ARG E 578      52.026   4.130  40.791  1.00179.04           O
ATOM   4671  N   GLN E 579      52.609   5.475  42.538  1.00183.91           N
ATOM   4672  CA  GLN E 579      52.863   6.816  42.005  1.00183.91           C
ATOM   4673  CB  GLN E 579      54.060   6.891  41.045  1.00183.91           C
ATOM   4674  CG  GLN E 579      55.385   6.643  41.768  1.00183.91           C
ATOM   4675  CD  GLN E 579      55.606   7.790  42.744  1.00183.91           C
ATOM   4676  OE1 GLN E 579      54.777   8.691  42.860  1.00183.91           O
ATOM   4677  NE2 GLN E 579      56.755   7.756  43.470  1.00183.91           N
ATOM   4678  C   GLN E 579      51.633   7.403  41.356  1.00183.91           C
ATOM   4679  O   GLN E 579      50.931   6.721  40.612  1.00183.91           O
ATOM   4680  N   VAL E 580      51.364   8.712  41.618  1.00128.09           N
ATOM   4681  CA  VAL E 580      50.171   9.387  41.153  1.00128.09           C
ATOM   4682  CB  VAL E 580      49.294   9.856  42.281  1.00128.09           C
ATOM   4683  CG1 VAL E 580      50.037  10.961  43.050  1.00128.09           C
ATOM   4684  CG2 VAL E 580      47.927  10.287  41.720  1.00128.09           C
ATOM   4685  C   VAL E 580      50.532  10.596  40.322  1.00128.09           C
ATOM   4686  O   VAL E 580      51.667  11.069  40.341  1.00128.09           O
ATOM   4687  N   SER E 581      49.539  11.109  39.553  1.00 59.37           N
ATOM   4688  CA  SER E 581      49.613  12.290  38.724  1.00 59.37           C
ATOM   4689  CB  SER E 581      49.817  13.579  39.538  1.00 59.37           C
ATOM   4690  OG  SER E 581      48.702  13.799  40.390  1.00 59.37           O
ATOM   4691  C   SER E 581      50.706  12.209  37.698  1.00 59.37           C
ATOM   4692  O   SER E 581      51.419  13.185  37.472  1.00 59.37           O
ATOM   4693  N   CYS E 582      50.856  11.055  37.020  1.00 39.70           N
ATOM   4694  CA  CYS E 582      51.868  10.943  36.002  1.00 39.70           C
ATOM   4695  CB  CYS E 582      52.624   9.602  36.050  1.00 39.70           C
ATOM   4696  SG  CYS E 582      53.423   9.321  37.658  1.00 39.70           S
ATOM   4697  C   CYS E 582      51.174  11.021  34.671  1.00 39.70           C
ATOM   4698  O   CYS E 582      50.030  10.588  34.536  1.00 39.70           O
ATOM   4699  N   ARG E 583      51.848  11.593  33.649  1.00 82.92           N
ATOM   4700  CA  ARG E 583      51.246  11.705  32.346  1.00 82.92           C
ATOM   4701  CB  ARG E 583      51.970  12.675  31.395  1.00 82.92           C
ATOM   4702  CG  ARG E 583      53.430  12.317  31.120  1.00 82.92           C
ATOM   4703  CD  ARG E 583      54.111  13.290  30.155  1.00 82.92           C
ATOM   4704  NE  ARG E 583      55.550  12.916  30.074  1.00 82.92           N
ATOM   4705  CZ  ARG E 583      56.451  13.513  30.908  1.00 82.92           C
ATOM   4706  NH1 ARG E 583      56.029  14.449  31.808  1.00 82.92           N
ATOM   4707  NH2 ARG E 583      57.772  13.178  30.838  1.00 82.92           N
ATOM   4708  C   ARG E 583      51.215  10.352  31.708  1.00 82.92           C
ATOM   4709  O   ARG E 583      52.079   9.515  31.960  1.00 82.92           O
ATOM   4710  N   ARG E 584      50.189  10.098  30.866  1.00 52.65           N
ATOM   4711  CA  ARG E 584      50.073   8.800  30.261  1.00 52.65           C
ATOM   4712  CB  ARG E 584      48.842   8.006  30.735  1.00 52.65           C
ATOM   4713  CG  ARG E 584      48.923   7.558  32.196  1.00 52.65           C
ATOM   4714  CD  ARG E 584      47.697   6.769  32.663  1.00 52.65           C
ATOM   4715  NE  ARG E 584      47.918   6.397  34.091  1.00 52.65           N
ATOM   4716  CZ  ARG E 584      48.432   5.176  34.418  1.00 52.65           C
ATOM   4717  NH1 ARG E 584      48.707   4.255  33.443  1.00 52.65           N
ATOM   4718  NH2 ARG E 584      48.670   4.872  35.728  1.00 52.65           N
ATOM   4719  C   ARG E 584      49.971   8.915  28.767  1.00 52.65           C
ATOM   4720  O   ARG E 584      49.265   9.771  28.238  1.00 52.65           O
ATOM   4721  N   PHE E 585      50.696   8.027  28.051  1.00 55.98           N
ATOM   4722  CA  PHE E 585      50.679   7.977  26.613  1.00 55.98           C
ATOM   4723  CB  PHE E 585      52.021   7.535  25.999  1.00 55.98           C
ATOM   4724  CG  PHE E 585      53.078   8.512  26.390  1.00 55.98           C
ATOM   4725  CD1 PHE E 585      53.733   8.380  27.594  1.00 55.98           C
ATOM   4726  CD2 PHE E 585      53.423   9.551  25.557  1.00 55.98           C
ATOM   4727  CE1 PHE E 585      54.712   9.271  27.964  1.00 55.98           C
ATOM   4728  CE2 PHE E 585      54.402  10.445  25.922  1.00 55.98           C
ATOM   4729  CZ  PHE E 585      55.047  10.307  27.127  1.00 55.98           C
ATOM   4730  C   PHE E 585      49.676   6.930  26.218  1.00 55.98           C
ATOM   4731  O   PHE E 585      49.592   5.876  26.847  1.00 55.98           O
ATOM   4732  N   ARG E 586      48.897   7.185  25.144  1.00185.04           N
ATOM   4733  CA  ARG E 586      47.890   6.240  24.732  1.00185.04           C
ATOM   4734  CB  ARG E 586      46.453   6.781  24.841  1.00185.04           C
ATOM   4735  CG  ARG E 586      46.209   8.065  24.048  1.00185.04           C
ATOM   4736  CD  ARG E 586      46.494   9.335  24.853  1.00185.04           C
ATOM   4737  NE  ARG E 586      45.537   9.366  25.997  1.00185.04           N
ATOM   4738  CZ  ARG E 586      45.847   8.745  27.172  1.00185.04           C
ATOM   4739  NH1 ARG E 586      47.046   8.106  27.315  1.00185.04           N
ATOM   4740  NH2 ARG E 586      44.959   8.765  28.209  1.00185.04           N
ATOM   4741  C   ARG E 586      48.130   5.838  23.305  1.00185.04           C
ATOM   4742  O   ARG E 586      48.908   6.466  22.591  1.00185.04           O
ATOM   4743  N   THR E 587      47.478   4.737  22.867  1.00 40.01           N
ATOM   4744  CA  THR E 587      47.633   4.246  21.523  1.00 40.01           C
ATOM   4745  CB  THR E 587      47.905   2.772  21.458  1.00 40.01           C
ATOM   4746  OG1 THR E 587      49.092   2.460  22.172  1.00 40.01           O
ATOM   4747  CG2 THR E 587      48.048   2.360  19.984  1.00 40.01           C
ATOM   4748  C   THR E 587      46.357   4.501  20.774  1.00 40.01           C
ATOM   4749  O   THR E 587      45.279   4.072  21.183  1.00 40.01           O
ATOM   4750  N   SER E 588      46.460   5.232  19.645  1.00 49.44           N
ATOM   4751  CA  SER E 588      45.323   5.581  18.839  1.00 49.44           C
ATOM   4752  CB  SER E 588      45.640   6.687  17.815  1.00 49.44           C
ATOM   4753  OG  SER E 588      46.621   6.242  16.890  1.00 49.44           O
ATOM   4754  C   SER E 588      44.800   4.391  18.090  1.00 49.44           C
ATOM   4755  O   SER E 588      43.620   4.359  17.742  1.00 49.44           O
ATOM   4756  N   GLU E 589      45.658   3.392  17.785  1.00 88.01           N
ATOM   4757  CA  GLU E 589      45.165   2.268  17.029  1.00 88.01           C
ATOM   4758  CB  GLU E 589      45.084   2.572  15.521  1.00 88.01           C
ATOM   4759  CG  GLU E 589      44.334   1.523  14.697  1.00 88.01           C
ATOM   4760  CD  GLU E 589      45.326   0.459  14.257  1.00 88.01           C
ATOM   4761  OE1 GLU E 589      46.550   0.655  14.484  1.00 88.01           O
ATOM   4762  OE2 GLU E 589      44.871  -0.565  13.680  1.00 88.01           O
ATOM   4763  C   GLU E 589      46.076   1.089  17.231  1.00 88.01           C
ATOM   4764  O   GLU E 589      47.248   1.250  17.568  1.00 88.01           O
ATOM   4765  N   TYR E 590      45.528  -0.142  17.092  1.00 78.72           N
ATOM   4766  CA  TYR E 590      46.323  -1.338  17.201  1.00 78.72           C
ATOM   4767  CB  TYR E 590      46.549  -1.792  18.657  1.00 78.72           C
ATOM   4768  CG  TYR E 590      45.235  -1.904  19.354  1.00 78.72           C
ATOM   4769  CD1 TYR E 590      44.623  -0.782  19.869  1.00 78.72           C
ATOM   4770  CD2 TYR E 590      44.618  -3.123  19.508  1.00 78.72           C
ATOM   4771  CE1 TYR E 590      43.415  -0.874  20.522  1.00 78.72           C
ATOM   4772  CE2 TYR E 590      43.410  -3.221  20.159  1.00 78.72           C
ATOM   4773  CZ  TYR E 590      42.805  -2.096  20.665  1.00 78.72           C
ATOM   4774  OH  TYR E 590      41.566  -2.199  21.333  1.00 78.72           O
ATOM   4775  C   TYR E 590      45.666  -2.448  16.430  1.00 78.72           C
ATOM   4776  O   TYR E 590      44.446  -2.462  16.265  1.00 78.72           O
ATOM   4777  N   HIS E 591      46.471  -3.410  15.921  1.00 57.65           N
ATOM   4778  CA  HIS E 591      45.915  -4.516  15.187  1.00 57.65           C
ATOM   4779  ND1 HIS E 591      47.298  -4.284  12.101  1.00 57.65           N
ATOM   4780  CG  HIS E 591      46.491  -3.534  12.931  1.00 57.65           C
ATOM   4781  CB  HIS E 591      45.406  -4.111  13.794  1.00 57.65           C
ATOM   4782  NE2 HIS E 591      47.955  -2.169  11.885  1.00 57.65           N
ATOM   4783  CD2 HIS E 591      46.905  -2.248  12.785  1.00 57.65           C
ATOM   4784  CE1 HIS E 591      48.153  -3.418  11.502  1.00 57.65           C
ATOM   4785  C   HIS E 591      46.984  -5.547  14.974  1.00 57.65           C
ATOM   4786  O   HIS E 591      48.175  -5.261  15.081  1.00 57.65           O
ATOM   4787  N   TYR E 592      46.572  -6.800  14.683  1.00 89.01           N
ATOM   4788  CA  TYR E 592      47.522  -7.826  14.344  1.00 89.01           C
ATOM   4789  CB  TYR E 592      46.986  -9.271  14.415  1.00 89.01           C
ATOM   4790  CG  TYR E 592      46.866  -9.740  15.824  1.00 89.01           C
ATOM   4791  CD1 TYR E 592      47.995 -10.115  16.515  1.00 89.01           C
ATOM   4792  CD2 TYR E 592      45.640  -9.841  16.441  1.00 89.01           C
ATOM   4793  CE1 TYR E 592      47.911 -10.568  17.809  1.00 89.01           C
ATOM   4794  CE2 TYR E 592      45.549 -10.294  17.737  1.00 89.01           C
ATOM   4795  CZ  TYR E 592      46.685 -10.655  18.422  1.00 89.01           C
ATOM   4796  OH  TYR E 592      46.597 -11.120  19.751  1.00 89.01           O
ATOM   4797  C   TYR E 592      47.841  -7.596  12.903  1.00 89.01           C
ATOM   4798  O   TYR E 592      46.948  -7.319  12.108  1.00 89.01           O
ATOM   4799  N   ILE E 593      49.124  -7.675  12.509  1.00 72.68           N
ATOM   4800  CA  ILE E 593      49.401  -7.465  11.121  1.00 72.68           C
ATOM   4801  CB  ILE E 593      50.862  -7.380  10.784  1.00 72.68           C
ATOM   4802  CG1 ILE E 593      51.597  -8.684  11.114  1.00 72.68           C
ATOM   4803  CG2 ILE E 593      51.434  -6.150  11.508  1.00 72.68           C
ATOM   4804  CD1 ILE E 593      53.032  -8.681  10.591  1.00 72.68           C
ATOM   4805  C   ILE E 593      48.748  -8.576  10.366  1.00 72.68           C
ATOM   4806  O   ILE E 593      48.808  -9.738  10.768  1.00 72.68           O
ATOM   4807  N   GLY E 594      48.081  -8.222   9.246  1.00 40.06           N
ATOM   4808  CA  GLY E 594      47.337  -9.183   8.494  1.00 40.06           C
ATOM   4809  C   GLY E 594      45.884  -8.934   8.784  1.00 40.06           C
ATOM   4810  O   GLY E 594      45.011  -9.461   8.101  1.00 40.06           O
ATOM   4811  N   GLY E 595      45.583  -8.139   9.829  1.00 39.55           N
ATOM   4812  CA  GLY E 595      44.223  -7.766  10.109  1.00 39.55           C
ATOM   4813  C   GLY E 595      43.668  -8.505  11.292  1.00 39.55           C
ATOM   4814  O   GLY E 595      42.833  -7.965  12.016  1.00 39.55           O
ATOM   4815  N   PHE E 596      44.095  -9.761  11.518  1.00 82.10           N
ATOM   4816  CA  PHE E 596      43.616 -10.512  12.647  1.00 82.10           C
ATOM   4817  CB  PHE E 596      42.197 -11.087  12.443  1.00 82.10           C
ATOM   4818  CG  PHE E 596      42.141 -11.780  11.124  1.00 82.10           C
ATOM   4819  CD1 PHE E 596      41.811 -11.070   9.992  1.00 82.10           C
ATOM   4820  CD2 PHE E 596      42.413 -13.124  11.012  1.00 82.10           C
ATOM   4821  CE1 PHE E 596      41.752 -11.687   8.766  1.00 82.10           C
ATOM   4822  CE2 PHE E 596      42.357 -13.747   9.787  1.00 82.10           C
ATOM   4823  CZ  PHE E 596      42.027 -13.029   8.662  1.00 82.10           C
ATOM   4824  C   PHE E 596      44.601 -11.606  12.911  1.00 82.10           C
ATOM   4825  O   PHE E 596      45.544 -11.798  12.147  1.00 82.10           O
ATOM   4826  N   TYR E 597      44.424 -12.354  14.017  1.00139.76           N
ATOM   4827  CA  TYR E 597      45.405 -13.351  14.343  1.00139.76           C
ATOM   4828  CB  TYR E 597      45.236 -13.890  15.778  1.00139.76           C
ATOM   4829  CG  TYR E 597      46.311 -14.880  16.077  1.00139.76           C
ATOM   4830  CD1 TYR E 597      47.533 -14.454  16.543  1.00139.76           C
ATOM   4831  CD2 TYR E 597      46.106 -16.229  15.892  1.00139.76           C
ATOM   4832  CE1 TYR E 597      48.534 -15.353  16.826  1.00139.76           C
ATOM   4833  CE2 TYR E 597      47.103 -17.135  16.175  1.00139.76           C
ATOM   4834  CZ  TYR E 597      48.320 -16.697  16.642  1.00139.76           C
ATOM   4835  OH  TYR E 597      49.343 -17.624  16.933  1.00139.76           O
ATOM   4836  C   TYR E 597      45.268 -14.477  13.363  1.00139.76           C
ATOM   4837  O   TYR E 597      44.204 -15.086  13.242  1.00139.76           O
ATOM   4838  N   GLY E 598      46.385 -14.795  12.666  1.00 50.73           N
ATOM   4839  CA  GLY E 598      46.428 -15.848  11.689  1.00 50.73           C
ATOM   4840  C   GLY E 598      46.718 -15.301  10.315  1.00 50.73           C
ATOM   4841  O   GLY E 598      47.037 -16.058   9.402  1.00 50.73           O
ATOM   4842  N   ALA E 599      46.526 -13.984  10.129  1.00 96.51           N
ATOM   4843  CA  ALA E 599      46.754 -13.179   8.958  1.00 96.51           C
ATOM   4844  CB  ALA E 599      45.985 -11.857   9.021  1.00 96.51           C
ATOM   4845  C   ALA E 599      48.200 -12.855   8.685  1.00 96.51           C
ATOM   4846  O   ALA E 599      48.530 -12.379   7.605  1.00 96.51           O
ATOM   4847  N   CYS E 600      49.090 -12.953   9.681  1.00 73.95           N
ATOM   4848  CA  CYS E 600      50.439 -12.455   9.546  1.00 73.95           C
ATOM   4849  CB  CYS E 600      51.214 -12.482  10.876  1.00 73.95           C
ATOM   4850  SG  CYS E 600      52.867 -11.741  10.745  1.00 73.95           S
ATOM   4851  C   CYS E 600      51.262 -13.183   8.516  1.00 73.95           C
ATOM   4852  O   CYS E 600      51.080 -14.372   8.261  1.00 73.95           O
ATOM   4853  N   ASN E 601      52.181 -12.433   7.858  1.00 74.22           N
ATOM   4854  CA  ASN E 601      53.127 -13.005   6.937  1.00 74.22           C
ATOM   4855  CB  ASN E 601      52.562 -13.289   5.530  1.00 74.22           C
ATOM   4856  CG  ASN E 601      52.092 -11.998   4.887  1.00 74.22           C
ATOM   4857  OD1 ASN E 601      52.880 -11.084   4.659  1.00 74.22           O
ATOM   4858  ND2 ASN E 601      50.772 -11.923   4.565  1.00 74.22           N
ATOM   4859  C   ASN E 601      54.310 -12.079   6.847  1.00 74.22           C
ATOM   4860  O   ASN E 601      54.282 -10.960   7.356  1.00 74.22           O
ATOM   4861  N   GLU E 602      55.402 -12.547   6.207  1.00 73.33           N
ATOM   4862  CA  GLU E 602      56.641 -11.820   6.112  1.00 73.33           C
ATOM   4863  CB  GLU E 602      57.717 -12.607   5.353  1.00 73.33           C
ATOM   4864  CG  GLU E 602      59.041 -11.856   5.211  1.00 73.33           C
ATOM   4865  CD  GLU E 602      59.809 -12.531   4.087  1.00 73.33           C
ATOM   4866  OE1 GLU E 602      59.247 -13.484   3.485  1.00 73.33           O
ATOM   4867  OE2 GLU E 602      60.959 -12.101   3.805  1.00 73.33           O
ATOM   4868  C   GLU E 602      56.471 -10.549   5.338  1.00 73.33           C
ATOM   4869  O   GLU E 602      56.971  -9.502   5.746  1.00 73.33           O
ATOM   4870  N   ASP E 603      55.756 -10.612   4.198  1.00 42.14           N
ATOM   4871  CA  ASP E 603      55.628  -9.472   3.337  1.00 42.14           C
ATOM   4872  CB  ASP E 603      54.803  -9.779   2.077  1.00 42.14           C
ATOM   4873  CG  ASP E 603      55.633 -10.722   1.216  1.00 42.14           C
ATOM   4874  OD1 ASP E 603      56.856 -10.849   1.493  1.00 42.14           O
ATOM   4875  OD2 ASP E 603      55.058 -11.332   0.275  1.00 42.14           O
ATOM   4876  C   ASP E 603      54.956  -8.356   4.077  1.00 42.14           C
ATOM   4877  O   ASP E 603      55.409  -7.214   4.033  1.00 42.14           O
ATOM   4878  N   LEU E 604      53.864  -8.663   4.796  1.00 44.64           N
ATOM   4879  CA  LEU E 604      53.134  -7.671   5.528  1.00 44.64           C
ATOM   4880  CB  LEU E 604      51.847  -8.211   6.172  1.00 44.64           C
ATOM   4881  CG  LEU E 604      50.779  -8.639   5.148  1.00 44.64           C
ATOM   4882  CD1 LEU E 604      49.520  -9.174   5.849  1.00 44.64           C
ATOM   4883  CD2 LEU E 604      50.473  -7.508   4.153  1.00 44.64           C
ATOM   4884  C   LEU E 604      53.995  -7.130   6.626  1.00 44.64           C
ATOM   4885  O   LEU E 604      53.925  -5.948   6.959  1.00 44.64           O
ATOM   4886  N   MET E 605      54.819  -7.994   7.243  1.00 44.33           N
ATOM   4887  CA  MET E 605      55.630  -7.563   8.347  1.00 44.33           C
ATOM   4888  CB  MET E 605      56.455  -8.713   8.951  1.00 44.33           C
ATOM   4889  CG  MET E 605      55.594  -9.780   9.632  1.00 44.33           C
ATOM   4890  SD  MET E 605      56.507 -11.234  10.234  1.00 44.33           S
ATOM   4891  CE  MET E 605      57.436 -10.337  11.510  1.00 44.33           C
ATOM   4892  C   MET E 605      56.591  -6.507   7.889  1.00 44.33           C
ATOM   4893  O   MET E 605      56.756  -5.485   8.553  1.00 44.33           O
ATOM   4894  N   ARG E 606      57.249  -6.710   6.732  1.00133.46           N
ATOM   4895  CA  ARG E 606      58.218  -5.739   6.307  1.00133.46           C
ATOM   4896  CB  ARG E 606      59.128  -6.202   5.153  1.00133.46           C
ATOM   4897  CG  ARG E 606      58.419  -6.522   3.841  1.00133.46           C
ATOM   4898  CD  ARG E 606      59.331  -7.224   2.832  1.00133.46           C
ATOM   4899  NE  ARG E 606      60.481  -6.325   2.537  1.00133.46           N
ATOM   4900  CZ  ARG E 606      61.578  -6.832   1.904  1.00133.46           C
ATOM   4901  NH1 ARG E 606      61.609  -8.148   1.544  1.00133.46           N
ATOM   4902  NH2 ARG E 606      62.646  -6.027   1.632  1.00133.46           N
ATOM   4903  C   ARG E 606      57.546  -4.460   5.917  1.00133.46           C
ATOM   4904  O   ARG E 606      58.109  -3.382   6.098  1.00133.46           O
ATOM   4905  N   LEU E 607      56.328  -4.530   5.340  1.00 41.88           N
ATOM   4906  CA  LEU E 607      55.650  -3.332   4.957  1.00 41.88           C
ATOM   4907  CB  LEU E 607      54.277  -3.594   4.308  1.00 41.88           C
ATOM   4908  CG  LEU E 607      54.344  -4.328   2.954  1.00 41.88           C
ATOM   4909  CD1 LEU E 607      52.936  -4.548   2.378  1.00 41.88           C
ATOM   4910  CD2 LEU E 607      55.266  -3.601   1.965  1.00 41.88           C
ATOM   4911  C   LEU E 607      55.385  -2.528   6.196  1.00 41.88           C
ATOM   4912  O   LEU E 607      55.637  -1.322   6.239  1.00 41.88           O
ATOM   4913  N   GLU E 608      54.889  -3.193   7.258  1.00 85.75           N
ATOM   4914  CA  GLU E 608      54.563  -2.511   8.481  1.00 85.75           C
ATOM   4915  CB  GLU E 608      53.963  -3.450   9.545  1.00 85.75           C
ATOM   4916  CG  GLU E 608      53.767  -2.789  10.915  1.00 85.75           C
ATOM   4917  CD  GLU E 608      52.560  -1.861  10.863  1.00 85.75           C
ATOM   4918  OE1 GLU E 608      51.773  -1.958   9.884  1.00 85.75           O
ATOM   4919  OE2 GLU E 608      52.411  -1.042  11.809  1.00 85.75           O
ATOM   4920  C   GLU E 608      55.801  -1.913   9.070  1.00 85.75           C
ATOM   4921  O   GLU E 608      55.796  -0.767   9.517  1.00 85.75           O
ATOM   4922  N   LEU E 609      56.909  -2.673   9.065  1.00 52.47           N
ATOM   4923  CA  LEU E 609      58.104  -2.227   9.721  1.00 52.47           C
ATOM   4924  CB  LEU E 609      59.227  -3.275   9.625  1.00 52.47           C
ATOM   4925  CG  LEU E 609      60.534  -2.870  10.329  1.00 52.47           C
ATOM   4926  CD1 LEU E 609      60.327  -2.748  11.846  1.00 52.47           C
ATOM   4927  CD2 LEU E 609      61.683  -3.823   9.962  1.00 52.47           C
ATOM   4928  C   LEU E 609      58.612  -0.953   9.110  1.00 52.47           C
ATOM   4929  O   LEU E 609      58.828   0.032   9.813  1.00 52.47           O
ATOM   4930  N   LEU E 610      58.803  -0.926   7.778  1.00 96.85           N
ATOM   4931  CA  LEU E 610      59.357   0.243   7.152  1.00 96.85           C
ATOM   4932  CB  LEU E 610      59.746   0.003   5.681  1.00 96.85           C
ATOM   4933  CG  LEU E 610      60.947  -0.945   5.508  1.00 96.85           C
ATOM   4934  CD1 LEU E 610      60.650  -2.344   6.067  1.00 96.85           C
ATOM   4935  CD2 LEU E 610      61.424  -0.977   4.047  1.00 96.85           C
ATOM   4936  C   LEU E 610      58.399   1.392   7.188  1.00 96.85           C
ATOM   4937  O   LEU E 610      58.802   2.534   7.406  1.00 96.85           O
ATOM   4938  N   ARG E 611      57.109   1.142   6.901  1.00138.80           N
ATOM   4939  CA  ARG E 611      56.186   2.237   6.891  1.00138.80           C
ATOM   4940  CB  ARG E 611      54.820   1.852   6.297  1.00138.80           C
ATOM   4941  CG  ARG E 611      54.876   1.502   4.808  1.00138.80           C
ATOM   4942  CD  ARG E 611      53.517   1.129   4.209  1.00138.80           C
ATOM   4943  NE  ARG E 611      53.069  -0.137   4.853  1.00138.80           N
ATOM   4944  CZ  ARG E 611      52.367  -0.101   6.023  1.00138.80           C
ATOM   4945  NH1 ARG E 611      52.070   1.097   6.608  1.00138.80           N
ATOM   4946  NH2 ARG E 611      51.955  -1.263   6.608  1.00138.80           N
ATOM   4947  C   ARG E 611      55.932   2.764   8.277  1.00138.80           C
ATOM   4948  O   ARG E 611      56.041   3.967   8.506  1.00138.80           O
ATOM   4949  N   SER E 612      55.539   1.867   9.213  1.00 87.46           N
ATOM   4950  CA  SER E 612      55.118   2.190  10.559  1.00 87.46           C
ATOM   4951  CB  SER E 612      54.041   1.220  11.070  1.00 87.46           C
ATOM   4952  OG  SER E 612      52.872   1.322  10.270  1.00 87.46           O
ATOM   4953  C   SER E 612      56.174   2.254  11.636  1.00 87.46           C
ATOM   4954  O   SER E 612      56.086   3.097  12.529  1.00 87.46           O
ATOM   4955  N   GLY E 613      57.167   1.340  11.644  1.00 50.11           N
ATOM   4956  CA  GLY E 613      58.129   1.343  12.718  1.00 50.11           C
ATOM   4957  C   GLY E 613      58.236  -0.051  13.280  1.00 50.11           C
ATOM   4958  O   GLY E 613      57.576  -0.972  12.803  1.00 50.11           O
ATOM   4959  N   PRO E 614      59.033  -0.223  14.316  1.00 74.86           N
ATOM   4960  CA  PRO E 614      59.234  -1.522  14.901  1.00 74.86           C
ATOM   4961  CD  PRO E 614      60.145   0.675  14.581  1.00 74.86           C
ATOM   4962  CB  PRO E 614      60.351  -1.346  15.926  1.00 74.86           C
ATOM   4963  CG  PRO E 614      61.167  -0.164  15.370  1.00 74.86           C
ATOM   4964  C   PRO E 614      57.948  -2.021  15.474  1.00 74.86           C
ATOM   4965  O   PRO E 614      57.130  -1.209  15.903  1.00 74.86           O
ATOM   4966  N   LEU E 615      57.734  -3.352  15.461  1.00148.97           N
ATOM   4967  CA  LEU E 615      56.508  -3.899  15.963  1.00148.97           C
ATOM   4968  CB  LEU E 615      55.536  -4.350  14.851  1.00148.97           C
ATOM   4969  CG  LEU E 615      56.116  -5.351  13.829  1.00148.97           C
ATOM   4970  CD1 LEU E 615      56.371  -6.737  14.444  1.00148.97           C
ATOM   4971  CD2 LEU E 615      55.238  -5.417  12.569  1.00148.97           C
ATOM   4972  C   LEU E 615      56.830  -5.075  16.827  1.00148.97           C
ATOM   4973  O   LEU E 615      57.906  -5.661  16.722  1.00148.97           O
ATOM   4974  N   ALA E 616      55.897  -5.426  17.736  1.00 40.36           N
ATOM   4975  CA  ALA E 616      56.095  -6.540  18.622  1.00 40.36           C
ATOM   4976  CB  ALA E 616      55.152  -6.526  19.838  1.00 40.36           C
ATOM   4977  C   ALA E 616      55.861  -7.826  17.884  1.00 40.36           C
ATOM   4978  O   ALA E 616      54.962  -7.933  17.049  1.00 40.36           O
ATOM   4979  N   ILE E 617      56.683  -8.850  18.190  1.00 48.02           N
ATOM   4980  CA  ILE E 617      56.554 -10.148  17.588  1.00 48.02           C
ATOM   4981  CB  ILE E 617      57.573 -10.428  16.525  1.00 48.02           C
ATOM   4982  CG1 ILE E 617      58.990 -10.420  17.121  1.00 48.02           C
ATOM   4983  CG2 ILE E 617      57.371  -9.404  15.393  1.00 48.02           C
ATOM   4984  CD1 ILE E 617      60.053 -10.978  16.177  1.00 48.02           C
ATOM   4985  C   ILE E 617      56.773 -11.155  18.681  1.00 48.02           C
ATOM   4986  O   ILE E 617      57.300 -10.818  19.740  1.00 48.02           O
ATOM   4987  N   SER E 618      56.328 -12.410  18.466  1.00 79.61           N
ATOM   4988  CA  SER E 618      56.554 -13.443  19.441  1.00 79.61           C
ATOM   4989  CB  SER E 618      55.282 -13.866  20.199  1.00 79.61           C
ATOM   4990  OG  SER E 618      55.591 -14.888  21.135  1.00 79.61           O
ATOM   4991  C   SER E 618      57.058 -14.648  18.709  1.00 79.61           C
ATOM   4992  O   SER E 618      56.775 -14.830  17.526  1.00 79.61           O
ATOM   4993  N   PHE E 619      57.856 -15.498  19.395  1.00181.80           N
ATOM   4994  CA  PHE E 619      58.373 -16.683  18.768  1.00181.80           C
ATOM   4995  CB  PHE E 619      59.665 -16.446  17.957  1.00181.80           C
ATOM   4996  CG  PHE E 619      60.795 -16.070  18.859  1.00181.80           C
ATOM   4997  CD1 PHE E 619      60.971 -14.768  19.269  1.00181.80           C
ATOM   4998  CD2 PHE E 619      61.685 -17.023  19.297  1.00181.80           C
ATOM   4999  CE1 PHE E 619      62.014 -14.425  20.098  1.00181.80           C
ATOM   5000  CE2 PHE E 619      62.731 -16.686  20.126  1.00181.80           C
ATOM   5001  CZ  PHE E 619      62.900 -15.383  20.527  1.00181.80           C
ATOM   5002  C   PHE E 619      58.644 -17.695  19.835  1.00181.80           C
ATOM   5003  O   PHE E 619      58.534 -17.403  21.025  1.00181.80           O
ATOM   5004  N   GLU E 620      58.987 -18.937  19.433  1.00117.29           N
ATOM   5005  CA  GLU E 620      59.234 -19.943  20.426  1.00117.29           C
ATOM   5006  CB  GLU E 620      58.740 -21.346  20.032  1.00117.29           C
ATOM   5007  CG  GLU E 620      58.893 -22.381  21.151  1.00117.29           C
ATOM   5008  CD  GLU E 620      57.857 -22.091  22.229  1.00117.29           C
ATOM   5009  OE1 GLU E 620      57.080 -21.116  22.053  1.00117.29           O
ATOM   5010  OE2 GLU E 620      57.828 -22.840  23.241  1.00117.29           O
ATOM   5011  C   GLU E 620      60.707 -20.020  20.666  1.00117.29           C
ATOM   5012  O   GLU E 620      61.495 -20.290  19.761  1.00117.29           O
ATOM   5013  N   VAL E 621      61.111 -19.756  21.921  1.00 73.85           N
ATOM   5014  CA  VAL E 621      62.493 -19.814  22.286  1.00 73.85           C
ATOM   5015  CB  VAL E 621      62.842 -18.931  23.453  1.00 73.85           C
ATOM   5016  CG1 VAL E 621      64.289 -19.227  23.879  1.00 73.85           C
ATOM   5017  CG2 VAL E 621      62.610 -17.464  23.054  1.00 73.85           C
ATOM   5018  C   VAL E 621      62.788 -21.215  22.691  1.00 73.85           C
ATOM   5019  O   VAL E 621      62.006 -21.847  23.399  1.00 73.85           O
ATOM   5020  N   TYR E 622      63.936 -21.747  22.238  1.00 86.42           N
ATOM   5021  CA  TYR E 622      64.306 -23.062  22.658  1.00 86.42           C
ATOM   5022  CB  TYR E 622      64.263 -24.143  21.575  1.00 86.42           C
ATOM   5023  CG  TYR E 622      62.836 -24.462  21.258  1.00 86.42           C
ATOM   5024  CD1 TYR E 622      62.145 -25.365  22.033  1.00 86.42           C
ATOM   5025  CD2 TYR E 622      62.179 -23.873  20.200  1.00 86.42           C
ATOM   5026  CE1 TYR E 622      60.837 -25.680  21.753  1.00 86.42           C
ATOM   5027  CE2 TYR E 622      60.871 -24.182  19.910  1.00 86.42           C
ATOM   5028  CZ  TYR E 622      60.197 -25.089  20.690  1.00 86.42           C
ATOM   5029  OH  TYR E 622      58.855 -25.414  20.401  1.00 86.42           O
ATOM   5030  C   TYR E 622      65.690 -22.976  23.212  1.00 86.42           C
[truncated: 513,903 more chars]
