# Supplementary material for: Evolutionary Analysis of Dipeptidyl Peptidase I
Source: Int J Mol Sci. 2022 Feb 6;23(3):1852. doi: 10.3390/ijms23031852 (PMC8836896; doi:10.3390/ijms23031852)
Supplement: Supplementary file 1 [file ijms-23-01852-s001.zip › Supplementary File S2 Homology models/Modeller/Trichoplax adhaerens/mod.B99990001.pdb]

EXPDTA    THEORETICAL MODEL, MODELLER 10.1 2021/11/04 15:47:50
REMARK   6 MODELLER OBJECTIVE FUNCTION:     10718.8887
REMARK   6 MODELLER BEST TEMPLATE % SEQ ID:  60.227
REMARK   6 SEQUENCE: mod
REMARK   6 ALIGNMENT: alignment.pir
REMARK   6 SCRIPT: model.py
REMARK   6 DOPE score: -158867.18750
REMARK   6 GA341 score: 1.00000
REMARK   6 DOPE-HR score: -132589.81250
REMARK   6 TEMPLATE: 1K3B 1:A - 119:A MODELS 1:A - 120:A AT 60.2%
REMARK   6 TEMPLATE: 1K3B 120:B - 283:B MODELS 121:B - 285:B AT 60.2%
REMARK   6 TEMPLATE: 1K3B 284:C - 350:C MODELS 286:C - 352:C AT 60.2%
REMARK   6 TEMPLATE: 1K3B 353:D - 471:D MODELS 353:D - 472:D AT 60.2%
REMARK   6 TEMPLATE: 1K3B 472:E - 635:E MODELS 473:E - 637:E AT 60.2%
REMARK   6 TEMPLATE: 1K3B 636:F - 702:F MODELS 638:F - 704:F AT 60.2%
REMARK   6 TEMPLATE: 1K3B 705:G - 823:G MODELS 705:G - 824:G AT 60.2%
REMARK   6 TEMPLATE: 1K3B 824:H - 987:H MODELS 825:H - 989:H AT 60.2%
REMARK   6 TEMPLATE: 1K3B 988:I - 1054:I MODELS 990:I - 1056:I AT 60.2%
REMARK   6 TEMPLATE: 1K3B 1057:J - 1175:J MODELS 1057:J - 1176:J AT 60.2%
REMARK   6 TEMPLATE: 1K3B 1176:K - 1339:K MODELS 1177:K - 1341:K AT 60.2%
REMARK   6 TEMPLATE: 1K3B 1340:L - 1406:L MODELS 1342:L - 1408:L AT 60.2%
SSBOND   1 CYS A    6    CYS A   94                          1555   1555  2.03
SSBOND   2 CYS A   30    CYS A  112                          1555   1555  2.02
SSBOND   3 CYS B  145    CYS B  188                          1555   1555  2.03
SSBOND   4 CYS B  181    CYS B  221                          1555   1555  2.03
SSBOND   5 CYS B  211    CYS B  228                          1555   1555  2.02
SSBOND   6 CYS D  358    CYS D  446                          1555   1555  2.03
SSBOND   7 CYS D  382    CYS D  464                          1555   1555  2.03
SSBOND   8 CYS E  497    CYS E  540                          1555   1555  2.02
SSBOND   9 CYS E  533    CYS E  573                          1555   1555  2.03
SSBOND  10 CYS E  563    CYS E  580                          1555   1555  2.03
SSBOND  11 CYS G  710    CYS G  798                          1555   1555  2.03
SSBOND  12 CYS G  734    CYS G  816                          1555   1555  2.03
SSBOND  13 CYS H  849    CYS H  892                          1555   1555  2.03
SSBOND  14 CYS H  885    CYS H  925                          1555   1555  2.03
SSBOND  15 CYS H  915    CYS H  932                          1555   1555  2.02
SSBOND  16 CYS J 1062    CYS J 1150                          1555   1555  2.03
SSBOND  17 CYS J 1086    CYS J 1168                          1555   1555  2.03
SSBOND  18 CYS K 1201    CYS K 1244                          1555   1555  2.03
SSBOND  19 CYS K 1237    CYS K 1277                          1555   1555  2.03
SSBOND  20 CYS K 1267    CYS K 1284                          1555   1555  2.02
ATOM      1  N   ASP A   1      35.387  24.486  19.924  1.00 42.99           N
ATOM      2  CA  ASP A   1      36.731  24.818  19.401  1.00 42.99           C
ATOM      3  CB  ASP A   1      36.632  25.579  18.073  1.00 42.99           C
ATOM      4  CG  ASP A   1      36.107  24.608  17.029  1.00 42.99           C
ATOM      5  OD1 ASP A   1      35.705  23.479  17.420  1.00 42.99           O
ATOM      6  OD2 ASP A   1      36.111  24.978  15.825  1.00 42.99           O
ATOM      7  C   ASP A   1      37.484  25.661  20.368  1.00 42.99           C
ATOM      8  O   ASP A   1      36.926  26.151  21.348  1.00 42.99           O
ATOM      9  N   THR A   2      38.798  25.809  20.124  1.00 52.34           N
ATOM     10  CA  THR A   2      39.608  26.656  20.942  1.00 52.34           C
ATOM     11  CB  THR A   2      41.027  26.182  21.110  1.00 52.34           C
ATOM     12  OG1 THR A   2      41.679  26.110  19.851  1.00 52.34           O
ATOM     13  CG2 THR A   2      41.018  24.800  21.788  1.00 52.34           C
ATOM     14  C   THR A   2      39.628  27.974  20.244  1.00 52.34           C
ATOM     15  O   THR A   2      39.070  28.131  19.160  1.00 52.34           O
ATOM     16  N   PRO A   3      40.250  28.926  20.863  1.00 81.93           N
ATOM     17  CA  PRO A   3      40.324  30.262  20.330  1.00 81.93           C
ATOM     18  CD  PRO A   3      40.382  28.896  22.313  1.00 81.93           C
ATOM     19  CB  PRO A   3      40.876  31.117  21.472  1.00 81.93           C
ATOM     20  CG  PRO A   3      40.450  30.366  22.747  1.00 81.93           C
ATOM     21  C   PRO A   3      41.174  30.330  19.088  1.00 81.93           C
ATOM     22  O   PRO A   3      41.189  31.376  18.441  1.00 81.93           O
ATOM     23  N   ALA A   4      41.905  29.248  18.751  1.00 67.42           N
ATOM     24  CA  ALA A   4      42.870  29.274  17.678  1.00 67.42           C
ATOM     25  CB  ALA A   4      43.838  28.082  17.731  1.00 67.42           C
ATOM     26  C   ALA A   4      42.256  29.267  16.307  1.00 67.42           C
ATOM     27  O   ALA A   4      41.279  28.568  16.038  1.00 67.42           O
ATOM     28  N   ASN A   5      42.846  30.073  15.393  1.00195.28           N
ATOM     29  CA  ASN A   5      42.470  30.106  14.005  1.00195.28           C
ATOM     30  CB  ASN A   5      41.675  31.377  13.642  1.00195.28           C
ATOM     31  CG  ASN A   5      42.504  32.590  14.032  1.00195.28           C
ATOM     32  OD1 ASN A   5      43.591  32.452  14.592  1.00195.28           O
ATOM     33  ND2 ASN A   5      41.981  33.809  13.739  1.00195.28           N
ATOM     34  C   ASN A   5      43.743  30.032  13.197  1.00195.28           C
ATOM     35  O   ASN A   5      44.191  31.007  12.593  1.00195.28           O
ATOM     36  N   CYS A   6      44.352  28.834  13.124  1.00 70.64           N
ATOM     37  CA  CYS A   6      45.616  28.729  12.451  1.00 70.64           C
ATOM     38  CB  CYS A   6      46.630  27.865  13.211  1.00 70.64           C
ATOM     39  SG  CYS A   6      47.167  28.736  14.707  1.00 70.64           S
ATOM     40  C   CYS A   6      45.423  28.177  11.078  1.00 70.64           C
ATOM     41  O   CYS A   6      44.376  27.620  10.757  1.00 70.64           O
ATOM     42  N   THR A   7      46.458  28.319  10.222  1.00 54.04           N
ATOM     43  CA  THR A   7      46.321  27.907   8.857  1.00 54.04           C
ATOM     44  CB  THR A   7      46.641  28.986   7.865  1.00 54.04           C
ATOM     45  OG1 THR A   7      48.012  29.339   7.958  1.00 54.04           O
ATOM     46  CG2 THR A   7      45.758  30.211   8.152  1.00 54.04           C
ATOM     47  C   THR A   7      47.245  26.772   8.551  1.00 54.04           C
ATOM     48  O   THR A   7      48.162  26.436   9.298  1.00 54.04           O
ATOM     49  N   TYR A   8      46.992  26.185   7.372  1.00186.43           N
ATOM     50  CA  TYR A   8      47.625  25.050   6.770  1.00186.43           C
ATOM     51  CB  TYR A   8      47.044  24.966   5.347  1.00186.43           C
ATOM     52  CG  TYR A   8      47.088  23.617   4.735  1.00186.43           C
ATOM     53  CD1 TYR A   8      48.234  23.042   4.238  1.00186.43           C
ATOM     54  CD2 TYR A   8      45.898  22.948   4.630  1.00186.43           C
ATOM     55  CE1 TYR A   8      48.182  21.790   3.668  1.00186.43           C
ATOM     56  CE2 TYR A   8      45.839  21.703   4.063  1.00186.43           C
ATOM     57  CZ  TYR A   8      46.983  21.121   3.583  1.00186.43           C
ATOM     58  OH  TYR A   8      46.915  19.838   3.001  1.00186.43           O
ATOM     59  C   TYR A   8      49.074  25.410   6.627  1.00186.43           C
ATOM     60  O   TYR A   8      49.980  24.628   6.922  1.00186.43           O
ATOM     61  N   GLY A   9      49.314  26.644   6.158  1.00 46.68           N
ATOM     62  CA  GLY A   9      50.637  27.129   5.911  1.00 46.68           C
ATOM     63  C   GLY A   9      51.391  27.204   7.198  1.00 46.68           C
ATOM     64  O   GLY A   9      52.592  26.941   7.243  1.00 46.68           O
ATOM     65  N   ASP A  10      50.703  27.584   8.288  1.00 61.33           N
ATOM     66  CA  ASP A  10      51.379  27.741   9.543  1.00 61.33           C
ATOM     67  CB  ASP A  10      50.450  28.178  10.686  1.00 61.33           C
ATOM     68  CG  ASP A  10      50.029  29.615  10.434  1.00 61.33           C
ATOM     69  OD1 ASP A  10      50.206  30.100   9.288  1.00 61.33           O
ATOM     70  OD2 ASP A  10      49.532  30.256  11.394  1.00 61.33           O
ATOM     71  C   ASP A  10      51.959  26.416   9.919  1.00 61.33           C
ATOM     72  O   ASP A  10      53.014  26.347  10.550  1.00 61.33           O
ATOM     73  N   SER A  11      51.243  25.333   9.560  1.00 99.82           N
ATOM     74  CA  SER A  11      51.612  23.980   9.879  1.00 99.82           C
ATOM     75  CB  SER A  11      50.464  22.987   9.633  1.00 99.82           C
ATOM     76  OG  SER A  11      50.877  21.670   9.966  1.00 99.82           O
ATOM     77  C   SER A  11      52.783  23.493   9.066  1.00 99.82           C
ATOM     78  O   SER A  11      53.545  22.649   9.534  1.00 99.82           O
ATOM     79  N   VAL A  12      52.975  23.973   7.817  1.00 62.57           N
ATOM     80  CA  VAL A  12      54.049  23.409   7.034  1.00 62.57           C
ATOM     81  CB  VAL A  12      54.004  23.796   5.588  1.00 62.57           C
ATOM     82  CG1 VAL A  12      55.248  23.215   4.907  1.00 62.57           C
ATOM     83  CG2 VAL A  12      52.672  23.321   4.988  1.00 62.57           C
ATOM     84  C   VAL A  12      55.366  23.883   7.577  1.00 62.57           C
ATOM     85  O   VAL A  12      55.506  25.042   7.961  1.00 62.57           O
ATOM     86  N   GLY A  13      56.375  22.981   7.633  1.00 43.97           N
ATOM     87  CA  GLY A  13      57.677  23.391   8.086  1.00 43.97           C
ATOM     88  C   GLY A  13      58.276  22.352   8.988  1.00 43.97           C
ATOM     89  O   GLY A  13      57.884  21.186   8.972  1.00 43.97           O
ATOM     90  N   THR A  14      59.273  22.765   9.806  1.00 50.55           N
ATOM     91  CA  THR A  14      59.911  21.837  10.697  1.00 50.55           C
ATOM     92  CB  THR A  14      61.405  21.942  10.707  1.00 50.55           C
ATOM     93  OG1 THR A  14      61.920  21.748   9.397  1.00 50.55           O
ATOM     94  CG2 THR A  14      61.952  20.857  11.649  1.00 50.55           C
ATOM     95  C   THR A  14      59.442  22.118  12.092  1.00 50.55           C
ATOM     96  O   THR A  14      59.389  23.268  12.530  1.00 50.55           O
ATOM     97  N   TRP A  15      59.079  21.043  12.827  1.00 89.70           N
ATOM     98  CA  TRP A  15      58.576  21.186  14.166  1.00 89.70           C
ATOM     99  CB  TRP A  15      57.082  20.837  14.287  1.00 89.70           C
ATOM    100  CG  TRP A  15      56.185  21.804  13.546  1.00 89.70           C
ATOM    101  CD2 TRP A  15      55.248  22.704  14.164  1.00 89.70           C
ATOM    102  CD1 TRP A  15      56.067  21.993  12.200  1.00 89.70           C
ATOM    103  NE1 TRP A  15      55.121  22.957  11.939  1.00 89.70           N
ATOM    104  CE2 TRP A  15      54.605  23.399  13.138  1.00 89.70           C
ATOM    105  CE3 TRP A  15      54.939  22.925  15.475  1.00 89.70           C
ATOM    106  CZ2 TRP A  15      53.646  24.331  13.409  1.00 89.70           C
ATOM    107  CZ3 TRP A  15      53.975  23.869  15.743  1.00 89.70           C
ATOM    108  CH2 TRP A  15      53.341  24.557  14.731  1.00 89.70           C
ATOM    109  C   TRP A  15      59.344  20.277  15.069  1.00 89.70           C
ATOM    110  O   TRP A  15      59.748  19.181  14.682  1.00 89.70           O
ATOM    111  N   VAL A  16      59.591  20.736  16.310  1.00102.97           N
ATOM    112  CA  VAL A  16      60.289  19.905  17.243  1.00102.97           C
ATOM    113  CB  VAL A  16      61.509  20.558  17.836  1.00102.97           C
ATOM    114  CG1 VAL A  16      61.084  21.656  18.826  1.00102.97           C
ATOM    115  CG2 VAL A  16      62.403  19.464  18.435  1.00102.97           C
ATOM    116  C   VAL A  16      59.318  19.584  18.335  1.00102.97           C
ATOM    117  O   VAL A  16      58.618  20.459  18.843  1.00102.97           O
ATOM    118  N   LEU A  17      59.226  18.292  18.701  1.00 95.37           N
ATOM    119  CA  LEU A  17      58.314  17.908  19.739  1.00 95.37           C
ATOM    120  CB  LEU A  17      57.449  16.669  19.408  1.00 95.37           C
ATOM    121  CG  LEU A  17      56.501  16.834  18.210  1.00 95.37           C
ATOM    122  CD1 LEU A  17      57.282  17.068  16.909  1.00 95.37           C
ATOM    123  CD2 LEU A  17      55.531  15.644  18.112  1.00 95.37           C
ATOM    124  C   LEU A  17      59.127  17.516  20.938  1.00 95.37           C
ATOM    125  O   LEU A  17      60.039  16.696  20.835  1.00 95.37           O
ATOM    126  N   HIS A  18      58.834  18.106  22.116  1.00 86.88           N
ATOM    127  CA  HIS A  18      59.495  17.644  23.307  1.00 86.88           C
ATOM    128  ND1 HIS A  18      62.486  18.476  24.251  1.00 86.88           N
ATOM    129  CG  HIS A  18      61.354  19.227  24.024  1.00 86.88           C
ATOM    130  CB  HIS A  18      59.964  18.726  24.301  1.00 86.88           C
ATOM    131  NE2 HIS A  18      63.178  20.441  23.474  1.00 86.88           N
ATOM    132  CD2 HIS A  18      61.795  20.425  23.549  1.00 86.88           C
ATOM    133  CE1 HIS A  18      63.547  19.249  23.907  1.00 86.88           C
ATOM    134  C   HIS A  18      58.515  16.762  24.000  1.00 86.88           C
ATOM    135  O   HIS A  18      57.385  17.157  24.275  1.00 86.88           O
ATOM    136  N   LEU A  19      58.958  15.526  24.290  1.00119.22           N
ATOM    137  CA  LEU A  19      58.113  14.487  24.800  1.00119.22           C
ATOM    138  CB  LEU A  19      58.286  13.227  23.935  1.00119.22           C
ATOM    139  CG  LEU A  19      57.694  11.963  24.537  1.00119.22           C
ATOM    140  CD1 LEU A  19      58.687  11.315  25.513  1.00119.22           C
ATOM    141  CD2 LEU A  19      56.340  12.300  25.173  1.00119.22           C
ATOM    142  C   LEU A  19      58.431  14.170  26.230  1.00119.22           C
ATOM    143  O   LEU A  19      59.580  13.906  26.580  1.00119.22           O
ATOM    144  N   GLY A  20      57.393  14.199  27.097  1.00 43.96           N
ATOM    145  CA  GLY A  20      57.536  13.881  28.491  1.00 43.96           C
ATOM    146  C   GLY A  20      57.025  12.489  28.651  1.00 43.96           C
ATOM    147  O   GLY A  20      57.151  11.695  27.728  1.00 43.96           O
ATOM    148  N   VAL A  21      56.446  12.179  29.831  1.00186.24           N
ATOM    149  CA  VAL A  21      55.828  10.939  30.254  1.00186.24           C
ATOM    150  CB  VAL A  21      54.334  11.017  30.378  1.00186.24           C
ATOM    151  CG1 VAL A  21      53.993  12.046  31.472  1.00186.24           C
ATOM    152  CG2 VAL A  21      53.743  11.369  29.012  1.00186.24           C
ATOM    153  C   VAL A  21      56.224   9.710  29.471  1.00186.24           C
ATOM    154  O   VAL A  21      57.354   9.573  29.007  1.00186.24           O
ATOM    155  N   ASP A  22      55.323   8.695  29.481  1.00195.24           N
ATOM    156  CA  ASP A  22      55.429   7.457  28.738  1.00195.24           C
ATOM    157  CB  ASP A  22      56.869   6.943  28.486  1.00195.24           C
ATOM    158  CG  ASP A  22      57.605   6.726  29.806  1.00195.24           C
ATOM    159  OD1 ASP A  22      57.588   7.656  30.657  1.00195.24           O
ATOM    160  OD2 ASP A  22      58.205   5.630  29.971  1.00195.24           O
ATOM    161  C   ASP A  22      54.654   6.380  29.450  1.00195.24           C
ATOM    162  O   ASP A  22      55.217   5.409  29.953  1.00195.24           O
ATOM    163  N   GLY A  23      53.312   6.482  29.461  1.00 54.26           N
ATOM    164  CA  GLY A  23      52.544   5.507  30.184  1.00 54.26           C
ATOM    165  C   GLY A  23      51.404   5.045  29.335  1.00 54.26           C
ATOM    166  O   GLY A  23      51.488   5.005  28.111  1.00 54.26           O
ATOM    167  N   MET A  24      50.314   4.622  29.998  1.00 74.10           N
ATOM    168  CA  MET A  24      49.137   4.142  29.339  1.00 74.10           C
ATOM    169  CB  MET A  24      48.457   3.018  30.138  1.00 74.10           C
ATOM    170  CG  MET A  24      47.471   2.169  29.338  1.00 74.10           C
ATOM    171  SD  MET A  24      46.912   0.682  30.221  1.00 74.10           S
ATOM    172  CE  MET A  24      48.543  -0.118  30.207  1.00 74.10           C
ATOM    173  C   MET A  24      48.187   5.294  29.206  1.00 74.10           C
ATOM    174  O   MET A  24      48.471   6.402  29.656  1.00 74.10           O
ATOM    175  N   THR A  25      47.032   5.052  28.554  1.00115.82           N
ATOM    176  CA  THR A  25      46.027   6.059  28.353  1.00115.82           C
ATOM    177  CB  THR A  25      44.859   5.554  27.557  1.00115.82           C
ATOM    178  OG1 THR A  25      43.974   6.620  27.248  1.00115.82           O
ATOM    179  CG2 THR A  25      44.134   4.471  28.374  1.00115.82           C
ATOM    180  C   THR A  25      45.513   6.490  29.694  1.00115.82           C
ATOM    181  O   THR A  25      45.082   7.629  29.866  1.00115.82           O
ATOM    182  N   LYS A  26      45.435   5.542  30.646  1.00140.43           N
ATOM    183  CA  LYS A  26      45.024   5.824  31.996  1.00140.43           C
ATOM    184  CB  LYS A  26      44.712   4.552  32.804  1.00140.43           C
ATOM    185  CG  LYS A  26      43.506   3.761  32.294  0.00140.43           C
ATOM    186  CD  LYS A  26      43.742   3.076  30.948  0.00140.43           C
ATOM    187  CE  LYS A  26      42.586   2.171  30.516  1.00140.43           C
ATOM    188  NZ  LYS A  26      42.500   0.997  31.414  1.00140.43           N
ATOM    189  C   LYS A  26      46.110   6.540  32.743  1.00140.43           C
ATOM    190  O   LYS A  26      45.840   7.444  33.532  1.00140.43           O
ATOM    191  N   LYS A  27      47.371   6.123  32.514  1.00 71.15           N
ATOM    192  CA  LYS A  27      48.520   6.596  33.237  1.00 71.15           C
ATOM    193  CB  LYS A  27      49.805   5.813  32.902  1.00 71.15           C
ATOM    194  CG  LYS A  27      49.754   4.356  33.373  0.00 71.15           C
ATOM    195  CD  LYS A  27      50.901   3.483  32.858  1.00 71.15           C
ATOM    196  CE  LYS A  27      52.116   3.462  33.789  1.00 71.15           C
ATOM    197  NZ  LYS A  27      53.106   2.473  33.307  1.00 71.15           N
ATOM    198  C   LYS A  27      48.776   8.050  32.991  1.00 71.15           C
ATOM    199  O   LYS A  27      49.225   8.755  33.893  1.00 71.15           O
ATOM    200  N   VAL A  28      48.523   8.556  31.771  1.00115.65           N
ATOM    201  CA  VAL A  28      48.853   9.934  31.557  1.00115.65           C
ATOM    202  CB  VAL A  28      49.886  10.163  30.482  1.00115.65           C
ATOM    203  CG1 VAL A  28      49.233   9.935  29.109  1.00115.65           C
ATOM    204  CG2 VAL A  28      50.510  11.560  30.658  1.00115.65           C
ATOM    205  C   VAL A  28      47.628  10.684  31.149  1.00115.65           C
ATOM    206  O   VAL A  28      46.618  10.108  30.746  1.00115.65           O
ATOM    207  N   ASP A  29      47.687  12.015  31.341  1.00 88.67           N
ATOM    208  CA  ASP A  29      46.663  12.911  30.901  1.00 88.67           C
ATOM    209  CB  ASP A  29      45.615  13.256  31.962  1.00 88.67           C
ATOM    210  CG  ASP A  29      44.493  13.988  31.237  0.00 88.67           C
ATOM    211  OD1 ASP A  29      44.376  13.840  29.990  0.00 88.67           O
ATOM    212  OD2 ASP A  29      43.752  14.732  31.931  1.00 88.67           O
ATOM    213  C   ASP A  29      47.392  14.164  30.557  1.00 88.67           C
ATOM    214  O   ASP A  29      48.091  14.730  31.397  1.00 88.67           O
ATOM    215  N   CYS A  30      47.233  14.644  29.313  1.00143.07           N
ATOM    216  CA  CYS A  30      48.074  15.712  28.885  1.00143.07           C
ATOM    217  CB  CYS A  30      48.352  15.594  27.404  1.00143.07           C
ATOM    218  SG  CYS A  30      50.028  16.151  27.227  1.00143.07           S
ATOM    219  C   CYS A  30      47.370  17.014  29.060  1.00143.07           C
ATOM    220  O   CYS A  30      47.119  17.729  28.089  1.00143.07           O
ATOM    221  N   SER A  31      46.986  17.319  30.306  1.00 85.16           N
ATOM    222  CA  SER A  31      46.353  18.552  30.658  1.00 85.16           C
ATOM    223  CB  SER A  31      45.410  18.392  31.863  1.00 85.16           C
ATOM    224  OG  SER A  31      46.134  17.936  32.996  1.00 85.16           O
ATOM    225  C   SER A  31      47.362  19.614  30.992  1.00 85.16           C
ATOM    226  O   SER A  31      47.015  20.795  30.980  1.00 85.16           O
ATOM    227  N   LYS A  32      48.625  19.243  31.318  1.00203.74           N
ATOM    228  CA  LYS A  32      49.558  20.246  31.778  1.00203.74           C
ATOM    229  CB  LYS A  32      49.789  20.195  33.303  1.00203.74           C
ATOM    230  CG  LYS A  32      49.750  18.793  33.927  1.00203.74           C
ATOM    231  CD  LYS A  32      50.964  17.897  33.676  1.00203.74           C
ATOM    232  CE  LYS A  32      50.880  16.568  34.443  1.00203.74           C
ATOM    233  NZ  LYS A  32      51.980  15.658  34.041  1.00203.74           N
ATOM    234  C   LYS A  32      50.882  20.197  31.061  1.00203.74           C
ATOM    235  O   LYS A  32      51.282  21.185  30.448  1.00203.74           O
ATOM    236  N   ASN A  33      51.627  19.080  31.195  1.00118.85           N
ATOM    237  CA  ASN A  33      52.921  18.849  30.597  1.00118.85           C
ATOM    238  CB  ASN A  33      53.740  20.056  30.080  1.00118.85           C
ATOM    239  CG  ASN A  33      53.462  20.196  28.589  1.00118.85           C
ATOM    240  OD1 ASN A  33      52.487  19.652  28.073  1.00118.85           O
ATOM    241  ND2 ASN A  33      54.382  20.890  27.862  1.00118.85           N
ATOM    242  C   ASN A  33      53.774  18.161  31.606  1.00118.85           C
ATOM    243  O   ASN A  33      53.565  16.987  31.897  1.00118.85           O
ATOM    244  N   PHE A  34      54.812  18.875  32.097  1.00107.79           N
ATOM    245  CA  PHE A  34      55.794  18.401  33.047  1.00107.79           C
ATOM    246  CB  PHE A  34      55.637  16.987  33.659  1.00107.79           C
ATOM    247  CG  PHE A  34      55.155  17.093  35.066  1.00107.79           C
ATOM    248  CD1 PHE A  34      53.860  17.445  35.380  1.00107.79           C
ATOM    249  CD2 PHE A  34      56.040  16.802  36.084  1.00107.79           C
ATOM    250  CE1 PHE A  34      53.478  17.523  36.701  1.00107.79           C
ATOM    251  CE2 PHE A  34      55.657  16.878  37.403  1.00107.79           C
ATOM    252  CZ  PHE A  34      54.369  17.244  37.714  1.00107.79           C
ATOM    253  C   PHE A  34      57.125  18.407  32.385  1.00107.79           C
ATOM    254  O   PHE A  34      57.307  18.967  31.304  1.00107.79           O
ATOM    255  N   LYS A  35      58.102  17.762  33.041  1.00181.22           N
ATOM    256  CA  LYS A  35      59.426  17.716  32.505  1.00181.22           C
ATOM    257  CB  LYS A  35      60.488  17.269  33.526  1.00181.22           C
ATOM    258  CG  LYS A  35      60.553  15.763  33.756  1.00181.22           C
ATOM    259  CD  LYS A  35      61.337  15.027  32.666  1.00181.22           C
ATOM    260  CE  LYS A  35      62.847  15.272  32.752  1.00181.22           C
ATOM    261  NZ  LYS A  35      63.149  16.686  32.449  1.00181.22           N
ATOM    262  C   LYS A  35      59.419  16.811  31.313  1.00181.22           C
ATOM    263  O   LYS A  35      58.511  16.000  31.134  1.00181.22           O
ATOM    264  N   ILE A  36      60.440  16.957  30.445  1.00107.68           N
ATOM    265  CA  ILE A  36      60.472  16.254  29.193  1.00107.68           C
ATOM    266  CB  ILE A  36      60.446  17.229  28.059  1.00107.68           C
ATOM    267  CG1 ILE A  36      61.680  18.137  28.186  1.00107.68           C
ATOM    268  CG2 ILE A  36      59.116  18.002  28.106  1.00107.68           C
ATOM    269  CD1 ILE A  36      61.930  19.066  27.001  1.00107.68           C
ATOM    270  C   ILE A  36      61.719  15.422  29.055  1.00107.68           C
ATOM    271  O   ILE A  36      62.832  15.884  29.311  1.00107.68           O
ATOM    272  N   THR A  37      61.528  14.135  28.691  1.00 53.47           N
ATOM    273  CA  THR A  37      62.609  13.221  28.463  1.00 53.47           C
ATOM    274  CB  THR A  37      62.134  11.799  28.413  1.00 53.47           C
ATOM    275  OG1 THR A  37      61.501  11.467  29.641  1.00 53.47           O
ATOM    276  CG2 THR A  37      63.339  10.875  28.177  1.00 53.47           C
ATOM    277  C   THR A  37      63.347  13.518  27.185  1.00 53.47           C
ATOM    278  O   THR A  37      64.567  13.672  27.208  1.00 53.47           O
ATOM    279  N   ASN A  38      62.647  13.638  26.027  1.00 97.60           N
ATOM    280  CA  ASN A  38      63.455  13.804  24.845  1.00 97.60           C
ATOM    281  CB  ASN A  38      64.071  12.485  24.361  1.00 97.60           C
ATOM    282  CG  ASN A  38      65.398  12.792  23.680  1.00 97.60           C
ATOM    283  OD1 ASN A  38      65.742  13.949  23.440  1.00 97.60           O
ATOM    284  ND2 ASN A  38      66.171  11.718  23.366  1.00 97.60           N
ATOM    285  C   ASN A  38      62.700  14.468  23.722  1.00 97.60           C
ATOM    286  O   ASN A  38      61.524  14.806  23.855  1.00 97.60           O
ATOM    287  N   ASN A  39      63.382  14.696  22.571  1.00111.88           N
ATOM    288  CA  ASN A  39      62.754  15.415  21.492  1.00111.88           C
ATOM    289  CB  ASN A  39      63.412  16.780  21.179  1.00111.88           C
ATOM    290  CG  ASN A  39      64.839  16.589  20.661  1.00111.88           C
ATOM    291  OD1 ASN A  39      65.414  17.492  20.053  1.00111.88           O
ATOM    292  ND2 ASN A  39      65.435  15.390  20.895  1.00111.88           N
ATOM    293  C   ASN A  39      62.725  14.607  20.229  1.00111.88           C
ATOM    294  O   ASN A  39      63.544  13.713  20.032  1.00111.88           O
ATOM    295  N   TYR A  40      61.729  14.891  19.353  1.00 94.77           N
ATOM    296  CA  TYR A  40      61.606  14.209  18.097  1.00 94.77           C
ATOM    297  CB  TYR A  40      60.391  13.270  18.090  1.00 94.77           C
ATOM    298  CG  TYR A  40      60.675  12.108  17.193  1.00 94.77           C
ATOM    299  CD1 TYR A  40      60.525  12.181  15.823  1.00 94.77           C
ATOM    300  CD2 TYR A  40      61.110  10.920  17.753  1.00 94.77           C
ATOM    301  CE1 TYR A  40      60.802  11.076  15.041  1.00 94.77           C
ATOM    302  CE2 TYR A  40      61.385   9.819  16.976  1.00 94.77           C
ATOM    303  CZ  TYR A  40      61.227   9.898  15.617  1.00 94.77           C
ATOM    304  OH  TYR A  40      61.509   8.768  14.823  1.00 94.77           O
ATOM    305  C   TYR A  40      61.357  15.295  17.079  1.00 94.77           C
ATOM    306  O   TYR A  40      60.524  16.175  17.295  1.00 94.77           O
ATOM    307  N   THR A  41      62.055  15.269  15.926  1.00110.16           N
ATOM    308  CA  THR A  41      61.891  16.333  14.968  1.00110.16           C
ATOM    309  CB  THR A  41      63.200  16.852  14.451  1.00110.16           C
ATOM    310  OG1 THR A  41      63.899  15.826  13.761  1.00110.16           O
ATOM    311  CG2 THR A  41      64.030  17.335  15.652  1.00110.16           C
ATOM    312  C   THR A  41      61.116  15.816  13.792  1.00110.16           C
ATOM    313  O   THR A  41      61.347  14.701  13.329  1.00110.16           O
ATOM    314  N   VAL A  42      60.150  16.616  13.284  1.00 55.24           N
ATOM    315  CA  VAL A  42      59.391  16.155  12.154  1.00 55.24           C
ATOM    316  CB  VAL A  42      58.006  15.701  12.516  1.00 55.24           C
ATOM    317  CG1 VAL A  42      58.128  14.502  13.471  1.00 55.24           C
ATOM    318  CG2 VAL A  42      57.236  16.891  13.110  1.00 55.24           C
ATOM    319  C   VAL A  42      59.243  17.271  11.166  1.00 55.24           C
ATOM    320  O   VAL A  42      59.064  18.431  11.542  1.00 55.24           O
ATOM    321  N   HIS A  43      59.339  16.955   9.854  1.00146.71           N
ATOM    322  CA  HIS A  43      59.065  18.008   8.927  1.00146.71           C
ATOM    323  ND1 HIS A  43      62.038  16.998   7.393  1.00146.71           N
ATOM    324  CG  HIS A  43      60.993  17.850   7.119  1.00146.71           C
ATOM    325  CB  HIS A  43      60.253  18.637   8.154  1.00146.71           C
ATOM    326  NE2 HIS A  43      61.833  17.066   5.179  1.00146.71           N
ATOM    327  CD2 HIS A  43      60.878  17.877   5.763  1.00146.71           C
ATOM    328  CE1 HIS A  43      62.505  16.559   6.197  1.00146.71           C
ATOM    329  C   HIS A  43      57.893  17.655   8.076  1.00146.71           C
ATOM    330  O   HIS A  43      57.693  16.516   7.647  1.00146.71           O
ATOM    331  N   LEU A  44      57.031  18.665   7.872  1.00127.76           N
ATOM    332  CA  LEU A  44      55.811  18.412   7.165  1.00127.76           C
ATOM    333  CB  LEU A  44      54.568  18.784   7.985  1.00127.76           C
ATOM    334  CG  LEU A  44      54.574  18.045   9.339  1.00127.76           C
ATOM    335  CD1 LEU A  44      55.613  18.636  10.305  1.00127.76           C
ATOM    336  CD2 LEU A  44      53.180  17.944   9.955  1.00127.76           C
ATOM    337  C   LEU A  44      55.838  19.186   5.888  1.00127.76           C
ATOM    338  O   LEU A  44      56.112  20.384   5.876  1.00127.76           O
ATOM    339  N   LEU A  45      55.557  18.511   4.755  1.00166.77           N
ATOM    340  CA  LEU A  45      55.668  19.212   3.511  1.00166.77           C
ATOM    341  CB  LEU A  45      56.853  18.723   2.660  1.00166.77           C
ATOM    342  CG  LEU A  45      57.093  19.567   1.396  1.00166.77           C
ATOM    343  CD1 LEU A  45      57.210  21.062   1.736  1.00166.77           C
ATOM    344  CD2 LEU A  45      58.338  19.076   0.639  1.00166.77           C
ATOM    345  C   LEU A  45      54.392  19.124   2.727  1.00166.77           C
ATOM    346  O   LEU A  45      53.621  18.179   2.895  1.00166.77           O
ATOM    347  N   PHE A  46      54.207  20.113   1.813  1.00250.13           N
ATOM    348  CA  PHE A  46      53.078  20.363   0.945  1.00250.13           C
ATOM    349  CB  PHE A  46      53.492  20.980  -0.410  1.00250.13           C
ATOM    350  CG  PHE A  46      53.631  22.450  -0.211  1.00250.13           C
ATOM    351  CD1 PHE A  46      54.765  22.993   0.347  1.00250.13           C
ATOM    352  CD2 PHE A  46      52.598  23.289  -0.568  1.00250.13           C
ATOM    353  CE1 PHE A  46      54.872  24.354   0.529  1.00250.13           C
ATOM    354  CE2 PHE A  46      52.696  24.651  -0.390  1.00250.13           C
ATOM    355  CZ  PHE A  46      53.838  25.186   0.160  1.00250.13           C
ATOM    356  C   PHE A  46      52.248  19.131   0.750  1.00250.13           C
ATOM    357  O   PHE A  46      52.767  18.042   0.521  1.00250.13           O
ATOM    358  N   PRO A  47      51.016  19.389   0.420  1.00287.84           N
ATOM    359  CA  PRO A  47      49.877  18.649   0.889  1.00287.84           C
ATOM    360  CD  PRO A  47      50.855  19.647  -1.003  1.00287.84           C
ATOM    361  CB  PRO A  47      49.082  18.175  -0.333  1.00287.84           C
ATOM    362  CG  PRO A  47      49.991  18.496  -1.523  1.00287.84           C
ATOM    363  C   PRO A  47      49.917  17.596   1.977  1.00287.84           C
ATOM    364  O   PRO A  47      49.363  17.947   3.016  1.00287.84           O
ATOM    365  N   ASP A  48      50.370  16.343   1.823  1.00264.74           N
ATOM    366  CA  ASP A  48      50.250  15.371   2.901  1.00264.74           C
ATOM    367  CB  ASP A  48      49.642  14.050   2.411  1.00264.74           C
ATOM    368  CG  ASP A  48      48.145  14.210   2.288  1.00264.74           C
ATOM    369  OD1 ASP A  48      47.545  14.880   3.171  1.00264.74           O
ATOM    370  OD2 ASP A  48      47.584  13.662   1.305  1.00264.74           O
ATOM    371  C   ASP A  48      51.428  14.932   3.721  1.00264.74           C
ATOM    372  O   ASP A  48      51.219  14.308   4.755  1.00264.74           O
ATOM    373  N   LYS A  49      52.680  15.144   3.300  1.00179.78           N
ATOM    374  CA  LYS A  49      53.651  14.225   3.829  1.00179.78           C
ATOM    375  CB  LYS A  49      54.507  13.746   2.653  1.00179.78           C
ATOM    376  CG  LYS A  49      53.664  13.056   1.577  1.00179.78           C
ATOM    377  CD  LYS A  49      52.830  11.893   2.115  1.00179.78           C
ATOM    378  CE  LYS A  49      51.972  11.215   1.046  1.00179.78           C
ATOM    379  NZ  LYS A  49      51.012  12.198   0.490  1.00179.78           N
ATOM    380  C   LYS A  49      54.449  14.686   5.028  1.00179.78           C
ATOM    381  O   LYS A  49      54.774  15.860   5.184  1.00179.78           O
ATOM    382  N   ALA A  50      54.764  13.725   5.942  1.00 48.85           N
ATOM    383  CA  ALA A  50      55.536  13.996   7.127  1.00 48.85           C
ATOM    384  CB  ALA A  50      54.760  13.774   8.439  1.00 48.85           C
ATOM    385  C   ALA A  50      56.707  13.051   7.134  1.00 48.85           C
ATOM    386  O   ALA A  50      56.596  11.923   6.656  1.00 48.85           O
ATOM    387  N   VAL A  51      57.874  13.508   7.652  1.00114.91           N
ATOM    388  CA  VAL A  51      59.062  12.691   7.712  1.00114.91           C
ATOM    389  CB  VAL A  51      59.934  12.820   6.487  1.00114.91           C
ATOM    390  CG1 VAL A  51      61.298  12.141   6.697  1.00114.91           C
ATOM    391  CG2 VAL A  51      59.183  12.177   5.326  1.00114.91           C
ATOM    392  C   VAL A  51      59.882  13.102   8.901  1.00114.91           C
ATOM    393  O   VAL A  51      59.797  14.239   9.361  1.00114.91           O
ATOM    394  N   ASP A  52      60.671  12.140   9.437  1.00179.86           N
ATOM    395  CA  ASP A  52      61.553  12.284  10.567  1.00179.86           C
ATOM    396  CB  ASP A  52      61.796  10.980  11.341  1.00179.86           C
ATOM    397  CG  ASP A  52      60.527  10.281  11.718  1.00179.86           C
ATOM    398  OD1 ASP A  52      59.743  10.892  12.478  1.00179.86           O
ATOM    399  OD2 ASP A  52      60.330   9.119  11.273  1.00179.86           O
ATOM    400  C   ASP A  52      62.963  12.405  10.075  1.00179.86           C
ATOM    401  O   ASP A  52      63.264  12.321   8.884  1.00179.86           O
ATOM    402  N   ALA A  53      63.872  12.534  11.066  1.00 51.96           N
ATOM    403  CA  ALA A  53      65.300  12.517  10.905  1.00 51.96           C
ATOM    404  CB  ALA A  53      66.046  12.839  12.211  1.00 51.96           C
ATOM    405  C   ALA A  53      65.711  11.134  10.468  1.00 51.96           C
ATOM    406  O   ALA A  53      66.638  10.958   9.678  1.00 51.96           O
ATOM    407  N   ALA A  54      65.003  10.113  10.987  1.00 74.39           N
ATOM    408  CA  ALA A  54      65.244   8.711  10.771  1.00 74.39           C
ATOM    409  CB  ALA A  54      64.251   7.808  11.525  1.00 74.39           C
ATOM    410  C   ALA A  54      65.107   8.409   9.311  1.00 74.39           C
ATOM    411  O   ALA A  54      65.648   7.416   8.830  1.00 74.39           O
ATOM    412  N   GLY A  55      64.324   9.208   8.567  1.00 34.79           N
ATOM    413  CA  GLY A  55      64.179   8.936   7.167  1.00 34.79           C
ATOM    414  C   GLY A  55      62.862   8.258   6.961  1.00 34.79           C
ATOM    415  O   GLY A  55      62.559   7.795   5.862  1.00 34.79           O
ATOM    416  N   ASN A  56      62.047   8.179   8.031  1.00 48.39           N
ATOM    417  CA  ASN A  56      60.751   7.567   7.944  1.00 48.39           C
ATOM    418  CB  ASN A  56      60.158   7.194   9.314  1.00 48.39           C
ATOM    419  CG  ASN A  56      60.984   6.045   9.879  1.00 48.39           C
ATOM    420  OD1 ASN A  56      61.070   4.972   9.283  1.00 48.39           O
ATOM    421  ND2 ASN A  56      61.615   6.275  11.061  1.00 48.39           N
ATOM    422  C   ASN A  56      59.810   8.526   7.281  1.00 48.39           C
ATOM    423  O   ASN A  56      59.975   9.742   7.363  1.00 48.39           O
ATOM    424  N   VAL A  57      58.782   7.977   6.602  1.00 48.24           N
ATOM    425  CA  VAL A  57      57.810   8.738   5.864  1.00 48.24           C
ATOM    426  CB  VAL A  57      57.780   8.320   4.421  1.00 48.24           C
ATOM    427  CG1 VAL A  57      56.536   8.926   3.745  1.00 48.24           C
ATOM    428  CG2 VAL A  57      59.126   8.697   3.763  1.00 48.24           C
ATOM    429  C   VAL A  57      56.442   8.448   6.412  1.00 48.24           C
ATOM    430  O   VAL A  57      56.170   7.337   6.862  1.00 48.24           O
ATOM    431  N   GLY A  58      55.532   9.450   6.374  1.00 33.16           N
ATOM    432  CA  GLY A  58      54.187   9.263   6.864  1.00 33.16           C
ATOM    433  C   GLY A  58      53.365  10.428   6.395  1.00 33.16           C
ATOM    434  O   GLY A  58      53.779  11.150   5.489  1.00 33.16           O
ATOM    435  N   PHE A  59      52.150  10.630   6.965  1.00201.80           N
ATOM    436  CA  PHE A  59      51.464  11.815   6.530  1.00201.80           C
ATOM    437  CB  PHE A  59      50.556  11.702   5.272  1.00201.80           C
ATOM    438  CG  PHE A  59      49.254  10.997   5.443  1.00201.80           C
ATOM    439  CD1 PHE A  59      49.168   9.626   5.392  1.00201.80           C
ATOM    440  CD2 PHE A  59      48.101  11.732   5.602  1.00201.80           C
ATOM    441  CE1 PHE A  59      47.951   9.000   5.533  1.00201.80           C
ATOM    442  CE2 PHE A  59      46.882  11.110   5.741  1.00201.80           C
ATOM    443  CZ  PHE A  59      46.806   9.740   5.711  1.00201.80           C
ATOM    444  C   PHE A  59      50.767  12.509   7.659  1.00201.80           C
ATOM    445  O   PHE A  59      50.761  12.038   8.795  1.00201.80           O
ATOM    446  N   TRP A  60      50.220  13.709   7.374  1.00 75.26           N
ATOM    447  CA  TRP A  60      49.591  14.515   8.378  1.00 75.26           C
ATOM    448  CB  TRP A  60      50.554  15.514   9.051  1.00 75.26           C
ATOM    449  CG  TRP A  60      51.119  16.566   8.128  1.00 75.26           C
ATOM    450  CD2 TRP A  60      50.593  17.898   7.995  1.00 75.26           C
ATOM    451  CD1 TRP A  60      52.199  16.496   7.297  1.00 75.26           C
ATOM    452  NE1 TRP A  60      52.374  17.696   6.651  1.00 75.26           N
ATOM    453  CE2 TRP A  60      51.395  18.570   7.072  1.00 75.26           C
ATOM    454  CE3 TRP A  60      49.533  18.512   8.596  1.00 75.26           C
ATOM    455  CZ2 TRP A  60      51.147  19.871   6.734  1.00 75.26           C
ATOM    456  CZ3 TRP A  60      49.282  19.823   8.251  1.00 75.26           C
ATOM    457  CH2 TRP A  60      50.074  20.490   7.338  1.00 75.26           C
ATOM    458  C   TRP A  60      48.479  15.295   7.748  1.00 75.26           C
ATOM    459  O   TRP A  60      48.351  15.357   6.524  1.00 75.26           O
ATOM    460  N   THR A  61      47.599  15.863   8.599  1.00127.50           N
ATOM    461  CA  THR A  61      46.526  16.689   8.126  1.00127.50           C
ATOM    462  CB  THR A  61      45.222  15.949   7.962  1.00127.50           C
ATOM    463  OG1 THR A  61      44.225  16.825   7.455  1.00127.50           O
ATOM    464  CG2 THR A  61      44.781  15.360   9.318  1.00127.50           C
ATOM    465  C   THR A  61      46.312  17.741   9.161  1.00127.50           C
ATOM    466  O   THR A  61      46.530  17.495  10.345  1.00127.50           O
ATOM    467  N   MET A  62      45.924  18.966   8.753  1.00192.35           N
ATOM    468  CA  MET A  62      45.611  19.887   9.802  1.00192.35           C
ATOM    469  CB  MET A  62      45.756  21.382   9.458  1.00192.35           C
ATOM    470  CG  MET A  62      44.519  22.052   8.855  1.00192.35           C
ATOM    471  SD  MET A  62      44.227  21.770   7.088  1.00192.35           S
ATOM    472  CE  MET A  62      43.292  23.315   6.893  1.00192.35           C
ATOM    473  C   MET A  62      44.186  19.573  10.114  1.00192.35           C
ATOM    474  O   MET A  62      43.512  18.947   9.297  1.00192.35           O
ATOM    475  N   VAL A  63      43.703  19.904  11.326  1.00142.80           N
ATOM    476  CA  VAL A  63      42.320  19.655  11.604  1.00142.80           C
ATOM    477  CB  VAL A  63      42.094  18.909  12.892  1.00142.80           C
ATOM    478  CG1 VAL A  63      42.615  17.482  12.673  1.00142.80           C
ATOM    479  CG2 VAL A  63      42.833  19.595  14.057  1.00142.80           C
ATOM    480  C   VAL A  63      41.659  20.987  11.656  1.00142.80           C
ATOM    481  O   VAL A  63      41.731  21.672  12.677  1.00142.80           O
ATOM    482  N   TYR A  64      40.986  21.385  10.548  1.00194.95           N
ATOM    483  CA  TYR A  64      40.344  22.662  10.598  1.00194.95           C
ATOM    484  CB  TYR A  64      39.321  22.701  11.748  1.00194.95           C
ATOM    485  CG  TYR A  64      38.221  23.660  11.459  1.00194.95           C
ATOM    486  CD1 TYR A  64      37.290  23.325  10.504  1.00194.95           C
ATOM    487  CD2 TYR A  64      38.085  24.842  12.148  1.00194.95           C
ATOM    488  CE1 TYR A  64      36.246  24.171  10.214  1.00194.95           C
ATOM    489  CE2 TYR A  64      37.042  25.694  11.862  1.00194.95           C
ATOM    490  CZ  TYR A  64      36.125  25.358  10.893  1.00194.95           C
ATOM    491  OH  TYR A  64      35.051  26.224  10.594  1.00194.95           O
ATOM    492  C   TYR A  64      41.473  23.632  10.854  1.00194.95           C
ATOM    493  O   TYR A  64      42.528  23.524  10.231  1.00194.95           O
ATOM    494  N   ASN A  65      41.185  24.709  11.607  1.00250.31           N
ATOM    495  CA  ASN A  65      42.123  25.678  12.130  1.00250.31           C
ATOM    496  CB  ASN A  65      41.515  27.041  12.483  1.00250.31           C
ATOM    497  CG  ASN A  65      41.124  27.834  11.258  1.00250.31           C
ATOM    498  OD1 ASN A  65      40.221  28.657  11.342  1.00250.31           O
ATOM    499  ND2 ASN A  65      41.801  27.621  10.099  1.00250.31           N
ATOM    500  C   ASN A  65      42.696  25.265  13.469  1.00250.31           C
ATOM    501  O   ASN A  65      43.516  25.993  14.021  1.00250.31           O
ATOM    502  N   GLN A  66      42.132  24.232  14.119  1.00232.24           N
ATOM    503  CA  GLN A  66      42.434  23.911  15.494  1.00232.24           C
ATOM    504  CB  GLN A  66      41.290  23.153  16.154  1.00232.24           C
ATOM    505  CG  GLN A  66      41.493  23.065  17.650  1.00232.24           C
ATOM    506  CD  GLN A  66      40.105  23.187  18.216  1.00232.24           C
ATOM    507  OE1 GLN A  66      39.677  22.420  19.077  1.00232.24           O
ATOM    508  NE2 GLN A  66      39.381  24.214  17.697  1.00232.24           N
ATOM    509  C   GLN A  66      43.730  23.248  15.873  1.00232.24           C
ATOM    510  O   GLN A  66      44.298  23.594  16.911  1.00232.24           O
ATOM    511  N   GLY A  67      44.227  22.265  15.101  1.00 41.32           N
ATOM    512  CA  GLY A  67      45.421  21.562  15.495  1.00 41.32           C
ATOM    513  C   GLY A  67      45.716  20.597  14.390  1.00 41.32           C
ATOM    514  O   GLY A  67      45.244  20.798  13.272  1.00 41.32           O
ATOM    515  N   PHE A  68      46.517  19.535  14.659  1.00 96.00           N
ATOM    516  CA  PHE A  68      46.851  18.633  13.590  1.00 96.00           C
ATOM    517  CB  PHE A  68      48.081  19.106  12.795  1.00 96.00           C
ATOM    518  CG  PHE A  68      49.197  19.284  13.764  1.00 96.00           C
ATOM    519  CD1 PHE A  68      49.382  20.487  14.408  1.00 96.00           C
ATOM    520  CD2 PHE A  68      50.057  18.252  14.025  1.00 96.00           C
ATOM    521  CE1 PHE A  68      50.406  20.663  15.310  1.00 96.00           C
ATOM    522  CE2 PHE A  68      51.076  18.423  14.921  1.00 96.00           C
ATOM    523  CZ  PHE A  68      51.264  19.621  15.564  1.00 96.00           C
ATOM    524  C   PHE A  68      47.110  17.241  14.094  1.00 96.00           C
ATOM    525  O   PHE A  68      47.344  17.033  15.283  1.00 96.00           O
ATOM    526  N   GLU A  69      47.034  16.246  13.176  1.00142.39           N
ATOM    527  CA  GLU A  69      47.345  14.870  13.454  1.00142.39           C
ATOM    528  CB  GLU A  69      46.259  13.829  13.120  1.00142.39           C
ATOM    529  CG  GLU A  69      45.207  13.575  14.188  1.00142.39           C
ATOM    530  CD  GLU A  69      44.432  12.347  13.729  1.00142.39           C
ATOM    531  OE1 GLU A  69      44.594  11.954  12.540  1.00142.39           O
ATOM    532  OE2 GLU A  69      43.671  11.788  14.565  1.00142.39           O
ATOM    533  C   GLU A  69      48.438  14.471  12.524  1.00142.39           C
ATOM    534  O   GLU A  69      48.423  14.795  11.336  1.00142.39           O
ATOM    535  N   ILE A  70      49.427  13.734  13.049  1.00150.53           N
ATOM    536  CA  ILE A  70      50.485  13.285  12.208  1.00150.53           C
ATOM    537  CB  ILE A  70      51.767  14.016  12.533  1.00150.53           C
ATOM    538  CG1 ILE A  70      52.690  14.170  11.331  1.00150.53           C
ATOM    539  CG2 ILE A  70      52.490  13.287  13.657  1.00150.53           C
ATOM    540  CD1 ILE A  70      53.810  15.170  11.627  1.00150.53           C
ATOM    541  C   ILE A  70      50.602  11.811  12.483  1.00150.53           C
ATOM    542  O   ILE A  70      50.559  11.375  13.634  1.00150.53           O
ATOM    543  N   VAL A  71      50.671  10.983  11.424  1.00142.43           N
ATOM    544  CA  VAL A  71      50.891   9.587  11.654  1.00142.43           C
ATOM    545  CB  VAL A  71      49.786   8.697  11.167  1.00142.43           C
ATOM    546  CG1 VAL A  71      48.638   8.771  12.182  1.00142.43           C
ATOM    547  CG2 VAL A  71      49.319   9.229   9.807  1.00142.43           C
ATOM    548  C   VAL A  71      52.196   9.276  11.011  1.00142.43           C
ATOM    549  O   VAL A  71      52.373   9.415   9.797  1.00142.43           O
ATOM    550  N   LEU A  72      53.161   8.871  11.852  1.00162.04           N
ATOM    551  CA  LEU A  72      54.492   8.687  11.384  1.00162.04           C
ATOM    552  CB  LEU A  72      55.269  10.008  11.580  1.00162.04           C
ATOM    553  CG  LEU A  72      56.739  10.068  11.127  1.00162.04           C
ATOM    554  CD1 LEU A  72      57.283  11.494  11.301  1.00162.04           C
ATOM    555  CD2 LEU A  72      57.636   9.051  11.850  1.00162.04           C
ATOM    556  C   LEU A  72      55.105   7.610  12.218  1.00162.04           C
ATOM    557  O   LEU A  72      55.002   7.623  13.444  1.00162.04           O
ATOM    558  N   ALA A  73      55.764   6.644  11.556  1.00228.90           N
ATOM    559  CA  ALA A  73      56.489   5.601  12.219  1.00228.90           C
ATOM    560  CB  ALA A  73      57.803   6.094  12.852  1.00228.90           C
ATOM    561  C   ALA A  73      55.671   4.918  13.281  1.00228.90           C
ATOM    562  O   ALA A  73      56.156   4.696  14.389  1.00228.90           O
ATOM    563  N   GLY A  74      54.403   4.570  12.991  1.00 59.20           N
ATOM    564  CA  GLY A  74      53.624   3.795  13.923  1.00 59.20           C
ATOM    565  C   GLY A  74      53.192   4.607  15.111  1.00 59.20           C
ATOM    566  O   GLY A  74      52.767   4.047  16.123  1.00 59.20           O
ATOM    567  N   ARG A  75      53.278   5.946  15.031  1.00138.14           N
ATOM    568  CA  ARG A  75      52.889   6.772  16.140  1.00138.14           C
ATOM    569  CB  ARG A  75      54.076   7.502  16.788  1.00138.14           C
ATOM    570  CG  ARG A  75      53.733   8.217  18.094  1.00138.14           C
ATOM    571  CD  ARG A  75      54.940   8.927  18.706  1.00138.14           C
ATOM    572  NE  ARG A  75      56.007   7.900  18.872  1.00138.14           N
ATOM    573  CZ  ARG A  75      57.217   8.236  19.407  1.00138.14           C
ATOM    574  NH1 ARG A  75      57.468   9.521  19.795  1.00138.14           N
ATOM    575  NH2 ARG A  75      58.173   7.275  19.566  1.00138.14           N
ATOM    576  C   ARG A  75      51.970   7.813  15.599  1.00138.14           C
ATOM    577  O   ARG A  75      52.035   8.173  14.424  1.00138.14           O
ATOM    578  N   LYS A  76      51.065   8.312  16.455  1.00140.38           N
ATOM    579  CA  LYS A  76      50.112   9.288  16.028  1.00140.38           C
ATOM    580  CB  LYS A  76      48.681   8.768  16.225  1.00140.38           C
ATOM    581  CG  LYS A  76      47.624   9.384  15.319  1.00140.38           C
ATOM    582  CD  LYS A  76      46.305   8.610  15.393  1.00140.38           C
ATOM    583  CE  LYS A  76      46.470   7.099  15.188  1.00140.38           C
ATOM    584  NZ  LYS A  76      45.153   6.432  15.286  1.00140.38           N
ATOM    585  C   LYS A  76      50.299  10.457  16.945  1.00140.38           C
ATOM    586  O   LYS A  76      50.271  10.295  18.164  1.00140.38           O
ATOM    587  N   TYR A  77      50.519  11.673  16.396  1.00229.60           N
ATOM    588  CA  TYR A  77      50.695  12.794  17.274  1.00229.60           C
ATOM    589  CB  TYR A  77      52.186  13.191  17.529  1.00229.60           C
ATOM    590  CG  TYR A  77      52.798  14.339  16.795  1.00229.60           C
ATOM    591  CD1 TYR A  77      52.335  15.629  16.884  1.00229.60           C
ATOM    592  CD2 TYR A  77      53.947  14.100  16.067  1.00229.60           C
ATOM    593  CE1 TYR A  77      52.992  16.622  16.191  1.00229.60           C
ATOM    594  CE2 TYR A  77      54.599  15.088  15.368  1.00229.60           C
ATOM    595  CZ  TYR A  77      54.112  16.368  15.430  1.00229.60           C
ATOM    596  OH  TYR A  77      54.762  17.409  14.726  1.00229.60           O
ATOM    597  C   TYR A  77      49.673  13.859  17.008  1.00229.60           C
ATOM    598  O   TYR A  77      49.398  14.225  15.865  1.00229.60           O
ATOM    599  N   PHE A  78      49.007  14.287  18.110  1.00154.71           N
ATOM    600  CA  PHE A  78      47.896  15.200  18.094  1.00154.71           C
ATOM    601  CB  PHE A  78      46.572  14.443  18.339  1.00154.71           C
ATOM    602  CG  PHE A  78      45.567  15.354  18.949  1.00154.71           C
ATOM    603  CD1 PHE A  78      44.909  16.315  18.216  1.00154.71           C
ATOM    604  CD2 PHE A  78      45.309  15.242  20.297  1.00154.71           C
ATOM    605  CE1 PHE A  78      43.993  17.141  18.829  1.00154.71           C
ATOM    606  CE2 PHE A  78      44.393  16.061  20.913  1.00154.71           C
ATOM    607  CZ  PHE A  78      43.732  17.013  20.175  1.00154.71           C
ATOM    608  C   PHE A  78      48.052  16.271  19.134  1.00154.71           C
ATOM    609  O   PHE A  78      48.459  16.018  20.266  1.00154.71           O
ATOM    610  N   ALA A  79      47.721  17.522  18.753  1.00 61.23           N
ATOM    611  CA  ALA A  79      47.792  18.623  19.669  1.00 61.23           C
ATOM    612  CB  ALA A  79      49.227  19.115  19.912  1.00 61.23           C
ATOM    613  C   ALA A  79      47.026  19.766  19.073  1.00 61.23           C
ATOM    614  O   ALA A  79      46.829  19.840  17.860  1.00 61.23           O
ATOM    615  N   PHE A  80      46.573  20.695  19.940  1.00152.65           N
ATOM    616  CA  PHE A  80      45.847  21.857  19.520  1.00152.65           C
ATOM    617  CB  PHE A  80      44.836  22.367  20.570  1.00152.65           C
ATOM    618  CG  PHE A  80      43.860  21.306  20.962  1.00152.65           C
ATOM    619  CD1 PHE A  80      42.717  21.098  20.228  1.00152.65           C
ATOM    620  CD2 PHE A  80      44.083  20.520  22.073  1.00152.65           C
ATOM    621  CE1 PHE A  80      41.812  20.128  20.594  1.00152.65           C
ATOM    622  CE2 PHE A  80      43.184  19.548  22.448  1.00152.65           C
ATOM    623  CZ  PHE A  80      42.042  19.351  21.706  1.00152.65           C
ATOM    624  C   PHE A  80      46.876  22.945  19.433  1.00152.65           C
ATOM    625  O   PHE A  80      47.878  22.913  20.144  1.00152.65           O
ATOM    626  N   SER A  81      46.668  23.946  18.556  1.00 80.20           N
ATOM    627  CA  SER A  81      47.633  25.010  18.469  1.00 80.20           C
ATOM    628  CB  SER A  81      47.429  25.956  17.271  1.00 80.20           C
ATOM    629  OG  SER A  81      46.216  26.676  17.421  1.00 80.20           O
ATOM    630  C   SER A  81      47.513  25.819  19.729  1.00 80.20           C
ATOM    631  O   SER A  81      46.447  25.868  20.340  1.00 80.20           O
ATOM    632  N   LYS A  82      48.620  26.481  20.133  1.00188.06           N
ATOM    633  CA  LYS A  82      48.769  27.237  21.358  1.00188.06           C
ATOM    634  CB  LYS A  82      50.193  27.790  21.553  1.00188.06           C
ATOM    635  CG  LYS A  82      51.207  26.830  22.163  1.00188.06           C
ATOM    636  CD  LYS A  82      51.026  26.595  23.660  1.00188.06           C
ATOM    637  CE  LYS A  82      51.618  27.719  24.517  1.00188.06           C
ATOM    638  NZ  LYS A  82      53.061  27.874  24.220  1.00188.06           N
ATOM    639  C   LYS A  82      47.906  28.465  21.403  1.00188.06           C
ATOM    640  O   LYS A  82      47.728  29.168  20.409  1.00188.06           O
ATOM    641  N   TYR A  83      47.344  28.734  22.607  1.00 82.67           N
ATOM    642  CA  TYR A  83      46.596  29.928  22.886  1.00 82.67           C
ATOM    643  CB  TYR A  83      45.083  29.761  22.684  1.00 82.67           C
ATOM    644  CG  TYR A  83      44.587  28.605  23.483  1.00 82.67           C
ATOM    645  CD1 TYR A  83      44.200  28.742  24.797  1.00 82.67           C
ATOM    646  CD2 TYR A  83      44.496  27.369  22.889  1.00 82.67           C
ATOM    647  CE1 TYR A  83      43.740  27.649  25.500  1.00 82.67           C
ATOM    648  CE2 TYR A  83      44.038  26.276  23.584  1.00 82.67           C
ATOM    649  CZ  TYR A  83      43.652  26.419  24.890  1.00 82.67           C
ATOM    650  OH  TYR A  83      43.180  25.297  25.599  1.00 82.67           O
ATOM    651  C   TYR A  83      46.869  30.317  24.306  1.00 82.67           C
ATOM    652  O   TYR A  83      47.073  29.454  25.157  1.00 82.67           O
ATOM    653  N   VAL A  84      46.864  31.637  24.598  1.00 44.89           N
ATOM    654  CA  VAL A  84      47.193  32.102  25.919  1.00 44.89           C
ATOM    655  CB  VAL A  84      48.424  32.958  25.930  1.00 44.89           C
ATOM    656  CG1 VAL A  84      48.698  33.416  27.370  1.00 44.89           C
ATOM    657  CG2 VAL A  84      49.578  32.169  25.291  1.00 44.89           C
ATOM    658  C   VAL A  84      46.090  32.981  26.418  1.00 44.89           C
ATOM    659  O   VAL A  84      45.504  33.762  25.669  1.00 44.89           O
ATOM    660  N   LYS A  85      45.781  32.870  27.726  1.00127.63           N
ATOM    661  CA  LYS A  85      44.765  33.695  28.308  1.00127.63           C
ATOM    662  CB  LYS A  85      43.686  32.915  29.079  1.00127.63           C
ATOM    663  CG  LYS A  85      42.477  32.486  28.250  1.00127.63           C
ATOM    664  CD  LYS A  85      42.774  31.506  27.117  1.00127.63           C
ATOM    665  CE  LYS A  85      41.508  31.108  26.358  1.00127.63           C
ATOM    666  NZ  LYS A  85      40.629  32.289  26.196  1.00127.63           N
ATOM    667  C   LYS A  85      45.389  34.609  29.315  1.00127.63           C
ATOM    668  O   LYS A  85      45.751  34.191  30.413  1.00127.63           O
ATOM    669  N   HIS A  86      45.536  35.894  28.949  1.00110.49           N
ATOM    670  CA  HIS A  86      45.976  36.896  29.875  1.00110.49           C
ATOM    671  ND1 HIS A  86      48.143  37.750  27.490  1.00110.49           N
ATOM    672  CG  HIS A  86      47.733  38.288  28.689  0.00110.49           C
ATOM    673  CB  HIS A  86      46.329  38.243  29.219  0.00110.49           C
ATOM    674  NE2 HIS A  86      49.948  38.646  28.434  1.00110.49           N
ATOM    675  CD2 HIS A  86      48.849  38.831  29.252  1.00110.49           C
ATOM    676  CE1 HIS A  86      49.476  37.993  27.387  1.00110.49           C
ATOM    677  C   HIS A  86      44.843  37.110  30.822  1.00110.49           C
ATOM    678  O   HIS A  86      45.035  37.503  31.968  1.00110.49           O
ATOM    679  N   GLY A  87      43.618  36.851  30.334  1.00 63.38           N
ATOM    680  CA  GLY A  87      42.394  37.027  31.054  1.00 63.38           C
ATOM    681  C   GLY A  87      41.617  37.999  30.243  1.00 63.38           C
ATOM    682  O   GLY A  87      40.484  37.738  29.845  1.00 63.38           O
ATOM    683  N   SER A  88      42.214  39.162  29.958  1.00161.88           N
ATOM    684  CA  SER A  88      41.507  40.067  29.119  1.00161.88           C
ATOM    685  CB  SER A  88      42.126  41.471  29.103  1.00161.88           C
ATOM    686  OG  SER A  88      42.023  42.051  30.395  0.00161.88           O
ATOM    687  C   SER A  88      41.534  39.533  27.734  1.00161.88           C
ATOM    688  O   SER A  88      40.499  39.332  27.100  1.00161.88           O
ATOM    689  N   LYS A  89      42.737  39.228  27.226  1.00182.92           N
ATOM    690  CA  LYS A  89      42.692  38.867  25.850  1.00182.92           C
ATOM    691  CB  LYS A  89      43.331  39.889  24.892  1.00182.92           C
ATOM    692  CG  LYS A  89      44.856  39.827  24.766  1.00182.92           C
ATOM    693  CD  LYS A  89      45.617  40.135  26.052  0.00182.92           C
ATOM    694  CE  LYS A  89      47.132  40.166  25.848  0.00182.92           C
ATOM    695  NZ  LYS A  89      47.493  41.290  24.954  0.00182.92           N
ATOM    696  C   LYS A  89      43.344  37.555  25.627  1.00182.92           C
ATOM    697  O   LYS A  89      44.109  37.048  26.447  1.00182.92           O
ATOM    698  N   VAL A  90      43.017  36.965  24.465  1.00 48.75           N
ATOM    699  CA  VAL A  90      43.538  35.685  24.119  1.00 48.75           C
ATOM    700  CB  VAL A  90      42.472  34.751  23.638  1.00 48.75           C
ATOM    701  CG1 VAL A  90      43.116  33.404  23.261  1.00 48.75           C
ATOM    702  CG2 VAL A  90      41.391  34.673  24.721  1.00 48.75           C
ATOM    703  C   VAL A  90      44.498  35.883  22.984  1.00 48.75           C
ATOM    704  O   VAL A  90      44.248  36.653  22.057  1.00 48.75           O
ATOM    705  N   THR A  91      45.648  35.190  23.057  1.00 39.05           N
ATOM    706  CA  THR A  91      46.629  35.281  22.018  1.00 39.05           C
ATOM    707  CB  THR A  91      47.945  35.811  22.500  1.00 39.05           C
ATOM    708  OG1 THR A  91      47.769  37.099  23.072  1.00 39.05           O
ATOM    709  CG2 THR A  91      48.913  35.882  21.308  1.00 39.05           C
ATOM    710  C   THR A  91      46.856  33.895  21.519  1.00 39.05           C
ATOM    711  O   THR A  91      46.945  32.946  22.296  1.00 39.05           O
ATOM    712  N   SER A  92      46.956  33.727  20.191  1.00 82.87           N
ATOM    713  CA  SER A  92      47.139  32.392  19.719  1.00 82.87           C
ATOM    714  CB  SER A  92      46.069  31.954  18.709  1.00 82.87           C
ATOM    715  OG  SER A  92      46.149  30.554  18.504  1.00 82.87           O
ATOM    716  C   SER A  92      48.467  32.336  19.050  1.00 82.87           C
ATOM    717  O   SER A  92      48.939  33.332  18.499  1.00 82.87           O
ATOM    718  N   MET A  93      49.143  31.173  19.136  1.00167.76           N
ATOM    719  CA  MET A  93      50.383  31.072  18.440  1.00167.76           C
ATOM    720  CB  MET A  93      51.624  31.137  19.339  1.00167.76           C
ATOM    721  CG  MET A  93      52.883  31.470  18.538  1.00167.76           C
ATOM    722  SD  MET A  93      52.806  33.094  17.715  1.00167.76           S
ATOM    723  CE  MET A  93      52.574  34.056  19.236  1.00167.76           C
ATOM    724  C   MET A  93      50.362  29.797  17.667  1.00167.76           C
ATOM    725  O   MET A  93      50.316  28.696  18.215  1.00167.76           O
ATOM    726  N   CYS A  94      50.366  29.955  16.337  1.00 77.53           N
ATOM    727  CA  CYS A  94      50.316  28.897  15.375  1.00 77.53           C
ATOM    728  CB  CYS A  94      50.000  29.412  13.966  1.00 77.53           C
ATOM    729  SG  CYS A  94      48.368  30.200  13.965  1.00 77.53           S
ATOM    730  C   CYS A  94      51.626  28.174  15.348  1.00 77.53           C
ATOM    731  O   CYS A  94      51.734  27.087  14.780  1.00 77.53           O
ATOM    732  N   ASP A  95      52.670  28.840  15.870  1.00149.35           N
ATOM    733  CA  ASP A  95      54.027  28.381  15.942  1.00149.35           C
ATOM    734  CB  ASP A  95      54.982  29.464  16.482  1.00149.35           C
ATOM    735  CG  ASP A  95      54.927  30.719  15.618  1.00149.35           C
ATOM    736  OD1 ASP A  95      53.919  30.907  14.886  1.00149.35           O
ATOM    737  OD2 ASP A  95      55.895  31.522  15.694  1.00149.35           O
ATOM    738  C   ASP A  95      54.135  27.261  16.932  1.00149.35           C
ATOM    739  O   ASP A  95      55.011  26.408  16.803  1.00149.35           O
ATOM    740  N   GLN A  96      53.290  27.260  17.985  1.00110.81           N
ATOM    741  CA  GLN A  96      53.463  26.269  19.016  1.00110.81           C
ATOM    742  CB  GLN A  96      53.824  26.830  20.398  1.00110.81           C
ATOM    743  CG  GLN A  96      54.906  27.902  20.385  1.00110.81           C
ATOM    744  CD  GLN A  96      54.126  29.199  20.514  1.00110.81           C
ATOM    745  OE1 GLN A  96      52.918  29.171  20.740  1.00110.81           O
ATOM    746  NE2 GLN A  96      54.815  30.363  20.381  1.00110.81           N
ATOM    747  C   GLN A  96      52.188  25.518  19.245  1.00110.81           C
ATOM    748  O   GLN A  96      51.164  25.784  18.618  1.00110.81           O
ATOM    749  N   THR A  97      52.241  24.535  20.176  1.00 56.15           N
ATOM    750  CA  THR A  97      51.084  23.735  20.468  1.00 56.15           C
ATOM    751  CB  THR A  97      51.220  22.297  20.044  1.00 56.15           C
ATOM    752  OG1 THR A  97      52.215  21.637  20.816  1.00 56.15           O
ATOM    753  CG2 THR A  97      51.602  22.263  18.554  1.00 56.15           C
ATOM    754  C   THR A  97      50.836  23.719  21.943  1.00 56.15           C
ATOM    755  O   THR A  97      51.689  24.072  22.756  1.00 56.15           O
ATOM    756  N   GLN A  98      49.602  23.340  22.321  1.00103.32           N
ATOM    757  CA  GLN A  98      49.302  23.155  23.700  1.00103.32           C
ATOM    758  CB  GLN A  98      47.808  23.239  24.048  1.00103.32           C
ATOM    759  CG  GLN A  98      47.535  23.229  25.555  1.00103.32           C
ATOM    760  CD  GLN A  98      48.023  24.543  26.162  1.00103.32           C
ATOM    761  OE1 GLN A  98      47.859  24.786  27.357  1.00103.32           O
ATOM    762  NE2 GLN A  98      48.638  25.420  25.323  1.00103.32           N
ATOM    763  C   GLN A  98      49.792  21.774  23.977  1.00103.32           C
ATOM    764  O   GLN A  98      50.411  21.141  23.124  1.00103.32           O
ATOM    765  N   LEU A  99      49.563  21.286  25.200  1.00203.44           N
ATOM    766  CA  LEU A  99      50.009  19.994  25.626  1.00203.44           C
ATOM    767  CB  LEU A  99      49.504  19.825  27.049  1.00203.44           C
ATOM    768  CG  LEU A  99      49.538  21.226  27.693  1.00203.44           C
ATOM    769  CD1 LEU A  99      48.919  21.226  29.079  1.00203.44           C
ATOM    770  CD2 LEU A  99      50.935  21.866  27.639  1.00203.44           C
ATOM    771  C   LEU A  99      49.271  19.009  24.762  1.00203.44           C
ATOM    772  O   LEU A  99      48.042  19.027  24.707  1.00203.44           O
ATOM    773  N   GLY A 100      50.006  18.102  24.086  1.00 78.20           N
ATOM    774  CA  GLY A 100      49.385  17.198  23.162  1.00 78.20           C
ATOM    775  C   GLY A 100      49.647  15.783  23.554  1.00 78.20           C
ATOM    776  O   GLY A 100      50.336  15.485  24.525  1.00 78.20           O
ATOM    777  N   TRP A 101      49.131  14.870  22.717  1.00258.09           N
ATOM    778  CA  TRP A 101      49.006  13.487  23.037  1.00258.09           C
ATOM    779  CB  TRP A 101      47.520  13.167  22.854  1.00258.09           C
ATOM    780  CG  TRP A 101      46.611  14.260  23.401  1.00258.09           C
ATOM    781  CD2 TRP A 101      45.668  14.063  24.450  1.00258.09           C
ATOM    782  CD1 TRP A 101      46.449  15.560  23.002  1.00258.09           C
ATOM    783  NE1 TRP A 101      45.503  16.184  23.766  1.00258.09           N
ATOM    784  CE2 TRP A 101      44.999  15.272  24.652  1.00258.09           C
ATOM    785  CE3 TRP A 101      45.378  12.962  25.170  1.00258.09           C
ATOM    786  CZ2 TRP A 101      44.023  15.394  25.591  1.00258.09           C
ATOM    787  CZ3 TRP A 101      44.397  13.100  26.116  1.00258.09           C
ATOM    788  CH2 TRP A 101      43.731  14.281  26.330  1.00258.09           C
ATOM    789  C   TRP A 101      49.714  12.736  21.948  1.00258.09           C
ATOM    790  O   TRP A 101      49.443  12.958  20.770  1.00258.09           O
ATOM    791  N   ALA A 102      50.638  11.825  22.303  1.00 50.39           N
ATOM    792  CA  ALA A 102      51.302  11.034  21.311  1.00 50.39           C
ATOM    793  CB  ALA A 102      52.783  11.421  21.143  1.00 50.39           C
ATOM    794  C   ALA A 102      51.241   9.624  21.809  1.00 50.39           C
ATOM    795  O   ALA A 102      51.504   9.365  22.983  1.00 50.39           O
ATOM    796  N   HIS A 103      50.861   8.673  20.931  1.00 71.78           N
ATOM    797  CA  HIS A 103      50.806   7.297  21.330  1.00 71.78           C
ATOM    798  ND1 HIS A 103      47.455   8.348  21.583  1.00 71.78           N
ATOM    799  CG  HIS A 103      48.229   7.240  21.305  1.00 71.78           C
ATOM    800  CB  HIS A 103      49.494   6.882  22.044  1.00 71.78           C
ATOM    801  NE2 HIS A 103      46.484   7.302  19.878  1.00 71.78           N
ATOM    802  CD2 HIS A 103      47.616   6.611  20.262  1.00 71.78           C
ATOM    803  CE1 HIS A 103      46.428   8.335  20.697  1.00 71.78           C
ATOM    804  C   HIS A 103      50.964   6.473  20.093  1.00 71.78           C
ATOM    805  O   HIS A 103      50.811   6.970  18.978  1.00 71.78           O
ATOM    806  N   SER A 104      51.285   5.177  20.257  1.00 37.65           N
ATOM    807  CA  SER A 104      51.458   4.333  19.113  1.00 37.65           C
ATOM    808  CB  SER A 104      52.026   2.948  19.469  1.00 37.65           C
ATOM    809  OG  SER A 104      51.105   2.238  20.284  1.00 37.65           O
ATOM    810  C   SER A 104      50.110   4.149  18.482  1.00 37.65           C
ATOM    811  O   SER A 104      49.075   4.450  19.073  1.00 37.65           O
ATOM    812  N   THR A 105      50.096   3.614  17.251  1.00112.27           N
ATOM    813  CA  THR A 105      48.890   3.455  16.492  1.00112.27           C
ATOM    814  CB  THR A 105      49.123   2.850  15.136  1.00112.27           C
ATOM    815  OG1 THR A 105      47.923   2.886  14.378  1.00112.27           O
ATOM    816  CG2 THR A 105      49.614   1.398  15.293  1.00112.27           C
ATOM    817  C   THR A 105      47.929   2.571  17.233  1.00112.27           C
ATOM    818  O   THR A 105      46.717   2.705  17.082  1.00112.27           O
ATOM    819  N   ASP A 106      48.448   1.598  18.003  1.00 99.99           N
ATOM    820  CA  ASP A 106      47.632   0.662  18.736  1.00 99.99           C
ATOM    821  CB  ASP A 106      48.436  -0.546  19.254  1.00 99.99           C
ATOM    822  CG  ASP A 106      47.511  -1.756  19.382  1.00 99.99           C
ATOM    823  OD1 ASP A 106      46.359  -1.589  19.860  1.00 99.99           O
ATOM    824  OD2 ASP A 106      47.943  -2.871  18.982  1.00 99.99           O
ATOM    825  C   ASP A 106      46.959   1.322  19.911  1.00 99.99           C
ATOM    826  O   ASP A 106      45.904   0.862  20.335  1.00 99.99           O
ATOM    827  N   ASN A 107      47.529   2.427  20.438  1.00150.04           N
ATOM    828  CA  ASN A 107      47.116   3.163  21.616  1.00150.04           C
ATOM    829  CB  ASN A 107      45.589   3.411  21.785  1.00150.04           C
ATOM    830  CG  ASN A 107      44.767   2.255  22.387  1.00150.04           C
ATOM    831  OD1 ASN A 107      45.262   1.190  22.756  1.00150.04           O
ATOM    832  ND2 ASN A 107      43.436   2.500  22.507  1.00150.04           N
ATOM    833  C   ASN A 107      47.628   2.534  22.884  1.00150.04           C
ATOM    834  O   ASN A 107      47.055   2.739  23.954  1.00150.04           O
ATOM    835  N   SER A 108      48.702   1.722  22.797  1.00100.32           N
ATOM    836  CA  SER A 108      49.290   1.120  23.971  1.00100.32           C
ATOM    837  CB  SER A 108      50.261  -0.024  23.635  1.00100.32           C
ATOM    838  OG  SER A 108      49.561  -1.094  23.019  1.00100.32           O
ATOM    839  C   SER A 108      50.056   2.118  24.803  1.00100.32           C
ATOM    840  O   SER A 108      49.680   2.416  25.937  1.00100.32           O
ATOM    841  N   ASN A 109      51.161   2.671  24.248  1.00 67.28           N
ATOM    842  CA  ASN A 109      51.991   3.567  25.006  1.00 67.28           C
ATOM    843  CB  ASN A 109      53.502   3.361  24.811  1.00 67.28           C
ATOM    844  CG  ASN A 109      53.902   2.133  25.615  1.00 67.28           C
ATOM    845  OD1 ASN A 109      53.496   1.013  25.309  1.00 67.28           O
ATOM    846  ND2 ASN A 109      54.717   2.348  26.682  1.00 67.28           N
ATOM    847  C   ASN A 109      51.663   4.968  24.614  1.00 67.28           C
ATOM    848  O   ASN A 109      51.516   5.280  23.433  1.00 67.28           O
ATOM    849  N   TRP A 110      51.550   5.840  25.639  1.00 98.86           N
ATOM    850  CA  TRP A 110      51.165   7.219  25.516  1.00 98.86           C
ATOM    851  CB  TRP A 110      49.867   7.554  26.269  1.00 98.86           C
ATOM    852  CG  TRP A 110      48.599   6.986  25.690  1.00 98.86           C
ATOM    853  CD2 TRP A 110      47.479   7.791  25.288  1.00 98.86           C
ATOM    854  CD1 TRP A 110      48.232   5.685  25.505  1.00 98.86           C
ATOM    855  NE1 TRP A 110      46.951   5.628  25.012  1.00 98.86           N
ATOM    856  CE2 TRP A 110      46.476   6.917  24.875  1.00 98.86           C
ATOM    857  CE3 TRP A 110      47.297   9.148  25.274  1.00 98.86           C
ATOM    858  CZ2 TRP A 110      45.270   7.388  24.439  1.00 98.86           C
ATOM    859  CZ3 TRP A 110      46.082   9.620  24.824  1.00 98.86           C
ATOM    860  CH2 TRP A 110      45.089   8.754  24.416  1.00 98.86           C
ATOM    861  C   TRP A 110      52.190   8.082  26.180  1.00 98.86           C
ATOM    862  O   TRP A 110      52.964   7.634  27.024  1.00 98.86           O
ATOM    863  N   GLN A 111      52.204   9.370  25.785  1.00128.40           N
ATOM    864  CA  GLN A 111      53.094  10.345  26.333  1.00128.40           C
ATOM    865  CB  GLN A 111      54.528  10.096  25.849  1.00128.40           C
ATOM    866  CG  GLN A 111      54.659  10.030  24.326  1.00128.40           C
ATOM    867  CD  GLN A 111      55.966   9.314  24.022  1.00128.40           C
ATOM    868  OE1 GLN A 111      56.208   8.866  22.903  1.00128.40           O
ATOM    869  NE2 GLN A 111      56.826   9.172  25.064  1.00128.40           N
ATOM    870  C   GLN A 111      52.568  11.703  25.960  1.00128.40           C
ATOM    871  O   GLN A 111      51.694  11.826  25.103  1.00128.40           O
ATOM    872  N   CYS A 112      53.062  12.752  26.647  1.00 82.93           N
ATOM    873  CA  CYS A 112      52.661  14.122  26.465  1.00 82.93           C
ATOM    874  CB  CYS A 112      52.573  14.883  27.787  1.00 82.93           C
ATOM    875  SG  CYS A 112      50.919  14.823  28.466  1.00 82.93           S
ATOM    876  C   CYS A 112      53.758  14.837  25.767  1.00 82.93           C
ATOM    877  O   CYS A 112      54.922  14.526  25.998  1.00 82.93           O
ATOM    878  N   TYR A 113      53.423  15.810  24.888  1.00 89.09           N
ATOM    879  CA  TYR A 113      54.487  16.556  24.279  1.00 89.09           C
ATOM    880  CB  TYR A 113      55.057  15.920  22.997  1.00 89.09           C
ATOM    881  CG  TYR A 113      54.014  16.071  21.968  1.00 89.09           C
ATOM    882  CD1 TYR A 113      52.958  15.215  21.990  1.00 89.09           C
ATOM    883  CD2 TYR A 113      54.062  17.063  21.021  1.00 89.09           C
ATOM    884  CE1 TYR A 113      51.959  15.329  21.067  1.00 89.09           C
ATOM    885  CE2 TYR A 113      53.060  17.184  20.089  1.00 89.09           C
ATOM    886  CZ  TYR A 113      52.001  16.306  20.111  1.00 89.09           C
ATOM    887  OH  TYR A 113      50.950  16.393  19.177  1.00 89.09           O
ATOM    888  C   TYR A 113      54.007  17.932  23.941  1.00 89.09           C
ATOM    889  O   TYR A 113      52.809  18.213  23.957  1.00 89.09           O
ATOM    890  N   TYR A 114      54.956  18.858  23.696  1.00169.80           N
ATOM    891  CA  TYR A 114      54.579  20.150  23.206  1.00169.80           C
ATOM    892  CB  TYR A 114      54.694  21.326  24.199  1.00169.80           C
ATOM    893  CG  TYR A 114      56.102  21.594  24.604  1.00169.80           C
ATOM    894  CD1 TYR A 114      56.932  22.353  23.812  1.00169.80           C
ATOM    895  CD2 TYR A 114      56.577  21.111  25.802  1.00169.80           C
ATOM    896  CE1 TYR A 114      58.225  22.612  24.197  1.00169.80           C
ATOM    897  CE2 TYR A 114      57.870  21.367  26.193  1.00169.80           C
ATOM    898  CZ  TYR A 114      58.694  22.117  25.389  1.00169.80           C
ATOM    899  OH  TYR A 114      60.020  22.382  25.789  1.00169.80           O
ATOM    900  C   TYR A 114      55.448  20.395  22.019  1.00169.80           C
ATOM    901  O   TYR A 114      56.578  19.912  21.958  1.00169.80           O
ATOM    902  N   ALA A 115      54.934  21.135  21.021  1.00 41.58           N
ATOM    903  CA  ALA A 115      55.698  21.315  19.821  1.00 41.58           C
ATOM    904  CB  ALA A 115      55.033  20.701  18.578  1.00 41.58           C
ATOM    905  C   ALA A 115      55.904  22.770  19.536  1.00 41.58           C
ATOM    906  O   ALA A 115      55.079  23.616  19.878  1.00 41.58           O
ATOM    907  N   THR A 116      57.063  23.090  18.921  1.00 39.43           N
ATOM    908  CA  THR A 116      57.371  24.432  18.515  1.00 39.43           C
ATOM    909  CB  THR A 116      58.464  25.057  19.329  1.00 39.43           C
ATOM    910  OG1 THR A 116      58.093  25.083  20.699  1.00 39.43           O
ATOM    911  CG2 THR A 116      58.714  26.486  18.821  1.00 39.43           C
ATOM    912  C   THR A 116      57.865  24.339  17.103  1.00 39.43           C
ATOM    913  O   THR A 116      58.592  23.407  16.762  1.00 39.43           O
ATOM    914  N   LYS A 117      57.485  25.297  16.229  1.00120.77           N
ATOM    915  CA  LYS A 117      57.949  25.187  14.875  1.00120.77           C
ATOM    916  CB  LYS A 117      57.020  25.817  13.829  1.00120.77           C
ATOM    917  CG  LYS A 117      56.724  27.290  14.057  1.00120.77           C
ATOM    918  CD  LYS A 117      56.096  27.951  12.832  1.00120.77           C
ATOM    919  CE  LYS A 117      55.807  29.439  13.027  1.00120.77           C
ATOM    920  NZ  LYS A 117      55.283  30.018  11.770  1.00120.77           N
ATOM    921  C   LYS A 117      59.297  25.828  14.806  1.00120.77           C
ATOM    922  O   LYS A 117      59.429  27.051  14.773  1.00120.77           O
ATOM    923  N   MET A 118      60.330  24.969  14.915  1.00186.77           N
ATOM    924  CA  MET A 118      61.716  25.340  14.922  1.00186.77           C
ATOM    925  CB  MET A 118      62.593  24.249  15.585  1.00186.77           C
ATOM    926  CG  MET A 118      62.552  22.853  14.950  1.00186.77           C
ATOM    927  SD  MET A 118      63.648  22.594  13.522  1.00186.77           S
ATOM    928  CE  MET A 118      65.182  22.485  14.488  1.00186.77           C
ATOM    929  C   MET A 118      62.275  25.724  13.608  1.00186.77           C
ATOM    930  O   MET A 118      62.844  26.796  13.475  1.00186.77           O
ATOM    931  N   HIS A 119      62.134  24.917  12.554  1.00153.11           N
ATOM    932  CA  HIS A 119      62.720  25.490  11.387  1.00153.11           C
ATOM    933  ND1 HIS A 119      65.640  25.997   9.947  1.00153.11           N
ATOM    934  CG  HIS A 119      65.074  24.966  10.666  1.00153.11           C
ATOM    935  CB  HIS A 119      63.626  24.590  10.528  1.00153.11           C
ATOM    936  NE2 HIS A 119      67.254  25.158  11.222  1.00153.11           N
ATOM    937  CD2 HIS A 119      66.075  24.464  11.441  1.00153.11           C
ATOM    938  CE1 HIS A 119      66.942  26.068  10.317  1.00153.11           C
ATOM    939  C   HIS A 119      61.598  25.950  10.581  1.00153.11           C
ATOM    940  O   HIS A 119      61.255  25.394   9.541  1.00153.11           O
ATOM    941  N   PRO A 120      61.120  27.042  11.100  1.00157.67           N
ATOM    942  CA  PRO A 120      59.961  27.597  10.506  1.00157.67           C
ATOM    943  CD  PRO A 120      62.117  28.094  11.079  1.00157.67           C
ATOM    944  CB  PRO A 120      60.457  28.431   9.324  1.00157.67           C
ATOM    945  CG  PRO A 120      61.934  28.724   9.684  1.00157.67           C
ATOM    946  C   PRO A 120      58.894  26.580  10.248  1.00157.67           C
ATOM    947  O   PRO A 120      58.852  25.993   9.137  1.00157.67           O
ATOM    948  OXT PRO A 120      58.090  26.345  11.189  1.00157.67           O
TER     949      PRO A 120
ATOM    950  N   PHE B 121      27.762   3.574  -9.446  1.00 85.40           N
ATOM    951  CA  PHE B 121      27.182   4.546  -8.497  1.00 85.40           C
ATOM    952  CB  PHE B 121      28.111   5.762  -8.340  1.00 85.40           C
ATOM    953  CG  PHE B 121      29.331   5.266  -7.642  1.00 85.40           C
ATOM    954  CD1 PHE B 121      30.318   4.606  -8.338  1.00 85.40           C
ATOM    955  CD2 PHE B 121      29.490   5.461  -6.289  1.00 85.40           C
ATOM    956  CE1 PHE B 121      31.443   4.146  -7.696  1.00 85.40           C
ATOM    957  CE2 PHE B 121      30.614   5.004  -5.641  1.00 85.40           C
ATOM    958  CZ  PHE B 121      31.593   4.345  -6.345  1.00 85.40           C
ATOM    959  C   PHE B 121      25.824   4.991  -8.935  1.00 85.40           C
ATOM    960  O   PHE B 121      25.585   5.287 -10.105  1.00 85.40           O
ATOM    961  N   PRO B 122      24.935   5.011  -7.976  1.00 70.07           N
ATOM    962  CA  PRO B 122      23.563   5.351  -8.248  1.00 70.07           C
ATOM    963  CD  PRO B 122      25.042   4.041  -6.896  1.00 70.07           C
ATOM    964  CB  PRO B 122      22.757   4.832  -7.060  1.00 70.07           C
ATOM    965  CG  PRO B 122      23.599   3.660  -6.533  1.00 70.07           C
ATOM    966  C   PRO B 122      23.340   6.805  -8.498  1.00 70.07           C
ATOM    967  O   PRO B 122      24.192   7.624  -8.160  1.00 70.07           O
ATOM    968  N   LYS B 123      22.206   7.114  -9.155  1.00 78.56           N
ATOM    969  CA  LYS B 123      21.748   8.439  -9.447  1.00 78.56           C
ATOM    970  CB  LYS B 123      20.517   8.395 -10.368  1.00 78.56           C
ATOM    971  CG  LYS B 123      20.030   9.745 -10.895  1.00 78.56           C
ATOM    972  CD  LYS B 123      19.011   9.583 -12.026  1.00 78.56           C
ATOM    973  CE  LYS B 123      18.481  10.900 -12.593  1.00 78.56           C
ATOM    974  NZ  LYS B 123      17.506  10.624 -13.673  1.00 78.56           N
ATOM    975  C   LYS B 123      21.333   9.079  -8.161  1.00 78.56           C
ATOM    976  O   LYS B 123      21.587  10.261  -7.931  1.00 78.56           O
ATOM    977  N   GLN B 124      20.655   8.299  -7.292  1.00 88.45           N
ATOM    978  CA  GLN B 124      20.202   8.836  -6.042  1.00 88.45           C
ATOM    979  CB  GLN B 124      18.716   9.242  -6.039  1.00 88.45           C
ATOM    980  CG  GLN B 124      17.742   8.084  -6.253  1.00 88.45           C
ATOM    981  CD  GLN B 124      16.336   8.668  -6.211  1.00 88.45           C
ATOM    982  OE1 GLN B 124      16.146   9.830  -5.858  1.00 88.45           O
ATOM    983  NE2 GLN B 124      15.321   7.844  -6.587  1.00 88.45           N
ATOM    984  C   GLN B 124      20.418   7.825  -4.967  1.00 88.45           C
ATOM    985  O   GLN B 124      20.482   6.625  -5.233  1.00 88.45           O
ATOM    986  N   PHE B 125      20.583   8.295  -3.710  1.00 65.57           N
ATOM    987  CA  PHE B 125      20.762   7.355  -2.643  1.00 65.57           C
ATOM    988  CB  PHE B 125      22.232   6.937  -2.451  1.00 65.57           C
ATOM    989  CG  PHE B 125      22.228   5.609  -1.775  1.00 65.57           C
ATOM    990  CD1 PHE B 125      22.125   5.489  -0.409  1.00 65.57           C
ATOM    991  CD2 PHE B 125      22.330   4.467  -2.537  1.00 65.57           C
ATOM    992  CE1 PHE B 125      22.123   4.246   0.182  1.00 65.57           C
ATOM    993  CE2 PHE B 125      22.328   3.223  -1.953  1.00 65.57           C
ATOM    994  CZ  PHE B 125      22.227   3.111  -0.588  1.00 65.57           C
ATOM    995  C   PHE B 125      20.284   7.991  -1.366  1.00 65.57           C
ATOM    996  O   PHE B 125      20.419   9.198  -1.163  1.00 65.57           O
ATOM    997  N   ASP B 126      19.685   7.176  -0.475  1.00 90.99           N
ATOM    998  CA  ASP B 126      19.190   7.653   0.785  1.00 90.99           C
ATOM    999  CB  ASP B 126      17.708   8.066   0.717  1.00 90.99           C
ATOM   1000  CG  ASP B 126      17.317   8.784   2.002  1.00 90.99           C
ATOM   1001  OD1 ASP B 126      18.062   8.663   3.011  1.00 90.99           O
ATOM   1002  OD2 ASP B 126      16.261   9.471   1.986  1.00 90.99           O
ATOM   1003  C   ASP B 126      19.307   6.505   1.744  1.00 90.99           C
ATOM   1004  O   ASP B 126      18.653   5.478   1.573  1.00 90.99           O
ATOM   1005  N   TRP B 127      20.139   6.655   2.791  1.00110.25           N
ATOM   1006  CA  TRP B 127      20.375   5.600   3.738  1.00110.25           C
ATOM   1007  CB  TRP B 127      21.565   5.837   4.678  1.00110.25           C
ATOM   1008  CG  TRP B 127      22.877   5.569   3.984  1.00110.25           C
ATOM   1009  CD2 TRP B 127      23.296   4.253   3.586  1.00110.25           C
ATOM   1010  CD1 TRP B 127      23.853   6.427   3.573  1.00110.25           C
ATOM   1011  NE1 TRP B 127      24.863   5.726   2.955  1.00110.25           N
ATOM   1012  CE2 TRP B 127      24.530   4.388   2.953  1.00110.25           C
ATOM   1013  CE3 TRP B 127      22.698   3.034   3.733  1.00110.25           C
ATOM   1014  CZ2 TRP B 127      25.190   3.300   2.455  1.00110.25           C
ATOM   1015  CZ3 TRP B 127      23.367   1.938   3.234  1.00110.25           C
ATOM   1016  CH2 TRP B 127      24.589   2.069   2.608  1.00110.25           C
ATOM   1017  C   TRP B 127      19.149   5.294   4.533  1.00110.25           C
ATOM   1018  O   TRP B 127      19.076   4.249   5.179  1.00110.25           O
ATOM   1019  N   ARG B 128      18.213   6.254   4.607  1.00153.61           N
ATOM   1020  CA  ARG B 128      16.962   6.062   5.281  1.00153.61           C
ATOM   1021  CB  ARG B 128      16.175   7.374   5.438  1.00153.61           C
ATOM   1022  CG  ARG B 128      16.795   8.285   6.500  1.00153.61           C
ATOM   1023  CD  ARG B 128      15.965   9.523   6.844  1.00153.61           C
ATOM   1024  NE  ARG B 128      16.376  10.652   5.961  1.00153.61           N
ATOM   1025  CZ  ARG B 128      15.753  10.908   4.775  1.00153.61           C
ATOM   1026  NH1 ARG B 128      14.838  10.035   4.263  1.00153.61           N
ATOM   1027  NH2 ARG B 128      16.038  12.065   4.111  1.00153.61           N
ATOM   1028  C   ARG B 128      16.128   5.081   4.520  1.00153.61           C
ATOM   1029  O   ARG B 128      15.365   4.323   5.115  1.00153.61           O
ATOM   1030  N   ASN B 129      16.203   5.091   3.175  1.00 65.03           N
ATOM   1031  CA  ASN B 129      15.381   4.155   2.467  1.00 65.03           C
ATOM   1032  CB  ASN B 129      14.191   4.833   1.760  1.00 65.03           C
ATOM   1033  CG  ASN B 129      13.224   3.761   1.275  1.00 65.03           C
ATOM   1034  OD1 ASN B 129      13.632   2.750   0.705  1.00 65.03           O
ATOM   1035  ND2 ASN B 129      11.902   3.984   1.508  1.00 65.03           N
ATOM   1036  C   ASN B 129      16.189   3.464   1.416  1.00 65.03           C
ATOM   1037  O   ASN B 129      16.295   3.940   0.287  1.00 65.03           O
ATOM   1038  N   VAL B 130      16.779   2.306   1.760  1.00129.72           N
ATOM   1039  CA  VAL B 130      17.452   1.541   0.760  1.00129.72           C
ATOM   1040  CB  VAL B 130      18.878   1.222   1.112  1.00129.72           C
ATOM   1041  CG1 VAL B 130      18.923   0.643   2.531  1.00129.72           C
ATOM   1042  CG2 VAL B 130      19.451   0.282   0.040  1.00129.72           C
ATOM   1043  C   VAL B 130      16.646   0.291   0.631  1.00129.72           C
ATOM   1044  O   VAL B 130      16.771  -0.647   1.418  1.00129.72           O
ATOM   1045  N   SER B 131      15.801   0.248  -0.413  1.00 92.53           N
ATOM   1046  CA  SER B 131      14.930  -0.868  -0.627  1.00 92.53           C
ATOM   1047  CB  SER B 131      15.686  -2.175  -0.935  1.00 92.53           C
ATOM   1048  OG  SER B 131      14.768  -3.237  -1.147  1.00 92.53           O
ATOM   1049  C   SER B 131      14.057  -1.080   0.581  1.00 92.53           C
ATOM   1050  O   SER B 131      13.868  -2.207   1.037  1.00 92.53           O
ATOM   1051  N   ASN B 132      13.480   0.021   1.105  1.00 81.16           N
ATOM   1052  CA  ASN B 132      12.538   0.033   2.195  1.00 81.16           C
ATOM   1053  CB  ASN B 132      11.455  -1.050   2.037  1.00 81.16           C
ATOM   1054  CG  ASN B 132      10.631  -0.721   0.799  1.00 81.16           C
ATOM   1055  OD1 ASN B 132      10.866  -1.263  -0.280  1.00 81.16           O
ATOM   1056  ND2 ASN B 132       9.638   0.195   0.955  1.00 81.16           N
ATOM   1057  C   ASN B 132      13.182  -0.174   3.539  1.00 81.16           C
ATOM   1058  O   ASN B 132      12.490  -0.148   4.555  1.00 81.16           O
ATOM   1059  N   VAL B 133      14.515  -0.325   3.630  1.00104.45           N
ATOM   1060  CA  VAL B 133      15.067  -0.487   4.952  1.00104.45           C
ATOM   1061  CB  VAL B 133      16.107  -1.564   5.054  1.00104.45           C
ATOM   1062  CG1 VAL B 133      17.290  -1.197   4.149  1.00104.45           C
ATOM   1063  CG2 VAL B 133      16.489  -1.736   6.533  1.00104.45           C
ATOM   1064  C   VAL B 133      15.689   0.812   5.389  1.00104.45           C
ATOM   1065  O   VAL B 133      16.220   1.559   4.569  1.00104.45           O
ATOM   1066  N   ASN B 134      15.620   1.116   6.710  1.00 76.80           N
ATOM   1067  CA  ASN B 134      16.149   2.348   7.247  1.00 76.80           C
ATOM   1068  CB  ASN B 134      15.121   3.119   8.091  1.00 76.80           C
ATOM   1069  CG  ASN B 134      15.774   4.387   8.617  1.00 76.80           C
ATOM   1070  OD1 ASN B 134      16.494   5.083   7.895  1.00 76.80           O
ATOM   1071  ND2 ASN B 134      15.524   4.697   9.914  1.00 76.80           N
ATOM   1072  C   ASN B 134      17.324   2.057   8.148  1.00 76.80           C
ATOM   1073  O   ASN B 134      17.229   1.273   9.088  1.00 76.80           O
ATOM   1074  N   TYR B 135      18.499   2.606   7.773  1.00135.08           N
ATOM   1075  CA  TYR B 135      19.780   2.578   8.431  1.00135.08           C
ATOM   1076  CB  TYR B 135      20.939   2.479   7.431  1.00135.08           C
ATOM   1077  CG  TYR B 135      20.786   1.118   6.840  1.00135.08           C
ATOM   1078  CD1 TYR B 135      21.271   0.015   7.506  1.00135.08           C
ATOM   1079  CD2 TYR B 135      20.147   0.937   5.634  1.00135.08           C
ATOM   1080  CE1 TYR B 135      21.132  -1.245   6.976  1.00135.08           C
ATOM   1081  CE2 TYR B 135      20.005  -0.323   5.099  1.00135.08           C
ATOM   1082  CZ  TYR B 135      20.497  -1.416   5.771  1.00135.08           C
ATOM   1083  OH  TYR B 135      20.353  -2.708   5.223  1.00135.08           O
ATOM   1084  C   TYR B 135      20.051   3.685   9.427  1.00135.08           C
ATOM   1085  O   TYR B 135      21.007   3.593  10.194  1.00135.08           O
ATOM   1086  N   VAL B 136      19.342   4.830   9.355  1.00 65.73           N
ATOM   1087  CA  VAL B 136      19.689   5.966  10.180  1.00 65.73           C
ATOM   1088  CB  VAL B 136      19.442   7.269   9.477  1.00 65.73           C
ATOM   1089  CG1 VAL B 136      19.824   8.429  10.413  1.00 65.73           C
ATOM   1090  CG2 VAL B 136      20.211   7.257   8.141  1.00 65.73           C
ATOM   1091  C   VAL B 136      18.921   5.986  11.470  1.00 65.73           C
ATOM   1092  O   VAL B 136      17.732   5.680  11.516  1.00 65.73           O
ATOM   1093  N   SER B 137      19.610   6.368  12.570  1.00 58.71           N
ATOM   1094  CA  SER B 137      18.997   6.453  13.871  1.00 58.71           C
ATOM   1095  CB  SER B 137      20.010   6.560  15.011  1.00 58.71           C
ATOM   1096  OG  SER B 137      20.721   7.780  14.875  1.00 58.71           O
ATOM   1097  C   SER B 137      18.169   7.701  13.898  1.00 58.71           C
ATOM   1098  O   SER B 137      18.296   8.554  13.025  1.00 58.71           O
ATOM   1099  N   PRO B 138      17.340   7.839  14.900  1.00145.79           N
ATOM   1100  CA  PRO B 138      16.415   8.938  14.991  1.00145.79           C
ATOM   1101  CD  PRO B 138      16.925   6.707  15.708  1.00145.79           C
ATOM   1102  CB  PRO B 138      15.430   8.569  16.106  1.00145.79           C
ATOM   1103  CG  PRO B 138      16.059   7.347  16.803  1.00145.79           C
ATOM   1104  C   PRO B 138      17.048  10.279  15.166  1.00145.79           C
ATOM   1105  O   PRO B 138      18.173  10.368  15.656  1.00145.79           O
ATOM   1106  N   VAL B 139      16.329  11.333  14.732  1.00 35.62           N
ATOM   1107  CA  VAL B 139      16.789  12.687  14.844  1.00 35.62           C
ATOM   1108  CB  VAL B 139      15.965  13.662  14.052  1.00 35.62           C
ATOM   1109  CG1 VAL B 139      16.484  15.084  14.323  1.00 35.62           C
ATOM   1110  CG2 VAL B 139      16.008  13.252  12.570  1.00 35.62           C
ATOM   1111  C   VAL B 139      16.673  13.064  16.283  1.00 35.62           C
ATOM   1112  O   VAL B 139      15.747  12.639  16.972  1.00 35.62           O
ATOM   1113  N   ARG B 140      17.638  13.861  16.781  1.00148.71           N
ATOM   1114  CA  ARG B 140      17.607  14.272  18.154  1.00148.71           C
ATOM   1115  CB  ARG B 140      18.618  13.530  19.038  1.00148.71           C
ATOM   1116  CG  ARG B 140      18.153  12.097  19.319  1.00148.71           C
ATOM   1117  CD  ARG B 140      19.195  11.222  20.011  1.00148.71           C
ATOM   1118  NE  ARG B 140      20.074  12.127  20.801  1.00148.71           N
ATOM   1119  CZ  ARG B 140      20.663  11.688  21.951  1.00148.71           C
ATOM   1120  NH1 ARG B 140      20.379  10.442  22.426  1.00148.71           N
ATOM   1121  NH2 ARG B 140      21.542  12.492  22.618  1.00148.71           N
ATOM   1122  C   ARG B 140      17.839  15.749  18.229  1.00148.71           C
ATOM   1123  O   ARG B 140      18.066  16.414  17.219  1.00148.71           O
ATOM   1124  N   ASN B 141      17.724  16.300  19.454  1.00 70.39           N
ATOM   1125  CA  ASN B 141      17.855  17.711  19.691  1.00 70.39           C
ATOM   1126  CB  ASN B 141      16.635  18.253  20.455  1.00 70.39           C
ATOM   1127  CG  ASN B 141      16.910  19.675  20.912  1.00 70.39           C
ATOM   1128  OD1 ASN B 141      17.290  20.541  20.126  1.00 70.39           O
ATOM   1129  ND2 ASN B 141      16.722  19.915  22.237  1.00 70.39           N
ATOM   1130  C   ASN B 141      19.060  17.965  20.552  1.00 70.39           C
ATOM   1131  O   ASN B 141      19.171  17.438  21.656  1.00 70.39           O
ATOM   1132  N   GLN B 142      20.002  18.785  20.044  1.00 72.93           N
ATOM   1133  CA  GLN B 142      21.203  19.190  20.731  1.00 72.93           C
ATOM   1134  CB  GLN B 142      22.205  19.872  19.787  1.00 72.93           C
ATOM   1135  CG  GLN B 142      21.675  21.165  19.168  1.00 72.93           C
ATOM   1136  CD  GLN B 142      22.744  21.712  18.233  1.00 72.93           C
ATOM   1137  OE1 GLN B 142      23.933  21.441  18.392  1.00 72.93           O
ATOM   1138  NE2 GLN B 142      22.305  22.502  17.217  1.00 72.93           N
ATOM   1139  C   GLN B 142      20.856  20.131  21.841  1.00 72.93           C
ATOM   1140  O   GLN B 142      21.583  20.241  22.829  1.00 72.93           O
ATOM   1141  N   GLY B 143      19.760  20.892  21.673  1.00 30.97           N
ATOM   1142  CA  GLY B 143      19.362  21.792  22.709  1.00 30.97           C
ATOM   1143  C   GLY B 143      20.264  22.974  22.645  1.00 30.97           C
ATOM   1144  O   GLY B 143      20.833  23.292  21.602  1.00 30.97           O
ATOM   1145  N   ALA B 144      20.407  23.645  23.797  1.00 56.08           N
ATOM   1146  CA  ALA B 144      21.148  24.856  23.952  1.00 56.08           C
ATOM   1147  CB  ALA B 144      20.989  25.481  25.349  1.00 56.08           C
ATOM   1148  C   ALA B 144      22.616  24.687  23.709  1.00 56.08           C
ATOM   1149  O   ALA B 144      23.246  25.621  23.219  1.00 56.08           O
ATOM   1150  N   CYS B 145      23.245  23.537  24.041  1.00144.26           N
ATOM   1151  CA  CYS B 145      24.669  23.690  23.939  1.00144.26           C
ATOM   1152  CB  CYS B 145      25.499  23.203  25.131  1.00144.26           C
ATOM   1153  SG  CYS B 145      26.194  21.541  25.155  1.00144.26           S
ATOM   1154  C   CYS B 145      25.241  23.309  22.612  1.00144.26           C
ATOM   1155  O   CYS B 145      24.631  22.591  21.823  1.00144.26           O
ATOM   1156  N   GLY B 146      26.455  23.836  22.330  1.00 60.92           N
ATOM   1157  CA  GLY B 146      27.058  23.698  21.032  1.00 60.92           C
ATOM   1158  C   GLY B 146      27.655  22.338  20.897  1.00 60.92           C
ATOM   1159  O   GLY B 146      28.870  22.187  20.760  1.00 60.92           O
ATOM   1160  N   SER B 147      26.779  21.319  20.946  1.00155.05           N
ATOM   1161  CA  SER B 147      27.130  19.933  20.856  1.00155.05           C
ATOM   1162  CB  SER B 147      26.312  19.030  21.800  1.00155.05           C
ATOM   1163  OG  SER B 147      24.947  18.999  21.422  1.00155.05           O
ATOM   1164  C   SER B 147      27.060  19.349  19.464  1.00155.05           C
ATOM   1165  O   SER B 147      27.200  18.136  19.328  1.00155.05           O
ATOM   1166  N   CYS B 148      26.884  20.149  18.393  1.00 65.97           N
ATOM   1167  CA  CYS B 148      26.621  19.602  17.081  1.00 65.97           C
ATOM   1168  CB  CYS B 148      26.575  20.679  15.982  1.00 65.97           C
ATOM   1169  SG  CYS B 148      28.157  21.557  15.798  1.00 65.97           S
ATOM   1170  C   CYS B 148      27.650  18.583  16.669  1.00 65.97           C
ATOM   1171  O   CYS B 148      27.292  17.515  16.175  1.00 65.97           O
ATOM   1172  N   TYR B 149      28.945  18.840  16.907  1.00 73.83           N
ATOM   1173  CA  TYR B 149      29.980  17.941  16.468  1.00 73.83           C
ATOM   1174  CB  TYR B 149      31.399  18.426  16.831  1.00 73.83           C
ATOM   1175  CG  TYR B 149      31.527  18.460  18.320  1.00 73.83           C
ATOM   1176  CD1 TYR B 149      31.039  19.522  19.046  1.00 73.83           C
ATOM   1177  CD2 TYR B 149      32.145  17.436  19.000  1.00 73.83           C
ATOM   1178  CE1 TYR B 149      31.156  19.551  20.419  1.00 73.83           C
ATOM   1179  CE2 TYR B 149      32.266  17.459  20.371  1.00 73.83           C
ATOM   1180  CZ  TYR B 149      31.774  18.522  21.087  1.00 73.83           C
ATOM   1181  OH  TYR B 149      31.893  18.555  22.493  1.00 73.83           O
ATOM   1182  C   TYR B 149      29.779  16.585  17.086  1.00 73.83           C
ATOM   1183  O   TYR B 149      30.039  15.567  16.444  1.00 73.83           O
ATOM   1184  N   ALA B 150      29.371  16.534  18.370  1.00 46.97           N
ATOM   1185  CA  ALA B 150      29.154  15.281  19.043  1.00 46.97           C
ATOM   1186  CB  ALA B 150      28.846  15.451  20.540  1.00 46.97           C
ATOM   1187  C   ALA B 150      27.995  14.553  18.429  1.00 46.97           C
ATOM   1188  O   ALA B 150      28.069  13.346  18.204  1.00 46.97           O
ATOM   1189  N   PHE B 151      26.885  15.266  18.141  1.00 69.41           N
ATOM   1190  CA  PHE B 151      25.728  14.624  17.574  1.00 69.41           C
ATOM   1191  CB  PHE B 151      24.498  15.547  17.435  1.00 69.41           C
ATOM   1192  CG  PHE B 151      23.806  15.607  18.760  1.00 69.41           C
ATOM   1193  CD1 PHE B 151      24.271  16.412  19.781  1.00 69.41           C
ATOM   1194  CD2 PHE B 151      22.672  14.849  18.968  1.00 69.41           C
ATOM   1195  CE1 PHE B 151      23.608  16.447  20.988  1.00 69.41           C
ATOM   1196  CE2 PHE B 151      22.019  14.895  20.178  1.00 69.41           C
ATOM   1197  CZ  PHE B 151      22.485  15.685  21.197  1.00 69.41           C
ATOM   1198  C   PHE B 151      26.057  14.069  16.221  1.00 69.41           C
ATOM   1199  O   PHE B 151      25.687  12.942  15.898  1.00 69.41           O
ATOM   1200  N   SER B 152      26.762  14.845  15.381  1.00 77.42           N
ATOM   1201  CA  SER B 152      27.092  14.393  14.059  1.00 77.42           C
ATOM   1202  CB  SER B 152      27.941  15.416  13.302  1.00 77.42           C
ATOM   1203  OG  SER B 152      27.217  16.629  13.230  1.00 77.42           O
ATOM   1204  C   SER B 152      27.922  13.158  14.184  1.00 77.42           C
ATOM   1205  O   SER B 152      27.711  12.174  13.477  1.00 77.42           O
ATOM   1206  N   SER B 153      28.889  13.181  15.117  1.00 46.68           N
ATOM   1207  CA  SER B 153      29.789  12.075  15.290  1.00 46.68           C
ATOM   1208  CB  SER B 153      30.838  12.312  16.395  1.00 46.68           C
ATOM   1209  OG  SER B 153      31.697  13.382  16.031  1.00 46.68           O
ATOM   1210  C   SER B 153      29.029  10.837  15.664  1.00 46.68           C
ATOM   1211  O   SER B 153      29.222   9.785  15.058  1.00 46.68           O
ATOM   1212  N   MET B 154      28.138  10.930  16.670  1.00 60.04           N
ATOM   1213  CA  MET B 154      27.417   9.777  17.130  1.00 60.04           C
ATOM   1214  CB  MET B 154      26.499  10.077  18.331  1.00 60.04           C
ATOM   1215  CG  MET B 154      27.220  10.621  19.571  1.00 60.04           C
ATOM   1216  SD  MET B 154      28.512   9.553  20.277  1.00 60.04           S
ATOM   1217  CE  MET B 154      29.863  10.130  19.206  1.00 60.04           C
ATOM   1218  C   MET B 154      26.540   9.289  16.020  1.00 60.04           C
ATOM   1219  O   MET B 154      26.415   8.084  15.804  1.00 60.04           O
ATOM   1220  N   ALA B 155      25.918  10.224  15.274  1.00 33.95           N
ATOM   1221  CA  ALA B 155      24.994   9.860  14.240  1.00 33.95           C
ATOM   1222  CB  ALA B 155      24.390  11.077  13.517  1.00 33.95           C
ATOM   1223  C   ALA B 155      25.692   9.034  13.212  1.00 33.95           C
ATOM   1224  O   ALA B 155      25.152   8.037  12.737  1.00 33.95           O
ATOM   1225  N   MET B 156      26.915   9.437  12.834  1.00100.60           N
ATOM   1226  CA  MET B 156      27.647   8.720  11.838  1.00100.60           C
ATOM   1227  CB  MET B 156      29.010   9.382  11.586  1.00100.60           C
ATOM   1228  CG  MET B 156      29.879   8.676  10.548  1.00100.60           C
ATOM   1229  SD  MET B 156      31.495   9.474  10.297  1.00100.60           S
ATOM   1230  CE  MET B 156      31.890   8.431   8.877  1.00100.60           C
ATOM   1231  C   MET B 156      27.912   7.327  12.311  1.00100.60           C
ATOM   1232  O   MET B 156      27.607   6.355  11.620  1.00100.60           O
ATOM   1233  N   TYR B 157      28.448   7.168  13.533  1.00206.13           N
ATOM   1234  CA  TYR B 157      28.799   5.824  13.871  1.00206.13           C
ATOM   1235  CB  TYR B 157      30.124   5.658  14.646  1.00206.13           C
ATOM   1236  CG  TYR B 157      30.139   5.723  16.109  1.00206.13           C
ATOM   1237  CD1 TYR B 157      29.916   6.883  16.808  1.00206.13           C
ATOM   1238  CD2 TYR B 157      30.420   4.549  16.759  1.00206.13           C
ATOM   1239  CE1 TYR B 157      29.969   6.847  18.179  1.00206.13           C
ATOM   1240  CE2 TYR B 157      30.476   4.510  18.120  1.00206.13           C
ATOM   1241  CZ  TYR B 157      30.247   5.662  18.820  1.00206.13           C
ATOM   1242  OH  TYR B 157      30.305   5.602  20.220  1.00206.13           O
ATOM   1243  C   TYR B 157      27.601   4.957  14.169  1.00206.13           C
ATOM   1244  O   TYR B 157      27.648   3.737  14.029  1.00206.13           O
ATOM   1245  N   GLU B 158      26.490   5.571  14.611  1.00116.52           N
ATOM   1246  CA  GLU B 158      25.263   4.879  14.907  1.00116.52           C
ATOM   1247  CB  GLU B 158      24.281   5.928  15.437  1.00116.52           C
ATOM   1248  CG  GLU B 158      23.293   5.477  16.498  1.00116.52           C
ATOM   1249  CD  GLU B 158      22.873   6.772  17.185  1.00116.52           C
ATOM   1250  OE1 GLU B 158      22.744   7.801  16.468  1.00116.52           O
ATOM   1251  OE2 GLU B 158      22.707   6.766  18.432  1.00116.52           O
ATOM   1252  C   GLU B 158      24.712   4.257  13.640  1.00116.52           C
ATOM   1253  O   GLU B 158      24.298   3.096  13.642  1.00116.52           O
ATOM   1254  N   ALA B 159      24.674   5.021  12.523  1.00 45.30           N
ATOM   1255  CA  ALA B 159      24.159   4.523  11.273  1.00 45.30           C
ATOM   1256  CB  ALA B 159      24.060   5.619  10.195  1.00 45.30           C
ATOM   1257  C   ALA B 159      25.051   3.447  10.729  1.00 45.30           C
ATOM   1258  O   ALA B 159      24.584   2.392  10.303  1.00 45.30           O
ATOM   1259  N   ARG B 160      26.375   3.674  10.745  1.00216.02           N
ATOM   1260  CA  ARG B 160      27.258   2.701  10.175  1.00216.02           C
ATOM   1261  CB  ARG B 160      28.587   3.273   9.636  1.00216.02           C
ATOM   1262  CG  ARG B 160      29.339   4.257  10.519  1.00216.02           C
ATOM   1263  CD  ARG B 160      30.046   5.330   9.672  1.00216.02           C
ATOM   1264  NE  ARG B 160      31.119   4.678   8.856  1.00216.02           N
ATOM   1265  CZ  ARG B 160      31.591   5.242   7.700  1.00216.02           C
ATOM   1266  NH1 ARG B 160      30.954   6.314   7.143  1.00216.02           N
ATOM   1267  NH2 ARG B 160      32.721   4.741   7.113  1.00216.02           N
ATOM   1268  C   ARG B 160      27.296   1.418  10.949  1.00216.02           C
ATOM   1269  O   ARG B 160      27.570   0.358  10.387  1.00216.02           O
ATOM   1270  N   LEU B 161      27.033   1.468  12.265  1.00126.76           N
ATOM   1271  CA  LEU B 161      26.928   0.266  13.049  1.00126.76           C
ATOM   1272  CB  LEU B 161      26.661   0.576  14.537  1.00126.76           C
ATOM   1273  CG  LEU B 161      26.730  -0.640  15.483  1.00126.76           C
ATOM   1274  CD1 LEU B 161      28.178  -1.130  15.648  1.00126.76           C
ATOM   1275  CD2 LEU B 161      26.044  -0.350  16.829  1.00126.76           C
ATOM   1276  C   LEU B 161      25.734  -0.487  12.526  1.00126.76           C
ATOM   1277  O   LEU B 161      25.752  -1.713  12.416  1.00126.76           O
ATOM   1278  N   ARG B 162      24.649   0.244  12.195  1.00 66.56           N
ATOM   1279  CA  ARG B 162      23.437  -0.378  11.733  1.00 66.56           C
ATOM   1280  CB  ARG B 162      22.277   0.608  11.515  1.00 66.56           C
ATOM   1281  CG  ARG B 162      21.707   1.185  12.812  1.00 66.56           C
ATOM   1282  CD  ARG B 162      20.378   1.917  12.613  1.00 66.56           C
ATOM   1283  NE  ARG B 162      19.937   2.422  13.944  1.00 66.56           N
ATOM   1284  CZ  ARG B 162      18.607   2.597  14.196  1.00 66.56           C
ATOM   1285  NH1 ARG B 162      17.685   2.262  13.247  1.00 66.56           N
ATOM   1286  NH2 ARG B 162      18.199   3.100  15.398  1.00 66.56           N
ATOM   1287  C   ARG B 162      23.670  -1.076  10.430  1.00 66.56           C
ATOM   1288  O   ARG B 162      23.278  -2.229  10.264  1.00 66.56           O
ATOM   1289  N   VAL B 163      24.328  -0.403   9.468  1.00 40.02           N
ATOM   1290  CA  VAL B 163      24.543  -0.993   8.178  1.00 40.02           C
ATOM   1291  CB  VAL B 163      25.224  -0.062   7.219  1.00 40.02           C
ATOM   1292  CG1 VAL B 163      25.492  -0.826   5.911  1.00 40.02           C
ATOM   1293  CG2 VAL B 163      24.355   1.195   7.045  1.00 40.02           C
ATOM   1294  C   VAL B 163      25.420  -2.199   8.325  1.00 40.02           C
ATOM   1295  O   VAL B 163      25.167  -3.245   7.730  1.00 40.02           O
ATOM   1296  N   LEU B 164      26.469  -2.087   9.156  1.00104.47           N
ATOM   1297  CA  LEU B 164      27.443  -3.134   9.277  1.00104.47           C
ATOM   1298  CB  LEU B 164      28.561  -2.732  10.262  1.00104.47           C
ATOM   1299  CG  LEU B 164      29.830  -3.618  10.288  1.00104.47           C
ATOM   1300  CD1 LEU B 164      30.831  -3.074  11.325  1.00104.47           C
ATOM   1301  CD2 LEU B 164      29.528  -5.110  10.490  1.00104.47           C
ATOM   1302  C   LEU B 164      26.770  -4.375   9.790  1.00104.47           C
ATOM   1303  O   LEU B 164      27.052  -5.478   9.326  1.00104.47           O
ATOM   1304  N   SER B 165      25.903  -4.206  10.802  1.00116.51           N
ATOM   1305  CA  SER B 165      25.173  -5.238  11.482  1.00116.51           C
ATOM   1306  CB  SER B 165      24.835  -4.787  12.905  1.00116.51           C
ATOM   1307  OG  SER B 165      24.112  -5.800  13.569  1.00116.51           O
ATOM   1308  C   SER B 165      23.883  -5.569  10.786  1.00116.51           C
ATOM   1309  O   SER B 165      23.175  -6.487  11.204  1.00116.51           O
ATOM   1310  N   LYS B 166      23.518  -4.827   9.722  1.00134.54           N
ATOM   1311  CA  LYS B 166      22.266  -5.082   9.066  1.00134.54           C
ATOM   1312  CB  LYS B 166      22.157  -6.509   8.500  1.00134.54           C
ATOM   1313  CG  LYS B 166      23.125  -6.783   7.348  1.00134.54           C
ATOM   1314  CD  LYS B 166      22.891  -5.886   6.130  1.00134.54           C
ATOM   1315  CE  LYS B 166      23.859  -6.158   4.979  1.00134.54           C
ATOM   1316  NZ  LYS B 166      23.562  -5.255   3.844  1.00134.54           N
ATOM   1317  C   LYS B 166      21.143  -4.881  10.037  1.00134.54           C
ATOM   1318  O   LYS B 166      20.204  -5.675  10.093  1.00134.54           O
ATOM   1319  N   ASN B 167      21.223  -3.788  10.820  1.00 63.37           N
ATOM   1320  CA  ASN B 167      20.201  -3.391  11.745  1.00 63.37           C
ATOM   1321  CB  ASN B 167      18.821  -3.237  11.076  1.00 63.37           C
ATOM   1322  CG  ASN B 167      18.875  -2.047  10.125  1.00 63.37           C
ATOM   1323  OD1 ASN B 167      19.365  -0.976  10.477  1.00 63.37           O
ATOM   1324  ND2 ASN B 167      18.359  -2.240   8.881  1.00 63.37           N
ATOM   1325  C   ASN B 167      20.072  -4.391  12.848  1.00 63.37           C
ATOM   1326  O   ASN B 167      19.095  -4.363  13.594  1.00 63.37           O
ATOM   1327  N   SER B 168      21.047  -5.304  13.004  1.00 37.96           N
ATOM   1328  CA  SER B 168      20.931  -6.200  14.114  1.00 37.96           C
ATOM   1329  CB  SER B 168      21.902  -7.392  14.078  1.00 37.96           C
ATOM   1330  OG  SER B 168      21.702  -8.221  15.213  1.00 37.96           O
ATOM   1331  C   SER B 168      21.176  -5.403  15.361  1.00 37.96           C
ATOM   1332  O   SER B 168      20.503  -5.620  16.367  1.00 37.96           O
ATOM   1333  N   VAL B 169      22.141  -4.457  15.321  1.00 55.74           N
ATOM   1334  CA  VAL B 169      22.436  -3.646  16.477  1.00 55.74           C
ATOM   1335  CB  VAL B 169      23.867  -3.736  16.921  1.00 55.74           C
ATOM   1336  CG1 VAL B 169      24.070  -2.787  18.114  1.00 55.74           C
ATOM   1337  CG2 VAL B 169      24.185  -5.208  17.235  1.00 55.74           C
ATOM   1338  C   VAL B 169      22.142  -2.201  16.159  1.00 55.74           C
ATOM   1339  O   VAL B 169      22.705  -1.625  15.231  1.00 55.74           O
ATOM   1340  N   LYS B 170      21.148  -1.650  16.885  1.00216.76           N
ATOM   1341  CA  LYS B 170      20.564  -0.327  16.894  1.00216.76           C
ATOM   1342  CB  LYS B 170      19.039  -0.347  17.103  1.00216.76           C
ATOM   1343  CG  LYS B 170      18.572  -1.021  18.396  1.00216.76           C
ATOM   1344  CD  LYS B 170      18.871  -2.520  18.453  1.00216.76           C
ATOM   1345  CE  LYS B 170      18.275  -3.212  19.680  1.00216.76           C
ATOM   1346  NZ  LYS B 170      18.527  -4.668  19.609  1.00216.76           N
ATOM   1347  C   LYS B 170      21.137   0.696  17.852  1.00216.76           C
ATOM   1348  O   LYS B 170      20.516   1.742  18.026  1.00216.76           O
ATOM   1349  N   ARG B 171      22.223   0.432  18.600  1.00153.66           N
ATOM   1350  CA  ARG B 171      22.492   1.299  19.723  1.00153.66           C
ATOM   1351  CB  ARG B 171      23.553   0.753  20.695  1.00153.66           C
ATOM   1352  CG  ARG B 171      22.919  -0.422  21.448  1.00153.66           C
ATOM   1353  CD  ARG B 171      23.781  -1.169  22.461  1.00153.66           C
ATOM   1354  NE  ARG B 171      22.854  -2.125  23.136  1.00153.66           N
ATOM   1355  CZ  ARG B 171      22.514  -3.297  22.521  1.00153.66           C
ATOM   1356  NH1 ARG B 171      23.059  -3.618  21.311  1.00153.66           N
ATOM   1357  NH2 ARG B 171      21.619  -4.141  23.111  1.00153.66           N
ATOM   1358  C   ARG B 171      22.627   2.767  19.449  1.00153.66           C
ATOM   1359  O   ARG B 171      22.967   3.217  18.355  1.00153.66           O
ATOM   1360  N   VAL B 172      22.237   3.553  20.484  1.00 47.50           N
ATOM   1361  CA  VAL B 172      22.289   4.985  20.469  1.00 47.50           C
ATOM   1362  CB  VAL B 172      21.051   5.629  21.021  1.00 47.50           C
ATOM   1363  CG1 VAL B 172      21.270   7.149  21.078  1.00 47.50           C
ATOM   1364  CG2 VAL B 172      19.856   5.203  20.151  1.00 47.50           C
ATOM   1365  C   VAL B 172      23.429   5.365  21.359  1.00 47.50           C
ATOM   1366  O   VAL B 172      23.438   5.042  22.545  1.00 47.50           O
ATOM   1367  N   MET B 173      24.423   6.074  20.792  1.00105.77           N
ATOM   1368  CA  MET B 173      25.611   6.454  21.504  1.00105.77           C
ATOM   1369  CB  MET B 173      26.799   6.716  20.564  1.00105.77           C
ATOM   1370  CG  MET B 173      27.248   5.455  19.823  1.00105.77           C
ATOM   1371  SD  MET B 173      26.062   4.849  18.587  1.00105.77           S
ATOM   1372  CE  MET B 173      26.821   3.205  18.461  1.00105.77           C
ATOM   1373  C   MET B 173      25.336   7.699  22.300  1.00105.77           C
ATOM   1374  O   MET B 173      24.327   8.367  22.074  1.00105.77           O
ATOM   1375  N   SER B 174      26.226   8.045  23.267  1.00115.36           N
ATOM   1376  CA  SER B 174      25.936   9.196  24.090  1.00115.36           C
ATOM   1377  CB  SER B 174      26.088   8.964  25.606  1.00115.36           C
ATOM   1378  OG  SER B 174      27.455   8.998  25.988  1.00115.36           O
ATOM   1379  C   SER B 174      26.820  10.365  23.749  1.00115.36           C
ATOM   1380  O   SER B 174      28.045  10.330  23.866  1.00115.36           O
ATOM   1381  N   PRO B 175      26.188  11.418  23.310  1.00167.69           N
ATOM   1382  CA  PRO B 175      26.877  12.645  23.009  1.00167.69           C
ATOM   1383  CD  PRO B 175      24.942  11.298  22.578  1.00167.69           C
ATOM   1384  CB  PRO B 175      25.915  13.475  22.158  1.00167.69           C
ATOM   1385  CG  PRO B 175      24.560  12.753  22.277  1.00167.69           C
ATOM   1386  C   PRO B 175      27.339  13.342  24.250  1.00167.69           C
ATOM   1387  O   PRO B 175      28.310  14.096  24.187  1.00167.69           O
ATOM   1388  N   GLN B 176      26.653  13.134  25.389  1.00130.03           N
ATOM   1389  CA  GLN B 176      27.053  13.871  26.554  1.00130.03           C
ATOM   1390  CB  GLN B 176      26.082  13.941  27.734  1.00130.03           C
ATOM   1391  CG  GLN B 176      26.743  14.829  28.792  1.00130.03           C
ATOM   1392  CD  GLN B 176      25.695  15.453  29.676  1.00130.03           C
ATOM   1393  OE1 GLN B 176      24.648  14.857  29.910  1.00130.03           O
ATOM   1394  NE2 GLN B 176      25.974  16.695  30.158  1.00130.03           N
ATOM   1395  C   GLN B 176      28.365  13.408  27.092  1.00130.03           C
ATOM   1396  O   GLN B 176      29.135  14.214  27.614  1.00130.03           O
ATOM   1397  N   ASP B 177      28.658  12.099  27.006  1.00103.38           N
ATOM   1398  CA  ASP B 177      29.896  11.632  27.558  1.00103.38           C
ATOM   1399  CB  ASP B 177      30.084  10.117  27.350  1.00103.38           C
ATOM   1400  CG  ASP B 177      31.403   9.667  27.966  1.00103.38           C
ATOM   1401  OD1 ASP B 177      32.470  10.129  27.481  1.00103.38           O
ATOM   1402  OD2 ASP B 177      31.358   8.844  28.922  1.00103.38           O
ATOM   1403  C   ASP B 177      31.005  12.366  26.858  1.00103.38           C
ATOM   1404  O   ASP B 177      31.981  12.785  27.481  1.00103.38           O
ATOM   1405  N   VAL B 178      30.875  12.560  25.531  1.00113.61           N
ATOM   1406  CA  VAL B 178      31.896  13.260  24.807  1.00113.61           C
ATOM   1407  CB  VAL B 178      31.717  13.208  23.307  1.00113.61           C
ATOM   1408  CG1 VAL B 178      30.792  14.333  22.822  1.00113.61           C
ATOM   1409  CG2 VAL B 178      33.105  13.208  22.662  1.00113.61           C
ATOM   1410  C   VAL B 178      31.942  14.686  25.275  1.00113.61           C
ATOM   1411  O   VAL B 178      33.017  15.238  25.507  1.00113.61           O
ATOM   1412  N   VAL B 179      30.765  15.312  25.467  1.00 66.52           N
ATOM   1413  CA  VAL B 179      30.688  16.687  25.890  1.00 66.52           C
ATOM   1414  CB  VAL B 179      29.260  17.155  26.022  1.00 66.52           C
ATOM   1415  CG1 VAL B 179      29.245  18.541  26.691  1.00 66.52           C
ATOM   1416  CG2 VAL B 179      28.602  17.127  24.629  1.00 66.52           C
ATOM   1417  C   VAL B 179      31.334  16.846  27.236  1.00 66.52           C
ATOM   1418  O   VAL B 179      32.084  17.795  27.462  1.00 66.52           O
ATOM   1419  N   SER B 180      31.019  15.948  28.187  1.00 79.95           N
ATOM   1420  CA  SER B 180      31.543  16.073  29.521  1.00 79.95           C
ATOM   1421  CB  SER B 180      30.710  15.291  30.553  1.00 79.95           C
ATOM   1422  OG  SER B 180      29.413  15.861  30.655  1.00 79.95           O
ATOM   1423  C   SER B 180      32.979  15.629  29.666  1.00 79.95           C
ATOM   1424  O   SER B 180      33.762  16.298  30.338  1.00 79.95           O
ATOM   1425  N   CYS B 181      33.301  14.416  29.160  1.00106.13           N
ATOM   1426  CA  CYS B 181      34.571  13.736  29.291  1.00106.13           C
ATOM   1427  CB  CYS B 181      34.364  12.221  29.255  1.00106.13           C
ATOM   1428  SG  CYS B 181      33.417  11.814  30.732  1.00106.13           S
ATOM   1429  C   CYS B 181      35.703  14.062  28.344  1.00106.13           C
ATOM   1430  O   CYS B 181      36.862  14.082  28.758  1.00106.13           O
ATOM   1431  N   SER B 182      35.414  14.304  27.051  1.00 86.96           N
ATOM   1432  CA  SER B 182      36.438  14.350  26.034  1.00 86.96           C
ATOM   1433  CB  SER B 182      35.824  14.223  24.620  1.00 86.96           C
ATOM   1434  OG  SER B 182      36.824  14.268  23.614  1.00 86.96           O
ATOM   1435  C   SER B 182      37.293  15.593  26.048  1.00 86.96           C
ATOM   1436  O   SER B 182      36.806  16.716  25.931  1.00 86.96           O
ATOM   1437  N   GLU B 183      38.624  15.392  26.191  1.00102.85           N
ATOM   1438  CA  GLU B 183      39.626  16.429  26.138  1.00102.85           C
ATOM   1439  CB  GLU B 183      40.913  16.108  26.917  1.00102.85           C
ATOM   1440  CG  GLU B 183      40.670  16.058  28.431  1.00102.85           C
ATOM   1441  CD  GLU B 183      42.001  16.256  29.143  1.00102.85           C
ATOM   1442  OE1 GLU B 183      42.994  16.615  28.456  1.00102.85           O
ATOM   1443  OE2 GLU B 183      42.037  16.050  30.387  1.00102.85           O
ATOM   1444  C   GLU B 183      39.941  16.801  24.707  1.00102.85           C
ATOM   1445  O   GLU B 183      40.638  17.784  24.447  1.00102.85           O
ATOM   1446  N   TYR B 184      39.533  15.946  23.750  1.00164.69           N
ATOM   1447  CA  TYR B 184      39.701  16.154  22.336  1.00164.69           C
ATOM   1448  CB  TYR B 184      39.459  14.899  21.466  1.00164.69           C
ATOM   1449  CG  TYR B 184      40.520  13.900  21.793  1.00164.69           C
ATOM   1450  CD1 TYR B 184      41.845  14.239  21.643  1.00164.69           C
ATOM   1451  CD2 TYR B 184      40.208  12.626  22.198  1.00164.69           C
ATOM   1452  CE1 TYR B 184      42.844  13.343  21.928  1.00164.69           C
ATOM   1453  CE2 TYR B 184      41.201  11.722  22.483  1.00164.69           C
ATOM   1454  CZ  TYR B 184      42.518  12.087  22.353  1.00164.69           C
ATOM   1455  OH  TYR B 184      43.537  11.162  22.649  1.00164.69           O
ATOM   1456  C   TYR B 184      38.806  17.270  21.865  1.00164.69           C
ATOM   1457  O   TYR B 184      38.925  17.708  20.722  1.00164.69           O
ATOM   1458  N   ALA B 185      37.776  17.633  22.661  1.00 77.36           N
ATOM   1459  CA  ALA B 185      36.855  18.679  22.291  1.00 77.36           C
ATOM   1460  CB  ALA B 185      35.491  18.145  21.822  1.00 77.36           C
ATOM   1461  C   ALA B 185      36.596  19.586  23.469  1.00 77.36           C
ATOM   1462  O   ALA B 185      37.062  19.362  24.583  1.00 77.36           O
ATOM   1463  N   GLN B 186      35.919  20.713  23.169  1.00192.92           N
ATOM   1464  CA  GLN B 186      35.513  21.818  23.998  1.00192.92           C
ATOM   1465  CB  GLN B 186      35.552  23.160  23.252  1.00192.92           C
ATOM   1466  CG  GLN B 186      36.989  23.703  23.177  1.00192.92           C
ATOM   1467  CD  GLN B 186      37.916  22.629  22.606  1.00192.92           C
ATOM   1468  OE1 GLN B 186      37.900  22.356  21.408  1.00192.92           O
ATOM   1469  NE2 GLN B 186      38.752  21.998  23.476  1.00192.92           N
ATOM   1470  C   GLN B 186      34.244  21.656  24.795  1.00192.92           C
ATOM   1471  O   GLN B 186      33.823  22.612  25.444  1.00192.92           O
ATOM   1472  N   GLY B 187      33.490  20.549  24.661  1.00 52.02           N
ATOM   1473  CA  GLY B 187      32.285  20.462  25.444  1.00 52.02           C
ATOM   1474  C   GLY B 187      31.213  21.182  24.687  1.00 52.02           C
ATOM   1475  O   GLY B 187      31.016  20.952  23.499  1.00 52.02           O
ATOM   1476  N   CYS B 188      30.455  22.040  25.387  1.00 77.71           N
ATOM   1477  CA  CYS B 188      29.381  22.818  24.848  1.00 77.71           C
ATOM   1478  CB  CYS B 188      28.461  23.328  25.964  1.00 77.71           C
ATOM   1479  SG  CYS B 188      27.550  21.894  26.626  1.00 77.71           S
ATOM   1480  C   CYS B 188      29.938  23.909  23.979  1.00 77.71           C
ATOM   1481  O   CYS B 188      29.211  24.569  23.237  1.00 77.71           O
ATOM   1482  N   ALA B 189      31.247  24.172  24.138  1.00 79.78           N
ATOM   1483  CA  ALA B 189      32.059  25.119  23.421  1.00 79.78           C
ATOM   1484  CB  ALA B 189      33.457  25.287  24.040  1.00 79.78           C
ATOM   1485  C   ALA B 189      32.249  24.730  21.977  1.00 79.78           C
ATOM   1486  O   ALA B 189      32.611  25.576  21.160  1.00 79.78           O
ATOM   1487  N   GLY B 190      32.162  23.426  21.638  1.00 43.88           N
ATOM   1488  CA  GLY B 190      32.329  23.037  20.259  1.00 43.88           C
ATOM   1489  C   GLY B 190      33.354  21.940  20.179  1.00 43.88           C
ATOM   1490  O   GLY B 190      33.934  21.546  21.190  1.00 43.88           O
ATOM   1491  N   GLY B 191      33.604  21.425  18.949  1.00 37.95           N
ATOM   1492  CA  GLY B 191      34.557  20.365  18.737  1.00 37.95           C
ATOM   1493  C   GLY B 191      34.544  19.974  17.279  1.00 37.95           C
ATOM   1494  O   GLY B 191      33.870  20.611  16.469  1.00 37.95           O
ATOM   1495  N   PHE B 192      35.300  18.905  16.909  1.00 97.47           N
ATOM   1496  CA  PHE B 192      35.376  18.480  15.525  1.00 97.47           C
ATOM   1497  CB  PHE B 192      36.767  18.684  14.902  1.00 97.47           C
ATOM   1498  CG  PHE B 192      37.143  20.107  15.069  1.00 97.47           C
ATOM   1499  CD1 PHE B 192      37.657  20.529  16.272  1.00 97.47           C
ATOM   1500  CD2 PHE B 192      37.002  21.003  14.036  1.00 97.47           C
ATOM   1501  CE1 PHE B 192      38.010  21.843  16.443  1.00 97.47           C
ATOM   1502  CE2 PHE B 192      37.357  22.319  14.207  1.00 97.47           C
ATOM   1503  CZ  PHE B 192      37.866  22.740  15.410  1.00 97.47           C
ATOM   1504  C   PHE B 192      35.168  16.991  15.430  1.00 97.47           C
ATOM   1505  O   PHE B 192      35.791  16.225  16.162  1.00 97.47           O
ATOM   1506  N   PRO B 193      34.378  16.558  14.473  1.00 77.91           N
ATOM   1507  CA  PRO B 193      34.078  15.156  14.286  1.00 77.91           C
ATOM   1508  CD  PRO B 193      33.355  17.417  13.899  1.00 77.91           C
ATOM   1509  CB  PRO B 193      33.028  15.110  13.179  1.00 77.91           C
ATOM   1510  CG  PRO B 193      32.299  16.461  13.318  1.00 77.91           C
ATOM   1511  C   PRO B 193      35.289  14.309  14.037  1.00 77.91           C
ATOM   1512  O   PRO B 193      35.302  13.150  14.445  1.00 77.91           O
ATOM   1513  N   TYR B 194      36.327  14.858  13.387  1.00135.52           N
ATOM   1514  CA  TYR B 194      37.497  14.082  13.101  1.00135.52           C
ATOM   1515  CB  TYR B 194      38.513  14.916  12.303  1.00135.52           C
ATOM   1516  CG  TYR B 194      39.650  14.074  11.848  1.00135.52           C
ATOM   1517  CD1 TYR B 194      39.425  12.909  11.156  1.00135.52           C
ATOM   1518  CD2 TYR B 194      40.943  14.491  12.047  1.00135.52           C
ATOM   1519  CE1 TYR B 194      40.485  12.149  10.714  1.00135.52           C
ATOM   1520  CE2 TYR B 194      42.002  13.737  11.605  1.00135.52           C
ATOM   1521  CZ  TYR B 194      41.774  12.560  10.940  1.00135.52           C
ATOM   1522  OH  TYR B 194      42.859  11.783  10.483  1.00135.52           O
ATOM   1523  C   TYR B 194      38.069  13.650  14.422  1.00135.52           C
ATOM   1524  O   TYR B 194      38.489  12.505  14.579  1.00135.52           O
ATOM   1525  N   LEU B 195      38.119  14.569  15.406  1.00120.06           N
ATOM   1526  CA  LEU B 195      38.617  14.272  16.721  1.00120.06           C
ATOM   1527  CB  LEU B 195      38.923  15.523  17.573  1.00120.06           C
ATOM   1528  CG  LEU B 195      40.193  16.294  17.146  1.00120.06           C
ATOM   1529  CD1 LEU B 195      40.462  17.500  18.061  1.00120.06           C
ATOM   1530  CD2 LEU B 195      41.403  15.349  17.046  1.00120.06           C
ATOM   1531  C   LEU B 195      37.695  13.385  17.535  1.00120.06           C
ATOM   1532  O   LEU B 195      38.187  12.672  18.407  1.00120.06           O
ATOM   1533  N   ILE B 196      36.349  13.540  17.466  1.00246.17           N
ATOM   1534  CA  ILE B 196      35.478  12.623  18.182  1.00246.17           C
ATOM   1535  CB  ILE B 196      34.330  13.197  18.975  1.00246.17           C
ATOM   1536  CG1 ILE B 196      33.608  14.322  18.260  1.00246.17           C
ATOM   1537  CG2 ILE B 196      34.867  13.629  20.338  1.00246.17           C
ATOM   1538  CD1 ILE B 196      34.418  15.600  18.438  1.00246.17           C
ATOM   1539  C   ILE B 196      35.034  11.364  17.504  1.00246.17           C
ATOM   1540  O   ILE B 196      35.196  10.276  18.057  1.00246.17           O
ATOM   1541  N   ALA B 197      34.462  11.459  16.287  1.00 67.52           N
ATOM   1542  CA  ALA B 197      34.005  10.254  15.665  1.00 67.52           C
ATOM   1543  CB  ALA B 197      33.317  10.489  14.308  1.00 67.52           C
ATOM   1544  C   ALA B 197      35.222   9.419  15.442  1.00 67.52           C
ATOM   1545  O   ALA B 197      35.154   8.194  15.538  1.00 67.52           O
ATOM   1546  N   GLY B 198      36.327  10.057  14.984  1.00 87.35           N
ATOM   1547  CA  GLY B 198      37.554   9.326  14.777  1.00 87.35           C
ATOM   1548  C   GLY B 198      38.467   9.090  15.968  1.00 87.35           C
ATOM   1549  O   GLY B 198      38.520   7.992  16.520  1.00 87.35           O
ATOM   1550  N   LYS B 199      39.145  10.164  16.451  1.00234.88           N
ATOM   1551  CA  LYS B 199      40.206  10.053  17.438  1.00234.88           C
ATOM   1552  CB  LYS B 199      40.756  11.421  17.877  1.00234.88           C
ATOM   1553  CG  LYS B 199      41.871  12.053  17.059  1.00234.88           C
ATOM   1554  CD  LYS B 199      43.216  11.350  17.235  1.00234.88           C
ATOM   1555  CE  LYS B 199      43.812  11.351  18.643  1.00234.88           C
ATOM   1556  NZ  LYS B 199      45.066  10.567  18.584  1.00234.88           N
ATOM   1557  C   LYS B 199      39.727   9.529  18.753  1.00234.88           C
ATOM   1558  O   LYS B 199      40.227   8.531  19.271  1.00234.88           O
ATOM   1559  N   TYR B 200      38.732  10.224  19.328  1.00 80.07           N
ATOM   1560  CA  TYR B 200      38.267   9.930  20.651  1.00 80.07           C
ATOM   1561  CB  TYR B 200      37.193  10.942  21.106  1.00 80.07           C
ATOM   1562  CG  TYR B 200      36.910  10.777  22.562  1.00 80.07           C
ATOM   1563  CD1 TYR B 200      37.831  11.191  23.497  1.00 80.07           C
ATOM   1564  CD2 TYR B 200      35.719  10.242  22.993  1.00 80.07           C
ATOM   1565  CE1 TYR B 200      37.572  11.050  24.840  1.00 80.07           C
ATOM   1566  CE2 TYR B 200      35.451  10.097  24.334  1.00 80.07           C
ATOM   1567  CZ  TYR B 200      36.382  10.503  25.260  1.00 80.07           C
ATOM   1568  OH  TYR B 200      36.123  10.362  26.639  1.00 80.07           O
ATOM   1569  C   TYR B 200      37.677   8.555  20.642  1.00 80.07           C
ATOM   1570  O   TYR B 200      37.887   7.760  21.557  1.00 80.07           O
ATOM   1571  N   GLY B 201      36.923   8.230  19.581  1.00 30.22           N
ATOM   1572  CA  GLY B 201      36.302   6.940  19.510  1.00 30.22           C
ATOM   1573  C   GLY B 201      37.366   5.883  19.527  1.00 30.22           C
ATOM   1574  O   GLY B 201      37.192   4.828  20.133  1.00 30.22           O
ATOM   1575  N   GLU B 202      38.475   6.118  18.807  1.00115.41           N
ATOM   1576  CA  GLU B 202      39.538   5.158  18.700  1.00115.41           C
ATOM   1577  CB  GLU B 202      40.507   5.605  17.586  1.00115.41           C
ATOM   1578  CG  GLU B 202      41.233   4.478  16.854  1.00115.41           C
ATOM   1579  CD  GLU B 202      42.627   4.342  17.432  1.00115.41           C
ATOM   1580  OE1 GLU B 202      43.454   5.269  17.232  1.00115.41           O
ATOM   1581  OE2 GLU B 202      42.885   3.299  18.086  1.00115.41           O
ATOM   1582  C   GLU B 202      40.286   5.034  20.011  1.00115.41           C
ATOM   1583  O   GLU B 202      40.550   3.928  20.484  1.00115.41           O
ATOM   1584  N   ASP B 203      40.671   6.179  20.619  1.00132.94           N
ATOM   1585  CA  ASP B 203      41.458   6.199  21.826  1.00132.94           C
ATOM   1586  CB  ASP B 203      41.901   7.628  22.179  1.00132.94           C
ATOM   1587  CG  ASP B 203      42.756   8.187  21.050  1.00132.94           C
ATOM   1588  OD1 ASP B 203      43.659   7.465  20.561  1.00132.94           O
ATOM   1589  OD2 ASP B 203      42.512   9.355  20.652  1.00132.94           O
ATOM   1590  C   ASP B 203      40.711   5.743  23.054  1.00132.94           C
ATOM   1591  O   ASP B 203      41.153   4.832  23.754  1.00132.94           O
ATOM   1592  N   PHE B 204      39.643   6.497  23.417  1.00109.25           N
ATOM   1593  CA  PHE B 204      38.811   6.250  24.572  1.00109.25           C
ATOM   1594  CB  PHE B 204      38.353   7.550  25.253  1.00109.25           C
ATOM   1595  CG  PHE B 204      39.589   8.158  25.815  1.00109.25           C
ATOM   1596  CD1 PHE B 204      40.347   9.029  25.067  1.00109.25           C
ATOM   1597  CD2 PHE B 204      39.998   7.838  27.087  1.00109.25           C
ATOM   1598  CE1 PHE B 204      41.494   9.583  25.587  1.00109.25           C
ATOM   1599  CE2 PHE B 204      41.143   8.385  27.618  1.00109.25           C
ATOM   1600  CZ  PHE B 204      41.889   9.264  26.867  1.00109.25           C
ATOM   1601  C   PHE B 204      37.610   5.368  24.356  1.00109.25           C
ATOM   1602  O   PHE B 204      37.266   4.563  25.219  1.00109.25           O
ATOM   1603  N   GLY B 205      36.905   5.524  23.218  1.00 43.50           N
ATOM   1604  CA  GLY B 205      35.710   4.750  22.978  1.00 43.50           C
ATOM   1605  C   GLY B 205      34.509   5.537  23.419  1.00 43.50           C
ATOM   1606  O   GLY B 205      34.628   6.511  24.161  1.00 43.50           O
ATOM   1607  N   LEU B 206      33.302   5.142  22.952  1.00130.77           N
ATOM   1608  CA  LEU B 206      32.133   5.833  23.413  1.00130.77           C
ATOM   1609  CB  LEU B 206      31.432   6.792  22.439  1.00130.77           C
ATOM   1610  CG  LEU B 206      32.192   8.114  22.197  1.00130.77           C
ATOM   1611  CD1 LEU B 206      33.470   7.912  21.371  1.00130.77           C
ATOM   1612  CD2 LEU B 206      31.261   9.191  21.626  1.00130.77           C
ATOM   1613  C   LEU B 206      31.148   4.881  24.018  1.00130.77           C
ATOM   1614  O   LEU B 206      31.182   3.677  23.769  1.00130.77           O
ATOM   1615  N   VAL B 207      30.249   5.416  24.876  1.00 72.52           N
ATOM   1616  CA  VAL B 207      29.289   4.599  25.569  1.00 72.52           C
ATOM   1617  CB  VAL B 207      29.332   4.763  27.062  1.00 72.52           C
ATOM   1618  CG1 VAL B 207      30.717   4.307  27.557  1.00 72.52           C
ATOM   1619  CG2 VAL B 207      28.991   6.219  27.421  1.00 72.52           C
ATOM   1620  C   VAL B 207      27.909   4.931  25.080  1.00 72.52           C
ATOM   1621  O   VAL B 207      27.709   5.893  24.343  1.00 72.52           O
ATOM   1622  N   GLU B 208      26.914   4.099  25.454  1.00102.89           N
ATOM   1623  CA  GLU B 208      25.559   4.284  24.998  1.00102.89           C
ATOM   1624  CB  GLU B 208      24.688   3.022  25.127  1.00102.89           C
ATOM   1625  CG  GLU B 208      24.537   2.528  26.566  1.00102.89           C
ATOM   1626  CD  GLU B 208      23.651   1.290  26.551  1.00102.89           C
ATOM   1627  OE1 GLU B 208      22.479   1.413  26.113  1.00102.89           O
ATOM   1628  OE2 GLU B 208      24.135   0.205  26.980  1.00102.89           O
ATOM   1629  C   GLU B 208      24.895   5.397  25.758  1.00102.89           C
ATOM   1630  O   GLU B 208      25.343   5.799  26.832  1.00102.89           O
ATOM   1631  N   GLU B 209      23.781   5.918  25.196  1.00120.77           N
ATOM   1632  CA  GLU B 209      23.067   7.027  25.771  1.00120.77           C
ATOM   1633  CB  GLU B 209      21.852   7.496  24.960  1.00120.77           C
ATOM   1634  CG  GLU B 209      22.213   8.584  23.959  1.00120.77           C
ATOM   1635  CD  GLU B 209      22.487   9.822  24.803  1.00120.77           C
ATOM   1636  OE1 GLU B 209      23.458   9.786  25.602  1.00120.77           O
ATOM   1637  OE2 GLU B 209      21.729  10.817  24.678  1.00120.77           O
ATOM   1638  C   GLU B 209      22.575   6.723  27.145  1.00120.77           C
ATOM   1639  O   GLU B 209      22.624   7.586  28.022  1.00120.77           O
ATOM   1640  N   SER B 210      22.095   5.493  27.381  1.00 74.03           N
ATOM   1641  CA  SER B 210      21.546   5.192  28.671  1.00 74.03           C
ATOM   1642  CB  SER B 210      21.000   3.758  28.776  1.00 74.03           C
ATOM   1643  OG  SER B 210      20.474   3.542  30.078  1.00 74.03           O
ATOM   1644  C   SER B 210      22.621   5.327  29.710  1.00 74.03           C
ATOM   1645  O   SER B 210      22.341   5.623  30.871  1.00 74.03           O
ATOM   1646  N   CYS B 211      23.883   5.081  29.319  1.00109.87           N
ATOM   1647  CA  CYS B 211      24.987   5.139  30.235  1.00109.87           C
ATOM   1648  CB  CYS B 211      26.290   4.693  29.575  1.00109.87           C
ATOM   1649  SG  CYS B 211      26.180   2.929  29.213  1.00109.87           S
ATOM   1650  C   CYS B 211      25.183   6.529  30.731  1.00109.87           C
ATOM   1651  O   CYS B 211      25.428   6.735  31.921  1.00109.87           O
ATOM   1652  N   PHE B 212      25.110   7.512  29.812  1.00166.89           N
ATOM   1653  CA  PHE B 212      25.338   8.874  30.190  1.00166.89           C
ATOM   1654  CB  PHE B 212      26.703   9.350  29.659  1.00166.89           C
ATOM   1655  CG  PHE B 212      27.196  10.522  30.422  1.00166.89           C
ATOM   1656  CD1 PHE B 212      26.744  11.794  30.179  1.00166.89           C
ATOM   1657  CD2 PHE B 212      28.129  10.329  31.404  1.00166.89           C
ATOM   1658  CE1 PHE B 212      27.227  12.855  30.908  1.00166.89           C
ATOM   1659  CE2 PHE B 212      28.615  11.388  32.131  1.00166.89           C
ATOM   1660  CZ  PHE B 212      28.163  12.660  31.888  1.00166.89           C
ATOM   1661  C   PHE B 212      24.300   9.682  29.455  1.00166.89           C
ATOM   1662  O   PHE B 212      24.559  10.165  28.354  1.00166.89           O
ATOM   1663  N   PRO B 213      23.159   9.896  30.052  1.00166.18           N
ATOM   1664  CA  PRO B 213      22.050  10.594  29.445  1.00166.18           C
ATOM   1665  CD  PRO B 213      22.996   9.718  31.482  1.00166.18           C
ATOM   1666  CB  PRO B 213      20.966  10.627  30.521  1.00166.18           C
ATOM   1667  CG  PRO B 213      21.763  10.559  31.838  1.00166.18           C
ATOM   1668  C   PRO B 213      22.453  11.973  29.024  1.00166.18           C
ATOM   1669  O   PRO B 213      23.321  12.559  29.668  1.00166.18           O
ATOM   1670  N   TYR B 214      21.818  12.511  27.957  1.00108.95           N
ATOM   1671  CA  TYR B 214      22.202  13.793  27.427  1.00108.95           C
ATOM   1672  CB  TYR B 214      21.780  13.957  25.957  1.00108.95           C
ATOM   1673  CG  TYR B 214      22.331  15.246  25.470  1.00108.95           C
ATOM   1674  CD1 TYR B 214      23.685  15.385  25.273  1.00108.95           C
ATOM   1675  CD2 TYR B 214      21.503  16.307  25.197  1.00108.95           C
ATOM   1676  CE1 TYR B 214      24.211  16.571  24.819  1.00108.95           C
ATOM   1677  CE2 TYR B 214      22.023  17.494  24.743  1.00108.95           C
ATOM   1678  CZ  TYR B 214      23.376  17.630  24.553  1.00108.95           C
ATOM   1679  OH  TYR B 214      23.902  18.854  24.085  1.00108.95           O
ATOM   1680  C   TYR B 214      21.574  14.890  28.239  1.00108.95           C
ATOM   1681  O   TYR B 214      20.359  14.914  28.427  1.00108.95           O
ATOM   1682  N   ASN B 215      22.435  15.729  28.864  1.00 85.88           N
ATOM   1683  CA  ASN B 215      22.099  16.900  29.634  1.00 85.88           C
ATOM   1684  CB  ASN B 215      23.024  17.139  30.840  1.00 85.88           C
ATOM   1685  CG  ASN B 215      22.566  16.204  31.956  1.00 85.88           C
ATOM   1686  OD1 ASN B 215      21.369  16.002  32.158  1.00 85.88           O
ATOM   1687  ND2 ASN B 215      23.537  15.612  32.702  1.00 85.88           N
ATOM   1688  C   ASN B 215      22.035  18.169  28.837  1.00 85.88           C
ATOM   1689  O   ASN B 215      21.145  18.989  29.057  1.00 85.88           O
ATOM   1690  N   GLY B 216      22.981  18.377  27.893  1.00 40.33           N
ATOM   1691  CA  GLY B 216      22.994  19.612  27.158  1.00 40.33           C
ATOM   1692  C   GLY B 216      23.811  20.635  27.896  1.00 40.33           C
ATOM   1693  O   GLY B 216      23.707  21.829  27.617  1.00 40.33           O
ATOM   1694  N   LYS B 217      24.620  20.207  28.888  1.00175.79           N
ATOM   1695  CA  LYS B 217      25.502  21.146  29.522  1.00175.79           C
ATOM   1696  CB  LYS B 217      25.068  21.782  30.861  1.00175.79           C
ATOM   1697  CG  LYS B 217      24.330  20.895  31.862  1.00175.79           C
ATOM   1698  CD  LYS B 217      22.812  20.963  31.701  1.00175.79           C
ATOM   1699  CE  LYS B 217      22.235  22.206  32.393  1.00175.79           C
ATOM   1700  NZ  LYS B 217      20.794  22.352  32.092  1.00175.79           N
ATOM   1701  C   LYS B 217      26.832  20.513  29.786  1.00175.79           C
ATOM   1702  O   LYS B 217      27.081  19.342  29.511  1.00175.79           O
ATOM   1703  N   ASP B 218      27.710  21.350  30.356  1.00112.55           N
ATOM   1704  CA  ASP B 218      29.085  21.196  30.735  1.00112.55           C
ATOM   1705  CB  ASP B 218      29.739  22.546  31.061  1.00112.55           C
ATOM   1706  CG  ASP B 218      29.851  23.314  29.751  1.00112.55           C
ATOM   1707  OD1 ASP B 218      30.710  22.932  28.912  1.00112.55           O
ATOM   1708  OD2 ASP B 218      29.065  24.280  29.563  1.00112.55           O
ATOM   1709  C   ASP B 218      29.204  20.323  31.948  1.00112.55           C
ATOM   1710  O   ASP B 218      30.213  20.388  32.651  1.00112.55           O
ATOM   1711  N   GLU B 219      28.132  19.591  32.311  1.00 78.92           N
ATOM   1712  CA  GLU B 219      28.165  18.819  33.524  1.00 78.92           C
ATOM   1713  CB  GLU B 219      26.913  17.964  33.784  1.00 78.92           C
ATOM   1714  CG  GLU B 219      25.685  18.814  34.123  1.00 78.92           C
ATOM   1715  CD  GLU B 219      24.629  17.910  34.743  1.00 78.92           C
ATOM   1716  OE1 GLU B 219      25.004  16.801  35.210  1.00 78.92           O
ATOM   1717  OE2 GLU B 219      23.437  18.317  34.766  1.00 78.92           O
ATOM   1718  C   GLU B 219      29.388  17.952  33.599  1.00 78.92           C
ATOM   1719  O   GLU B 219      30.073  17.676  32.617  1.00 78.92           O
ATOM   1720  N   PRO B 220      29.698  17.591  34.818  1.00129.49           N
ATOM   1721  CA  PRO B 220      30.880  16.812  35.084  1.00129.49           C
ATOM   1722  CD  PRO B 220      29.374  18.473  35.929  1.00129.49           C
ATOM   1723  CB  PRO B 220      31.134  16.937  36.584  1.00129.49           C
ATOM   1724  CG  PRO B 220      30.515  18.300  36.942  1.00129.49           C
ATOM   1725  C   PRO B 220      30.784  15.402  34.596  1.00129.49           C
ATOM   1726  O   PRO B 220      29.679  14.908  34.377  1.00129.49           O
ATOM   1727  N   CYS B 221      31.948  14.746  34.408  1.00102.76           N
ATOM   1728  CA  CYS B 221      31.989  13.407  33.903  1.00102.76           C
ATOM   1729  CB  CYS B 221      33.385  12.928  33.499  1.00102.76           C
ATOM   1730  SG  CYS B 221      33.864  13.449  31.845  1.00102.76           S
ATOM   1731  C   CYS B 221      31.594  12.449  34.965  1.00102.76           C
ATOM   1732  O   CYS B 221      32.417  12.055  35.787  1.00102.76           O
ATOM   1733  N   LYS B 222      30.318  12.039  34.972  1.00136.01           N
ATOM   1734  CA  LYS B 222      29.919  11.011  35.882  1.00136.01           C
ATOM   1735  CB  LYS B 222      29.225  11.511  37.158  1.00136.01           C
ATOM   1736  CG  LYS B 222      30.181  12.117  38.186  1.00136.01           C
ATOM   1737  CD  LYS B 222      29.462  12.849  39.319  1.00136.01           C
ATOM   1738  CE  LYS B 222      29.122  14.300  38.981  1.00136.01           C
ATOM   1739  NZ  LYS B 222      30.365  15.101  38.931  1.00136.01           N
ATOM   1740  C   LYS B 222      28.928  10.180  35.151  1.00136.01           C
ATOM   1741  O   LYS B 222      27.901  10.678  34.694  1.00136.01           O
ATOM   1742  N   GLU B 223      29.207   8.874  35.019  1.00119.06           N
ATOM   1743  CA  GLU B 223      28.273   8.063  34.312  1.00119.06           C
ATOM   1744  CB  GLU B 223      28.930   7.131  33.276  1.00119.06           C
ATOM   1745  CG  GLU B 223      30.129   6.354  33.815  1.00119.06           C
ATOM   1746  CD  GLU B 223      30.970   5.914  32.622  1.00119.06           C
ATOM   1747  OE1 GLU B 223      30.468   6.011  31.470  1.00119.06           O
ATOM   1748  OE2 GLU B 223      32.134   5.488  32.848  1.00119.06           O
ATOM   1749  C   GLU B 223      27.467   7.322  35.310  1.00119.06           C
ATOM   1750  O   GLU B 223      27.980   6.797  36.299  1.00119.06           O
ATOM   1751  N   THR B 224      26.147   7.304  35.062  1.00 84.48           N
ATOM   1752  CA  THR B 224      25.249   6.715  35.995  1.00 84.48           C
ATOM   1753  CB  THR B 224      23.880   7.326  35.881  1.00 84.48           C
ATOM   1754  OG1 THR B 224      23.985   8.737  36.003  1.00 84.48           O
ATOM   1755  CG2 THR B 224      22.975   6.795  37.007  1.00 84.48           C
ATOM   1756  C   THR B 224      25.154   5.283  35.610  1.00 84.48           C
ATOM   1757  O   THR B 224      24.175   4.601  35.908  1.00 84.48           O
ATOM   1758  N   LYS B 225      26.192   4.759  34.940  1.00178.02           N
ATOM   1759  CA  LYS B 225      26.033   3.369  34.682  1.00178.02           C
ATOM   1760  CB  LYS B 225      25.637   3.017  33.236  1.00178.02           C
ATOM   1761  CG  LYS B 225      25.222   1.551  33.077  1.00178.02           C
ATOM   1762  CD  LYS B 225      24.469   1.246  31.777  1.00178.02           C
ATOM   1763  CE  LYS B 225      22.977   1.584  31.817  1.00178.02           C
ATOM   1764  NZ  LYS B 225      22.268   0.611  32.678  1.00178.02           N
ATOM   1765  C   LYS B 225      27.288   2.643  35.009  1.00178.02           C
ATOM   1766  O   LYS B 225      28.389   3.103  34.707  1.00178.02           O
ATOM   1767  N   SER B 226      27.129   1.469  35.651  1.00 92.71           N
ATOM   1768  CA  SER B 226      28.241   0.634  35.985  1.00 92.71           C
ATOM   1769  CB  SER B 226      27.836  -0.609  36.798  1.00 92.71           C
ATOM   1770  OG  SER B 226      28.977  -1.399  37.099  1.00 92.71           O
ATOM   1771  C   SER B 226      28.772   0.170  34.683  1.00 92.71           C
ATOM   1772  O   SER B 226      28.003   0.150  33.721  1.00 92.71           O
ATOM   1773  N   LYS B 227      30.070  -0.236  34.670  1.00140.29           N
ATOM   1774  CA  LYS B 227      30.906  -0.589  33.543  1.00140.29           C
ATOM   1775  CB  LYS B 227      31.682  -1.911  33.699  1.00140.29           C
ATOM   1776  CG  LYS B 227      32.812  -1.843  34.728  1.00140.29           C
ATOM   1777  CD  LYS B 227      33.525  -3.180  34.942  1.00140.29           C
ATOM   1778  CE  LYS B 227      32.596  -4.302  35.403  1.00140.29           C
ATOM   1779  NZ  LYS B 227      32.095  -4.012  36.764  1.00140.29           N
ATOM   1780  C   LYS B 227      30.118  -0.672  32.284  1.00140.29           C
ATOM   1781  O   LYS B 227      29.474  -1.677  31.988  1.00140.29           O
ATOM   1782  N   CYS B 228      30.135   0.433  31.518  1.00 55.68           N
ATOM   1783  CA  CYS B 228      29.398   0.469  30.296  1.00 55.68           C
ATOM   1784  CB  CYS B 228      28.816   1.839  29.948  1.00 55.68           C
ATOM   1785  SG  CYS B 228      27.216   2.110  30.743  1.00 55.68           S
ATOM   1786  C   CYS B 228      30.312   0.081  29.193  1.00 55.68           C
ATOM   1787  O   CYS B 228      31.501   0.396  29.206  1.00 55.68           O
ATOM   1788  N   ARG B 229      29.757  -0.638  28.202  1.00115.53           N
ATOM   1789  CA  ARG B 229      30.562  -1.071  27.110  1.00115.53           C
ATOM   1790  CB  ARG B 229      29.949  -2.226  26.286  1.00115.53           C
ATOM   1791  CG  ARG B 229      28.603  -1.947  25.617  1.00115.53           C
ATOM   1792  CD  ARG B 229      28.030  -3.191  24.928  1.00115.53           C
ATOM   1793  NE  ARG B 229      26.825  -3.628  25.693  1.00115.53           N
ATOM   1794  CZ  ARG B 229      26.942  -4.087  26.976  1.00115.53           C
ATOM   1795  NH1 ARG B 229      28.137  -4.011  27.635  1.00115.53           N
ATOM   1796  NH2 ARG B 229      25.843  -4.594  27.606  1.00115.53           N
ATOM   1797  C   ARG B 229      30.827   0.110  26.246  1.00115.53           C
ATOM   1798  O   ARG B 229      30.009   1.024  26.143  1.00115.53           O
ATOM   1799  N   ARG B 230      32.022   0.137  25.630  1.00165.76           N
ATOM   1800  CA  ARG B 230      32.360   1.258  24.814  1.00165.76           C
ATOM   1801  CB  ARG B 230      33.405   2.169  25.472  1.00165.76           C
ATOM   1802  CG  ARG B 230      34.618   1.420  26.007  1.00165.76           C
ATOM   1803  CD  ARG B 230      35.389   2.248  27.032  1.00165.76           C
ATOM   1804  NE  ARG B 230      34.382   3.076  27.761  1.00165.76           N
ATOM   1805  CZ  ARG B 230      34.531   4.435  27.808  1.00165.76           C
ATOM   1806  NH1 ARG B 230      35.642   5.015  27.276  1.00165.76           N
ATOM   1807  NH2 ARG B 230      33.584   5.233  28.378  1.00165.76           N
ATOM   1808  C   ARG B 230      32.765   0.820  23.447  1.00165.76           C
ATOM   1809  O   ARG B 230      33.509  -0.142  23.271  1.00165.76           O
ATOM   1810  N   HIS B 231      32.217   1.534  22.441  1.00 56.12           N
ATOM   1811  CA  HIS B 231      32.437   1.274  21.046  1.00 56.12           C
ATOM   1812  ND1 HIS B 231      29.490  -0.100  20.107  1.00 56.12           N
ATOM   1813  CG  HIS B 231      29.942   1.125  20.542  1.00 56.12           C
ATOM   1814  CB  HIS B 231      31.262   1.726  20.160  1.00 56.12           C
ATOM   1815  NE2 HIS B 231      27.896   0.737  21.414  1.00 56.12           N
ATOM   1816  CD2 HIS B 231      28.956   1.623  21.339  1.00 56.12           C
ATOM   1817  CE1 HIS B 231      28.262  -0.283  20.658  1.00 56.12           C
ATOM   1818  C   HIS B 231      33.620   2.081  20.598  1.00 56.12           C
ATOM   1819  O   HIS B 231      33.768   3.239  20.986  1.00 56.12           O
ATOM   1820  N   SER B 232      34.479   1.495  19.734  1.00 75.58           N
ATOM   1821  CA  SER B 232      35.647   2.206  19.277  1.00 75.58           C
ATOM   1822  CB  SER B 232      36.972   1.537  19.677  1.00 75.58           C
ATOM   1823  OG  SER B 232      38.067   2.299  19.189  1.00 75.58           O
ATOM   1824  C   SER B 232      35.627   2.270  17.775  1.00 75.58           C
ATOM   1825  O   SER B 232      34.867   1.560  17.120  1.00 75.58           O
ATOM   1826  N   THR B 233      36.465   3.157  17.191  1.00112.18           N
ATOM   1827  CA  THR B 233      36.531   3.307  15.763  1.00112.18           C
ATOM   1828  CB  THR B 233      36.443   4.731  15.309  1.00112.18           C
ATOM   1829  OG1 THR B 233      37.550   5.463  15.812  1.00112.18           O
ATOM   1830  CG2 THR B 233      35.123   5.329  15.829  1.00112.18           C
ATOM   1831  C   THR B 233      37.858   2.778  15.292  1.00112.18           C
ATOM   1832  O   THR B 233      38.918   3.201  15.753  1.00112.18           O
ATOM   1833  N   THR B 234      37.814   1.812  14.352  1.00106.69           N
ATOM   1834  CA  THR B 234      38.976   1.179  13.793  1.00106.69           C
ATOM   1835  CB  THR B 234      38.656  -0.043  12.986  1.00106.69           C
ATOM   1836  OG1 THR B 234      37.992  -0.998  13.797  1.00106.69           O
ATOM   1837  CG2 THR B 234      39.971  -0.639  12.452  1.00106.69           C
ATOM   1838  C   THR B 234      39.726   2.116  12.890  1.00106.69           C
ATOM   1839  O   THR B 234      40.939   1.975  12.738  1.00106.69           O
ATOM   1840  N   ASN B 235      39.018   3.053  12.222  1.00102.97           N
ATOM   1841  CA  ASN B 235      39.666   3.909  11.263  1.00102.97           C
ATOM   1842  CB  ASN B 235      39.664   3.244   9.860  1.00102.97           C
ATOM   1843  CG  ASN B 235      40.189   4.182   8.790  1.00102.97           C
ATOM   1844  OD1 ASN B 235      39.547   5.185   8.479  1.00102.97           O
ATOM   1845  ND2 ASN B 235      41.374   3.840   8.212  1.00102.97           N
ATOM   1846  C   ASN B 235      38.929   5.227  11.170  1.00102.97           C
ATOM   1847  O   ASN B 235      37.721   5.289  11.404  1.00102.97           O
ATOM   1848  N   TYR B 236      39.666   6.328  10.857  1.00120.94           N
ATOM   1849  CA  TYR B 236      39.079   7.634  10.631  1.00120.94           C
ATOM   1850  CB  TYR B 236      38.853   8.485  11.895  1.00120.94           C
ATOM   1851  CG  TYR B 236      40.082   8.518  12.716  1.00120.94           C
ATOM   1852  CD1 TYR B 236      40.378   7.472  13.560  1.00120.94           C
ATOM   1853  CD2 TYR B 236      40.929   9.593  12.643  1.00120.94           C
ATOM   1854  CE1 TYR B 236      41.513   7.505  14.330  1.00120.94           C
ATOM   1855  CE2 TYR B 236      42.063   9.629  13.411  1.00120.94           C
ATOM   1856  CZ  TYR B 236      42.353   8.587  14.255  1.00120.94           C
ATOM   1857  OH  TYR B 236      43.520   8.640  15.042  1.00120.94           O
ATOM   1858  C   TYR B 236      39.908   8.390   9.634  1.00120.94           C
ATOM   1859  O   TYR B 236      41.121   8.199   9.558  1.00120.94           O
ATOM   1860  N   TYR B 237      39.268   9.302   8.867  1.00208.21           N
ATOM   1861  CA  TYR B 237      39.917   9.772   7.674  1.00208.21           C
ATOM   1862  CB  TYR B 237      39.482   8.591   6.776  1.00208.21           C
ATOM   1863  CG  TYR B 237      40.019   8.182   5.454  1.00208.21           C
ATOM   1864  CD1 TYR B 237      39.667   8.795   4.275  1.00208.21           C
ATOM   1865  CD2 TYR B 237      40.817   7.063   5.416  1.00208.21           C
ATOM   1866  CE1 TYR B 237      40.168   8.319   3.082  1.00208.21           C
ATOM   1867  CE2 TYR B 237      41.318   6.584   4.233  1.00208.21           C
ATOM   1868  CZ  TYR B 237      40.995   7.217   3.059  1.00208.21           C
ATOM   1869  OH  TYR B 237      41.505   6.727   1.836  1.00208.21           O
ATOM   1870  C   TYR B 237      39.166  11.013   7.238  1.00208.21           C
ATOM   1871  O   TYR B 237      37.941  11.040   7.342  1.00208.21           O
ATOM   1872  N   TYR B 238      39.842  12.075   6.742  1.00107.35           N
ATOM   1873  CA  TYR B 238      39.092  13.143   6.120  1.00107.35           C
ATOM   1874  CB  TYR B 238      39.832  14.491   5.993  1.00107.35           C
ATOM   1875  CG  TYR B 238      39.750  15.312   7.236  1.00107.35           C
ATOM   1876  CD1 TYR B 238      38.582  15.989   7.510  1.00107.35           C
ATOM   1877  CD2 TYR B 238      40.818  15.451   8.092  1.00107.35           C
ATOM   1878  CE1 TYR B 238      38.456  16.772   8.629  1.00107.35           C
ATOM   1879  CE2 TYR B 238      40.699  16.235   9.217  1.00107.35           C
ATOM   1880  CZ  TYR B 238      39.520  16.893   9.484  1.00107.35           C
ATOM   1881  OH  TYR B 238      39.393  17.699  10.635  1.00107.35           O
ATOM   1882  C   TYR B 238      38.891  12.662   4.719  1.00107.35           C
ATOM   1883  O   TYR B 238      39.814  12.120   4.120  1.00107.35           O
ATOM   1884  N   VAL B 239      37.674  12.804   4.158  1.00122.25           N
ATOM   1885  CA  VAL B 239      37.470  12.358   2.807  1.00122.25           C
ATOM   1886  CB  VAL B 239      36.094  12.652   2.284  1.00122.25           C
ATOM   1887  CG1 VAL B 239      35.995  12.139   0.846  1.00122.25           C
ATOM   1888  CG2 VAL B 239      35.052  12.033   3.221  1.00122.25           C
ATOM   1889  C   VAL B 239      38.417  13.128   1.951  1.00122.25           C
ATOM   1890  O   VAL B 239      38.520  14.347   2.078  1.00122.25           O
ATOM   1891  N   GLY B 240      39.117  12.433   1.032  1.00 43.05           N
ATOM   1892  CA  GLY B 240      40.075  13.097   0.206  1.00 43.05           C
ATOM   1893  C   GLY B 240      41.438  12.789   0.750  1.00 43.05           C
ATOM   1894  O   GLY B 240      42.441  13.069   0.099  1.00 43.05           O
ATOM   1895  N   GLY B 241      41.513  12.228   1.972  1.00 42.50           N
ATOM   1896  CA  GLY B 241      42.773  11.816   2.527  1.00 42.50           C
ATOM   1897  C   GLY B 241      43.285  12.785   3.553  1.00 42.50           C
ATOM   1898  O   GLY B 241      44.001  12.384   4.470  1.00 42.50           O
ATOM   1899  N   PHE B 242      42.953  14.083   3.426  1.00 92.03           N
ATOM   1900  CA  PHE B 242      43.416  15.053   4.379  1.00 92.03           C
ATOM   1901  CB  PHE B 242      44.878  15.465   4.141  1.00 92.03           C
ATOM   1902  CG  PHE B 242      45.038  15.908   2.727  1.00 92.03           C
ATOM   1903  CD1 PHE B 242      45.051  14.976   1.715  1.00 92.03           C
ATOM   1904  CD2 PHE B 242      45.211  17.235   2.409  1.00 92.03           C
ATOM   1905  CE1 PHE B 242      45.209  15.354   0.403  1.00 92.03           C
ATOM   1906  CE2 PHE B 242      45.370  17.625   1.098  1.00 92.03           C
ATOM   1907  CZ  PHE B 242      45.369  16.684   0.092  1.00 92.03           C
ATOM   1908  C   PHE B 242      42.530  16.249   4.263  1.00 92.03           C
ATOM   1909  O   PHE B 242      41.684  16.320   3.375  1.00 92.03           O
ATOM   1910  N   TYR B 243      42.696  17.230   5.166  1.00 87.33           N
ATOM   1911  CA  TYR B 243      41.831  18.374   5.139  1.00 87.33           C
ATOM   1912  CB  TYR B 243      42.023  19.230   6.400  1.00 87.33           C
ATOM   1913  CG  TYR B 243      41.059  20.361   6.433  1.00 87.33           C
ATOM   1914  CD1 TYR B 243      41.274  21.504   5.702  1.00 87.33           C
ATOM   1915  CD2 TYR B 243      39.945  20.272   7.235  1.00 87.33           C
ATOM   1916  CE1 TYR B 243      40.366  22.534   5.766  1.00 87.33           C
ATOM   1917  CE2 TYR B 243      39.033  21.296   7.304  1.00 87.33           C
ATOM   1918  CZ  TYR B 243      39.248  22.433   6.562  1.00 87.33           C
ATOM   1919  OH  TYR B 243      38.327  23.502   6.613  1.00 87.33           O
ATOM   1920  C   TYR B 243      42.200  19.197   3.940  1.00 87.33           C
ATOM   1921  O   TYR B 243      43.341  19.643   3.813  1.00 87.33           O
ATOM   1922  N   GLY B 244      41.212  19.453   3.051  1.00 60.26           N
ATOM   1923  CA  GLY B 244      41.411  20.236   1.857  1.00 60.26           C
ATOM   1924  C   GLY B 244      41.224  19.395   0.619  1.00 60.26           C
ATOM   1925  O   GLY B 244      41.131  19.920  -0.487  1.00 60.26           O
ATOM   1926  N   ALA B 245      41.263  18.065   0.777  1.00102.40           N
ATOM   1927  CA  ALA B 245      41.074  17.023  -0.197  1.00102.40           C
ATOM   1928  CB  ALA B 245      41.651  15.690   0.284  1.00102.40           C
ATOM   1929  C   ALA B 245      39.640  16.782  -0.592  1.00102.40           C
ATOM   1930  O   ALA B 245      39.383  16.098  -1.576  1.00102.40           O
ATOM   1931  N   CYS B 246      38.662  17.205   0.224  1.00 86.89           N
ATOM   1932  CA  CYS B 246      37.274  16.834   0.044  1.00 86.89           C
ATOM   1933  CB  CYS B 246      36.358  17.308   1.191  1.00 86.89           C
ATOM   1934  SG  CYS B 246      34.675  16.626   1.059  1.00 86.89           S
ATOM   1935  C   CYS B 246      36.698  17.303  -1.256  1.00 86.89           C
ATOM   1936  O   CYS B 246      37.119  18.312  -1.812  1.00 86.89           O
ATOM   1937  N   ASN B 247      35.713  16.528  -1.775  1.00176.99           N
ATOM   1938  CA  ASN B 247      35.111  16.761  -3.055  1.00176.99           C
ATOM   1939  CB  ASN B 247      35.978  15.998  -4.060  1.00176.99           C
ATOM   1940  CG  ASN B 247      35.741  16.435  -5.469  1.00176.99           C
ATOM   1941  OD1 ASN B 247      34.709  16.129  -6.061  1.00176.99           O
ATOM   1942  ND2 ASN B 247      36.761  17.137  -6.025  1.00176.99           N
ATOM   1943  C   ASN B 247      33.752  16.098  -3.056  1.00176.99           C
ATOM   1944  O   ASN B 247      33.497  15.203  -2.252  1.00176.99           O
ATOM   1945  N   GLU B 248      32.840  16.514  -3.966  1.00151.46           N
ATOM   1946  CA  GLU B 248      31.530  15.914  -4.043  1.00151.46           C
ATOM   1947  CB  GLU B 248      30.668  16.330  -5.231  1.00151.46           C
ATOM   1948  CG  GLU B 248      29.799  17.565  -5.186  1.00151.46           C
ATOM   1949  CD  GLU B 248      28.802  17.214  -6.278  1.00151.46           C
ATOM   1950  OE1 GLU B 248      27.915  16.380  -5.969  1.00151.46           O
ATOM   1951  OE2 GLU B 248      28.928  17.697  -7.433  1.00151.46           O
ATOM   1952  C   GLU B 248      31.636  14.475  -4.416  1.00151.46           C
ATOM   1953  O   GLU B 248      30.986  13.616  -3.823  1.00151.46           O
ATOM   1954  N   TYR B 249      32.437  14.186  -5.458  1.00136.75           N
ATOM   1955  CA  TYR B 249      32.463  12.853  -5.966  1.00136.75           C
ATOM   1956  CB  TYR B 249      33.098  12.710  -7.354  1.00136.75           C
ATOM   1957  CG  TYR B 249      31.985  13.252  -8.186  1.00136.75           C
ATOM   1958  CD1 TYR B 249      30.809  12.541  -8.244  1.00136.75           C
ATOM   1959  CD2 TYR B 249      32.082  14.432  -8.885  1.00136.75           C
ATOM   1960  CE1 TYR B 249      29.737  12.985  -8.977  1.00136.75           C
ATOM   1961  CE2 TYR B 249      31.011  14.884  -9.622  1.00136.75           C
ATOM   1962  CZ  TYR B 249      29.839  14.166  -9.667  1.00136.75           C
ATOM   1963  OH  TYR B 249      28.744  14.638 -10.421  1.00136.75           O
ATOM   1964  C   TYR B 249      32.989  11.900  -4.942  1.00136.75           C
ATOM   1965  O   TYR B 249      32.469  10.797  -4.790  1.00136.75           O
ATOM   1966  N   LEU B 250      34.013  12.314  -4.184  1.00 72.62           N
ATOM   1967  CA  LEU B 250      34.586  11.506  -3.146  1.00 72.62           C
ATOM   1968  CB  LEU B 250      35.708  12.260  -2.419  1.00 72.62           C
ATOM   1969  CG  LEU B 250      36.797  12.788  -3.372  1.00 72.62           C
ATOM   1970  CD1 LEU B 250      37.904  13.538  -2.617  1.00 72.62           C
ATOM   1971  CD2 LEU B 250      37.351  11.664  -4.261  1.00 72.62           C
ATOM   1972  C   LEU B 250      33.544  11.269  -2.095  1.00 72.62           C
ATOM   1973  O   LEU B 250      33.459  10.195  -1.501  1.00 72.62           O
ATOM   1974  N   MET B 251      32.746  12.311  -1.812  1.00141.50           N
ATOM   1975  CA  MET B 251      31.768  12.279  -0.760  1.00141.50           C
ATOM   1976  CB  MET B 251      31.117  13.664  -0.632  1.00141.50           C
ATOM   1977  CG  MET B 251      30.489  14.009   0.714  1.00141.50           C
ATOM   1978  SD  MET B 251      30.172  15.795   0.862  1.00141.50           S
ATOM   1979  CE  MET B 251      29.256  15.712   2.422  1.00141.50           C
ATOM   1980  C   MET B 251      30.725  11.250  -1.074  1.00141.50           C
ATOM   1981  O   MET B 251      30.334  10.454  -0.222  1.00141.50           O
ATOM   1982  N   MET B 252      30.255  11.231  -2.329  1.00160.84           N
ATOM   1983  CA  MET B 252      29.208  10.336  -2.716  1.00160.84           C
ATOM   1984  CB  MET B 252      28.611  10.788  -4.067  1.00160.84           C
ATOM   1985  CG  MET B 252      29.261  10.256  -5.339  1.00160.84           C
ATOM   1986  SD  MET B 252      28.389   8.829  -6.029  1.00160.84           S
ATOM   1987  CE  MET B 252      27.060   9.941  -6.590  1.00160.84           C
ATOM   1988  C   MET B 252      29.717   8.922  -2.713  1.00160.84           C
ATOM   1989  O   MET B 252      28.975   7.998  -2.386  1.00160.84           O
ATOM   1990  N   ARG B 253      30.994   8.695  -3.091  1.00133.93           N
ATOM   1991  CA  ARG B 253      31.484   7.343  -3.067  1.00133.93           C
ATOM   1992  CB  ARG B 253      32.900   7.145  -3.634  1.00133.93           C
ATOM   1993  CG  ARG B 253      34.003   7.889  -2.881  1.00133.93           C
ATOM   1994  CD  ARG B 253      35.367   7.205  -2.998  1.00133.93           C
ATOM   1995  NE  ARG B 253      35.366   6.439  -4.276  1.00133.93           N
ATOM   1996  CZ  ARG B 253      34.988   5.126  -4.292  1.00133.93           C
ATOM   1997  NH1 ARG B 253      34.650   4.489  -3.132  1.00133.93           N
ATOM   1998  NH2 ARG B 253      34.947   4.446  -5.475  1.00133.93           N
ATOM   1999  C   ARG B 253      31.527   6.866  -1.647  1.00133.93           C
ATOM   2000  O   ARG B 253      31.140   5.737  -1.352  1.00133.93           O
ATOM   2001  N   GLU B 254      31.994   7.728  -0.722  1.00111.92           N
ATOM   2002  CA  GLU B 254      32.142   7.338   0.654  1.00111.92           C
ATOM   2003  CB  GLU B 254      32.696   8.487   1.521  1.00111.92           C
ATOM   2004  CG  GLU B 254      33.696   8.100   2.624  1.00111.92           C
ATOM   2005  CD  GLU B 254      33.243   6.894   3.436  1.00111.92           C
ATOM   2006  OE1 GLU B 254      32.060   6.853   3.867  1.00111.92           O
ATOM   2007  OE2 GLU B 254      34.098   5.992   3.647  1.00111.92           O
ATOM   2008  C   GLU B 254      30.777   7.011   1.187  1.00111.92           C
ATOM   2009  O   GLU B 254      30.586   6.010   1.875  1.00111.92           O
ATOM   2010  N   LEU B 255      29.774   7.842   0.844  1.00 66.40           N
ATOM   2011  CA  LEU B 255      28.457   7.690   1.395  1.00 66.40           C
ATOM   2012  CB  LEU B 255      27.497   8.777   0.886  1.00 66.40           C
ATOM   2013  CG  LEU B 255      26.070   8.651   1.450  1.00 66.40           C
ATOM   2014  CD1 LEU B 255      26.055   8.860   2.972  1.00 66.40           C
ATOM   2015  CD2 LEU B 255      25.091   9.581   0.710  1.00 66.40           C
ATOM   2016  C   LEU B 255      27.858   6.360   1.034  1.00 66.40           C
ATOM   2017  O   LEU B 255      27.435   5.610   1.913  1.00 66.40           O
ATOM   2018  N   VAL B 256      27.806   6.024  -0.265  1.00111.58           N
ATOM   2019  CA  VAL B 256      27.178   4.790  -0.658  1.00111.58           C
ATOM   2020  CB  VAL B 256      26.860   4.744  -2.126  1.00111.58           C
ATOM   2021  CG1 VAL B 256      28.099   5.158  -2.934  1.00111.58           C
ATOM   2022  CG2 VAL B 256      26.337   3.337  -2.456  1.00111.58           C
ATOM   2023  C   VAL B 256      27.996   3.597  -0.262  1.00111.58           C
ATOM   2024  O   VAL B 256      27.448   2.563   0.114  1.00111.58           O
ATOM   2025  N   LYS B 257      29.333   3.687  -0.394  1.00154.84           N
ATOM   2026  CA  LYS B 257      30.193   2.584  -0.070  1.00154.84           C
ATOM   2027  CB  LYS B 257      31.634   2.773  -0.571  1.00154.84           C
ATOM   2028  CG  LYS B 257      32.521   1.548  -0.327  1.00154.84           C
ATOM   2029  CD  LYS B 257      32.110   0.315  -1.137  1.00154.84           C
ATOM   2030  CE  LYS B 257      30.964  -0.480  -0.509  1.00154.84           C
ATOM   2031  NZ  LYS B 257      30.628  -1.643  -1.361  1.00154.84           N
ATOM   2032  C   LYS B 257      30.263   2.339   1.408  1.00154.84           C
ATOM   2033  O   LYS B 257      30.270   1.183   1.826  1.00154.84           O
ATOM   2034  N   ASN B 258      30.333   3.401   2.247  1.00131.44           N
ATOM   2035  CA  ASN B 258      30.549   3.119   3.642  1.00131.44           C
ATOM   2036  CB  ASN B 258      31.940   3.533   4.146  1.00131.44           C
ATOM   2037  CG  ASN B 258      32.896   2.397   3.807  1.00131.44           C
ATOM   2038  OD1 ASN B 258      33.520   2.381   2.747  1.00131.44           O
ATOM   2039  ND2 ASN B 258      33.011   1.411   4.737  1.00131.44           N
ATOM   2040  C   ASN B 258      29.536   3.700   4.594  1.00131.44           C
ATOM   2041  O   ASN B 258      29.591   3.377   5.780  1.00131.44           O
ATOM   2042  N   GLY B 259      28.569   4.527   4.151  1.00 53.71           N
ATOM   2043  CA  GLY B 259      27.586   4.993   5.101  1.00 53.71           C
ATOM   2044  C   GLY B 259      27.646   6.483   5.292  1.00 53.71           C
ATOM   2045  O   GLY B 259      28.491   7.178   4.729  1.00 53.71           O
ATOM   2046  N   PRO B 260      26.737   6.982   6.108  1.00 78.52           N
ATOM   2047  CA  PRO B 260      26.631   8.396   6.349  1.00 78.52           C
ATOM   2048  CD  PRO B 260      25.493   6.283   6.383  1.00 78.52           C
ATOM   2049  CB  PRO B 260      25.370   8.578   7.190  1.00 78.52           C
ATOM   2050  CG  PRO B 260      24.490   7.380   6.782  1.00 78.52           C
ATOM   2051  C   PRO B 260      27.887   8.893   6.988  1.00 78.52           C
ATOM   2052  O   PRO B 260      28.531   8.137   7.713  1.00 78.52           O
ATOM   2053  N   ILE B 261      28.270  10.152   6.705  1.00142.10           N
ATOM   2054  CA  ILE B 261      29.490  10.680   7.239  1.00142.10           C
ATOM   2055  CB  ILE B 261      30.618  10.714   6.233  1.00142.10           C
ATOM   2056  CG1 ILE B 261      30.305  11.609   5.015  1.00142.10           C
ATOM   2057  CG2 ILE B 261      30.928   9.256   5.855  1.00142.10           C
ATOM   2058  CD1 ILE B 261      30.399  13.114   5.273  1.00142.10           C
ATOM   2059  C   ILE B 261      29.227  12.060   7.752  1.00142.10           C
ATOM   2060  O   ILE B 261      28.253  12.703   7.362  1.00142.10           O
ATOM   2061  N   SER B 262      30.091  12.531   8.677  1.00 83.40           N
ATOM   2062  CA  SER B 262      29.957  13.837   9.260  1.00 83.40           C
ATOM   2063  CB  SER B 262      30.783  14.012  10.547  1.00 83.40           C
ATOM   2064  OG  SER B 262      30.609  15.324  11.062  1.00 83.40           O
ATOM   2065  C   SER B 262      30.435  14.871   8.281  1.00 83.40           C
ATOM   2066  O   SER B 262      31.415  14.677   7.563  1.00 83.40           O
ATOM   2067  N   ILE B 263      29.730  16.019   8.264  1.00163.29           N
ATOM   2068  CA  ILE B 263      29.937  17.136   7.381  1.00163.29           C
ATOM   2069  CB  ILE B 263      28.812  17.149   6.382  1.00163.29           C
ATOM   2070  CG1 ILE B 263      28.292  18.564   6.070  1.00163.29           C
ATOM   2071  CG2 ILE B 263      27.718  16.227   6.947  1.00163.29           C
ATOM   2072  CD1 ILE B 263      29.218  19.449   5.261  1.00163.29           C
ATOM   2073  C   ILE B 263      29.809  18.387   8.200  1.00163.29           C
ATOM   2074  O   ILE B 263      29.154  18.384   9.238  1.00163.29           O
ATOM   2075  N   SER B 264      30.464  19.488   7.769  1.00 49.57           N
ATOM   2076  CA  SER B 264      30.283  20.755   8.421  1.00 49.57           C
ATOM   2077  CB  SER B 264      31.518  21.220   9.211  1.00 49.57           C
ATOM   2078  OG  SER B 264      32.607  21.447   8.328  1.00 49.57           O
ATOM   2079  C   SER B 264      30.023  21.783   7.356  1.00 49.57           C
ATOM   2080  O   SER B 264      30.506  21.663   6.231  1.00 49.57           O
ATOM   2081  N   PHE B 265      29.217  22.819   7.680  1.00182.40           N
ATOM   2082  CA  PHE B 265      28.952  23.870   6.736  1.00182.40           C
ATOM   2083  CB  PHE B 265      27.758  23.583   5.799  1.00182.40           C
ATOM   2084  CG  PHE B 265      26.482  23.539   6.571  1.00182.40           C
ATOM   2085  CD1 PHE B 265      26.079  22.386   7.203  1.00182.40           C
ATOM   2086  CD2 PHE B 265      25.681  24.654   6.663  1.00182.40           C
ATOM   2087  CE1 PHE B 265      24.900  22.346   7.912  1.00182.40           C
ATOM   2088  CE2 PHE B 265      24.500  24.620   7.369  1.00182.40           C
ATOM   2089  CZ  PHE B 265      24.105  23.464   7.994  1.00182.40           C
ATOM   2090  C   PHE B 265      28.688  25.132   7.496  1.00182.40           C
ATOM   2091  O   PHE B 265      28.616  25.133   8.724  1.00182.40           O
ATOM   2092  N   GLU B 266      28.571  26.264   6.773  1.00107.74           N
ATOM   2093  CA  GLU B 266      28.330  27.517   7.436  1.00107.74           C
ATOM   2094  CB  GLU B 266      29.012  28.713   6.754  1.00107.74           C
ATOM   2095  CG  GLU B 266      28.763  30.049   7.461  1.00107.74           C
ATOM   2096  CD  GLU B 266      29.586  30.086   8.739  1.00107.74           C
ATOM   2097  OE1 GLU B 266      30.251  29.061   9.045  1.00107.74           O
ATOM   2098  OE2 GLU B 266      29.562  31.142   9.427  1.00107.74           O
ATOM   2099  C   GLU B 266      26.858  27.780   7.449  1.00107.74           C
ATOM   2100  O   GLU B 266      26.218  27.882   6.402  1.00107.74           O
ATOM   2101  N   VAL B 267      26.283  27.889   8.662  1.00 65.39           N
ATOM   2102  CA  VAL B 267      24.887  28.176   8.790  1.00 65.39           C
ATOM   2103  CB  VAL B 267      24.293  27.707  10.088  1.00 65.39           C
ATOM   2104  CG1 VAL B 267      22.855  28.240  10.195  1.00 65.39           C
ATOM   2105  CG2 VAL B 267      24.379  26.172  10.141  1.00 65.39           C
ATOM   2106  C   VAL B 267      24.725  29.657   8.720  1.00 65.39           C
ATOM   2107  O   VAL B 267      25.509  30.409   9.296  1.00 65.39           O
ATOM   2108  N   TYR B 268      23.681  30.112   8.002  1.00 62.81           N
ATOM   2109  CA  TYR B 268      23.423  31.514   7.852  1.00 62.81           C
ATOM   2110  CB  TYR B 268      23.478  32.018   6.397  1.00 62.81           C
ATOM   2111  CG  TYR B 268      24.886  31.958   5.904  1.00 62.81           C
ATOM   2112  CD1 TYR B 268      25.788  32.941   6.245  1.00 62.81           C
ATOM   2113  CD2 TYR B 268      25.303  30.933   5.085  1.00 62.81           C
ATOM   2114  CE1 TYR B 268      27.085  32.898   5.787  1.00 62.81           C
ATOM   2115  CE2 TYR B 268      26.598  30.883   4.624  1.00 62.81           C
ATOM   2116  CZ  TYR B 268      27.492  31.866   4.976  1.00 62.81           C
ATOM   2117  OH  TYR B 268      28.821  31.818   4.502  1.00 62.81           O
ATOM   2118  C   TYR B 268      22.028  31.735   8.343  1.00 62.81           C
ATOM   2119  O   TYR B 268      21.266  30.787   8.520  1.00 62.81           O
ATOM   2120  N   GLY B 269      21.658  33.009   8.571  1.00 24.73           N
ATOM   2121  CA  GLY B 269      20.386  33.345   9.145  1.00 24.73           C
ATOM   2122  C   GLY B 269      19.275  32.823   8.288  1.00 24.73           C
ATOM   2123  O   GLY B 269      18.264  32.350   8.804  1.00 24.73           O
ATOM   2124  N   ASP B 270      19.426  32.889   6.954  1.00 53.30           N
ATOM   2125  CA  ASP B 270      18.369  32.462   6.084  1.00 53.30           C
ATOM   2126  CB  ASP B 270      18.651  32.702   4.585  1.00 53.30           C
ATOM   2127  CG  ASP B 270      19.851  31.887   4.121  1.00 53.30           C
ATOM   2128  OD1 ASP B 270      20.700  31.518   4.975  1.00 53.30           O
ATOM   2129  OD2 ASP B 270      19.936  31.632   2.890  1.00 53.30           O
ATOM   2130  C   ASP B 270      18.118  31.004   6.313  1.00 53.30           C
ATOM   2131  O   ASP B 270      16.997  30.527   6.152  1.00 53.30           O
ATOM   2132  N   PHE B 271      19.171  30.261   6.690  1.00122.33           N
ATOM   2133  CA  PHE B 271      19.111  28.848   6.933  1.00122.33           C
ATOM   2134  CB  PHE B 271      20.510  28.251   7.191  1.00122.33           C
ATOM   2135  CG  PHE B 271      20.438  26.760   7.253  1.00122.33           C
ATOM   2136  CD1 PHE B 271      20.511  26.008   6.101  1.00122.33           C
ATOM   2137  CD2 PHE B 271      20.299  26.109   8.456  1.00122.33           C
ATOM   2138  CE1 PHE B 271      20.451  24.634   6.149  1.00122.33           C
ATOM   2139  CE2 PHE B 271      20.240  24.735   8.509  1.00122.33           C
ATOM   2140  CZ  PHE B 271      20.313  23.993   7.356  1.00122.33           C
ATOM   2141  C   PHE B 271      18.237  28.599   8.128  1.00122.33           C
ATOM   2142  O   PHE B 271      17.515  27.605   8.179  1.00122.33           O
ATOM   2143  N   LYS B 272      18.261  29.509   9.121  1.00 50.09           N
ATOM   2144  CA  LYS B 272      17.533  29.291  10.342  1.00 50.09           C
ATOM   2145  CB  LYS B 272      17.583  30.500  11.292  1.00 50.09           C
ATOM   2146  CG  LYS B 272      18.977  30.839  11.820  1.00 50.09           C
ATOM   2147  CD  LYS B 272      19.041  32.213  12.491  1.00 50.09           C
ATOM   2148  CE  LYS B 272      20.424  32.578  13.033  1.00 50.09           C
ATOM   2149  NZ  LYS B 272      20.382  33.919  13.658  1.00 50.09           N
ATOM   2150  C   LYS B 272      16.080  29.066  10.030  1.00 50.09           C
ATOM   2151  O   LYS B 272      15.447  28.173  10.589  1.00 50.09           O
ATOM   2152  N   HIS B 273      15.524  29.883   9.121  1.00124.30           N
ATOM   2153  CA  HIS B 273      14.143  29.897   8.718  1.00124.30           C
ATOM   2154  ND1 HIS B 273      13.210  32.671   9.939  0.00124.30           N
ATOM   2155  CG  HIS B 273      13.961  32.393   8.820  0.00124.30           C
ATOM   2156  CB  HIS B 273      13.762  31.180   7.966  1.00124.30           C
ATOM   2157  NE2 HIS B 273      14.688  34.319   9.741  0.00124.30           N
ATOM   2158  CD2 HIS B 273      14.860  33.409   8.713  0.00124.30           C
ATOM   2159  CE1 HIS B 273      13.686  33.833  10.451  0.00124.30           C
ATOM   2160  C   HIS B 273      13.773  28.731   7.848  1.00124.30           C
ATOM   2161  O   HIS B 273      12.591  28.524   7.596  1.00124.30           O
ATOM   2162  N   TYR B 274      14.752  27.991   7.298  1.00117.20           N
ATOM   2163  CA  TYR B 274      14.516  26.944   6.331  1.00117.20           C
ATOM   2164  CB  TYR B 274      15.800  26.121   6.087  1.00117.20           C
ATOM   2165  CG  TYR B 274      15.532  24.881   5.305  1.00117.20           C
ATOM   2166  CD1 TYR B 274      15.160  23.724   5.952  1.00117.20           C
ATOM   2167  CD2 TYR B 274      15.668  24.860   3.936  1.00117.20           C
ATOM   2168  CE1 TYR B 274      14.920  22.567   5.248  1.00117.20           C
ATOM   2169  CE2 TYR B 274      15.429  23.705   3.226  1.00117.20           C
ATOM   2170  CZ  TYR B 274      15.054  22.556   3.881  1.00117.20           C
ATOM   2171  OH  TYR B 274      14.811  21.370   3.155  1.00117.20           O
ATOM   2172  C   TYR B 274      13.403  26.023   6.741  1.00117.20           C
ATOM   2173  O   TYR B 274      13.438  25.415   7.810  1.00117.20           O
ATOM   2174  N   LYS B 275      12.312  26.024   5.935  1.00141.36           N
ATOM   2175  CA  LYS B 275      11.190  25.130   6.068  1.00141.36           C
ATOM   2176  CB  LYS B 275       9.889  25.753   5.539  1.00141.36           C
ATOM   2177  CG  LYS B 275       9.609  27.132   6.134  1.00141.36           C
ATOM   2178  CD  LYS B 275       9.643  27.160   7.662  1.00141.36           C
ATOM   2179  CE  LYS B 275       9.464  28.563   8.244  1.00141.36           C
ATOM   2180  NZ  LYS B 275       9.531  28.510   9.720  0.00141.36           N
ATOM   2181  C   LYS B 275      11.377  23.841   5.320  1.00141.36           C
ATOM   2182  O   LYS B 275      11.199  22.755   5.871  1.00141.36           O
ATOM   2183  N   GLY B 276      11.757  23.942   4.023  1.00 36.41           N
ATOM   2184  CA  GLY B 276      11.839  22.777   3.182  1.00 36.41           C
ATOM   2185  C   GLY B 276      12.394  23.179   1.846  1.00 36.41           C
ATOM   2186  O   GLY B 276      12.629  24.357   1.581  1.00 36.41           O
ATOM   2187  N   GLY B 277      12.597  22.187   0.951  1.00 22.08           N
ATOM   2188  CA  GLY B 277      13.131  22.464  -0.354  1.00 22.08           C
ATOM   2189  C   GLY B 277      14.618  22.275  -0.341  1.00 22.08           C
ATOM   2190  O   GLY B 277      15.179  21.676   0.576  1.00 22.08           O
ATOM   2191  N   ILE B 278      15.294  22.773  -1.400  1.00 48.61           N
ATOM   2192  CA  ILE B 278      16.718  22.625  -1.501  1.00 48.61           C
ATOM   2193  CB  ILE B 278      17.173  22.245  -2.881  1.00 48.61           C
ATOM   2194  CG1 ILE B 278      16.568  20.889  -3.282  1.00 48.61           C
ATOM   2195  CG2 ILE B 278      18.711  22.266  -2.904  1.00 48.61           C
ATOM   2196  CD1 ILE B 278      16.728  20.564  -4.766  1.00 48.61           C
ATOM   2197  C   ILE B 278      17.325  23.957  -1.181  1.00 48.61           C
ATOM   2198  O   ILE B 278      17.212  24.908  -1.951  1.00 48.61           O
ATOM   2199  N   TYR B 279      18.020  24.026  -0.029  1.00186.43           N
ATOM   2200  CA  TYR B 279      18.603  25.220   0.522  1.00186.43           C
ATOM   2201  CB  TYR B 279      19.070  25.019   1.976  1.00186.43           C
ATOM   2202  CG  TYR B 279      19.838  26.212   2.430  1.00186.43           C
ATOM   2203  CD1 TYR B 279      19.198  27.284   3.008  1.00186.43           C
ATOM   2204  CD2 TYR B 279      21.204  26.258   2.273  1.00186.43           C
ATOM   2205  CE1 TYR B 279      19.911  28.380   3.432  1.00186.43           C
ATOM   2206  CE2 TYR B 279      21.923  27.351   2.695  1.00186.43           C
ATOM   2207  CZ  TYR B 279      21.275  28.415   3.274  1.00186.43           C
ATOM   2208  OH  TYR B 279      22.009  29.538   3.710  1.00186.43           O
ATOM   2209  C   TYR B 279      19.773  25.692  -0.286  1.00186.43           C
ATOM   2210  O   TYR B 279      20.541  24.890  -0.816  1.00186.43           O
ATOM   2211  N   GLN B 280      19.901  27.036  -0.424  1.00143.61           N
ATOM   2212  CA  GLN B 280      20.989  27.614  -1.165  1.00143.61           C
ATOM   2213  CB  GLN B 280      20.668  27.778  -2.660  1.00143.61           C
ATOM   2214  CG  GLN B 280      20.347  26.480  -3.398  1.00143.61           C
ATOM   2215  CD  GLN B 280      19.816  26.880  -4.768  1.00143.61           C
ATOM   2216  OE1 GLN B 280      20.335  26.458  -5.800  1.00143.61           O
ATOM   2217  NE2 GLN B 280      18.744  27.717  -4.777  1.00143.61           N
ATOM   2218  C   GLN B 280      21.262  29.022  -0.686  1.00143.61           C
ATOM   2219  O   GLN B 280      20.393  29.687  -0.126  1.00143.61           O
ATOM   2220  N   HIS B 281      22.522  29.475  -0.898  1.00229.47           N
ATOM   2221  CA  HIS B 281      23.043  30.824  -0.775  1.00229.47           C
ATOM   2222  ND1 HIS B 281      20.702  33.064  -0.111  0.00229.47           N
ATOM   2223  CG  HIS B 281      20.952  32.241  -1.187  0.00229.47           C
ATOM   2224  CB  HIS B 281      22.327  31.869  -1.655  1.00229.47           C
ATOM   2225  NE2 HIS B 281      18.723  32.488  -0.945  0.00229.47           N
ATOM   2226  CD2 HIS B 281      19.732  31.899  -1.685  0.00229.47           C
ATOM   2227  CE1 HIS B 281      19.353  33.178  -0.011  0.00229.47           C
ATOM   2228  C   HIS B 281      23.177  31.398   0.604  1.00229.47           C
ATOM   2229  O   HIS B 281      22.737  30.819   1.595  1.00229.47           O
ATOM   2230  N   THR B 282      23.920  32.541   0.641  1.00124.77           N
ATOM   2231  CA  THR B 282      24.185  33.458   1.728  1.00124.77           C
ATOM   2232  CB  THR B 282      23.572  33.040   3.058  1.00124.77           C
ATOM   2233  OG1 THR B 282      22.164  32.936   2.907  1.00124.77           O
ATOM   2234  CG2 THR B 282      23.818  34.090   4.159  1.00124.77           C
ATOM   2235  C   THR B 282      25.688  33.655   1.784  1.00124.77           C
ATOM   2236  O   THR B 282      26.421  33.132   0.946  1.00124.77           O
ATOM   2237  N   GLY B 283      26.177  34.492   2.720  1.00 55.31           N
ATOM   2238  CA  GLY B 283      27.569  34.659   3.029  1.00 55.31           C
ATOM   2239  C   GLY B 283      28.388  35.133   1.876  1.00 55.31           C
ATOM   2240  O   GLY B 283      28.021  36.039   1.122  1.00 55.31           O
ATOM   2241  N   LEU B 284      29.588  34.537   1.795  1.00 95.67           N
ATOM   2242  CA  LEU B 284      30.585  34.843   0.821  1.00 95.67           C
ATOM   2243  CB  LEU B 284      31.011  36.321   0.838  1.00 95.67           C
ATOM   2244  CG  LEU B 284      32.091  36.670  -0.203  0.00 95.67           C
ATOM   2245  CD1 LEU B 284      31.566  36.501  -1.638  0.00 95.67           C
ATOM   2246  CD2 LEU B 284      32.683  38.064   0.056  0.00 95.67           C
ATOM   2247  C   LEU B 284      31.759  34.043   1.263  1.00 95.67           C
ATOM   2248  O   LEU B 284      31.924  32.877   0.904  1.00 95.67           O
ATOM   2249  N   GLY B 285      32.624  34.680   2.073  1.00 23.08           N
ATOM   2250  CA  GLY B 285      33.766  34.003   2.595  1.00 23.08           C
ATOM   2251  C   GLY B 285      34.244  34.784   3.812  1.00 23.08           C
ATOM   2252  O   GLY B 285      34.833  34.151   4.729  1.00 23.08           O
ATOM   2253  OXT GLY B 285      34.025  36.024   3.840  1.00 23.08           O
TER    2254      GLY B 285
ATOM   2255  N   ASP C 286      47.067  28.022  -4.531  1.00102.19           N
ATOM   2256  CA  ASP C 286      48.086  29.053  -4.818  1.00102.19           C
ATOM   2257  CB  ASP C 286      47.523  30.157  -5.749  1.00102.19           C
ATOM   2258  CG  ASP C 286      48.684  31.032  -6.208  0.00102.19           C
ATOM   2259  OD1 ASP C 286      49.717  31.055  -5.490  0.00102.19           O
ATOM   2260  OD2 ASP C 286      48.565  31.684  -7.279  0.00102.19           O
ATOM   2261  C   ASP C 286      48.474  29.625  -3.504  1.00102.19           C
ATOM   2262  O   ASP C 286      47.830  30.541  -2.994  1.00102.19           O
ATOM   2263  N   SER C 287      49.636  29.152  -3.015  1.00145.65           N
ATOM   2264  CA  SER C 287      49.855  28.329  -1.865  1.00145.65           C
ATOM   2265  CB  SER C 287      50.367  29.096  -0.637  1.00145.65           C
ATOM   2266  OG  SER C 287      51.646  29.647  -0.907  1.00145.65           O
ATOM   2267  C   SER C 287      48.619  27.621  -1.430  1.00145.65           C
ATOM   2268  O   SER C 287      47.601  28.227  -1.123  1.00145.65           O
ATOM   2269  N   TYR C 288      48.720  26.290  -1.330  1.00214.06           N
ATOM   2270  CA  TYR C 288      47.670  25.422  -0.902  1.00214.06           C
ATOM   2271  CB  TYR C 288      48.338  24.067  -0.786  1.00214.06           C
ATOM   2272  CG  TYR C 288      47.438  22.903  -0.809  1.00214.06           C
ATOM   2273  CD1 TYR C 288      46.789  22.642  -1.982  1.00214.06           C
ATOM   2274  CD2 TYR C 288      47.235  22.096   0.283  1.00214.06           C
ATOM   2275  CE1 TYR C 288      45.960  21.561  -2.114  1.00214.06           C
ATOM   2276  CE2 TYR C 288      46.405  21.010   0.144  1.00214.06           C
ATOM   2277  CZ  TYR C 288      45.773  20.733  -1.043  1.00214.06           C
ATOM   2278  OH  TYR C 288      44.934  19.607  -1.164  1.00214.06           O
ATOM   2279  C   TYR C 288      47.287  25.896   0.456  1.00214.06           C
ATOM   2280  O   TYR C 288      48.143  26.075   1.320  1.00214.06           O
ATOM   2281  N   ASN C 289      45.986  26.144   0.671  1.00152.89           N
ATOM   2282  CA  ASN C 289      45.587  26.622   1.947  1.00152.89           C
ATOM   2283  CB  ASN C 289      45.660  28.153   1.949  1.00152.89           C
ATOM   2284  CG  ASN C 289      45.983  28.563   3.358  1.00152.89           C
ATOM   2285  OD1 ASN C 289      45.281  29.366   3.966  1.00152.89           O
ATOM   2286  ND2 ASN C 289      47.095  27.987   3.888  1.00152.89           N
ATOM   2287  C   ASN C 289      44.149  26.222   2.078  1.00152.89           C
ATOM   2288  O   ASN C 289      43.274  27.036   1.778  1.00152.89           O
ATOM   2289  N   PRO C 290      43.866  25.006   2.495  1.00204.87           N
ATOM   2290  CA  PRO C 290      42.483  24.655   2.666  1.00204.87           C
ATOM   2291  CD  PRO C 290      44.642  23.873   2.006  1.00204.87           C
ATOM   2292  CB  PRO C 290      42.424  23.128   2.647  1.00204.87           C
ATOM   2293  CG  PRO C 290      43.637  22.730   1.793  1.00204.87           C
ATOM   2294  C   PRO C 290      41.916  25.280   3.899  1.00204.87           C
ATOM   2295  O   PRO C 290      42.497  25.137   4.975  1.00204.87           O
ATOM   2296  N   TRP C 291      40.757  25.947   3.772  1.00120.30           N
ATOM   2297  CA  TRP C 291      40.155  26.589   4.895  1.00120.30           C
ATOM   2298  CB  TRP C 291      41.127  27.632   5.475  1.00120.30           C
ATOM   2299  CG  TRP C 291      40.576  28.964   5.907  1.00120.30           C
ATOM   2300  CD2 TRP C 291      39.814  29.234   7.092  1.00120.30           C
ATOM   2301  CD1 TRP C 291      40.709  30.153   5.253  1.00120.30           C
ATOM   2302  NE1 TRP C 291      40.102  31.154   5.966  1.00120.30           N
ATOM   2303  CE2 TRP C 291      39.541  30.604   7.097  1.00120.30           C
ATOM   2304  CE3 TRP C 291      39.380  28.415   8.093  1.00120.30           C
ATOM   2305  CZ2 TRP C 291      38.829  31.176   8.110  1.00120.30           C
ATOM   2306  CZ3 TRP C 291      38.657  28.996   9.112  1.00120.30           C
ATOM   2307  CH2 TRP C 291      38.389  30.350   9.119  1.00120.30           C
ATOM   2308  C   TRP C 291      38.879  27.206   4.437  1.00120.30           C
ATOM   2309  O   TRP C 291      38.871  28.114   3.608  1.00120.30           O
ATOM   2310  N   GLN C 292      37.757  26.700   4.980  1.00109.74           N
ATOM   2311  CA  GLN C 292      36.453  27.199   4.659  1.00109.74           C
ATOM   2312  CB  GLN C 292      35.602  26.202   3.860  1.00109.74           C
ATOM   2313  CG  GLN C 292      36.001  26.056   2.394  1.00109.74           C
ATOM   2314  CD  GLN C 292      35.052  26.935   1.593  1.00109.74           C
ATOM   2315  OE1 GLN C 292      34.272  26.442   0.780  1.00109.74           O
ATOM   2316  NE2 GLN C 292      35.103  28.271   1.839  1.00109.74           N
ATOM   2317  C   GLN C 292      35.749  27.366   5.963  1.00109.74           C
ATOM   2318  O   GLN C 292      35.664  26.431   6.757  1.00109.74           O
ATOM   2319  N   ILE C 293      35.185  28.560   6.199  1.00168.77           N
ATOM   2320  CA  ILE C 293      34.544  28.824   7.454  1.00168.77           C
ATOM   2321  CB  ILE C 293      34.129  30.256   7.641  1.00168.77           C
ATOM   2322  CG1 ILE C 293      33.065  30.667   6.607  1.00168.77           C
ATOM   2323  CG2 ILE C 293      35.402  31.114   7.589  1.00168.77           C
ATOM   2324  CD1 ILE C 293      33.552  30.614   5.159  1.00168.77           C
ATOM   2325  C   ILE C 293      33.315  27.982   7.573  1.00168.77           C
ATOM   2326  O   ILE C 293      32.498  27.904   6.656  1.00168.77           O
ATOM   2327  N   THR C 294      33.180  27.307   8.732  1.00140.21           N
ATOM   2328  CA  THR C 294      32.051  26.466   8.998  1.00140.21           C
ATOM   2329  CB  THR C 294      32.432  25.020   9.003  1.00140.21           C
ATOM   2330  OG1 THR C 294      33.062  24.658   7.785  1.00140.21           O
ATOM   2331  CG2 THR C 294      31.159  24.203   9.177  1.00140.21           C
ATOM   2332  C   THR C 294      31.604  26.784  10.396  1.00140.21           C
ATOM   2333  O   THR C 294      32.333  27.429  11.147  1.00140.21           O
ATOM   2334  N   ASN C 295      30.372  26.388  10.788  1.00136.25           N
ATOM   2335  CA  ASN C 295      29.997  26.650  12.152  1.00136.25           C
ATOM   2336  CB  ASN C 295      29.332  28.026  12.337  1.00136.25           C
ATOM   2337  CG  ASN C 295      28.031  28.057  11.549  1.00136.25           C
ATOM   2338  OD1 ASN C 295      27.743  27.161  10.758  1.00136.25           O
ATOM   2339  ND2 ASN C 295      27.221  29.128  11.762  1.00136.25           N
ATOM   2340  C   ASN C 295      29.022  25.615  12.635  1.00136.25           C
ATOM   2341  O   ASN C 295      28.518  25.723  13.754  1.00136.25           O
ATOM   2342  N   HIS C 296      28.736  24.569  11.832  1.00107.03           N
ATOM   2343  CA  HIS C 296      27.758  23.617  12.283  1.00107.03           C
ATOM   2344  ND1 HIS C 296      24.387  22.444  11.617  1.00107.03           N
ATOM   2345  CG  HIS C 296      25.247  23.165  12.412  1.00107.03           C
ATOM   2346  CB  HIS C 296      26.335  24.041  11.879  1.00107.03           C
ATOM   2347  NE2 HIS C 296      23.811  22.025  13.722  1.00107.03           N
ATOM   2348  CD2 HIS C 296      24.882  22.898  13.695  1.00107.03           C
ATOM   2349  CE1 HIS C 296      23.551  21.782  12.451  1.00107.03           C
ATOM   2350  C   HIS C 296      28.062  22.268  11.690  1.00107.03           C
ATOM   2351  O   HIS C 296      28.238  22.130  10.480  1.00107.03           O
ATOM   2352  N   ALA C 297      28.106  21.221  12.543  1.00 55.32           N
ATOM   2353  CA  ALA C 297      28.430  19.895  12.088  1.00 55.32           C
ATOM   2354  CB  ALA C 297      29.369  19.135  13.037  1.00 55.32           C
ATOM   2355  C   ALA C 297      27.164  19.107  11.995  1.00 55.32           C
ATOM   2356  O   ALA C 297      26.311  19.189  12.877  1.00 55.32           O
ATOM   2357  N   VAL C 298      27.034  18.273  10.937  1.00178.26           N
ATOM   2358  CA  VAL C 298      25.805  17.580  10.677  1.00178.26           C
ATOM   2359  CB  VAL C 298      24.967  18.542   9.875  1.00178.26           C
ATOM   2360  CG1 VAL C 298      25.707  18.886   8.586  1.00178.26           C
ATOM   2361  CG2 VAL C 298      23.544  18.070   9.686  1.00178.26           C
ATOM   2362  C   VAL C 298      26.112  16.251   9.994  1.00178.26           C
ATOM   2363  O   VAL C 298      27.282  15.924   9.778  1.00178.26           O
ATOM   2364  N   LEU C 299      25.077  15.416   9.696  1.00147.49           N
ATOM   2365  CA  LEU C 299      25.277  14.083   9.154  1.00147.49           C
ATOM   2366  CB  LEU C 299      24.658  13.038  10.113  1.00147.49           C
ATOM   2367  CG  LEU C 299      24.771  11.555   9.722  1.00147.49           C
ATOM   2368  CD1 LEU C 299      23.760  11.172   8.638  1.00147.49           C
ATOM   2369  CD2 LEU C 299      26.223  11.189   9.360  1.00147.49           C
ATOM   2370  C   LEU C 299      24.683  13.947   7.762  1.00147.49           C
ATOM   2371  O   LEU C 299      23.482  14.122   7.558  1.00147.49           O
ATOM   2372  N   LEU C 300      25.521  13.593   6.753  1.00151.60           N
ATOM   2373  CA  LEU C 300      25.042  13.452   5.397  1.00151.60           C
ATOM   2374  CB  LEU C 300      26.112  13.784   4.339  1.00151.60           C
ATOM   2375  CG  LEU C 300      25.643  13.697   2.871  1.00151.60           C
ATOM   2376  CD1 LEU C 300      26.675  14.345   1.946  1.00151.60           C
ATOM   2377  CD2 LEU C 300      25.371  12.258   2.410  1.00151.60           C
ATOM   2378  C   LEU C 300      24.548  12.041   5.222  1.00151.60           C
ATOM   2379  O   LEU C 300      25.257  11.081   5.514  1.00151.60           O
ATOM   2380  N   VAL C 301      23.236  11.906   4.927  1.00126.91           N
ATOM   2381  CA  VAL C 301      22.525  10.673   4.695  1.00126.91           C
ATOM   2382  CB  VAL C 301      21.182  10.675   5.360  1.00126.91           C
ATOM   2383  CG1 VAL C 301      21.415  10.788   6.876  1.00126.91           C
ATOM   2384  CG2 VAL C 301      20.330  11.813   4.776  1.00126.91           C
ATOM   2385  C   VAL C 301      22.334  10.235   3.262  1.00126.91           C
ATOM   2386  O   VAL C 301      22.085   9.052   3.028  1.00126.91           O
ATOM   2387  N   GLY C 302      22.326  11.158   2.270  1.00 50.97           N
ATOM   2388  CA  GLY C 302      22.013  10.710   0.929  1.00 50.97           C
ATOM   2389  C   GLY C 302      22.113  11.839  -0.064  1.00 50.97           C
ATOM   2390  O   GLY C 302      22.540  12.943   0.268  1.00 50.97           O
ATOM   2391  N   TYR C 303      21.763  11.560  -1.346  1.00 76.15           N
ATOM   2392  CA  TYR C 303      21.791  12.571  -2.374  1.00 76.15           C
ATOM   2393  CB  TYR C 303      23.165  12.720  -3.070  1.00 76.15           C
ATOM   2394  CG  TYR C 303      23.592  11.430  -3.695  1.00 76.15           C
ATOM   2395  CD1 TYR C 303      23.141  11.065  -4.943  1.00 76.15           C
ATOM   2396  CD2 TYR C 303      24.467  10.590  -3.040  1.00 76.15           C
ATOM   2397  CE1 TYR C 303      23.543   9.879  -5.516  1.00 76.15           C
ATOM   2398  CE2 TYR C 303      24.873   9.403  -3.606  1.00 76.15           C
ATOM   2399  CZ  TYR C 303      24.412   9.046  -4.850  1.00 76.15           C
ATOM   2400  OH  TYR C 303      24.826   7.830  -5.436  1.00 76.15           O
ATOM   2401  C   TYR C 303      20.748  12.280  -3.416  1.00 76.15           C
ATOM   2402  O   TYR C 303      20.250  11.160  -3.520  1.00 76.15           O
ATOM   2403  N   GLY C 304      20.388  13.302  -4.226  1.00 26.03           N
ATOM   2404  CA  GLY C 304      19.389  13.108  -5.241  1.00 26.03           C
ATOM   2405  C   GLY C 304      19.444  14.262  -6.190  1.00 26.03           C
ATOM   2406  O   GLY C 304      20.323  15.117  -6.097  1.00 26.03           O
ATOM   2407  N   THR C 305      18.510  14.282  -7.166  1.00 44.85           N
ATOM   2408  CA  THR C 305      18.440  15.364  -8.105  1.00 44.85           C
ATOM   2409  CB  THR C 305      18.947  14.991  -9.468  1.00 44.85           C
ATOM   2410  OG1 THR C 305      20.290  14.538  -9.381  1.00 44.85           O
ATOM   2411  CG2 THR C 305      18.865  16.224 -10.383  1.00 44.85           C
ATOM   2412  C   THR C 305      16.998  15.743  -8.249  1.00 44.85           C
ATOM   2413  O   THR C 305      16.129  14.881  -8.386  1.00 44.85           O
ATOM   2414  N   ASP C 306      16.703  17.058  -8.209  1.00 54.60           N
ATOM   2415  CA  ASP C 306      15.349  17.501  -8.363  1.00 54.60           C
ATOM   2416  CB  ASP C 306      15.184  19.007  -8.087  1.00 54.60           C
ATOM   2417  CG  ASP C 306      13.708  19.321  -7.886  1.00 54.60           C
ATOM   2418  OD1 ASP C 306      12.880  18.871  -8.720  1.00 54.60           O
ATOM   2419  OD2 ASP C 306      13.389  20.009  -6.880  1.00 54.60           O
ATOM   2420  C   ASP C 306      14.993  17.219  -9.787  1.00 54.60           C
ATOM   2421  O   ASP C 306      15.693  17.634 -10.707  1.00 54.60           O
ATOM   2422  N   GLN C 307      13.886  16.492 -10.013  1.00 78.57           N
ATOM   2423  CA  GLN C 307      13.568  16.112 -11.357  1.00 78.57           C
ATOM   2424  CB  GLN C 307      12.357  15.164 -11.405  1.00 78.57           C
ATOM   2425  CG  GLN C 307      12.055  14.589 -12.789  1.00 78.57           C
ATOM   2426  CD  GLN C 307      10.933  13.573 -12.620  1.00 78.57           C
ATOM   2427  OE1 GLN C 307      10.394  13.402 -11.528  1.00 78.57           O
ATOM   2428  NE2 GLN C 307      10.573  12.873 -13.729  1.00 78.57           N
ATOM   2429  C   GLN C 307      13.259  17.323 -12.185  1.00 78.57           C
ATOM   2430  O   GLN C 307      13.805  17.489 -13.275  1.00 78.57           O
ATOM   2431  N   LYS C 308      12.376  18.210 -11.687  1.00 71.38           N
ATOM   2432  CA  LYS C 308      11.984  19.356 -12.460  1.00 71.38           C
ATOM   2433  CB  LYS C 308      10.790  20.099 -11.837  1.00 71.38           C
ATOM   2434  CG  LYS C 308      10.235  21.219 -12.719  1.00 71.38           C
ATOM   2435  CD  LYS C 308       8.870  21.738 -12.262  1.00 71.38           C
ATOM   2436  CE  LYS C 308       8.304  22.844 -13.155  1.00 71.38           C
ATOM   2437  NZ  LYS C 308       6.967  23.254 -12.669  1.00 71.38           N
ATOM   2438  C   LYS C 308      13.106  20.342 -12.597  1.00 71.38           C
ATOM   2439  O   LYS C 308      13.465  20.739 -13.705  1.00 71.38           O
ATOM   2440  N   SER C 309      13.698  20.749 -11.456  1.00 84.27           N
ATOM   2441  CA  SER C 309      14.724  21.757 -11.435  1.00 84.27           C
ATOM   2442  CB  SER C 309      15.093  22.203 -10.011  1.00 84.27           C
ATOM   2443  OG  SER C 309      13.982  22.823  -9.383  1.00 84.27           O
ATOM   2444  C   SER C 309      15.976  21.223 -12.046  1.00 84.27           C
ATOM   2445  O   SER C 309      16.677  21.926 -12.770  1.00 84.27           O
ATOM   2446  N   GLY C 310      16.297  19.951 -11.760  1.00 19.67           N
ATOM   2447  CA  GLY C 310      17.504  19.384 -12.280  1.00 19.67           C
ATOM   2448  C   GLY C 310      18.631  19.744 -11.356  1.00 19.67           C
ATOM   2449  O   GLY C 310      19.797  19.513 -11.673  1.00 19.67           O
ATOM   2450  N   LYS C 311      18.313  20.312 -10.176  1.00 77.60           N
ATOM   2451  CA  LYS C 311      19.337  20.725  -9.253  1.00 77.60           C
ATOM   2452  CB  LYS C 311      18.876  21.887  -8.359  1.00 77.60           C
ATOM   2453  CG  LYS C 311      19.965  22.460  -7.453  1.00 77.60           C
ATOM   2454  CD  LYS C 311      19.519  23.724  -6.717  1.00 77.60           C
ATOM   2455  CE  LYS C 311      18.510  23.438  -5.604  1.00 77.60           C
ATOM   2456  NZ  LYS C 311      17.922  24.699  -5.105  1.00 77.60           N
ATOM   2457  C   LYS C 311      19.679  19.573  -8.351  1.00 77.60           C
ATOM   2458  O   LYS C 311      18.795  18.937  -7.781  1.00 77.60           O
ATOM   2459  N   ASP C 312      20.990  19.277  -8.204  1.00 57.27           N
ATOM   2460  CA  ASP C 312      21.436  18.195  -7.364  1.00 57.27           C
ATOM   2461  CB  ASP C 312      22.898  17.780  -7.618  1.00 57.27           C
ATOM   2462  CG  ASP C 312      22.999  17.122  -8.986  1.00 57.27           C
ATOM   2463  OD1 ASP C 312      22.005  16.470  -9.402  1.00 57.27           O
ATOM   2464  OD2 ASP C 312      24.075  17.255  -9.629  1.00 57.27           O
ATOM   2465  C   ASP C 312      21.378  18.639  -5.936  1.00 57.27           C
ATOM   2466  O   ASP C 312      21.536  19.822  -5.638  1.00 57.27           O
ATOM   2467  N   TYR C 313      21.140  17.691  -5.003  1.00 73.85           N
ATOM   2468  CA  TYR C 313      21.116  18.066  -3.618  1.00 73.85           C
ATOM   2469  CB  TYR C 313      19.729  18.505  -3.108  1.00 73.85           C
ATOM   2470  CG  TYR C 313      18.725  17.426  -3.340  1.00 73.85           C
ATOM   2471  CD1 TYR C 313      18.629  16.352  -2.485  1.00 73.85           C
ATOM   2472  CD2 TYR C 313      17.862  17.503  -4.409  1.00 73.85           C
ATOM   2473  CE1 TYR C 313      17.694  15.365  -2.702  1.00 73.85           C
ATOM   2474  CE2 TYR C 313      16.926  16.520  -4.631  1.00 73.85           C
ATOM   2475  CZ  TYR C 313      16.842  15.449  -3.777  1.00 73.85           C
ATOM   2476  OH  TYR C 313      15.883  14.438  -4.000  1.00 73.85           O
ATOM   2477  C   TYR C 313      21.626  16.951  -2.751  1.00 73.85           C
ATOM   2478  O   TYR C 313      21.761  15.807  -3.185  1.00 73.85           O
ATOM   2479  N   TRP C 314      21.955  17.295  -1.486  1.00 99.45           N
ATOM   2480  CA  TRP C 314      22.393  16.336  -0.510  1.00 99.45           C
ATOM   2481  CB  TRP C 314      23.619  16.773   0.315  1.00 99.45           C
ATOM   2482  CG  TRP C 314      24.910  16.982  -0.445  1.00 99.45           C
ATOM   2483  CD2 TRP C 314      25.772  15.930  -0.908  1.00 99.45           C
ATOM   2484  CD1 TRP C 314      25.502  18.155  -0.812  1.00 99.45           C
ATOM   2485  NE1 TRP C 314      26.685  17.902  -1.463  1.00 99.45           N
ATOM   2486  CE2 TRP C 314      26.864  16.537  -1.532  1.00 99.45           C
ATOM   2487  CE3 TRP C 314      25.667  14.570  -0.820  1.00 99.45           C
ATOM   2488  CZ2 TRP C 314      27.870  15.792  -2.078  1.00 99.45           C
ATOM   2489  CZ3 TRP C 314      26.684  13.822  -1.374  1.00 99.45           C
ATOM   2490  CH2 TRP C 314      27.763  14.421  -1.990  1.00 99.45           C
ATOM   2491  C   TRP C 314      21.271  16.255   0.479  1.00 99.45           C
ATOM   2492  O   TRP C 314      20.527  17.219   0.655  1.00 99.45           O
ATOM   2493  N   ILE C 315      21.098  15.089   1.135  1.00 53.29           N
ATOM   2494  CA  ILE C 315      20.075  14.956   2.137  1.00 53.29           C
ATOM   2495  CB  ILE C 315      19.280  13.682   2.018  1.00 53.29           C
ATOM   2496  CG1 ILE C 315      18.534  13.637   0.676  1.00 53.29           C
ATOM   2497  CG2 ILE C 315      18.346  13.575   3.236  1.00 53.29           C
ATOM   2498  CD1 ILE C 315      17.913  12.274   0.370  1.00 53.29           C
ATOM   2499  C   ILE C 315      20.815  14.910   3.442  1.00 53.29           C
ATOM   2500  O   ILE C 315      21.646  14.034   3.656  1.00 53.29           O
ATOM   2501  N   VAL C 316      20.531  15.872   4.359  1.00 55.10           N
ATOM   2502  CA  VAL C 316      21.311  15.926   5.568  1.00 55.10           C
ATOM   2503  CB  VAL C 316      22.148  17.165   5.641  1.00 55.10           C
ATOM   2504  CG1 VAL C 316      22.931  17.148   6.959  1.00 55.10           C
ATOM   2505  CG2 VAL C 316      23.019  17.249   4.376  1.00 55.10           C
ATOM   2506  C   VAL C 316      20.423  15.895   6.792  1.00 55.10           C
ATOM   2507  O   VAL C 316      19.326  16.448   6.807  1.00 55.10           O
ATOM   2508  N   LYS C 317      20.923  15.238   7.871  1.00108.94           N
ATOM   2509  CA  LYS C 317      20.198  15.103   9.110  1.00108.94           C
ATOM   2510  CB  LYS C 317      20.346  13.706   9.731  1.00108.94           C
ATOM   2511  CG  LYS C 317      19.593  13.528  11.049  1.00108.94           C
ATOM   2512  CD  LYS C 317      19.455  12.063  11.465  1.00108.94           C
ATOM   2513  CE  LYS C 317      20.748  11.436  11.988  1.00108.94           C
ATOM   2514  NZ  LYS C 317      20.784  11.499  13.466  1.00108.94           N
ATOM   2515  C   LYS C 317      20.745  16.083  10.103  1.00108.94           C
ATOM   2516  O   LYS C 317      21.924  16.037  10.443  1.00108.94           O
ATOM   2517  N   ASN C 318      19.873  16.981  10.610  1.00 91.44           N
ATOM   2518  CA  ASN C 318      20.258  18.021  11.528  1.00 91.44           C
ATOM   2519  CB  ASN C 318      19.430  19.296  11.294  1.00 91.44           C
ATOM   2520  CG  ASN C 318      20.239  20.507  11.719  1.00 91.44           C
ATOM   2521  OD1 ASN C 318      21.089  20.424  12.602  1.00 91.44           O
ATOM   2522  ND2 ASN C 318      19.974  21.668  11.063  1.00 91.44           N
ATOM   2523  C   ASN C 318      20.045  17.529  12.944  1.00 91.44           C
ATOM   2524  O   ASN C 318      19.460  16.470  13.158  1.00 91.44           O
ATOM   2525  N   SER C 319      20.659  18.216  13.936  1.00111.36           N
ATOM   2526  CA  SER C 319      20.555  17.945  15.355  1.00111.36           C
ATOM   2527  CB  SER C 319      21.920  17.990  16.061  1.00111.36           C
ATOM   2528  OG  SER C 319      22.485  19.287  15.949  1.00111.36           O
ATOM   2529  C   SER C 319      19.628  18.872  16.103  1.00111.36           C
ATOM   2530  O   SER C 319      19.756  18.993  17.323  1.00111.36           O
ATOM   2531  N   TRP C 320      18.797  19.646  15.383  1.00148.32           N
ATOM   2532  CA  TRP C 320      17.852  20.623  15.865  1.00148.32           C
ATOM   2533  CB  TRP C 320      17.597  21.726  14.827  1.00148.32           C
ATOM   2534  CG  TRP C 320      18.855  22.539  14.628  1.00148.32           C
ATOM   2535  CD2 TRP C 320      19.066  23.525  13.606  1.00148.32           C
ATOM   2536  CD1 TRP C 320      20.011  22.482  15.351  1.00148.32           C
ATOM   2537  NE1 TRP C 320      20.930  23.366  14.843  1.00148.32           N
ATOM   2538  CE2 TRP C 320      20.364  24.014  13.767  1.00148.32           C
ATOM   2539  CE3 TRP C 320      18.251  23.982  12.612  1.00148.32           C
ATOM   2540  CZ2 TRP C 320      20.866  24.972  12.934  1.00148.32           C
ATOM   2541  CZ3 TRP C 320      18.760  24.951  11.775  1.00148.32           C
ATOM   2542  CH2 TRP C 320      20.043  25.435  11.932  1.00148.32           C
ATOM   2543  C   TRP C 320      16.558  20.025  16.340  1.00148.32           C
ATOM   2544  O   TRP C 320      15.657  20.750  16.759  1.00148.32           O
ATOM   2545  N   GLY C 321      16.356  18.710  16.164  1.00 36.67           N
ATOM   2546  CA  GLY C 321      15.107  18.136  16.578  1.00 36.67           C
ATOM   2547  C   GLY C 321      14.273  17.939  15.348  1.00 36.67           C
ATOM   2548  O   GLY C 321      14.568  18.476  14.283  1.00 36.67           O
ATOM   2549  N   THR C 322      13.203  17.134  15.489  1.00 49.34           N
ATOM   2550  CA  THR C 322      12.279  16.778  14.446  1.00 49.34           C
ATOM   2551  CB  THR C 322      11.351  15.671  14.852  1.00 49.34           C
ATOM   2552  OG1 THR C 322      10.550  16.076  15.952  1.00 49.34           O
ATOM   2553  CG2 THR C 322      12.197  14.444  15.232  1.00 49.34           C
ATOM   2554  C   THR C 322      11.441  17.964  14.071  1.00 49.34           C
ATOM   2555  O   THR C 322      10.895  18.025  12.971  1.00 49.34           O
ATOM   2556  N   LYS C 323      11.292  18.924  14.999  1.00 78.39           N
ATOM   2557  CA  LYS C 323      10.456  20.078  14.821  1.00 78.39           C
ATOM   2558  CB  LYS C 323      10.545  21.070  15.993  1.00 78.39           C
ATOM   2559  CG  LYS C 323       9.972  20.590  17.325  1.00 78.39           C
ATOM   2560  CD  LYS C 323      10.437  21.460  18.497  1.00 78.39           C
ATOM   2561  CE  LYS C 323       9.656  21.240  19.792  1.00 78.39           C
ATOM   2562  NZ  LYS C 323       8.356  21.944  19.717  1.00 78.39           N
ATOM   2563  C   LYS C 323      10.910  20.864  13.633  1.00 78.39           C
ATOM   2564  O   LYS C 323      10.096  21.512  12.975  1.00 78.39           O
ATOM   2565  N   TRP C 324      12.222  20.852  13.338  1.00 86.42           N
ATOM   2566  CA  TRP C 324      12.732  21.724  12.317  1.00 86.42           C
ATOM   2567  CB  TRP C 324      14.109  22.304  12.686  1.00 86.42           C
ATOM   2568  CG  TRP C 324      14.733  23.206  11.649  1.00 86.42           C
ATOM   2569  CD2 TRP C 324      15.655  22.751  10.646  1.00 86.42           C
ATOM   2570  CD1 TRP C 324      14.594  24.551  11.467  1.00 86.42           C
ATOM   2571  NE1 TRP C 324      15.377  24.965  10.415  1.00 86.42           N
ATOM   2572  CE2 TRP C 324      16.036  23.867   9.901  1.00 86.42           C
ATOM   2573  CE3 TRP C 324      16.149  21.507  10.373  1.00 86.42           C
ATOM   2574  CZ2 TRP C 324      16.921  23.753   8.866  1.00 86.42           C
ATOM   2575  CZ3 TRP C 324      17.036  21.396   9.325  1.00 86.42           C
ATOM   2576  CH2 TRP C 324      17.415  22.498   8.587  1.00 86.42           C
ATOM   2577  C   TRP C 324      12.877  21.045  10.986  1.00 86.42           C
ATOM   2578  O   TRP C 324      13.092  19.840  10.884  1.00 86.42           O
ATOM   2579  N   GLY C 325      12.711  21.848   9.914  1.00 38.13           N
ATOM   2580  CA  GLY C 325      12.938  21.453   8.550  1.00 38.13           C
ATOM   2581  C   GLY C 325      12.023  20.350   8.143  1.00 38.13           C
ATOM   2582  O   GLY C 325      10.843  20.333   8.489  1.00 38.13           O
ATOM   2583  N   GLU C 326      12.570  19.406   7.350  1.00 63.65           N
ATOM   2584  CA  GLU C 326      11.794  18.304   6.877  1.00 63.65           C
ATOM   2585  CB  GLU C 326      12.243  17.834   5.481  1.00 63.65           C
ATOM   2586  CG  GLU C 326      12.029  18.894   4.395  1.00 63.65           C
ATOM   2587  CD  GLU C 326      12.684  18.419   3.102  1.00 63.65           C
ATOM   2588  OE1 GLU C 326      13.511  17.471   3.163  1.00 63.65           O
ATOM   2589  OE2 GLU C 326      12.369  19.007   2.033  1.00 63.65           O
ATOM   2590  C   GLU C 326      12.016  17.182   7.838  1.00 63.65           C
ATOM   2591  O   GLU C 326      12.844  16.302   7.608  1.00 63.65           O
ATOM   2592  N   ASN C 327      11.242  17.182   8.939  1.00 47.83           N
ATOM   2593  CA  ASN C 327      11.320  16.169   9.950  1.00 47.83           C
ATOM   2594  CB  ASN C 327      10.857  14.784   9.465  1.00 47.83           C
ATOM   2595  CG  ASN C 327       9.346  14.837   9.295  1.00 47.83           C
ATOM   2596  OD1 ASN C 327       8.632  15.365  10.147  1.00 47.83           O
ATOM   2597  ND2 ASN C 327       8.841  14.279   8.163  1.00 47.83           N
ATOM   2598  C   ASN C 327      12.717  16.043  10.479  1.00 47.83           C
ATOM   2599  O   ASN C 327      13.172  14.938  10.770  1.00 47.83           O
ATOM   2600  N   GLY C 328      13.428  17.175  10.644  1.00 34.54           N
ATOM   2601  CA  GLY C 328      14.738  17.138  11.232  1.00 34.54           C
ATOM   2602  C   GLY C 328      15.803  17.101  10.175  1.00 34.54           C
ATOM   2603  O   GLY C 328      16.983  17.233  10.498  1.00 34.54           O
ATOM   2604  N   PHE C 329      15.425  16.943   8.889  1.00 81.48           N
ATOM   2605  CA  PHE C 329      16.390  16.849   7.822  1.00 81.48           C
ATOM   2606  CB  PHE C 329      16.169  15.648   6.882  1.00 81.48           C
ATOM   2607  CG  PHE C 329      16.478  14.375   7.590  1.00 81.48           C
ATOM   2608  CD1 PHE C 329      15.564  13.806   8.446  1.00 81.48           C
ATOM   2609  CD2 PHE C 329      17.680  13.740   7.379  1.00 81.48           C
ATOM   2610  CE1 PHE C 329      15.851  12.626   9.090  1.00 81.48           C
ATOM   2611  CE2 PHE C 329      17.973  12.560   8.020  1.00 81.48           C
ATOM   2612  CZ  PHE C 329      17.058  12.003   8.880  1.00 81.48           C
ATOM   2613  C   PHE C 329      16.277  18.047   6.926  1.00 81.48           C
ATOM   2614  O   PHE C 329      15.315  18.812   7.001  1.00 81.48           O
ATOM   2615  N   PHE C 330      17.308  18.257   6.073  1.00 75.46           N
ATOM   2616  CA  PHE C 330      17.245  19.319   5.108  1.00 75.46           C
ATOM   2617  CB  PHE C 330      17.808  20.671   5.597  1.00 75.46           C
ATOM   2618  CG  PHE C 330      19.272  20.563   5.866  1.00 75.46           C
ATOM   2619  CD1 PHE C 330      19.732  20.076   7.067  1.00 75.46           C
ATOM   2620  CD2 PHE C 330      20.188  20.968   4.920  1.00 75.46           C
ATOM   2621  CE1 PHE C 330      21.082  19.986   7.317  1.00 75.46           C
ATOM   2622  CE2 PHE C 330      21.539  20.880   5.164  1.00 75.46           C
ATOM   2623  CZ  PHE C 330      21.988  20.386   6.365  1.00 75.46           C
ATOM   2624  C   PHE C 330      18.010  18.903   3.890  1.00 75.46           C
ATOM   2625  O   PHE C 330      18.889  18.044   3.944  1.00 75.46           O
ATOM   2626  N   ARG C 331      17.669  19.501   2.732  1.00 79.37           N
ATOM   2627  CA  ARG C 331      18.370  19.184   1.526  1.00 79.37           C
ATOM   2628  CB  ARG C 331      17.442  18.755   0.382  1.00 79.37           C
ATOM   2629  CG  ARG C 331      16.653  17.496   0.745  1.00 79.37           C
ATOM   2630  CD  ARG C 331      15.733  16.996  -0.364  1.00 79.37           C
ATOM   2631  NE  ARG C 331      14.909  18.152  -0.805  1.00 79.37           N
ATOM   2632  CZ  ARG C 331      13.612  17.964  -1.181  1.00 79.37           C
ATOM   2633  NH1 ARG C 331      13.016  16.750  -1.001  1.00 79.37           N
ATOM   2634  NH2 ARG C 331      12.915  18.991  -1.745  1.00 79.37           N
ATOM   2635  C   ARG C 331      19.094  20.432   1.141  1.00 79.37           C
ATOM   2636  O   ARG C 331      18.625  21.536   1.412  1.00 79.37           O
ATOM   2637  N   ILE C 332      20.296  20.285   0.550  1.00 64.18           N
ATOM   2638  CA  ILE C 332      21.077  21.431   0.192  1.00 64.18           C
ATOM   2639  CB  ILE C 332      22.171  21.710   1.184  1.00 64.18           C
ATOM   2640  CG1 ILE C 332      22.877  23.041   0.879  1.00 64.18           C
ATOM   2641  CG2 ILE C 332      23.101  20.486   1.222  1.00 64.18           C
ATOM   2642  CD1 ILE C 332      23.801  23.505   2.006  1.00 64.18           C
ATOM   2643  C   ILE C 332      21.711  21.181  -1.142  1.00 64.18           C
ATOM   2644  O   ILE C 332      21.996  20.041  -1.502  1.00 64.18           O
ATOM   2645  N   LEU C 333      21.978  22.269  -1.893  1.00 53.96           N
ATOM   2646  CA  LEU C 333      22.539  22.192  -3.213  1.00 53.96           C
ATOM   2647  CB  LEU C 333      22.856  23.583  -3.789  1.00 53.96           C
ATOM   2648  CG  LEU C 333      23.522  23.569  -5.176  1.00 53.96           C
ATOM   2649  CD1 LEU C 333      22.608  22.943  -6.239  1.00 53.96           C
ATOM   2650  CD2 LEU C 333      24.001  24.977  -5.565  1.00 53.96           C
ATOM   2651  C   LEU C 333      23.820  21.427  -3.138  1.00 53.96           C
ATOM   2652  O   LEU C 333      24.646  21.647  -2.253  1.00 53.96           O
ATOM   2653  N   ARG C 334      24.002  20.496  -4.098  1.00107.09           N
ATOM   2654  CA  ARG C 334      25.147  19.631  -4.136  1.00107.09           C
ATOM   2655  CB  ARG C 334      24.733  18.149  -4.245  1.00107.09           C
ATOM   2656  CG  ARG C 334      25.879  17.139  -4.297  1.00107.09           C
ATOM   2657  CD  ARG C 334      25.400  15.680  -4.199  1.00107.09           C
ATOM   2658  NE  ARG C 334      25.737  14.962  -5.464  1.00107.09           N
ATOM   2659  CZ  ARG C 334      24.851  14.829  -6.492  1.00107.09           C
ATOM   2660  NH1 ARG C 334      23.566  15.273  -6.369  1.00107.09           N
ATOM   2661  NH2 ARG C 334      25.266  14.239  -7.651  1.00107.09           N
ATOM   2662  C   ARG C 334      25.944  19.953  -5.365  1.00107.09           C
ATOM   2663  O   ARG C 334      25.390  20.249  -6.423  1.00107.09           O
ATOM   2664  N   GLY C 335      27.289  19.915  -5.243  1.00 50.13           N
ATOM   2665  CA  GLY C 335      28.144  20.099  -6.384  1.00 50.13           C
ATOM   2666  C   GLY C 335      28.785  21.459  -6.423  1.00 50.13           C
ATOM   2667  O   GLY C 335      29.757  21.665  -7.150  1.00 50.13           O
ATOM   2668  N   VAL C 336      28.179  22.442  -5.740  1.00159.21           N
ATOM   2669  CA  VAL C 336      28.625  23.805  -5.605  1.00159.21           C
ATOM   2670  CB  VAL C 336      27.489  24.772  -5.470  1.00159.21           C
ATOM   2671  CG1 VAL C 336      26.678  24.741  -6.777  1.00159.21           C
ATOM   2672  CG2 VAL C 336      26.675  24.408  -4.216  1.00159.21           C
ATOM   2673  C   VAL C 336      29.547  24.029  -4.440  1.00159.21           C
ATOM   2674  O   VAL C 336      30.119  25.113  -4.325  1.00159.21           O
ATOM   2675  N   ASP C 337      29.668  23.062  -3.506  1.00 78.54           N
ATOM   2676  CA  ASP C 337      30.389  23.306  -2.285  1.00 78.54           C
ATOM   2677  CB  ASP C 337      31.842  23.768  -2.498  1.00 78.54           C
ATOM   2678  CG  ASP C 337      32.575  23.677  -1.163  1.00 78.54           C
ATOM   2679  OD1 ASP C 337      31.942  23.242  -0.164  1.00 78.54           O
ATOM   2680  OD2 ASP C 337      33.781  24.040  -1.124  1.00 78.54           O
ATOM   2681  C   ASP C 337      29.639  24.375  -1.556  1.00 78.54           C
ATOM   2682  O   ASP C 337      30.209  25.302  -0.979  1.00 78.54           O
ATOM   2683  N   GLU C 338      28.298  24.237  -1.571  1.00105.22           N
ATOM   2684  CA  GLU C 338      27.413  25.192  -0.972  1.00105.22           C
ATOM   2685  CB  GLU C 338      25.929  24.826  -1.149  1.00105.22           C
ATOM   2686  CG  GLU C 338      24.959  25.832  -0.528  1.00105.22           C
ATOM   2687  CD  GLU C 338      24.947  27.081  -1.393  1.00105.22           C
ATOM   2688  OE1 GLU C 338      25.015  26.939  -2.643  1.00105.22           O
ATOM   2689  OE2 GLU C 338      24.867  28.197  -0.815  1.00105.22           O
ATOM   2690  C   GLU C 338      27.686  25.306   0.493  1.00105.22           C
ATOM   2691  O   GLU C 338      27.599  24.339   1.249  1.00105.22           O
ATOM   2692  N   CYS C 339      28.015  26.532   0.928  1.00 69.28           N
ATOM   2693  CA  CYS C 339      28.225  26.851   2.309  1.00 69.28           C
ATOM   2694  CB  CYS C 339      26.949  26.711   3.158  1.00 69.28           C
ATOM   2695  SG  CYS C 339      25.663  27.902   2.679  1.00 69.28           S
ATOM   2696  C   CYS C 339      29.288  25.975   2.906  1.00 69.28           C
ATOM   2697  O   CYS C 339      29.236  25.683   4.100  1.00 69.28           O
ATOM   2698  N   SER C 340      30.298  25.576   2.102  1.00102.41           N
ATOM   2699  CA  SER C 340      31.420  24.802   2.563  1.00102.41           C
ATOM   2700  CB  SER C 340      32.119  25.487   3.756  1.00102.41           C
ATOM   2701  OG  SER C 340      33.251  24.747   4.187  1.00102.41           O
ATOM   2702  C   SER C 340      31.011  23.411   2.984  1.00102.41           C
ATOM   2703  O   SER C 340      31.719  22.738   3.727  1.00102.41           O
ATOM   2704  N   ILE C 341      29.872  22.908   2.488  1.00101.33           N
ATOM   2705  CA  ILE C 341      29.395  21.593   2.832  1.00101.33           C
ATOM   2706  CB  ILE C 341      27.967  21.372   2.404  1.00101.33           C
ATOM   2707  CG1 ILE C 341      27.408  20.083   3.027  1.00101.33           C
ATOM   2708  CG2 ILE C 341      27.878  21.449   0.873  1.00101.33           C
ATOM   2709  CD1 ILE C 341      25.885  19.989   2.979  1.00101.33           C
ATOM   2710  C   ILE C 341      30.301  20.503   2.294  1.00101.33           C
ATOM   2711  O   ILE C 341      30.321  19.377   2.783  1.00101.33           O
ATOM   2712  N   GLU C 342      30.953  20.753   1.156  1.00204.49           N
ATOM   2713  CA  GLU C 342      31.886  19.858   0.517  1.00204.49           C
ATOM   2714  CB  GLU C 342      31.934  19.970  -1.021  1.00204.49           C
ATOM   2715  CG  GLU C 342      30.963  19.045  -1.772  1.00204.49           C
ATOM   2716  CD  GLU C 342      29.527  19.421  -1.466  1.00204.49           C
ATOM   2717  OE1 GLU C 342      29.152  19.311  -0.270  1.00204.49           O
ATOM   2718  OE2 GLU C 342      28.782  19.802  -2.409  1.00204.49           O
ATOM   2719  C   GLU C 342      33.299  19.929   1.033  1.00204.49           C
ATOM   2720  O   GLU C 342      34.167  19.360   0.384  1.00204.49           O
ATOM   2721  N   ASN C 343      33.623  20.805   2.006  1.00201.00           N
ATOM   2722  CA  ASN C 343      34.992  21.009   2.433  1.00201.00           C
ATOM   2723  CB  ASN C 343      35.194  22.451   2.943  1.00201.00           C
ATOM   2724  CG  ASN C 343      36.626  22.881   2.645  1.00201.00           C
ATOM   2725  OD1 ASN C 343      36.983  23.075   1.484  1.00201.00           O
ATOM   2726  ND2 ASN C 343      37.469  23.051   3.698  1.00201.00           N
ATOM   2727  C   ASN C 343      35.593  20.061   3.470  1.00201.00           C
ATOM   2728  O   ASN C 343      36.798  19.834   3.465  1.00201.00           O
ATOM   2729  N   GLU C 344      34.817  19.711   4.514  1.00238.25           N
ATOM   2730  CA  GLU C 344      35.087  18.950   5.720  1.00238.25           C
ATOM   2731  CB  GLU C 344      34.688  19.706   7.004  1.00238.25           C
ATOM   2732  CG  GLU C 344      35.767  20.633   7.559  1.00238.25           C
ATOM   2733  CD  GLU C 344      36.139  21.645   6.498  1.00238.25           C
ATOM   2734  OE1 GLU C 344      36.891  21.257   5.568  1.00238.25           O
ATOM   2735  OE2 GLU C 344      35.693  22.817   6.603  1.00238.25           O
ATOM   2736  C   GLU C 344      34.562  17.552   5.914  1.00238.25           C
ATOM   2737  O   GLU C 344      34.390  17.212   7.083  1.00238.25           O
ATOM   2738  N   ALA C 345      34.070  16.789   4.924  1.00 67.04           N
ATOM   2739  CA  ALA C 345      33.457  15.531   5.292  1.00 67.04           C
ATOM   2740  CB  ALA C 345      32.918  14.739   4.088  1.00 67.04           C
ATOM   2741  C   ALA C 345      34.443  14.654   6.013  1.00 67.04           C
ATOM   2742  O   ALA C 345      35.619  14.606   5.651  1.00 67.04           O
ATOM   2743  N   VAL C 346      33.972  13.939   7.070  1.00 49.53           N
ATOM   2744  CA  VAL C 346      34.825  13.074   7.843  1.00 49.53           C
ATOM   2745  CB  VAL C 346      35.030  13.527   9.261  1.00 49.53           C
ATOM   2746  CG1 VAL C 346      35.831  12.446  10.012  1.00 49.53           C
ATOM   2747  CG2 VAL C 346      35.722  14.900   9.236  1.00 49.53           C
ATOM   2748  C   VAL C 346      34.195  11.718   7.915  1.00 49.53           C
ATOM   2749  O   VAL C 346      32.980  11.590   8.057  1.00 49.53           O
ATOM   2750  N   ALA C 347      35.025  10.656   7.826  1.00 41.60           N
ATOM   2751  CA  ALA C 347      34.506   9.321   7.882  1.00 41.60           C
ATOM   2752  CB  ALA C 347      34.717   8.523   6.579  1.00 41.60           C
ATOM   2753  C   ALA C 347      35.219   8.583   8.974  1.00 41.60           C
ATOM   2754  O   ALA C 347      36.395   8.823   9.242  1.00 41.60           O
ATOM   2755  N   VAL C 348      34.496   7.675   9.663  1.00101.05           N
ATOM   2756  CA  VAL C 348      35.100   6.862  10.681  1.00101.05           C
ATOM   2757  CB  VAL C 348      34.926   7.407  12.066  1.00101.05           C
ATOM   2758  CG1 VAL C 348      35.646   8.763  12.144  1.00101.05           C
ATOM   2759  CG2 VAL C 348      33.422   7.483  12.389  1.00101.05           C
ATOM   2760  C   VAL C 348      34.403   5.541  10.628  1.00101.05           C
ATOM   2761  O   VAL C 348      33.252   5.475  10.211  1.00101.05           O
ATOM   2762  N   THR C 349      35.086   4.443  11.018  1.00 47.77           N
ATOM   2763  CA  THR C 349      34.448   3.155  10.981  1.00 47.77           C
ATOM   2764  CB  THR C 349      35.185   2.142  10.157  1.00 47.77           C
ATOM   2765  OG1 THR C 349      35.331   2.601   8.822  1.00 47.77           O
ATOM   2766  CG2 THR C 349      34.389   0.826  10.178  1.00 47.77           C
ATOM   2767  C   THR C 349      34.394   2.623  12.380  1.00 47.77           C
ATOM   2768  O   THR C 349      35.417   2.449  13.039  1.00 47.77           O
ATOM   2769  N   PRO C 350      33.189   2.376  12.827  1.00175.96           N
ATOM   2770  CA  PRO C 350      32.897   1.891  14.156  1.00175.96           C
ATOM   2771  CD  PRO C 350      32.022   2.925  12.165  1.00175.96           C
ATOM   2772  CB  PRO C 350      31.403   2.107  14.366  1.00175.96           C
ATOM   2773  CG  PRO C 350      30.998   3.116  13.286  1.00175.96           C
ATOM   2774  C   PRO C 350      33.148   0.421  14.223  1.00175.96           C
ATOM   2775  O   PRO C 350      33.064  -0.244  13.191  1.00175.96           O
ATOM   2776  N   VAL C 351      33.420  -0.109  15.432  1.00 51.32           N
ATOM   2777  CA  VAL C 351      33.541  -1.527  15.577  1.00 51.32           C
ATOM   2778  CB  VAL C 351      34.740  -1.948  16.370  1.00 51.32           C
ATOM   2779  CG1 VAL C 351      34.721  -3.477  16.522  1.00 51.32           C
ATOM   2780  CG2 VAL C 351      35.992  -1.409  15.673  1.00 51.32           C
ATOM   2781  C   VAL C 351      32.348  -1.963  16.357  1.00 51.32           C
ATOM   2782  O   VAL C 351      32.244  -1.635  17.539  1.00 51.32           O
ATOM   2783  N   ASP C 352      31.441  -2.725  15.704  1.00 50.04           N
ATOM   2784  CA  ASP C 352      30.224  -3.231  16.288  1.00 50.04           C
ATOM   2785  CB  ASP C 352      29.662  -4.456  15.541  1.00 50.04           C
ATOM   2786  CG  ASP C 352      29.353  -4.137  14.087  1.00 50.04           C
ATOM   2787  OD1 ASP C 352      28.700  -3.097  13.816  1.00 50.04           O
ATOM   2788  OD2 ASP C 352      29.781  -4.942  13.218  1.00 50.04           O
ATOM   2789  C   ASP C 352      30.617  -3.806  17.645  1.00 50.04           C
ATOM   2790  O   ASP C 352      31.572  -4.631  17.661  1.00 50.04           O
ATOM   2791  OXT ASP C 352      29.986  -3.430  18.669  1.00 50.04           O
TER    2792      ASP C 352
ATOM   2793  N   ASP D 353      54.546 -26.187  22.574  1.00 35.51           N
ATOM   2794  CA  ASP D 353      53.435 -26.714  21.749  1.00 35.51           C
ATOM   2795  CB  ASP D 353      53.970 -27.689  20.686  1.00 35.51           C
ATOM   2796  CG  ASP D 353      54.866 -26.917  19.728  1.00 35.51           C
ATOM   2797  OD1 ASP D 353      55.088 -25.700  19.970  1.00 35.51           O
ATOM   2798  OD2 ASP D 353      55.342 -27.536  18.740  1.00 35.51           O
ATOM   2799  C   ASP D 353      52.497 -27.466  22.629  1.00 35.51           C
ATOM   2800  O   ASP D 353      52.852 -27.861  23.738  1.00 35.51           O
ATOM   2801  N   THR D 354      51.249 -27.636  22.161  1.00 42.63           N
ATOM   2802  CA  THR D 354      50.290 -28.421  22.871  1.00 42.63           C
ATOM   2803  CB  THR D 354      48.878 -27.937  22.713  1.00 42.63           C
ATOM   2804  OG1 THR D 354      48.488 -27.999  21.349  1.00 42.63           O
ATOM   2805  CG2 THR D 354      48.794 -26.487  23.224  1.00 42.63           C
ATOM   2806  C   THR D 354      50.384 -29.777  22.255  1.00 42.63           C
ATOM   2807  O   THR D 354      51.103 -29.977  21.278  1.00 42.63           O
ATOM   2808  N   PRO D 355      49.691 -30.717  22.816  1.00 70.03           N
ATOM   2809  CA  PRO D 355      49.721 -32.061  22.300  1.00 70.03           C
ATOM   2810  CD  PRO D 355      49.455 -30.689  24.252  1.00 70.03           C
ATOM   2811  CB  PRO D 355      49.110 -32.933  23.395  1.00 70.03           C
ATOM   2812  CG  PRO D 355      49.410 -32.161  24.692  1.00 70.03           C
ATOM   2813  C   PRO D 355      49.013 -32.189  20.983  1.00 70.03           C
ATOM   2814  O   PRO D 355      49.074 -33.263  20.387  1.00 70.03           O
ATOM   2815  N   ALA D 356      48.311 -31.134  20.524  1.00 57.92           N
ATOM   2816  CA  ALA D 356      47.503 -31.234  19.336  1.00 57.92           C
ATOM   2817  CB  ALA D 356      46.488 -30.086  19.196  1.00 57.92           C
ATOM   2818  C   ALA D 356      48.313 -31.266  18.074  1.00 57.92           C
ATOM   2819  O   ALA D 356      49.308 -30.558  17.922  1.00 57.92           O
ATOM   2820  N   ASN D 357      47.878 -32.124  17.123  1.00135.06           N
ATOM   2821  CA  ASN D 357      48.475 -32.201  15.820  1.00135.06           C
ATOM   2822  CB  ASN D 357      49.247 -33.516  15.601  1.00135.06           C
ATOM   2823  CG  ASN D 357      50.084 -33.399  14.334  1.00135.06           C
ATOM   2824  OD1 ASN D 357      49.727 -32.685  13.399  1.00135.06           O
ATOM   2825  ND2 ASN D 357      51.236 -34.122  14.302  1.00135.06           N
ATOM   2826  C   ASN D 357      47.334 -32.182  14.844  1.00135.06           C
ATOM   2827  O   ASN D 357      46.974 -33.216  14.282  1.00135.06           O
ATOM   2828  N   CYS D 358      46.754 -30.992  14.586  1.00 62.81           N
ATOM   2829  CA  CYS D 358      45.609 -30.912  13.719  1.00 62.81           C
ATOM   2830  CB  CYS D 358      44.482 -30.030  14.282  1.00 62.81           C
ATOM   2831  SG  CYS D 358      43.752 -30.801  15.755  1.00 62.81           S
ATOM   2832  C   CYS D 358      46.022 -30.387  12.378  1.00 62.81           C
ATOM   2833  O   CYS D 358      47.103 -29.822  12.220  1.00 62.81           O
ATOM   2834  N   THR D 359      45.148 -30.565  11.363  1.00 48.64           N
ATOM   2835  CA  THR D 359      45.517 -30.190  10.028  1.00 48.64           C
ATOM   2836  CB  THR D 359      45.389 -31.303   9.029  1.00 48.64           C
ATOM   2837  OG1 THR D 359      44.030 -31.696   8.903  1.00 48.64           O
ATOM   2838  CG2 THR D 359      46.244 -32.492   9.498  1.00 48.64           C
ATOM   2839  C   THR D 359      44.647 -29.082   9.528  1.00 48.64           C
ATOM   2840  O   THR D 359      43.613 -28.744  10.102  1.00 48.64           O
ATOM   2841  N   TYR D 360      45.086 -28.505   8.393  1.00 81.19           N
ATOM   2842  CA  TYR D 360      44.462 -27.412   7.706  1.00 81.19           C
ATOM   2843  CB  TYR D 360      45.253 -27.053   6.434  1.00 81.19           C
ATOM   2844  CG  TYR D 360      44.535 -26.010   5.650  1.00 81.19           C
ATOM   2845  CD1 TYR D 360      44.644 -24.678   5.974  1.00 81.19           C
ATOM   2846  CD2 TYR D 360      43.765 -26.373   4.569  1.00 81.19           C
ATOM   2847  CE1 TYR D 360      43.982 -23.725   5.237  1.00 81.19           C
ATOM   2848  CE2 TYR D 360      43.101 -25.425   3.828  1.00 81.19           C
ATOM   2849  CZ  TYR D 360      43.211 -24.097   4.162  1.00 81.19           C
ATOM   2850  OH  TYR D 360      42.532 -23.121   3.403  1.00 81.19           O
ATOM   2851  C   TYR D 360      43.084 -27.838   7.302  1.00 81.19           C
ATOM   2852  O   TYR D 360      42.133 -27.060   7.385  1.00 81.19           O
ATOM   2853  N   GLY D 361      42.947 -29.095   6.841  1.00 29.27           N
ATOM   2854  CA  GLY D 361      41.673 -29.600   6.411  1.00 29.27           C
ATOM   2855  C   GLY D 361      40.729 -29.619   7.573  1.00 29.27           C
ATOM   2856  O   GLY D 361      39.539 -29.345   7.422  1.00 29.27           O
ATOM   2857  N   ASP D 362      41.236 -29.951   8.773  1.00 55.69           N
ATOM   2858  CA  ASP D 362      40.382 -30.040   9.924  1.00 55.69           C
ATOM   2859  CB  ASP D 362      41.141 -30.426  11.206  1.00 55.69           C
ATOM   2860  CG  ASP D 362      41.544 -31.891  11.100  1.00 55.69           C
ATOM   2861  OD1 ASP D 362      40.741 -32.688  10.547  1.00 55.69           O
ATOM   2862  OD2 ASP D 362      42.658 -32.234  11.580  1.00 55.69           O
ATOM   2863  C   ASP D 362      39.764 -28.694  10.152  1.00 55.69           C
ATOM   2864  O   ASP D 362      38.631 -28.598  10.621  1.00 55.69           O
ATOM   2865  N   SER D 363      40.527 -27.621   9.864  1.00 60.45           N
ATOM   2866  CA  SER D 363      40.085 -26.263  10.061  1.00 60.45           C
ATOM   2867  CB  SER D 363      41.239 -25.248  10.041  1.00 60.45           C
ATOM   2868  OG  SER D 363      42.054 -25.418  11.191  1.00 60.45           O
ATOM   2869  C   SER D 363      39.079 -25.798   9.040  1.00 60.45           C
ATOM   2870  O   SER D 363      38.272 -24.916   9.334  1.00 60.45           O
ATOM   2871  N   VAL D 364      39.090 -26.337   7.804  1.00 55.98           N
ATOM   2872  CA  VAL D 364      38.164 -25.812   6.828  1.00 55.98           C
ATOM   2873  CB  VAL D 364      38.444 -26.274   5.428  1.00 55.98           C
ATOM   2874  CG1 VAL D 364      37.344 -25.729   4.502  1.00 55.98           C
ATOM   2875  CG2 VAL D 364      39.865 -25.830   5.040  1.00 55.98           C
ATOM   2876  C   VAL D 364      36.776 -26.258   7.181  1.00 55.98           C
ATOM   2877  O   VAL D 364      36.574 -27.399   7.593  1.00 55.98           O
ATOM   2878  N   GLY D 365      35.774 -25.358   7.045  1.00 38.76           N
ATOM   2879  CA  GLY D 365      34.422 -25.750   7.327  1.00 38.76           C
ATOM   2880  C   GLY D 365      33.714 -24.672   8.090  1.00 38.76           C
ATOM   2881  O   GLY D 365      34.121 -23.510   8.092  1.00 38.76           O
ATOM   2882  N   THR D 366      32.609 -25.057   8.766  1.00 41.47           N
ATOM   2883  CA  THR D 366      31.826 -24.110   9.505  1.00 41.47           C
ATOM   2884  CB  THR D 366      30.349 -24.257   9.293  1.00 41.47           C
ATOM   2885  OG1 THR D 366      30.035 -24.120   7.915  1.00 41.47           O
ATOM   2886  CG2 THR D 366      29.631 -23.167  10.107  1.00 41.47           C
ATOM   2887  C   THR D 366      32.085 -24.317  10.964  1.00 41.47           C
ATOM   2888  O   THR D 366      32.100 -25.444  11.459  1.00 41.47           O
ATOM   2889  N   TRP D 367      32.306 -23.203  11.688  1.00 52.53           N
ATOM   2890  CA  TRP D 367      32.592 -23.268  13.093  1.00 52.53           C
ATOM   2891  CB  TRP D 367      33.998 -22.753  13.451  1.00 52.53           C
ATOM   2892  CG  TRP D 367      35.124 -23.633  12.966  1.00 52.53           C
ATOM   2893  CD2 TRP D 367      35.844 -24.554  13.802  1.00 52.53           C
ATOM   2894  CD1 TRP D 367      35.677 -23.728  11.722  1.00 52.53           C
ATOM   2895  NE1 TRP D 367      36.691 -24.657  11.729  1.00 52.53           N
ATOM   2896  CE2 TRP D 367      36.807 -25.170  13.003  1.00 52.53           C
ATOM   2897  CE3 TRP D 367      35.714 -24.858  15.127  1.00 52.53           C
ATOM   2898  CZ2 TRP D 367      37.657 -26.106  13.520  1.00 52.53           C
ATOM   2899  CZ3 TRP D 367      36.573 -25.802  15.644  1.00 52.53           C
ATOM   2900  CH2 TRP D 367      37.525 -26.414  14.856  1.00 52.53           C
ATOM   2901  C   TRP D 367      31.618 -22.392  13.815  1.00 52.53           C
ATOM   2902  O   TRP D 367      31.202 -21.349  13.314  1.00 52.53           O
ATOM   2903  N   VAL D 368      31.215 -22.822  15.026  1.00 40.47           N
ATOM   2904  CA  VAL D 368      30.331 -22.041  15.840  1.00 40.47           C
ATOM   2905  CB  VAL D 368      29.167 -22.834  16.356  1.00 40.47           C
ATOM   2906  CG1 VAL D 368      28.397 -21.982  17.374  1.00 40.47           C
ATOM   2907  CG2 VAL D 368      28.316 -23.283  15.156  1.00 40.47           C
ATOM   2908  C   VAL D 368      31.137 -21.610  17.023  1.00 40.47           C
ATOM   2909  O   VAL D 368      31.765 -22.428  17.692  1.00 40.47           O
ATOM   2910  N   LEU D 369      31.152 -20.293  17.307  1.00 50.55           N
ATOM   2911  CA  LEU D 369      31.921 -19.791  18.412  1.00 50.55           C
ATOM   2912  CB  LEU D 369      32.779 -18.568  18.040  1.00 50.55           C
ATOM   2913  CG  LEU D 369      33.808 -18.820  16.924  1.00 50.55           C
ATOM   2914  CD1 LEU D 369      34.620 -17.552  16.621  1.00 50.55           C
ATOM   2915  CD2 LEU D 369      34.701 -20.024  17.245  1.00 50.55           C
ATOM   2916  C   LEU D 369      30.958 -19.300  19.450  1.00 50.55           C
ATOM   2917  O   LEU D 369      30.109 -18.457  19.172  1.00 50.55           O
ATOM   2918  N   HIS D 370      31.068 -19.824  20.686  1.00 68.65           N
ATOM   2919  CA  HIS D 370      30.234 -19.347  21.753  1.00 68.65           C
ATOM   2920  ND1 HIS D 370      27.485 -21.238  21.951  1.00 68.65           N
ATOM   2921  CG  HIS D 370      28.842 -21.435  22.087  1.00 68.65           C
ATOM   2922  CB  HIS D 370      29.773 -20.446  22.725  1.00 68.65           C
ATOM   2923  NE2 HIS D 370      27.931 -23.226  21.059  1.00 68.65           N
ATOM   2924  CD2 HIS D 370      29.097 -22.654  21.537  1.00 68.65           C
ATOM   2925  CE1 HIS D 370      26.990 -22.339  21.331  1.00 68.65           C
ATOM   2926  C   HIS D 370      31.090 -18.390  22.512  1.00 68.65           C
ATOM   2927  O   HIS D 370      32.184 -18.743  22.952  1.00 68.65           O
ATOM   2928  N   LEU D 371      30.604 -17.143  22.674  1.00150.73           N
ATOM   2929  CA  LEU D 371      31.394 -16.104  23.275  1.00150.73           C
ATOM   2930  CB  LEU D 371      31.330 -14.789  22.473  1.00150.73           C
ATOM   2931  CG  LEU D 371      31.809 -14.906  21.013  1.00150.73           C
ATOM   2932  CD1 LEU D 371      31.703 -13.555  20.287  1.00150.73           C
ATOM   2933  CD2 LEU D 371      33.223 -15.503  20.931  1.00150.73           C
ATOM   2934  C   LEU D 371      30.848 -15.759  24.629  1.00150.73           C
ATOM   2935  O   LEU D 371      29.657 -15.503  24.793  1.00150.73           O
ATOM   2936  N   GLY D 372      31.736 -15.732  25.642  1.00 41.17           N
ATOM   2937  CA  GLY D 372      31.352 -15.339  26.967  1.00 41.17           C
ATOM   2938  C   GLY D 372      31.827 -13.932  27.135  1.00 41.17           C
ATOM   2939  O   GLY D 372      31.825 -13.173  26.169  1.00 41.17           O
ATOM   2940  N   VAL D 373      32.238 -13.595  28.383  1.00181.41           N
ATOM   2941  CA  VAL D 373      32.798 -12.367  28.907  1.00181.41           C
ATOM   2942  CB  VAL D 373      34.237 -12.529  29.340  1.00181.41           C
ATOM   2943  CG1 VAL D 373      35.132 -12.629  28.106  1.00181.41           C
ATOM   2944  CG2 VAL D 373      34.613 -11.435  30.356  1.00181.41           C
ATOM   2945  C   VAL D 373      32.563 -11.145  28.040  1.00181.41           C
ATOM   2946  O   VAL D 373      31.526 -11.022  27.393  1.00181.41           O
ATOM   2947  N   ASP D 374      33.451 -10.125  28.156  1.00153.67           N
ATOM   2948  CA  ASP D 374      33.429  -8.916  27.362  1.00153.67           C
ATOM   2949  CB  ASP D 374      32.027  -8.367  27.038  1.00153.67           C
ATOM   2950  CG  ASP D 374      32.189  -7.216  26.056  1.00153.67           C
ATOM   2951  OD1 ASP D 374      33.230  -7.187  25.346  1.00153.67           O
ATOM   2952  OD2 ASP D 374      31.278  -6.347  26.008  1.00153.67           O
ATOM   2953  C   ASP D 374      34.089  -7.820  28.148  1.00153.67           C
ATOM   2954  O   ASP D 374      33.429  -6.859  28.540  1.00153.67           O
ATOM   2955  N   GLY D 375      35.415  -7.892  28.360  1.00 53.35           N
ATOM   2956  CA  GLY D 375      36.048  -6.879  29.160  1.00 53.35           C
ATOM   2957  C   GLY D 375      37.311  -6.457  28.482  1.00 53.35           C
ATOM   2958  O   GLY D 375      37.416  -6.497  27.259  1.00 53.35           O
ATOM   2959  N   MET D 376      38.288  -5.972  29.272  1.00 92.64           N
ATOM   2960  CA  MET D 376      39.556  -5.578  28.729  1.00 92.64           C
ATOM   2961  CB  MET D 376      40.205  -4.373  29.434  1.00 92.64           C
ATOM   2962  CG  MET D 376      39.464  -3.058  29.182  1.00 92.64           C
ATOM   2963  SD  MET D 376      40.257  -1.589  29.905  1.00 92.64           S
ATOM   2964  CE  MET D 376      39.774  -1.960  31.615  1.00 92.64           C
ATOM   2965  C   MET D 376      40.495  -6.740  28.827  1.00 92.64           C
ATOM   2966  O   MET D 376      40.125  -7.822  29.281  1.00 92.64           O
ATOM   2967  N   THR D 377      41.748  -6.536  28.371  1.00 50.12           N
ATOM   2968  CA  THR D 377      42.763  -7.553  28.382  1.00 50.12           C
ATOM   2969  CB  THR D 377      44.068  -7.087  27.804  1.00 50.12           C
ATOM   2970  OG1 THR D 377      43.891  -6.649  26.466  1.00 50.12           O
ATOM   2971  CG2 THR D 377      45.070  -8.252  27.855  1.00 50.12           C
ATOM   2972  C   THR D 377      43.047  -7.925  29.805  1.00 50.12           C
ATOM   2973  O   THR D 377      43.434  -9.056  30.096  1.00 50.12           O
ATOM   2974  N   LYS D 378      42.983  -6.931  30.708  1.00102.55           N
ATOM   2975  CA  LYS D 378      43.183  -7.133  32.116  1.00102.55           C
ATOM   2976  CB  LYS D 378      43.387  -5.808  32.871  1.00102.55           C
ATOM   2977  CG  LYS D 378      44.682  -5.087  32.489  0.00102.55           C
ATOM   2978  CD  LYS D 378      44.738  -3.625  32.938  0.00102.55           C
ATOM   2979  CE  LYS D 378      43.957  -2.675  32.027  1.00102.55           C
ATOM   2980  NZ  LYS D 378      44.062  -1.288  32.532  1.00102.55           N
ATOM   2981  C   LYS D 378      42.001  -7.814  32.734  1.00102.55           C
ATOM   2982  O   LYS D 378      42.153  -8.675  33.600  1.00102.55           O
ATOM   2983  N   LYS D 379      40.789  -7.416  32.303  1.00117.31           N
ATOM   2984  CA  LYS D 379      39.556  -7.871  32.881  1.00117.31           C
ATOM   2985  CB  LYS D 379      38.321  -7.112  32.369  1.00117.31           C
ATOM   2986  CG  LYS D 379      37.088  -7.371  33.236  0.00117.31           C
ATOM   2987  CD  LYS D 379      37.247  -6.840  34.664  1.00117.31           C
ATOM   2988  CE  LYS D 379      36.031  -7.083  35.560  1.00117.31           C
ATOM   2989  NZ  LYS D 379      36.295  -6.560  36.921  1.00117.31           N
ATOM   2990  C   LYS D 379      39.333  -9.330  32.636  1.00117.31           C
ATOM   2991  O   LYS D 379      38.738 -10.013  33.468  1.00117.31           O
ATOM   2992  N   VAL D 380      39.780  -9.862  31.486  1.00104.03           N
ATOM   2993  CA  VAL D 380      39.462 -11.234  31.220  1.00104.03           C
ATOM   2994  CB  VAL D 380      38.689 -11.429  29.948  1.00104.03           C
ATOM   2995  CG1 VAL D 380      39.640 -11.217  28.759  1.00104.03           C
ATOM   2996  CG2 VAL D 380      38.016 -12.811  29.980  1.00104.03           C
ATOM   2997  C   VAL D 380      40.720 -12.035  31.095  1.00104.03           C
ATOM   2998  O   VAL D 380      41.809 -11.498  30.895  1.00104.03           O
ATOM   2999  N   ASP D 381      40.578 -13.362  31.287  1.00 91.10           N
ATOM   3000  CA  ASP D 381      41.641 -14.314  31.151  1.00 91.10           C
ATOM   3001  CB  ASP D 381      42.369 -14.572  32.483  1.00 91.10           C
ATOM   3002  CG  ASP D 381      43.653 -15.343  32.216  0.00 91.10           C
ATOM   3003  OD1 ASP D 381      43.569 -16.483  31.688  1.00 91.10           O
ATOM   3004  OD2 ASP D 381      44.740 -14.802  32.553  0.00 91.10           O
ATOM   3005  C   ASP D 381      40.952 -15.578  30.739  1.00 91.10           C
ATOM   3006  O   ASP D 381      40.146 -16.116  31.498  1.00 91.10           O
ATOM   3007  N   CYS D 382      41.246 -16.091  29.527  1.00 83.55           N
ATOM   3008  CA  CYS D 382      40.490 -17.206  29.030  1.00 83.55           C
ATOM   3009  CB  CYS D 382      40.301 -17.089  27.513  1.00 83.55           C
ATOM   3010  SG  CYS D 382      39.620 -15.457  27.105  1.00 83.55           S
ATOM   3011  C   CYS D 382      41.200 -18.493  29.320  1.00 83.55           C
ATOM   3012  O   CYS D 382      41.601 -19.217  28.409  1.00 83.55           O
ATOM   3013  N   SER D 383      41.422 -18.775  30.615  1.00 78.23           N
ATOM   3014  CA  SER D 383      41.991 -20.011  31.064  1.00 78.23           C
ATOM   3015  CB  SER D 383      42.772 -19.844  32.378  1.00 78.23           C
ATOM   3016  OG  SER D 383      41.912 -19.353  33.396  1.00 78.23           O
ATOM   3017  C   SER D 383      40.912 -21.035  31.283  1.00 78.23           C
ATOM   3018  O   SER D 383      41.173 -22.237  31.244  1.00 78.23           O
ATOM   3019  N   LYS D 384      39.662 -20.582  31.523  1.00122.31           N
ATOM   3020  CA  LYS D 384      38.606 -21.482  31.901  1.00122.31           C
ATOM   3021  CB  LYS D 384      37.914 -21.077  33.214  1.00122.31           C
ATOM   3022  CG  LYS D 384      38.807 -21.170  34.453  1.00122.31           C
ATOM   3023  CD  LYS D 384      38.198 -20.490  35.682  1.00122.31           C
ATOM   3024  CE  LYS D 384      39.075 -20.573  36.932  1.00122.31           C
ATOM   3025  NZ  LYS D 384      38.407 -19.891  38.064  1.00122.31           N
ATOM   3026  C   LYS D 384      37.534 -21.497  30.859  1.00122.31           C
ATOM   3027  O   LYS D 384      37.456 -22.433  30.066  1.00122.31           O
ATOM   3028  N   ASN D 385      36.625 -20.498  30.915  1.00128.09           N
ATOM   3029  CA  ASN D 385      35.509 -20.373  30.017  1.00128.09           C
ATOM   3030  CB  ASN D 385      34.851 -21.714  29.646  1.00128.09           C
ATOM   3031  CG  ASN D 385      33.815 -21.452  28.562  1.00128.09           C
ATOM   3032  OD1 ASN D 385      33.429 -20.310  28.316  1.00128.09           O
ATOM   3033  ND2 ASN D 385      33.343 -22.542  27.899  1.00128.09           N
ATOM   3034  C   ASN D 385      34.482 -19.592  30.775  1.00128.09           C
ATOM   3035  O   ASN D 385      34.629 -18.388  30.970  1.00128.09           O
ATOM   3036  N   PHE D 386      33.378 -20.281  31.152  1.00 89.85           N
ATOM   3037  CA  PHE D 386      32.288 -19.760  31.942  1.00 89.85           C
ATOM   3038  CB  PHE D 386      32.462 -18.375  32.609  1.00 89.85           C
ATOM   3039  CG  PHE D 386      33.337 -18.491  33.811  1.00 89.85           C
ATOM   3040  CD1 PHE D 386      34.709 -18.453  33.708  1.00 89.85           C
ATOM   3041  CD2 PHE D 386      32.772 -18.627  35.059  1.00 89.85           C
ATOM   3042  CE1 PHE D 386      35.502 -18.554  34.827  1.00 89.85           C
ATOM   3043  CE2 PHE D 386      33.558 -18.728  36.182  1.00 89.85           C
ATOM   3044  CZ  PHE D 386      34.927 -18.695  36.067  1.00 89.85           C
ATOM   3045  C   PHE D 386      31.080 -19.662  31.072  1.00 89.85           C
ATOM   3046  O   PHE D 386      31.021 -20.242  29.990  1.00 89.85           O
ATOM   3047  N   LYS D 387      30.082 -18.897  31.558  1.00 85.87           N
ATOM   3048  CA  LYS D 387      28.825 -18.684  30.893  1.00 85.87           C
ATOM   3049  CB  LYS D 387      27.878 -17.774  31.690  1.00 85.87           C
ATOM   3050  CG  LYS D 387      28.469 -16.380  31.913  1.00 85.87           C
ATOM   3051  CD  LYS D 387      27.465 -15.334  32.401  1.00 85.87           C
ATOM   3052  CE  LYS D 387      28.092 -13.954  32.616  1.00 85.87           C
ATOM   3053  NZ  LYS D 387      27.066 -12.995  33.081  1.00 85.87           N
ATOM   3054  C   LYS D 387      29.075 -18.005  29.581  1.00 85.87           C
ATOM   3055  O   LYS D 387      30.068 -17.297  29.415  1.00 85.87           O
ATOM   3056  N   ILE D 388      28.173 -18.232  28.599  1.00 97.17           N
ATOM   3057  CA  ILE D 388      28.339 -17.660  27.288  1.00 97.17           C
ATOM   3058  CB  ILE D 388      28.491 -18.699  26.215  1.00 97.17           C
ATOM   3059  CG1 ILE D 388      29.753 -19.542  26.460  1.00 97.17           C
ATOM   3060  CG2 ILE D 388      28.482 -17.983  24.855  1.00 97.17           C
ATOM   3061  CD1 ILE D 388      31.043 -18.723  26.451  1.00 97.17           C
ATOM   3062  C   ILE D 388      27.140 -16.828  26.919  1.00 97.17           C
ATOM   3063  O   ILE D 388      25.995 -17.266  27.040  1.00 97.17           O
ATOM   3064  N   THR D 389      27.402 -15.560  26.527  1.00123.14           N
ATOM   3065  CA  THR D 389      26.411 -14.610  26.091  1.00123.14           C
ATOM   3066  CB  THR D 389      26.895 -13.193  26.199  1.00123.14           C
ATOM   3067  OG1 THR D 389      25.834 -12.290  25.924  1.00123.14           O
ATOM   3068  CG2 THR D 389      28.053 -12.977  25.210  1.00123.14           C
ATOM   3069  C   THR D 389      25.930 -14.811  24.675  1.00123.14           C
ATOM   3070  O   THR D 389      24.724 -14.778  24.430  1.00123.14           O
ATOM   3071  N   ASN D 390      26.841 -15.032  23.695  1.00 63.68           N
ATOM   3072  CA  ASN D 390      26.374 -15.034  22.330  1.00 63.68           C
ATOM   3073  CB  ASN D 390      26.509 -13.666  21.638  1.00 63.68           C
ATOM   3074  CG  ASN D 390      25.503 -12.715  22.270  1.00 63.68           C
ATOM   3075  OD1 ASN D 390      25.874 -11.700  22.857  1.00 63.68           O
ATOM   3076  ND2 ASN D 390      24.191 -13.051  22.145  1.00 63.68           N
ATOM   3077  C   ASN D 390      27.114 -16.020  21.479  1.00 63.68           C
ATOM   3078  O   ASN D 390      28.133 -16.586  21.871  1.00 63.68           O
ATOM   3079  N   ASN D 391      26.580 -16.241  20.256  1.00 75.30           N
ATOM   3080  CA  ASN D 391      27.140 -17.180  19.328  1.00 75.30           C
ATOM   3081  CB  ASN D 391      26.155 -18.313  18.990  1.00 75.30           C
ATOM   3082  CG  ASN D 391      26.853 -19.365  18.143  1.00 75.30           C
ATOM   3083  OD1 ASN D 391      28.063 -19.316  17.931  1.00 75.30           O
ATOM   3084  ND2 ASN D 391      26.059 -20.346  17.637  1.00 75.30           N
ATOM   3085  C   ASN D 391      27.436 -16.460  18.046  1.00 75.30           C
ATOM   3086  O   ASN D 391      26.688 -15.572  17.641  1.00 75.30           O
ATOM   3087  N   TYR D 392      28.573 -16.803  17.398  1.00 50.03           N
ATOM   3088  CA  TYR D 392      28.921 -16.254  16.118  1.00 50.03           C
ATOM   3089  CB  TYR D 392      30.080 -15.242  16.159  1.00 50.03           C
ATOM   3090  CG  TYR D 392      29.548 -13.990  16.767  1.00 50.03           C
ATOM   3091  CD1 TYR D 392      28.875 -13.080  15.984  1.00 50.03           C
ATOM   3092  CD2 TYR D 392      29.715 -13.721  18.106  1.00 50.03           C
ATOM   3093  CE1 TYR D 392      28.376 -11.919  16.523  1.00 50.03           C
ATOM   3094  CE2 TYR D 392      29.218 -12.560  18.652  1.00 50.03           C
ATOM   3095  CZ  TYR D 392      28.548 -11.658  17.860  1.00 50.03           C
ATOM   3096  OH  TYR D 392      28.036 -10.467  18.418  1.00 50.03           O
ATOM   3097  C   TYR D 392      29.331 -17.394  15.235  1.00 50.03           C
ATOM   3098  O   TYR D 392      30.116 -18.251  15.635  1.00 50.03           O
ATOM   3099  N   THR D 393      28.820 -17.430  13.989  1.00 33.21           N
ATOM   3100  CA  THR D 393      29.152 -18.529  13.124  1.00 33.21           C
ATOM   3101  CB  THR D 393      27.963 -19.114  12.419  1.00 33.21           C
ATOM   3102  OG1 THR D 393      27.010 -19.575  13.366  1.00 33.21           O
ATOM   3103  CG2 THR D 393      28.439 -20.280  11.536  1.00 33.21           C
ATOM   3104  C   THR D 393      30.092 -18.035  12.070  1.00 33.21           C
ATOM   3105  O   THR D 393      29.901 -16.953  11.515  1.00 33.21           O
ATOM   3106  N   VAL D 394      31.157 -18.817  11.780  1.00 42.73           N
ATOM   3107  CA  VAL D 394      32.089 -18.396  10.771  1.00 42.73           C
ATOM   3108  CB  VAL D 394      33.405 -17.912  11.309  1.00 42.73           C
ATOM   3109  CG1 VAL D 394      33.158 -16.637  12.134  1.00 42.73           C
ATOM   3110  CG2 VAL D 394      34.066 -19.054  12.100  1.00 42.73           C
ATOM   3111  C   VAL D 394      32.375 -19.547   9.857  1.00 42.73           C
ATOM   3112  O   VAL D 394      32.429 -20.702  10.280  1.00 42.73           O
ATOM   3113  N   HIS D 395      32.559 -19.240   8.556  1.00110.01           N
ATOM   3114  CA  HIS D 395      32.855 -20.227   7.559  1.00110.01           C
ATOM   3115  ND1 HIS D 395      31.762 -22.508   5.348  1.00110.01           N
ATOM   3116  CG  HIS D 395      32.229 -21.212   5.310  1.00110.01           C
ATOM   3117  CB  HIS D 395      31.910 -20.175   6.345  1.00110.01           C
ATOM   3118  NE2 HIS D 395      33.011 -22.337   3.515  1.00110.01           N
ATOM   3119  CD2 HIS D 395      32.989 -21.125   4.184  1.00110.01           C
ATOM   3120  CE1 HIS D 395      32.261 -23.135   4.253  1.00110.01           C
ATOM   3121  C   HIS D 395      34.241 -19.973   7.054  1.00110.01           C
ATOM   3122  O   HIS D 395      34.599 -18.848   6.698  1.00110.01           O
ATOM   3123  N   LEU D 396      35.071 -21.033   7.020  1.00 62.50           N
ATOM   3124  CA  LEU D 396      36.428 -20.866   6.562  1.00 62.50           C
ATOM   3125  CB  LEU D 396      37.457 -21.415   7.563  1.00 62.50           C
ATOM   3126  CG  LEU D 396      37.365 -20.751   8.950  1.00 62.50           C
ATOM   3127  CD1 LEU D 396      38.419 -21.317   9.912  1.00 62.50           C
ATOM   3128  CD2 LEU D 396      37.410 -19.219   8.846  1.00 62.50           C
ATOM   3129  C   LEU D 396      36.588 -21.637   5.285  1.00 62.50           C
ATOM   3130  O   LEU D 396      36.321 -22.835   5.237  1.00 62.50           O
ATOM   3131  N   LEU D 397      37.046 -20.978   4.201  1.00129.31           N
ATOM   3132  CA  LEU D 397      37.145 -21.698   2.962  1.00129.31           C
ATOM   3133  CB  LEU D 397      36.135 -21.246   1.887  1.00129.31           C
ATOM   3134  CG  LEU D 397      36.187 -19.763   1.473  1.00129.31           C
ATOM   3135  CD1 LEU D 397      35.106 -19.475   0.420  1.00129.31           C
ATOM   3136  CD2 LEU D 397      36.080 -18.813   2.675  1.00129.31           C
ATOM   3137  C   LEU D 397      38.534 -21.654   2.400  1.00129.31           C
ATOM   3138  O   LEU D 397      39.298 -20.729   2.670  1.00129.31           O
ATOM   3139  N   PHE D 398      38.828 -22.667   1.545  1.00249.23           N
ATOM   3140  CA  PHE D 398      40.066 -22.983   0.869  1.00249.23           C
ATOM   3141  CB  PHE D 398      39.820 -23.575  -0.532  1.00249.23           C
ATOM   3142  CG  PHE D 398      39.164 -24.900  -0.348  1.00249.23           C
ATOM   3143  CD1 PHE D 398      37.802 -24.988  -0.174  1.00249.23           C
ATOM   3144  CD2 PHE D 398      39.912 -26.055  -0.348  1.00249.23           C
ATOM   3145  CE1 PHE D 398      37.195 -26.210  -0.003  1.00249.23           C
ATOM   3146  CE2 PHE D 398      39.310 -27.280  -0.177  1.00249.23           C
ATOM   3147  CZ  PHE D 398      37.949 -27.359  -0.005  1.00249.23           C
ATOM   3148  C   PHE D 398      40.940 -21.767   0.769  1.00249.23           C
ATOM   3149  O   PHE D 398      40.486 -20.676   0.436  1.00249.23           O
ATOM   3150  N   PRO D 399      42.202 -22.037   0.646  1.00329.19           N
ATOM   3151  CA  PRO D 399      43.250 -21.269   1.255  1.00329.19           C
ATOM   3152  CD  PRO D 399      42.600 -22.423  -0.705  1.00329.19           C
ATOM   3153  CB  PRO D 399      44.197 -20.835   0.140  1.00329.19           C
ATOM   3154  CG  PRO D 399      44.039 -21.938  -0.909  1.00329.19           C
ATOM   3155  C   PRO D 399      43.033 -20.171   2.281  1.00329.19           C
ATOM   3156  O   PRO D 399      43.407 -20.484   3.409  1.00329.19           O
ATOM   3157  N   ASP D 400      42.614 -18.921   2.006  1.00265.23           N
ATOM   3158  CA  ASP D 400      42.543 -17.892   3.040  1.00265.23           C
ATOM   3159  CB  ASP D 400      43.234 -16.593   2.597  1.00265.23           C
ATOM   3160  CG  ASP D 400      44.727 -16.749   2.764  1.00265.23           C
ATOM   3161  OD1 ASP D 400      45.132 -17.516   3.677  1.00265.23           O
ATOM   3162  OD2 ASP D 400      45.482 -16.095   1.997  1.00265.23           O
ATOM   3163  C   ASP D 400      41.245 -17.406   3.644  1.00265.23           C
ATOM   3164  O   ASP D 400      41.301 -16.751   4.682  1.00265.23           O
ATOM   3165  N   LYS D 401      40.070 -17.591   3.017  1.00198.82           N
ATOM   3166  CA  LYS D 401      38.956 -16.730   3.367  1.00198.82           C
ATOM   3167  CB  LYS D 401      38.001 -16.505   2.179  1.00198.82           C
ATOM   3168  CG  LYS D 401      36.889 -15.491   2.455  1.00198.82           C
ATOM   3169  CD  LYS D 401      37.385 -14.047   2.554  1.00198.82           C
ATOM   3170  CE  LYS D 401      37.756 -13.435   1.202  1.00198.82           C
ATOM   3171  NZ  LYS D 401      36.533 -13.190   0.404  1.00198.82           N
ATOM   3172  C   LYS D 401      38.101 -17.153   4.526  1.00198.82           C
ATOM   3173  O   LYS D 401      37.828 -18.332   4.736  1.00198.82           O
ATOM   3174  N   ALA D 402      37.628 -16.139   5.297  1.00 38.89           N
ATOM   3175  CA  ALA D 402      36.725 -16.348   6.393  1.00 38.89           C
ATOM   3176  CB  ALA D 402      37.322 -15.982   7.763  1.00 38.89           C
ATOM   3177  C   ALA D 402      35.551 -15.437   6.167  1.00 38.89           C
ATOM   3178  O   ALA D 402      35.716 -14.327   5.665  1.00 38.89           O
ATOM   3179  N   VAL D 403      34.327 -15.894   6.517  1.00102.49           N
ATOM   3180  CA  VAL D 403      33.145 -15.097   6.316  1.00102.49           C
ATOM   3181  CB  VAL D 403      32.488 -15.389   5.004  1.00102.49           C
ATOM   3182  CG1 VAL D 403      32.143 -16.887   4.993  1.00102.49           C
ATOM   3183  CG2 VAL D 403      31.261 -14.477   4.837  1.00102.49           C
ATOM   3184  C   VAL D 403      32.150 -15.464   7.375  1.00102.49           C
ATOM   3185  O   VAL D 403      32.212 -16.556   7.938  1.00102.49           O
ATOM   3186  N   ASP D 404      31.206 -14.543   7.677  1.00 82.33           N
ATOM   3187  CA  ASP D 404      30.198 -14.783   8.674  1.00 82.33           C
ATOM   3188  CB  ASP D 404      30.308 -13.833   9.884  1.00 82.33           C
ATOM   3189  CG  ASP D 404      30.209 -12.381   9.428  1.00 82.33           C
ATOM   3190  OD1 ASP D 404      29.879 -12.135   8.237  1.00 82.33           O
ATOM   3191  OD2 ASP D 404      30.473 -11.492  10.280  1.00 82.33           O
ATOM   3192  C   ASP D 404      28.830 -14.660   8.056  1.00 82.33           C
ATOM   3193  O   ASP D 404      28.688 -14.499   6.846  1.00 82.33           O
ATOM   3194  N   ALA D 405      27.781 -14.769   8.901  1.00 40.62           N
ATOM   3195  CA  ALA D 405      26.392 -14.708   8.516  1.00 40.62           C
ATOM   3196  CB  ALA D 405      25.438 -14.969   9.694  1.00 40.62           C
ATOM   3197  C   ALA D 405      26.055 -13.353   7.961  1.00 40.62           C
ATOM   3198  O   ALA D 405      25.265 -13.229   7.026  1.00 40.62           O
ATOM   3199  N   ALA D 406      26.657 -12.301   8.541  1.00 66.85           N
ATOM   3200  CA  ALA D 406      26.437 -10.920   8.208  1.00 66.85           C
ATOM   3201  CB  ALA D 406      27.255  -9.953   9.080  1.00 66.85           C
ATOM   3202  C   ALA D 406      26.823 -10.692   6.781  1.00 66.85           C
ATOM   3203  O   ALA D 406      26.367  -9.732   6.165  1.00 66.85           O
ATOM   3204  N   GLY D 407      27.731 -11.521   6.232  1.00 28.63           N
ATOM   3205  CA  GLY D 407      28.119 -11.336   4.864  1.00 28.63           C
ATOM   3206  C   GLY D 407      29.465 -10.687   4.835  1.00 28.63           C
ATOM   3207  O   GLY D 407      29.960 -10.313   3.772  1.00 28.63           O
ATOM   3208  N   ASN D 408      30.093 -10.532   6.015  1.00 39.57           N
ATOM   3209  CA  ASN D 408      31.389  -9.919   6.098  1.00 39.57           C
ATOM   3210  CB  ASN D 408      31.746  -9.461   7.522  1.00 39.57           C
ATOM   3211  CG  ASN D 408      30.789  -8.338   7.895  1.00 39.57           C
ATOM   3212  OD1 ASN D 408      30.667  -7.346   7.178  1.00 39.57           O
ATOM   3213  ND2 ASN D 408      30.079  -8.502   9.044  1.00 39.57           N
ATOM   3214  C   ASN D 408      32.428 -10.909   5.659  1.00 39.57           C
ATOM   3215  O   ASN D 408      32.257 -12.116   5.816  1.00 39.57           O
ATOM   3216  N   VAL D 409      33.545 -10.406   5.088  1.00 90.83           N
ATOM   3217  CA  VAL D 409      34.592 -11.270   4.611  1.00 90.83           C
ATOM   3218  CB  VAL D 409      34.851 -11.133   3.140  1.00 90.83           C
ATOM   3219  CG1 VAL D 409      33.584 -11.559   2.379  1.00 90.83           C
ATOM   3220  CG2 VAL D 409      35.297  -9.689   2.854  1.00 90.83           C
ATOM   3221  C   VAL D 409      35.874 -10.927   5.316  1.00 90.83           C
ATOM   3222  O   VAL D 409      36.092  -9.783   5.713  1.00 90.83           O
ATOM   3223  N   GLY D 410      36.769 -11.929   5.481  1.00 26.27           N
ATOM   3224  CA  GLY D 410      38.008 -11.705   6.177  1.00 26.27           C
ATOM   3225  C   GLY D 410      38.964 -12.816   5.847  1.00 26.27           C
ATOM   3226  O   GLY D 410      38.797 -13.512   4.846  1.00 26.27           O
ATOM   3227  N   PHE D 411      40.009 -13.003   6.689  1.00 99.14           N
ATOM   3228  CA  PHE D 411      41.001 -14.009   6.406  1.00 99.14           C
ATOM   3229  CB  PHE D 411      42.347 -13.430   5.937  1.00 99.14           C
ATOM   3230  CG  PHE D 411      42.124 -12.813   4.599  1.00 99.14           C
ATOM   3231  CD1 PHE D 411      42.146 -13.587   3.462  1.00 99.14           C
ATOM   3232  CD2 PHE D 411      41.894 -11.462   4.481  1.00 99.14           C
ATOM   3233  CE1 PHE D 411      41.939 -13.022   2.226  1.00 99.14           C
ATOM   3234  CE2 PHE D 411      41.686 -10.891   3.248  1.00 99.14           C
ATOM   3235  CZ  PHE D 411      41.710 -11.671   2.117  1.00 99.14           C
ATOM   3236  C   PHE D 411      41.277 -14.846   7.625  1.00 99.14           C
ATOM   3237  O   PHE D 411      40.869 -14.521   8.737  1.00 99.14           O
ATOM   3238  N   TRP D 412      41.977 -15.983   7.414  1.00168.98           N
ATOM   3239  CA  TRP D 412      42.288 -16.934   8.445  1.00168.98           C
ATOM   3240  CB  TRP D 412      41.178 -17.992   8.564  1.00168.98           C
ATOM   3241  CG  TRP D 412      41.497 -19.202   9.403  1.00168.98           C
ATOM   3242  CD2 TRP D 412      42.169 -20.364   8.890  1.00168.98           C
ATOM   3243  CD1 TRP D 412      41.224 -19.461  10.712  1.00168.98           C
ATOM   3244  NE1 TRP D 412      41.670 -20.716  11.044  1.00168.98           N
ATOM   3245  CE2 TRP D 412      42.257 -21.283   9.934  1.00168.98           C
ATOM   3246  CE3 TRP D 412      42.665 -20.643   7.649  1.00168.98           C
ATOM   3247  CZ2 TRP D 412      42.848 -22.501   9.754  1.00168.98           C
ATOM   3248  CZ3 TRP D 412      43.263 -21.871   7.471  1.00168.98           C
ATOM   3249  CH2 TRP D 412      43.353 -22.781   8.503  1.00168.98           C
ATOM   3250  C   TRP D 412      43.540 -17.667   8.070  1.00168.98           C
ATOM   3251  O   TRP D 412      43.913 -17.731   6.899  1.00168.98           O
ATOM   3252  N   THR D 413      44.244 -18.212   9.086  1.00118.87           N
ATOM   3253  CA  THR D 413      45.394 -19.026   8.830  1.00118.87           C
ATOM   3254  CB  THR D 413      46.684 -18.258   8.844  1.00118.87           C
ATOM   3255  OG1 THR D 413      47.771 -19.118   8.533  1.00118.87           O
ATOM   3256  CG2 THR D 413      46.876 -17.631  10.236  1.00118.87           C
ATOM   3257  C   THR D 413      45.457 -20.021   9.941  1.00118.87           C
ATOM   3258  O   THR D 413      45.057 -19.724  11.064  1.00118.87           O
ATOM   3259  N   MET D 414      45.926 -21.248   9.651  1.00128.88           N
ATOM   3260  CA  MET D 414      46.131 -22.196  10.703  1.00128.88           C
ATOM   3261  CB  MET D 414      46.282 -23.644  10.202  1.00128.88           C
ATOM   3262  CG  MET D 414      46.635 -24.641  11.309  1.00128.88           C
ATOM   3263  SD  MET D 414      45.255 -25.135  12.381  1.00128.88           S
ATOM   3264  CE  MET D 414      44.657 -26.399  11.223  1.00128.88           C
ATOM   3265  C   MET D 414      47.460 -21.807  11.260  1.00128.88           C
ATOM   3266  O   MET D 414      48.251 -21.172  10.564  1.00128.88           O
ATOM   3267  N   VAL D 415      47.725 -22.118  12.543  1.00128.01           N
ATOM   3268  CA  VAL D 415      49.027 -21.847  13.078  1.00128.01           C
ATOM   3269  CB  VAL D 415      48.995 -21.079  14.376  1.00128.01           C
ATOM   3270  CG1 VAL D 415      48.509 -19.654  14.063  1.00128.01           C
ATOM   3271  CG2 VAL D 415      48.076 -21.794  15.385  1.00128.01           C
ATOM   3272  C   VAL D 415      49.668 -23.185  13.275  1.00128.01           C
ATOM   3273  O   VAL D 415      49.422 -23.885  14.255  1.00128.01           O
ATOM   3274  N   TYR D 416      50.506 -23.585  12.304  1.00149.32           N
ATOM   3275  CA  TYR D 416      51.161 -24.857  12.349  1.00149.32           C
ATOM   3276  CB  TYR D 416      52.146 -24.959  13.531  1.00149.32           C
ATOM   3277  CG  TYR D 416      53.024 -26.153  13.357  1.00149.32           C
ATOM   3278  CD1 TYR D 416      53.930 -26.200  12.322  1.00149.32           C
ATOM   3279  CD2 TYR D 416      52.979 -27.202  14.245  1.00149.32           C
ATOM   3280  CE1 TYR D 416      54.755 -27.288  12.158  1.00149.32           C
ATOM   3281  CE2 TYR D 416      53.800 -28.294  14.086  1.00149.32           C
ATOM   3282  CZ  TYR D 416      54.689 -28.339  13.039  1.00149.32           C
ATOM   3283  OH  TYR D 416      55.533 -29.456  12.874  1.00149.32           O
ATOM   3284  C   TYR D 416      50.065 -25.879  12.459  1.00149.32           C
ATOM   3285  O   TYR D 416      49.218 -25.977  11.572  1.00149.32           O
ATOM   3286  N   ASN D 417      50.025 -26.651  13.567  1.00128.89           N
ATOM   3287  CA  ASN D 417      48.958 -27.604  13.736  1.00128.89           C
ATOM   3288  CB  ASN D 417      49.446 -29.063  13.683  1.00128.89           C
ATOM   3289  CG  ASN D 417      50.409 -29.315  14.838  1.00128.89           C
ATOM   3290  OD1 ASN D 417      50.856 -28.390  15.515  1.00128.89           O
ATOM   3291  ND2 ASN D 417      50.753 -30.611  15.064  1.00128.89           N
ATOM   3292  C   ASN D 417      48.341 -27.384  15.092  1.00128.89           C
ATOM   3293  O   ASN D 417      47.607 -28.234  15.595  1.00128.89           O
ATOM   3294  N   GLN D 418      48.696 -26.252  15.731  1.00108.80           N
ATOM   3295  CA  GLN D 418      48.290 -25.861  17.059  1.00108.80           C
ATOM   3296  CB  GLN D 418      49.275 -24.848  17.659  1.00108.80           C
ATOM   3297  CG  GLN D 418      50.681 -25.420  17.824  1.00108.80           C
ATOM   3298  CD  GLN D 418      50.644 -26.383  18.998  1.00108.80           C
ATOM   3299  OE1 GLN D 418      50.995 -26.018  20.118  1.00108.80           O
ATOM   3300  NE2 GLN D 418      50.199 -27.643  18.744  1.00108.80           N
ATOM   3301  C   GLN D 418      46.926 -25.250  17.209  1.00108.80           C
ATOM   3302  O   GLN D 418      46.208 -25.562  18.160  1.00108.80           O
ATOM   3303  N   GLY D 419      46.543 -24.334  16.299  1.00 34.03           N
ATOM   3304  CA  GLY D 419      45.315 -23.603  16.469  1.00 34.03           C
ATOM   3305  C   GLY D 419      45.191 -22.681  15.296  1.00 34.03           C
ATOM   3306  O   GLY D 419      45.815 -22.912  14.261  1.00 34.03           O
ATOM   3307  N   PHE D 420      44.378 -21.608  15.422  1.00 66.56           N
ATOM   3308  CA  PHE D 420      44.164 -20.758  14.284  1.00 66.56           C
ATOM   3309  CB  PHE D 420      42.958 -21.217  13.454  1.00 66.56           C
ATOM   3310  CG  PHE D 420      41.774 -21.225  14.364  1.00 66.56           C
ATOM   3311  CD1 PHE D 420      41.487 -22.338  15.121  1.00 66.56           C
ATOM   3312  CD2 PHE D 420      40.950 -20.127  14.468  1.00 66.56           C
ATOM   3313  CE1 PHE D 420      40.402 -22.357  15.967  1.00 66.56           C
ATOM   3314  CE2 PHE D 420      39.864 -20.140  15.313  1.00 66.56           C
ATOM   3315  CZ  PHE D 420      39.584 -21.258  16.060  1.00 66.56           C
ATOM   3316  C   PHE D 420      43.889 -19.341  14.692  1.00 66.56           C
ATOM   3317  O   PHE D 420      43.557 -19.050  15.841  1.00 66.56           O
ATOM   3318  N   GLU D 421      44.056 -18.409  13.727  1.00 75.65           N
ATOM   3319  CA  GLU D 421      43.725 -17.030  13.940  1.00 75.65           C
ATOM   3320  CB  GLU D 421      44.930 -16.074  13.994  1.00 75.65           C
ATOM   3321  CG  GLU D 421      44.511 -14.636  14.312  1.00 75.65           C
ATOM   3322  CD  GLU D 421      45.752 -13.770  14.478  1.00 75.65           C
ATOM   3323  OE1 GLU D 421      46.275 -13.282  13.442  1.00 75.65           O
ATOM   3324  OE2 GLU D 421      46.190 -13.583  15.644  1.00 75.65           O
ATOM   3325  C   GLU D 421      42.854 -16.600  12.797  1.00 75.65           C
ATOM   3326  O   GLU D 421      43.135 -16.899  11.634  1.00 75.65           O
ATOM   3327  N   ILE D 422      41.748 -15.897  13.116  1.00 46.47           N
ATOM   3328  CA  ILE D 422      40.839 -15.427  12.107  1.00 46.47           C
ATOM   3329  CB  ILE D 422      39.460 -16.008  12.240  1.00 46.47           C
ATOM   3330  CG1 ILE D 422      39.506 -17.540  12.141  1.00 46.47           C
ATOM   3331  CG2 ILE D 422      38.557 -15.351  11.183  1.00 46.47           C
ATOM   3332  CD1 ILE D 422      38.203 -18.217  12.561  1.00 46.47           C
ATOM   3333  C   ILE D 422      40.681 -13.951  12.299  1.00 46.47           C
ATOM   3334  O   ILE D 422      40.481 -13.483  13.419  1.00 46.47           O
ATOM   3335  N   VAL D 423      40.794 -13.173  11.203  1.00 46.10           N
ATOM   3336  CA  VAL D 423      40.570 -11.758  11.286  1.00 46.10           C
ATOM   3337  CB  VAL D 423      41.673 -10.946  10.676  1.00 46.10           C
ATOM   3338  CG1 VAL D 423      41.292  -9.458  10.745  1.00 46.10           C
ATOM   3339  CG2 VAL D 423      42.985 -11.289  11.402  1.00 46.10           C
ATOM   3340  C   VAL D 423      39.329 -11.512  10.487  1.00 46.10           C
ATOM   3341  O   VAL D 423      39.307 -11.731   9.278  1.00 46.10           O
ATOM   3342  N   LEU D 424      38.255 -11.055  11.153  1.00112.54           N
ATOM   3343  CA  LEU D 424      37.017 -10.880  10.454  1.00112.54           C
ATOM   3344  CB  LEU D 424      36.164 -12.157  10.524  1.00112.54           C
ATOM   3345  CG  LEU D 424      34.806 -12.097   9.807  1.00112.54           C
ATOM   3346  CD1 LEU D 424      34.957 -12.096   8.280  1.00112.54           C
ATOM   3347  CD2 LEU D 424      33.879 -13.208  10.309  1.00112.54           C
ATOM   3348  C   LEU D 424      36.252  -9.802  11.157  1.00112.54           C
ATOM   3349  O   LEU D 424      36.176  -9.787  12.383  1.00112.54           O
ATOM   3350  N   ALA D 425      35.668  -8.864  10.384  1.00226.48           N
ATOM   3351  CA  ALA D 425      34.826  -7.829  10.912  1.00226.48           C
ATOM   3352  CB  ALA D 425      33.458  -8.352  11.390  1.00226.48           C
ATOM   3353  C   ALA D 425      35.467  -7.086  12.052  1.00226.48           C
ATOM   3354  O   ALA D 425      34.817  -6.824  13.063  1.00226.48           O
ATOM   3355  N   GLY D 426      36.760  -6.727  11.931  1.00 56.77           N
ATOM   3356  CA  GLY D 426      37.402  -5.895  12.915  1.00 56.77           C
ATOM   3357  C   GLY D 426      37.689  -6.645  14.183  1.00 56.77           C
ATOM   3358  O   GLY D 426      37.987  -6.028  15.206  1.00 56.77           O
ATOM   3359  N   ARG D 427      37.609  -7.989  14.166  1.00 91.37           N
ATOM   3360  CA  ARG D 427      37.896  -8.743  15.356  1.00 91.37           C
ATOM   3361  CB  ARG D 427      36.646  -9.381  15.987  1.00 91.37           C
ATOM   3362  CG  ARG D 427      35.701  -8.351  16.611  1.00 91.37           C
ATOM   3363  CD  ARG D 427      34.394  -8.946  17.138  1.00 91.37           C
ATOM   3364  NE  ARG D 427      33.585  -9.355  15.956  1.00 91.37           N
ATOM   3365  CZ  ARG D 427      32.336  -9.876  16.132  1.00 91.37           C
ATOM   3366  NH1 ARG D 427      31.837 -10.041  17.392  1.00 91.37           N
ATOM   3367  NH2 ARG D 427      31.584 -10.228  15.048  1.00 91.37           N
ATOM   3368  C   ARG D 427      38.842  -9.845  14.998  1.00 91.37           C
ATOM   3369  O   ARG D 427      38.861 -10.316  13.862  1.00 91.37           O
ATOM   3370  N   LYS D 428      39.684 -10.266  15.966  1.00 42.62           N
ATOM   3371  CA  LYS D 428      40.604 -11.341  15.722  1.00 42.62           C
ATOM   3372  CB  LYS D 428      42.081 -10.971  15.944  1.00 42.62           C
ATOM   3373  CG  LYS D 428      42.624  -9.991  14.903  1.00 42.62           C
ATOM   3374  CD  LYS D 428      44.026  -9.469  15.222  1.00 42.62           C
ATOM   3375  CE  LYS D 428      44.566  -8.491  14.177  1.00 42.62           C
ATOM   3376  NZ  LYS D 428      45.949  -8.094  14.522  1.00 42.62           N
ATOM   3377  C   LYS D 428      40.266 -12.444  16.676  1.00 42.62           C
ATOM   3378  O   LYS D 428      40.057 -12.205  17.865  1.00 42.62           O
ATOM   3379  N   TYR D 429      40.209 -13.694  16.169  1.00 92.49           N
ATOM   3380  CA  TYR D 429      39.865 -14.816  16.996  1.00 92.49           C
ATOM   3381  CB  TYR D 429      38.661 -15.616  16.470  1.00 92.49           C
ATOM   3382  CG  TYR D 429      37.473 -14.720  16.538  1.00 92.49           C
ATOM   3383  CD1 TYR D 429      37.252 -13.778  15.560  1.00 92.49           C
ATOM   3384  CD2 TYR D 429      36.578 -14.823  17.578  1.00 92.49           C
ATOM   3385  CE1 TYR D 429      36.158 -12.949  15.619  1.00 92.49           C
ATOM   3386  CE2 TYR D 429      35.481 -13.996  17.643  1.00 92.49           C
ATOM   3387  CZ  TYR D 429      35.270 -13.058  16.662  1.00 92.49           C
ATOM   3388  OH  TYR D 429      34.145 -12.208  16.725  1.00 92.49           O
ATOM   3389  C   TYR D 429      41.035 -15.751  17.030  1.00 92.49           C
ATOM   3390  O   TYR D 429      41.630 -16.053  15.996  1.00 92.49           O
ATOM   3391  N   PHE D 430      41.410 -16.211  18.245  1.00113.54           N
ATOM   3392  CA  PHE D 430      42.507 -17.127  18.381  1.00113.54           C
ATOM   3393  CB  PHE D 430      43.834 -16.423  18.729  1.00113.54           C
ATOM   3394  CG  PHE D 430      44.826 -17.438  19.185  1.00113.54           C
ATOM   3395  CD1 PHE D 430      45.421 -18.307  18.300  1.00113.54           C
ATOM   3396  CD2 PHE D 430      45.139 -17.530  20.522  1.00113.54           C
ATOM   3397  CE1 PHE D 430      46.330 -19.240  18.743  1.00113.54           C
ATOM   3398  CE2 PHE D 430      46.048 -18.458  20.970  1.00113.54           C
ATOM   3399  CZ  PHE D 430      46.647 -19.315  20.078  1.00113.54           C
ATOM   3400  C   PHE D 430      42.211 -18.150  19.437  1.00113.54           C
ATOM   3401  O   PHE D 430      41.661 -17.842  20.493  1.00113.54           O
ATOM   3402  N   ALA D 431      42.570 -19.421  19.156  1.00 51.18           N
ATOM   3403  CA  ALA D 431      42.366 -20.479  20.104  1.00 51.18           C
ATOM   3404  CB  ALA D 431      40.906 -20.959  20.181  1.00 51.18           C
ATOM   3405  C   ALA D 431      43.193 -21.651  19.671  1.00 51.18           C
ATOM   3406  O   ALA D 431      43.530 -21.790  18.495  1.00 51.18           O
ATOM   3407  N   PHE D 432      43.547 -22.528  20.634  1.00129.40           N
ATOM   3408  CA  PHE D 432      44.290 -23.715  20.322  1.00129.40           C
ATOM   3409  CB  PHE D 432      45.249 -24.204  21.427  1.00129.40           C
ATOM   3410  CG  PHE D 432      46.398 -23.269  21.604  1.00129.40           C
ATOM   3411  CD1 PHE D 432      47.485 -23.337  20.763  1.00129.40           C
ATOM   3412  CD2 PHE D 432      46.395 -22.327  22.607  1.00129.40           C
ATOM   3413  CE1 PHE D 432      48.553 -22.486  20.921  1.00129.40           C
ATOM   3414  CE2 PHE D 432      47.461 -21.474  22.771  1.00129.40           C
ATOM   3415  CZ  PHE D 432      48.542 -21.550  21.926  1.00129.40           C
ATOM   3416  C   PHE D 432      43.285 -24.814  20.167  1.00129.40           C
ATOM   3417  O   PHE D 432      42.199 -24.762  20.743  1.00129.40           O
ATOM   3418  N   SER D 433      43.618 -25.843  19.362  1.00 33.20           N
ATOM   3419  CA  SER D 433      42.708 -26.943  19.192  1.00 33.20           C
ATOM   3420  CB  SER D 433      43.163 -27.963  18.133  1.00 33.20           C
ATOM   3421  OG  SER D 433      43.199 -27.352  16.852  1.00 33.20           O
ATOM   3422  C   SER D 433      42.631 -27.650  20.514  1.00 33.20           C
ATOM   3423  O   SER D 433      43.581 -27.635  21.294  1.00 33.20           O
ATOM   3424  N   LYS D 434      41.482 -28.299  20.790  1.00 71.67           N
ATOM   3425  CA  LYS D 434      41.214 -28.904  22.069  1.00 71.67           C
ATOM   3426  CB  LYS D 434      39.716 -29.183  22.286  1.00 71.67           C
ATOM   3427  CG  LYS D 434      39.362 -29.649  23.699  1.00 71.67           C
ATOM   3428  CD  LYS D 434      37.860 -29.595  23.988  1.00 71.67           C
ATOM   3429  CE  LYS D 434      37.486 -30.058  25.397  1.00 71.67           C
ATOM   3430  NZ  LYS D 434      37.720 -31.512  25.530  1.00 71.67           N
ATOM   3431  C   LYS D 434      41.951 -30.196  22.274  1.00 71.67           C
ATOM   3432  O   LYS D 434      42.158 -30.981  21.348  1.00 71.67           O
ATOM   3433  N   TYR D 435      42.405 -30.414  23.530  1.00 61.47           N
ATOM   3434  CA  TYR D 435      43.022 -31.645  23.940  1.00 61.47           C
ATOM   3435  CB  TYR D 435      44.557 -31.662  23.786  1.00 61.47           C
ATOM   3436  CG  TYR D 435      45.159 -30.557  24.585  1.00 61.47           C
ATOM   3437  CD1 TYR D 435      45.454 -30.728  25.918  1.00 61.47           C
ATOM   3438  CD2 TYR D 435      45.435 -29.346  23.994  1.00 61.47           C
ATOM   3439  CE1 TYR D 435      46.016 -29.707  26.649  1.00 61.47           C
ATOM   3440  CE2 TYR D 435      45.996 -28.322  24.719  1.00 61.47           C
ATOM   3441  CZ  TYR D 435      46.283 -28.500  26.050  1.00 61.47           C
ATOM   3442  OH  TYR D 435      46.859 -27.449  26.795  1.00 61.47           O
ATOM   3443  C   TYR D 435      42.663 -31.860  25.381  1.00 61.47           C
ATOM   3444  O   TYR D 435      42.437 -30.900  26.117  1.00 61.47           O
ATOM   3445  N   VAL D 436      42.583 -33.134  25.828  1.00 84.28           N
ATOM   3446  CA  VAL D 436      42.221 -33.382  27.197  1.00 84.28           C
ATOM   3447  CB  VAL D 436      40.893 -34.064  27.348  1.00 84.28           C
ATOM   3448  CG1 VAL D 436      40.976 -35.446  26.680  1.00 84.28           C
ATOM   3449  CG2 VAL D 436      40.537 -34.118  28.843  1.00 84.28           C
ATOM   3450  C   VAL D 436      43.248 -34.277  27.812  1.00 84.28           C
ATOM   3451  O   VAL D 436      43.757 -35.192  27.168  1.00 84.28           O
ATOM   3452  N   LYS D 437      43.581 -34.024  29.095  1.00 40.17           N
ATOM   3453  CA  LYS D 437      44.559 -34.832  29.760  1.00 40.17           C
ATOM   3454  CB  LYS D 437      45.630 -34.013  30.501  1.00 40.17           C
ATOM   3455  CG  LYS D 437      46.532 -33.212  29.560  1.00 40.17           C
ATOM   3456  CD  LYS D 437      47.386 -32.159  30.268  1.00 40.17           C
ATOM   3457  CE  LYS D 437      48.287 -31.366  29.320  1.00 40.17           C
ATOM   3458  NZ  LYS D 437      49.072 -30.370  30.083  1.00 40.17           N
ATOM   3459  C   LYS D 437      43.857 -35.683  30.772  1.00 40.17           C
ATOM   3460  O   LYS D 437      43.414 -35.214  31.820  1.00 40.17           O
ATOM   3461  N   HIS D 438      43.739 -36.977  30.433  1.00 66.54           N
ATOM   3462  CA  HIS D 438      43.152 -38.034  31.202  1.00 66.54           C
ATOM   3463  ND1 HIS D 438      42.930 -41.310  31.895  1.00 66.54           N
ATOM   3464  CG  HIS D 438      42.221 -40.390  31.156  0.00 66.54           C
ATOM   3465  CB  HIS D 438      42.852 -39.285  30.361  0.00 66.54           C
ATOM   3466  NE2 HIS D 438      40.780 -41.815  32.148  1.00 66.54           N
ATOM   3467  CD2 HIS D 438      40.909 -40.713  31.322  1.00 66.54           C
ATOM   3468  CE1 HIS D 438      42.020 -42.139  32.467  1.00 66.54           C
ATOM   3469  C   HIS D 438      44.096 -38.429  32.287  1.00 66.54           C
ATOM   3470  O   HIS D 438      43.708 -39.129  33.220  1.00 66.54           O
ATOM   3471  N   GLY D 439      45.369 -37.995  32.211  1.00 59.01           N
ATOM   3472  CA  GLY D 439      46.316 -38.552  33.126  1.00 59.01           C
ATOM   3473  C   GLY D 439      46.969 -39.668  32.377  1.00 59.01           C
ATOM   3474  O   GLY D 439      46.602 -40.836  32.494  1.00 59.01           O
ATOM   3475  N   SER D 440      47.952 -39.281  31.540  1.00 94.16           N
ATOM   3476  CA  SER D 440      48.701 -40.160  30.693  1.00 94.16           C
ATOM   3477  CB  SER D 440      49.088 -41.474  31.393  1.00 94.16           C
ATOM   3478  OG  SER D 440      49.827 -42.299  30.506  0.00 94.16           O
ATOM   3479  C   SER D 440      47.874 -40.499  29.497  1.00 94.16           C
ATOM   3480  O   SER D 440      48.355 -41.137  28.563  1.00 94.16           O
ATOM   3481  N   LYS D 441      46.612 -40.048  29.463  1.00108.34           N
ATOM   3482  CA  LYS D 441      45.849 -40.278  28.274  1.00108.34           C
ATOM   3483  CB  LYS D 441      44.476 -40.929  28.527  1.00108.34           C
ATOM   3484  CG  LYS D 441      43.661 -41.163  27.251  1.00108.34           C
ATOM   3485  CD  LYS D 441      44.252 -42.212  26.308  0.00108.34           C
ATOM   3486  CE  LYS D 441      43.424 -42.424  25.038  0.00108.34           C
ATOM   3487  NZ  LYS D 441      42.088 -42.957  25.382  0.00108.34           N
ATOM   3488  C   LYS D 441      45.599 -38.933  27.673  1.00108.34           C
ATOM   3489  O   LYS D 441      44.999 -38.068  28.307  1.00108.34           O
ATOM   3490  N   VAL D 442      46.072 -38.711  26.432  1.00 33.69           N
ATOM   3491  CA  VAL D 442      45.859 -37.429  25.825  1.00 33.69           C
ATOM   3492  CB  VAL D 442      47.125 -36.766  25.365  1.00 33.69           C
ATOM   3493  CG1 VAL D 442      46.762 -35.452  24.652  1.00 33.69           C
ATOM   3494  CG2 VAL D 442      48.048 -36.579  26.581  1.00 33.69           C
ATOM   3495  C   VAL D 442      44.998 -37.627  24.621  1.00 33.69           C
ATOM   3496  O   VAL D 442      45.265 -38.485  23.780  1.00 33.69           O
ATOM   3497  N   THR D 443      43.919 -36.828  24.515  1.00 31.82           N
ATOM   3498  CA  THR D 443      43.052 -36.941  23.379  1.00 31.82           C
ATOM   3499  CB  THR D 443      41.663 -37.382  23.740  1.00 31.82           C
ATOM   3500  OG1 THR D 443      41.707 -38.641  24.397  1.00 31.82           O
ATOM   3501  CG2 THR D 443      40.826 -37.487  22.454  1.00 31.82           C
ATOM   3502  C   THR D 443      42.952 -35.584  22.761  1.00 31.82           C
ATOM   3503  O   THR D 443      42.809 -34.579  23.456  1.00 31.82           O
ATOM   3504  N   SER D 444      43.028 -35.520  21.420  1.00 33.04           N
ATOM   3505  CA  SER D 444      42.955 -34.246  20.769  1.00 33.04           C
ATOM   3506  CB  SER D 444      44.098 -34.000  19.769  1.00 33.04           C
ATOM   3507  OG  SER D 444      45.344 -33.973  20.450  1.00 33.04           O
ATOM   3508  C   SER D 444      41.679 -34.204  19.996  1.00 33.04           C
ATOM   3509  O   SER D 444      41.205 -35.227  19.503  1.00 33.04           O
ATOM   3510  N   MET D 445      41.065 -33.005  19.921  1.00101.78           N
ATOM   3511  CA  MET D 445      39.868 -32.835  19.152  1.00101.78           C
ATOM   3512  CB  MET D 445      38.625 -32.516  20.001  1.00101.78           C
ATOM   3513  CG  MET D 445      38.092 -33.715  20.786  1.00101.78           C
ATOM   3514  SD  MET D 445      37.378 -35.023  19.744  1.00101.78           S
ATOM   3515  CE  MET D 445      36.700 -35.988  21.124  1.00101.78           C
ATOM   3516  C   MET D 445      40.092 -31.672  18.240  1.00101.78           C
ATOM   3517  O   MET D 445      40.109 -30.519  18.666  1.00101.78           O
ATOM   3518  N   CYS D 446      40.283 -31.971  16.945  1.00 65.96           N
ATOM   3519  CA  CYS D 446      40.513 -30.996  15.918  1.00 65.96           C
ATOM   3520  CB  CYS D 446      41.077 -31.625  14.637  1.00 65.96           C
ATOM   3521  SG  CYS D 446      42.700 -32.360  14.986  1.00 65.96           S
ATOM   3522  C   CYS D 446      39.240 -30.265  15.615  1.00 65.96           C
ATOM   3523  O   CYS D 446      39.252 -29.200  14.997  1.00 65.96           O
ATOM   3524  N   ASP D 447      38.098 -30.892  15.950  1.00 76.17           N
ATOM   3525  CA  ASP D 447      36.792 -30.330  15.747  1.00 76.17           C
ATOM   3526  CB  ASP D 447      35.652 -31.367  15.829  1.00 76.17           C
ATOM   3527  CG  ASP D 447      35.600 -31.965  17.227  1.00 76.17           C
ATOM   3528  OD1 ASP D 447      36.682 -32.102  17.857  1.00 76.17           O
ATOM   3529  OD2 ASP D 447      34.473 -32.292  17.686  1.00 76.17           O
ATOM   3530  C   ASP D 447      36.505 -29.234  16.738  1.00 76.17           C
ATOM   3531  O   ASP D 447      35.622 -28.414  16.495  1.00 76.17           O
ATOM   3532  N   GLN D 448      37.190 -29.212  17.903  1.00 59.24           N
ATOM   3533  CA  GLN D 448      36.855 -28.239  18.912  1.00 59.24           C
ATOM   3534  CB  GLN D 448      36.249 -28.886  20.168  1.00 59.24           C
ATOM   3535  CG  GLN D 448      34.934 -29.615  19.871  1.00 59.24           C
ATOM   3536  CD  GLN D 448      34.409 -30.222  21.162  1.00 59.24           C
ATOM   3537  OE1 GLN D 448      35.178 -30.713  21.991  1.00 59.24           O
ATOM   3538  NE2 GLN D 448      33.064 -30.194  21.344  1.00 59.24           N
ATOM   3539  C   GLN D 448      38.071 -27.463  19.332  1.00 59.24           C
ATOM   3540  O   GLN D 448      39.188 -27.741  18.898  1.00 59.24           O
ATOM   3541  N   THR D 449      37.864 -26.430  20.186  1.00 49.70           N
ATOM   3542  CA  THR D 449      38.962 -25.603  20.612  1.00 49.70           C
ATOM   3543  CB  THR D 449      38.885 -24.194  20.102  1.00 49.70           C
ATOM   3544  OG1 THR D 449      37.756 -23.531  20.653  1.00 49.70           O
ATOM   3545  CG2 THR D 449      38.781 -24.229  18.567  1.00 49.70           C
ATOM   3546  C   THR D 449      38.990 -25.499  22.107  1.00 49.70           C
ATOM   3547  O   THR D 449      38.027 -25.823  22.798  1.00 49.70           O
ATOM   3548  N   GLN D 450      40.149 -25.062  22.642  1.00 79.36           N
ATOM   3549  CA  GLN D 450      40.295 -24.789  24.041  1.00 79.36           C
ATOM   3550  CB  GLN D 450      41.759 -24.671  24.496  1.00 79.36           C
ATOM   3551  CG  GLN D 450      42.570 -25.955  24.317  1.00 79.36           C
ATOM   3552  CD  GLN D 450      43.984 -25.677  24.807  1.00 79.36           C
ATOM   3553  OE1 GLN D 450      44.200 -25.369  25.978  1.00 79.36           O
ATOM   3554  NE2 GLN D 450      44.977 -25.772  23.882  1.00 79.36           N
ATOM   3555  C   GLN D 450      39.684 -23.436  24.193  1.00 79.36           C
ATOM   3556  O   GLN D 450      39.210 -22.861  23.215  1.00 79.36           O
ATOM   3557  N   LEU D 451      39.637 -22.898  25.423  1.00105.73           N
ATOM   3558  CA  LEU D 451      39.057 -21.594  25.570  1.00105.73           C
ATOM   3559  CB  LEU D 451      38.949 -21.160  27.047  1.00105.73           C
ATOM   3560  CG  LEU D 451      38.038 -19.946  27.333  1.00105.73           C
ATOM   3561  CD1 LEU D 451      38.187 -19.483  28.790  1.00105.73           C
ATOM   3562  CD2 LEU D 451      38.221 -18.805  26.326  1.00105.73           C
ATOM   3563  C   LEU D 451      39.996 -20.662  24.857  1.00105.73           C
ATOM   3564  O   LEU D 451      41.208 -20.728  25.063  1.00105.73           O
ATOM   3565  N   GLY D 452      39.462 -19.771  23.991  1.00 44.17           N
ATOM   3566  CA  GLY D 452      40.300 -18.893  23.225  1.00 44.17           C
ATOM   3567  C   GLY D 452      39.986 -17.458  23.521  1.00 44.17           C
ATOM   3568  O   GLY D 452      39.119 -17.141  24.338  1.00 44.17           O
ATOM   3569  N   TRP D 453      40.712 -16.548  22.830  1.00 87.91           N
ATOM   3570  CA  TRP D 453      40.578 -15.138  23.058  1.00 87.91           C
ATOM   3571  CB  TRP D 453      41.925 -14.481  23.395  1.00 87.91           C
ATOM   3572  CG  TRP D 453      42.592 -15.025  24.635  1.00 87.91           C
ATOM   3573  CD2 TRP D 453      43.376 -16.229  24.649  1.00 87.91           C
ATOM   3574  CD1 TRP D 453      42.603 -14.541  25.910  1.00 87.91           C
ATOM   3575  NE1 TRP D 453      43.354 -15.363  26.717  1.00 87.91           N
ATOM   3576  CE2 TRP D 453      43.834 -16.407  25.953  1.00 87.91           C
ATOM   3577  CE3 TRP D 453      43.688 -17.113  23.656  1.00 87.91           C
ATOM   3578  CZ2 TRP D 453      44.615 -17.477  26.286  1.00 87.91           C
ATOM   3579  CZ3 TRP D 453      44.476 -18.190  23.995  1.00 87.91           C
ATOM   3580  CH2 TRP D 453      44.932 -18.368  25.284  1.00 87.91           C
ATOM   3581  C   TRP D 453      40.110 -14.476  21.794  1.00 87.91           C
ATOM   3582  O   TRP D 453      40.611 -14.750  20.704  1.00 87.91           O
ATOM   3583  N   ALA D 454      39.118 -13.572  21.919  1.00 40.73           N
ATOM   3584  CA  ALA D 454      38.646 -12.813  20.797  1.00 40.73           C
ATOM   3585  CB  ALA D 454      37.204 -13.158  20.383  1.00 40.73           C
ATOM   3586  C   ALA D 454      38.650 -11.385  21.246  1.00 40.73           C
ATOM   3587  O   ALA D 454      38.264 -11.084  22.374  1.00 40.73           O
ATOM   3588  N   HIS D 455      39.116 -10.465  20.377  1.00 55.40           N
ATOM   3589  CA  HIS D 455      39.138  -9.074  20.728  1.00 55.40           C
ATOM   3590  ND1 HIS D 455      42.417 -10.153  21.240  1.00 55.40           N
ATOM   3591  CG  HIS D 455      41.676  -9.047  20.885  1.00 55.40           C
ATOM   3592  CB  HIS D 455      40.380  -8.661  21.537  1.00 55.40           C
ATOM   3593  NE2 HIS D 455      43.525  -9.150  19.596  1.00 55.40           N
ATOM   3594  CD2 HIS D 455      42.368  -8.447  19.879  1.00 55.40           C
ATOM   3595  CE1 HIS D 455      43.511 -10.166  20.438  1.00 55.40           C
ATOM   3596  C   HIS D 455      39.158  -8.293  19.454  1.00 55.40           C
ATOM   3597  O   HIS D 455      39.520  -8.815  18.401  1.00 55.40           O
ATOM   3598  N   SER D 456      38.772  -7.005  19.516  1.00 33.41           N
ATOM   3599  CA  SER D 456      38.768  -6.206  18.326  1.00 33.41           C
ATOM   3600  CB  SER D 456      38.135  -4.816  18.517  1.00 33.41           C
ATOM   3601  OG  SER D 456      38.911  -4.048  19.425  1.00 33.41           O
ATOM   3602  C   SER D 456      40.194  -6.016  17.914  1.00 33.41           C
ATOM   3603  O   SER D 456      41.117  -6.269  18.685  1.00 33.41           O
ATOM   3604  N   THR D 457      40.407  -5.531  16.679  1.00108.62           N
ATOM   3605  CA  THR D 457      41.717  -5.379  16.106  1.00108.62           C
ATOM   3606  CB  THR D 457      41.675  -4.793  14.725  1.00108.62           C
ATOM   3607  OG1 THR D 457      42.965  -4.838  14.133  1.00108.62           O
ATOM   3608  CG2 THR D 457      41.182  -3.338  14.820  1.00108.62           C
ATOM   3609  C   THR D 457      42.552  -4.461  16.958  1.00108.62           C
ATOM   3610  O   THR D 457      43.775  -4.580  16.990  1.00108.62           O
ATOM   3611  N   ASP D 458      41.916  -3.473  17.608  1.00110.65           N
ATOM   3612  CA  ASP D 458      42.567  -2.502  18.455  1.00110.65           C
ATOM   3613  CB  ASP D 458      41.616  -1.362  18.865  1.00110.65           C
ATOM   3614  CG  ASP D 458      42.375  -0.384  19.752  1.00110.65           C
ATOM   3615  OD1 ASP D 458      43.614  -0.255  19.564  1.00110.65           O
ATOM   3616  OD2 ASP D 458      41.729   0.241  20.635  1.00110.65           O
ATOM   3617  C   ASP D 458      43.057  -3.127  19.732  1.00110.65           C
ATOM   3618  O   ASP D 458      44.021  -2.641  20.322  1.00110.65           O
ATOM   3619  N   ASN D 459      42.421  -4.231  20.178  1.00 78.21           N
ATOM   3620  CA  ASN D 459      42.700  -4.879  21.437  1.00 78.21           C
ATOM   3621  CB  ASN D 459      44.200  -4.943  21.783  1.00 78.21           C
ATOM   3622  CG  ASN D 459      44.884  -5.864  20.789  1.00 78.21           C
ATOM   3623  OD1 ASN D 459      44.631  -7.068  20.760  1.00 78.21           O
ATOM   3624  ND2 ASN D 459      45.772  -5.286  19.938  1.00 78.21           N
ATOM   3625  C   ASN D 459      41.999  -4.194  22.583  1.00 78.21           C
ATOM   3626  O   ASN D 459      42.408  -4.338  23.735  1.00 78.21           O
ATOM   3627  N   SER D 460      40.935  -3.414  22.296  1.00 93.77           N
ATOM   3628  CA  SER D 460      40.156  -2.759  23.322  1.00 93.77           C
ATOM   3629  CB  SER D 460      39.239  -1.663  22.756  1.00 93.77           C
ATOM   3630  OG  SER D 460      38.503  -1.052  23.805  1.00 93.77           O
ATOM   3631  C   SER D 460      39.275  -3.721  24.075  1.00 93.77           C
ATOM   3632  O   SER D 460      39.469  -3.958  25.267  1.00 93.77           O
ATOM   3633  N   ASN D 461      38.279  -4.312  23.379  1.00 49.51           N
ATOM   3634  CA  ASN D 461      37.318  -5.171  24.017  1.00 49.51           C
ATOM   3635  CB  ASN D 461      35.886  -5.004  23.478  1.00 49.51           C
ATOM   3636  CG  ASN D 461      35.384  -3.620  23.866  1.00 49.51           C
ATOM   3637  OD1 ASN D 461      35.650  -3.131  24.963  1.00 49.51           O
ATOM   3638  ND2 ASN D 461      34.635  -2.968  22.938  1.00 49.51           N
ATOM   3639  C   ASN D 461      37.719  -6.590  23.760  1.00 49.51           C
ATOM   3640  O   ASN D 461      38.048  -6.958  22.632  1.00 49.51           O
ATOM   3641  N   TRP D 462      37.683  -7.415  24.829  1.00 79.87           N
ATOM   3642  CA  TRP D 462      38.096  -8.792  24.805  1.00 79.87           C
ATOM   3643  CB  TRP D 462      39.320  -9.057  25.699  1.00 79.87           C
ATOM   3644  CG  TRP D 462      40.613  -8.472  25.185  1.00 79.87           C
ATOM   3645  CD2 TRP D 462      41.804  -9.239  24.949  1.00 79.87           C
ATOM   3646  CD1 TRP D 462      40.927  -7.175  24.904  1.00 79.87           C
ATOM   3647  NE1 TRP D 462      42.233  -7.088  24.486  1.00 79.87           N
ATOM   3648  CE2 TRP D 462      42.787  -8.350  24.515  1.00 79.87           C
ATOM   3649  CE3 TRP D 462      42.058 -10.573  25.086  1.00 79.87           C
ATOM   3650  CZ2 TRP D 462      44.046  -8.785  24.213  1.00 79.87           C
ATOM   3651  CZ3 TRP D 462      43.327 -11.009  24.775  1.00 79.87           C
ATOM   3652  CH2 TRP D 462      44.301 -10.132  24.346  1.00 79.87           C
ATOM   3653  C   TRP D 462      36.995  -9.654  25.347  1.00 79.87           C
ATOM   3654  O   TRP D 462      36.114  -9.190  26.070  1.00 79.87           O
ATOM   3655  N   GLN D 463      37.024 -10.951  24.973  1.00105.57           N
ATOM   3656  CA  GLN D 463      36.066 -11.922  25.418  1.00105.57           C
ATOM   3657  CB  GLN D 463      34.766 -11.881  24.599  1.00105.57           C
ATOM   3658  CG  GLN D 463      34.983 -12.204  23.121  1.00105.57           C
ATOM   3659  CD  GLN D 463      33.698 -11.881  22.373  1.00105.57           C
ATOM   3660  OE1 GLN D 463      33.674 -11.851  21.144  1.00105.57           O
ATOM   3661  NE2 GLN D 463      32.600 -11.620  23.132  1.00105.57           N
ATOM   3662  C   GLN D 463      36.692 -13.277  25.249  1.00105.57           C
ATOM   3663  O   GLN D 463      37.723 -13.413  24.594  1.00105.57           O
ATOM   3664  N   CYS D 464      36.090 -14.318  25.866  1.00 45.55           N
ATOM   3665  CA  CYS D 464      36.601 -15.660  25.769  1.00 45.55           C
ATOM   3666  CB  CYS D 464      36.756 -16.333  27.141  1.00 45.55           C
ATOM   3667  SG  CYS D 464      37.906 -15.398  28.184  1.00 45.55           S
ATOM   3668  C   CYS D 464      35.596 -16.449  24.988  1.00 45.55           C
ATOM   3669  O   CYS D 464      34.404 -16.158  25.055  1.00 45.55           O
ATOM   3670  N   TYR D 465      36.050 -17.444  24.190  1.00 60.79           N
ATOM   3671  CA  TYR D 465      35.106 -18.213  23.427  1.00 60.79           C
ATOM   3672  CB  TYR D 465      34.880 -17.688  22.000  1.00 60.79           C
ATOM   3673  CG  TYR D 465      36.108 -17.922  21.188  1.00 60.79           C
ATOM   3674  CD1 TYR D 465      37.190 -17.077  21.275  1.00 60.79           C
ATOM   3675  CD2 TYR D 465      36.168 -18.993  20.325  1.00 60.79           C
ATOM   3676  CE1 TYR D 465      38.316 -17.303  20.518  1.00 60.79           C
ATOM   3677  CE2 TYR D 465      37.290 -19.224  19.566  1.00 60.79           C
ATOM   3678  CZ  TYR D 465      38.367 -18.377  19.662  1.00 60.79           C
ATOM   3679  OH  TYR D 465      39.519 -18.611  18.883  1.00 60.79           O
ATOM   3680  C   TYR D 465      35.577 -19.631  23.292  1.00 60.79           C
ATOM   3681  O   TYR D 465      36.728 -19.960  23.571  1.00 60.79           O
ATOM   3682  N   TYR D 466      34.650 -20.515  22.867  1.00107.23           N
ATOM   3683  CA  TYR D 466      34.911 -21.911  22.647  1.00107.23           C
ATOM   3684  CB  TYR D 466      34.114 -22.773  23.645  1.00107.23           C
ATOM   3685  CG  TYR D 466      34.391 -24.224  23.465  1.00107.23           C
ATOM   3686  CD1 TYR D 466      33.678 -24.974  22.558  1.00107.23           C
ATOM   3687  CD2 TYR D 466      35.365 -24.835  24.220  1.00107.23           C
ATOM   3688  CE1 TYR D 466      33.936 -26.316  22.405  1.00107.23           C
ATOM   3689  CE2 TYR D 466      35.626 -26.176  24.070  1.00107.23           C
ATOM   3690  CZ  TYR D 466      34.912 -26.918  23.162  1.00107.23           C
ATOM   3691  OH  TYR D 466      35.184 -28.294  23.012  1.00107.23           O
ATOM   3692  C   TYR D 466      34.352 -22.180  21.283  1.00107.23           C
ATOM   3693  O   TYR D 466      33.293 -21.658  20.940  1.00107.23           O
ATOM   3694  N   ALA D 467      35.040 -22.994  20.458  1.00 36.50           N
ATOM   3695  CA  ALA D 467      34.546 -23.220  19.126  1.00 36.50           C
ATOM   3696  CB  ALA D 467      35.515 -22.745  18.032  1.00 36.50           C
ATOM   3697  C   ALA D 467      34.342 -24.684  18.891  1.00 36.50           C
ATOM   3698  O   ALA D 467      35.066 -25.524  19.423  1.00 36.50           O
ATOM   3699  N   THR D 468      33.308 -25.014  18.088  1.00 36.65           N
ATOM   3700  CA  THR D 468      33.043 -26.369  17.695  1.00 36.65           C
ATOM   3701  CB  THR D 468      31.811 -26.948  18.325  1.00 36.65           C
ATOM   3702  OG1 THR D 468      31.927 -26.928  19.740  1.00 36.65           O
ATOM   3703  CG2 THR D 468      31.636 -28.393  17.827  1.00 36.65           C
ATOM   3704  C   THR D 468      32.807 -26.334  16.215  1.00 36.65           C
ATOM   3705  O   THR D 468      32.169 -25.410  15.714  1.00 36.65           O
ATOM   3706  N   LYS D 469      33.310 -27.344  15.472  1.00 99.60           N
ATOM   3707  CA  LYS D 469      33.140 -27.353  14.042  1.00 99.60           C
ATOM   3708  CB  LYS D 469      34.219 -28.178  13.322  1.00 99.60           C
ATOM   3709  CG  LYS D 469      34.237 -27.973  11.810  1.00 99.60           C
ATOM   3710  CD  LYS D 469      35.488 -28.533  11.130  1.00 99.60           C
ATOM   3711  CE  LYS D 469      35.517 -30.061  11.066  1.00 99.60           C
ATOM   3712  NZ  LYS D 469      36.742 -30.518  10.373  1.00 99.60           N
ATOM   3713  C   LYS D 469      31.811 -27.980  13.766  1.00 99.60           C
ATOM   3714  O   LYS D 469      31.681 -29.202  13.702  1.00 99.60           O
ATOM   3715  N   MET D 470      30.768 -27.131  13.730  1.00116.49           N
ATOM   3716  CA  MET D 470      29.416 -27.576  13.557  1.00116.49           C
ATOM   3717  CB  MET D 470      28.400 -26.528  14.042  1.00116.49           C
ATOM   3718  CG  MET D 470      26.954 -27.027  14.036  1.00116.49           C
ATOM   3719  SD  MET D 470      25.754 -25.865  14.755  1.00116.49           S
ATOM   3720  CE  MET D 470      25.902 -24.633  13.430  1.00116.49           C
ATOM   3721  C   MET D 470      28.981 -27.984  12.200  1.00116.49           C
ATOM   3722  O   MET D 470      28.631 -29.138  12.009  1.00116.49           O
ATOM   3723  N   HIS D 471      29.037 -27.092  11.192  1.00 85.07           N
ATOM   3724  CA  HIS D 471      28.396 -27.521   9.980  1.00 85.07           C
ATOM   3725  ND1 HIS D 471      27.085 -24.468  10.318  1.00 85.07           N
ATOM   3726  CG  HIS D 471      26.950 -25.504   9.422  1.00 85.07           C
ATOM   3727  CB  HIS D 471      28.077 -26.389   8.971  1.00 85.07           C
ATOM   3728  NE2 HIS D 471      24.940 -24.525   9.733  1.00 85.07           N
ATOM   3729  CD2 HIS D 471      25.634 -25.525   9.075  1.00 85.07           C
ATOM   3730  CE1 HIS D 471      25.854 -23.917  10.468  1.00 85.07           C
ATOM   3731  C   HIS D 471      29.194 -28.638   9.402  1.00 85.07           C
ATOM   3732  O   HIS D 471      28.652 -29.655   8.971  1.00 85.07           O
ATOM   3733  N   PRO D 472      30.479 -28.484   9.426  1.00116.90           N
ATOM   3734  CA  PRO D 472      31.189 -29.644   8.995  1.00116.90           C
ATOM   3735  CD  PRO D 472      30.874 -27.371   8.572  1.00116.90           C
ATOM   3736  CB  PRO D 472      31.255 -29.515   7.482  1.00116.90           C
ATOM   3737  CG  PRO D 472      31.424 -27.998   7.275  1.00116.90           C
ATOM   3738  C   PRO D 472      32.547 -29.563   9.612  1.00116.90           C
ATOM   3739  O   PRO D 472      33.284 -28.582   9.314  1.00116.90           O
ATOM   3740  OXT PRO D 472      32.885 -30.481  10.406  1.00116.90           O
TER    3741      PRO D 472
ATOM   3742  N   PHE E 473      66.851  -6.586  -6.177  1.00135.12           N
ATOM   3743  CA  PHE E 473      67.245  -7.588  -5.161  1.00135.12           C
ATOM   3744  CB  PHE E 473      66.335  -8.825  -5.239  1.00135.12           C
ATOM   3745  CG  PHE E 473      64.971  -8.393  -4.824  1.00135.12           C
ATOM   3746  CD1 PHE E 473      64.634  -8.334  -3.492  1.00135.12           C
ATOM   3747  CD2 PHE E 473      64.030  -8.044  -5.766  1.00135.12           C
ATOM   3748  CE1 PHE E 473      63.376  -7.937  -3.104  1.00135.12           C
ATOM   3749  CE2 PHE E 473      62.770  -7.646  -5.383  1.00135.12           C
ATOM   3750  CZ  PHE E 473      62.443  -7.588  -4.050  1.00135.12           C
ATOM   3751  C   PHE E 473      68.661  -8.022  -5.355  1.00135.12           C
ATOM   3752  O   PHE E 473      69.094  -8.327  -6.466  1.00135.12           O
ATOM   3753  N   PRO E 474      69.381  -8.024  -4.263  1.00 68.80           N
ATOM   3754  CA  PRO E 474      70.777  -8.378  -4.302  1.00 68.80           C
ATOM   3755  CD  PRO E 474      69.108  -7.026  -3.240  1.00 68.80           C
ATOM   3756  CB  PRO E 474      71.391  -7.809  -3.024  1.00 68.80           C
ATOM   3757  CG  PRO E 474      70.478  -6.623  -2.674  1.00 68.80           C
ATOM   3758  C   PRO E 474      71.010  -9.851  -4.433  1.00 68.80           C
ATOM   3759  O   PRO E 474      70.099 -10.635  -4.172  1.00 68.80           O
ATOM   3760  N   LYS E 475      72.219 -10.227  -4.895  1.00 99.55           N
ATOM   3761  CA  LYS E 475      72.652 -11.589  -5.003  1.00 99.55           C
ATOM   3762  CB  LYS E 475      73.976 -11.726  -5.777  1.00 99.55           C
ATOM   3763  CG  LYS E 475      74.469 -13.169  -5.911  1.00 99.55           C
ATOM   3764  CD  LYS E 475      75.616 -13.329  -6.913  1.00 99.55           C
ATOM   3765  CE  LYS E 475      76.127 -14.766  -7.040  1.00 99.55           C
ATOM   3766  NZ  LYS E 475      75.175 -15.575  -7.833  1.00 99.55           N
ATOM   3767  C   LYS E 475      72.890 -12.121  -3.626  1.00 99.55           C
ATOM   3768  O   LYS E 475      72.612 -13.287  -3.345  1.00 99.55           O
ATOM   3769  N   GLN E 476      73.445 -11.268  -2.735  1.00 80.14           N
ATOM   3770  CA  GLN E 476      73.753 -11.703  -1.402  1.00 80.14           C
ATOM   3771  CB  GLN E 476      75.256 -11.928  -1.171  1.00 80.14           C
ATOM   3772  CG  GLN E 476      75.833 -13.062  -2.020  1.00 80.14           C
ATOM   3773  CD  GLN E 476      77.316 -13.191  -1.702  1.00 80.14           C
ATOM   3774  OE1 GLN E 476      77.849 -12.465  -0.865  1.00 80.14           O
ATOM   3775  NE2 GLN E 476      78.004 -14.139  -2.394  1.00 80.14           N
ATOM   3776  C   GLN E 476      73.295 -10.656  -0.437  1.00 80.14           C
ATOM   3777  O   GLN E 476      73.207  -9.478  -0.776  1.00 80.14           O
ATOM   3778  N   PHE E 477      72.953 -11.079   0.802  1.00104.45           N
ATOM   3779  CA  PHE E 477      72.534 -10.130   1.795  1.00104.45           C
ATOM   3780  CB  PHE E 477      71.025  -9.834   1.750  1.00104.45           C
ATOM   3781  CG  PHE E 477      70.749  -8.765   2.748  1.00104.45           C
ATOM   3782  CD1 PHE E 477      70.930  -7.442   2.417  1.00104.45           C
ATOM   3783  CD2 PHE E 477      70.312  -9.082   4.013  1.00104.45           C
ATOM   3784  CE1 PHE E 477      70.676  -6.448   3.332  1.00104.45           C
ATOM   3785  CE2 PHE E 477      70.057  -8.092   4.933  1.00104.45           C
ATOM   3786  CZ  PHE E 477      70.241  -6.773   4.594  1.00104.45           C
ATOM   3787  C   PHE E 477      72.840 -10.680   3.158  1.00104.45           C
ATOM   3788  O   PHE E 477      72.708 -11.878   3.409  1.00104.45           O
ATOM   3789  N   ASP E 478      73.270  -9.795   4.081  1.00 89.68           N
ATOM   3790  CA  ASP E 478      73.573 -10.188   5.428  1.00 89.68           C
ATOM   3791  CB  ASP E 478      75.056 -10.562   5.610  1.00 89.68           C
ATOM   3792  CG  ASP E 478      75.247 -11.251   6.954  1.00 89.68           C
ATOM   3793  OD1 ASP E 478      74.374 -11.077   7.845  1.00 89.68           O
ATOM   3794  OD2 ASP E 478      76.274 -11.965   7.103  1.00 89.68           O
ATOM   3795  C   ASP E 478      73.285  -8.988   6.285  1.00 89.68           C
ATOM   3796  O   ASP E 478      73.933  -7.952   6.155  1.00 89.68           O
ATOM   3797  N   TRP E 479      72.302  -9.103   7.197  1.00103.84           N
ATOM   3798  CA  TRP E 479      71.885  -8.012   8.035  1.00103.84           C
ATOM   3799  CB  TRP E 479      70.573  -8.268   8.790  1.00103.84           C
ATOM   3800  CG  TRP E 479      69.371  -8.166   7.882  1.00103.84           C
ATOM   3801  CD2 TRP E 479      68.849  -6.918   7.398  1.00103.84           C
ATOM   3802  CD1 TRP E 479      68.597  -9.146   7.333  1.00103.84           C
ATOM   3803  NE1 TRP E 479      67.621  -8.585   6.542  1.00103.84           N
ATOM   3804  CE2 TRP E 479      67.766  -7.214   6.572  1.00103.84           C
ATOM   3805  CE3 TRP E 479      69.244  -5.630   7.621  1.00103.84           C
ATOM   3806  CZ2 TRP E 479      67.058  -6.223   5.954  1.00103.84           C
ATOM   3807  CZ3 TRP E 479      68.526  -4.632   7.000  1.00103.84           C
ATOM   3808  CH2 TRP E 479      67.453  -4.923   6.183  1.00103.84           C
ATOM   3809  C   TRP E 479      72.962  -7.635   8.999  1.00103.84           C
ATOM   3810  O   TRP E 479      72.916  -6.555   9.587  1.00103.84           O
ATOM   3811  N   ARG E 480      73.886  -8.571   9.274  1.00101.05           N
ATOM   3812  CA  ARG E 480      75.009  -8.327  10.132  1.00101.05           C
ATOM   3813  CB  ARG E 480      75.779  -9.616  10.458  1.00101.05           C
ATOM   3814  CG  ARG E 480      74.947 -10.610  11.274  1.00101.05           C
ATOM   3815  CD  ARG E 480      75.657 -11.939  11.530  1.00101.05           C
ATOM   3816  NE  ARG E 480      75.895 -12.568  10.201  1.00101.05           N
ATOM   3817  CZ  ARG E 480      76.543 -13.765  10.115  1.00101.05           C
ATOM   3818  NH1 ARG E 480      76.953 -14.403  11.250  1.00101.05           N
ATOM   3819  NH2 ARG E 480      76.783 -14.323   8.892  1.00101.05           N
ATOM   3820  C   ARG E 480      75.941  -7.369   9.459  1.00101.05           C
ATOM   3821  O   ARG E 480      76.594  -6.568  10.125  1.00101.05           O
ATOM   3822  N   ASN E 481      76.076  -7.447   8.119  1.00 65.48           N
ATOM   3823  CA  ASN E 481      76.993  -6.539   7.495  1.00 65.48           C
ATOM   3824  CB  ASN E 481      78.273  -7.243   7.004  1.00 65.48           C
ATOM   3825  CG  ASN E 481      79.298  -6.193   6.596  1.00 65.48           C
ATOM   3826  OD1 ASN E 481      78.989  -5.251   5.869  1.00 65.48           O
ATOM   3827  ND2 ASN E 481      80.559  -6.356   7.080  1.00 65.48           N
ATOM   3828  C   ASN E 481      76.356  -5.897   6.303  1.00 65.48           C
ATOM   3829  O   ASN E 481      76.427  -6.424   5.192  1.00 65.48           O
ATOM   3830  N   VAL E 482      75.724  -4.723   6.498  1.00130.63           N
ATOM   3831  CA  VAL E 482      75.224  -4.003   5.370  1.00130.63           C
ATOM   3832  CB  VAL E 482      73.771  -3.607   5.495  1.00130.63           C
ATOM   3833  CG1 VAL E 482      72.927  -4.893   5.484  1.00130.63           C
ATOM   3834  CG2 VAL E 482      73.545  -2.796   6.780  1.00130.63           C
ATOM   3835  C   VAL E 482      76.108  -2.793   5.272  1.00130.63           C
ATOM   3836  O   VAL E 482      75.943  -1.796   5.972  1.00130.63           O
ATOM   3837  N   SER E 483      77.093  -2.849   4.364  1.00 51.25           N
ATOM   3838  CA  SER E 483      78.011  -1.756   4.241  1.00 51.25           C
ATOM   3839  CB  SER E 483      77.345  -0.457   3.751  1.00 51.25           C
ATOM   3840  OG  SER E 483      76.829  -0.636   2.440  1.00 51.25           O
ATOM   3841  C   SER E 483      78.670  -1.478   5.565  1.00 51.25           C
ATOM   3842  O   SER E 483      78.806  -0.324   5.970  1.00 51.25           O
ATOM   3843  N   ASN E 484      79.123  -2.550   6.249  1.00 67.56           N
ATOM   3844  CA  ASN E 484      79.845  -2.514   7.497  1.00 67.56           C
ATOM   3845  CB  ASN E 484      81.020  -1.522   7.472  1.00 67.56           C
ATOM   3846  CG  ASN E 484      82.074  -2.086   6.528  1.00 67.56           C
ATOM   3847  OD1 ASN E 484      82.444  -3.256   6.622  1.00 67.56           O
ATOM   3848  ND2 ASN E 484      82.565  -1.238   5.586  1.00 67.56           N
ATOM   3849  C   ASN E 484      78.972  -2.183   8.679  1.00 67.56           C
ATOM   3850  O   ASN E 484      79.473  -2.091   9.798  1.00 67.56           O
ATOM   3851  N   VAL E 485      77.644  -2.048   8.513  1.00 48.96           N
ATOM   3852  CA  VAL E 485      76.827  -1.784   9.673  1.00 48.96           C
ATOM   3853  CB  VAL E 485      75.695  -0.836   9.402  1.00 48.96           C
ATOM   3854  CG1 VAL E 485      74.846  -0.708  10.677  1.00 48.96           C
ATOM   3855  CG2 VAL E 485      76.279   0.496   8.899  1.00 48.96           C
ATOM   3856  C   VAL E 485      76.211  -3.082  10.125  1.00 48.96           C
ATOM   3857  O   VAL E 485      75.865  -3.926   9.301  1.00 48.96           O
ATOM   3858  N   ASN E 486      76.061  -3.280  11.461  1.00 74.12           N
ATOM   3859  CA  ASN E 486      75.486  -4.498  11.983  1.00 74.12           C
ATOM   3860  CB  ASN E 486      76.374  -5.194  13.028  1.00 74.12           C
ATOM   3861  CG  ASN E 486      75.657  -6.454  13.495  1.00 74.12           C
ATOM   3862  OD1 ASN E 486      75.050  -7.171  12.698  1.00 74.12           O
ATOM   3863  ND2 ASN E 486      75.714  -6.725  14.824  1.00 74.12           N
ATOM   3864  C   ASN E 486      74.178  -4.193  12.667  1.00 74.12           C
ATOM   3865  O   ASN E 486      74.115  -3.362  13.569  1.00 74.12           O
ATOM   3866  N   TYR E 487      73.086  -4.785  12.143  1.00138.46           N
ATOM   3867  CA  TYR E 487      71.718  -4.745  12.601  1.00138.46           C
ATOM   3868  CB  TYR E 487      70.712  -4.740  11.444  1.00138.46           C
ATOM   3869  CG  TYR E 487      70.909  -3.414  10.797  1.00138.46           C
ATOM   3870  CD1 TYR E 487      70.336  -2.286  11.341  1.00138.46           C
ATOM   3871  CD2 TYR E 487      71.672  -3.292   9.661  1.00138.46           C
ATOM   3872  CE1 TYR E 487      70.513  -1.055  10.758  1.00138.46           C
ATOM   3873  CE2 TYR E 487      71.851  -2.062   9.075  1.00138.46           C
ATOM   3874  CZ  TYR E 487      71.273  -0.942   9.620  1.00138.46           C
ATOM   3875  OH  TYR E 487      71.460   0.318   9.014  1.00138.46           O
ATOM   3876  C   TYR E 487      71.309  -5.801  13.603  1.00138.46           C
ATOM   3877  O   TYR E 487      70.251  -5.679  14.217  1.00138.46           O
ATOM   3878  N   VAL E 488      72.025  -6.940  13.696  1.00 66.47           N
ATOM   3879  CA  VAL E 488      71.547  -8.029  14.518  1.00 66.47           C
ATOM   3880  CB  VAL E 488      71.896  -9.374  13.942  1.00 66.47           C
ATOM   3881  CG1 VAL E 488      71.354 -10.478  14.870  1.00 66.47           C
ATOM   3882  CG2 VAL E 488      71.359  -9.441  12.500  1.00 66.47           C
ATOM   3883  C   VAL E 488      72.096  -7.975  15.915  1.00 66.47           C
ATOM   3884  O   VAL E 488      73.261  -7.649  16.135  1.00 66.47           O
ATOM   3885  N   SER E 489      71.239  -8.320  16.905  1.00 51.85           N
ATOM   3886  CA  SER E 489      71.617  -8.333  18.294  1.00 51.85           C
ATOM   3887  CB  SER E 489      70.415  -8.401  19.247  1.00 51.85           C
ATOM   3888  OG  SER E 489      69.717  -9.621  19.046  1.00 51.85           O
ATOM   3889  C   SER E 489      72.451  -9.558  18.526  1.00 51.85           C
ATOM   3890  O   SER E 489      72.483 -10.457  17.689  1.00 51.85           O
ATOM   3891  N   PRO E 490      73.108  -9.621  19.657  1.00 71.70           N
ATOM   3892  CA  PRO E 490      74.016 -10.705  19.937  1.00 71.70           C
ATOM   3893  CD  PRO E 490      73.506  -8.398  20.335  1.00 71.70           C
ATOM   3894  CB  PRO E 490      74.804 -10.275  21.172  1.00 71.70           C
ATOM   3895  CG  PRO E 490      74.808  -8.739  21.079  1.00 71.70           C
ATOM   3896  C   PRO E 490      73.371 -12.043  20.072  1.00 71.70           C
ATOM   3897  O   PRO E 490      72.179 -12.123  20.367  1.00 71.70           O
ATOM   3898  N   VAL E 491      74.156 -13.111  19.829  1.00 93.91           N
ATOM   3899  CA  VAL E 491      73.649 -14.448  19.922  1.00 93.91           C
ATOM   3900  CB  VAL E 491      74.541 -15.471  19.288  1.00 93.91           C
ATOM   3901  CG1 VAL E 491      75.671 -15.792  20.270  1.00 93.91           C
ATOM   3902  CG2 VAL E 491      73.700 -16.681  18.856  1.00 93.91           C
ATOM   3903  C   VAL E 491      73.532 -14.760  21.381  1.00 93.91           C
ATOM   3904  O   VAL E 491      74.333 -14.294  22.190  1.00 93.91           O
ATOM   3905  N   ARG E 492      72.502 -15.543  21.756  1.00111.09           N
ATOM   3906  CA  ARG E 492      72.284 -15.880  23.136  1.00111.09           C
ATOM   3907  CB  ARG E 492      71.008 -15.257  23.724  1.00111.09           C
ATOM   3908  CG  ARG E 492      71.055 -13.732  23.814  1.00111.09           C
ATOM   3909  CD  ARG E 492      69.825 -13.134  24.497  1.00111.09           C
ATOM   3910  NE  ARG E 492      69.808 -13.648  25.895  1.00111.09           N
ATOM   3911  CZ  ARG E 492      68.810 -13.277  26.749  1.00111.09           C
ATOM   3912  NH1 ARG E 492      67.828 -12.430  26.327  1.00111.09           N
ATOM   3913  NH2 ARG E 492      68.791 -13.752  28.028  1.00111.09           N
ATOM   3914  C   ARG E 492      72.124 -17.365  23.236  1.00111.09           C
ATOM   3915  O   ARG E 492      72.113 -18.070  22.227  1.00111.09           O
ATOM   3916  N   ASN E 493      72.035 -17.883  24.481  1.00 43.53           N
ATOM   3917  CA  ASN E 493      71.872 -19.298  24.672  1.00 43.53           C
ATOM   3918  CB  ASN E 493      73.001 -19.923  25.510  1.00 43.53           C
ATOM   3919  CG  ASN E 493      72.953 -21.435  25.345  1.00 43.53           C
ATOM   3920  OD1 ASN E 493      71.915 -22.007  25.015  1.00 43.53           O
ATOM   3921  ND2 ASN E 493      74.113 -22.105  25.582  1.00 43.53           N
ATOM   3922  C   ASN E 493      70.577 -19.534  25.401  1.00 43.53           C
ATOM   3923  O   ASN E 493      70.338 -18.981  26.473  1.00 43.53           O
ATOM   3924  N   GLN E 494      69.698 -20.366  24.807  1.00 67.00           N
ATOM   3925  CA  GLN E 494      68.415 -20.731  25.351  1.00 67.00           C
ATOM   3926  CB  GLN E 494      67.505 -21.434  24.326  1.00 67.00           C
ATOM   3927  CG  GLN E 494      68.039 -22.772  23.813  1.00 67.00           C
ATOM   3928  CD  GLN E 494      67.032 -23.316  22.807  1.00 67.00           C
ATOM   3929  OE1 GLN E 494      65.865 -23.534  23.128  1.00 67.00           O
ATOM   3930  NE2 GLN E 494      67.494 -23.530  21.546  1.00 67.00           N
ATOM   3931  C   GLN E 494      68.592 -21.618  26.541  1.00 67.00           C
ATOM   3932  O   GLN E 494      67.730 -21.672  27.418  1.00 67.00           O
ATOM   3933  N   GLY E 495      69.690 -22.395  26.571  1.00 27.87           N
ATOM   3934  CA  GLY E 495      69.919 -23.251  27.694  1.00 27.87           C
ATOM   3935  C   GLY E 495      69.023 -24.438  27.546  1.00 27.87           C
ATOM   3936  O   GLY E 495      68.643 -24.815  26.440  1.00 27.87           O
ATOM   3937  N   ALA E 496      68.678 -25.049  28.691  1.00 50.81           N
ATOM   3938  CA  ALA E 496      67.896 -26.245  28.797  1.00 50.81           C
ATOM   3939  CB  ALA E 496      67.813 -26.766  30.242  1.00 50.81           C
ATOM   3940  C   ALA E 496      66.484 -26.068  28.311  1.00 50.81           C
ATOM   3941  O   ALA E 496      65.915 -27.008  27.761  1.00 50.81           O
ATOM   3942  N   CYS E 497      65.853 -24.892  28.518  1.00132.35           N
ATOM   3943  CA  CYS E 497      64.449 -24.795  28.188  1.00132.35           C
ATOM   3944  CB  CYS E 497      63.682 -23.592  28.761  1.00132.35           C
ATOM   3945  SG  CYS E 497      63.101 -23.911  30.440  1.00132.35           S
ATOM   3946  C   CYS E 497      64.182 -24.761  26.722  1.00132.35           C
ATOM   3947  O   CYS E 497      64.977 -24.268  25.927  1.00132.35           O
ATOM   3948  N   GLY E 498      62.993 -25.272  26.340  1.00 60.62           N
ATOM   3949  CA  GLY E 498      62.622 -25.301  24.954  1.00 60.62           C
ATOM   3950  C   GLY E 498      62.046 -23.961  24.622  1.00 60.62           C
ATOM   3951  O   GLY E 498      60.874 -23.839  24.264  1.00 60.62           O
ATOM   3952  N   SER E 499      62.894 -22.924  24.772  1.00152.94           N
ATOM   3953  CA  SER E 499      62.608 -21.532  24.559  1.00152.94           C
ATOM   3954  CB  SER E 499      63.402 -20.600  25.494  1.00152.94           C
ATOM   3955  OG  SER E 499      62.852 -20.607  26.801  1.00152.94           O
ATOM   3956  C   SER E 499      62.861 -21.025  23.159  1.00152.94           C
ATOM   3957  O   SER E 499      62.718 -19.825  22.935  1.00152.94           O
ATOM   3958  N   CYS E 500      63.202 -21.874  22.171  1.00 66.45           N
ATOM   3959  CA  CYS E 500      63.653 -21.387  20.885  1.00 66.45           C
ATOM   3960  CB  CYS E 500      63.880 -22.524  19.873  1.00 66.45           C
ATOM   3961  SG  CYS E 500      62.366 -23.469  19.529  1.00 66.45           S
ATOM   3962  C   CYS E 500      62.697 -20.399  20.265  1.00 66.45           C
ATOM   3963  O   CYS E 500      63.124 -19.352  19.780  1.00 66.45           O
ATOM   3964  N   TYR E 501      61.381 -20.657  20.309  1.00 71.87           N
ATOM   3965  CA  TYR E 501      60.421 -19.792  19.672  1.00 71.87           C
ATOM   3966  CB  TYR E 501      58.967 -20.271  19.863  1.00 71.87           C
ATOM   3967  CG  TYR E 501      58.614 -20.194  21.313  1.00 71.87           C
ATOM   3968  CD1 TYR E 501      59.008 -21.178  22.190  1.00 71.87           C
ATOM   3969  CD2 TYR E 501      57.872 -19.139  21.796  1.00 71.87           C
ATOM   3970  CE1 TYR E 501      58.679 -21.106  23.525  1.00 71.87           C
ATOM   3971  CE2 TYR E 501      57.540 -19.061  23.129  1.00 71.87           C
ATOM   3972  CZ  TYR E 501      57.945 -20.045  23.998  1.00 71.87           C
ATOM   3973  OH  TYR E 501      57.606 -19.968  25.366  1.00 71.87           O
ATOM   3974  C   TYR E 501      60.522 -18.406  20.243  1.00 71.87           C
ATOM   3975  O   TYR E 501      60.368 -17.420  19.522  1.00 71.87           O
ATOM   3976  N   ALA E 502      60.722 -18.294  21.570  1.00 45.79           N
ATOM   3977  CA  ALA E 502      60.824 -17.012  22.213  1.00 45.79           C
ATOM   3978  CB  ALA E 502      60.898 -17.125  23.747  1.00 45.79           C
ATOM   3979  C   ALA E 502      62.059 -16.292  21.753  1.00 45.79           C
ATOM   3980  O   ALA E 502      62.019 -15.096  21.467  1.00 45.79           O
ATOM   3981  N   PHE E 503      63.199 -17.007  21.670  1.00 58.27           N
ATOM   3982  CA  PHE E 503      64.435 -16.389  21.273  1.00 58.27           C
ATOM   3983  CB  PHE E 503      65.647 -17.333  21.385  1.00 58.27           C
ATOM   3984  CG  PHE E 503      66.024 -17.424  22.828  1.00 58.27           C
ATOM   3985  CD1 PHE E 503      65.340 -18.238  23.703  1.00 58.27           C
ATOM   3986  CD2 PHE E 503      67.084 -16.685  23.303  1.00 58.27           C
ATOM   3987  CE1 PHE E 503      65.704 -18.304  25.029  1.00 58.27           C
ATOM   3988  CE2 PHE E 503      67.453 -16.747  24.626  1.00 58.27           C
ATOM   3989  CZ  PHE E 503      66.764 -17.561  25.492  1.00 58.27           C
ATOM   3990  C   PHE E 503      64.331 -15.898  19.860  1.00 58.27           C
ATOM   3991  O   PHE E 503      64.740 -14.779  19.552  1.00 58.27           O
ATOM   3992  N   SER E 504      63.771 -16.717  18.951  1.00 75.64           N
ATOM   3993  CA  SER E 504      63.664 -16.304  17.580  1.00 75.64           C
ATOM   3994  CB  SER E 504      63.038 -17.375  16.682  1.00 75.64           C
ATOM   3995  OG  SER E 504      63.916 -18.485  16.612  1.00 75.64           O
ATOM   3996  C   SER E 504      62.796 -15.090  17.509  1.00 75.64           C
ATOM   3997  O   SER E 504      63.098 -14.140  16.788  1.00 75.64           O
ATOM   3998  N   SER E 505      61.696 -15.084  18.278  1.00 38.38           N
ATOM   3999  CA  SER E 505      60.769 -13.989  18.247  1.00 38.38           C
ATOM   4000  CB  SER E 505      59.567 -14.198  19.183  1.00 38.38           C
ATOM   4001  OG  SER E 505      58.793 -15.304  18.744  1.00 38.38           O
ATOM   4002  C   SER E 505      61.450 -12.723  18.672  1.00 38.38           C
ATOM   4003  O   SER E 505      61.355 -11.710  17.982  1.00 38.38           O
ATOM   4004  N   MET E 506      62.162 -12.747  19.817  1.00137.64           N
ATOM   4005  CA  MET E 506      62.814 -11.564  20.310  1.00137.64           C
ATOM   4006  CB  MET E 506      63.460 -11.755  21.693  1.00137.64           C
ATOM   4007  CG  MET E 506      62.488 -11.565  22.864  1.00137.64           C
ATOM   4008  SD  MET E 506      61.115 -12.751  22.976  1.00137.64           S
ATOM   4009  CE  MET E 506      59.952 -11.768  21.987  1.00137.64           C
ATOM   4010  C   MET E 506      63.870 -11.137  19.340  1.00137.64           C
ATOM   4011  O   MET E 506      64.042  -9.945  19.089  1.00137.64           O
ATOM   4012  N   ALA E 507      64.591 -12.103  18.745  1.00 32.34           N
ATOM   4013  CA  ALA E 507      65.663 -11.778  17.849  1.00 32.34           C
ATOM   4014  CB  ALA E 507      66.362 -13.026  17.283  1.00 32.34           C
ATOM   4015  C   ALA E 507      65.133 -10.998  16.685  1.00 32.34           C
ATOM   4016  O   ALA E 507      65.751 -10.027  16.252  1.00 32.34           O
ATOM   4017  N   MET E 508      63.972 -11.401  16.138  1.00 91.12           N
ATOM   4018  CA  MET E 508      63.425 -10.712  15.002  1.00 91.12           C
ATOM   4019  CB  MET E 508      62.095 -11.327  14.537  1.00 91.12           C
ATOM   4020  CG  MET E 508      61.478 -10.622  13.327  1.00 91.12           C
ATOM   4021  SD  MET E 508      59.723 -11.008  13.045  1.00 91.12           S
ATOM   4022  CE  MET E 508      59.937 -12.808  12.988  1.00 91.12           C
ATOM   4023  C   MET E 508      63.110  -9.292  15.377  1.00 91.12           C
ATOM   4024  O   MET E 508      63.496  -8.344  14.696  1.00 91.12           O
ATOM   4025  N   TYR E 509      62.434  -9.120  16.521  1.00109.25           N
ATOM   4026  CA  TYR E 509      61.956  -7.854  17.005  1.00109.25           C
ATOM   4027  CB  TYR E 509      61.260  -8.071  18.364  1.00109.25           C
ATOM   4028  CG  TYR E 509      60.371  -6.941  18.759  1.00109.25           C
ATOM   4029  CD1 TYR E 509      60.856  -5.817  19.388  1.00109.25           C
ATOM   4030  CD2 TYR E 509      59.023  -7.027  18.494  1.00109.25           C
ATOM   4031  CE1 TYR E 509      60.001  -4.798  19.748  1.00109.25           C
ATOM   4032  CE2 TYR E 509      58.167  -6.015  18.852  1.00109.25           C
ATOM   4033  CZ  TYR E 509      58.655  -4.899  19.483  1.00109.25           C
ATOM   4034  OH  TYR E 509      57.770  -3.863  19.842  1.00109.25           O
ATOM   4035  C   TYR E 509      63.131  -6.950  17.252  1.00109.25           C
ATOM   4036  O   TYR E 509      63.093  -5.759  16.947  1.00109.25           O
ATOM   4037  N   GLU E 510      64.206  -7.499  17.844  1.00 54.10           N
ATOM   4038  CA  GLU E 510      65.355  -6.715  18.211  1.00 54.10           C
ATOM   4039  CB  GLU E 510      66.363  -7.533  19.035  1.00 54.10           C
ATOM   4040  CG  GLU E 510      65.811  -7.918  20.411  1.00 54.10           C
ATOM   4041  CD  GLU E 510      66.731  -8.955  21.039  1.00 54.10           C
ATOM   4042  OE1 GLU E 510      67.447  -9.652  20.272  1.00 54.10           O
ATOM   4043  OE2 GLU E 510      66.723  -9.068  22.293  1.00 54.10           O
ATOM   4044  C   GLU E 510      66.059  -6.175  16.997  1.00 54.10           C
ATOM   4045  O   GLU E 510      66.464  -5.013  16.984  1.00 54.10           O
ATOM   4046  N   ALA E 511      66.256  -7.008  15.955  1.00 40.18           N
ATOM   4047  CA  ALA E 511      66.944  -6.562  14.774  1.00 40.18           C
ATOM   4048  CB  ALA E 511      67.205  -7.703  13.774  1.00 40.18           C
ATOM   4049  C   ALA E 511      66.129  -5.522  14.063  1.00 40.18           C
ATOM   4050  O   ALA E 511      66.648  -4.493  13.635  1.00 40.18           O
ATOM   4051  N   ARG E 512      64.809  -5.760  13.939  1.00133.09           N
ATOM   4052  CA  ARG E 512      63.942  -4.878  13.205  1.00133.09           C
ATOM   4053  CB  ARG E 512      62.515  -5.448  13.042  1.00133.09           C
ATOM   4054  CG  ARG E 512      62.489  -6.669  12.109  1.00133.09           C
ATOM   4055  CD  ARG E 512      61.153  -7.421  12.031  1.00133.09           C
ATOM   4056  NE  ARG E 512      60.453  -7.039  10.767  1.00133.09           N
ATOM   4057  CZ  ARG E 512      59.945  -8.006   9.944  1.00133.09           C
ATOM   4058  NH1 ARG E 512      60.167  -9.323  10.217  1.00133.09           N
ATOM   4059  NH2 ARG E 512      59.206  -7.665   8.848  1.00133.09           N
ATOM   4060  C   ARG E 512      63.892  -3.533  13.863  1.00133.09           C
ATOM   4061  O   ARG E 512      63.780  -2.509  13.190  1.00133.09           O
ATOM   4062  N   LEU E 513      63.944  -3.489  15.205  1.00 41.91           N
ATOM   4063  CA  LEU E 513      63.952  -2.233  15.896  1.00 41.91           C
ATOM   4064  CB  LEU E 513      63.917  -2.386  17.426  1.00 41.91           C
ATOM   4065  CG  LEU E 513      62.594  -2.978  17.947  1.00 41.91           C
ATOM   4066  CD1 LEU E 513      62.604  -3.110  19.478  1.00 41.91           C
ATOM   4067  CD2 LEU E 513      61.389  -2.176  17.430  1.00 41.91           C
ATOM   4068  C   LEU E 513      65.218  -1.516  15.534  1.00 41.91           C
ATOM   4069  O   LEU E 513      65.226  -0.301  15.349  1.00 41.91           O
ATOM   4070  N   ARG E 514      66.335  -2.264  15.433  1.00 70.12           N
ATOM   4071  CA  ARG E 514      67.605  -1.663  15.137  1.00 70.12           C
ATOM   4072  CB  ARG E 514      68.770  -2.664  15.188  1.00 70.12           C
ATOM   4073  CG  ARG E 514      69.107  -3.108  16.613  1.00 70.12           C
ATOM   4074  CD  ARG E 514      70.331  -4.021  16.703  1.00 70.12           C
ATOM   4075  NE  ARG E 514      70.622  -4.233  18.149  1.00 70.12           N
ATOM   4076  CZ  ARG E 514      71.750  -4.902  18.524  1.00 70.12           C
ATOM   4077  NH1 ARG E 514      72.590  -5.408  17.576  1.00 70.12           N
ATOM   4078  NH2 ARG E 514      72.045  -5.062  19.846  1.00 70.12           N
ATOM   4079  C   ARG E 514      67.581  -1.038  13.775  1.00 70.12           C
ATOM   4080  O   ARG E 514      67.989   0.110  13.608  1.00 70.12           O
ATOM   4081  N   VAL E 515      67.078  -1.766  12.762  1.00 92.92           N
ATOM   4082  CA  VAL E 515      67.050  -1.248  11.423  1.00 92.92           C
ATOM   4083  CB  VAL E 515      66.539  -2.244  10.420  1.00 92.92           C
ATOM   4084  CG1 VAL E 515      65.092  -2.628  10.778  1.00 92.92           C
ATOM   4085  CG2 VAL E 515      66.686  -1.637   9.015  1.00 92.92           C
ATOM   4086  C   VAL E 515      66.159  -0.044  11.374  1.00 92.92           C
ATOM   4087  O   VAL E 515      66.493   0.965  10.754  1.00 92.92           O
ATOM   4088  N   LEU E 516      65.002  -0.108  12.057  1.00 56.42           N
ATOM   4089  CA  LEU E 516      64.038   0.953  11.992  1.00 56.42           C
ATOM   4090  CB  LEU E 516      62.780   0.650  12.826  1.00 56.42           C
ATOM   4091  CG  LEU E 516      61.960  -0.547  12.306  1.00 56.42           C
ATOM   4092  CD1 LEU E 516      60.715  -0.793  13.176  1.00 56.42           C
ATOM   4093  CD2 LEU E 516      61.613  -0.379  10.817  1.00 56.42           C
ATOM   4094  C   LEU E 516      64.637   2.217  12.534  1.00 56.42           C
ATOM   4095  O   LEU E 516      64.450   3.285  11.956  1.00 56.42           O
ATOM   4096  N   SER E 517      65.324   2.121  13.691  1.00 65.26           N
ATOM   4097  CA  SER E 517      65.954   3.211  14.388  1.00 65.26           C
ATOM   4098  CB  SER E 517      66.050   2.955  15.900  1.00 65.26           C
ATOM   4099  OG  SER E 517      66.867   1.821  16.153  1.00 65.26           O
ATOM   4100  C   SER E 517      67.341   3.474  13.882  1.00 65.26           C
ATOM   4101  O   SER E 517      68.000   4.402  14.350  1.00 65.26           O
ATOM   4102  N   LYS E 518      67.841   2.662  12.934  1.00 82.83           N
ATOM   4103  CA  LYS E 518      69.184   2.829  12.454  1.00 82.83           C
ATOM   4104  CB  LYS E 518      69.428   4.160  11.720  1.00 82.83           C
ATOM   4105  CG  LYS E 518      70.786   4.203  11.015  1.00 82.83           C
ATOM   4106  CD  LYS E 518      70.926   5.329   9.989  1.00 82.83           C
ATOM   4107  CE  LYS E 518      71.602   6.586  10.540  1.00 82.83           C
ATOM   4108  NZ  LYS E 518      71.805   7.567   9.451  1.00 82.83           N
ATOM   4109  C   LYS E 518      70.140   2.727  13.603  1.00 82.83           C
ATOM   4110  O   LYS E 518      71.037   3.555  13.763  1.00 82.83           O
ATOM   4111  N   ASN E 519      69.952   1.682  14.431  1.00 62.39           N
ATOM   4112  CA  ASN E 519      70.796   1.353  15.545  1.00 62.39           C
ATOM   4113  CB  ASN E 519      72.264   1.138  15.132  1.00 62.39           C
ATOM   4114  CG  ASN E 519      72.332  -0.129  14.287  1.00 62.39           C
ATOM   4115  OD1 ASN E 519      71.745  -1.153  14.634  1.00 62.39           O
ATOM   4116  ND2 ASN E 519      73.063  -0.061  13.142  1.00 62.39           N
ATOM   4117  C   ASN E 519      70.733   2.417  16.596  1.00 62.39           C
ATOM   4118  O   ASN E 519      71.583   2.465  17.484  1.00 62.39           O
ATOM   4119  N   SER E 520      69.713   3.293  16.542  1.00 34.41           N
ATOM   4120  CA  SER E 520      69.563   4.279  17.571  1.00 34.41           C
ATOM   4121  CB  SER E 520      68.467   5.309  17.250  1.00 34.41           C
ATOM   4122  OG  SER E 520      68.368   6.262  18.299  1.00 34.41           O
ATOM   4123  C   SER E 520      69.161   3.559  18.821  1.00 34.41           C
ATOM   4124  O   SER E 520      69.659   3.864  19.904  1.00 34.41           O
ATOM   4125  N   VAL E 521      68.238   2.576  18.692  1.00 56.22           N
ATOM   4126  CA  VAL E 521      67.755   1.815  19.816  1.00 56.22           C
ATOM   4127  CB  VAL E 521      66.261   1.837  19.946  1.00 56.22           C
ATOM   4128  CG1 VAL E 521      65.856   0.924  21.116  1.00 56.22           C
ATOM   4129  CG2 VAL E 521      65.806   3.298  20.106  1.00 56.22           C
ATOM   4130  C   VAL E 521      68.162   0.374  19.634  1.00 56.22           C
ATOM   4131  O   VAL E 521      67.832  -0.260  18.635  1.00 56.22           O
ATOM   4132  N   LYS E 522      68.995  -0.102  20.580  1.00234.67           N
ATOM   4133  CA  LYS E 522      69.641  -1.379  20.788  1.00234.67           C
ATOM   4134  CB  LYS E 522      71.068  -1.131  21.344  1.00234.67           C
ATOM   4135  CG  LYS E 522      72.149  -2.209  21.155  1.00234.67           C
ATOM   4136  CD  LYS E 522      72.152  -3.366  22.157  1.00234.67           C
ATOM   4137  CE  LYS E 522      72.719  -2.983  23.526  1.00234.67           C
ATOM   4138  NZ  LYS E 522      72.685  -4.151  24.433  1.00234.67           N
ATOM   4139  C   LYS E 522      68.890  -2.397  21.635  1.00234.67           C
ATOM   4140  O   LYS E 522      69.444  -3.455  21.914  1.00234.67           O
ATOM   4141  N   ARG E 523      67.678  -2.109  22.157  1.00111.24           N
ATOM   4142  CA  ARG E 523      67.051  -2.915  23.191  1.00111.24           C
ATOM   4143  CB  ARG E 523      65.574  -2.551  23.441  1.00111.24           C
ATOM   4144  CG  ARG E 523      65.387  -1.145  24.015  1.00111.24           C
ATOM   4145  CD  ARG E 523      65.578  -1.075  25.532  1.00111.24           C
ATOM   4146  NE  ARG E 523      65.385   0.343  25.945  1.00111.24           N
ATOM   4147  CZ  ARG E 523      66.456   1.188  25.996  1.00111.24           C
ATOM   4148  NH1 ARG E 523      67.701   0.730  25.672  1.00111.24           N
ATOM   4149  NH2 ARG E 523      66.284   2.488  26.373  1.00111.24           N
ATOM   4150  C   ARG E 523      67.132  -4.406  23.004  1.00111.24           C
ATOM   4151  O   ARG E 523      67.079  -4.941  21.898  1.00111.24           O
ATOM   4152  N   VAL E 524      67.325  -5.111  24.145  1.00 47.38           N
ATOM   4153  CA  VAL E 524      67.346  -6.545  24.187  1.00 47.38           C
ATOM   4154  CB  VAL E 524      68.496  -7.104  24.971  1.00 47.38           C
ATOM   4155  CG1 VAL E 524      68.351  -8.635  25.031  1.00 47.38           C
ATOM   4156  CG2 VAL E 524      69.807  -6.625  24.324  1.00 47.38           C
ATOM   4157  C   VAL E 524      66.086  -6.931  24.900  1.00 47.38           C
ATOM   4158  O   VAL E 524      65.896  -6.580  26.064  1.00 47.38           O
ATOM   4159  N   MET E 525      65.188  -7.663  24.210  1.00 83.27           N
ATOM   4160  CA  MET E 525      63.926  -8.045  24.784  1.00 83.27           C
ATOM   4161  CB  MET E 525      62.830  -8.385  23.761  1.00 83.27           C
ATOM   4162  CG  MET E 525      62.137  -7.157  23.172  1.00 83.27           C
ATOM   4163  SD  MET E 525      60.802  -7.549  22.005  1.00 83.27           S
ATOM   4164  CE  MET E 525      59.845  -6.059  22.404  1.00 83.27           C
ATOM   4165  C   MET E 525      64.098  -9.248  25.661  1.00 83.27           C
ATOM   4166  O   MET E 525      65.134  -9.909  25.631  1.00 83.27           O
ATOM   4167  N   SER E 526      63.058  -9.555  26.475  1.00 64.97           N
ATOM   4168  CA  SER E 526      63.142 -10.634  27.427  1.00 64.97           C
ATOM   4169  CB  SER E 526      62.594 -10.240  28.809  1.00 64.97           C
ATOM   4170  OG  SER E 526      62.592 -11.366  29.673  1.00 64.97           O
ATOM   4171  C   SER E 526      62.356 -11.841  26.986  1.00 64.97           C
ATOM   4172  O   SER E 526      61.128 -11.822  26.915  1.00 64.97           O
ATOM   4173  N   PRO E 527      63.053 -12.911  26.692  1.00164.51           N
ATOM   4174  CA  PRO E 527      62.423 -14.159  26.336  1.00164.51           C
ATOM   4175  CD  PRO E 527      64.403 -12.818  26.168  1.00164.51           C
ATOM   4176  CB  PRO E 527      63.506 -15.012  25.670  1.00164.51           C
ATOM   4177  CG  PRO E 527      64.826 -14.281  25.978  1.00164.51           C
ATOM   4178  C   PRO E 527      61.773 -14.812  27.519  1.00164.51           C
ATOM   4179  O   PRO E 527      60.825 -15.575  27.341  1.00164.51           O
ATOM   4180  N   GLN E 528      62.275 -14.534  28.735  1.00 54.29           N
ATOM   4181  CA  GLN E 528      61.780 -15.160  29.931  1.00 54.29           C
ATOM   4182  CB  GLN E 528      62.634 -14.848  31.170  1.00 54.29           C
ATOM   4183  CG  GLN E 528      62.162 -15.590  32.421  1.00 54.29           C
ATOM   4184  CD  GLN E 528      62.336 -17.082  32.169  1.00 54.29           C
ATOM   4185  OE1 GLN E 528      63.347 -17.519  31.624  1.00 54.29           O
ATOM   4186  NE2 GLN E 528      61.316 -17.888  32.570  1.00 54.29           N
ATOM   4187  C   GLN E 528      60.376 -14.727  30.216  1.00 54.29           C
ATOM   4188  O   GLN E 528      59.544 -15.530  30.636  1.00 54.29           O
ATOM   4189  N   ASP E 529      60.063 -13.441  29.988  1.00 86.81           N
ATOM   4190  CA  ASP E 529      58.745 -12.965  30.294  1.00 86.81           C
ATOM   4191  CB  ASP E 529      58.589 -11.474  29.933  1.00 86.81           C
ATOM   4192  CG  ASP E 529      57.255 -10.937  30.438  1.00 86.81           C
ATOM   4193  OD1 ASP E 529      56.266 -11.716  30.484  1.00 86.81           O
ATOM   4194  OD2 ASP E 529      57.209  -9.726  30.782  1.00 86.81           O
ATOM   4195  C   ASP E 529      57.776 -13.768  29.475  1.00 86.81           C
ATOM   4196  O   ASP E 529      56.719 -14.173  29.960  1.00 86.81           O
ATOM   4197  N   VAL E 530      58.114 -14.021  28.198  1.00 43.84           N
ATOM   4198  CA  VAL E 530      57.246 -14.786  27.348  1.00 43.84           C
ATOM   4199  CB  VAL E 530      57.768 -14.897  25.944  1.00 43.84           C
ATOM   4200  CG1 VAL E 530      56.852 -15.847  25.155  1.00 43.84           C
ATOM   4201  CG2 VAL E 530      57.862 -13.485  25.341  1.00 43.84           C
ATOM   4202  C   VAL E 530      57.117 -16.176  27.891  1.00 43.84           C
ATOM   4203  O   VAL E 530      56.011 -16.707  27.993  1.00 43.84           O
ATOM   4204  N   VAL E 531      58.248 -16.808  28.268  1.00135.83           N
ATOM   4205  CA  VAL E 531      58.159 -18.161  28.753  1.00135.83           C
ATOM   4206  CB  VAL E 531      59.479 -18.868  28.973  1.00135.83           C
ATOM   4207  CG1 VAL E 531      60.115 -19.173  27.613  1.00135.83           C
ATOM   4208  CG2 VAL E 531      60.391 -18.017  29.859  1.00135.83           C
ATOM   4209  C   VAL E 531      57.360 -18.232  30.018  1.00135.83           C
ATOM   4210  O   VAL E 531      56.595 -19.176  30.207  1.00135.83           O
ATOM   4211  N   SER E 532      57.549 -17.276  30.947  1.00 76.64           N
ATOM   4212  CA  SER E 532      56.840 -17.331  32.200  1.00 76.64           C
ATOM   4213  CB  SER E 532      57.498 -16.455  33.280  1.00 76.64           C
ATOM   4214  OG  SER E 532      58.799 -16.941  33.574  1.00 76.64           O
ATOM   4215  C   SER E 532      55.396 -16.898  32.111  1.00 76.64           C
ATOM   4216  O   SER E 532      54.520 -17.544  32.684  1.00 76.64           O
ATOM   4217  N   CYS E 533      55.150 -15.711  31.515  1.00106.24           N
ATOM   4218  CA  CYS E 533      53.861 -15.066  31.465  1.00106.24           C
ATOM   4219  CB  CYS E 533      54.038 -13.540  31.482  1.00106.24           C
ATOM   4220  SG  CYS E 533      55.230 -13.020  32.765  1.00106.24           S
ATOM   4221  C   CYS E 533      52.905 -15.441  30.345  1.00106.24           C
ATOM   4222  O   CYS E 533      51.693 -15.443  30.553  1.00106.24           O
ATOM   4223  N   SER E 534      53.401 -15.752  29.125  1.00 76.13           N
ATOM   4224  CA  SER E 534      52.533 -15.839  27.970  1.00 76.13           C
ATOM   4225  CB  SER E 534      53.303 -15.684  26.646  1.00 76.13           C
ATOM   4226  OG  SER E 534      52.411 -15.759  25.545  1.00 76.13           O
ATOM   4227  C   SER E 534      51.704 -17.093  27.879  1.00 76.13           C
ATOM   4228  O   SER E 534      52.210 -18.213  27.884  1.00 76.13           O
ATOM   4229  N   GLU E 535      50.369 -16.891  27.777  1.00 88.00           N
ATOM   4230  CA  GLU E 535      49.349 -17.897  27.621  1.00 88.00           C
ATOM   4231  CB  GLU E 535      47.950 -17.388  28.001  1.00 88.00           C
ATOM   4232  CG  GLU E 535      47.824 -17.070  29.493  1.00 88.00           C
ATOM   4233  CD  GLU E 535      46.408 -16.583  29.765  1.00 88.00           C
ATOM   4234  OE1 GLU E 535      45.456 -17.373  29.525  1.00 88.00           O
ATOM   4235  OE2 GLU E 535      46.260 -15.417  30.219  1.00 88.00           O
ATOM   4236  C   GLU E 535      49.300 -18.396  26.200  1.00 88.00           C
ATOM   4237  O   GLU E 535      48.685 -19.424  25.913  1.00 88.00           O
ATOM   4238  N   TYR E 536      49.848 -17.598  25.265  1.00164.85           N
ATOM   4239  CA  TYR E 536      49.914 -17.875  23.856  1.00164.85           C
ATOM   4240  CB  TYR E 536      50.275 -16.673  22.966  1.00164.85           C
ATOM   4241  CG  TYR E 536      49.138 -15.710  23.051  1.00164.85           C
ATOM   4242  CD1 TYR E 536      47.844 -16.141  22.867  1.00164.85           C
ATOM   4243  CD2 TYR E 536      49.365 -14.370  23.260  1.00164.85           C
ATOM   4244  CE1 TYR E 536      46.791 -15.258  22.933  1.00164.85           C
ATOM   4245  CE2 TYR E 536      48.318 -13.482  23.325  1.00164.85           C
ATOM   4246  CZ  TYR E 536      47.028 -13.925  23.166  1.00164.85           C
ATOM   4247  OH  TYR E 536      45.954 -13.011  23.233  1.00164.85           O
ATOM   4248  C   TYR E 536      50.879 -18.989  23.575  1.00164.85           C
ATOM   4249  O   TYR E 536      50.954 -19.459  22.441  1.00164.85           O
ATOM   4250  N   ALA E 537      51.761 -19.314  24.542  1.00 72.60           N
ATOM   4251  CA  ALA E 537      52.739 -20.354  24.366  1.00 72.60           C
ATOM   4252  CB  ALA E 537      54.157 -19.816  24.109  1.00 72.60           C
ATOM   4253  C   ALA E 537      52.810 -21.222  25.599  1.00 72.60           C
ATOM   4254  O   ALA E 537      52.148 -20.989  26.609  1.00 72.60           O
ATOM   4255  N   GLN E 538      53.575 -22.322  25.451  1.00178.44           N
ATOM   4256  CA  GLN E 538      53.886 -23.422  26.327  1.00178.44           C
ATOM   4257  CB  GLN E 538      54.190 -24.705  25.538  1.00178.44           C
ATOM   4258  CG  GLN E 538      52.935 -25.303  24.886  1.00178.44           C
ATOM   4259  CD  GLN E 538      52.368 -24.316  23.868  1.00178.44           C
ATOM   4260  OE1 GLN E 538      53.023 -23.974  22.885  1.00178.44           O
ATOM   4261  NE2 GLN E 538      51.119 -23.835  24.113  1.00178.44           N
ATOM   4262  C   GLN E 538      54.963 -23.193  27.360  1.00178.44           C
ATOM   4263  O   GLN E 538      55.250 -24.115  28.121  1.00178.44           O
ATOM   4264  N   GLY E 539      55.711 -22.072  27.344  1.00 50.46           N
ATOM   4265  CA  GLY E 539      56.761 -21.944  28.321  1.00 50.46           C
ATOM   4266  C   GLY E 539      57.944 -22.684  27.773  1.00 50.46           C
ATOM   4267  O   GLY E 539      58.318 -22.496  26.619  1.00 50.46           O
ATOM   4268  N   CYS E 540      58.589 -23.515  28.610  1.00 77.62           N
ATOM   4269  CA  CYS E 540      59.728 -24.311  28.254  1.00 77.62           C
ATOM   4270  CB  CYS E 540      60.433 -24.881  29.482  1.00 77.62           C
ATOM   4271  SG  CYS E 540      61.121 -23.514  30.450  1.00 77.62           S
ATOM   4272  C   CYS E 540      59.305 -25.425  27.343  1.00 77.62           C
ATOM   4273  O   CYS E 540      60.139 -26.106  26.748  1.00 77.62           O
ATOM   4274  N   ALA E 541      57.988 -25.690  27.318  1.00 79.17           N
ATOM   4275  CA  ALA E 541      57.294 -26.675  26.531  1.00 79.17           C
ATOM   4276  CB  ALA E 541      55.815 -26.818  26.927  1.00 79.17           C
ATOM   4277  C   ALA E 541      57.339 -26.354  25.058  1.00 79.17           C
ATOM   4278  O   ALA E 541      57.110 -27.238  24.232  1.00 79.17           O
ATOM   4279  N   GLY E 542      57.492 -25.065  24.679  1.00 43.77           N
ATOM   4280  CA  GLY E 542      57.542 -24.734  23.274  1.00 43.77           C
ATOM   4281  C   GLY E 542      56.531 -23.658  22.982  1.00 43.77           C
ATOM   4282  O   GLY E 542      55.795 -23.229  23.869  1.00 43.77           O
ATOM   4283  N   GLY E 543      56.473 -23.198  21.707  1.00 33.64           N
ATOM   4284  CA  GLY E 543      55.554 -22.165  21.297  1.00 33.64           C
ATOM   4285  C   GLY E 543      55.818 -21.826  19.850  1.00 33.64           C
ATOM   4286  O   GLY E 543      56.633 -22.477  19.196  1.00 33.64           O
ATOM   4287  N   PHE E 544      55.117 -20.796  19.307  1.00 70.85           N
ATOM   4288  CA  PHE E 544      55.313 -20.426  17.921  1.00 70.85           C
ATOM   4289  CB  PHE E 544      54.152 -20.850  17.007  1.00 70.85           C
ATOM   4290  CG  PHE E 544      54.169 -22.338  16.968  1.00 70.85           C
ATOM   4291  CD1 PHE E 544      53.582 -23.064  17.977  1.00 70.85           C
ATOM   4292  CD2 PHE E 544      54.771 -23.004  15.926  1.00 70.85           C
ATOM   4293  CE1 PHE E 544      53.598 -24.438  17.946  1.00 70.85           C
ATOM   4294  CE2 PHE E 544      54.789 -24.378  15.890  1.00 70.85           C
ATOM   4295  CZ  PHE E 544      54.201 -25.097  16.903  1.00 70.85           C
ATOM   4296  C   PHE E 544      55.472 -18.931  17.781  1.00 70.85           C
ATOM   4297  O   PHE E 544      54.736 -18.149  18.381  1.00 70.85           O
ATOM   4298  N   PRO E 545      56.398 -18.525  16.939  1.00 72.76           N
ATOM   4299  CA  PRO E 545      56.712 -17.130  16.726  1.00 72.76           C
ATOM   4300  CD  PRO E 545      57.506 -19.393  16.572  1.00 72.76           C
ATOM   4301  CB  PRO E 545      57.921 -17.121  15.794  1.00 72.76           C
ATOM   4302  CG  PRO E 545      58.633 -18.449  16.116  1.00 72.76           C
ATOM   4303  C   PRO E 545      55.553 -16.316  16.242  1.00 72.76           C
ATOM   4304  O   PRO E 545      55.478 -15.133  16.570  1.00 72.76           O
ATOM   4305  N   TYR E 546      54.629 -16.917  15.477  1.00 63.35           N
ATOM   4306  CA  TYR E 546      53.507 -16.177  14.974  1.00 63.35           C
ATOM   4307  CB  TYR E 546      52.581 -17.089  14.146  1.00 63.35           C
ATOM   4308  CG  TYR E 546      51.419 -16.331  13.597  1.00 63.35           C
ATOM   4309  CD1 TYR E 546      50.276 -16.141  14.340  1.00 63.35           C
ATOM   4310  CD2 TYR E 546      51.473 -15.822  12.319  1.00 63.35           C
ATOM   4311  CE1 TYR E 546      49.208 -15.450  13.815  1.00 63.35           C
ATOM   4312  CE2 TYR E 546      50.411 -15.131  11.790  1.00 63.35           C
ATOM   4313  CZ  TYR E 546      49.274 -14.945  12.538  1.00 63.35           C
ATOM   4314  OH  TYR E 546      48.183 -14.238  11.992  1.00 63.35           O
ATOM   4315  C   TYR E 546      52.750 -15.666  16.165  1.00 63.35           C
ATOM   4316  O   TYR E 546      52.309 -14.518  16.189  1.00 63.35           O
ATOM   4317  N   LEU E 547      52.559 -16.528  17.182  1.00 92.19           N
ATOM   4318  CA  LEU E 547      51.855 -16.180  18.388  1.00 92.19           C
ATOM   4319  CB  LEU E 547      51.479 -17.414  19.226  1.00 92.19           C
ATOM   4320  CG  LEU E 547      50.396 -18.290  18.575  1.00 92.19           C
ATOM   4321  CD1 LEU E 547      50.053 -19.503  19.449  1.00 92.19           C
ATOM   4322  CD2 LEU E 547      49.153 -17.459  18.226  1.00 92.19           C
ATOM   4323  C   LEU E 547      52.635 -15.245  19.278  1.00 92.19           C
ATOM   4324  O   LEU E 547      52.029 -14.510  20.054  1.00 92.19           O
ATOM   4325  N   ILE E 548      53.976 -15.393  19.363  1.00143.12           N
ATOM   4326  CA  ILE E 548      54.768 -14.526  20.210  1.00143.12           C
ATOM   4327  CB  ILE E 548      55.969 -15.231  20.765  1.00143.12           C
ATOM   4328  CG1 ILE E 548      55.509 -16.454  21.574  1.00143.12           C
ATOM   4329  CG2 ILE E 548      56.783 -14.221  21.594  1.00143.12           C
ATOM   4330  CD1 ILE E 548      54.548 -16.101  22.709  1.00143.12           C
ATOM   4331  C   ILE E 548      55.246 -13.246  19.584  1.00143.12           C
ATOM   4332  O   ILE E 548      54.971 -12.147  20.066  1.00143.12           O
ATOM   4333  N   ALA E 549      55.990 -13.361  18.465  1.00 62.47           N
ATOM   4334  CA  ALA E 549      56.536 -12.186  17.856  1.00 62.47           C
ATOM   4335  CB  ALA E 549      57.399 -12.501  16.622  1.00 62.47           C
ATOM   4336  C   ALA E 549      55.377 -11.370  17.403  1.00 62.47           C
ATOM   4337  O   ALA E 549      55.429 -10.140  17.441  1.00 62.47           O
ATOM   4338  N   GLY E 550      54.365 -12.038  16.808  1.00 85.50           N
ATOM   4339  CA  GLY E 550      53.201 -11.313  16.381  1.00 85.50           C
ATOM   4340  C   GLY E 550      52.120 -11.034  17.401  1.00 85.50           C
ATOM   4341  O   GLY E 550      51.970  -9.913  17.884  1.00 85.50           O
ATOM   4342  N   LYS E 551      51.383 -12.092  17.816  1.00116.95           N
ATOM   4343  CA  LYS E 551      50.170 -11.897  18.578  1.00116.95           C
ATOM   4344  CB  LYS E 551      49.325 -13.175  18.696  1.00116.95           C
ATOM   4345  CG  LYS E 551      47.919 -12.901  19.232  1.00116.95           C
ATOM   4346  CD  LYS E 551      46.939 -14.052  19.010  1.00116.95           C
ATOM   4347  CE  LYS E 551      45.500 -13.699  19.388  1.00116.95           C
ATOM   4348  NZ  LYS E 551      44.958 -12.706  18.433  1.00116.95           N
ATOM   4349  C   LYS E 551      50.409 -11.389  19.966  1.00116.95           C
ATOM   4350  O   LYS E 551      49.817 -10.394  20.382  1.00116.95           O
ATOM   4351  N   TYR E 552      51.302 -12.054  20.718  1.00 65.67           N
ATOM   4352  CA  TYR E 552      51.549 -11.694  22.084  1.00 65.67           C
ATOM   4353  CB  TYR E 552      52.552 -12.665  22.738  1.00 65.67           C
ATOM   4354  CG  TYR E 552      52.734 -12.335  24.181  1.00 65.67           C
ATOM   4355  CD1 TYR E 552      51.776 -12.689  25.102  1.00 65.67           C
ATOM   4356  CD2 TYR E 552      53.873 -11.697  24.617  1.00 65.67           C
ATOM   4357  CE1 TYR E 552      51.943 -12.400  26.436  1.00 65.67           C
ATOM   4358  CE2 TYR E 552      54.045 -11.404  25.949  1.00 65.67           C
ATOM   4359  CZ  TYR E 552      53.078 -11.753  26.860  1.00 65.67           C
ATOM   4360  OH  TYR E 552      53.253 -11.454  28.228  1.00 65.67           O
ATOM   4361  C   TYR E 552      52.128 -10.315  22.100  1.00 65.67           C
ATOM   4362  O   TYR E 552      51.773  -9.483  22.934  1.00 65.67           O
ATOM   4363  N   GLY E 553      53.038 -10.029  21.155  1.00 29.11           N
ATOM   4364  CA  GLY E 553      53.666  -8.740  21.124  1.00 29.11           C
ATOM   4365  C   GLY E 553      52.621  -7.680  20.938  1.00 29.11           C
ATOM   4366  O   GLY E 553      52.702  -6.613  21.543  1.00 29.11           O
ATOM   4367  N   GLU E 554      51.637  -7.920  20.052  1.00 66.03           N
ATOM   4368  CA  GLU E 554      50.621  -6.934  19.804  1.00 66.03           C
ATOM   4369  CB  GLU E 554      49.765  -7.269  18.570  1.00 66.03           C
ATOM   4370  CG  GLU E 554      48.812  -6.145  18.160  1.00 66.03           C
ATOM   4371  CD  GLU E 554      48.068  -6.589  16.907  1.00 66.03           C
ATOM   4372  OE1 GLU E 554      47.319  -7.599  16.985  1.00 66.03           O
ATOM   4373  OE2 GLU E 554      48.244  -5.923  15.852  1.00 66.03           O
ATOM   4374  C   GLU E 554      49.688  -6.784  20.978  1.00 66.03           C
ATOM   4375  O   GLU E 554      49.367  -5.667  21.381  1.00 66.03           O
ATOM   4376  N   ASP E 555      49.186  -7.911  21.526  1.00114.02           N
ATOM   4377  CA  ASP E 555      48.212  -7.864  22.582  1.00114.02           C
ATOM   4378  CB  ASP E 555      47.560  -9.238  22.823  1.00114.02           C
ATOM   4379  CG  ASP E 555      46.745  -9.612  21.592  1.00114.02           C
ATOM   4380  OD1 ASP E 555      46.580  -8.738  20.700  1.00114.02           O
ATOM   4381  OD2 ASP E 555      46.282 -10.782  21.524  1.00114.02           O
ATOM   4382  C   ASP E 555      48.766  -7.417  23.910  1.00114.02           C
ATOM   4383  O   ASP E 555      48.220  -6.509  24.537  1.00114.02           O
ATOM   4384  N   PHE E 556      49.773  -8.155  24.433  1.00181.59           N
ATOM   4385  CA  PHE E 556      50.396  -7.882  25.705  1.00181.59           C
ATOM   4386  CB  PHE E 556      50.734  -9.173  26.463  1.00181.59           C
ATOM   4387  CG  PHE E 556      49.412  -9.818  26.703  1.00181.59           C
ATOM   4388  CD1 PHE E 556      48.665  -9.500  27.814  1.00181.59           C
ATOM   4389  CD2 PHE E 556      48.904 -10.723  25.800  1.00181.59           C
ATOM   4390  CE1 PHE E 556      47.441 -10.089  28.028  1.00181.59           C
ATOM   4391  CE2 PHE E 556      47.681 -11.316  26.009  1.00181.59           C
ATOM   4392  CZ  PHE E 556      46.947 -11.000  27.126  1.00181.59           C
ATOM   4393  C   PHE E 556      51.609  -6.992  25.679  1.00181.59           C
ATOM   4394  O   PHE E 556      51.808  -6.181  26.582  1.00181.59           O
ATOM   4395  N   GLY E 557      52.488  -7.153  24.670  1.00 39.25           N
ATOM   4396  CA  GLY E 557      53.700  -6.372  24.616  1.00 39.25           C
ATOM   4397  C   GLY E 557      54.838  -7.145  25.230  1.00 39.25           C
ATOM   4398  O   GLY E 557      54.629  -8.110  25.964  1.00 39.25           O
ATOM   4399  N   LEU E 558      56.091  -6.718  24.932  1.00105.88           N
ATOM   4400  CA  LEU E 558      57.269  -7.374  25.439  1.00105.88           C
ATOM   4401  CB  LEU E 558      58.247  -7.887  24.361  1.00105.88           C
ATOM   4402  CG  LEU E 558      57.696  -9.006  23.455  1.00105.88           C
ATOM   4403  CD1 LEU E 558      57.202 -10.200  24.287  1.00105.88           C
ATOM   4404  CD2 LEU E 558      56.662  -8.483  22.448  1.00105.88           C
ATOM   4405  C   LEU E 558      58.049  -6.408  26.285  1.00105.88           C
ATOM   4406  O   LEU E 558      57.989  -5.197  26.084  1.00105.88           O
ATOM   4407  N   VAL E 559      58.816  -6.937  27.266  1.00 56.33           N
ATOM   4408  CA  VAL E 559      59.606  -6.114  28.144  1.00 56.33           C
ATOM   4409  CB  VAL E 559      59.363  -6.394  29.599  1.00 56.33           C
ATOM   4410  CG1 VAL E 559      57.895  -6.066  29.921  1.00 56.33           C
ATOM   4411  CG2 VAL E 559      59.755  -7.853  29.892  1.00 56.33           C
ATOM   4412  C   VAL E 559      61.055  -6.394  27.873  1.00 56.33           C
ATOM   4413  O   VAL E 559      61.400  -7.364  27.203  1.00 56.33           O
ATOM   4414  N   GLU E 560      61.951  -5.515  28.368  1.00122.99           N
ATOM   4415  CA  GLU E 560      63.362  -5.683  28.144  1.00122.99           C
ATOM   4416  CB  GLU E 560      64.188  -4.394  28.314  1.00122.99           C
ATOM   4417  CG  GLU E 560      63.894  -3.630  29.603  1.00122.99           C
ATOM   4418  CD  GLU E 560      62.754  -2.667  29.300  1.00122.99           C
ATOM   4419  OE1 GLU E 560      62.501  -2.418  28.090  1.00122.99           O
ATOM   4420  OE2 GLU E 560      62.124  -2.168  30.270  1.00122.99           O
ATOM   4421  C   GLU E 560      63.918  -6.751  29.038  1.00122.99           C
ATOM   4422  O   GLU E 560      63.308  -7.149  30.030  1.00122.99           O
ATOM   4423  N   GLU E 561      65.122  -7.245  28.680  1.00 78.92           N
ATOM   4424  CA  GLU E 561      65.773  -8.329  29.365  1.00 78.92           C
ATOM   4425  CB  GLU E 561      67.148  -8.665  28.760  1.00 78.92           C
ATOM   4426  CG  GLU E 561      67.867  -9.805  29.482  1.00 78.92           C
ATOM   4427  CD  GLU E 561      67.170 -11.109  29.132  1.00 78.92           C
ATOM   4428  OE1 GLU E 561      66.386 -11.119  28.146  1.00 78.92           O
ATOM   4429  OE2 GLU E 561      67.413 -12.116  29.849  1.00 78.92           O
ATOM   4430  C   GLU E 561      66.002  -7.968  30.798  1.00 78.92           C
ATOM   4431  O   GLU E 561      65.813  -8.795  31.690  1.00 78.92           O
ATOM   4432  N   SER E 562      66.400  -6.713  31.062  1.00 71.60           N
ATOM   4433  CA  SER E 562      66.717  -6.312  32.402  1.00 71.60           C
ATOM   4434  CB  SER E 562      67.195  -4.853  32.482  1.00 71.60           C
ATOM   4435  OG  SER E 562      68.407  -4.695  31.759  1.00 71.60           O
ATOM   4436  C   SER E 562      65.498  -6.434  33.263  1.00 71.60           C
ATOM   4437  O   SER E 562      65.603  -6.710  34.457  1.00 71.60           O
ATOM   4438  N   CYS E 563      64.304  -6.221  32.679  1.00 43.25           N
ATOM   4439  CA  CYS E 563      63.089  -6.267  33.445  1.00 43.25           C
ATOM   4440  CB  CYS E 563      61.844  -5.871  32.627  1.00 43.25           C
ATOM   4441  SG  CYS E 563      60.328  -5.948  33.625  1.00 43.25           S
ATOM   4442  C   CYS E 563      62.857  -7.656  33.965  1.00 43.25           C
ATOM   4443  O   CYS E 563      62.461  -7.827  35.120  1.00 43.25           O
ATOM   4444  N   PHE E 564      63.071  -8.683  33.115  1.00155.50           N
ATOM   4445  CA  PHE E 564      62.832 -10.032  33.549  1.00155.50           C
ATOM   4446  CB  PHE E 564      61.562 -10.583  32.873  1.00155.50           C
ATOM   4447  CG  PHE E 564      60.953 -11.685  33.668  1.00155.50           C
ATOM   4448  CD1 PHE E 564      61.611 -12.871  33.886  1.00155.50           C
ATOM   4449  CD2 PHE E 564      59.676 -11.535  34.162  1.00155.50           C
ATOM   4450  CE1 PHE E 564      61.017 -13.874  34.614  1.00155.50           C
ATOM   4451  CE2 PHE E 564      59.075 -12.534  34.889  1.00155.50           C
ATOM   4452  CZ  PHE E 564      59.750 -13.708  35.120  1.00155.50           C
ATOM   4453  C   PHE E 564      63.991 -10.822  33.007  1.00155.50           C
ATOM   4454  O   PHE E 564      63.915 -11.319  31.885  1.00155.50           O
ATOM   4455  N   PRO E 565      65.032 -11.027  33.777  1.00 77.01           N
ATOM   4456  CA  PRO E 565      66.201 -11.702  33.269  1.00 77.01           C
ATOM   4457  CD  PRO E 565      65.371 -10.082  34.829  1.00 77.01           C
ATOM   4458  CB  PRO E 565      67.278 -11.515  34.333  1.00 77.01           C
ATOM   4459  CG  PRO E 565      66.899 -10.173  34.989  1.00 77.01           C
ATOM   4460  C   PRO E 565      65.915 -13.124  32.912  1.00 77.01           C
ATOM   4461  O   PRO E 565      65.012 -13.714  33.501  1.00 77.01           O
ATOM   4462  N   TYR E 566      66.680 -13.691  31.954  1.00 95.19           N
ATOM   4463  CA  TYR E 566      66.395 -15.011  31.456  1.00 95.19           C
ATOM   4464  CB  TYR E 566      67.050 -15.262  30.083  1.00 95.19           C
ATOM   4465  CG  TYR E 566      66.639 -16.598  29.567  1.00 95.19           C
ATOM   4466  CD1 TYR E 566      65.344 -16.816  29.155  1.00 95.19           C
ATOM   4467  CD2 TYR E 566      67.552 -17.621  29.463  1.00 95.19           C
ATOM   4468  CE1 TYR E 566      64.960 -18.043  28.669  1.00 95.19           C
ATOM   4469  CE2 TYR E 566      67.174 -18.850  28.976  1.00 95.19           C
ATOM   4470  CZ  TYR E 566      65.875 -19.064  28.581  1.00 95.19           C
ATOM   4471  OH  TYR E 566      65.484 -20.325  28.082  1.00 95.19           O
ATOM   4472  C   TYR E 566      66.864 -16.044  32.437  1.00 95.19           C
ATOM   4473  O   TYR E 566      68.025 -16.048  32.847  1.00 95.19           O
ATOM   4474  N   ASN E 567      65.894 -16.851  32.933  1.00 78.10           N
ATOM   4475  CA  ASN E 567      66.067 -17.961  33.833  1.00 78.10           C
ATOM   4476  CB  ASN E 567      64.844 -18.157  34.742  1.00 78.10           C
ATOM   4477  CG  ASN E 567      64.748 -16.947  35.662  1.00 78.10           C
ATOM   4478  OD1 ASN E 567      65.733 -16.535  36.272  1.00 78.10           O
ATOM   4479  ND2 ASN E 567      63.528 -16.354  35.759  1.00 78.10           N
ATOM   4480  C   ASN E 567      66.314 -19.263  33.125  1.00 78.10           C
ATOM   4481  O   ASN E 567      67.158 -20.055  33.544  1.00 78.10           O
ATOM   4482  N   GLY E 568      65.572 -19.520  32.025  1.00 43.26           N
ATOM   4483  CA  GLY E 568      65.666 -20.784  31.353  1.00 43.26           C
ATOM   4484  C   GLY E 568      64.826 -21.777  32.092  1.00 43.26           C
ATOM   4485  O   GLY E 568      65.137 -22.966  32.096  1.00 43.26           O
ATOM   4486  N   LYS E 569      63.752 -21.311  32.764  1.00144.90           N
ATOM   4487  CA  LYS E 569      62.891 -22.208  33.484  1.00144.90           C
ATOM   4488  CB  LYS E 569      63.305 -22.393  34.956  1.00144.90           C
ATOM   4489  CG  LYS E 569      62.532 -23.491  35.690  1.00144.90           C
ATOM   4490  CD  LYS E 569      63.169 -23.909  37.016  1.00144.90           C
ATOM   4491  CE  LYS E 569      64.407 -24.792  36.845  1.00144.90           C
ATOM   4492  NZ  LYS E 569      64.023 -26.088  36.242  1.00144.90           N
ATOM   4493  C   LYS E 569      61.493 -21.652  33.469  1.00144.90           C
ATOM   4494  O   LYS E 569      61.244 -20.524  33.055  1.00144.90           O
ATOM   4495  N   ASP E 570      60.551 -22.479  33.951  1.00112.13           N
ATOM   4496  CA  ASP E 570      59.129 -22.304  34.084  1.00112.13           C
ATOM   4497  CB  ASP E 570      58.384 -23.622  34.344  1.00112.13           C
ATOM   4498  CG  ASP E 570      58.408 -24.414  33.044  1.00112.13           C
ATOM   4499  OD1 ASP E 570      58.535 -23.772  31.967  1.00112.13           O
ATOM   4500  OD2 ASP E 570      58.300 -25.667  33.109  1.00112.13           O
ATOM   4501  C   ASP E 570      58.816 -21.356  35.209  1.00112.13           C
ATOM   4502  O   ASP E 570      57.720 -21.404  35.767  1.00112.13           O
ATOM   4503  N   GLU E 571      59.814 -20.573  35.663  1.00 97.04           N
ATOM   4504  CA  GLU E 571      59.661 -19.676  36.781  1.00 97.04           C
ATOM   4505  CB  GLU E 571      60.809 -18.659  36.905  1.00 97.04           C
ATOM   4506  CG  GLU E 571      62.167 -19.307  37.183  1.00 97.04           C
ATOM   4507  CD  GLU E 571      62.130 -19.903  38.583  1.00 97.04           C
ATOM   4508  OE1 GLU E 571      61.135 -19.641  39.311  1.00 97.04           O
ATOM   4509  OE2 GLU E 571      63.096 -20.626  38.942  1.00 97.04           O
ATOM   4510  C   GLU E 571      58.377 -18.901  36.677  1.00 97.04           C
ATOM   4511  O   GLU E 571      57.767 -18.774  35.617  1.00 97.04           O
ATOM   4512  N   PRO E 572      57.939 -18.431  37.821  1.00124.98           N
ATOM   4513  CA  PRO E 572      56.704 -17.693  37.912  1.00124.98           C
ATOM   4514  CD  PRO E 572      58.233 -19.144  39.054  1.00124.98           C
ATOM   4515  CB  PRO E 572      56.358 -17.638  39.398  1.00124.98           C
ATOM   4516  CG  PRO E 572      57.023 -18.902  39.971  1.00124.98           C
ATOM   4517  C   PRO E 572      56.783 -16.345  37.267  1.00124.98           C
ATOM   4518  O   PRO E 572      57.880 -15.806  37.130  1.00124.98           O
ATOM   4519  N   CYS E 573      55.621 -15.787  36.869  1.00 54.91           N
ATOM   4520  CA  CYS E 573      55.578 -14.530  36.180  1.00 54.91           C
ATOM   4521  CB  CYS E 573      54.275 -14.346  35.365  1.00 54.91           C
ATOM   4522  SG  CYS E 573      54.151 -12.763  34.471  1.00 54.91           S
ATOM   4523  C   CYS E 573      55.678 -13.415  37.172  1.00 54.91           C
ATOM   4524  O   CYS E 573      54.673 -12.932  37.692  1.00 54.91           O
ATOM   4525  N   LYS E 574      56.920 -12.983  37.465  1.00 76.58           N
ATOM   4526  CA  LYS E 574      57.122 -11.855  38.325  1.00 76.58           C
ATOM   4527  CB  LYS E 574      57.558 -12.189  39.759  1.00 76.58           C
ATOM   4528  CG  LYS E 574      57.753 -10.919  40.590  1.00 76.58           C
ATOM   4529  CD  LYS E 574      58.007 -11.154  42.078  1.00 76.58           C
ATOM   4530  CE  LYS E 574      58.331  -9.863  42.834  1.00 76.58           C
ATOM   4531  NZ  LYS E 574      59.559  -9.247  42.278  1.00 76.58           N
ATOM   4532  C   LYS E 574      58.243 -11.065  37.743  1.00 76.58           C
ATOM   4533  O   LYS E 574      59.312 -11.602  37.459  1.00 76.58           O
ATOM   4534  N   GLU E 575      58.031  -9.752  37.559  1.00 78.43           N
ATOM   4535  CA  GLU E 575      59.080  -8.951  37.019  1.00 78.43           C
ATOM   4536  CB  GLU E 575      58.583  -7.796  36.133  1.00 78.43           C
ATOM   4537  CG  GLU E 575      57.919  -8.245  34.831  1.00 78.43           C
ATOM   4538  CD  GLU E 575      59.023  -8.672  33.877  1.00 78.43           C
ATOM   4539  OE1 GLU E 575      60.204  -8.685  34.315  1.00 78.43           O
ATOM   4540  OE2 GLU E 575      58.703  -8.992  32.701  1.00 78.43           O
ATOM   4541  C   GLU E 575      59.783  -8.346  38.173  1.00 78.43           C
ATOM   4542  O   GLU E 575      59.162  -7.797  39.083  1.00 78.43           O
ATOM   4543  N   THR E 576      61.119  -8.453  38.166  1.00 87.29           N
ATOM   4544  CA  THR E 576      61.849  -7.863  39.233  1.00 87.29           C
ATOM   4545  CB  THR E 576      63.333  -8.022  39.082  1.00 87.29           C
ATOM   4546  OG1 THR E 576      63.781  -7.365  37.905  1.00 87.29           O
ATOM   4547  CG2 THR E 576      63.661  -9.523  39.009  1.00 87.29           C
ATOM   4548  C   THR E 576      61.540  -6.414  39.138  1.00 87.29           C
ATOM   4549  O   THR E 576      61.307  -5.746  40.144  1.00 87.29           O
ATOM   4550  N   LYS E 577      61.507  -5.894  37.898  1.00 63.44           N
ATOM   4551  CA  LYS E 577      61.263  -4.495  37.769  1.00 63.44           C
ATOM   4552  CB  LYS E 577      61.923  -3.850  36.538  1.00 63.44           C
ATOM   4553  CG  LYS E 577      63.447  -3.757  36.649  1.00 63.44           C
ATOM   4554  CD  LYS E 577      64.139  -3.332  35.352  1.00 63.44           C
ATOM   4555  CE  LYS E 577      65.649  -3.134  35.506  1.00 63.44           C
ATOM   4556  NZ  LYS E 577      66.241  -2.721  34.214  1.00 63.44           N
ATOM   4557  C   LYS E 577      59.803  -4.197  37.714  1.00 63.44           C
ATOM   4558  O   LYS E 577      59.009  -4.926  37.121  1.00 63.44           O
ATOM   4559  N   SER E 578      59.413  -3.098  38.385  1.00 32.65           N
ATOM   4560  CA  SER E 578      58.063  -2.642  38.308  1.00 32.65           C
ATOM   4561  CB  SER E 578      57.589  -1.900  39.569  1.00 32.65           C
ATOM   4562  OG  SER E 578      58.342  -0.708  39.745  1.00 32.65           O
ATOM   4563  C   SER E 578      58.034  -1.666  37.179  1.00 32.65           C
ATOM   4564  O   SER E 578      59.074  -1.134  36.792  1.00 32.65           O
ATOM   4565  N   LYS E 579      56.832  -1.424  36.622  1.00156.38           N
ATOM   4566  CA  LYS E 579      56.627  -0.455  35.582  1.00156.38           C
ATOM   4567  CB  LYS E 579      56.638   0.996  36.109  1.00156.38           C
ATOM   4568  CG  LYS E 579      55.953   2.024  35.199  1.00156.38           C
ATOM   4569  CD  LYS E 579      56.622   2.245  33.842  1.00156.38           C
ATOM   4570  CE  LYS E 579      57.906   3.072  33.925  1.00156.38           C
ATOM   4571  NZ  LYS E 579      58.493   3.239  32.577  1.00156.38           N
ATOM   4572  C   LYS E 579      57.664  -0.603  34.511  1.00156.38           C
ATOM   4573  O   LYS E 579      58.484   0.289  34.301  1.00156.38           O
ATOM   4574  N   CYS E 580      57.683  -1.758  33.818  1.00 32.55           N
ATOM   4575  CA  CYS E 580      58.635  -1.925  32.757  1.00 32.55           C
ATOM   4576  CB  CYS E 580      59.128  -3.372  32.590  1.00 32.55           C
ATOM   4577  SG  CYS E 580      59.943  -4.006  34.085  1.00 32.55           S
ATOM   4578  C   CYS E 580      57.944  -1.542  31.484  1.00 32.55           C
ATOM   4579  O   CYS E 580      56.762  -1.827  31.298  1.00 32.55           O
ATOM   4580  N   ARG E 581      58.673  -0.869  30.571  1.00145.79           N
ATOM   4581  CA  ARG E 581      58.096  -0.450  29.325  1.00145.79           C
ATOM   4582  CB  ARG E 581      58.961   0.565  28.557  1.00145.79           C
ATOM   4583  CG  ARG E 581      60.352   0.044  28.191  1.00145.79           C
ATOM   4584  CD  ARG E 581      61.217   1.076  27.465  1.00145.79           C
ATOM   4585  NE  ARG E 581      61.674   2.070  28.477  1.00145.79           N
ATOM   4586  CZ  ARG E 581      62.816   1.843  29.189  1.00145.79           C
ATOM   4587  NH1 ARG E 581      63.545   0.710  28.966  1.00145.79           N
ATOM   4588  NH2 ARG E 581      63.232   2.748  30.123  1.00145.79           N
ATOM   4589  C   ARG E 581      57.911  -1.660  28.465  1.00145.79           C
ATOM   4590  O   ARG E 581      58.677  -2.618  28.553  1.00145.79           O
ATOM   4591  N   ARG E 582      56.859  -1.654  27.618  1.00 41.81           N
ATOM   4592  CA  ARG E 582      56.602  -2.800  26.790  1.00 41.81           C
ATOM   4593  CB  ARG E 582      55.268  -3.495  27.104  1.00 41.81           C
ATOM   4594  CG  ARG E 582      55.254  -4.197  28.462  1.00 41.81           C
ATOM   4595  CD  ARG E 582      53.927  -4.888  28.775  1.00 41.81           C
ATOM   4596  NE  ARG E 582      54.102  -5.630  30.055  1.00 41.81           N
ATOM   4597  CZ  ARG E 582      54.491  -6.938  30.037  1.00 41.81           C
ATOM   4598  NH1 ARG E 582      54.688  -7.579  28.848  1.00 41.81           N
ATOM   4599  NH2 ARG E 582      54.680  -7.606  31.212  1.00 41.81           N
ATOM   4600  C   ARG E 582      56.552  -2.389  25.349  1.00 41.81           C
ATOM   4601  O   ARG E 582      55.947  -1.380  24.991  1.00 41.81           O
ATOM   4602  N   HIS E 583      57.200  -3.191  24.480  1.00 45.79           N
ATOM   4603  CA  HIS E 583      57.224  -2.946  23.066  1.00 45.79           C
ATOM   4604  ND1 HIS E 583      59.966  -1.156  22.327  1.00 45.79           N
ATOM   4605  CG  HIS E 583      59.688  -2.382  22.892  1.00 45.79           C
ATOM   4606  CB  HIS E 583      58.581  -3.286  22.432  1.00 45.79           C
ATOM   4607  NE2 HIS E 583      61.444  -1.450  23.962  1.00 45.79           N
ATOM   4608  CD2 HIS E 583      60.600  -2.545  23.889  1.00 45.79           C
ATOM   4609  CE1 HIS E 583      61.024  -0.643  23.004  1.00 45.79           C
ATOM   4610  C   HIS E 583      56.166  -3.808  22.431  1.00 45.79           C
ATOM   4611  O   HIS E 583      55.992  -4.966  22.812  1.00 45.79           O
ATOM   4612  N   SER E 584      55.432  -3.265  21.434  1.00 76.35           N
ATOM   4613  CA  SER E 584      54.357  -4.008  20.821  1.00 76.35           C
ATOM   4614  CB  SER E 584      52.980  -3.337  20.986  1.00 76.35           C
ATOM   4615  OG  SER E 584      51.979  -4.125  20.358  1.00 76.35           O
ATOM   4616  C   SER E 584      54.608  -4.132  19.343  1.00 76.35           C
ATOM   4617  O   SER E 584      55.459  -3.447  18.779  1.00 76.35           O
ATOM   4618  N   THR E 585      53.869  -5.047  18.673  1.00108.62           N
ATOM   4619  CA  THR E 585      54.026  -5.253  17.258  1.00108.62           C
ATOM   4620  CB  THR E 585      54.179  -6.697  16.878  1.00108.62           C
ATOM   4621  OG1 THR E 585      53.009  -7.422  17.226  1.00108.62           O
ATOM   4622  CG2 THR E 585      55.400  -7.273  17.616  1.00108.62           C
ATOM   4623  C   THR E 585      52.795  -4.741  16.560  1.00108.62           C
ATOM   4624  O   THR E 585      51.677  -5.155  16.860  1.00108.62           O
ATOM   4625  N   THR E 586      52.983  -3.806  15.602  1.00 62.27           N
ATOM   4626  CA  THR E 586      51.904  -3.228  14.844  1.00 62.27           C
ATOM   4627  CB  THR E 586      52.293  -2.076  13.960  1.00 62.27           C
ATOM   4628  OG1 THR E 586      53.355  -2.451  13.097  1.00 62.27           O
ATOM   4629  CG2 THR E 586      52.656  -0.855  14.807  1.00 62.27           C
ATOM   4630  C   THR E 586      51.298  -4.228  13.911  1.00 62.27           C
ATOM   4631  O   THR E 586      50.109  -4.128  13.607  1.00 62.27           O
ATOM   4632  N   ASN E 587      52.102  -5.165  13.362  1.00 91.10           N
ATOM   4633  CA  ASN E 587      51.544  -6.093  12.411  1.00 91.10           C
ATOM   4634  CB  ASN E 587      51.542  -5.532  10.976  1.00 91.10           C
ATOM   4635  CG  ASN E 587      50.833  -6.509  10.046  1.00 91.10           C
ATOM   4636  OD1 ASN E 587      51.412  -7.500   9.603  1.00 91.10           O
ATOM   4637  ND2 ASN E 587      49.543  -6.217   9.731  1.00 91.10           N
ATOM   4638  C   ASN E 587      52.346  -7.365  12.399  1.00 91.10           C
ATOM   4639  O   ASN E 587      53.515  -7.379  12.782  1.00 91.10           O
ATOM   4640  N   TYR E 588      51.700  -8.492  12.009  1.00 80.17           N
ATOM   4641  CA  TYR E 588      52.386  -9.750  11.880  1.00 80.17           C
ATOM   4642  CB  TYR E 588      52.531 -10.500  13.218  1.00 80.17           C
ATOM   4643  CG  TYR E 588      51.188 -10.626  13.854  1.00 80.17           C
ATOM   4644  CD1 TYR E 588      50.660  -9.581  14.580  1.00 80.17           C
ATOM   4645  CD2 TYR E 588      50.458 -11.787  13.739  1.00 80.17           C
ATOM   4646  CE1 TYR E 588      49.426  -9.688  15.177  1.00 80.17           C
ATOM   4647  CE2 TYR E 588      49.223 -11.900  14.334  1.00 80.17           C
ATOM   4648  CZ  TYR E 588      48.704 -10.851  15.053  1.00 80.17           C
ATOM   4649  OH  TYR E 588      47.437 -10.969  15.664  1.00 80.17           O
ATOM   4650  C   TYR E 588      51.656 -10.628  10.900  1.00 80.17           C
ATOM   4651  O   TYR E 588      50.436 -10.541  10.765  1.00 80.17           O
ATOM   4652  N   TYR E 589      52.403 -11.467  10.144  1.00123.05           N
ATOM   4653  CA  TYR E 589      51.782 -12.409   9.251  1.00123.05           C
ATOM   4654  CB  TYR E 589      51.180 -11.767   7.987  1.00123.05           C
ATOM   4655  CG  TYR E 589      52.206 -10.895   7.348  1.00123.05           C
ATOM   4656  CD1 TYR E 589      53.186 -11.415   6.533  1.00123.05           C
ATOM   4657  CD2 TYR E 589      52.170  -9.537   7.563  1.00123.05           C
ATOM   4658  CE1 TYR E 589      54.120 -10.588   5.952  1.00123.05           C
ATOM   4659  CE2 TYR E 589      53.099  -8.706   6.987  1.00123.05           C
ATOM   4660  CZ  TYR E 589      54.075  -9.232   6.177  1.00123.05           C
ATOM   4661  OH  TYR E 589      55.027  -8.377   5.584  1.00123.05           O
ATOM   4662  C   TYR E 589      52.767 -13.469   8.847  1.00123.05           C
ATOM   4663  O   TYR E 589      53.975 -13.317   9.021  1.00123.05           O
ATOM   4664  N   TYR E 590      52.259 -14.597   8.306  1.00 81.89           N
ATOM   4665  CA  TYR E 590      53.129 -15.617   7.784  1.00 81.89           C
ATOM   4666  CB  TYR E 590      52.477 -16.997   7.561  1.00 81.89           C
ATOM   4667  CG  TYR E 590      52.284 -17.728   8.845  1.00 81.89           C
ATOM   4668  CD1 TYR E 590      53.357 -18.340   9.453  1.00 81.89           C
ATOM   4669  CD2 TYR E 590      51.040 -17.836   9.423  1.00 81.89           C
ATOM   4670  CE1 TYR E 590      53.199 -19.033  10.630  1.00 81.89           C
ATOM   4671  CE2 TYR E 590      50.876 -18.529  10.600  1.00 81.89           C
ATOM   4672  CZ  TYR E 590      51.955 -19.127  11.205  1.00 81.89           C
ATOM   4673  OH  TYR E 590      51.788 -19.839  12.412  1.00 81.89           O
ATOM   4674  C   TYR E 590      53.517 -15.143   6.421  1.00 81.89           C
ATOM   4675  O   TYR E 590      52.680 -14.640   5.678  1.00 81.89           O
ATOM   4676  N   VAL E 591      54.803 -15.261   6.050  1.00106.40           N
ATOM   4677  CA  VAL E 591      55.180 -14.837   4.736  1.00106.40           C
ATOM   4678  CB  VAL E 591      56.658 -14.952   4.488  1.00106.40           C
ATOM   4679  CG1 VAL E 591      57.093 -16.387   4.813  1.00106.40           C
ATOM   4680  CG2 VAL E 591      56.962 -14.529   3.043  1.00106.40           C
ATOM   4681  C   VAL E 591      54.430 -15.693   3.769  1.00106.40           C
ATOM   4682  O   VAL E 591      54.347 -16.911   3.934  1.00106.40           O
ATOM   4683  N   GLY E 592      53.862 -15.058   2.721  1.00 38.00           N
ATOM   4684  CA  GLY E 592      53.051 -15.774   1.786  1.00 38.00           C
ATOM   4685  C   GLY E 592      51.618 -15.449   2.100  1.00 38.00           C
ATOM   4686  O   GLY E 592      50.726 -15.743   1.308  1.00 38.00           O
ATOM   4687  N   GLY E 593      51.352 -14.856   3.280  1.00 40.14           N
ATOM   4688  CA  GLY E 593      50.023 -14.420   3.613  1.00 40.14           C
ATOM   4689  C   GLY E 593      49.357 -15.333   4.603  1.00 40.14           C
ATOM   4690  O   GLY E 593      48.533 -14.881   5.397  1.00 40.14           O
ATOM   4691  N   PHE E 594      49.676 -16.640   4.585  1.00 85.75           N
ATOM   4692  CA  PHE E 594      49.074 -17.555   5.517  1.00 85.75           C
ATOM   4693  CB  PHE E 594      47.651 -17.973   5.103  1.00 85.75           C
ATOM   4694  CG  PHE E 594      47.702 -18.485   3.703  1.00 85.75           C
ATOM   4695  CD1 PHE E 594      47.800 -17.604   2.650  1.00 85.75           C
ATOM   4696  CD2 PHE E 594      47.631 -19.831   3.434  1.00 85.75           C
ATOM   4697  CE1 PHE E 594      47.843 -18.055   1.352  1.00 85.75           C
ATOM   4698  CE2 PHE E 594      47.674 -20.289   2.138  1.00 85.75           C
ATOM   4699  CZ  PHE E 594      47.780 -19.402   1.093  1.00 85.75           C
ATOM   4700  C   PHE E 594      49.956 -18.760   5.587  1.00 85.75           C
ATOM   4701  O   PHE E 594      50.911 -18.882   4.824  1.00 85.75           O
ATOM   4702  N   TYR E 595      49.667 -19.694   6.513  1.00138.01           N
ATOM   4703  CA  TYR E 595      50.546 -20.821   6.648  1.00138.01           C
ATOM   4704  CB  TYR E 595      50.276 -21.618   7.939  1.00138.01           C
ATOM   4705  CG  TYR E 595      51.227 -22.761   8.050  1.00138.01           C
ATOM   4706  CD1 TYR E 595      52.470 -22.573   8.609  1.00138.01           C
ATOM   4707  CD2 TYR E 595      50.886 -24.015   7.597  1.00138.01           C
ATOM   4708  CE1 TYR E 595      53.357 -23.618   8.723  1.00138.01           C
ATOM   4709  CE2 TYR E 595      51.768 -25.065   7.709  1.00138.01           C
ATOM   4710  CZ  TYR E 595      53.006 -24.867   8.271  1.00138.01           C
ATOM   4711  OH  TYR E 595      53.913 -25.942   8.388  1.00138.01           O
ATOM   4712  C   TYR E 595      50.348 -21.711   5.458  1.00138.01           C
ATOM   4713  O   TYR E 595      49.240 -22.185   5.200  1.00138.01           O
ATOM   4714  N   GLY E 596      51.457 -21.984   4.728  1.00 52.23           N
ATOM   4715  CA  GLY E 596      51.442 -22.820   3.558  1.00 52.23           C
ATOM   4716  C   GLY E 596      51.826 -22.040   2.327  1.00 52.23           C
ATOM   4717  O   GLY E 596      52.106 -22.627   1.285  1.00 52.23           O
ATOM   4718  N   ALA E 597      51.759 -20.700   2.407  1.00 96.32           N
ATOM   4719  CA  ALA E 597      52.098 -19.705   1.426  1.00 96.32           C
ATOM   4720  CB  ALA E 597      51.449 -18.356   1.739  1.00 96.32           C
ATOM   4721  C   ALA E 597      53.575 -19.474   1.246  1.00 96.32           C
ATOM   4722  O   ALA E 597      53.984 -18.829   0.289  1.00 96.32           O
ATOM   4723  N   CYS E 598      54.416 -19.852   2.217  1.00 75.78           N
ATOM   4724  CA  CYS E 598      55.808 -19.462   2.201  1.00 75.78           C
ATOM   4725  CB  CYS E 598      56.538 -19.801   3.513  1.00 75.78           C
ATOM   4726  SG  CYS E 598      58.267 -19.239   3.523  1.00 75.78           S
ATOM   4727  C   CYS E 598      56.599 -20.053   1.067  1.00 75.78           C
ATOM   4728  O   CYS E 598      56.324 -21.150   0.584  1.00 75.78           O
ATOM   4729  N   ASN E 599      57.602 -19.280   0.585  1.00 75.65           N
ATOM   4730  CA  ASN E 599      58.527 -19.756  -0.408  1.00 75.65           C
ATOM   4731  CB  ASN E 599      58.003 -19.705  -1.859  1.00 75.65           C
ATOM   4732  CG  ASN E 599      57.692 -18.274  -2.259  1.00 75.65           C
ATOM   4733  OD1 ASN E 599      58.573 -17.418  -2.275  1.00 75.65           O
ATOM   4734  ND2 ASN E 599      56.405 -18.008  -2.611  1.00 75.65           N
ATOM   4735  C   ASN E 599      59.797 -18.961  -0.283  1.00 75.65           C
ATOM   4736  O   ASN E 599      59.864 -17.971   0.444  1.00 75.65           O
ATOM   4737  N   GLU E 600      60.857 -19.408  -0.983  1.00 75.10           N
ATOM   4738  CA  GLU E 600      62.166 -18.821  -0.906  1.00 75.10           C
ATOM   4739  CB  GLU E 600      63.173 -19.573  -1.785  1.00 75.10           C
ATOM   4740  CG  GLU E 600      64.586 -18.995  -1.746  1.00 75.10           C
ATOM   4741  CD  GLU E 600      65.323 -19.573  -2.942  1.00 75.10           C
ATOM   4742  OE1 GLU E 600      64.648 -20.221  -3.785  1.00 75.10           O
ATOM   4743  OE2 GLU E 600      66.562 -19.370  -3.037  1.00 75.10           O
ATOM   4744  C   GLU E 600      62.156 -17.414  -1.412  1.00 75.10           C
ATOM   4745  O   GLU E 600      62.742 -16.525  -0.794  1.00 75.10           O
ATOM   4746  N   TYR E 601      61.481 -17.175  -2.552  1.00103.94           N
ATOM   4747  CA  TYR E 601      61.549 -15.871  -3.138  1.00103.94           C
ATOM   4748  CB  TYR E 601      60.848 -15.732  -4.490  1.00103.94           C
ATOM   4749  CG  TYR E 601      61.384 -14.436  -4.973  1.00103.94           C
ATOM   4750  CD1 TYR E 601      62.554 -14.403  -5.697  1.00103.94           C
ATOM   4751  CD2 TYR E 601      60.748 -13.258  -4.668  1.00103.94           C
ATOM   4752  CE1 TYR E 601      63.074 -13.211  -6.138  1.00103.94           C
ATOM   4753  CE2 TYR E 601      61.267 -12.069  -5.104  1.00103.94           C
ATOM   4754  CZ  TYR E 601      62.426 -12.038  -5.842  1.00103.94           C
ATOM   4755  OH  TYR E 601      62.950 -10.806  -6.287  1.00103.94           O
ATOM   4756  C   TYR E 601      60.942 -14.865  -2.206  1.00103.94           C
ATOM   4757  O   TYR E 601      61.503 -13.790  -2.001  1.00103.94           O
ATOM   4758  N   LEU E 602      59.778 -15.191  -1.618  1.00 45.27           N
ATOM   4759  CA  LEU E 602      59.095 -14.293  -0.731  1.00 45.27           C
ATOM   4760  CB  LEU E 602      57.730 -14.827  -0.263  1.00 45.27           C
ATOM   4761  CG  LEU E 602      56.699 -14.950  -1.399  1.00 45.27           C
ATOM   4762  CD1 LEU E 602      55.356 -15.492  -0.886  1.00 45.27           C
ATOM   4763  CD2 LEU E 602      56.557 -13.627  -2.168  1.00 45.27           C
ATOM   4764  C   LEU E 602      59.941 -14.066   0.480  1.00 45.27           C
ATOM   4765  O   LEU E 602      59.958 -12.970   1.039  1.00 45.27           O
ATOM   4766  N   MET E 603      60.655 -15.109   0.932  1.00 45.77           N
ATOM   4767  CA  MET E 603      61.456 -14.979   2.116  1.00 45.77           C
ATOM   4768  CB  MET E 603      62.131 -16.302   2.515  1.00 45.77           C
ATOM   4769  CG  MET E 603      61.134 -17.368   2.977  1.00 45.77           C
ATOM   4770  SD  MET E 603      61.851 -19.017   3.244  1.00 45.77           S
ATOM   4771  CE  MET E 603      62.883 -18.532   4.657  1.00 45.77           C
ATOM   4772  C   MET E 603      62.529 -13.956   1.891  1.00 45.77           C
ATOM   4773  O   MET E 603      62.767 -13.102   2.743  1.00 45.77           O
ATOM   4774  N   MET E 604      63.207 -14.000   0.730  1.00 98.41           N
ATOM   4775  CA  MET E 604      64.276 -13.067   0.502  1.00 98.41           C
ATOM   4776  CB  MET E 604      65.122 -13.381  -0.748  1.00 98.41           C
ATOM   4777  CG  MET E 604      64.364 -13.288  -2.073  1.00 98.41           C
ATOM   4778  SD  MET E 604      65.377 -13.625  -3.545  1.00 98.41           S
ATOM   4779  CE  MET E 604      65.632 -15.384  -3.173  1.00 98.41           C
ATOM   4780  C   MET E 604      63.735 -11.673   0.383  1.00 98.41           C
ATOM   4781  O   MET E 604      64.393 -10.715   0.784  1.00 98.41           O
ATOM   4782  N   ARG E 605      62.536 -11.508  -0.209  1.00 86.14           N
ATOM   4783  CA  ARG E 605      61.977 -10.190  -0.346  1.00 86.14           C
ATOM   4784  CB  ARG E 605      60.635 -10.187  -1.097  1.00 86.14           C
ATOM   4785  CG  ARG E 605      60.030  -8.791  -1.260  1.00 86.14           C
ATOM   4786  CD  ARG E 605      58.693  -8.783  -2.003  1.00 86.14           C
ATOM   4787  NE  ARG E 605      58.229  -7.369  -2.076  1.00 86.14           N
ATOM   4788  CZ  ARG E 605      57.076  -7.062  -2.738  1.00 86.14           C
ATOM   4789  NH1 ARG E 605      56.343  -8.052  -3.327  1.00 86.14           N
ATOM   4790  NH2 ARG E 605      56.654  -5.766  -2.811  1.00 86.14           N
ATOM   4791  C   ARG E 605      61.727  -9.634   1.022  1.00 86.14           C
ATOM   4792  O   ARG E 605      62.071  -8.487   1.307  1.00 86.14           O
ATOM   4793  N   GLU E 606      61.139 -10.452   1.922  1.00117.70           N
ATOM   4794  CA  GLU E 606      60.861  -9.993   3.257  1.00117.70           C
ATOM   4795  CB  GLU E 606      60.274 -11.079   4.179  1.00117.70           C
ATOM   4796  CG  GLU E 606      58.762 -11.278   4.114  1.00117.70           C
ATOM   4797  CD  GLU E 606      58.138 -10.379   5.173  1.00117.70           C
ATOM   4798  OE1 GLU E 606      58.727 -10.257   6.282  1.00117.70           O
ATOM   4799  OE2 GLU E 606      57.068  -9.787   4.877  1.00117.70           O
ATOM   4800  C   GLU E 606      62.148  -9.623   3.915  1.00117.70           C
ATOM   4801  O   GLU E 606      62.281  -8.559   4.513  1.00117.70           O
ATOM   4802  N   LEU E 607      63.159 -10.488   3.789  1.00 63.33           N
ATOM   4803  CA  LEU E 607      64.364 -10.287   4.536  1.00 63.33           C
ATOM   4804  CB  LEU E 607      65.390 -11.396   4.233  1.00 63.33           C
ATOM   4805  CG  LEU E 607      66.708 -11.291   5.018  1.00 63.33           C
ATOM   4806  CD1 LEU E 607      66.468 -11.465   6.525  1.00 63.33           C
ATOM   4807  CD2 LEU E 607      67.757 -12.274   4.471  1.00 63.33           C
ATOM   4808  C   LEU E 607      64.991  -8.965   4.201  1.00 63.33           C
ATOM   4809  O   LEU E 607      65.257  -8.160   5.093  1.00 63.33           O
ATOM   4810  N   VAL E 608      65.228  -8.687   2.906  1.00 57.03           N
ATOM   4811  CA  VAL E 608      65.901  -7.471   2.544  1.00 57.03           C
ATOM   4812  CB  VAL E 608      66.316  -7.448   1.099  1.00 57.03           C
ATOM   4813  CG1 VAL E 608      67.301  -8.606   0.862  1.00 57.03           C
ATOM   4814  CG2 VAL E 608      65.064  -7.503   0.207  1.00 57.03           C
ATOM   4815  C   VAL E 608      65.040  -6.271   2.797  1.00 57.03           C
ATOM   4816  O   VAL E 608      65.529  -5.238   3.253  1.00 57.03           O
ATOM   4817  N   LYS E 609      63.742  -6.339   2.444  1.00 97.76           N
ATOM   4818  CA  LYS E 609      62.926  -5.176   2.636  1.00 97.76           C
ATOM   4819  CB  LYS E 609      61.545  -5.300   1.968  1.00 97.76           C
ATOM   4820  CG  LYS E 609      60.696  -4.033   2.093  1.00 97.76           C
ATOM   4821  CD  LYS E 609      59.483  -4.010   1.160  1.00 97.76           C
ATOM   4822  CE  LYS E 609      58.633  -2.744   1.293  1.00 97.76           C
ATOM   4823  NZ  LYS E 609      57.486  -2.803   0.360  1.00 97.76           N
ATOM   4824  C   LYS E 609      62.691  -4.894   4.093  1.00 97.76           C
ATOM   4825  O   LYS E 609      62.996  -3.797   4.555  1.00 97.76           O
ATOM   4826  N   ASN E 610      62.090  -5.862   4.831  1.00153.41           N
ATOM   4827  CA  ASN E 610      61.722  -5.702   6.222  1.00153.41           C
ATOM   4828  CB  ASN E 610      60.351  -6.309   6.593  1.00153.41           C
ATOM   4829  CG  ASN E 610      60.291  -7.765   6.194  1.00153.41           C
ATOM   4830  OD1 ASN E 610      60.743  -8.653   6.914  1.00153.41           O
ATOM   4831  ND2 ASN E 610      59.721  -8.009   4.985  1.00153.41           N
ATOM   4832  C   ASN E 610      62.731  -6.046   7.294  1.00153.41           C
ATOM   4833  O   ASN E 610      62.706  -5.426   8.356  1.00153.41           O
ATOM   4834  N   GLY E 611      63.601  -7.063   7.118  1.00 50.17           N
ATOM   4835  CA  GLY E 611      64.525  -7.374   8.185  1.00 50.17           C
ATOM   4836  C   GLY E 611      64.501  -8.855   8.454  1.00 50.17           C
ATOM   4837  O   GLY E 611      63.785  -9.604   7.792  1.00 50.17           O
ATOM   4838  N   PRO E 612      65.249  -9.297   9.446  1.00 77.29           N
ATOM   4839  CA  PRO E 612      65.320 -10.699   9.762  1.00 77.29           C
ATOM   4840  CD  PRO E 612      66.434  -8.579   9.885  1.00 77.29           C
ATOM   4841  CB  PRO E 612      66.421 -10.832  10.810  1.00 77.29           C
ATOM   4842  CG  PRO E 612      67.356  -9.647  10.501  1.00 77.29           C
ATOM   4843  C   PRO E 612      63.977 -11.178  10.208  1.00 77.29           C
ATOM   4844  O   PRO E 612      63.219 -10.392  10.774  1.00 77.29           O
ATOM   4845  N   ILE E 613      63.648 -12.457   9.938  1.00 99.96           N
ATOM   4846  CA  ILE E 613      62.357 -12.964  10.298  1.00 99.96           C
ATOM   4847  CB  ILE E 613      61.425 -13.112   9.129  1.00 99.96           C
ATOM   4848  CG1 ILE E 613      61.979 -14.138   8.125  1.00 99.96           C
ATOM   4849  CG2 ILE E 613      61.191 -11.717   8.526  1.00 99.96           C
ATOM   4850  CD1 ILE E 613      60.964 -14.561   7.064  1.00 99.96           C
ATOM   4851  C   ILE E 613      62.541 -14.316  10.910  1.00 99.96           C
ATOM   4852  O   ILE E 613      63.566 -14.967  10.711  1.00 99.96           O
ATOM   4853  N   SER E 614      61.546 -14.752  11.711  1.00 41.35           N
ATOM   4854  CA  SER E 614      61.604 -16.030  12.367  1.00 41.35           C
ATOM   4855  CB  SER E 614      60.609 -16.163  13.534  1.00 41.35           C
ATOM   4856  OG  SER E 614      59.276 -16.097  13.051  1.00 41.35           O
ATOM   4857  C   SER E 614      61.289 -17.117  11.379  1.00 41.35           C
ATOM   4858  O   SER E 614      60.422 -16.972  10.519  1.00 41.35           O
ATOM   4859  N   ILE E 615      61.998 -18.256  11.509  1.00140.72           N
ATOM   4860  CA  ILE E 615      61.866 -19.392  10.637  1.00140.72           C
ATOM   4861  CB  ILE E 615      63.057 -19.489   9.724  1.00140.72           C
ATOM   4862  CG1 ILE E 615      62.944 -20.611   8.688  1.00140.72           C
ATOM   4863  CG2 ILE E 615      64.301 -19.597  10.618  1.00140.72           C
ATOM   4864  CD1 ILE E 615      64.128 -20.588   7.721  1.00140.72           C
ATOM   4865  C   ILE E 615      61.905 -20.608  11.516  1.00140.72           C
ATOM   4866  O   ILE E 615      62.383 -20.545  12.644  1.00140.72           O
ATOM   4867  N   SER E 616      61.365 -21.751  11.027  1.00 79.62           N
ATOM   4868  CA  SER E 616      61.438 -22.967  11.794  1.00 79.62           C
ATOM   4869  CB  SER E 616      60.097 -23.388  12.415  1.00 79.62           C
ATOM   4870  OG  SER E 616      60.252 -24.596  13.144  1.00 79.62           O
ATOM   4871  C   SER E 616      61.853 -24.058  10.847  1.00 79.62           C
ATOM   4872  O   SER E 616      61.591 -23.980   9.650  1.00 79.62           O
ATOM   4873  N   PHE E 617      62.546 -25.093  11.370  1.00184.87           N
ATOM   4874  CA  PHE E 617      62.954 -26.191  10.538  1.00184.87           C
ATOM   4875  CB  PHE E 617      64.275 -25.960   9.779  1.00184.87           C
ATOM   4876  CG  PHE E 617      65.423 -25.852  10.724  1.00184.87           C
ATOM   4877  CD1 PHE E 617      65.765 -24.642  11.280  1.00184.87           C
ATOM   4878  CD2 PHE E 617      66.167 -26.963  11.052  1.00184.87           C
ATOM   4879  CE1 PHE E 617      66.826 -24.544  12.151  1.00184.87           C
ATOM   4880  CE2 PHE E 617      67.229 -26.870  11.922  1.00184.87           C
ATOM   4881  CZ  PHE E 617      67.564 -25.658  12.473  1.00184.87           C
ATOM   4882  C   PHE E 617      63.098 -27.409  11.393  1.00184.87           C
ATOM   4883  O   PHE E 617      62.971 -27.347  12.615  1.00184.87           O
ATOM   4884  N   GLU E 618      63.345 -28.571  10.755  1.00106.07           N
ATOM   4885  CA  GLU E 618      63.469 -29.788  11.507  1.00106.07           C
ATOM   4886  CB  GLU E 618      62.907 -31.017  10.771  1.00106.07           C
ATOM   4887  CG  GLU E 618      63.026 -32.322  11.564  1.00106.07           C
ATOM   4888  CD  GLU E 618      61.985 -32.305  12.676  1.00106.07           C
ATOM   4889  OE1 GLU E 618      61.273 -31.274  12.807  1.00106.07           O
ATOM   4890  OE2 GLU E 618      61.890 -33.325  13.410  1.00106.07           O
ATOM   4891  C   GLU E 618      64.918 -30.041  11.776  1.00106.07           C
ATOM   4892  O   GLU E 618      65.721 -30.202  10.857  1.00106.07           O
ATOM   4893  N   VAL E 619      65.286 -30.070  13.072  1.00 65.50           N
ATOM   4894  CA  VAL E 619      66.640 -30.340  13.452  1.00 65.50           C
ATOM   4895  CB  VAL E 619      67.004 -29.792  14.804  1.00 65.50           C
ATOM   4896  CG1 VAL E 619      68.401 -30.308  15.187  1.00 65.50           C
ATOM   4897  CG2 VAL E 619      66.915 -28.256  14.752  1.00 65.50           C
ATOM   4898  C   VAL E 619      66.807 -31.822  13.496  1.00 65.50           C
ATOM   4899  O   VAL E 619      65.937 -32.547  13.976  1.00 65.50           O
ATOM   4900  N   TYR E 620      67.954 -32.307  12.988  1.00 62.57           N
ATOM   4901  CA  TYR E 620      68.240 -33.711  12.972  1.00 62.57           C
ATOM   4902  CB  TYR E 620      68.411 -34.312  11.564  1.00 62.57           C
ATOM   4903  CG  TYR E 620      67.079 -34.367  10.893  1.00 62.57           C
ATOM   4904  CD1 TYR E 620      66.195 -35.378  11.194  1.00 62.57           C
ATOM   4905  CD2 TYR E 620      66.716 -33.426   9.956  1.00 62.57           C
ATOM   4906  CE1 TYR E 620      64.967 -35.448  10.581  1.00 62.57           C
ATOM   4907  CE2 TYR E 620      65.488 -33.490   9.338  1.00 62.57           C
ATOM   4908  CZ  TYR E 620      64.611 -34.502   9.651  1.00 62.57           C
ATOM   4909  OH  TYR E 620      63.351 -34.569   9.019  1.00 62.57           O
ATOM   4910  C   TYR E 620      69.535 -33.885  13.697  1.00 62.57           C
ATOM   4911  O   TYR E 620      70.254 -32.919  13.942  1.00 62.57           O
ATOM   4912  N   GLY E 621      69.865 -35.140  14.057  1.00 24.85           N
ATOM   4913  CA  GLY E 621      71.023 -35.426  14.853  1.00 24.85           C
ATOM   4914  C   GLY E 621      72.256 -34.937  14.163  1.00 24.85           C
ATOM   4915  O   GLY E 621      73.167 -34.425  14.810  1.00 24.85           O
ATOM   4916  N   ASP E 622      72.326 -35.075  12.828  1.00 53.32           N
ATOM   4917  CA  ASP E 622      73.511 -34.678  12.127  1.00 53.32           C
ATOM   4918  CB  ASP E 622      73.489 -35.004  10.619  1.00 53.32           C
ATOM   4919  CG  ASP E 622      72.379 -34.234   9.916  1.00 53.32           C
ATOM   4920  OD1 ASP E 622      71.395 -33.835  10.594  1.00 53.32           O
ATOM   4921  OD2 ASP E 622      72.501 -34.043   8.677  1.00 53.32           O
ATOM   4922  C   ASP E 622      73.716 -33.207  12.312  1.00 53.32           C
ATOM   4923  O   ASP E 622      74.845 -32.722  12.327  1.00 53.32           O
ATOM   4924  N   PHE E 623      72.615 -32.454  12.455  1.00121.96           N
ATOM   4925  CA  PHE E 623      72.646 -31.030  12.620  1.00121.96           C
ATOM   4926  CB  PHE E 623      71.227 -30.423  12.600  1.00121.96           C
ATOM   4927  CG  PHE E 623      71.293 -28.931  12.627  1.00121.96           C
ATOM   4928  CD1 PHE E 623      71.434 -28.216  11.459  1.00121.96           C
ATOM   4929  CD2 PHE E 623      71.208 -28.242  13.815  1.00121.96           C
ATOM   4930  CE1 PHE E 623      71.494 -26.841  11.474  1.00121.96           C
ATOM   4931  CE2 PHE E 623      71.266 -26.867  13.836  1.00121.96           C
ATOM   4932  CZ  PHE E 623      71.405 -26.162  12.665  1.00121.96           C
ATOM   4933  C   PHE E 623      73.301 -30.711  13.930  1.00121.96           C
ATOM   4934  O   PHE E 623      74.012 -29.716  14.055  1.00121.96           O
ATOM   4935  N   LYS E 624      73.089 -31.564  14.948  1.00110.65           N
ATOM   4936  CA  LYS E 624      73.584 -31.282  16.265  1.00110.65           C
ATOM   4937  CB  LYS E 624      73.279 -32.425  17.249  1.00110.65           C
ATOM   4938  CG  LYS E 624      73.490 -32.062  18.719  1.00110.65           C
ATOM   4939  CD  LYS E 624      72.846 -33.067  19.677  1.00110.65           C
ATOM   4940  CE  LYS E 624      71.324 -33.145  19.538  1.00110.65           C
ATOM   4941  NZ  LYS E 624      70.786 -34.213  20.410  1.00110.65           N
ATOM   4942  C   LYS E 624      75.073 -31.081  16.227  1.00110.65           C
ATOM   4943  O   LYS E 624      75.592 -30.149  16.838  1.00110.65           O
ATOM   4944  N   HIS E 625      75.801 -31.951  15.506  1.00102.06           N
ATOM   4945  CA  HIS E 625      77.236 -31.904  15.416  1.00102.06           C
ATOM   4946  ND1 HIS E 625      76.504 -34.675  13.471  0.00102.06           N
ATOM   4947  CG  HIS E 625      77.541 -33.795  13.685  0.00102.06           C
ATOM   4948  CB  HIS E 625      77.904 -33.239  15.027  1.00102.06           C
ATOM   4949  NE2 HIS E 625      77.494 -34.367  11.503  0.00102.06           N
ATOM   4950  CD2 HIS E 625      78.133 -33.616  12.473  0.00102.06           C
ATOM   4951  CE1 HIS E 625      76.524 -34.986  12.150  0.00102.06           C
ATOM   4952  C   HIS E 625      77.744 -30.810  14.517  1.00102.06           C
ATOM   4953  O   HIS E 625      78.949 -30.604  14.456  1.00102.06           O
ATOM   4954  N   TYR E 626      76.877 -30.135  13.738  1.00120.05           N
ATOM   4955  CA  TYR E 626      77.282 -29.156  12.753  1.00120.05           C
ATOM   4956  CB  TYR E 626      76.058 -28.364  12.244  1.00120.05           C
ATOM   4957  CG  TYR E 626      76.455 -27.149  11.477  1.00120.05           C
ATOM   4958  CD1 TYR E 626      76.705 -25.968  12.139  1.00120.05           C
ATOM   4959  CD2 TYR E 626      76.557 -27.175  10.105  1.00120.05           C
ATOM   4960  CE1 TYR E 626      77.062 -24.833  11.450  1.00120.05           C
ATOM   4961  CE2 TYR E 626      76.914 -26.042   9.409  1.00120.05           C
ATOM   4962  CZ  TYR E 626      77.164 -24.868  10.080  1.00120.05           C
ATOM   4963  OH  TYR E 626      77.529 -23.705   9.368  1.00120.05           O
ATOM   4964  C   TYR E 626      78.311 -28.195  13.282  1.00120.05           C
ATOM   4965  O   TYR E 626      78.090 -27.515  14.282  1.00120.05           O
ATOM   4966  N   LYS E 627      79.528 -28.235  12.681  1.00148.10           N
ATOM   4967  CA  LYS E 627      80.606 -27.309  12.929  1.00148.10           C
ATOM   4968  CB  LYS E 627      81.992 -27.931  12.687  1.00148.10           C
ATOM   4969  CG  LYS E 627      82.384 -28.998  13.711  1.00148.10           C
ATOM   4970  CD  LYS E 627      81.542 -30.271  13.624  1.00148.10           C
ATOM   4971  CE  LYS E 627      81.782 -31.083  12.350  1.00148.10           C
ATOM   4972  NZ  LYS E 627      80.932 -32.294  12.351  0.00148.10           N
ATOM   4973  C   LYS E 627      80.543 -26.078  12.070  1.00148.10           C
ATOM   4974  O   LYS E 627      80.630 -24.956  12.567  1.00148.10           O
ATOM   4975  N   GLY E 628      80.383 -26.267  10.737  1.00 36.06           N
ATOM   4976  CA  GLY E 628      80.443 -25.151   9.830  1.00 36.06           C
ATOM   4977  C   GLY E 628      80.112 -25.625   8.444  1.00 36.06           C
ATOM   4978  O   GLY E 628      79.911 -26.815   8.209  1.00 36.06           O
ATOM   4979  N   GLY E 629      80.071 -24.683   7.477  1.00 22.66           N
ATOM   4980  CA  GLY E 629      79.758 -25.026   6.118  1.00 22.66           C
ATOM   4981  C   GLY E 629      78.291 -24.838   5.876  1.00 22.66           C
ATOM   4982  O   GLY E 629      77.589 -24.193   6.654  1.00 22.66           O
ATOM   4983  N   ILE E 630      77.797 -25.392   4.747  1.00 48.53           N
ATOM   4984  CA  ILE E 630      76.411 -25.256   4.399  1.00 48.53           C
ATOM   4985  CB  ILE E 630      76.204 -24.958   2.943  1.00 48.53           C
ATOM   4986  CG1 ILE E 630      76.887 -23.630   2.575  1.00 48.53           C
ATOM   4987  CG2 ILE E 630      74.693 -24.976   2.657  1.00 48.53           C
ATOM   4988  CD1 ILE E 630      77.005 -23.395   1.069  1.00 48.53           C
ATOM   4989  C   ILE E 630      75.760 -26.572   4.687  1.00 48.53           C
ATOM   4990  O   ILE E 630      75.998 -27.565   4.003  1.00 48.53           O
ATOM   4991  N   TYR E 631      74.883 -26.583   5.709  1.00183.47           N
ATOM   4992  CA  TYR E 631      74.232 -27.760   6.212  1.00183.47           C
ATOM   4993  CB  TYR E 631      73.587 -27.521   7.590  1.00183.47           C
ATOM   4994  CG  TYR E 631      72.741 -28.689   7.964  1.00183.47           C
ATOM   4995  CD1 TYR E 631      73.271 -29.752   8.659  1.00183.47           C
ATOM   4996  CD2 TYR E 631      71.410 -28.718   7.617  1.00183.47           C
ATOM   4997  CE1 TYR E 631      72.483 -30.823   9.008  1.00183.47           C
ATOM   4998  CE2 TYR E 631      70.616 -29.786   7.963  1.00183.47           C
ATOM   4999  CZ  TYR E 631      71.154 -30.841   8.660  1.00183.47           C
ATOM   5000  OH  TYR E 631      70.344 -31.938   9.019  1.00183.47           O
ATOM   5001  C   TYR E 631      73.175 -28.260   5.278  1.00183.47           C
ATOM   5002  O   TYR E 631      72.482 -27.480   4.625  1.00183.47           O
ATOM   5003  N   GLN E 632      73.075 -29.605   5.160  1.00141.70           N
ATOM   5004  CA  GLN E 632      72.050 -30.203   4.354  1.00141.70           C
ATOM   5005  CB  GLN E 632      72.387 -30.278   2.857  1.00141.70           C
ATOM   5006  CG  GLN E 632      72.451 -28.922   2.157  1.00141.70           C
ATOM   5007  CD  GLN E 632      72.791 -29.189   0.699  1.00141.70           C
ATOM   5008  OE1 GLN E 632      72.626 -28.323  -0.160  1.00141.70           O
ATOM   5009  NE2 GLN E 632      73.271 -30.426   0.407  1.00141.70           N
ATOM   5010  C   GLN E 632      71.783 -31.619   4.793  1.00141.70           C
ATOM   5011  O   GLN E 632      72.596 -32.250   5.467  1.00141.70           O
ATOM   5012  N   HIS E 633      70.576 -32.113   4.431  1.00234.70           N
ATOM   5013  CA  HIS E 633      70.093 -33.475   4.512  1.00234.70           C
ATOM   5014  ND1 HIS E 633      72.166 -35.654   5.828  0.00234.70           N
ATOM   5015  CG  HIS E 633      72.221 -34.910   4.670  0.00234.70           C
ATOM   5016  CB  HIS E 633      71.015 -34.531   3.862  1.00234.70           C
ATOM   5017  NE2 HIS E 633      74.316 -35.232   5.447  0.00234.70           N
ATOM   5018  CD2 HIS E 633      73.542 -34.662   4.452  0.00234.70           C
ATOM   5019  CE1 HIS E 633      73.445 -35.817   6.250  0.00234.70           C
ATOM   5020  C   HIS E 633      69.701 -33.975   5.869  1.00234.70           C
ATOM   5021  O   HIS E 633      69.942 -33.335   6.890  1.00234.70           O
ATOM   5022  N   THR E 634      68.970 -35.124   5.833  1.00124.02           N
ATOM   5023  CA  THR E 634      68.519 -35.980   6.906  1.00124.02           C
ATOM   5024  CB  THR E 634      68.896 -35.489   8.297  1.00124.02           C
ATOM   5025  OG1 THR E 634      70.309 -35.376   8.385  1.00124.02           O
ATOM   5026  CG2 THR E 634      68.469 -36.490   9.388  1.00124.02           C
ATOM   5027  C   THR E 634      67.029 -36.179   6.714  1.00124.02           C
ATOM   5028  O   THR E 634      66.454 -35.705   5.735  1.00124.02           O
ATOM   5029  N   GLY E 635      66.382 -36.968   7.595  1.00 53.79           N
ATOM   5030  CA  GLY E 635      64.956 -37.127   7.665  1.00 53.79           C
[truncated: 484,831 more chars]
