# Supplementary material for: Evolutionary Analysis of Dipeptidyl Peptidase I
Source: Int J Mol Sci. 2022 Feb 6;23(3):1852. doi: 10.3390/ijms23031852 (PMC8836896; doi:10.3390/ijms23031852)
Supplement: Supplementary file 1 [file ijms-23-01852-s001.zip › Supplementary File S2 Homology models/Modeller/Trichoplax adhaerens/mod.B99990002.pdb]

EXPDTA    THEORETICAL MODEL, MODELLER 10.1 2021/11/04 15:52:02
REMARK   6 MODELLER OBJECTIVE FUNCTION:     11560.9541
REMARK   6 MODELLER BEST TEMPLATE % SEQ ID:  60.227
REMARK   6 SEQUENCE: mod
REMARK   6 ALIGNMENT: alignment.pir
REMARK   6 SCRIPT: model.py
REMARK   6 DOPE score: -158946.48438
REMARK   6 GA341 score: 1.00000
REMARK   6 DOPE-HR score: -132402.17188
REMARK   6 TEMPLATE: 1K3B 1:A - 119:A MODELS 1:A - 120:A AT 60.2%
REMARK   6 TEMPLATE: 1K3B 120:B - 283:B MODELS 121:B - 285:B AT 60.2%
REMARK   6 TEMPLATE: 1K3B 284:C - 350:C MODELS 286:C - 352:C AT 60.2%
REMARK   6 TEMPLATE: 1K3B 353:D - 471:D MODELS 353:D - 472:D AT 60.2%
REMARK   6 TEMPLATE: 1K3B 472:E - 635:E MODELS 473:E - 637:E AT 60.2%
REMARK   6 TEMPLATE: 1K3B 636:F - 702:F MODELS 638:F - 704:F AT 60.2%
REMARK   6 TEMPLATE: 1K3B 705:G - 823:G MODELS 705:G - 824:G AT 60.2%
REMARK   6 TEMPLATE: 1K3B 824:H - 987:H MODELS 825:H - 989:H AT 60.2%
REMARK   6 TEMPLATE: 1K3B 988:I - 1054:I MODELS 990:I - 1056:I AT 60.2%
REMARK   6 TEMPLATE: 1K3B 1057:J - 1175:J MODELS 1057:J - 1176:J AT 60.2%
REMARK   6 TEMPLATE: 1K3B 1176:K - 1339:K MODELS 1177:K - 1341:K AT 60.2%
REMARK   6 TEMPLATE: 1K3B 1340:L - 1406:L MODELS 1342:L - 1408:L AT 60.2%
SSBOND   1 CYS A    6    CYS A   94                          1555   1555  2.03
SSBOND   2 CYS A   30    CYS A  112                          1555   1555  2.02
SSBOND   3 CYS B  145    CYS B  188                          1555   1555  2.05
SSBOND   4 CYS B  181    CYS B  221                          1555   1555  2.04
SSBOND   5 CYS B  211    CYS B  228                          1555   1555  2.02
SSBOND   6 CYS D  358    CYS D  446                          1555   1555  2.03
SSBOND   7 CYS D  382    CYS D  464                          1555   1555  2.03
SSBOND   8 CYS E  497    CYS E  540                          1555   1555  2.02
SSBOND   9 CYS E  533    CYS E  573                          1555   1555  2.04
SSBOND  10 CYS E  563    CYS E  580                          1555   1555  2.02
SSBOND  11 CYS G  710    CYS G  798                          1555   1555  2.03
SSBOND  12 CYS G  734    CYS G  816                          1555   1555  2.03
SSBOND  13 CYS H  849    CYS H  892                          1555   1555  2.03
SSBOND  14 CYS H  885    CYS H  925                          1555   1555  2.03
SSBOND  15 CYS H  915    CYS H  932                          1555   1555  2.03
SSBOND  16 CYS J 1062    CYS J 1150                          1555   1555  2.00
SSBOND  17 CYS J 1086    CYS J 1168                          1555   1555  2.00
SSBOND  18 CYS K 1201    CYS K 1244                          1555   1555  2.03
SSBOND  19 CYS K 1237    CYS K 1277                          1555   1555  2.04
SSBOND  20 CYS K 1267    CYS K 1284                          1555   1555  2.03
ATOM      1  N   ASP A   1      29.070  25.360  25.896  1.00 60.24           N
ATOM      2  CA  ASP A   1      30.488  25.536  25.478  1.00 60.24           C
ATOM      3  CB  ASP A   1      30.571  26.410  24.210  1.00 60.24           C
ATOM      4  CG  ASP A   1      29.867  25.745  23.031  1.00 60.24           C
ATOM      5  OD1 ASP A   1      28.971  24.888  23.250  1.00 60.24           O
ATOM      6  OD2 ASP A   1      30.239  26.065  21.870  1.00 60.24           O
ATOM      7  C   ASP A   1      31.230  26.246  26.574  1.00 60.24           C
ATOM      8  O   ASP A   1      30.627  26.707  27.541  1.00 60.24           O
ATOM      9  N   THR A   2      32.575  26.307  26.481  1.00 64.64           N
ATOM     10  CA  THR A   2      33.322  27.068  27.440  1.00 64.64           C
ATOM     11  CB  THR A   2      34.696  26.577  27.794  1.00 64.64           C
ATOM     12  OG1 THR A   2      35.566  26.746  26.690  1.00 64.64           O
ATOM     13  CG2 THR A   2      34.633  25.101  28.220  1.00 64.64           C
ATOM     14  C   THR A   2      33.510  28.409  26.805  1.00 64.64           C
ATOM     15  O   THR A   2      33.049  28.638  25.688  1.00 64.64           O
ATOM     16  N   PRO A   3      34.167  29.303  27.491  1.00 82.45           N
ATOM     17  CA  PRO A   3      34.366  30.629  26.957  1.00 82.45           C
ATOM     18  CD  PRO A   3      34.060  29.322  28.945  1.00 82.45           C
ATOM     19  CB  PRO A   3      34.784  31.502  28.141  1.00 82.45           C
ATOM     20  CG  PRO A   3      34.139  30.804  29.356  1.00 82.45           C
ATOM     21  C   PRO A   3      35.337  30.687  25.816  1.00 82.45           C
ATOM     22  O   PRO A   3      35.470  31.754  25.221  1.00 82.45           O
ATOM     23  N   ALA A   4      36.045  29.587  25.503  1.00 66.73           N
ATOM     24  CA  ALA A   4      37.094  29.661  24.519  1.00 66.73           C
ATOM     25  CB  ALA A   4      38.068  28.472  24.593  1.00 66.73           C
ATOM     26  C   ALA A   4      36.576  29.762  23.115  1.00 66.73           C
ATOM     27  O   ALA A   4      35.604  29.106  22.739  1.00 66.73           O
ATOM     28  N   ASN A   5      37.240  30.626  22.310  1.00179.44           N
ATOM     29  CA  ASN A   5      36.948  30.813  20.917  1.00179.44           C
ATOM     30  CB  ASN A   5      36.546  32.253  20.560  1.00179.44           C
ATOM     31  CG  ASN A   5      35.207  32.554  21.203  1.00179.44           C
ATOM     32  OD1 ASN A   5      34.241  31.832  20.992  1.00179.44           O
ATOM     33  ND2 ASN A   5      35.152  33.649  22.014  1.00179.44           N
ATOM     34  C   ASN A   5      38.243  30.628  20.204  1.00179.44           C
ATOM     35  O   ASN A   5      38.825  31.599  19.722  1.00179.44           O
ATOM     36  N   CYS A   6      38.719  29.381  20.072  1.00 80.32           N
ATOM     37  CA  CYS A   6      39.989  29.224  19.438  1.00 80.32           C
ATOM     38  CB  CYS A   6      40.938  28.281  20.188  1.00 80.32           C
ATOM     39  SG  CYS A   6      41.535  29.077  21.703  1.00 80.32           S
ATOM     40  C   CYS A   6      39.801  28.780  18.029  1.00 80.32           C
ATOM     41  O   CYS A   6      38.719  28.368  17.619  1.00 80.32           O
ATOM     42  N   THR A   7      40.894  28.868  17.252  1.00 62.25           N
ATOM     43  CA  THR A   7      40.858  28.623  15.847  1.00 62.25           C
ATOM     44  CB  THR A   7      41.428  29.773  15.071  1.00 62.25           C
ATOM     45  OG1 THR A   7      42.797  29.934  15.413  1.00 62.25           O
ATOM     46  CG2 THR A   7      40.655  31.057  15.427  1.00 62.25           C
ATOM     47  C   THR A   7      41.695  27.429  15.498  1.00 62.25           C
ATOM     48  O   THR A   7      42.543  26.963  16.255  1.00 62.25           O
ATOM     49  N   TYR A   8      41.457  26.929  14.280  1.00118.86           N
ATOM     50  CA  TYR A   8      42.078  25.792  13.677  1.00118.86           C
ATOM     51  CB  TYR A   8      41.519  25.732  12.252  1.00118.86           C
ATOM     52  CG  TYR A   8      41.823  24.502  11.494  1.00118.86           C
ATOM     53  CD1 TYR A   8      41.087  23.364  11.716  1.00118.86           C
ATOM     54  CD2 TYR A   8      42.807  24.501  10.537  1.00118.86           C
ATOM     55  CE1 TYR A   8      41.334  22.227  10.994  1.00118.86           C
ATOM     56  CE2 TYR A   8      43.060  23.367   9.811  1.00118.86           C
ATOM     57  CZ  TYR A   8      42.317  22.240  10.040  1.00118.86           C
ATOM     58  OH  TYR A   8      42.572  21.086   9.285  1.00118.86           O
ATOM     59  C   TYR A   8      43.548  26.089  13.608  1.00118.86           C
ATOM     60  O   TYR A   8      44.392  25.237  13.890  1.00118.86           O
ATOM     61  N   GLY A   9      43.884  27.336  13.225  1.00 40.12           N
ATOM     62  CA  GLY A   9      45.254  27.746  13.081  1.00 40.12           C
ATOM     63  C   GLY A   9      45.953  27.684  14.406  1.00 40.12           C
ATOM     64  O   GLY A   9      47.123  27.308  14.480  1.00 40.12           O
ATOM     65  N   ASP A  10      45.272  28.062  15.502  1.00147.61           N
ATOM     66  CA  ASP A  10      45.989  28.040  16.743  1.00147.61           C
ATOM     67  CB  ASP A  10      45.313  28.754  17.931  1.00147.61           C
ATOM     68  CG  ASP A  10      44.004  28.118  18.350  1.00147.61           C
ATOM     69  OD1 ASP A  10      43.894  26.866  18.396  1.00147.61           O
ATOM     70  OD2 ASP A  10      43.095  28.921  18.671  1.00147.61           O
ATOM     71  C   ASP A  10      46.361  26.631  17.083  1.00147.61           C
ATOM     72  O   ASP A  10      47.340  26.401  17.790  1.00147.61           O
ATOM     73  N   SER A  11      45.567  25.649  16.614  1.00 64.21           N
ATOM     74  CA  SER A  11      45.834  24.258  16.872  1.00 64.21           C
ATOM     75  CB  SER A  11      44.620  23.354  16.585  1.00 64.21           C
ATOM     76  OG  SER A  11      43.572  23.648  17.498  1.00 64.21           O
ATOM     77  C   SER A  11      47.002  23.734  16.071  1.00 64.21           C
ATOM     78  O   SER A  11      47.678  22.798  16.498  1.00 64.21           O
ATOM     79  N   VAL A  12      47.282  24.293  14.878  1.00112.79           N
ATOM     80  CA  VAL A  12      48.360  23.739  14.093  1.00112.79           C
ATOM     81  CB  VAL A  12      48.387  24.252  12.683  1.00112.79           C
ATOM     82  CG1 VAL A  12      48.647  25.767  12.718  1.00112.79           C
ATOM     83  CG2 VAL A  12      49.443  23.459  11.894  1.00112.79           C
ATOM     84  C   VAL A  12      49.675  24.082  14.736  1.00112.79           C
ATOM     85  O   VAL A  12      49.858  25.194  15.226  1.00112.79           O
ATOM     86  N   GLY A  13      50.632  23.122  14.765  1.00 41.44           N
ATOM     87  CA  GLY A  13      51.924  23.420  15.326  1.00 41.44           C
ATOM     88  C   GLY A  13      52.405  22.287  16.180  1.00 41.44           C
ATOM     89  O   GLY A  13      51.930  21.157  16.076  1.00 41.44           O
ATOM     90  N   THR A  14      53.393  22.580  17.056  1.00 48.84           N
ATOM     91  CA  THR A  14      53.935  21.570  17.921  1.00 48.84           C
ATOM     92  CB  THR A  14      55.428  21.591  18.040  1.00 48.84           C
ATOM     93  OG1 THR A  14      56.032  21.409  16.768  1.00 48.84           O
ATOM     94  CG2 THR A  14      55.860  20.477  19.005  1.00 48.84           C
ATOM     95  C   THR A  14      53.397  21.785  19.295  1.00 48.84           C
ATOM     96  O   THR A  14      53.367  22.905  19.807  1.00 48.84           O
ATOM     97  N   TRP A  15      52.956  20.678  19.924  1.00 86.02           N
ATOM     98  CA  TRP A  15      52.385  20.743  21.236  1.00 86.02           C
ATOM     99  CB  TRP A  15      50.901  20.332  21.251  1.00 86.02           C
ATOM    100  CG  TRP A  15      50.011  21.335  20.555  1.00 86.02           C
ATOM    101  CD2 TRP A  15      49.240  22.332  21.244  1.00 86.02           C
ATOM    102  CD1 TRP A  15      49.771  21.515  19.224  1.00 86.02           C
ATOM    103  NE1 TRP A  15      48.910  22.572  19.040  1.00 86.02           N
ATOM    104  CE2 TRP A  15      48.572  23.081  20.276  1.00 86.02           C
ATOM    105  CE3 TRP A  15      49.103  22.600  22.576  1.00 86.02           C
ATOM    106  CZ2 TRP A  15      47.753  24.116  20.626  1.00 86.02           C
ATOM    107  CZ3 TRP A  15      48.274  23.642  22.927  1.00 86.02           C
ATOM    108  CH2 TRP A  15      47.614  24.384  21.970  1.00 86.02           C
ATOM    109  C   TRP A  15      53.135  19.802  22.121  1.00 86.02           C
ATOM    110  O   TRP A  15      53.588  18.746  21.686  1.00 86.02           O
ATOM    111  N   VAL A  16      53.315  20.190  23.398  1.00 46.16           N
ATOM    112  CA  VAL A  16      53.945  19.317  24.341  1.00 46.16           C
ATOM    113  CB  VAL A  16      55.072  19.953  25.097  1.00 46.16           C
ATOM    114  CG1 VAL A  16      55.565  18.953  26.155  1.00 46.16           C
ATOM    115  CG2 VAL A  16      56.165  20.375  24.098  1.00 46.16           C
ATOM    116  C   VAL A  16      52.884  18.951  25.327  1.00 46.16           C
ATOM    117  O   VAL A  16      52.168  19.806  25.844  1.00 46.16           O
ATOM    118  N   LEU A  17      52.753  17.643  25.594  1.00170.66           N
ATOM    119  CA  LEU A  17      51.776  17.091  26.487  1.00170.66           C
ATOM    120  CB  LEU A  17      51.068  15.917  25.798  1.00170.66           C
ATOM    121  CG  LEU A  17      51.076  14.591  26.580  1.00170.66           C
ATOM    122  CD1 LEU A  17      50.252  14.651  27.859  1.00170.66           C
ATOM    123  CD2 LEU A  17      50.679  13.430  25.658  1.00170.66           C
ATOM    124  C   LEU A  17      52.472  16.568  27.708  1.00170.66           C
ATOM    125  O   LEU A  17      53.355  15.718  27.614  1.00170.66           O
ATOM    126  N   HIS A  18      52.064  17.056  28.897  1.00 77.85           N
ATOM    127  CA  HIS A  18      52.613  16.566  30.131  1.00 77.85           C
ATOM    128  ND1 HIS A  18      55.036  18.832  31.060  1.00 77.85           N
ATOM    129  CG  HIS A  18      53.695  18.780  30.750  1.00 77.85           C
ATOM    130  CB  HIS A  18      52.770  17.678  31.181  1.00 77.85           C
ATOM    131  NE2 HIS A  18      54.602  20.632  29.830  1.00 77.85           N
ATOM    132  CD2 HIS A  18      53.447  19.889  29.999  1.00 77.85           C
ATOM    133  CE1 HIS A  18      55.529  19.957  30.485  1.00 77.85           C
ATOM    134  C   HIS A  18      51.578  15.617  30.648  1.00 77.85           C
ATOM    135  O   HIS A  18      50.436  16.015  30.873  1.00 77.85           O
ATOM    136  N   LEU A  19      51.950  14.334  30.846  1.00114.83           N
ATOM    137  CA  LEU A  19      50.987  13.338  31.231  1.00114.83           C
ATOM    138  CB  LEU A  19      51.152  12.007  30.470  1.00114.83           C
ATOM    139  CG  LEU A  19      51.203  12.089  28.941  1.00114.83           C
ATOM    140  CD1 LEU A  19      52.481  12.797  28.485  1.00114.83           C
ATOM    141  CD2 LEU A  19      51.033  10.693  28.320  1.00114.83           C
ATOM    142  C   LEU A  19      51.224  12.944  32.657  1.00114.83           C
ATOM    143  O   LEU A  19      52.352  12.643  33.044  1.00114.83           O
ATOM    144  N   GLY A  20      50.155  12.935  33.478  1.00 48.24           N
ATOM    145  CA  GLY A  20      50.260  12.453  34.826  1.00 48.24           C
ATOM    146  C   GLY A  20      49.639  11.089  34.809  1.00 48.24           C
ATOM    147  O   GLY A  20      49.790  10.359  33.832  1.00 48.24           O
ATOM    148  N   VAL A  21      48.962  10.742  35.928  1.00140.02           N
ATOM    149  CA  VAL A  21      48.130   9.593  36.219  1.00140.02           C
ATOM    150  CB  VAL A  21      46.671   9.955  36.012  1.00140.02           C
ATOM    151  CG1 VAL A  21      45.711   8.911  36.618  1.00140.02           C
ATOM    152  CG2 VAL A  21      46.469  11.367  36.587  1.00140.02           C
ATOM    153  C   VAL A  21      48.553   8.353  35.444  1.00140.02           C
ATOM    154  O   VAL A  21      49.718   8.190  35.083  1.00140.02           O
ATOM    155  N   ASP A  22      47.631   7.366  35.318  1.00152.50           N
ATOM    156  CA  ASP A  22      47.773   6.160  34.542  1.00152.50           C
ATOM    157  CB  ASP A  22      49.194   5.564  34.541  1.00152.50           C
ATOM    158  CG  ASP A  22      49.281   4.524  33.431  1.00152.50           C
ATOM    159  OD1 ASP A  22      48.269   4.349  32.701  1.00152.50           O
ATOM    160  OD2 ASP A  22      50.364   3.894  33.297  1.00152.50           O
ATOM    161  C   ASP A  22      46.879   5.110  35.147  1.00152.50           C
ATOM    162  O   ASP A  22      47.361   4.095  35.645  1.00152.50           O
ATOM    163  N   GLY A  23      45.543   5.287  35.081  1.00 56.29           N
ATOM    164  CA  GLY A  23      44.671   4.336  35.721  1.00 56.29           C
ATOM    165  C   GLY A  23      43.520   4.015  34.816  1.00 56.29           C
ATOM    166  O   GLY A  23      43.636   4.064  33.595  1.00 56.29           O
ATOM    167  N   MET A  24      42.383   3.612  35.417  1.00 95.86           N
ATOM    168  CA  MET A  24      41.185   3.269  34.702  1.00 95.86           C
ATOM    169  CB  MET A  24      40.351   2.195  35.420  1.00 95.86           C
ATOM    170  CG  MET A  24      41.073   0.852  35.543  1.00 95.86           C
ATOM    171  SD  MET A  24      40.146  -0.424  36.447  1.00 95.86           S
ATOM    172  CE  MET A  24      38.844  -0.584  35.191  1.00 95.86           C
ATOM    173  C   MET A  24      40.337   4.502  34.591  1.00 95.86           C
ATOM    174  O   MET A  24      40.698   5.569  35.084  1.00 95.86           O
ATOM    175  N   THR A  25      39.179   4.373  33.909  1.00128.13           N
ATOM    176  CA  THR A  25      38.255   5.458  33.708  1.00128.13           C
ATOM    177  CB  THR A  25      37.042   5.047  32.931  1.00128.13           C
ATOM    178  OG1 THR A  25      36.243   4.171  33.712  1.00128.13           O
ATOM    179  CG2 THR A  25      37.494   4.310  31.663  1.00128.13           C
ATOM    180  C   THR A  25      37.736   5.892  35.049  1.00128.13           C
ATOM    181  O   THR A  25      37.417   7.062  35.254  1.00128.13           O
ATOM    182  N   LYS A  26      37.516   4.920  35.957  1.00 85.14           N
ATOM    183  CA  LYS A  26      37.077   5.197  37.299  1.00 85.14           C
ATOM    184  CB  LYS A  26      36.610   3.959  38.084  1.00 85.14           C
ATOM    185  CG  LYS A  26      35.195   3.474  37.775  0.00 85.14           C
ATOM    186  CD  LYS A  26      34.846   2.187  38.528  0.00 85.14           C
ATOM    187  CE  LYS A  26      33.358   1.836  38.511  1.00 85.14           C
ATOM    188  NZ  LYS A  26      33.126   0.589  39.276  1.00 85.14           N
ATOM    189  C   LYS A  26      38.189   5.763  38.120  1.00 85.14           C
ATOM    190  O   LYS A  26      37.978   6.644  38.951  1.00 85.14           O
ATOM    191  N   LYS A  27      39.405   5.229  37.911  1.00 86.94           N
ATOM    192  CA  LYS A  27      40.548   5.527  38.723  1.00 86.94           C
ATOM    193  CB  LYS A  27      41.738   4.605  38.402  1.00 86.94           C
ATOM    194  CG  LYS A  27      42.701   4.417  39.577  0.00 86.94           C
ATOM    195  CD  LYS A  27      43.520   3.126  39.473  1.00 86.94           C
ATOM    196  CE  LYS A  27      44.204   2.719  40.781  1.00 86.94           C
ATOM    197  NZ  LYS A  27      44.565   1.283  40.738  1.00 86.94           N
ATOM    198  C   LYS A  27      40.944   6.963  38.576  1.00 86.94           C
ATOM    199  O   LYS A  27      41.457   7.564  39.519  1.00 86.94           O
ATOM    200  N   VAL A  28      40.737   7.566  37.392  1.00106.86           N
ATOM    201  CA  VAL A  28      41.178   8.924  37.252  1.00106.86           C
ATOM    202  CB  VAL A  28      42.264   9.090  36.225  1.00106.86           C
ATOM    203  CG1 VAL A  28      41.644   8.951  34.825  1.00106.86           C
ATOM    204  CG2 VAL A  28      42.991  10.423  36.468  1.00106.86           C
ATOM    205  C   VAL A  28      40.031   9.795  36.833  1.00106.86           C
ATOM    206  O   VAL A  28      38.999   9.320  36.359  1.00106.86           O
ATOM    207  N   ASP A  29      40.174  11.111  37.094  1.00 89.82           N
ATOM    208  CA  ASP A  29      39.253  12.119  36.647  1.00 89.82           C
ATOM    209  CB  ASP A  29      38.132  12.479  37.636  1.00 89.82           C
ATOM    210  CG  ASP A  29      37.169  13.372  36.880  0.00 89.82           C
ATOM    211  OD1 ASP A  29      37.003  13.113  35.663  0.00 89.82           O
ATOM    212  OD2 ASP A  29      36.604  14.331  37.472  1.00 89.82           O
ATOM    213  C   ASP A  29      40.088  13.344  36.465  1.00 89.82           C
ATOM    214  O   ASP A  29      40.737  13.799  37.406  1.00 89.82           O
ATOM    215  N   CYS A  30      40.088  13.922  35.250  1.00 88.88           N
ATOM    216  CA  CYS A  30      41.001  14.999  34.995  1.00 88.88           C
ATOM    217  CB  CYS A  30      41.532  14.922  33.558  1.00 88.88           C
ATOM    218  SG  CYS A  30      42.119  13.238  33.221  1.00 88.88           S
ATOM    219  C   CYS A  30      40.317  16.321  35.165  1.00 88.88           C
ATOM    220  O   CYS A  30      40.201  17.100  34.220  1.00 88.88           O
ATOM    221  N   SER A  31      39.788  16.587  36.370  1.00 79.04           N
ATOM    222  CA  SER A  31      39.227  17.868  36.682  1.00 79.04           C
ATOM    223  CB  SER A  31      38.101  17.766  37.721  1.00 79.04           C
ATOM    224  OG  SER A  31      38.599  17.194  38.921  1.00 79.04           O
ATOM    225  C   SER A  31      40.302  18.762  37.223  1.00 79.04           C
ATOM    226  O   SER A  31      40.178  19.988  37.213  1.00 79.04           O
ATOM    227  N   LYS A  32      41.398  18.147  37.708  1.00233.25           N
ATOM    228  CA  LYS A  32      42.432  18.855  38.407  1.00233.25           C
ATOM    229  CB  LYS A  32      42.759  18.171  39.740  1.00233.25           C
ATOM    230  CG  LYS A  32      43.463  19.056  40.762  1.00233.25           C
ATOM    231  CD  LYS A  32      43.498  18.422  42.155  1.00233.25           C
ATOM    232  CE  LYS A  32      42.180  17.757  42.562  1.00233.25           C
ATOM    233  NZ  LYS A  32      41.116  18.778  42.683  1.00233.25           N
ATOM    234  C   LYS A  32      43.669  18.844  37.575  1.00233.25           C
ATOM    235  O   LYS A  32      43.781  19.632  36.644  1.00233.25           O
ATOM    236  N   ASN A  33      44.647  17.987  37.944  1.00153.42           N
ATOM    237  CA  ASN A  33      45.915  17.872  37.284  1.00153.42           C
ATOM    238  CB  ASN A  33      46.871  19.070  37.501  1.00153.42           C
ATOM    239  CG  ASN A  33      46.202  20.433  37.576  1.00153.42           C
ATOM    240  OD1 ASN A  33      45.436  20.716  38.492  1.00153.42           O
ATOM    241  ND2 ASN A  33      46.509  21.319  36.596  1.00153.42           N
ATOM    242  C   ASN A  33      46.618  16.868  38.130  1.00153.42           C
ATOM    243  O   ASN A  33      46.267  15.693  38.178  1.00153.42           O
ATOM    244  N   PHE A  34      47.704  17.361  38.764  1.00131.15           N
ATOM    245  CA  PHE A  34      48.510  16.685  39.746  1.00131.15           C
ATOM    246  CB  PHE A  34      48.016  15.294  40.218  1.00131.15           C
ATOM    247  CG  PHE A  34      48.635  14.989  41.544  1.00131.15           C
ATOM    248  CD1 PHE A  34      48.209  15.665  42.666  1.00131.15           C
ATOM    249  CD2 PHE A  34      49.606  14.024  41.685  1.00131.15           C
ATOM    250  CE1 PHE A  34      48.754  15.407  43.902  1.00131.15           C
ATOM    251  CE2 PHE A  34      50.155  13.760  42.917  1.00131.15           C
ATOM    252  CZ  PHE A  34      49.733  14.452  44.027  1.00131.15           C
ATOM    253  C   PHE A  34      49.870  16.555  39.139  1.00131.15           C
ATOM    254  O   PHE A  34      50.163  17.180  38.121  1.00131.15           O
ATOM    255  N   LYS A  35      50.737  15.729  39.749  1.00 75.51           N
ATOM    256  CA  LYS A  35      52.092  15.558  39.303  1.00 75.51           C
ATOM    257  CB  LYS A  35      52.925  14.667  40.237  1.00 75.51           C
ATOM    258  CG  LYS A  35      53.108  15.263  41.634  1.00 75.51           C
ATOM    259  CD  LYS A  35      53.652  14.265  42.656  1.00 75.51           C
ATOM    260  CE  LYS A  35      55.108  13.870  42.402  1.00 75.51           C
ATOM    261  NZ  LYS A  35      55.551  12.887  43.416  1.00 75.51           N
ATOM    262  C   LYS A  35      52.097  14.936  37.939  1.00 75.51           C
ATOM    263  O   LYS A  35      51.135  14.278  37.543  1.00 75.51           O
ATOM    264  N   ILE A  36      53.197  15.157  37.181  1.00 55.17           N
ATOM    265  CA  ILE A  36      53.314  14.683  35.825  1.00 55.17           C
ATOM    266  CB  ILE A  36      53.693  15.770  34.858  1.00 55.17           C
ATOM    267  CG1 ILE A  36      52.685  16.929  34.881  1.00 55.17           C
ATOM    268  CG2 ILE A  36      53.859  15.122  33.473  1.00 55.17           C
ATOM    269  CD1 ILE A  36      53.202  18.177  34.165  1.00 55.17           C
ATOM    270  C   ILE A  36      54.446  13.695  35.720  1.00 55.17           C
ATOM    271  O   ILE A  36      55.567  13.971  36.148  1.00 55.17           O
ATOM    272  N   THR A  37      54.147  12.484  35.193  1.00 56.67           N
ATOM    273  CA  THR A  37      55.130  11.457  34.960  1.00 56.67           C
ATOM    274  CB  THR A  37      54.511  10.112  34.735  1.00 56.67           C
ATOM    275  OG1 THR A  37      53.697   9.753  35.841  1.00 56.67           O
ATOM    276  CG2 THR A  37      55.646   9.089  34.565  1.00 56.67           C
ATOM    277  C   THR A  37      55.989  11.732  33.754  1.00 56.67           C
ATOM    278  O   THR A  37      57.215  11.687  33.851  1.00 56.67           O
ATOM    279  N   ASN A  38      55.382  12.032  32.576  1.00127.04           N
ATOM    280  CA  ASN A  38      56.228  12.178  31.418  1.00127.04           C
ATOM    281  CB  ASN A  38      56.659  10.849  30.758  1.00127.04           C
ATOM    282  CG  ASN A  38      55.466  10.113  30.168  1.00127.04           C
ATOM    283  OD1 ASN A  38      55.598   9.408  29.169  1.00127.04           O
ATOM    284  ND2 ASN A  38      54.271  10.263  30.800  1.00127.04           N
ATOM    285  C   ASN A  38      55.629  13.070  30.369  1.00127.04           C
ATOM    286  O   ASN A  38      54.477  13.493  30.459  1.00127.04           O
ATOM    287  N   ASN A  39      56.444  13.381  29.332  1.00 40.65           N
ATOM    288  CA  ASN A  39      56.068  14.284  28.277  1.00 40.65           C
ATOM    289  CB  ASN A  39      57.112  15.383  28.009  1.00 40.65           C
ATOM    290  CG  ASN A  39      57.093  16.369  29.164  1.00 40.65           C
ATOM    291  OD1 ASN A  39      56.061  16.965  29.466  1.00 40.65           O
ATOM    292  ND2 ASN A  39      58.265  16.549  29.831  1.00 40.65           N
ATOM    293  C   ASN A  39      55.934  13.536  26.985  1.00 40.65           C
ATOM    294  O   ASN A  39      56.603  12.528  26.764  1.00 40.65           O
ATOM    295  N   TYR A  40      55.023  14.016  26.105  1.00153.42           N
ATOM    296  CA  TYR A  40      54.809  13.403  24.826  1.00153.42           C
ATOM    297  CB  TYR A  40      53.470  12.649  24.811  1.00153.42           C
ATOM    298  CG  TYR A  40      53.575  11.458  23.929  1.00153.42           C
ATOM    299  CD1 TYR A  40      54.041  10.284  24.475  1.00153.42           C
ATOM    300  CD2 TYR A  40      53.219  11.485  22.602  1.00153.42           C
ATOM    301  CE1 TYR A  40      54.158   9.147  23.716  1.00153.42           C
ATOM    302  CE2 TYR A  40      53.334  10.348  21.836  1.00153.42           C
ATOM    303  CZ  TYR A  40      53.801   9.179  22.392  1.00153.42           C
ATOM    304  OH  TYR A  40      53.918   8.012  21.608  1.00153.42           O
ATOM    305  C   TYR A  40      54.702  14.562  23.862  1.00153.42           C
ATOM    306  O   TYR A  40      53.922  15.485  24.090  1.00153.42           O
ATOM    307  N   THR A  41      55.455  14.550  22.743  1.00113.22           N
ATOM    308  CA  THR A  41      55.427  15.685  21.856  1.00113.22           C
ATOM    309  CB  THR A  41      56.793  16.117  21.414  1.00113.22           C
ATOM    310  OG1 THR A  41      56.718  17.332  20.683  1.00113.22           O
ATOM    311  CG2 THR A  41      57.404  15.005  20.542  1.00113.22           C
ATOM    312  C   THR A  41      54.659  15.310  20.629  1.00113.22           C
ATOM    313  O   THR A  41      54.801  14.200  20.117  1.00113.22           O
ATOM    314  N   VAL A  42      53.803  16.232  20.124  1.00130.95           N
ATOM    315  CA  VAL A  42      53.018  15.911  18.961  1.00130.95           C
ATOM    316  CB  VAL A  42      51.554  15.773  19.244  1.00130.95           C
ATOM    317  CG1 VAL A  42      50.864  15.447  17.917  1.00130.95           C
ATOM    318  CG2 VAL A  42      51.304  14.743  20.347  1.00130.95           C
ATOM    319  C   VAL A  42      53.096  17.067  17.998  1.00130.95           C
ATOM    320  O   VAL A  42      53.139  18.229  18.406  1.00130.95           O
ATOM    321  N   HIS A  43      53.101  16.759  16.686  1.00 95.91           N
ATOM    322  CA  HIS A  43      53.081  17.762  15.656  1.00 95.91           C
ATOM    323  ND1 HIS A  43      56.417  16.922  15.435  1.00 95.91           N
ATOM    324  CG  HIS A  43      55.560  17.849  14.887  1.00 95.91           C
ATOM    325  CB  HIS A  43      54.128  17.572  14.535  1.00 95.91           C
ATOM    326  NE2 HIS A  43      57.603  18.778  15.124  1.00 95.91           N
ATOM    327  CD2 HIS A  43      56.299  18.977  14.705  1.00 95.91           C
ATOM    328  CE1 HIS A  43      57.625  17.529  15.554  1.00 95.91           C
ATOM    329  C   HIS A  43      51.772  17.630  14.936  1.00 95.91           C
ATOM    330  O   HIS A  43      51.386  16.536  14.525  1.00 95.91           O
ATOM    331  N   LEU A  44      51.047  18.751  14.759  1.00122.90           N
ATOM    332  CA  LEU A  44      49.795  18.714  14.043  1.00122.90           C
ATOM    333  CB  LEU A  44      48.634  19.382  14.806  1.00122.90           C
ATOM    334  CG  LEU A  44      48.228  18.674  16.115  1.00122.90           C
ATOM    335  CD1 LEU A  44      47.657  17.279  15.839  1.00122.90           C
ATOM    336  CD2 LEU A  44      49.367  18.649  17.138  1.00122.90           C
ATOM    337  C   LEU A  44      49.968  19.512  12.780  1.00122.90           C
ATOM    338  O   LEU A  44      50.304  20.692  12.839  1.00122.90           O
ATOM    339  N   LEU A  45      49.725  18.906  11.597  1.00 84.60           N
ATOM    340  CA  LEU A  45      49.927  19.651  10.382  1.00 84.60           C
ATOM    341  CB  LEU A  45      51.003  19.074   9.443  1.00 84.60           C
ATOM    342  CG  LEU A  45      52.445  19.197   9.978  1.00 84.60           C
ATOM    343  CD1 LEU A  45      53.462  18.639   8.969  1.00 84.60           C
ATOM    344  CD2 LEU A  45      52.766  20.640  10.399  1.00 84.60           C
ATOM    345  C   LEU A  45      48.661  19.762   9.584  1.00 84.60           C
ATOM    346  O   LEU A  45      47.785  18.903   9.684  1.00 84.60           O
ATOM    347  N   PHE A  46      48.616  20.804   8.712  1.00206.75           N
ATOM    348  CA  PHE A  46      47.519  21.220   7.869  1.00206.75           C
ATOM    349  CB  PHE A  46      47.937  21.988   6.597  1.00206.75           C
ATOM    350  CG  PHE A  46      48.344  23.371   6.986  1.00206.75           C
ATOM    351  CD1 PHE A  46      47.424  24.225   7.553  1.00206.75           C
ATOM    352  CD2 PHE A  46      49.617  23.829   6.743  1.00206.75           C
ATOM    353  CE1 PHE A  46      47.780  25.506   7.908  1.00206.75           C
ATOM    354  CE2 PHE A  46      49.978  25.110   7.094  1.00206.75           C
ATOM    355  CZ  PHE A  46      49.060  25.948   7.678  1.00206.75           C
ATOM    356  C   PHE A  46      46.635  20.060   7.516  1.00206.75           C
ATOM    357  O   PHE A  46      47.101  18.957   7.245  1.00206.75           O
ATOM    358  N   PRO A  47      45.447  20.406   7.122  1.00294.40           N
ATOM    359  CA  PRO A  47      44.266  19.680   7.508  1.00294.40           C
ATOM    360  CD  PRO A  47      45.393  20.668   5.688  1.00294.40           C
ATOM    361  CB  PRO A  47      43.495  19.336   6.235  1.00294.40           C
ATOM    362  CG  PRO A  47      44.478  19.597   5.096  1.00294.40           C
ATOM    363  C   PRO A  47      44.216  18.529   8.500  1.00294.40           C
ATOM    364  O   PRO A  47      43.607  18.770   9.537  1.00294.40           O
ATOM    365  N   ASP A  48      44.662  17.301   8.233  1.00271.54           N
ATOM    366  CA  ASP A  48      44.412  16.186   9.125  1.00271.54           C
ATOM    367  CB  ASP A  48      43.946  15.018   8.240  1.00271.54           C
ATOM    368  CG  ASP A  48      43.265  13.922   9.019  1.00271.54           C
ATOM    369  OD1 ASP A  48      42.838  14.148  10.181  1.00271.54           O
ATOM    370  OD2 ASP A  48      43.153  12.818   8.425  1.00271.54           O
ATOM    371  C   ASP A  48      45.476  15.609  10.030  1.00271.54           C
ATOM    372  O   ASP A  48      45.128  14.962  11.014  1.00271.54           O
ATOM    373  N   LYS A  49      46.783  15.725   9.722  1.00139.62           N
ATOM    374  CA  LYS A  49      47.637  14.744  10.353  1.00139.62           C
ATOM    375  CB  LYS A  49      48.632  14.026   9.412  1.00139.62           C
ATOM    376  CG  LYS A  49      48.008  12.785   8.764  1.00139.62           C
ATOM    377  CD  LYS A  49      48.932  12.023   7.812  1.00139.62           C
ATOM    378  CE  LYS A  49      48.448  12.000   6.362  1.00139.62           C
ATOM    379  NZ  LYS A  49      48.836  13.246   5.671  1.00139.62           N
ATOM    380  C   LYS A  49      48.362  15.141  11.594  1.00139.62           C
ATOM    381  O   LYS A  49      48.704  16.300  11.823  1.00139.62           O
ATOM    382  N   ALA A  50      48.592  14.113  12.448  1.00 44.47           N
ATOM    383  CA  ALA A  50      49.313  14.276  13.671  1.00 44.47           C
ATOM    384  CB  ALA A  50      48.449  14.059  14.925  1.00 44.47           C
ATOM    385  C   ALA A  50      50.410  13.253  13.672  1.00 44.47           C
ATOM    386  O   ALA A  50      50.240  12.157  13.138  1.00 44.47           O
ATOM    387  N   VAL A  51      51.585  13.605  14.241  1.00 43.55           N
ATOM    388  CA  VAL A  51      52.686  12.682  14.297  1.00 43.55           C
ATOM    389  CB  VAL A  51      53.622  12.796  13.127  1.00 43.55           C
ATOM    390  CG1 VAL A  51      52.863  12.403  11.850  1.00 43.55           C
ATOM    391  CG2 VAL A  51      54.198  14.224  13.092  1.00 43.55           C
ATOM    392  C   VAL A  51      53.487  12.990  15.527  1.00 43.55           C
ATOM    393  O   VAL A  51      53.449  14.108  16.039  1.00 43.55           O
ATOM    394  N   ASP A  52      54.212  11.977  16.048  1.00 77.06           N
ATOM    395  CA  ASP A  52      55.022  12.149  17.221  1.00 77.06           C
ATOM    396  CB  ASP A  52      54.610  11.208  18.366  1.00 77.06           C
ATOM    397  CG  ASP A  52      54.640   9.785  17.828  1.00 77.06           C
ATOM    398  OD1 ASP A  52      53.789   9.461  16.955  1.00 77.06           O
ATOM    399  OD2 ASP A  52      55.528   9.008  18.269  1.00 77.06           O
ATOM    400  C   ASP A  52      56.471  11.930  16.884  1.00 77.06           C
ATOM    401  O   ASP A  52      56.842  11.789  15.721  1.00 77.06           O
ATOM    402  N   ALA A  53      57.330  11.931  17.927  1.00 38.09           N
ATOM    403  CA  ALA A  53      58.760  11.770  17.833  1.00 38.09           C
ATOM    404  CB  ALA A  53      59.465  11.931  19.190  1.00 38.09           C
ATOM    405  C   ALA A  53      59.109  10.404  17.316  1.00 38.09           C
ATOM    406  O   ALA A  53      60.075  10.238  16.573  1.00 38.09           O
ATOM    407  N   ALA A  54      58.324   9.390  17.718  1.00 62.52           N
ATOM    408  CA  ALA A  54      58.512   8.004  17.389  1.00 62.52           C
ATOM    409  CB  ALA A  54      57.478   7.071  18.039  1.00 62.52           C
ATOM    410  C   ALA A  54      58.411   7.829  15.911  1.00 62.52           C
ATOM    411  O   ALA A  54      58.897   6.837  15.374  1.00 62.52           O
ATOM    412  N   GLY A  55      57.710   8.739  15.212  1.00 32.16           N
ATOM    413  CA  GLY A  55      57.606   8.590  13.791  1.00 32.16           C
ATOM    414  C   GLY A  55      56.254   8.029  13.489  1.00 32.16           C
ATOM    415  O   GLY A  55      55.955   7.656  12.357  1.00 32.16           O
ATOM    416  N   ASN A  56      55.387   7.944  14.512  1.00 44.71           N
ATOM    417  CA  ASN A  56      54.068   7.422  14.299  1.00 44.71           C
ATOM    418  CB  ASN A  56      53.382   6.955  15.601  1.00 44.71           C
ATOM    419  CG  ASN A  56      54.166   5.761  16.145  1.00 44.71           C
ATOM    420  OD1 ASN A  56      54.367   4.773  15.454  1.00 44.71           O
ATOM    421  ND2 ASN A  56      54.632   5.877  17.421  1.00 44.71           N
ATOM    422  C   ASN A  56      53.223   8.496  13.675  1.00 44.71           C
ATOM    423  O   ASN A  56      53.449   9.687  13.888  1.00 44.71           O
ATOM    424  N   VAL A  57      52.219   8.088  12.865  1.00 34.33           N
ATOM    425  CA  VAL A  57      51.370   9.036  12.197  1.00 34.33           C
ATOM    426  CB  VAL A  57      51.450   8.942  10.699  1.00 34.33           C
ATOM    427  CG1 VAL A  57      50.416   9.901  10.085  1.00 34.33           C
ATOM    428  CG2 VAL A  57      52.898   9.242  10.268  1.00 34.33           C
ATOM    429  C   VAL A  57      49.944   8.780  12.602  1.00 34.33           C
ATOM    430  O   VAL A  57      49.555   7.651  12.902  1.00 34.33           O
ATOM    431  N   GLY A  58      49.115   9.847  12.618  1.00 26.58           N
ATOM    432  CA  GLY A  58      47.748   9.699  13.037  1.00 26.58           C
ATOM    433  C   GLY A  58      46.956  10.883  12.559  1.00 26.58           C
ATOM    434  O   GLY A  58      47.369  11.587  11.638  1.00 26.58           O
ATOM    435  N   PHE A  59      45.777  11.123  13.180  1.00103.55           N
ATOM    436  CA  PHE A  59      44.923  12.192  12.737  1.00103.55           C
ATOM    437  CB  PHE A  59      43.710  11.686  11.932  1.00103.55           C
ATOM    438  CG  PHE A  59      42.932  10.729  12.770  1.00103.55           C
ATOM    439  CD1 PHE A  59      42.025  11.190  13.698  1.00103.55           C
ATOM    440  CD2 PHE A  59      43.102   9.370  12.621  1.00103.55           C
ATOM    441  CE1 PHE A  59      41.304  10.311  14.472  1.00103.55           C
ATOM    442  CE2 PHE A  59      42.385   8.483  13.392  1.00103.55           C
ATOM    443  CZ  PHE A  59      41.484   8.957  14.317  1.00103.55           C
ATOM    444  C   PHE A  59      44.428  13.017  13.899  1.00103.55           C
ATOM    445  O   PHE A  59      44.542  12.629  15.059  1.00103.55           O
ATOM    446  N   TRP A  60      43.892  14.224  13.600  1.00 72.73           N
ATOM    447  CA  TRP A  60      43.375  15.123  14.597  1.00 72.73           C
ATOM    448  CB  TRP A  60      44.412  16.130  15.114  1.00 72.73           C
ATOM    449  CG  TRP A  60      44.960  17.010  14.012  1.00 72.73           C
ATOM    450  CD2 TRP A  60      44.342  18.224  13.560  1.00 72.73           C
ATOM    451  CD1 TRP A  60      46.072  16.832  13.243  1.00 72.73           C
ATOM    452  NE1 TRP A  60      46.183  17.852  12.333  1.00 72.73           N
ATOM    453  CE2 TRP A  60      45.126  18.719  12.518  1.00 72.73           C
ATOM    454  CE3 TRP A  60      43.215  18.869  13.975  1.00 72.73           C
ATOM    455  CZ2 TRP A  60      44.792  19.877  11.872  1.00 72.73           C
ATOM    456  CZ3 TRP A  60      42.883  20.038  13.328  1.00 72.73           C
ATOM    457  CH2 TRP A  60      43.654  20.533  12.295  1.00 72.73           C
ATOM    458  C   TRP A  60      42.296  15.962  13.981  1.00 72.73           C
ATOM    459  O   TRP A  60      42.217  16.100  12.760  1.00 72.73           O
ATOM    460  N   THR A  61      41.409  16.523  14.835  1.00155.78           N
ATOM    461  CA  THR A  61      40.415  17.442  14.355  1.00155.78           C
ATOM    462  CB  THR A  61      39.027  16.880  14.195  1.00155.78           C
ATOM    463  OG1 THR A  61      38.438  16.676  15.470  1.00155.78           O
ATOM    464  CG2 THR A  61      39.078  15.541  13.448  1.00155.78           C
ATOM    465  C   THR A  61      40.233  18.436  15.450  1.00155.78           C
ATOM    466  O   THR A  61      40.385  18.098  16.622  1.00155.78           O
ATOM    467  N   MET A  62      39.911  19.696  15.106  1.00154.69           N
ATOM    468  CA  MET A  62      39.582  20.621  16.146  1.00154.69           C
ATOM    469  CB  MET A  62      39.711  22.098  15.731  1.00154.69           C
ATOM    470  CG  MET A  62      39.461  23.101  16.862  1.00154.69           C
ATOM    471  SD  MET A  62      40.766  23.165  18.129  1.00154.69           S
ATOM    472  CE  MET A  62      40.344  24.827  18.726  1.00154.69           C
ATOM    473  C   MET A  62      38.137  20.337  16.399  1.00154.69           C
ATOM    474  O   MET A  62      37.470  19.764  15.538  1.00154.69           O
ATOM    475  N   VAL A  63      37.625  20.649  17.603  1.00136.78           N
ATOM    476  CA  VAL A  63      36.224  20.462  17.830  1.00136.78           C
ATOM    477  CB  VAL A  63      35.914  19.632  19.050  1.00136.78           C
ATOM    478  CG1 VAL A  63      36.592  20.233  20.295  1.00136.78           C
ATOM    479  CG2 VAL A  63      34.386  19.490  19.156  1.00136.78           C
ATOM    480  C   VAL A  63      35.641  21.830  17.959  1.00136.78           C
ATOM    481  O   VAL A  63      35.742  22.483  18.997  1.00136.78           O
ATOM    482  N   TYR A  64      35.016  22.301  16.862  1.00196.54           N
ATOM    483  CA  TYR A  64      34.406  23.594  16.857  1.00196.54           C
ATOM    484  CB  TYR A  64      33.313  23.614  17.950  1.00196.54           C
ATOM    485  CG  TYR A  64      32.238  24.618  17.696  1.00196.54           C
ATOM    486  CD1 TYR A  64      31.327  24.388  16.690  1.00196.54           C
ATOM    487  CD2 TYR A  64      32.086  25.735  18.489  1.00196.54           C
ATOM    488  CE1 TYR A  64      30.310  25.275  16.437  1.00196.54           C
ATOM    489  CE2 TYR A  64      31.067  26.630  18.242  1.00196.54           C
ATOM    490  CZ  TYR A  64      30.182  26.399  17.213  1.00196.54           C
ATOM    491  OH  TYR A  64      29.134  27.304  16.948  1.00196.54           O
ATOM    492  C   TYR A  64      35.534  24.540  17.190  1.00196.54           C
ATOM    493  O   TYR A  64      36.554  24.561  16.499  1.00196.54           O
ATOM    494  N   ASN A  65      35.406  25.331  18.280  1.00134.04           N
ATOM    495  CA  ASN A  65      36.501  26.197  18.654  1.00134.04           C
ATOM    496  CB  ASN A  65      36.158  27.701  18.562  1.00134.04           C
ATOM    497  CG  ASN A  65      35.036  28.021  19.543  1.00134.04           C
ATOM    498  OD1 ASN A  65      34.394  27.128  20.093  1.00134.04           O
ATOM    499  ND2 ASN A  65      34.782  29.340  19.756  1.00134.04           N
ATOM    500  C   ASN A  65      36.862  25.917  20.084  1.00134.04           C
ATOM    501  O   ASN A  65      37.544  26.707  20.738  1.00134.04           O
ATOM    502  N   GLN A  66      36.322  24.808  20.619  1.00139.54           N
ATOM    503  CA  GLN A  66      36.466  24.403  21.990  1.00139.54           C
ATOM    504  CB  GLN A  66      35.245  23.633  22.471  1.00139.54           C
ATOM    505  CG  GLN A  66      34.048  24.576  22.482  1.00139.54           C
ATOM    506  CD  GLN A  66      34.194  25.477  23.692  1.00139.54           C
ATOM    507  OE1 GLN A  66      33.340  26.311  23.981  1.00139.54           O
ATOM    508  NE2 GLN A  66      35.310  25.289  24.439  1.00139.54           N
ATOM    509  C   GLN A  66      37.696  23.648  22.402  1.00139.54           C
ATOM    510  O   GLN A  66      38.209  23.870  23.499  1.00139.54           O
ATOM    511  N   GLY A  67      38.177  22.705  21.572  1.00 41.95           N
ATOM    512  CA  GLY A  67      39.274  21.874  21.985  1.00 41.95           C
ATOM    513  C   GLY A  67      39.593  20.960  20.841  1.00 41.95           C
ATOM    514  O   GLY A  67      39.213  21.259  19.709  1.00 41.95           O
ATOM    515  N   PHE A  68      40.270  19.812  21.108  1.00233.39           N
ATOM    516  CA  PHE A  68      40.713  18.966  20.026  1.00233.39           C
ATOM    517  CB  PHE A  68      42.204  18.641  19.917  1.00233.39           C
ATOM    518  CG  PHE A  68      43.174  19.606  20.469  1.00233.39           C
ATOM    519  CD1 PHE A  68      43.003  20.187  21.704  1.00233.39           C
ATOM    520  CD2 PHE A  68      44.339  19.803  19.777  1.00233.39           C
ATOM    521  CE1 PHE A  68      43.949  21.043  22.209  1.00233.39           C
ATOM    522  CE2 PHE A  68      45.289  20.654  20.282  1.00233.39           C
ATOM    523  CZ  PHE A  68      45.094  21.284  21.489  1.00233.39           C
ATOM    524  C   PHE A  68      40.551  17.534  20.442  1.00233.39           C
ATOM    525  O   PHE A  68      40.427  17.189  21.619  1.00233.39           O
ATOM    526  N   GLU A  69      40.692  16.660  19.423  1.00 98.81           N
ATOM    527  CA  GLU A  69      40.861  15.255  19.635  1.00 98.81           C
ATOM    528  CB  GLU A  69      39.628  14.382  19.345  1.00 98.81           C
ATOM    529  CG  GLU A  69      39.924  12.914  19.642  1.00 98.81           C
ATOM    530  CD  GLU A  69      38.628  12.119  19.738  1.00 98.81           C
ATOM    531  OE1 GLU A  69      37.852  12.365  20.698  1.00 98.81           O
ATOM    532  OE2 GLU A  69      38.417  11.224  18.877  1.00 98.81           O
ATOM    533  C   GLU A  69      41.957  14.809  18.704  1.00 98.81           C
ATOM    534  O   GLU A  69      41.942  15.127  17.513  1.00 98.81           O
ATOM    535  N   ILE A  70      42.959  14.075  19.237  1.00135.04           N
ATOM    536  CA  ILE A  70      44.031  13.597  18.407  1.00135.04           C
ATOM    537  CB  ILE A  70      45.394  14.083  18.833  1.00135.04           C
ATOM    538  CG1 ILE A  70      45.456  15.593  19.128  1.00135.04           C
ATOM    539  CG2 ILE A  70      46.326  13.728  17.670  1.00135.04           C
ATOM    540  CD1 ILE A  70      45.359  16.500  17.906  1.00135.04           C
ATOM    541  C   ILE A  70      44.082  12.108  18.596  1.00135.04           C
ATOM    542  O   ILE A  70      44.056  11.614  19.724  1.00135.04           O
ATOM    543  N   VAL A  71      44.135  11.340  17.491  1.00 57.90           N
ATOM    544  CA  VAL A  71      44.262   9.919  17.641  1.00 57.90           C
ATOM    545  CB  VAL A  71      43.192   9.139  16.930  1.00 57.90           C
ATOM    546  CG1 VAL A  71      43.513   7.640  17.048  1.00 57.90           C
ATOM    547  CG2 VAL A  71      41.831   9.516  17.543  1.00 57.90           C
ATOM    548  C   VAL A  71      45.586   9.546  17.049  1.00 57.90           C
ATOM    549  O   VAL A  71      45.792   9.676  15.842  1.00 57.90           O
ATOM    550  N   LEU A  72      46.539   9.103  17.898  1.00196.76           N
ATOM    551  CA  LEU A  72      47.794   8.671  17.353  1.00196.76           C
ATOM    552  CB  LEU A  72      49.045   9.550  17.541  1.00196.76           C
ATOM    553  CG  LEU A  72      48.993  11.033  17.189  1.00196.76           C
ATOM    554  CD1 LEU A  72      48.455  11.834  18.377  1.00196.76           C
ATOM    555  CD2 LEU A  72      50.360  11.526  16.699  1.00196.76           C
ATOM    556  C   LEU A  72      48.235   7.501  18.156  1.00196.76           C
ATOM    557  O   LEU A  72      48.018   7.453  19.365  1.00196.76           O
ATOM    558  N   ALA A  73      48.897   6.543  17.487  1.00227.43           N
ATOM    559  CA  ALA A  73      49.517   5.417  18.122  1.00227.43           C
ATOM    560  CB  ALA A  73      50.827   5.769  18.850  1.00227.43           C
ATOM    561  C   ALA A  73      48.605   4.728  19.097  1.00227.43           C
ATOM    562  O   ALA A  73      49.019   4.407  20.210  1.00227.43           O
ATOM    563  N   GLY A  74      47.339   4.480  18.714  1.00 56.68           N
ATOM    564  CA  GLY A  74      46.450   3.700  19.531  1.00 56.68           C
ATOM    565  C   GLY A  74      45.969   4.458  20.735  1.00 56.68           C
ATOM    566  O   GLY A  74      45.429   3.854  21.662  1.00 56.68           O
ATOM    567  N   ARG A  75      46.144   5.793  20.773  1.00121.20           N
ATOM    568  CA  ARG A  75      45.677   6.530  21.917  1.00121.20           C
ATOM    569  CB  ARG A  75      46.807   7.008  22.847  1.00121.20           C
ATOM    570  CG  ARG A  75      46.316   7.463  24.225  1.00121.20           C
ATOM    571  CD  ARG A  75      47.438   7.570  25.261  1.00121.20           C
ATOM    572  NE  ARG A  75      48.005   6.201  25.437  1.00121.20           N
ATOM    573  CZ  ARG A  75      48.008   5.595  26.663  1.00121.20           C
ATOM    574  NH1 ARG A  75      47.519   6.244  27.756  1.00121.20           N
ATOM    575  NH2 ARG A  75      48.512   4.330  26.790  1.00121.20           N
ATOM    576  C   ARG A  75      44.923   7.732  21.433  1.00121.20           C
ATOM    577  O   ARG A  75      45.188   8.248  20.349  1.00121.20           O
ATOM    578  N   LYS A  76      43.927   8.186  22.225  1.00149.47           N
ATOM    579  CA  LYS A  76      43.170   9.351  21.866  1.00149.47           C
ATOM    580  CB  LYS A  76      41.637   9.172  21.862  1.00149.47           C
ATOM    581  CG  LYS A  76      41.046   8.346  20.717  1.00149.47           C
ATOM    582  CD  LYS A  76      41.122   6.833  20.901  1.00149.47           C
ATOM    583  CE  LYS A  76      40.054   6.278  21.848  1.00149.47           C
ATOM    584  NZ  LYS A  76      38.700   6.623  21.352  1.00149.47           N
ATOM    585  C   LYS A  76      43.440  10.409  22.896  1.00149.47           C
ATOM    586  O   LYS A  76      43.453  10.126  24.093  1.00149.47           O
ATOM    587  N   TYR A  77      43.632  11.668  22.438  1.00131.48           N
ATOM    588  CA  TYR A  77      43.914  12.803  23.282  1.00131.48           C
ATOM    589  CB  TYR A  77      44.996  13.762  22.736  1.00131.48           C
ATOM    590  CG  TYR A  77      46.391  13.248  22.678  1.00131.48           C
ATOM    591  CD1 TYR A  77      46.823  12.495  21.610  1.00131.48           C
ATOM    592  CD2 TYR A  77      47.274  13.549  23.686  1.00131.48           C
ATOM    593  CE1 TYR A  77      48.121  12.041  21.544  1.00131.48           C
ATOM    594  CE2 TYR A  77      48.569  13.102  23.627  1.00131.48           C
ATOM    595  CZ  TYR A  77      48.998  12.346  22.560  1.00131.48           C
ATOM    596  OH  TYR A  77      50.336  11.892  22.513  1.00131.48           O
ATOM    597  C   TYR A  77      42.737  13.730  23.184  1.00131.48           C
ATOM    598  O   TYR A  77      42.270  14.019  22.083  1.00131.48           O
ATOM    599  N   PHE A  78      42.222  14.227  24.329  1.00131.36           N
ATOM    600  CA  PHE A  78      41.171  15.209  24.275  1.00131.36           C
ATOM    601  CB  PHE A  78      39.747  14.621  24.358  1.00131.36           C
ATOM    602  CG  PHE A  78      38.814  15.758  24.610  1.00131.36           C
ATOM    603  CD1 PHE A  78      38.585  16.718  23.652  1.00131.36           C
ATOM    604  CD2 PHE A  78      38.195  15.884  25.833  1.00131.36           C
ATOM    605  CE1 PHE A  78      37.740  17.775  23.906  1.00131.36           C
ATOM    606  CE2 PHE A  78      37.349  16.937  26.088  1.00131.36           C
ATOM    607  CZ  PHE A  78      37.120  17.888  25.126  1.00131.36           C
ATOM    608  C   PHE A  78      41.331  16.208  25.381  1.00131.36           C
ATOM    609  O   PHE A  78      41.646  15.858  26.516  1.00131.36           O
ATOM    610  N   ALA A  79      41.106  17.501  25.063  1.00 62.90           N
ATOM    611  CA  ALA A  79      41.212  18.546  26.046  1.00 62.90           C
ATOM    612  CB  ALA A  79      42.669  18.941  26.355  1.00 62.90           C
ATOM    613  C   ALA A  79      40.549  19.773  25.497  1.00 62.90           C
ATOM    614  O   ALA A  79      40.431  19.941  24.284  1.00 62.90           O
ATOM    615  N   PHE A  80      40.091  20.669  26.396  1.00138.35           N
ATOM    616  CA  PHE A  80      39.516  21.915  25.980  1.00138.35           C
ATOM    617  CB  PHE A  80      38.417  22.491  26.886  1.00138.35           C
ATOM    618  CG  PHE A  80      37.148  21.732  26.699  1.00138.35           C
ATOM    619  CD1 PHE A  80      36.383  21.946  25.577  1.00138.35           C
ATOM    620  CD2 PHE A  80      36.734  20.806  27.628  1.00138.35           C
ATOM    621  CE1 PHE A  80      35.206  21.257  25.386  1.00138.35           C
ATOM    622  CE2 PHE A  80      35.557  20.116  27.445  1.00138.35           C
ATOM    623  CZ  PHE A  80      34.799  20.343  26.325  1.00138.35           C
ATOM    624  C   PHE A  80      40.598  22.936  26.051  1.00138.35           C
ATOM    625  O   PHE A  80      41.555  22.799  26.812  1.00138.35           O
ATOM    626  N   SER A  81      40.473  23.996  25.234  1.00 43.90           N
ATOM    627  CA  SER A  81      41.456  25.036  25.268  1.00 43.90           C
ATOM    628  CB  SER A  81      41.263  26.069  24.146  1.00 43.90           C
ATOM    629  OG  SER A  81      41.415  25.446  22.878  1.00 43.90           O
ATOM    630  C   SER A  81      41.311  25.732  26.594  1.00 43.90           C
ATOM    631  O   SER A  81      40.222  25.806  27.159  1.00 43.90           O
ATOM    632  N   LYS A  82      42.436  26.268  27.105  1.00 81.31           N
ATOM    633  CA  LYS A  82      42.542  26.879  28.404  1.00 81.31           C
ATOM    634  CB  LYS A  82      44.002  27.146  28.794  1.00 81.31           C
ATOM    635  CG  LYS A  82      44.177  27.798  30.165  1.00 81.31           C
ATOM    636  CD  LYS A  82      45.644  27.870  30.595  1.00 81.31           C
ATOM    637  CE  LYS A  82      45.917  28.759  31.813  1.00 81.31           C
ATOM    638  NZ  LYS A  82      45.817  27.967  33.062  1.00 81.31           N
ATOM    639  C   LYS A  82      41.839  28.200  28.485  1.00 81.31           C
ATOM    640  O   LYS A  82      41.827  28.989  27.541  1.00 81.31           O
ATOM    641  N   TYR A  83      41.189  28.450  29.643  1.00141.35           N
ATOM    642  CA  TYR A  83      40.595  29.729  29.905  1.00141.35           C
ATOM    643  CB  TYR A  83      39.168  29.855  29.336  1.00141.35           C
ATOM    644  CG  TYR A  83      38.273  28.869  30.000  1.00141.35           C
ATOM    645  CD1 TYR A  83      38.539  27.524  29.967  1.00141.35           C
ATOM    646  CD2 TYR A  83      37.125  29.295  30.611  1.00141.35           C
ATOM    647  CE1 TYR A  83      37.692  26.626  30.572  1.00141.35           C
ATOM    648  CE2 TYR A  83      36.271  28.409  31.216  1.00141.35           C
ATOM    649  CZ  TYR A  83      36.555  27.070  31.203  1.00141.35           C
ATOM    650  OH  TYR A  83      35.675  26.162  31.829  1.00141.35           O
ATOM    651  C   TYR A  83      40.625  29.928  31.390  1.00141.35           C
ATOM    652  O   TYR A  83      40.617  28.959  32.147  1.00141.35           O
ATOM    653  N   VAL A  84      40.691  31.194  31.850  1.00 95.63           N
ATOM    654  CA  VAL A  84      40.751  31.430  33.266  1.00 95.63           C
ATOM    655  CB  VAL A  84      42.060  32.005  33.721  1.00 95.63           C
ATOM    656  CG1 VAL A  84      43.159  30.957  33.480  1.00 95.63           C
ATOM    657  CG2 VAL A  84      42.295  33.331  32.977  1.00 95.63           C
ATOM    658  C   VAL A  84      39.687  32.412  33.635  1.00 95.63           C
ATOM    659  O   VAL A  84      39.375  33.334  32.884  1.00 95.63           O
ATOM    660  N   LYS A  85      39.101  32.232  34.834  1.00144.33           N
ATOM    661  CA  LYS A  85      38.049  33.094  35.289  1.00144.33           C
ATOM    662  CB  LYS A  85      36.859  32.286  35.842  1.00144.33           C
ATOM    663  CG  LYS A  85      35.579  33.075  36.127  1.00144.33           C
ATOM    664  CD  LYS A  85      34.771  33.420  34.876  1.00144.33           C
ATOM    665  CE  LYS A  85      33.303  33.725  35.182  1.00144.33           C
ATOM    666  NZ  LYS A  85      32.643  32.512  35.721  1.00144.33           N
ATOM    667  C   LYS A  85      38.582  33.900  36.435  1.00144.33           C
ATOM    668  O   LYS A  85      38.685  33.405  37.556  1.00144.33           O
ATOM    669  N   HIS A  86      38.947  35.170  36.175  1.00114.74           N
ATOM    670  CA  HIS A  86      39.389  36.059  37.212  1.00114.74           C
ATOM    671  ND1 HIS A  86      41.190  37.463  34.464  1.00114.74           N
ATOM    672  CG  HIS A  86      41.169  37.268  35.828  0.00114.74           C
ATOM    673  CB  HIS A  86      39.937  37.396  36.678  0.00114.74           C
ATOM    674  NE2 HIS A  86      43.275  36.977  35.066  1.00114.74           N
ATOM    675  CD2 HIS A  86      42.451  36.970  36.178  1.00114.74           C
ATOM    676  CE1 HIS A  86      42.473  37.278  34.060  1.00114.74           C
ATOM    677  C   HIS A  86      38.180  36.369  38.033  1.00114.74           C
ATOM    678  O   HIS A  86      38.255  36.581  39.240  1.00114.74           O
ATOM    679  N   GLY A  87      37.018  36.380  37.357  1.00 65.30           N
ATOM    680  CA  GLY A  87      35.732  36.710  37.892  1.00 65.30           C
ATOM    681  C   GLY A  87      35.240  37.811  37.018  1.00 65.30           C
ATOM    682  O   GLY A  87      34.198  37.695  36.376  1.00 65.30           O
ATOM    683  N   SER A  88      35.984  38.923  36.961  1.00156.95           N
ATOM    684  CA  SER A  88      35.591  39.953  36.056  1.00156.95           C
ATOM    685  CB  SER A  88      36.236  41.308  36.383  1.00156.95           C
ATOM    686  OG  SER A  88      35.788  41.765  37.651  0.00156.95           O
ATOM    687  C   SER A  88      36.033  39.567  34.689  1.00156.95           C
ATOM    688  O   SER A  88      35.304  39.714  33.709  1.00156.95           O
ATOM    689  N   LYS A  89      37.253  39.014  34.596  1.00124.40           N
ATOM    690  CA  LYS A  89      37.788  38.812  33.287  1.00124.40           C
ATOM    691  CB  LYS A  89      39.206  39.383  33.117  1.00124.40           C
ATOM    692  CG  LYS A  89      39.778  39.166  31.714  1.00124.40           C
ATOM    693  CD  LYS A  89      41.089  39.906  31.448  0.00124.40           C
ATOM    694  CE  LYS A  89      40.893  41.323  30.912  0.00124.40           C
ATOM    695  NZ  LYS A  89      40.160  42.138  31.905  0.00124.40           N
ATOM    696  C   LYS A  89      37.886  37.364  32.963  1.00124.40           C
ATOM    697  O   LYS A  89      38.184  36.526  33.811  1.00124.40           O
ATOM    698  N   VAL A  90      37.613  37.044  31.687  1.00 48.76           N
ATOM    699  CA  VAL A  90      37.786  35.709  31.209  1.00 48.76           C
ATOM    700  CB  VAL A  90      36.593  35.165  30.481  1.00 48.76           C
ATOM    701  CG1 VAL A  90      36.936  33.757  29.959  1.00 48.76           C
ATOM    702  CG2 VAL A  90      35.378  35.217  31.425  1.00 48.76           C
ATOM    703  C   VAL A  90      38.900  35.795  30.218  1.00 48.76           C
ATOM    704  O   VAL A  90      38.874  36.630  29.314  1.00 48.76           O
ATOM    705  N   THR A  91      39.929  34.945  30.378  1.00 38.61           N
ATOM    706  CA  THR A  91      41.032  35.001  29.467  1.00 38.61           C
ATOM    707  CB  THR A  91      42.331  35.318  30.150  1.00 38.61           C
ATOM    708  OG1 THR A  91      42.226  36.554  30.840  1.00 38.61           O
ATOM    709  CG2 THR A  91      43.446  35.395  29.094  1.00 38.61           C
ATOM    710  C   THR A  91      41.161  33.645  28.867  1.00 38.61           C
ATOM    711  O   THR A  91      41.126  32.638  29.572  1.00 38.61           O
ATOM    712  N   SER A  92      41.309  33.576  27.534  1.00 88.69           N
ATOM    713  CA  SER A  92      41.435  32.279  26.946  1.00 88.69           C
ATOM    714  CB  SER A  92      40.378  31.979  25.868  1.00 88.69           C
ATOM    715  OG  SER A  92      40.457  32.930  24.820  1.00 88.69           O
ATOM    716  C   SER A  92      42.796  32.173  26.349  1.00 88.69           C
ATOM    717  O   SER A  92      43.371  33.164  25.897  1.00 88.69           O
ATOM    718  N   MET A  93      43.371  30.953  26.399  1.00121.88           N
ATOM    719  CA  MET A  93      44.661  30.736  25.819  1.00121.88           C
ATOM    720  CB  MET A  93      45.765  30.419  26.835  1.00121.88           C
ATOM    721  CG  MET A  93      46.195  31.649  27.632  1.00121.88           C
ATOM    722  SD  MET A  93      44.929  32.282  28.770  1.00121.88           S
ATOM    723  CE  MET A  93      45.119  30.916  29.951  1.00121.88           C
ATOM    724  C   MET A  93      44.555  29.573  24.895  1.00121.88           C
ATOM    725  O   MET A  93      44.393  28.426  25.308  1.00121.88           O
ATOM    726  N   CYS A  94      44.655  29.878  23.596  1.00 70.82           N
ATOM    727  CA  CYS A  94      44.589  28.935  22.521  1.00 70.82           C
ATOM    728  CB  CYS A  94      44.438  29.622  21.151  1.00 70.82           C
ATOM    729  SG  CYS A  94      42.842  30.476  21.016  1.00 70.82           S
ATOM    730  C   CYS A  94      45.845  28.114  22.507  1.00 70.82           C
ATOM    731  O   CYS A  94      45.908  27.057  21.880  1.00 70.82           O
ATOM    732  N   ASP A  95      46.906  28.660  23.122  1.00149.22           N
ATOM    733  CA  ASP A  95      48.221  28.092  23.221  1.00149.22           C
ATOM    734  CB  ASP A  95      49.228  29.080  23.829  1.00149.22           C
ATOM    735  CG  ASP A  95      49.233  30.360  23.004  1.00149.22           C
ATOM    736  OD1 ASP A  95      48.132  30.938  22.795  1.00149.22           O
ATOM    737  OD2 ASP A  95      50.341  30.779  22.576  1.00149.22           O
ATOM    738  C   ASP A  95      48.222  26.914  24.153  1.00149.22           C
ATOM    739  O   ASP A  95      49.065  26.029  24.026  1.00149.22           O
ATOM    740  N   GLN A  96      47.324  26.898  25.158  1.00126.50           N
ATOM    741  CA  GLN A  96      47.371  25.853  26.148  1.00126.50           C
ATOM    742  CB  GLN A  96      47.987  26.344  27.471  1.00126.50           C
ATOM    743  CG  GLN A  96      47.301  27.579  28.050  1.00126.50           C
ATOM    744  CD  GLN A  96      48.265  28.195  29.057  1.00126.50           C
ATOM    745  OE1 GLN A  96      49.209  27.549  29.503  1.00126.50           O
ATOM    746  NE2 GLN A  96      48.032  29.487  29.415  1.00126.50           N
ATOM    747  C   GLN A  96      46.028  25.208  26.356  1.00126.50           C
ATOM    748  O   GLN A  96      45.033  25.613  25.759  1.00126.50           O
ATOM    749  N   THR A  97      45.978  24.135  27.186  1.00 56.90           N
ATOM    750  CA  THR A  97      44.744  23.416  27.379  1.00 56.90           C
ATOM    751  CB  THR A  97      44.770  22.015  26.833  1.00 56.90           C
ATOM    752  OG1 THR A  97      45.704  21.221  27.552  1.00 56.90           O
ATOM    753  CG2 THR A  97      45.163  22.074  25.346  1.00 56.90           C
ATOM    754  C   THR A  97      44.423  23.297  28.836  1.00 56.90           C
ATOM    755  O   THR A  97      45.268  23.510  29.705  1.00 56.90           O
ATOM    756  N   GLN A  98      43.143  22.988  29.137  1.00142.22           N
ATOM    757  CA  GLN A  98      42.800  22.723  30.499  1.00142.22           C
ATOM    758  CB  GLN A  98      41.319  22.881  30.887  1.00142.22           C
ATOM    759  CG  GLN A  98      40.360  21.862  30.282  1.00142.22           C
ATOM    760  CD  GLN A  98      39.063  22.006  31.066  1.00142.22           C
ATOM    761  OE1 GLN A  98      38.095  21.283  30.837  1.00142.22           O
ATOM    762  NE2 GLN A  98      39.049  22.963  32.034  1.00142.22           N
ATOM    763  C   GLN A  98      43.197  21.303  30.681  1.00142.22           C
ATOM    764  O   GLN A  98      43.759  20.692  29.774  1.00142.22           O
ATOM    765  N   LEU A  99      42.976  20.724  31.865  1.00149.17           N
ATOM    766  CA  LEU A  99      43.451  19.381  31.949  1.00149.17           C
ATOM    767  CB  LEU A  99      43.709  18.924  33.375  1.00149.17           C
ATOM    768  CG  LEU A  99      44.767  19.916  33.876  1.00149.17           C
ATOM    769  CD1 LEU A  99      44.139  21.204  34.423  1.00149.17           C
ATOM    770  CD2 LEU A  99      45.836  19.268  34.728  1.00149.17           C
ATOM    771  C   LEU A  99      42.562  18.492  31.149  1.00149.17           C
ATOM    772  O   LEU A  99      41.340  18.623  31.189  1.00149.17           O
ATOM    773  N   GLY A 100      43.184  17.562  30.386  1.00 51.22           N
ATOM    774  CA  GLY A 100      42.454  16.736  29.472  1.00 51.22           C
ATOM    775  C   GLY A 100      42.634  15.281  29.778  1.00 51.22           C
ATOM    776  O   GLY A 100      43.294  14.897  30.746  1.00 51.22           O
ATOM    777  N   TRP A 101      42.025  14.437  28.910  1.00 97.26           N
ATOM    778  CA  TRP A 101      42.006  13.017  29.112  1.00 97.26           C
ATOM    779  CB  TRP A 101      40.572  12.469  29.104  1.00 97.26           C
ATOM    780  CG  TRP A 101      39.679  13.125  30.123  1.00 97.26           C
ATOM    781  CD2 TRP A 101      38.982  14.356  29.884  1.00 97.26           C
ATOM    782  CD1 TRP A 101      39.366  12.741  31.392  1.00 97.26           C
ATOM    783  NE1 TRP A 101      38.518  13.661  31.963  1.00 97.26           N
ATOM    784  CE2 TRP A 101      38.274  14.659  31.045  1.00 97.26           C
ATOM    785  CE3 TRP A 101      38.937  15.170  28.789  1.00 97.26           C
ATOM    786  CZ2 TRP A 101      37.510  15.788  31.132  1.00 97.26           C
ATOM    787  CZ3 TRP A 101      38.161  16.303  28.879  1.00 97.26           C
ATOM    788  CH2 TRP A 101      37.461  16.607  30.028  1.00 97.26           C
ATOM    789  C   TRP A 101      42.698  12.343  27.959  1.00 97.26           C
ATOM    790  O   TRP A 101      42.476  12.682  26.797  1.00 97.26           O
ATOM    791  N   ALA A 102      43.570  11.359  28.261  1.00 46.91           N
ATOM    792  CA  ALA A 102      44.213  10.582  27.240  1.00 46.91           C
ATOM    793  CB  ALA A 102      45.727  10.849  27.123  1.00 46.91           C
ATOM    794  C   ALA A 102      44.030   9.146  27.638  1.00 46.91           C
ATOM    795  O   ALA A 102      44.186   8.794  28.806  1.00 46.91           O
ATOM    796  N   HIS A 103      43.661   8.276  26.673  1.00 62.58           N
ATOM    797  CA  HIS A 103      43.473   6.882  26.971  1.00 62.58           C
ATOM    798  ND1 HIS A 103      40.244   8.225  27.017  1.00 62.58           N
ATOM    799  CG  HIS A 103      40.939   7.070  26.730  1.00 62.58           C
ATOM    800  CB  HIS A 103      42.083   6.552  27.555  1.00 62.58           C
ATOM    801  NE2 HIS A 103      39.347   7.389  25.163  1.00 62.58           N
ATOM    802  CD2 HIS A 103      40.376   6.571  25.595  1.00 62.58           C
ATOM    803  CE1 HIS A 103      39.304   8.369  26.048  1.00 62.58           C
ATOM    804  C   HIS A 103      43.632   6.119  25.694  1.00 62.58           C
ATOM    805  O   HIS A 103      43.508   6.679  24.607  1.00 62.58           O
ATOM    806  N   SER A 104      43.911   4.804  25.793  1.00 79.07           N
ATOM    807  CA  SER A 104      44.093   4.023  24.603  1.00 79.07           C
ATOM    808  CB  SER A 104      44.583   2.586  24.864  1.00 79.07           C
ATOM    809  OG  SER A 104      45.914   2.609  25.360  1.00 79.07           O
ATOM    810  C   SER A 104      42.770   3.955  23.912  1.00 79.07           C
ATOM    811  O   SER A 104      41.734   4.272  24.490  1.00 79.07           O
ATOM    812  N   THR A 105      42.780   3.510  22.643  1.00113.43           N
ATOM    813  CA  THR A 105      41.599   3.485  21.827  1.00113.43           C
ATOM    814  CB  THR A 105      41.845   2.979  20.437  1.00113.43           C
ATOM    815  OG1 THR A 105      40.715   3.247  19.619  1.00113.43           O
ATOM    816  CG2 THR A 105      42.097   1.464  20.507  1.00113.43           C
ATOM    817  C   THR A 105      40.554   2.600  22.450  1.00113.43           C
ATOM    818  O   THR A 105      39.360   2.812  22.248  1.00113.43           O
ATOM    819  N   ASP A 106      40.976   1.542  23.166  1.00 73.19           N
ATOM    820  CA  ASP A 106      40.095   0.604  23.818  1.00 73.19           C
ATOM    821  CB  ASP A 106      40.816  -0.664  24.310  1.00 73.19           C
ATOM    822  CG  ASP A 106      41.070  -1.582  23.122  1.00 73.19           C
ATOM    823  OD1 ASP A 106      40.127  -1.762  22.306  1.00 73.19           O
ATOM    824  OD2 ASP A 106      42.199  -2.132  23.019  1.00 73.19           O
ATOM    825  C   ASP A 106      39.398   1.210  25.005  1.00 73.19           C
ATOM    826  O   ASP A 106      38.334   0.735  25.386  1.00 73.19           O
ATOM    827  N   ASN A 107      39.982   2.270  25.603  1.00149.20           N
ATOM    828  CA  ASN A 107      39.584   2.964  26.810  1.00149.20           C
ATOM    829  CB  ASN A 107      38.133   3.535  26.875  1.00149.20           C
ATOM    830  CG  ASN A 107      37.024   2.495  27.007  1.00149.20           C
ATOM    831  OD1 ASN A 107      36.347   2.165  26.034  1.00149.20           O
ATOM    832  ND2 ASN A 107      36.812   1.981  28.248  1.00149.20           N
ATOM    833  C   ASN A 107      39.928   2.196  28.058  1.00149.20           C
ATOM    834  O   ASN A 107      39.301   2.370  29.103  1.00149.20           O
ATOM    835  N   SER A 108      40.958   1.325  27.974  1.00 97.33           N
ATOM    836  CA  SER A 108      41.455   0.588  29.111  1.00 97.33           C
ATOM    837  CB  SER A 108      42.378  -0.576  28.713  1.00 97.33           C
ATOM    838  OG  SER A 108      41.665  -1.530  27.941  1.00 97.33           O
ATOM    839  C   SER A 108      42.241   1.473  30.048  1.00 97.33           C
ATOM    840  O   SER A 108      41.830   1.717  31.183  1.00 97.33           O
ATOM    841  N   ASN A 109      43.399   1.997  29.580  1.00 50.76           N
ATOM    842  CA  ASN A 109      44.263   2.781  30.424  1.00 50.76           C
ATOM    843  CB  ASN A 109      45.759   2.481  30.228  1.00 50.76           C
ATOM    844  CG  ASN A 109      46.030   1.099  30.807  1.00 50.76           C
ATOM    845  OD1 ASN A 109      45.623   0.793  31.925  1.00 50.76           O
ATOM    846  ND2 ASN A 109      46.732   0.237  30.023  1.00 50.76           N
ATOM    847  C   ASN A 109      44.043   4.237  30.126  1.00 50.76           C
ATOM    848  O   ASN A 109      43.959   4.641  28.967  1.00 50.76           O
ATOM    849  N   TRP A 110      43.955   5.054  31.202  1.00 87.65           N
ATOM    850  CA  TRP A 110      43.662   6.465  31.152  1.00 87.65           C
ATOM    851  CB  TRP A 110      42.318   6.807  31.821  1.00 87.65           C
ATOM    852  CG  TRP A 110      41.095   6.357  31.059  1.00 87.65           C
ATOM    853  CD2 TRP A 110      39.997   7.219  30.723  1.00 87.65           C
ATOM    854  CD1 TRP A 110      40.763   5.114  30.607  1.00 87.65           C
ATOM    855  NE1 TRP A 110      39.539   5.153  29.984  1.00 87.65           N
ATOM    856  CE2 TRP A 110      39.050   6.441  30.058  1.00 87.65           C
ATOM    857  CE3 TRP A 110      39.791   8.549  30.956  1.00 87.65           C
ATOM    858  CZ2 TRP A 110      37.878   6.984  29.614  1.00 87.65           C
ATOM    859  CZ3 TRP A 110      38.612   9.095  30.501  1.00 87.65           C
ATOM    860  CH2 TRP A 110      37.675   8.327  29.843  1.00 87.65           C
ATOM    861  C   TRP A 110      44.698   7.231  31.925  1.00 87.65           C
ATOM    862  O   TRP A 110      45.382   6.685  32.789  1.00 87.65           O
ATOM    863  N   GLN A 111      44.832   8.539  31.603  1.00104.80           N
ATOM    864  CA  GLN A 111      45.747   9.436  32.261  1.00104.80           C
ATOM    865  CB  GLN A 111      47.166   9.376  31.671  1.00104.80           C
ATOM    866  CG  GLN A 111      47.828   8.000  31.793  1.00104.80           C
ATOM    867  CD  GLN A 111      49.150   8.047  31.038  1.00104.80           C
ATOM    868  OE1 GLN A 111      49.560   7.064  30.422  1.00104.80           O
ATOM    869  NE2 GLN A 111      49.837   9.219  31.085  1.00104.80           N
ATOM    870  C   GLN A 111      45.235  10.832  32.019  1.00104.80           C
ATOM    871  O   GLN A 111      44.368  11.046  31.173  1.00104.80           O
ATOM    872  N   CYS A 112      45.762  11.825  32.768  1.00 50.22           N
ATOM    873  CA  CYS A 112      45.359  13.203  32.620  1.00 50.22           C
ATOM    874  CB  CYS A 112      44.950  13.835  33.961  1.00 50.22           C
ATOM    875  SG  CYS A 112      43.519  12.967  34.659  1.00 50.22           S
ATOM    876  C   CYS A 112      46.543  13.952  32.081  1.00 50.22           C
ATOM    877  O   CYS A 112      47.680  13.564  32.342  1.00 50.22           O
ATOM    878  N   TYR A 113      46.315  15.026  31.287  1.00112.88           N
ATOM    879  CA  TYR A 113      47.449  15.700  30.726  1.00112.88           C
ATOM    880  CB  TYR A 113      47.795  15.099  29.364  1.00112.88           C
ATOM    881  CG  TYR A 113      47.129  15.794  28.225  1.00112.88           C
ATOM    882  CD1 TYR A 113      45.773  15.813  28.001  1.00112.88           C
ATOM    883  CD2 TYR A 113      47.923  16.477  27.343  1.00112.88           C
ATOM    884  CE1 TYR A 113      45.227  16.479  26.922  1.00112.88           C
ATOM    885  CE2 TYR A 113      47.388  17.143  26.264  1.00112.88           C
ATOM    886  CZ  TYR A 113      46.035  17.149  26.046  1.00112.88           C
ATOM    887  OH  TYR A 113      45.480  17.829  24.942  1.00112.88           O
ATOM    888  C   TYR A 113      47.154  17.166  30.542  1.00112.88           C
ATOM    889  O   TYR A 113      45.999  17.588  30.585  1.00112.88           O
ATOM    890  N   TYR A 114      48.222  17.980  30.343  1.00154.30           N
ATOM    891  CA  TYR A 114      48.098  19.392  30.087  1.00154.30           C
ATOM    892  CB  TYR A 114      49.003  20.324  30.913  1.00154.30           C
ATOM    893  CG  TYR A 114      49.147  19.984  32.350  1.00154.30           C
ATOM    894  CD1 TYR A 114      50.086  19.053  32.725  1.00154.30           C
ATOM    895  CD2 TYR A 114      48.405  20.610  33.320  1.00154.30           C
ATOM    896  CE1 TYR A 114      50.269  18.726  34.044  1.00154.30           C
ATOM    897  CE2 TYR A 114      48.590  20.283  34.641  1.00154.30           C
ATOM    898  CZ  TYR A 114      49.514  19.341  35.004  1.00154.30           C
ATOM    899  OH  TYR A 114      49.693  19.011  36.362  1.00154.30           O
ATOM    900  C   TYR A 114      48.848  19.555  28.801  1.00154.30           C
ATOM    901  O   TYR A 114      49.863  18.890  28.603  1.00154.30           O
ATOM    902  N   ALA A 115      48.407  20.455  27.902  1.00 46.61           N
ATOM    903  CA  ALA A 115      49.166  20.653  26.698  1.00 46.61           C
ATOM    904  CB  ALA A 115      48.404  20.236  25.425  1.00 46.61           C
ATOM    905  C   ALA A 115      49.508  22.109  26.554  1.00 46.61           C
ATOM    906  O   ALA A 115      48.734  22.993  26.918  1.00 46.61           O
ATOM    907  N   THR A 116      50.723  22.389  26.039  1.00 44.12           N
ATOM    908  CA  THR A 116      51.138  23.737  25.772  1.00 44.12           C
ATOM    909  CB  THR A 116      52.206  24.226  26.700  1.00 44.12           C
ATOM    910  OG1 THR A 116      51.739  24.203  28.041  1.00 44.12           O
ATOM    911  CG2 THR A 116      52.597  25.653  26.293  1.00 44.12           C
ATOM    912  C   THR A 116      51.702  23.723  24.391  1.00 44.12           C
ATOM    913  O   THR A 116      52.400  22.781  24.020  1.00 44.12           O
ATOM    914  N   LYS A 117      51.419  24.759  23.575  1.00187.85           N
ATOM    915  CA  LYS A 117      51.954  24.662  22.253  1.00187.85           C
ATOM    916  CB  LYS A 117      51.010  25.184  21.148  1.00187.85           C
ATOM    917  CG  LYS A 117      50.854  26.688  20.984  1.00187.85           C
ATOM    918  CD  LYS A 117      51.930  27.298  20.094  1.00187.85           C
ATOM    919  CE  LYS A 117      51.716  28.784  19.821  1.00187.85           C
ATOM    920  NZ  LYS A 117      52.175  29.570  20.989  1.00187.85           N
ATOM    921  C   LYS A 117      53.301  25.302  22.258  1.00187.85           C
ATOM    922  O   LYS A 117      53.447  26.524  22.234  1.00187.85           O
ATOM    923  N   MET A 118      54.322  24.443  22.464  1.00217.71           N
ATOM    924  CA  MET A 118      55.695  24.852  22.506  1.00217.71           C
ATOM    925  CB  MET A 118      56.642  23.766  23.044  1.00217.71           C
ATOM    926  CG  MET A 118      56.618  23.634  24.566  1.00217.71           C
ATOM    927  SD  MET A 118      57.293  25.089  25.423  1.00217.71           S
ATOM    928  CE  MET A 118      58.986  24.869  24.801  1.00217.71           C
ATOM    929  C   MET A 118      56.188  25.208  21.180  1.00217.71           C
ATOM    930  O   MET A 118      56.593  26.337  20.949  1.00217.71           O
ATOM    931  N   HIS A 119      56.139  24.279  20.221  1.00251.48           N
ATOM    932  CA  HIS A 119      56.605  24.883  19.037  1.00251.48           C
ATOM    933  ND1 HIS A 119      59.213  25.143  17.033  1.00251.48           N
ATOM    934  CG  HIS A 119      57.899  24.755  16.885  1.00251.48           C
ATOM    935  CB  HIS A 119      57.133  23.974  17.916  1.00251.48           C
ATOM    936  NE2 HIS A 119      58.549  25.902  15.052  1.00251.48           N
ATOM    937  CD2 HIS A 119      57.510  25.228  15.669  1.00251.48           C
ATOM    938  CE1 HIS A 119      59.551  25.824  15.909  1.00251.48           C
ATOM    939  C   HIS A 119      55.394  25.583  18.605  1.00251.48           C
ATOM    940  O   HIS A 119      54.268  25.163  18.870  1.00251.48           O
ATOM    941  N   PRO A 120      55.637  26.694  18.033  1.00200.47           N
ATOM    942  CA  PRO A 120      54.555  27.484  17.577  1.00200.47           C
ATOM    943  CD  PRO A 120      56.795  27.497  18.389  1.00200.47           C
ATOM    944  CB  PRO A 120      55.128  28.872  17.301  1.00200.47           C
ATOM    945  CG  PRO A 120      56.339  28.956  18.245  1.00200.47           C
ATOM    946  C   PRO A 120      53.998  26.810  16.374  1.00200.47           C
ATOM    947  O   PRO A 120      53.444  25.692  16.543  1.00200.47           O
ATOM    948  OXT PRO A 120      54.122  27.378  15.256  1.00200.47           O
TER     949      PRO A 120
ATOM    950  N   PHE B 121      22.097   6.867  -5.103  1.00140.51           N
ATOM    951  CA  PHE B 121      21.457   7.732  -4.092  1.00140.51           C
ATOM    952  CB  PHE B 121      22.350   8.935  -3.745  1.00140.51           C
ATOM    953  CG  PHE B 121      23.538   8.392  -3.030  1.00140.51           C
ATOM    954  CD1 PHE B 121      23.473   8.108  -1.685  1.00140.51           C
ATOM    955  CD2 PHE B 121      24.714   8.160  -3.705  1.00140.51           C
ATOM    956  CE1 PHE B 121      24.569   7.608  -1.021  1.00140.51           C
ATOM    957  CE2 PHE B 121      25.812   7.660  -3.047  1.00140.51           C
ATOM    958  CZ  PHE B 121      25.739   7.378  -1.704  1.00140.51           C
ATOM    959  C   PHE B 121      20.133   8.225  -4.559  1.00140.51           C
ATOM    960  O   PHE B 121      19.951   8.617  -5.712  1.00140.51           O
ATOM    961  N   PRO B 122      19.211   8.179  -3.639  1.00 73.73           N
ATOM    962  CA  PRO B 122      17.861   8.565  -3.935  1.00 73.73           C
ATOM    963  CD  PRO B 122      19.262   7.130  -2.632  1.00 73.73           C
ATOM    964  CB  PRO B 122      17.000   7.978  -2.818  1.00 73.73           C
ATOM    965  CG  PRO B 122      17.801   6.753  -2.347  1.00 73.73           C
ATOM    966  C   PRO B 122      17.701  10.038  -4.075  1.00 73.73           C
ATOM    967  O   PRO B 122      18.565  10.788  -3.624  1.00 73.73           O
ATOM    968  N   LYS B 123      16.630  10.451  -4.775  1.00 63.99           N
ATOM    969  CA  LYS B 123      16.277  11.827  -4.925  1.00 63.99           C
ATOM    970  CB  LYS B 123      15.169  12.047  -5.968  1.00 63.99           C
ATOM    971  CG  LYS B 123      15.618  11.737  -7.397  1.00 63.99           C
ATOM    972  CD  LYS B 123      14.463  11.625  -8.393  1.00 63.99           C
ATOM    973  CE  LYS B 123      14.920  11.320  -9.820  1.00 63.99           C
ATOM    974  NZ  LYS B 123      15.659  12.479 -10.368  1.00 63.99           N
ATOM    975  C   LYS B 123      15.762  12.322  -3.611  1.00 63.99           C
ATOM    976  O   LYS B 123      16.015  13.465  -3.233  1.00 63.99           O
ATOM    977  N   GLN B 124      15.002  11.471  -2.886  1.00 83.99           N
ATOM    978  CA  GLN B 124      14.434  11.906  -1.643  1.00 83.99           C
ATOM    979  CB  GLN B 124      12.924  12.197  -1.738  1.00 83.99           C
ATOM    980  CG  GLN B 124      12.589  13.329  -2.714  1.00 83.99           C
ATOM    981  CD  GLN B 124      11.080  13.528  -2.723  1.00 83.99           C
ATOM    982  OE1 GLN B 124      10.372  13.071  -1.825  1.00 83.99           O
ATOM    983  NE2 GLN B 124      10.569  14.230  -3.768  1.00 83.99           N
ATOM    984  C   GLN B 124      14.616  10.834  -0.614  1.00 83.99           C
ATOM    985  O   GLN B 124      14.700   9.651  -0.942  1.00 83.99           O
ATOM    986  N   PHE B 125      14.720  11.239   0.672  1.00 56.13           N
ATOM    987  CA  PHE B 125      14.847  10.277   1.728  1.00 56.13           C
ATOM    988  CB  PHE B 125      16.302   9.863   2.017  1.00 56.13           C
ATOM    989  CG  PHE B 125      16.269   8.850   3.109  1.00 56.13           C
ATOM    990  CD1 PHE B 125      16.276   9.232   4.431  1.00 56.13           C
ATOM    991  CD2 PHE B 125      16.221   7.509   2.807  1.00 56.13           C
ATOM    992  CE1 PHE B 125      16.242   8.289   5.429  1.00 56.13           C
ATOM    993  CE2 PHE B 125      16.187   6.562   3.803  1.00 56.13           C
ATOM    994  CZ  PHE B 125      16.194   6.951   5.119  1.00 56.13           C
ATOM    995  C   PHE B 125      14.291  10.860   2.996  1.00 56.13           C
ATOM    996  O   PHE B 125      14.440  12.049   3.274  1.00 56.13           O
ATOM    997  N   ASP B 126      13.622  10.010   3.802  1.00 90.40           N
ATOM    998  CA  ASP B 126      13.077  10.421   5.063  1.00 90.40           C
ATOM    999  CB  ASP B 126      11.617  10.902   4.962  1.00 90.40           C
ATOM   1000  CG  ASP B 126      11.207  11.555   6.277  1.00 90.40           C
ATOM   1001  OD1 ASP B 126      11.865  11.281   7.316  1.00 90.40           O
ATOM   1002  OD2 ASP B 126      10.225  12.343   6.255  1.00 90.40           O
ATOM   1003  C   ASP B 126      13.104   9.212   5.951  1.00 90.40           C
ATOM   1004  O   ASP B 126      12.432   8.218   5.683  1.00 90.40           O
ATOM   1005  N   TRP B 127      13.882   9.272   7.046  1.00106.95           N
ATOM   1006  CA  TRP B 127      14.039   8.164   7.948  1.00106.95           C
ATOM   1007  CB  TRP B 127      15.170   8.342   8.973  1.00106.95           C
ATOM   1008  CG  TRP B 127      16.529   8.114   8.355  1.00106.95           C
ATOM   1009  CD2 TRP B 127      16.996   6.815   7.958  1.00106.95           C
ATOM   1010  CD1 TRP B 127      17.511   8.998   8.019  1.00106.95           C
ATOM   1011  NE1 TRP B 127      18.567   8.328   7.443  1.00106.95           N
ATOM   1012  CE2 TRP B 127      18.261   6.984   7.398  1.00106.95           C
ATOM   1013  CE3 TRP B 127      16.413   5.583   8.047  1.00106.95           C
ATOM   1014  CZ2 TRP B 127      18.967   5.918   6.917  1.00106.95           C
ATOM   1015  CZ3 TRP B 127      17.129   4.510   7.566  1.00106.95           C
ATOM   1016  CH2 TRP B 127      18.381   4.675   7.013  1.00106.95           C
ATOM   1017  C   TRP B 127      12.761   7.861   8.659  1.00106.95           C
ATOM   1018  O   TRP B 127      12.613   6.779   9.226  1.00106.95           O
ATOM   1019  N   ARG B 128      11.859   8.853   8.752  1.00 95.87           N
ATOM   1020  CA  ARG B 128      10.575   8.664   9.364  1.00 95.87           C
ATOM   1021  CB  ARG B 128       9.813   9.981   9.576  1.00 95.87           C
ATOM   1022  CG  ARG B 128      10.549  10.937  10.516  1.00 95.87           C
ATOM   1023  CD  ARG B 128       9.681  12.074  11.057  1.00 95.87           C
ATOM   1024  NE  ARG B 128       9.209  12.901   9.911  1.00 95.87           N
ATOM   1025  CZ  ARG B 128       9.994  13.905   9.425  1.00 95.87           C
ATOM   1026  NH1 ARG B 128      11.289  14.021   9.837  1.00 95.87           N
ATOM   1027  NH2 ARG B 128       9.477  14.809   8.544  1.00 95.87           N
ATOM   1028  C   ARG B 128       9.741   7.771   8.503  1.00 95.87           C
ATOM   1029  O   ARG B 128       8.925   7.004   9.012  1.00 95.87           O
ATOM   1030  N   ASN B 129       9.875   7.872   7.166  1.00 65.33           N
ATOM   1031  CA  ASN B 129       9.050   7.023   6.358  1.00 65.33           C
ATOM   1032  CB  ASN B 129       7.929   7.795   5.636  1.00 65.33           C
ATOM   1033  CG  ASN B 129       6.942   6.800   5.037  1.00 65.33           C
ATOM   1034  OD1 ASN B 129       7.328   5.779   4.471  1.00 65.33           O
ATOM   1035  ND2 ASN B 129       5.623   7.106   5.165  1.00 65.33           N
ATOM   1036  C   ASN B 129       9.876   6.362   5.304  1.00 65.33           C
ATOM   1037  O   ASN B 129      10.050   6.898   4.211  1.00 65.33           O
ATOM   1038  N   VAL B 130      10.400   5.161   5.602  1.00131.59           N
ATOM   1039  CA  VAL B 130      11.075   4.431   4.579  1.00131.59           C
ATOM   1040  CB  VAL B 130      12.471   4.023   4.963  1.00131.59           C
ATOM   1041  CG1 VAL B 130      12.436   3.356   6.344  1.00131.59           C
ATOM   1042  CG2 VAL B 130      13.048   3.128   3.855  1.00131.59           C
ATOM   1043  C   VAL B 130      10.216   3.229   4.347  1.00131.59           C
ATOM   1044  O   VAL B 130      10.272   2.241   5.076  1.00131.59           O
ATOM   1045  N   SER B 131       9.404   3.290   3.276  1.00 94.93           N
ATOM   1046  CA  SER B 131       8.488   2.234   2.962  1.00 94.93           C
ATOM   1047  CB  SER B 131       9.198   0.917   2.595  1.00 94.93           C
ATOM   1048  OG  SER B 131       8.248  -0.094   2.293  1.00 94.93           O
ATOM   1049  C   SER B 131       7.562   1.984   4.124  1.00 94.93           C
ATOM   1050  O   SER B 131       7.323   0.840   4.510  1.00 94.93           O
ATOM   1051  N   ASN B 132       6.997   3.073   4.685  1.00 81.83           N
ATOM   1052  CA  ASN B 132       6.020   3.065   5.745  1.00 81.83           C
ATOM   1053  CB  ASN B 132       4.871   2.072   5.495  1.00 81.83           C
ATOM   1054  CG  ASN B 132       4.002   2.626   4.376  1.00 81.83           C
ATOM   1055  OD1 ASN B 132       3.917   2.048   3.294  1.00 81.83           O
ATOM   1056  ND2 ASN B 132       3.334   3.780   4.643  1.00 81.83           N
ATOM   1057  C   ASN B 132       6.605   2.739   7.092  1.00 81.83           C
ATOM   1058  O   ASN B 132       5.874   2.714   8.080  1.00 81.83           O
ATOM   1059  N   VAL B 133       7.926   2.536   7.223  1.00105.59           N
ATOM   1060  CA  VAL B 133       8.404   2.272   8.556  1.00105.59           C
ATOM   1061  CB  VAL B 133       9.408   1.158   8.639  1.00105.59           C
ATOM   1062  CG1 VAL B 133      10.650   1.539   7.821  1.00105.59           C
ATOM   1063  CG2 VAL B 133       9.706   0.885  10.123  1.00105.59           C
ATOM   1064  C   VAL B 133       9.041   3.521   9.103  1.00105.59           C
ATOM   1065  O   VAL B 133       9.642   4.294   8.360  1.00105.59           O
ATOM   1066  N   ASN B 134       8.904   3.754  10.431  1.00 77.73           N
ATOM   1067  CA  ASN B 134       9.454   4.934  11.055  1.00 77.73           C
ATOM   1068  CB  ASN B 134       8.416   5.711  11.889  1.00 77.73           C
ATOM   1069  CG  ASN B 134       9.034   7.013  12.383  1.00 77.73           C
ATOM   1070  OD1 ASN B 134      10.087   7.022  13.015  1.00 77.73           O
ATOM   1071  ND2 ASN B 134       8.362   8.157  12.096  1.00 77.73           N
ATOM   1072  C   ASN B 134      10.570   4.530  11.986  1.00 77.73           C
ATOM   1073  O   ASN B 134      10.389   3.700  12.872  1.00 77.73           O
ATOM   1074  N   TYR B 135      11.788   5.033  11.696  1.00137.31           N
ATOM   1075  CA  TYR B 135      13.036   4.894  12.407  1.00137.31           C
ATOM   1076  CB  TYR B 135      14.237   4.796  11.459  1.00137.31           C
ATOM   1077  CG  TYR B 135      14.063   3.480  10.783  1.00137.31           C
ATOM   1078  CD1 TYR B 135      14.459   2.323  11.414  1.00137.31           C
ATOM   1079  CD2 TYR B 135      13.494   3.394   9.533  1.00137.31           C
ATOM   1080  CE1 TYR B 135      14.302   1.099  10.808  1.00137.31           C
ATOM   1081  CE2 TYR B 135      13.335   2.172   8.920  1.00137.31           C
ATOM   1082  CZ  TYR B 135      13.739   1.023   9.558  1.00137.31           C
ATOM   1083  OH  TYR B 135      13.576  -0.231   8.931  1.00137.31           O
ATOM   1084  C   TYR B 135      13.314   5.923  13.481  1.00137.31           C
ATOM   1085  O   TYR B 135      14.224   5.730  14.284  1.00137.31           O
ATOM   1086  N   VAL B 136      12.668   7.106  13.444  1.00 70.80           N
ATOM   1087  CA  VAL B 136      13.034   8.162  14.356  1.00 70.80           C
ATOM   1088  CB  VAL B 136      12.908   9.519  13.730  1.00 70.80           C
ATOM   1089  CG1 VAL B 136      13.318  10.586  14.758  1.00 70.80           C
ATOM   1090  CG2 VAL B 136      13.755   9.535  12.446  1.00 70.80           C
ATOM   1091  C   VAL B 136      12.197   8.152  15.605  1.00 70.80           C
ATOM   1092  O   VAL B 136      10.990   7.923  15.578  1.00 70.80           O
ATOM   1093  N   SER B 137      12.850   8.415  16.760  1.00 59.41           N
ATOM   1094  CA  SER B 137      12.186   8.450  18.037  1.00 59.41           C
ATOM   1095  CB  SER B 137      13.159   8.393  19.220  1.00 59.41           C
ATOM   1096  OG  SER B 137      14.017   9.520  19.166  1.00 59.41           O
ATOM   1097  C   SER B 137      11.426   9.740  18.120  1.00 59.41           C
ATOM   1098  O   SER B 137      11.621  10.635  17.301  1.00 59.41           O
ATOM   1099  N   PRO B 138      10.569   9.859  19.101  1.00146.05           N
ATOM   1100  CA  PRO B 138       9.698  10.999  19.231  1.00146.05           C
ATOM   1101  CD  PRO B 138      10.043   8.692  19.787  1.00146.05           C
ATOM   1102  CB  PRO B 138       8.638  10.604  20.266  1.00146.05           C
ATOM   1103  CG  PRO B 138       9.156   9.291  20.887  1.00146.05           C
ATOM   1104  C   PRO B 138      10.379  12.298  19.525  1.00146.05           C
ATOM   1105  O   PRO B 138      11.486  12.307  20.061  1.00146.05           O
ATOM   1106  N   VAL B 139       9.717  13.410  19.145  1.00 39.93           N
ATOM   1107  CA  VAL B 139      10.209  14.742  19.354  1.00 39.93           C
ATOM   1108  CB  VAL B 139       9.385  15.783  18.644  1.00 39.93           C
ATOM   1109  CG1 VAL B 139       9.909  17.179  19.016  1.00 39.93           C
ATOM   1110  CG2 VAL B 139       9.409  15.489  17.134  1.00 39.93           C
ATOM   1111  C   VAL B 139      10.114  15.019  20.823  1.00 39.93           C
ATOM   1112  O   VAL B 139       9.174  14.586  21.486  1.00 39.93           O
ATOM   1113  N   ARG B 140      11.109  15.750  21.364  1.00150.95           N
ATOM   1114  CA  ARG B 140      11.186  16.074  22.766  1.00150.95           C
ATOM   1115  CB  ARG B 140      12.474  15.572  23.448  1.00150.95           C
ATOM   1116  CG  ARG B 140      12.536  14.088  23.795  1.00150.95           C
ATOM   1117  CD  ARG B 140      12.220  13.838  25.271  1.00150.95           C
ATOM   1118  NE  ARG B 140      12.638  12.451  25.603  1.00150.95           N
ATOM   1119  CZ  ARG B 140      13.862  12.216  26.152  1.00150.95           C
ATOM   1120  NH1 ARG B 140      14.673  13.256  26.499  1.00150.95           N
ATOM   1121  NH2 ARG B 140      14.274  10.929  26.356  1.00150.95           N
ATOM   1122  C   ARG B 140      11.309  17.560  22.904  1.00150.95           C
ATOM   1123  O   ARG B 140      11.511  18.276  21.925  1.00150.95           O
ATOM   1124  N   ASN B 141      11.167  18.058  24.153  1.00 62.20           N
ATOM   1125  CA  ASN B 141      11.356  19.458  24.412  1.00 62.20           C
ATOM   1126  CB  ASN B 141      10.121  20.155  25.013  1.00 62.20           C
ATOM   1127  CG  ASN B 141      10.438  21.637  25.177  1.00 62.20           C
ATOM   1128  OD1 ASN B 141      10.737  22.092  26.275  1.00 62.20           O
ATOM   1129  ND2 ASN B 141      10.382  22.403  24.050  1.00 62.20           N
ATOM   1130  C   ASN B 141      12.485  19.608  25.393  1.00 62.20           C
ATOM   1131  O   ASN B 141      12.458  19.054  26.491  1.00 62.20           O
ATOM   1132  N   GLN B 142      13.524  20.364  24.990  1.00 79.32           N
ATOM   1133  CA  GLN B 142      14.697  20.651  25.773  1.00 79.32           C
ATOM   1134  CB  GLN B 142      15.812  21.281  24.922  1.00 79.32           C
ATOM   1135  CG  GLN B 142      15.416  22.616  24.290  1.00 79.32           C
ATOM   1136  CD  GLN B 142      16.547  23.049  23.370  1.00 79.32           C
ATOM   1137  OE1 GLN B 142      17.572  23.543  23.831  1.00 79.32           O
ATOM   1138  NE2 GLN B 142      16.361  22.854  22.037  1.00 79.32           N
ATOM   1139  C   GLN B 142      14.351  21.568  26.905  1.00 79.32           C
ATOM   1140  O   GLN B 142      15.018  21.566  27.940  1.00 79.32           O
ATOM   1141  N   GLY B 143      13.333  22.428  26.717  1.00 32.89           N
ATOM   1142  CA  GLY B 143      12.957  23.309  27.781  1.00 32.89           C
ATOM   1143  C   GLY B 143      13.974  24.405  27.845  1.00 32.89           C
ATOM   1144  O   GLY B 143      14.604  24.751  26.848  1.00 32.89           O
ATOM   1145  N   ALA B 144      14.133  24.974  29.053  1.00 54.05           N
ATOM   1146  CA  ALA B 144      14.984  26.088  29.358  1.00 54.05           C
ATOM   1147  CB  ALA B 144      14.799  26.596  30.798  1.00 54.05           C
ATOM   1148  C   ALA B 144      16.451  25.789  29.182  1.00 54.05           C
ATOM   1149  O   ALA B 144      17.193  26.681  28.778  1.00 54.05           O
ATOM   1150  N   CYS B 145      16.939  24.564  29.492  1.00161.71           N
ATOM   1151  CA  CYS B 145      18.378  24.381  29.436  1.00161.71           C
ATOM   1152  CB  CYS B 145      19.027  23.024  29.791  1.00161.71           C
ATOM   1153  SG  CYS B 145      19.279  22.458  31.492  1.00161.71           S
ATOM   1154  C   CYS B 145      18.872  24.406  28.032  1.00161.71           C
ATOM   1155  O   CYS B 145      18.179  24.026  27.092  1.00161.71           O
ATOM   1156  N   GLY B 146      20.159  24.779  27.883  1.00 66.28           N
ATOM   1157  CA  GLY B 146      20.768  24.770  26.586  1.00 66.28           C
ATOM   1158  C   GLY B 146      21.304  23.383  26.370  1.00 66.28           C
ATOM   1159  O   GLY B 146      22.512  23.176  26.260  1.00 66.28           O
ATOM   1160  N   SER B 147      20.370  22.408  26.335  1.00159.40           N
ATOM   1161  CA  SER B 147      20.548  20.988  26.179  1.00159.40           C
ATOM   1162  CB  SER B 147      19.399  20.167  26.798  1.00159.40           C
ATOM   1163  OG  SER B 147      19.565  20.020  28.198  1.00159.40           O
ATOM   1164  C   SER B 147      20.600  20.504  24.754  1.00159.40           C
ATOM   1165  O   SER B 147      20.704  19.296  24.554  1.00159.40           O
ATOM   1166  N   CYS B 148      20.552  21.379  23.733  1.00119.86           N
ATOM   1167  CA  CYS B 148      20.350  20.943  22.369  1.00119.86           C
ATOM   1168  CB  CYS B 148      20.528  22.077  21.353  1.00119.86           C
ATOM   1169  SG  CYS B 148      19.360  23.429  21.625  1.00119.86           S
ATOM   1170  C   CYS B 148      21.327  19.879  21.964  1.00119.86           C
ATOM   1171  O   CYS B 148      20.930  18.866  21.390  1.00119.86           O
ATOM   1172  N   TYR B 149      22.616  20.039  22.297  1.00172.05           N
ATOM   1173  CA  TYR B 149      23.617  19.097  21.877  1.00172.05           C
ATOM   1174  CB  TYR B 149      25.031  19.406  22.418  1.00172.05           C
ATOM   1175  CG  TYR B 149      25.083  19.314  23.916  1.00172.05           C
ATOM   1176  CD1 TYR B 149      25.361  18.144  24.583  1.00172.05           C
ATOM   1177  CD2 TYR B 149      24.865  20.431  24.679  1.00172.05           C
ATOM   1178  CE1 TYR B 149      25.412  18.096  25.959  1.00172.05           C
ATOM   1179  CE2 TYR B 149      24.915  20.396  26.051  1.00172.05           C
ATOM   1180  CZ  TYR B 149      25.190  19.225  26.703  1.00172.05           C
ATOM   1181  OH  TYR B 149      25.243  19.192  28.112  1.00172.05           O
ATOM   1182  C   TYR B 149      23.268  17.730  22.380  1.00172.05           C
ATOM   1183  O   TYR B 149      23.502  16.739  21.688  1.00172.05           O
ATOM   1184  N   ALA B 150      22.768  17.639  23.625  1.00 57.25           N
ATOM   1185  CA  ALA B 150      22.453  16.373  24.221  1.00 57.25           C
ATOM   1186  CB  ALA B 150      22.017  16.512  25.688  1.00 57.25           C
ATOM   1187  C   ALA B 150      21.312  15.735  23.497  1.00 57.25           C
ATOM   1188  O   ALA B 150      21.332  14.540  23.207  1.00 57.25           O
ATOM   1189  N   PHE B 151      20.270  16.530  23.195  1.00 81.91           N
ATOM   1190  CA  PHE B 151      19.105  16.009  22.541  1.00 81.91           C
ATOM   1191  CB  PHE B 151      17.966  17.044  22.470  1.00 81.91           C
ATOM   1192  CG  PHE B 151      17.349  17.063  23.831  1.00 81.91           C
ATOM   1193  CD1 PHE B 151      18.034  17.538  24.920  1.00 81.91           C
ATOM   1194  CD2 PHE B 151      16.095  16.547  24.039  1.00 81.91           C
ATOM   1195  CE1 PHE B 151      17.460  17.532  26.169  1.00 81.91           C
ATOM   1196  CE2 PHE B 151      15.514  16.542  25.286  1.00 81.91           C
ATOM   1197  CZ  PHE B 151      16.196  17.041  26.362  1.00 81.91           C
ATOM   1198  C   PHE B 151      19.460  15.525  21.164  1.00 81.91           C
ATOM   1199  O   PHE B 151      19.046  14.442  20.758  1.00 81.91           O
ATOM   1200  N   SER B 152      20.254  16.303  20.404  1.00 81.28           N
ATOM   1201  CA  SER B 152      20.621  15.891  19.075  1.00 81.28           C
ATOM   1202  CB  SER B 152      21.517  16.900  18.349  1.00 81.28           C
ATOM   1203  OG  SER B 152      20.762  18.065  18.065  1.00 81.28           O
ATOM   1204  C   SER B 152      21.395  14.619  19.158  1.00 81.28           C
ATOM   1205  O   SER B 152      21.187  13.695  18.375  1.00 81.28           O
ATOM   1206  N   SER B 153      22.306  14.542  20.137  1.00 90.12           N
ATOM   1207  CA  SER B 153      23.156  13.402  20.305  1.00 90.12           C
ATOM   1208  CB  SER B 153      24.087  13.585  21.513  1.00 90.12           C
ATOM   1209  OG  SER B 153      24.920  12.451  21.667  1.00 90.12           O
ATOM   1210  C   SER B 153      22.322  12.177  20.552  1.00 90.12           C
ATOM   1211  O   SER B 153      22.498  11.159  19.885  1.00 90.12           O
ATOM   1212  N   MET B 154      21.378  12.251  21.513  1.00 59.00           N
ATOM   1213  CA  MET B 154      20.572  11.119  21.871  1.00 59.00           C
ATOM   1214  CB  MET B 154      19.615  11.447  23.021  1.00 59.00           C
ATOM   1215  CG  MET B 154      20.320  12.004  24.263  1.00 59.00           C
ATOM   1216  SD  MET B 154      21.522  10.894  25.062  1.00 59.00           S
ATOM   1217  CE  MET B 154      22.913  11.304  23.968  1.00 59.00           C
ATOM   1218  C   MET B 154      19.733  10.745  20.689  1.00 59.00           C
ATOM   1219  O   MET B 154      19.548   9.566  20.395  1.00 59.00           O
ATOM   1220  N   ALA B 155      19.214  11.757  19.969  1.00 35.88           N
ATOM   1221  CA  ALA B 155      18.337  11.511  18.861  1.00 35.88           C
ATOM   1222  CB  ALA B 155      17.836  12.804  18.192  1.00 35.88           C
ATOM   1223  C   ALA B 155      19.044  10.708  17.811  1.00 35.88           C
ATOM   1224  O   ALA B 155      18.457   9.785  17.248  1.00 35.88           O
ATOM   1225  N   MET B 156      20.320  11.027  17.509  1.00123.88           N
ATOM   1226  CA  MET B 156      21.011  10.291  16.480  1.00123.88           C
ATOM   1227  CB  MET B 156      22.504  10.617  16.345  1.00123.88           C
ATOM   1228  CG  MET B 156      22.885  11.897  15.629  1.00123.88           C
ATOM   1229  SD  MET B 156      24.662  12.266  15.760  1.00123.88           S
ATOM   1230  CE  MET B 156      25.258  10.819  14.838  1.00123.88           C
ATOM   1231  C   MET B 156      21.093   8.858  16.870  1.00123.88           C
ATOM   1232  O   MET B 156      20.729   7.948  16.135  1.00123.88           O
ATOM   1233  N   TYR B 157      21.562   8.654  18.094  1.00209.55           N
ATOM   1234  CA  TYR B 157      21.882   7.413  18.714  1.00209.55           C
ATOM   1235  CB  TYR B 157      22.454   7.960  20.032  1.00209.55           C
ATOM   1236  CG  TYR B 157      22.971   7.104  21.110  1.00209.55           C
ATOM   1237  CD1 TYR B 157      24.261   6.625  21.109  1.00209.55           C
ATOM   1238  CD2 TYR B 157      22.141   6.865  22.172  1.00209.55           C
ATOM   1239  CE1 TYR B 157      24.694   5.864  22.167  1.00209.55           C
ATOM   1240  CE2 TYR B 157      22.569   6.111  23.226  1.00209.55           C
ATOM   1241  CZ  TYR B 157      23.842   5.614  23.217  1.00209.55           C
ATOM   1242  OH  TYR B 157      24.274   4.848  24.307  1.00209.55           O
ATOM   1243  C   TYR B 157      20.632   6.571  18.781  1.00209.55           C
ATOM   1244  O   TYR B 157      20.659   5.376  18.484  1.00209.55           O
ATOM   1245  N   GLU B 158      19.483   7.162  19.145  1.00128.25           N
ATOM   1246  CA  GLU B 158      18.280   6.377  19.238  1.00128.25           C
ATOM   1247  CB  GLU B 158      17.196   7.025  20.124  1.00128.25           C
ATOM   1248  CG  GLU B 158      16.923   8.509  19.893  1.00128.25           C
ATOM   1249  CD  GLU B 158      16.282   9.019  21.180  1.00128.25           C
ATOM   1250  OE1 GLU B 158      16.484   8.359  22.236  1.00128.25           O
ATOM   1251  OE2 GLU B 158      15.594  10.073  21.132  1.00128.25           O
ATOM   1252  C   GLU B 158      17.767   5.935  17.891  1.00128.25           C
ATOM   1253  O   GLU B 158      17.283   4.812  17.762  1.00128.25           O
ATOM   1254  N   ALA B 159      17.834   6.793  16.850  1.00 44.44           N
ATOM   1255  CA  ALA B 159      17.372   6.404  15.540  1.00 44.44           C
ATOM   1256  CB  ALA B 159      17.386   7.572  14.538  1.00 44.44           C
ATOM   1257  C   ALA B 159      18.253   5.321  14.978  1.00 44.44           C
ATOM   1258  O   ALA B 159      17.768   4.337  14.419  1.00 44.44           O
ATOM   1259  N   ARG B 160      19.585   5.468  15.136  1.00158.13           N
ATOM   1260  CA  ARG B 160      20.541   4.550  14.568  1.00158.13           C
ATOM   1261  CB  ARG B 160      22.017   4.924  14.849  1.00158.13           C
ATOM   1262  CG  ARG B 160      22.408   6.395  14.639  1.00158.13           C
ATOM   1263  CD  ARG B 160      22.216   6.974  13.237  1.00158.13           C
ATOM   1264  NE  ARG B 160      23.403   6.647  12.399  1.00158.13           N
ATOM   1265  CZ  ARG B 160      24.428   7.548  12.294  1.00158.13           C
ATOM   1266  NH1 ARG B 160      24.410   8.682  13.045  1.00158.13           N
ATOM   1267  NH2 ARG B 160      25.462   7.311  11.438  1.00158.13           N
ATOM   1268  C   ARG B 160      20.348   3.195  15.181  1.00158.13           C
ATOM   1269  O   ARG B 160      20.552   2.166  14.538  1.00158.13           O
ATOM   1270  N   LEU B 161      20.004   3.160  16.475  1.00 91.94           N
ATOM   1271  CA  LEU B 161      19.818   1.916  17.156  1.00 91.94           C
ATOM   1272  CB  LEU B 161      19.557   2.161  18.654  1.00 91.94           C
ATOM   1273  CG  LEU B 161      19.820   0.944  19.552  1.00 91.94           C
ATOM   1274  CD1 LEU B 161      19.252   1.147  20.966  1.00 91.94           C
ATOM   1275  CD2 LEU B 161      19.399  -0.356  18.870  1.00 91.94           C
ATOM   1276  C   LEU B 161      18.620   1.257  16.526  1.00 91.94           C
ATOM   1277  O   LEU B 161      18.596   0.050  16.286  1.00 91.94           O
ATOM   1278  N   ARG B 162      17.581   2.059  16.222  1.00126.76           N
ATOM   1279  CA  ARG B 162      16.363   1.546  15.663  1.00126.76           C
ATOM   1280  CB  ARG B 162      15.289   2.638  15.572  1.00126.76           C
ATOM   1281  CG  ARG B 162      14.852   3.089  16.968  1.00126.76           C
ATOM   1282  CD  ARG B 162      14.098   4.417  17.001  1.00126.76           C
ATOM   1283  NE  ARG B 162      12.775   4.215  16.351  1.00126.76           N
ATOM   1284  CZ  ARG B 162      11.676   4.843  16.857  1.00126.76           C
ATOM   1285  NH1 ARG B 162      11.781   5.598  17.988  1.00126.76           N
ATOM   1286  NH2 ARG B 162      10.468   4.723  16.233  1.00126.76           N
ATOM   1287  C   ARG B 162      16.610   0.951  14.306  1.00126.76           C
ATOM   1288  O   ARG B 162      16.166  -0.160  14.023  1.00126.76           O
ATOM   1289  N   VAL B 163      17.352   1.659  13.435  1.00 96.76           N
ATOM   1290  CA  VAL B 163      17.622   1.171  12.111  1.00 96.76           C
ATOM   1291  CB  VAL B 163      18.390   2.155  11.269  1.00 96.76           C
ATOM   1292  CG1 VAL B 163      19.738   2.461  11.943  1.00 96.76           C
ATOM   1293  CG2 VAL B 163      18.536   1.577   9.849  1.00 96.76           C
ATOM   1294  C   VAL B 163      18.427  -0.089  12.197  1.00 96.76           C
ATOM   1295  O   VAL B 163      18.150  -1.058  11.490  1.00 96.76           O
ATOM   1296  N   LEU B 164      19.435  -0.118  13.088  1.00 59.30           N
ATOM   1297  CA  LEU B 164      20.308  -1.252  13.165  1.00 59.30           C
ATOM   1298  CB  LEU B 164      21.442  -1.068  14.192  1.00 59.30           C
ATOM   1299  CG  LEU B 164      22.490  -0.025  13.761  1.00 59.30           C
ATOM   1300  CD1 LEU B 164      23.604   0.128  14.812  1.00 59.30           C
ATOM   1301  CD2 LEU B 164      23.040  -0.353  12.362  1.00 59.30           C
ATOM   1302  C   LEU B 164      19.537  -2.479  13.549  1.00 59.30           C
ATOM   1303  O   LEU B 164      19.770  -3.550  12.992  1.00 59.30           O
ATOM   1304  N   SER B 165      18.640  -2.359  14.548  1.00 67.31           N
ATOM   1305  CA  SER B 165      17.834  -3.435  15.058  1.00 67.31           C
ATOM   1306  CB  SER B 165      17.473  -3.245  16.541  1.00 67.31           C
ATOM   1307  OG  SER B 165      16.664  -2.091  16.707  1.00 67.31           O
ATOM   1308  C   SER B 165      16.553  -3.589  14.294  1.00 67.31           C
ATOM   1309  O   SER B 165      15.755  -4.472  14.604  1.00 67.31           O
ATOM   1310  N   LYS B 166      16.299  -2.729  13.291  1.00115.95           N
ATOM   1311  CA  LYS B 166      15.046  -2.784  12.593  1.00115.95           C
ATOM   1312  CB  LYS B 166      14.825  -4.043  11.736  1.00115.95           C
ATOM   1313  CG  LYS B 166      15.467  -3.942  10.350  1.00115.95           C
ATOM   1314  CD  LYS B 166      15.387  -5.232   9.532  1.00115.95           C
ATOM   1315  CE  LYS B 166      15.704  -5.026   8.049  1.00115.95           C
ATOM   1316  NZ  LYS B 166      14.638  -4.218   7.412  1.00115.95           N
ATOM   1317  C   LYS B 166      13.917  -2.650  13.565  1.00115.95           C
ATOM   1318  O   LYS B 166      12.968  -3.433  13.555  1.00115.95           O
ATOM   1319  N   ASN B 167      14.013  -1.624  14.431  1.00 62.05           N
ATOM   1320  CA  ASN B 167      13.002  -1.263  15.382  1.00 62.05           C
ATOM   1321  CB  ASN B 167      11.655  -0.918  14.724  1.00 62.05           C
ATOM   1322  CG  ASN B 167      11.847   0.374  13.941  1.00 62.05           C
ATOM   1323  OD1 ASN B 167      12.447   1.330  14.430  1.00 62.05           O
ATOM   1324  ND2 ASN B 167      11.329   0.405  12.683  1.00 62.05           N
ATOM   1325  C   ASN B 167      12.795  -2.356  16.377  1.00 62.05           C
ATOM   1326  O   ASN B 167      11.780  -2.383  17.071  1.00 62.05           O
ATOM   1327  N   SER B 168      13.765  -3.281  16.496  1.00 33.26           N
ATOM   1328  CA  SER B 168      13.634  -4.294  17.497  1.00 33.26           C
ATOM   1329  CB  SER B 168      14.756  -5.344  17.444  1.00 33.26           C
ATOM   1330  OG  SER B 168      14.562  -6.313  18.465  1.00 33.26           O
ATOM   1331  C   SER B 168      13.732  -3.594  18.816  1.00 33.26           C
ATOM   1332  O   SER B 168      12.932  -3.845  19.716  1.00 33.26           O
ATOM   1333  N   VAL B 169      14.726  -2.689  18.955  1.00123.83           N
ATOM   1334  CA  VAL B 169      14.881  -1.956  20.179  1.00123.83           C
ATOM   1335  CB  VAL B 169      16.152  -2.256  20.919  1.00123.83           C
ATOM   1336  CG1 VAL B 169      16.047  -3.679  21.495  1.00123.83           C
ATOM   1337  CG2 VAL B 169      17.316  -2.120  19.938  1.00123.83           C
ATOM   1338  C   VAL B 169      14.763  -0.477  19.920  1.00123.83           C
ATOM   1339  O   VAL B 169      15.423   0.090  19.053  1.00123.83           O
ATOM   1340  N   LYS B 170      13.775   0.107  20.624  1.00158.94           N
ATOM   1341  CA  LYS B 170      13.234   1.442  20.721  1.00158.94           C
ATOM   1342  CB  LYS B 170      11.718   1.401  20.967  1.00158.94           C
ATOM   1343  CG  LYS B 170      10.949   0.708  19.839  1.00158.94           C
ATOM   1344  CD  LYS B 170       9.570   0.194  20.258  1.00158.94           C
ATOM   1345  CE  LYS B 170       9.617  -1.210  20.868  1.00158.94           C
ATOM   1346  NZ  LYS B 170       8.260  -1.637  21.277  1.00158.94           N
ATOM   1347  C   LYS B 170      13.832   2.375  21.755  1.00158.94           C
ATOM   1348  O   LYS B 170      13.237   3.425  21.991  1.00158.94           O
ATOM   1349  N   ARG B 171      14.902   2.010  22.489  1.00174.71           N
ATOM   1350  CA  ARG B 171      15.309   2.740  23.675  1.00174.71           C
ATOM   1351  CB  ARG B 171      16.680   2.314  24.241  1.00174.71           C
ATOM   1352  CG  ARG B 171      16.868   0.805  24.451  1.00174.71           C
ATOM   1353  CD  ARG B 171      15.602  -0.043  24.288  1.00174.71           C
ATOM   1354  NE  ARG B 171      14.632   0.327  25.355  1.00174.71           N
ATOM   1355  CZ  ARG B 171      14.439  -0.509  26.417  1.00174.71           C
ATOM   1356  NH1 ARG B 171      15.158  -1.666  26.512  1.00174.71           N
ATOM   1357  NH2 ARG B 171      13.518  -0.196  27.373  1.00174.71           N
ATOM   1358  C   ARG B 171      15.352   4.238  23.519  1.00174.71           C
ATOM   1359  O   ARG B 171      15.677   4.779  22.462  1.00174.71           O
ATOM   1360  N   VAL B 172      14.959   4.946  24.608  1.00106.79           N
ATOM   1361  CA  VAL B 172      15.033   6.379  24.685  1.00106.79           C
ATOM   1362  CB  VAL B 172      13.770   7.034  25.168  1.00106.79           C
ATOM   1363  CG1 VAL B 172      12.690   6.839  24.090  1.00106.79           C
ATOM   1364  CG2 VAL B 172      13.379   6.433  26.528  1.00106.79           C
ATOM   1365  C   VAL B 172      16.139   6.669  25.652  1.00106.79           C
ATOM   1366  O   VAL B 172      16.098   6.268  26.815  1.00106.79           O
ATOM   1367  N   MET B 173      17.181   7.371  25.169  1.00126.51           N
ATOM   1368  CA  MET B 173      18.364   7.630  25.939  1.00126.51           C
ATOM   1369  CB  MET B 173      19.573   7.920  25.039  1.00126.51           C
ATOM   1370  CG  MET B 173      19.805   6.816  24.000  1.00126.51           C
ATOM   1371  SD  MET B 173      20.058   5.141  24.671  1.00126.51           S
ATOM   1372  CE  MET B 173      18.328   4.783  25.088  1.00126.51           C
ATOM   1373  C   MET B 173      18.122   8.826  26.811  1.00126.51           C
ATOM   1374  O   MET B 173      17.156   9.559  26.604  1.00126.51           O
ATOM   1375  N   SER B 174      18.998   9.051  27.822  1.00 63.43           N
ATOM   1376  CA  SER B 174      18.786  10.133  28.754  1.00 63.43           C
ATOM   1377  CB  SER B 174      19.006   9.708  30.214  1.00 63.43           C
ATOM   1378  OG  SER B 174      18.911  10.836  31.070  1.00 63.43           O
ATOM   1379  C   SER B 174      19.713  11.296  28.502  1.00 63.43           C
ATOM   1380  O   SER B 174      20.929  11.202  28.669  1.00 63.43           O
ATOM   1381  N   PRO B 175      19.141  12.408  28.102  1.00 87.21           N
ATOM   1382  CA  PRO B 175      19.894  13.623  27.893  1.00 87.21           C
ATOM   1383  CD  PRO B 175      17.957  12.355  27.261  1.00 87.21           C
ATOM   1384  CB  PRO B 175      18.972  14.555  27.114  1.00 87.21           C
ATOM   1385  CG  PRO B 175      18.033  13.598  26.361  1.00 87.21           C
ATOM   1386  C   PRO B 175      20.355  14.221  29.188  1.00 87.21           C
ATOM   1387  O   PRO B 175      21.372  14.914  29.208  1.00 87.21           O
ATOM   1388  N   GLN B 176      19.605  13.982  30.276  1.00 52.87           N
ATOM   1389  CA  GLN B 176      19.888  14.573  31.555  1.00 52.87           C
ATOM   1390  CB  GLN B 176      18.781  14.314  32.592  1.00 52.87           C
ATOM   1391  CG  GLN B 176      19.026  15.011  33.933  1.00 52.87           C
ATOM   1392  CD  GLN B 176      18.945  16.514  33.701  1.00 52.87           C
ATOM   1393  OE1 GLN B 176      18.091  16.995  32.959  1.00 52.87           O
ATOM   1394  NE2 GLN B 176      19.866  17.278  34.348  1.00 52.87           N
ATOM   1395  C   GLN B 176      21.179  14.052  32.109  1.00 52.87           C
ATOM   1396  O   GLN B 176      21.959  14.805  32.690  1.00 52.87           O
ATOM   1397  N   ASP B 177      21.448  12.746  31.933  1.00 91.51           N
ATOM   1398  CA  ASP B 177      22.636  12.171  32.496  1.00 91.51           C
ATOM   1399  CB  ASP B 177      22.766  10.674  32.136  1.00 91.51           C
ATOM   1400  CG  ASP B 177      23.812   9.996  33.015  1.00 91.51           C
ATOM   1401  OD1 ASP B 177      23.884  10.340  34.224  1.00 91.51           O
ATOM   1402  OD2 ASP B 177      24.556   9.129  32.484  1.00 91.51           O
ATOM   1403  C   ASP B 177      23.803  12.903  31.902  1.00 91.51           C
ATOM   1404  O   ASP B 177      24.764  13.238  32.596  1.00 91.51           O
ATOM   1405  N   VAL B 178      23.751  13.179  30.585  1.00112.45           N
ATOM   1406  CA  VAL B 178      24.851  13.857  29.965  1.00112.45           C
ATOM   1407  CB  VAL B 178      24.764  13.890  28.458  1.00112.45           C
ATOM   1408  CG1 VAL B 178      23.953  15.106  27.985  1.00112.45           C
ATOM   1409  CG2 VAL B 178      26.187  13.802  27.890  1.00112.45           C
ATOM   1410  C   VAL B 178      24.942  15.253  30.513  1.00112.45           C
ATOM   1411  O   VAL B 178      26.031  15.734  30.823  1.00112.45           O
ATOM   1412  N   VAL B 179      23.792  15.941  30.679  1.00 59.52           N
ATOM   1413  CA  VAL B 179      23.823  17.296  31.168  1.00 59.52           C
ATOM   1414  CB  VAL B 179      22.467  17.945  31.245  1.00 59.52           C
ATOM   1415  CG1 VAL B 179      22.638  19.369  31.807  1.00 59.52           C
ATOM   1416  CG2 VAL B 179      21.806  17.903  29.856  1.00 59.52           C
ATOM   1417  C   VAL B 179      24.396  17.333  32.554  1.00 59.52           C
ATOM   1418  O   VAL B 179      25.173  18.229  32.877  1.00 59.52           O
ATOM   1419  N   SER B 180      23.974  16.404  33.435  1.00 76.60           N
ATOM   1420  CA  SER B 180      24.443  16.437  34.796  1.00 76.60           C
ATOM   1421  CB  SER B 180      23.505  15.695  35.763  1.00 76.60           C
ATOM   1422  OG  SER B 180      22.265  16.382  35.853  1.00 76.60           O
ATOM   1423  C   SER B 180      25.831  15.877  34.996  1.00 76.60           C
ATOM   1424  O   SER B 180      26.618  16.447  35.749  1.00 76.60           O
ATOM   1425  N   CYS B 181      26.103  14.673  34.447  1.00108.28           N
ATOM   1426  CA  CYS B 181      27.335  13.960  34.680  1.00108.28           C
ATOM   1427  CB  CYS B 181      27.072  12.447  34.669  1.00108.28           C
ATOM   1428  SG  CYS B 181      25.600  12.048  35.679  1.00108.28           S
ATOM   1429  C   CYS B 181      28.519  14.278  33.787  1.00108.28           C
ATOM   1430  O   CYS B 181      29.661  14.264  34.244  1.00108.28           O
ATOM   1431  N   SER B 182      28.289  14.564  32.487  1.00 85.09           N
ATOM   1432  CA  SER B 182      29.364  14.603  31.526  1.00 85.09           C
ATOM   1433  CB  SER B 182      28.854  14.432  30.080  1.00 85.09           C
ATOM   1434  OG  SER B 182      29.935  14.450  29.162  1.00 85.09           O
ATOM   1435  C   SER B 182      30.238  15.825  31.598  1.00 85.09           C
ATOM   1436  O   SER B 182      29.790  16.966  31.493  1.00 85.09           O
ATOM   1437  N   GLU B 183      31.550  15.561  31.792  1.00148.97           N
ATOM   1438  CA  GLU B 183      32.635  16.499  31.856  1.00148.97           C
ATOM   1439  CB  GLU B 183      33.837  15.953  32.654  1.00148.97           C
ATOM   1440  CG  GLU B 183      34.358  14.555  32.319  1.00148.97           C
ATOM   1441  CD  GLU B 183      35.537  14.389  33.260  1.00148.97           C
ATOM   1442  OE1 GLU B 183      35.875  15.390  33.951  1.00148.97           O
ATOM   1443  OE2 GLU B 183      36.112  13.270  33.296  1.00148.97           O
ATOM   1444  C   GLU B 183      33.023  16.979  30.478  1.00148.97           C
ATOM   1445  O   GLU B 183      33.729  17.977  30.321  1.00148.97           O
ATOM   1446  N   TYR B 184      32.638  16.206  29.449  1.00160.15           N
ATOM   1447  CA  TYR B 184      32.880  16.484  28.064  1.00160.15           C
ATOM   1448  CB  TYR B 184      32.599  15.309  27.115  1.00160.15           C
ATOM   1449  CG  TYR B 184      33.635  14.273  27.393  1.00160.15           C
ATOM   1450  CD1 TYR B 184      34.970  14.610  27.410  1.00160.15           C
ATOM   1451  CD2 TYR B 184      33.284  12.957  27.583  1.00160.15           C
ATOM   1452  CE1 TYR B 184      35.935  13.659  27.652  1.00160.15           C
ATOM   1453  CE2 TYR B 184      34.242  12.001  27.824  1.00160.15           C
ATOM   1454  CZ  TYR B 184      35.568  12.351  27.862  1.00160.15           C
ATOM   1455  OH  TYR B 184      36.544  11.363  28.109  1.00160.15           O
ATOM   1456  C   TYR B 184      32.065  17.666  27.616  1.00160.15           C
ATOM   1457  O   TYR B 184      32.261  18.156  26.505  1.00160.15           O
ATOM   1458  N   ALA B 185      31.020  18.044  28.383  1.00 80.85           N
ATOM   1459  CA  ALA B 185      30.158  19.147  28.035  1.00 80.85           C
ATOM   1460  CB  ALA B 185      28.794  18.699  27.477  1.00 80.85           C
ATOM   1461  C   ALA B 185      29.882  20.022  29.240  1.00 80.85           C
ATOM   1462  O   ALA B 185      30.310  19.746  30.359  1.00 80.85           O
ATOM   1463  N   GLN B 186      29.228  21.171  28.956  1.00201.50           N
ATOM   1464  CA  GLN B 186      28.832  22.291  29.772  1.00201.50           C
ATOM   1465  CB  GLN B 186      28.737  23.569  28.927  1.00201.50           C
ATOM   1466  CG  GLN B 186      30.005  23.743  28.091  1.00201.50           C
ATOM   1467  CD  GLN B 186      31.174  23.283  28.939  1.00201.50           C
ATOM   1468  OE1 GLN B 186      31.317  23.694  30.087  1.00201.50           O
ATOM   1469  NE2 GLN B 186      32.013  22.383  28.360  1.00201.50           N
ATOM   1470  C   GLN B 186      27.561  22.129  30.576  1.00201.50           C
ATOM   1471  O   GLN B 186      27.223  23.051  31.315  1.00201.50           O
ATOM   1472  N   GLY B 187      26.736  21.077  30.381  1.00 52.87           N
ATOM   1473  CA  GLY B 187      25.498  21.034  31.127  1.00 52.87           C
ATOM   1474  C   GLY B 187      24.505  21.858  30.352  1.00 52.87           C
ATOM   1475  O   GLY B 187      24.393  21.694  29.140  1.00 52.87           O
ATOM   1476  N   CYS B 188      23.730  22.736  31.030  1.00 96.82           N
ATOM   1477  CA  CYS B 188      22.756  23.585  30.379  1.00 96.82           C
ATOM   1478  CB  CYS B 188      21.806  24.399  31.280  1.00 96.82           C
ATOM   1479  SG  CYS B 188      20.767  23.491  32.462  1.00 96.82           S
ATOM   1480  C   CYS B 188      23.476  24.639  29.581  1.00 96.82           C
ATOM   1481  O   CYS B 188      22.855  25.379  28.820  1.00 96.82           O
ATOM   1482  N   ALA B 189      24.778  24.819  29.867  1.00 77.27           N
ATOM   1483  CA  ALA B 189      25.680  25.771  29.270  1.00 77.27           C
ATOM   1484  CB  ALA B 189      27.047  25.826  29.974  1.00 77.27           C
ATOM   1485  C   ALA B 189      25.932  25.463  27.822  1.00 77.27           C
ATOM   1486  O   ALA B 189      26.381  26.336  27.076  1.00 77.27           O
ATOM   1487  N   GLY B 190      25.793  24.186  27.411  1.00 46.75           N
ATOM   1488  CA  GLY B 190      26.010  23.863  26.026  1.00 46.75           C
ATOM   1489  C   GLY B 190      26.956  22.697  25.940  1.00 46.75           C
ATOM   1490  O   GLY B 190      27.425  22.179  26.953  1.00 46.75           O
ATOM   1491  N   GLY B 191      27.256  22.249  24.700  1.00 44.88           N
ATOM   1492  CA  GLY B 191      28.149  21.137  24.497  1.00 44.88           C
ATOM   1493  C   GLY B 191      28.180  20.824  23.023  1.00 44.88           C
ATOM   1494  O   GLY B 191      27.594  21.552  22.219  1.00 44.88           O
ATOM   1495  N   PHE B 192      28.876  19.726  22.629  1.00190.70           N
ATOM   1496  CA  PHE B 192      29.028  19.397  21.229  1.00190.70           C
ATOM   1497  CB  PHE B 192      30.477  19.597  20.775  1.00190.70           C
ATOM   1498  CG  PHE B 192      30.816  20.920  21.349  1.00190.70           C
ATOM   1499  CD1 PHE B 192      30.523  22.074  20.668  1.00190.70           C
ATOM   1500  CD2 PHE B 192      31.388  21.002  22.598  1.00190.70           C
ATOM   1501  CE1 PHE B 192      30.823  23.289  21.224  1.00190.70           C
ATOM   1502  CE2 PHE B 192      31.687  22.212  23.164  1.00190.70           C
ATOM   1503  CZ  PHE B 192      31.400  23.339  22.463  1.00190.70           C
ATOM   1504  C   PHE B 192      28.747  17.929  21.021  1.00190.70           C
ATOM   1505  O   PHE B 192      29.268  17.085  21.749  1.00190.70           O
ATOM   1506  N   PRO B 193      27.989  17.601  19.996  1.00 82.21           N
ATOM   1507  CA  PRO B 193      27.650  16.229  19.717  1.00 82.21           C
ATOM   1508  CD  PRO B 193      26.977  18.513  19.488  1.00 82.21           C
ATOM   1509  CB  PRO B 193      26.622  16.273  18.595  1.00 82.21           C
ATOM   1510  CG  PRO B 193      25.909  17.619  18.828  1.00 82.21           C
ATOM   1511  C   PRO B 193      28.834  15.350  19.455  1.00 82.21           C
ATOM   1512  O   PRO B 193      28.768  14.162  19.768  1.00 82.21           O
ATOM   1513  N   TYR B 194      29.933  15.890  18.902  1.00 80.33           N
ATOM   1514  CA  TYR B 194      31.068  15.050  18.634  1.00 80.33           C
ATOM   1515  CB  TYR B 194      32.233  15.816  17.973  1.00 80.33           C
ATOM   1516  CG  TYR B 194      33.355  14.906  17.568  1.00 80.33           C
ATOM   1517  CD1 TYR B 194      34.351  14.569  18.456  1.00 80.33           C
ATOM   1518  CD2 TYR B 194      33.430  14.400  16.287  1.00 80.33           C
ATOM   1519  CE1 TYR B 194      35.389  13.747  18.079  1.00 80.33           C
ATOM   1520  CE2 TYR B 194      34.466  13.577  15.903  1.00 80.33           C
ATOM   1521  CZ  TYR B 194      35.452  13.247  16.801  1.00 80.33           C
ATOM   1522  OH  TYR B 194      36.520  12.406  16.417  1.00 80.33           O
ATOM   1523  C   TYR B 194      31.522  14.504  19.959  1.00 80.33           C
ATOM   1524  O   TYR B 194      31.871  13.330  20.064  1.00 80.33           O
ATOM   1525  N   LEU B 195      31.566  15.353  21.008  1.00150.93           N
ATOM   1526  CA  LEU B 195      31.975  14.893  22.307  1.00150.93           C
ATOM   1527  CB  LEU B 195      32.377  15.972  23.324  1.00150.93           C
ATOM   1528  CG  LEU B 195      33.775  16.555  23.083  1.00150.93           C
ATOM   1529  CD1 LEU B 195      33.783  17.707  22.072  1.00150.93           C
ATOM   1530  CD2 LEU B 195      34.456  16.866  24.416  1.00150.93           C
ATOM   1531  C   LEU B 195      30.953  14.032  23.001  1.00150.93           C
ATOM   1532  O   LEU B 195      31.331  13.247  23.865  1.00150.93           O
ATOM   1533  N   ILE B 196      29.639  14.294  22.831  1.00159.69           N
ATOM   1534  CA  ILE B 196      28.628  13.476  23.470  1.00159.69           C
ATOM   1535  CB  ILE B 196      27.382  14.259  23.821  1.00159.69           C
ATOM   1536  CG1 ILE B 196      27.648  15.214  24.999  1.00159.69           C
ATOM   1537  CG2 ILE B 196      26.258  13.260  24.137  1.00159.69           C
ATOM   1538  CD1 ILE B 196      28.704  16.277  24.732  1.00159.69           C
ATOM   1539  C   ILE B 196      28.211  12.240  22.722  1.00159.69           C
ATOM   1540  O   ILE B 196      28.315  11.120  23.222  1.00159.69           O
ATOM   1541  N   ALA B 197      27.733  12.414  21.474  1.00 63.79           N
ATOM   1542  CA  ALA B 197      27.260  11.284  20.733  1.00 63.79           C
ATOM   1543  CB  ALA B 197      26.698  11.664  19.350  1.00 63.79           C
ATOM   1544  C   ALA B 197      28.431  10.396  20.516  1.00 63.79           C
ATOM   1545  O   ALA B 197      28.287   9.174  20.520  1.00 63.79           O
ATOM   1546  N   GLY B 198      29.588  10.998  20.163  1.00 88.89           N
ATOM   1547  CA  GLY B 198      30.766  10.200  19.964  1.00 88.89           C
ATOM   1548  C   GLY B 198      31.594   9.827  21.174  1.00 88.89           C
ATOM   1549  O   GLY B 198      31.565   8.694  21.645  1.00 88.89           O
ATOM   1550  N   LYS B 199      32.296  10.825  21.759  1.00159.14           N
ATOM   1551  CA  LYS B 199      33.319  10.580  22.756  1.00159.14           C
ATOM   1552  CB  LYS B 199      34.114  11.867  23.050  1.00159.14           C
ATOM   1553  CG  LYS B 199      35.230  11.738  24.090  1.00159.14           C
ATOM   1554  CD  LYS B 199      36.441  10.931  23.624  1.00159.14           C
ATOM   1555  CE  LYS B 199      37.666  11.025  24.540  1.00159.14           C
ATOM   1556  NZ  LYS B 199      38.683  11.912  23.946  1.00159.14           N
ATOM   1557  C   LYS B 199      32.768  10.069  24.053  1.00159.14           C
ATOM   1558  O   LYS B 199      33.194   9.032  24.559  1.00159.14           O
ATOM   1559  N   TYR B 200      31.779  10.778  24.617  1.00 71.09           N
ATOM   1560  CA  TYR B 200      31.233  10.418  25.892  1.00 71.09           C
ATOM   1561  CB  TYR B 200      30.173  11.438  26.360  1.00 71.09           C
ATOM   1562  CG  TYR B 200      29.666  11.062  27.711  1.00 71.09           C
ATOM   1563  CD1 TYR B 200      30.399  11.354  28.835  1.00 71.09           C
ATOM   1564  CD2 TYR B 200      28.447  10.439  27.858  1.00 71.09           C
ATOM   1565  CE1 TYR B 200      29.928  11.013  30.080  1.00 71.09           C
ATOM   1566  CE2 TYR B 200      27.968  10.093  29.102  1.00 71.09           C
ATOM   1567  CZ  TYR B 200      28.716  10.380  30.219  1.00 71.09           C
ATOM   1568  OH  TYR B 200      28.253  10.039  31.508  1.00 71.09           O
ATOM   1569  C   TYR B 200      30.584   9.076  25.756  1.00 71.09           C
ATOM   1570  O   TYR B 200      30.716   8.214  26.623  1.00 71.09           O
ATOM   1571  N   GLY B 201      29.867   8.856  24.642  1.00 30.01           N
ATOM   1572  CA  GLY B 201      29.186   7.608  24.453  1.00 30.01           C
ATOM   1573  C   GLY B 201      30.180   6.483  24.446  1.00 30.01           C
ATOM   1574  O   GLY B 201      29.909   5.409  24.981  1.00 30.01           O
ATOM   1575  N   GLU B 202      31.338   6.672  23.788  1.00 73.01           N
ATOM   1576  CA  GLU B 202      32.318   5.622  23.719  1.00 73.01           C
ATOM   1577  CB  GLU B 202      33.454   5.952  22.737  1.00 73.01           C
ATOM   1578  CG  GLU B 202      34.444   4.805  22.526  1.00 73.01           C
ATOM   1579  CD  GLU B 202      35.599   5.361  21.704  1.00 73.01           C
ATOM   1580  OE1 GLU B 202      35.760   6.609  21.705  1.00 73.01           O
ATOM   1581  OE2 GLU B 202      36.333   4.558  21.069  1.00 73.01           O
ATOM   1582  C   GLU B 202      32.966   5.381  25.058  1.00 73.01           C
ATOM   1583  O   GLU B 202      33.107   4.237  25.491  1.00 73.01           O
ATOM   1584  N   ASP B 203      33.424   6.459  25.727  1.00115.33           N
ATOM   1585  CA  ASP B 203      34.148   6.330  26.962  1.00115.33           C
ATOM   1586  CB  ASP B 203      34.796   7.658  27.387  1.00115.33           C
ATOM   1587  CG  ASP B 203      35.892   8.035  26.401  1.00115.33           C
ATOM   1588  OD1 ASP B 203      36.124   7.273  25.426  1.00115.33           O
ATOM   1589  OD2 ASP B 203      36.513   9.109  26.617  1.00115.33           O
ATOM   1590  C   ASP B 203      33.305   5.900  28.134  1.00115.33           C
ATOM   1591  O   ASP B 203      33.646   4.936  28.820  1.00115.33           O
ATOM   1592  N   PHE B 204      32.274   6.710  28.474  1.00107.98           N
ATOM   1593  CA  PHE B 204      31.381   6.462  29.579  1.00107.98           C
ATOM   1594  CB  PHE B 204      30.951   7.753  30.288  1.00107.98           C
ATOM   1595  CG  PHE B 204      32.203   8.300  30.883  1.00107.98           C
ATOM   1596  CD1 PHE B 204      33.001   9.160  30.164  1.00107.98           C
ATOM   1597  CD2 PHE B 204      32.591   7.935  32.151  1.00107.98           C
ATOM   1598  CE1 PHE B 204      34.161   9.660  30.707  1.00107.98           C
ATOM   1599  CE2 PHE B 204      33.751   8.432  32.699  1.00107.98           C
ATOM   1600  CZ  PHE B 204      34.537   9.297  31.977  1.00107.98           C
ATOM   1601  C   PHE B 204      30.150   5.660  29.272  1.00107.98           C
ATOM   1602  O   PHE B 204      29.719   4.840  30.081  1.00107.98           O
ATOM   1603  N   GLY B 205      29.510   5.909  28.115  1.00 41.71           N
ATOM   1604  CA  GLY B 205      28.286   5.223  27.792  1.00 41.71           C
ATOM   1605  C   GLY B 205      27.113   6.074  28.203  1.00 41.71           C
ATOM   1606  O   GLY B 205      27.244   6.996  29.009  1.00 41.71           O
ATOM   1607  N   LEU B 206      25.919   5.777  27.637  1.00117.66           N
ATOM   1608  CA  LEU B 206      24.729   6.512  27.967  1.00117.66           C
ATOM   1609  CB  LEU B 206      24.083   7.302  26.805  1.00117.66           C
ATOM   1610  CG  LEU B 206      24.757   8.657  26.461  1.00117.66           C
ATOM   1611  CD1 LEU B 206      24.656   9.640  27.640  1.00117.66           C
ATOM   1612  CD2 LEU B 206      26.193   8.504  25.937  1.00117.66           C
ATOM   1613  C   LEU B 206      23.710   5.585  28.567  1.00117.66           C
ATOM   1614  O   LEU B 206      23.711   4.383  28.310  1.00117.66           O
ATOM   1615  N   VAL B 207      22.821   6.139  29.421  1.00 62.88           N
ATOM   1616  CA  VAL B 207      21.821   5.363  30.105  1.00 62.88           C
ATOM   1617  CB  VAL B 207      21.784   5.622  31.585  1.00 62.88           C
ATOM   1618  CG1 VAL B 207      23.142   5.223  32.193  1.00 62.88           C
ATOM   1619  CG2 VAL B 207      21.404   7.095  31.814  1.00 62.88           C
ATOM   1620  C   VAL B 207      20.479   5.742  29.556  1.00 62.88           C
ATOM   1621  O   VAL B 207      20.346   6.731  28.838  1.00 62.88           O
ATOM   1622  N   GLU B 208      19.440   4.936  29.856  1.00107.14           N
ATOM   1623  CA  GLU B 208      18.133   5.224  29.332  1.00107.14           C
ATOM   1624  CB  GLU B 208      17.209   3.996  29.208  1.00107.14           C
ATOM   1625  CG  GLU B 208      16.915   3.247  30.506  1.00107.14           C
ATOM   1626  CD  GLU B 208      16.074   2.033  30.128  1.00107.14           C
ATOM   1627  OE1 GLU B 208      16.655   1.064  29.570  1.00107.14           O
ATOM   1628  OE2 GLU B 208      14.841   2.059  30.385  1.00107.14           O
ATOM   1629  C   GLU B 208      17.469   6.302  30.139  1.00107.14           C
ATOM   1630  O   GLU B 208      17.894   6.636  31.244  1.00107.14           O
ATOM   1631  N   GLU B 209      16.390   6.881  29.571  1.00 88.51           N
ATOM   1632  CA  GLU B 209      15.691   7.997  30.146  1.00 88.51           C
ATOM   1633  CB  GLU B 209      14.474   8.421  29.305  1.00 88.51           C
ATOM   1634  CG  GLU B 209      13.691   9.604  29.885  1.00 88.51           C
ATOM   1635  CD  GLU B 209      14.478  10.894  29.676  1.00 88.51           C
ATOM   1636  OE1 GLU B 209      15.575  11.035  30.281  1.00 88.51           O
ATOM   1637  OE2 GLU B 209      13.986  11.754  28.898  1.00 88.51           O
ATOM   1638  C   GLU B 209      15.179   7.646  31.510  1.00 88.51           C
ATOM   1639  O   GLU B 209      15.255   8.457  32.433  1.00 88.51           O
ATOM   1640  N   SER B 210      14.662   6.417  31.683  1.00 75.38           N
ATOM   1641  CA  SER B 210      14.075   6.035  32.936  1.00 75.38           C
ATOM   1642  CB  SER B 210      13.529   4.596  32.928  1.00 75.38           C
ATOM   1643  OG  SER B 210      12.452   4.485  32.009  1.00 75.38           O
ATOM   1644  C   SER B 210      15.106   6.102  34.018  1.00 75.38           C
ATOM   1645  O   SER B 210      14.788   6.394  35.169  1.00 75.38           O
ATOM   1646  N   CYS B 211      16.373   5.814  33.675  1.00101.56           N
ATOM   1647  CA  CYS B 211      17.431   5.798  34.643  1.00101.56           C
ATOM   1648  CB  CYS B 211      18.750   5.333  34.028  1.00101.56           C
ATOM   1649  SG  CYS B 211      18.640   3.571  33.666  1.00101.56           S
ATOM   1650  C   CYS B 211      17.652   7.158  35.213  1.00101.56           C
ATOM   1651  O   CYS B 211      17.853   7.301  36.420  1.00101.56           O
ATOM   1652  N   PHE B 212      17.658   8.190  34.348  1.00153.93           N
ATOM   1653  CA  PHE B 212      17.891   9.516  34.839  1.00153.93           C
ATOM   1654  CB  PHE B 212      19.307   9.981  34.445  1.00153.93           C
ATOM   1655  CG  PHE B 212      19.807  11.044  35.360  1.00153.93           C
ATOM   1656  CD1 PHE B 212      19.182  12.263  35.459  1.00153.93           C
ATOM   1657  CD2 PHE B 212      20.950  10.820  36.096  1.00153.93           C
ATOM   1658  CE1 PHE B 212      19.673  13.232  36.303  1.00153.93           C
ATOM   1659  CE2 PHE B 212      21.447  11.784  36.939  1.00153.93           C
ATOM   1660  CZ  PHE B 212      20.803  12.993  37.047  1.00153.93           C
ATOM   1661  C   PHE B 212      16.909  10.387  34.099  1.00153.93           C
ATOM   1662  O   PHE B 212      17.223  10.875  33.016  1.00153.93           O
ATOM   1663  N   PRO B 213      15.760  10.662  34.661  1.00 80.39           N
ATOM   1664  CA  PRO B 213      14.749  11.415  33.957  1.00 80.39           C
ATOM   1665  CD  PRO B 213      15.178   9.758  35.641  1.00 80.39           C
ATOM   1666  CB  PRO B 213      13.490  11.309  34.813  1.00 80.39           C
ATOM   1667  CG  PRO B 213      13.656   9.954  35.529  1.00 80.39           C
ATOM   1668  C   PRO B 213      15.181  12.819  33.663  1.00 80.39           C
ATOM   1669  O   PRO B 213      15.983  13.362  34.420  1.00 80.39           O
ATOM   1670  N   TYR B 214      14.645  13.423  32.578  1.00 93.96           N
ATOM   1671  CA  TYR B 214      15.081  14.719  32.125  1.00 93.96           C
ATOM   1672  CB  TYR B 214      14.680  14.966  30.659  1.00 93.96           C
ATOM   1673  CG  TYR B 214      15.223  16.275  30.214  1.00 93.96           C
ATOM   1674  CD1 TYR B 214      16.572  16.427  29.990  1.00 93.96           C
ATOM   1675  CD2 TYR B 214      14.381  17.339  29.993  1.00 93.96           C
ATOM   1676  CE1 TYR B 214      17.076  17.634  29.569  1.00 93.96           C
ATOM   1677  CE2 TYR B 214      14.880  18.547  29.572  1.00 93.96           C
ATOM   1678  CZ  TYR B 214      16.231  18.696  29.361  1.00 93.96           C
ATOM   1679  OH  TYR B 214      16.752  19.932  28.927  1.00 93.96           O
ATOM   1680  C   TYR B 214      14.496  15.797  32.990  1.00 93.96           C
ATOM   1681  O   TYR B 214      13.279  15.884  33.150  1.00 93.96           O
ATOM   1682  N   ASN B 215      15.393  16.553  33.671  1.00 80.42           N
ATOM   1683  CA  ASN B 215      15.096  17.682  34.517  1.00 80.42           C
ATOM   1684  CB  ASN B 215      16.096  17.829  35.673  1.00 80.42           C
ATOM   1685  CG  ASN B 215      15.890  16.649  36.607  1.00 80.42           C
ATOM   1686  OD1 ASN B 215      14.953  15.870  36.442  1.00 80.42           O
ATOM   1687  ND2 ASN B 215      16.782  16.516  37.624  1.00 80.42           N
ATOM   1688  C   ASN B 215      15.074  18.992  33.788  1.00 80.42           C
ATOM   1689  O   ASN B 215      14.204  19.829  34.027  1.00 80.42           O
ATOM   1690  N   GLY B 216      16.047  19.211  32.878  1.00 39.55           N
ATOM   1691  CA  GLY B 216      16.141  20.484  32.228  1.00 39.55           C
ATOM   1692  C   GLY B 216      16.947  21.419  33.080  1.00 39.55           C
ATOM   1693  O   GLY B 216      16.849  22.637  32.925  1.00 39.55           O
ATOM   1694  N   LYS B 217      17.770  20.894  34.014  1.00142.14           N
ATOM   1695  CA  LYS B 217      18.599  21.791  34.772  1.00142.14           C
ATOM   1696  CB  LYS B 217      17.927  22.358  36.039  1.00142.14           C
ATOM   1697  CG  LYS B 217      18.685  23.546  36.639  1.00142.14           C
ATOM   1698  CD  LYS B 217      17.817  24.483  37.482  1.00142.14           C
ATOM   1699  CE  LYS B 217      16.676  23.786  38.222  1.00142.14           C
ATOM   1700  NZ  LYS B 217      15.881  24.787  38.969  1.00142.14           N
ATOM   1701  C   LYS B 217      19.894  21.107  35.124  1.00142.14           C
ATOM   1702  O   LYS B 217      20.108  19.930  34.840  1.00142.14           O
ATOM   1703  N   ASP B 218      20.789  21.877  35.766  1.00113.61           N
ATOM   1704  CA  ASP B 218      22.131  21.582  36.197  1.00113.61           C
ATOM   1705  CB  ASP B 218      22.950  22.836  36.547  1.00113.61           C
ATOM   1706  CG  ASP B 218      23.332  23.504  35.230  1.00113.61           C
ATOM   1707  OD1 ASP B 218      22.999  22.930  34.159  1.00113.61           O
ATOM   1708  OD2 ASP B 218      23.966  24.591  35.275  1.00113.61           O
ATOM   1709  C   ASP B 218      22.134  20.648  37.371  1.00113.61           C
ATOM   1710  O   ASP B 218      23.094  20.620  38.141  1.00113.61           O
ATOM   1711  N   GLU B 219      21.002  19.963  37.614  1.00135.44           N
ATOM   1712  CA  GLU B 219      20.850  19.058  38.722  1.00135.44           C
ATOM   1713  CB  GLU B 219      19.576  18.205  38.574  1.00135.44           C
ATOM   1714  CG  GLU B 219      19.371  17.131  39.639  1.00135.44           C
ATOM   1715  CD  GLU B 219      19.733  15.802  38.997  1.00135.44           C
ATOM   1716  OE1 GLU B 219      20.025  15.797  37.771  1.00135.44           O
ATOM   1717  OE2 GLU B 219      19.726  14.772  39.723  1.00135.44           O
ATOM   1718  C   GLU B 219      22.068  18.182  38.865  1.00135.44           C
ATOM   1719  O   GLU B 219      22.856  17.996  37.940  1.00135.44           O
ATOM   1720  N   PRO B 220      22.258  17.704  40.074  1.00 84.22           N
ATOM   1721  CA  PRO B 220      23.403  16.893  40.419  1.00 84.22           C
ATOM   1722  CD  PRO B 220      21.714  18.387  41.234  1.00 84.22           C
ATOM   1723  CB  PRO B 220      23.458  16.871  41.952  1.00 84.22           C
ATOM   1724  CG  PRO B 220      22.124  17.492  42.411  1.00 84.22           C
ATOM   1725  C   PRO B 220      23.391  15.532  39.787  1.00 84.22           C
ATOM   1726  O   PRO B 220      22.318  15.031  39.461  1.00 84.22           O
ATOM   1727  N   CYS B 221      24.577  14.913  39.608  1.00 53.57           N
ATOM   1728  CA  CYS B 221      24.662  13.642  38.944  1.00 53.57           C
ATOM   1729  CB  CYS B 221      26.090  13.328  38.433  1.00 53.57           C
ATOM   1730  SG  CYS B 221      26.257  11.723  37.583  1.00 53.57           S
ATOM   1731  C   CYS B 221      24.248  12.571  39.899  1.00 53.57           C
ATOM   1732  O   CYS B 221      25.063  12.007  40.629  1.00 53.57           O
ATOM   1733  N   LYS B 222      22.935  12.263  39.914  1.00 73.87           N
ATOM   1734  CA  LYS B 222      22.435  11.216  40.757  1.00 73.87           C
ATOM   1735  CB  LYS B 222      21.627  11.729  41.956  1.00 73.87           C
ATOM   1736  CG  LYS B 222      21.097  10.605  42.848  1.00 73.87           C
ATOM   1737  CD  LYS B 222      20.459  11.095  44.148  1.00 73.87           C
ATOM   1738  CE  LYS B 222      19.844   9.971  44.983  1.00 73.87           C
ATOM   1739  NZ  LYS B 222      18.777   9.291  44.211  1.00 73.87           N
ATOM   1740  C   LYS B 222      21.500  10.408  39.920  1.00 73.87           C
ATOM   1741  O   LYS B 222      20.527  10.930  39.381  1.00 73.87           O
ATOM   1742  N   GLU B 223      21.763   9.096  39.811  1.00 68.11           N
ATOM   1743  CA  GLU B 223      20.931   8.252  39.020  1.00 68.11           C
ATOM   1744  CB  GLU B 223      21.699   7.046  38.459  1.00 68.11           C
ATOM   1745  CG  GLU B 223      22.900   7.437  37.597  1.00 68.11           C
ATOM   1746  CD  GLU B 223      23.864   6.258  37.592  1.00 68.11           C
ATOM   1747  OE1 GLU B 223      23.606   5.281  38.345  1.00 68.11           O
ATOM   1748  OE2 GLU B 223      24.876   6.322  36.843  1.00 68.11           O
ATOM   1749  C   GLU B 223      19.908   7.725  39.950  1.00 68.11           C
ATOM   1750  O   GLU B 223      20.225   7.175  41.004  1.00 68.11           O
ATOM   1751  N   THR B 224      18.636   7.902  39.578  1.00 20.01           N
ATOM   1752  CA  THR B 224      17.611   7.396  40.421  1.00 20.01           C
ATOM   1753  CB  THR B 224      16.240   7.647  39.869  1.00 20.01           C
ATOM   1754  OG1 THR B 224      16.038   9.039  39.674  1.00 20.01           O
ATOM   1755  CG2 THR B 224      15.202   7.097  40.862  1.00 20.01           C
ATOM   1756  C   THR B 224      17.833   5.927  40.440  1.00 20.01           C
ATOM   1757  O   THR B 224      17.711   5.276  41.477  1.00 20.01           O
ATOM   1758  N   LYS B 225      18.192   5.370  39.268  1.00128.53           N
ATOM   1759  CA  LYS B 225      18.343   3.951  39.186  1.00128.53           C
ATOM   1760  CB  LYS B 225      17.922   3.384  37.819  1.00128.53           C
ATOM   1761  CG  LYS B 225      17.646   1.880  37.832  1.00128.53           C
ATOM   1762  CD  LYS B 225      16.365   1.515  38.586  1.00128.53           C
ATOM   1763  CE  LYS B 225      15.958   0.048  38.439  1.00128.53           C
ATOM   1764  NZ  LYS B 225      14.714  -0.208  39.200  1.00128.53           N
ATOM   1765  C   LYS B 225      19.760   3.540  39.418  1.00128.53           C
ATOM   1766  O   LYS B 225      20.706   4.238  39.056  1.00128.53           O
ATOM   1767  N   SER B 226      19.933   2.376  40.072  1.00 73.79           N
ATOM   1768  CA  SER B 226      21.236   1.816  40.248  1.00 73.79           C
ATOM   1769  CB  SER B 226      21.401   1.062  41.580  1.00 73.79           C
ATOM   1770  OG  SER B 226      22.713   0.531  41.688  1.00 73.79           O
ATOM   1771  C   SER B 226      21.414   0.831  39.134  1.00 73.79           C
ATOM   1772  O   SER B 226      20.436   0.405  38.520  1.00 73.79           O
ATOM   1773  N   LYS B 227      22.674   0.455  38.839  1.00190.58           N
ATOM   1774  CA  LYS B 227      23.008  -0.536  37.848  1.00190.58           C
ATOM   1775  CB  LYS B 227      22.892  -2.003  38.318  1.00190.58           C
ATOM   1776  CG  LYS B 227      21.521  -2.449  38.835  1.00190.58           C
ATOM   1777  CD  LYS B 227      21.150  -1.891  40.212  1.00190.58           C
ATOM   1778  CE  LYS B 227      21.899  -2.566  41.362  1.00190.58           C
ATOM   1779  NZ  LYS B 227      23.313  -2.128  41.368  1.00190.58           N
ATOM   1780  C   LYS B 227      22.217  -0.368  36.587  1.00190.58           C
ATOM   1781  O   LYS B 227      21.468  -1.262  36.195  1.00190.58           O
ATOM   1782  N   CYS B 228      22.358   0.785  35.905  1.00 51.17           N
ATOM   1783  CA  CYS B 228      21.656   0.969  34.666  1.00 51.17           C
ATOM   1784  CB  CYS B 228      21.236   2.415  34.409  1.00 51.17           C
ATOM   1785  SG  CYS B 228      19.660   2.770  35.213  1.00 51.17           S
ATOM   1786  C   CYS B 228      22.539   0.548  33.536  1.00 51.17           C
ATOM   1787  O   CYS B 228      23.752   0.737  33.576  1.00 51.17           O
ATOM   1788  N   ARG B 229      21.933  -0.050  32.488  1.00139.88           N
ATOM   1789  CA  ARG B 229      22.690  -0.495  31.354  1.00139.88           C
ATOM   1790  CB  ARG B 229      21.904  -1.394  30.382  1.00139.88           C
ATOM   1791  CG  ARG B 229      20.685  -0.723  29.745  1.00139.88           C
ATOM   1792  CD  ARG B 229      19.349  -1.273  30.245  1.00139.88           C
ATOM   1793  NE  ARG B 229      19.326  -2.726  29.915  1.00139.88           N
ATOM   1794  CZ  ARG B 229      18.178  -3.323  29.482  1.00139.88           C
ATOM   1795  NH1 ARG B 229      17.044  -2.584  29.301  1.00139.88           N
ATOM   1796  NH2 ARG B 229      18.164  -4.663  29.225  1.00139.88           N
ATOM   1797  C   ARG B 229      23.117   0.713  30.587  1.00139.88           C
ATOM   1798  O   ARG B 229      22.390   1.704  30.521  1.00139.88           O
ATOM   1799  N   ARG B 230      24.332   0.669  29.999  1.00155.79           N
ATOM   1800  CA  ARG B 230      24.761   1.819  29.257  1.00155.79           C
ATOM   1801  CB  ARG B 230      25.973   2.573  29.835  1.00155.79           C
ATOM   1802  CG  ARG B 230      25.727   3.186  31.214  1.00155.79           C
ATOM   1803  CD  ARG B 230      26.178   2.340  32.404  1.00155.79           C
ATOM   1804  NE  ARG B 230      27.340   3.084  32.966  1.00155.79           N
ATOM   1805  CZ  ARG B 230      27.099   4.152  33.777  1.00155.79           C
ATOM   1806  NH1 ARG B 230      25.832   4.389  34.228  1.00155.79           N
ATOM   1807  NH2 ARG B 230      28.110   5.010  34.112  1.00155.79           N
ATOM   1808  C   ARG B 230      25.114   1.427  27.859  1.00155.79           C
ATOM   1809  O   ARG B 230      25.747   0.399  27.622  1.00155.79           O
ATOM   1810  N   HIS B 231      24.693   2.260  26.885  1.00 92.66           N
ATOM   1811  CA  HIS B 231      24.998   1.994  25.512  1.00 92.66           C
ATOM   1812  ND1 HIS B 231      21.962   0.940  25.851  1.00 92.66           N
ATOM   1813  CG  HIS B 231      22.843   1.019  24.795  1.00 92.66           C
ATOM   1814  CB  HIS B 231      23.793   2.155  24.574  1.00 92.66           C
ATOM   1815  NE2 HIS B 231      21.733  -0.943  24.691  1.00 92.66           N
ATOM   1816  CD2 HIS B 231      22.688  -0.139  24.096  1.00 92.66           C
ATOM   1817  CE1 HIS B 231      21.325  -0.253  25.741  1.00 92.66           C
ATOM   1818  C   HIS B 231      26.176   2.830  25.105  1.00 92.66           C
ATOM   1819  O   HIS B 231      26.339   3.966  25.549  1.00 92.66           O
ATOM   1820  N   SER B 232      27.062   2.256  24.261  1.00 39.58           N
ATOM   1821  CA  SER B 232      28.270   2.943  23.886  1.00 39.58           C
ATOM   1822  CB  SER B 232      29.555   2.209  24.309  1.00 39.58           C
ATOM   1823  OG  SER B 232      29.659   2.184  25.725  1.00 39.58           O
ATOM   1824  C   SER B 232      28.319   3.099  22.394  1.00 39.58           C
ATOM   1825  O   SER B 232      27.550   2.480  21.662  1.00 39.58           O
ATOM   1826  N   THR B 233      29.229   3.973  21.907  1.00113.08           N
ATOM   1827  CA  THR B 233      29.365   4.203  20.495  1.00113.08           C
ATOM   1828  CB  THR B 233      29.359   5.658  20.131  1.00113.08           C
ATOM   1829  OG1 THR B 233      30.504   6.303  20.666  1.00113.08           O
ATOM   1830  CG2 THR B 233      28.084   6.296  20.711  1.00113.08           C
ATOM   1831  C   THR B 233      30.679   3.628  20.048  1.00113.08           C
ATOM   1832  O   THR B 233      31.734   3.967  20.580  1.00113.08           O
ATOM   1833  N   THR B 234      30.639   2.708  19.061  1.00 70.06           N
ATOM   1834  CA  THR B 234      31.832   2.093  18.544  1.00 70.06           C
ATOM   1835  CB  THR B 234      31.625   0.849  17.725  1.00 70.06           C
ATOM   1836  OG1 THR B 234      30.685   1.074  16.687  1.00 70.06           O
ATOM   1837  CG2 THR B 234      31.198  -0.304  18.638  1.00 70.06           C
ATOM   1838  C   THR B 234      32.641   3.043  17.714  1.00 70.06           C
ATOM   1839  O   THR B 234      33.852   2.859  17.604  1.00 70.06           O
ATOM   1840  N   ASN B 235      32.007   4.033  17.046  1.00 80.59           N
ATOM   1841  CA  ASN B 235      32.783   4.898  16.190  1.00 80.59           C
ATOM   1842  CB  ASN B 235      32.783   4.420  14.727  1.00 80.59           C
ATOM   1843  CG  ASN B 235      33.233   2.966  14.666  1.00 80.59           C
ATOM   1844  OD1 ASN B 235      32.458   2.084  14.299  1.00 80.59           O
ATOM   1845  ND2 ASN B 235      34.515   2.704  15.030  1.00 80.59           N
ATOM   1846  C   ASN B 235      32.136   6.257  16.135  1.00 80.59           C
ATOM   1847  O   ASN B 235      30.933   6.380  16.355  1.00 80.59           O
ATOM   1848  N   TYR B 236      32.934   7.322  15.869  1.00 98.98           N
ATOM   1849  CA  TYR B 236      32.409   8.657  15.701  1.00 98.98           C
ATOM   1850  CB  TYR B 236      32.200   9.386  17.040  1.00 98.98           C
ATOM   1851  CG  TYR B 236      33.459   9.293  17.838  1.00 98.98           C
ATOM   1852  CD1 TYR B 236      33.757   8.139  18.527  1.00 98.98           C
ATOM   1853  CD2 TYR B 236      34.334  10.351  17.921  1.00 98.98           C
ATOM   1854  CE1 TYR B 236      34.908   8.036  19.275  1.00 98.98           C
ATOM   1855  CE2 TYR B 236      35.486  10.254  18.667  1.00 98.98           C
ATOM   1856  CZ  TYR B 236      35.777   9.098  19.349  1.00 98.98           C
ATOM   1857  OH  TYR B 236      36.957   8.998  20.118  1.00 98.98           O
ATOM   1858  C   TYR B 236      33.349   9.478  14.852  1.00 98.98           C
ATOM   1859  O   TYR B 236      34.565   9.309  14.943  1.00 98.98           O
ATOM   1860  N   TYR B 237      32.815  10.380  13.984  1.00121.75           N
ATOM   1861  CA  TYR B 237      33.690  11.214  13.191  1.00121.75           C
ATOM   1862  CB  TYR B 237      34.020  10.654  11.799  1.00121.75           C
ATOM   1863  CG  TYR B 237      34.006   9.168  11.781  1.00121.75           C
ATOM   1864  CD1 TYR B 237      35.058   8.395  12.208  1.00121.75           C
ATOM   1865  CD2 TYR B 237      32.878   8.551  11.292  1.00121.75           C
ATOM   1866  CE1 TYR B 237      34.966   7.021  12.151  1.00121.75           C
ATOM   1867  CE2 TYR B 237      32.778   7.185  11.231  1.00121.75           C
ATOM   1868  CZ  TYR B 237      33.829   6.416  11.663  1.00121.75           C
ATOM   1869  OH  TYR B 237      33.738   5.009  11.606  1.00121.75           O
ATOM   1870  C   TYR B 237      32.899  12.426  12.766  1.00121.75           C
ATOM   1871  O   TYR B 237      31.669  12.410  12.773  1.00121.75           O
ATOM   1872  N   TYR B 238      33.590  13.511  12.349  1.00100.28           N
ATOM   1873  CA  TYR B 238      32.893  14.606  11.718  1.00100.28           C
ATOM   1874  CB  TYR B 238      33.615  15.973  11.728  1.00100.28           C
ATOM   1875  CG  TYR B 238      33.452  16.647  13.049  1.00100.28           C
ATOM   1876  CD1 TYR B 238      32.249  17.234  13.369  1.00100.28           C
ATOM   1877  CD2 TYR B 238      34.491  16.725  13.949  1.00100.28           C
ATOM   1878  CE1 TYR B 238      32.069  17.868  14.574  1.00100.28           C
ATOM   1879  CE2 TYR B 238      34.319  17.360  15.158  1.00100.28           C
ATOM   1880  CZ  TYR B 238      33.106  17.928  15.472  1.00100.28           C
ATOM   1881  OH  TYR B 238      32.924  18.579  16.711  1.00100.28           O
ATOM   1882  C   TYR B 238      32.782  14.192  10.284  1.00100.28           C
ATOM   1883  O   TYR B 238      33.733  13.656   9.723  1.00100.28           O
ATOM   1884  N   VAL B 239      31.613  14.382   9.644  1.00 61.68           N
ATOM   1885  CA  VAL B 239      31.520  13.960   8.277  1.00 61.68           C
ATOM   1886  CB  VAL B 239      30.129  14.049   7.711  1.00 61.68           C
ATOM   1887  CG1 VAL B 239      29.213  13.136   8.547  1.00 61.68           C
ATOM   1888  CG2 VAL B 239      29.677  15.512   7.713  1.00 61.68           C
ATOM   1889  C   VAL B 239      32.478  14.803   7.493  1.00 61.68           C
ATOM   1890  O   VAL B 239      32.584  16.011   7.707  1.00 61.68           O
ATOM   1891  N   GLY B 240      33.210  14.164   6.555  1.00 38.55           N
ATOM   1892  CA  GLY B 240      34.240  14.842   5.829  1.00 38.55           C
ATOM   1893  C   GLY B 240      35.547  14.422   6.449  1.00 38.55           C
ATOM   1894  O   GLY B 240      36.613  14.663   5.891  1.00 38.55           O
ATOM   1895  N   GLY B 241      35.500  13.782   7.635  1.00 47.10           N
ATOM   1896  CA  GLY B 241      36.692  13.253   8.248  1.00 47.10           C
ATOM   1897  C   GLY B 241      37.181  14.109   9.382  1.00 47.10           C
ATOM   1898  O   GLY B 241      37.758  13.583  10.342  1.00 47.10           O
ATOM   1899  N   PHE B 242      37.005  15.440   9.323  1.00 89.93           N
ATOM   1900  CA  PHE B 242      37.428  16.296  10.404  1.00 89.93           C
ATOM   1901  CB  PHE B 242      38.946  16.577  10.450  1.00 89.93           C
ATOM   1902  CG  PHE B 242      39.422  17.003   9.105  1.00 89.93           C
ATOM   1903  CD1 PHE B 242      39.824  16.046   8.206  1.00 89.93           C
ATOM   1904  CD2 PHE B 242      39.472  18.328   8.737  1.00 89.93           C
ATOM   1905  CE1 PHE B 242      40.265  16.398   6.955  1.00 89.93           C
ATOM   1906  CE2 PHE B 242      39.913  18.687   7.483  1.00 89.93           C
ATOM   1907  CZ  PHE B 242      40.311  17.722   6.586  1.00 89.93           C
ATOM   1908  C   PHE B 242      36.662  17.566  10.282  1.00 89.93           C
ATOM   1909  O   PHE B 242      35.935  17.763   9.315  1.00 89.93           O
ATOM   1910  N   TYR B 243      36.789  18.468  11.274  1.00153.76           N
ATOM   1911  CA  TYR B 243      35.970  19.646  11.215  1.00153.76           C
ATOM   1912  CB  TYR B 243      35.943  20.449  12.530  1.00153.76           C
ATOM   1913  CG  TYR B 243      34.887  21.504  12.422  1.00153.76           C
ATOM   1914  CD1 TYR B 243      33.600  21.222  12.815  1.00153.76           C
ATOM   1915  CD2 TYR B 243      35.161  22.763  11.931  1.00153.76           C
ATOM   1916  CE1 TYR B 243      32.607  22.169  12.732  1.00153.76           C
ATOM   1917  CE2 TYR B 243      34.170  23.719  11.845  1.00153.76           C
ATOM   1918  CZ  TYR B 243      32.888  23.423  12.249  1.00153.76           C
ATOM   1919  OH  TYR B 243      31.864  24.391  12.167  1.00153.76           O
ATOM   1920  C   TYR B 243      36.485  20.527  10.123  1.00153.76           C
ATOM   1921  O   TYR B 243      37.657  20.904  10.109  1.00153.76           O
ATOM   1922  N   GLY B 244      35.573  20.904   9.199  1.00 62.99           N
ATOM   1923  CA  GLY B 244      35.860  21.755   8.081  1.00 62.99           C
ATOM   1924  C   GLY B 244      35.667  21.001   6.792  1.00 62.99           C
ATOM   1925  O   GLY B 244      35.558  21.592   5.721  1.00 62.99           O
ATOM   1926  N   ALA B 245      35.682  19.663   6.868  1.00101.13           N
ATOM   1927  CA  ALA B 245      35.494  18.718   5.806  1.00101.13           C
ATOM   1928  CB  ALA B 245      35.996  17.320   6.176  1.00101.13           C
ATOM   1929  C   ALA B 245      34.077  18.575   5.338  1.00101.13           C
ATOM   1930  O   ALA B 245      33.848  18.008   4.276  1.00101.13           O
ATOM   1931  N   CYS B 246      33.053  18.941   6.127  1.00164.88           N
ATOM   1932  CA  CYS B 246      31.782  18.485   5.634  1.00164.88           C
ATOM   1933  CB  CYS B 246      30.724  18.049   6.662  1.00164.88           C
ATOM   1934  SG  CYS B 246      29.877  19.338   7.579  1.00164.88           S
ATOM   1935  C   CYS B 246      31.193  19.258   4.497  1.00164.88           C
ATOM   1936  O   CYS B 246      31.585  20.380   4.180  1.00164.88           O
ATOM   1937  N   ASN B 247      30.260  18.577   3.790  1.00 83.48           N
ATOM   1938  CA  ASN B 247      29.573  19.133   2.662  1.00 83.48           C
ATOM   1939  CB  ASN B 247      30.344  18.981   1.339  1.00 83.48           C
ATOM   1940  CG  ASN B 247      30.564  17.499   1.074  1.00 83.48           C
ATOM   1941  OD1 ASN B 247      29.815  16.871   0.330  1.00 83.48           O
ATOM   1942  ND2 ASN B 247      31.629  16.923   1.690  1.00 83.48           N
ATOM   1943  C   ASN B 247      28.259  18.418   2.521  1.00 83.48           C
ATOM   1944  O   ASN B 247      27.988  17.430   3.202  1.00 83.48           O
ATOM   1945  N   GLU B 248      27.399  18.929   1.618  1.00 79.28           N
ATOM   1946  CA  GLU B 248      26.075  18.421   1.399  1.00 79.28           C
ATOM   1947  CB  GLU B 248      25.334  19.237   0.333  1.00 79.28           C
ATOM   1948  CG  GLU B 248      23.917  18.750   0.046  1.00 79.28           C
ATOM   1949  CD  GLU B 248      23.528  19.329  -1.305  1.00 79.28           C
ATOM   1950  OE1 GLU B 248      24.460  19.671  -2.082  1.00 79.28           O
ATOM   1951  OE2 GLU B 248      22.304  19.428  -1.584  1.00 79.28           O
ATOM   1952  C   GLU B 248      26.121  17.020   0.877  1.00 79.28           C
ATOM   1953  O   GLU B 248      25.373  16.155   1.334  1.00 79.28           O
ATOM   1954  N   TYR B 249      27.010  16.756  -0.101  1.00115.80           N
ATOM   1955  CA  TYR B 249      27.028  15.458  -0.707  1.00115.80           C
ATOM   1956  CB  TYR B 249      27.915  15.359  -1.953  1.00115.80           C
ATOM   1957  CG  TYR B 249      27.180  16.193  -2.941  1.00115.80           C
ATOM   1958  CD1 TYR B 249      26.088  15.681  -3.603  1.00115.80           C
ATOM   1959  CD2 TYR B 249      27.548  17.497  -3.166  1.00115.80           C
ATOM   1960  CE1 TYR B 249      25.391  16.453  -4.502  1.00115.80           C
ATOM   1961  CE2 TYR B 249      26.856  18.273  -4.064  1.00115.80           C
ATOM   1962  CZ  TYR B 249      25.779  17.751  -4.737  1.00115.80           C
ATOM   1963  OH  TYR B 249      25.068  18.548  -5.659  1.00115.80           O
ATOM   1964  C   TYR B 249      27.402  14.410   0.295  1.00115.80           C
ATOM   1965  O   TYR B 249      26.773  13.355   0.354  1.00115.80           O
ATOM   1966  N   LEU B 250      28.425  14.672   1.127  1.00 53.06           N
ATOM   1967  CA  LEU B 250      28.824  13.706   2.112  1.00 53.06           C
ATOM   1968  CB  LEU B 250      30.088  14.102   2.893  1.00 53.06           C
ATOM   1969  CG  LEU B 250      31.366  14.060   2.036  1.00 53.06           C
ATOM   1970  CD1 LEU B 250      32.613  14.380   2.874  1.00 53.06           C
ATOM   1971  CD2 LEU B 250      31.486  12.724   1.289  1.00 53.06           C
ATOM   1972  C   LEU B 250      27.719  13.516   3.103  1.00 53.06           C
ATOM   1973  O   LEU B 250      27.512  12.416   3.613  1.00 53.06           O
ATOM   1974  N   MET B 251      26.988  14.597   3.426  1.00 49.59           N
ATOM   1975  CA  MET B 251      25.945  14.507   4.412  1.00 49.59           C
ATOM   1976  CB  MET B 251      25.299  15.873   4.699  1.00 49.59           C
ATOM   1977  CG  MET B 251      26.259  16.850   5.387  1.00 49.59           C
ATOM   1978  SD  MET B 251      25.627  18.544   5.578  1.00 49.59           S
ATOM   1979  CE  MET B 251      24.306  18.108   6.744  1.00 49.59           C
ATOM   1980  C   MET B 251      24.878  13.561   3.947  1.00 49.59           C
ATOM   1981  O   MET B 251      24.405  12.724   4.715  1.00 49.59           O
ATOM   1982  N   MET B 252      24.469  13.654   2.668  1.00 88.47           N
ATOM   1983  CA  MET B 252      23.420  12.799   2.186  1.00 88.47           C
ATOM   1984  CB  MET B 252      22.960  13.136   0.756  1.00 88.47           C
ATOM   1985  CG  MET B 252      22.331  14.523   0.627  1.00 88.47           C
ATOM   1986  SD  MET B 252      21.721  14.932  -1.037  1.00 88.47           S
ATOM   1987  CE  MET B 252      23.364  15.136  -1.781  1.00 88.47           C
ATOM   1988  C   MET B 252      23.886  11.377   2.172  1.00 88.47           C
ATOM   1989  O   MET B 252      23.106  10.464   2.435  1.00 88.47           O
ATOM   1990  N   ARG B 253      25.165  11.140   1.824  1.00 64.50           N
ATOM   1991  CA  ARG B 253      25.641   9.788   1.765  1.00 64.50           C
ATOM   1992  CB  ARG B 253      27.098   9.678   1.279  1.00 64.50           C
ATOM   1993  CG  ARG B 253      27.603   8.236   1.193  1.00 64.50           C
ATOM   1994  CD  ARG B 253      29.050   8.115   0.708  1.00 64.50           C
ATOM   1995  NE  ARG B 253      29.391   6.663   0.677  1.00 64.50           N
ATOM   1996  CZ  ARG B 253      29.896   6.055   1.785  1.00 64.50           C
ATOM   1997  NH1 ARG B 253      30.101   6.779   2.928  1.00 64.50           N
ATOM   1998  NH2 ARG B 253      30.198   4.723   1.760  1.00 64.50           N
ATOM   1999  C   ARG B 253      25.570   9.200   3.143  1.00 64.50           C
ATOM   2000  O   ARG B 253      25.103   8.076   3.323  1.00 64.50           O
ATOM   2001  N   GLU B 254      26.010   9.960   4.165  1.00 89.13           N
ATOM   2002  CA  GLU B 254      25.994   9.451   5.509  1.00 89.13           C
ATOM   2003  CB  GLU B 254      26.598  10.421   6.540  1.00 89.13           C
ATOM   2004  CG  GLU B 254      26.369   9.986   7.994  1.00 89.13           C
ATOM   2005  CD  GLU B 254      27.209   8.752   8.298  1.00 89.13           C
ATOM   2006  OE1 GLU B 254      28.036   8.363   7.431  1.00 89.13           O
ATOM   2007  OE2 GLU B 254      27.031   8.181   9.408  1.00 89.13           O
ATOM   2008  C   GLU B 254      24.586   9.184   5.939  1.00 89.13           C
ATOM   2009  O   GLU B 254      24.299   8.155   6.550  1.00 89.13           O
ATOM   2010  N   LEU B 255      23.660  10.101   5.612  1.00 57.81           N
ATOM   2011  CA  LEU B 255      22.313   9.981   6.094  1.00 57.81           C
ATOM   2012  CB  LEU B 255      21.440  11.159   5.624  1.00 57.81           C
ATOM   2013  CG  LEU B 255      19.982  11.105   6.114  1.00 57.81           C
ATOM   2014  CD1 LEU B 255      19.906  11.199   7.648  1.00 57.81           C
ATOM   2015  CD2 LEU B 255      19.120  12.168   5.415  1.00 57.81           C
ATOM   2016  C   LEU B 255      21.674   8.714   5.607  1.00 57.81           C
ATOM   2017  O   LEU B 255      21.172   7.922   6.403  1.00 57.81           O
ATOM   2018  N   VAL B 256      21.689   8.473   4.283  1.00 54.98           N
ATOM   2019  CA  VAL B 256      21.024   7.315   3.759  1.00 54.98           C
ATOM   2020  CB  VAL B 256      20.897   7.343   2.260  1.00 54.98           C
ATOM   2021  CG1 VAL B 256      20.052   8.570   1.874  1.00 54.98           C
ATOM   2022  CG2 VAL B 256      22.299   7.325   1.627  1.00 54.98           C
ATOM   2023  C   VAL B 256      21.749   6.064   4.143  1.00 54.98           C
ATOM   2024  O   VAL B 256      21.126   5.044   4.435  1.00 54.98           O
ATOM   2025  N   LYS B 257      23.093   6.084   4.088  1.00131.01           N
ATOM   2026  CA  LYS B 257      23.811   4.884   4.392  1.00131.01           C
ATOM   2027  CB  LYS B 257      25.309   5.012   4.062  1.00131.01           C
ATOM   2028  CG  LYS B 257      26.006   3.673   3.815  1.00131.01           C
ATOM   2029  CD  LYS B 257      25.591   3.032   2.488  1.00131.01           C
ATOM   2030  CE  LYS B 257      26.402   1.790   2.114  1.00131.01           C
ATOM   2031  NZ  LYS B 257      25.922   1.247   0.823  1.00131.01           N
ATOM   2032  C   LYS B 257      23.699   4.545   5.854  1.00131.01           C
ATOM   2033  O   LYS B 257      23.259   3.452   6.200  1.00131.01           O
ATOM   2034  N   ASN B 258      24.150   5.472   6.736  1.00 99.09           N
ATOM   2035  CA  ASN B 258      24.215   5.307   8.173  1.00 99.09           C
ATOM   2036  CB  ASN B 258      25.433   6.001   8.805  1.00 99.09           C
ATOM   2037  CG  ASN B 258      26.629   5.076   8.610  1.00 99.09           C
ATOM   2038  OD1 ASN B 258      26.611   3.925   9.045  1.00 99.09           O
ATOM   2039  ND2 ASN B 258      27.697   5.584   7.940  1.00 99.09           N
ATOM   2040  C   ASN B 258      23.008   5.656   9.011  1.00 99.09           C
ATOM   2041  O   ASN B 258      22.763   5.000  10.021  1.00 99.09           O
ATOM   2042  N   GLY B 259      22.252   6.727   8.690  1.00 51.35           N
ATOM   2043  CA  GLY B 259      21.146   7.082   9.545  1.00 51.35           C
ATOM   2044  C   GLY B 259      21.214   8.555   9.849  1.00 51.35           C
ATOM   2045  O   GLY B 259      22.100   9.257   9.364  1.00 51.35           O
ATOM   2046  N   PRO B 260      20.313   9.039  10.679  1.00 77.55           N
ATOM   2047  CA  PRO B 260      20.266  10.441  11.002  1.00 77.55           C
ATOM   2048  CD  PRO B 260      19.031   8.385  10.884  1.00 77.55           C
ATOM   2049  CB  PRO B 260      18.993  10.632  11.822  1.00 77.55           C
ATOM   2050  CG  PRO B 260      18.070   9.502  11.328  1.00 77.55           C
ATOM   2051  C   PRO B 260      21.521  10.829  11.716  1.00 77.55           C
ATOM   2052  O   PRO B 260      22.096   9.991  12.408  1.00 77.55           O
ATOM   2053  N   ILE B 261      21.977  12.086  11.541  1.00 98.72           N
ATOM   2054  CA  ILE B 261      23.193  12.520  12.165  1.00 98.72           C
ATOM   2055  CB  ILE B 261      24.354  12.657  11.222  1.00 98.72           C
ATOM   2056  CG1 ILE B 261      24.048  13.723  10.154  1.00 98.72           C
ATOM   2057  CG2 ILE B 261      24.687  11.266  10.655  1.00 98.72           C
ATOM   2058  CD1 ILE B 261      25.278  14.164   9.360  1.00 98.72           C
ATOM   2059  C   ILE B 261      22.956  13.872  12.751  1.00 98.72           C
ATOM   2060  O   ILE B 261      22.039  14.587  12.349  1.00 98.72           O
ATOM   2061  N   SER B 262      23.776  14.236  13.756  1.00 54.12           N
ATOM   2062  CA  SER B 262      23.638  15.514  14.390  1.00 54.12           C
ATOM   2063  CB  SER B 262      24.225  15.563  15.811  1.00 54.12           C
ATOM   2064  OG  SER B 262      25.577  15.139  15.808  1.00 54.12           O
ATOM   2065  C   SER B 262      24.262  16.586  13.542  1.00 54.12           C
ATOM   2066  O   SER B 262      25.288  16.387  12.891  1.00 54.12           O
ATOM   2067  N   ILE B 263      23.618  17.773  13.525  1.00132.10           N
ATOM   2068  CA  ILE B 263      24.092  18.892  12.755  1.00132.10           C
ATOM   2069  CB  ILE B 263      23.320  19.049  11.474  1.00132.10           C
ATOM   2070  CG1 ILE B 263      23.501  17.788  10.612  1.00132.10           C
ATOM   2071  CG2 ILE B 263      23.759  20.345  10.778  1.00132.10           C
ATOM   2072  CD1 ILE B 263      22.530  17.700   9.437  1.00132.10           C
ATOM   2073  C   ILE B 263      23.872  20.117  13.597  1.00132.10           C
ATOM   2074  O   ILE B 263      23.096  20.074  14.550  1.00132.10           O
ATOM   2075  N   SER B 264      24.603  21.224  13.325  1.00 69.43           N
ATOM   2076  CA  SER B 264      24.288  22.433  14.038  1.00 69.43           C
ATOM   2077  CB  SER B 264      25.213  22.797  15.223  1.00 69.43           C
ATOM   2078  OG  SER B 264      26.461  23.312  14.791  1.00 69.43           O
ATOM   2079  C   SER B 264      24.233  23.558  13.046  1.00 69.43           C
ATOM   2080  O   SER B 264      24.819  23.477  11.968  1.00 69.43           O
ATOM   2081  N   PHE B 265      23.462  24.621  13.365  1.00184.76           N
ATOM   2082  CA  PHE B 265      23.341  25.739  12.470  1.00184.76           C
ATOM   2083  CB  PHE B 265      22.220  25.571  11.419  1.00184.76           C
ATOM   2084  CG  PHE B 265      20.883  25.575  12.086  1.00184.76           C
ATOM   2085  CD1 PHE B 265      20.384  24.433  12.668  1.00184.76           C
ATOM   2086  CD2 PHE B 265      20.126  26.725  12.135  1.00184.76           C
ATOM   2087  CE1 PHE B 265      19.153  24.437  13.283  1.00184.76           C
ATOM   2088  CE2 PHE B 265      18.894  26.732  12.747  1.00184.76           C
ATOM   2089  CZ  PHE B 265      18.403  25.586  13.322  1.00184.76           C
ATOM   2090  C   PHE B 265      23.067  26.965  13.285  1.00184.76           C
ATOM   2091  O   PHE B 265      22.899  26.896  14.503  1.00184.76           O
ATOM   2092  N   GLU B 266      23.038  28.149  12.640  1.00135.31           N
ATOM   2093  CA  GLU B 266      22.781  29.294  13.459  1.00135.31           C
ATOM   2094  CB  GLU B 266      23.665  30.521  13.217  1.00135.31           C
ATOM   2095  CG  GLU B 266      23.290  31.622  14.206  1.00135.31           C
ATOM   2096  CD  GLU B 266      24.557  32.343  14.598  1.00135.31           C
ATOM   2097  OE1 GLU B 266      25.114  33.085  13.750  1.00135.31           O
ATOM   2098  OE2 GLU B 266      24.994  32.144  15.763  1.00135.31           O
ATOM   2099  C   GLU B 266      21.354  29.697  13.344  1.00135.31           C
ATOM   2100  O   GLU B 266      20.828  29.951  12.261  1.00135.31           O
ATOM   2101  N   VAL B 267      20.691  29.741  14.513  1.00 74.61           N
ATOM   2102  CA  VAL B 267      19.315  30.110  14.588  1.00 74.61           C
ATOM   2103  CB  VAL B 267      18.634  29.590  15.822  1.00 74.61           C
ATOM   2104  CG1 VAL B 267      17.212  30.169  15.889  1.00 74.61           C
ATOM   2105  CG2 VAL B 267      18.668  28.053  15.782  1.00 74.61           C
ATOM   2106  C   VAL B 267      19.244  31.597  14.611  1.00 74.61           C
ATOM   2107  O   VAL B 267      20.034  32.266  15.276  1.00 74.61           O
ATOM   2108  N   TYR B 268      18.273  32.147  13.867  1.00158.43           N
ATOM   2109  CA  TYR B 268      18.075  33.562  13.813  1.00158.43           C
ATOM   2110  CB  TYR B 268      18.385  34.182  12.442  1.00158.43           C
ATOM   2111  CG  TYR B 268      19.867  34.335  12.351  1.00158.43           C
ATOM   2112  CD1 TYR B 268      20.684  33.311  11.926  1.00158.43           C
ATOM   2113  CD2 TYR B 268      20.443  35.527  12.723  1.00158.43           C
ATOM   2114  CE1 TYR B 268      22.047  33.485  11.850  1.00158.43           C
ATOM   2115  CE2 TYR B 268      21.802  35.708  12.651  1.00158.43           C
ATOM   2116  CZ  TYR B 268      22.606  34.687  12.210  1.00158.43           C
ATOM   2117  OH  TYR B 268      24.002  34.875  12.134  1.00158.43           O
ATOM   2118  C   TYR B 268      16.648  33.817  14.168  1.00158.43           C
ATOM   2119  O   TYR B 268      15.833  32.898  14.201  1.00158.43           O
ATOM   2120  N   GLY B 269      16.315  35.091  14.447  1.00 27.20           N
ATOM   2121  CA  GLY B 269      15.019  35.459  14.937  1.00 27.20           C
ATOM   2122  C   GLY B 269      13.957  35.045  13.969  1.00 27.20           C
ATOM   2123  O   GLY B 269      12.886  34.600  14.377  1.00 27.20           O
ATOM   2124  N   ASP B 270      14.218  35.173  12.658  1.00 58.69           N
ATOM   2125  CA  ASP B 270      13.209  34.844  11.696  1.00 58.69           C
ATOM   2126  CB  ASP B 270      13.621  35.147  10.235  1.00 58.69           C
ATOM   2127  CG  ASP B 270      14.858  34.359   9.810  1.00 58.69           C
ATOM   2128  OD1 ASP B 270      15.561  33.800  10.692  1.00 58.69           O
ATOM   2129  OD2 ASP B 270      15.122  34.323   8.578  1.00 58.69           O
ATOM   2130  C   ASP B 270      12.862  33.395  11.844  1.00 58.69           C
ATOM   2131  O   ASP B 270      11.725  32.994  11.607  1.00 58.69           O
ATOM   2132  N   PHE B 271      13.848  32.574  12.245  1.00125.90           N
ATOM   2133  CA  PHE B 271      13.695  31.157  12.415  1.00125.90           C
ATOM   2134  CB  PHE B 271      15.047  30.464  12.687  1.00125.90           C
ATOM   2135  CG  PHE B 271      14.888  28.978  12.669  1.00125.90           C
ATOM   2136  CD1 PHE B 271      14.946  28.281  11.482  1.00125.90           C
ATOM   2137  CD2 PHE B 271      14.686  28.275  13.834  1.00125.90           C
ATOM   2138  CE1 PHE B 271      14.802  26.913  11.457  1.00125.90           C
ATOM   2139  CE2 PHE B 271      14.543  26.906  13.816  1.00125.90           C
ATOM   2140  CZ  PHE B 271      14.605  26.220  12.627  1.00125.90           C
ATOM   2141  C   PHE B 271      12.754  30.888  13.553  1.00125.90           C
ATOM   2142  O   PHE B 271      11.978  29.935  13.513  1.00125.90           O
ATOM   2143  N   LYS B 272      12.781  31.732  14.602  1.00 72.15           N
ATOM   2144  CA  LYS B 272      11.977  31.482  15.769  1.00 72.15           C
ATOM   2145  CB  LYS B 272      12.110  32.586  16.830  1.00 72.15           C
ATOM   2146  CG  LYS B 272      13.509  32.676  17.442  1.00 72.15           C
ATOM   2147  CD  LYS B 272      13.719  33.929  18.293  1.00 72.15           C
ATOM   2148  CE  LYS B 272      13.086  33.832  19.682  1.00 72.15           C
ATOM   2149  NZ  LYS B 272      13.332  35.079  20.441  1.00 72.15           N
ATOM   2150  C   LYS B 272      10.526  31.396  15.381  1.00 72.15           C
ATOM   2151  O   LYS B 272       9.793  30.543  15.879  1.00 72.15           O
ATOM   2152  N   HIS B 273      10.085  32.283  14.476  1.00148.44           N
ATOM   2153  CA  HIS B 273       8.735  32.419  13.996  1.00148.44           C
ATOM   2154  ND1 HIS B 273      10.018  35.498  14.167  0.00148.44           N
ATOM   2155  CG  HIS B 273       8.770  34.957  13.936  0.00148.44           C
ATOM   2156  CB  HIS B 273       8.533  33.697  13.164  1.00148.44           C
ATOM   2157  NE2 HIS B 273       8.546  36.856  15.134  0.00148.44           N
ATOM   2158  CD2 HIS B 273       7.885  35.798  14.533  0.00148.44           C
ATOM   2159  CE1 HIS B 273       9.824  36.630  14.885  0.00148.44           C
ATOM   2160  C   HIS B 273       8.323  31.284  13.105  1.00148.44           C
ATOM   2161  O   HIS B 273       7.135  31.123  12.849  1.00148.44           O
ATOM   2162  N   TYR B 274       9.276  30.517  12.549  1.00121.57           N
ATOM   2163  CA  TYR B 274       9.015  29.519  11.538  1.00121.57           C
ATOM   2164  CB  TYR B 274      10.265  28.645  11.296  1.00121.57           C
ATOM   2165  CG  TYR B 274       9.952  27.443  10.472  1.00121.57           C
ATOM   2166  CD1 TYR B 274       9.486  26.297  11.075  1.00121.57           C
ATOM   2167  CD2 TYR B 274      10.141  27.445   9.108  1.00121.57           C
ATOM   2168  CE1 TYR B 274       9.202  25.174  10.334  1.00121.57           C
ATOM   2169  CE2 TYR B 274       9.858  26.324   8.361  1.00121.57           C
ATOM   2170  CZ  TYR B 274       9.388  25.185   8.973  1.00121.57           C
ATOM   2171  OH  TYR B 274       9.098  24.033   8.211  1.00121.57           O
ATOM   2172  C   TYR B 274       7.846  28.635  11.867  1.00121.57           C
ATOM   2173  O   TYR B 274       7.818  27.978  12.906  1.00121.57           O
ATOM   2174  N   LYS B 275       6.780  28.724  11.030  1.00119.58           N
ATOM   2175  CA  LYS B 275       5.630  27.855  11.065  1.00119.58           C
ATOM   2176  CB  LYS B 275       4.348  28.528  10.546  1.00119.58           C
ATOM   2177  CG  LYS B 275       3.828  29.656  11.437  1.00119.58           C
ATOM   2178  CD  LYS B 275       4.703  30.909  11.421  1.00119.58           C
ATOM   2179  CE  LYS B 275       4.123  32.058  12.247  1.00119.58           C
ATOM   2180  NZ  LYS B 275       5.016  33.236  12.181  0.00119.58           N
ATOM   2181  C   LYS B 275       5.804  26.613  10.237  1.00119.58           C
ATOM   2182  O   LYS B 275       5.561  25.501  10.705  1.00119.58           O
ATOM   2183  N   GLY B 276       6.240  26.783   8.965  1.00 37.11           N
ATOM   2184  CA  GLY B 276       6.311  25.669   8.057  1.00 37.11           C
ATOM   2185  C   GLY B 276       6.944  26.120   6.772  1.00 37.11           C
ATOM   2186  O   GLY B 276       7.247  27.298   6.589  1.00 37.11           O
ATOM   2187  N   GLY B 277       7.139  25.175   5.827  1.00 22.49           N
ATOM   2188  CA  GLY B 277       7.745  25.500   4.565  1.00 22.49           C
ATOM   2189  C   GLY B 277       9.219  25.238   4.634  1.00 22.49           C
ATOM   2190  O   GLY B 277       9.709  24.567   5.542  1.00 22.49           O
ATOM   2191  N   ILE B 278       9.965  25.755   3.635  1.00 48.76           N
ATOM   2192  CA  ILE B 278      11.383  25.539   3.588  1.00 48.76           C
ATOM   2193  CB  ILE B 278      11.867  25.175   2.214  1.00 48.76           C
ATOM   2194  CG1 ILE B 278      11.194  23.868   1.755  1.00 48.76           C
ATOM   2195  CG2 ILE B 278      13.402  25.099   2.244  1.00 48.76           C
ATOM   2196  CD1 ILE B 278      11.368  23.570   0.266  1.00 48.76           C
ATOM   2197  C   ILE B 278      12.040  26.824   3.994  1.00 48.76           C
ATOM   2198  O   ILE B 278      12.009  27.813   3.264  1.00 48.76           O
ATOM   2199  N   TYR B 279      12.681  26.810   5.180  1.00191.37           N
ATOM   2200  CA  TYR B 279      13.298  27.948   5.809  1.00191.37           C
ATOM   2201  CB  TYR B 279      13.670  27.677   7.280  1.00191.37           C
ATOM   2202  CG  TYR B 279      14.545  28.771   7.796  1.00191.37           C
ATOM   2203  CD1 TYR B 279      14.007  29.890   8.391  1.00191.37           C
ATOM   2204  CD2 TYR B 279      15.915  28.675   7.686  1.00191.37           C
ATOM   2205  CE1 TYR B 279      14.821  30.891   8.870  1.00191.37           C
ATOM   2206  CE2 TYR B 279      16.734  29.672   8.163  1.00191.37           C
ATOM   2207  CZ  TYR B 279      16.187  30.784   8.758  1.00191.37           C
ATOM   2208  OH  TYR B 279      17.022  31.809   9.251  1.00191.37           O
ATOM   2209  C   TYR B 279      14.536  28.387   5.095  1.00191.37           C
ATOM   2210  O   TYR B 279      15.293  27.568   4.574  1.00191.37           O
ATOM   2211  N   GLN B 280      14.741  29.727   5.028  1.00 89.40           N
ATOM   2212  CA  GLN B 280      15.916  30.259   4.392  1.00 89.40           C
ATOM   2213  CB  GLN B 280      15.756  30.408   2.868  1.00 89.40           C
ATOM   2214  CG  GLN B 280      16.991  30.978   2.167  1.00 89.40           C
ATOM   2215  CD  GLN B 280      16.678  31.094   0.681  1.00 89.40           C
ATOM   2216  OE1 GLN B 280      15.556  30.835   0.250  1.00 89.40           O
ATOM   2217  NE2 GLN B 280      17.694  31.503  -0.126  1.00 89.40           N
ATOM   2218  C   GLN B 280      16.227  31.640   4.922  1.00 89.40           C
ATOM   2219  O   GLN B 280      15.375  32.326   5.487  1.00 89.40           O
ATOM   2220  N   HIS B 281      17.510  32.034   4.759  1.00238.11           N
ATOM   2221  CA  HIS B 281      18.106  33.337   4.957  1.00238.11           C
ATOM   2222  ND1 HIS B 281      15.848  35.715   5.440  0.00238.11           N
ATOM   2223  CG  HIS B 281      16.142  34.857   4.404  0.00238.11           C
ATOM   2224  CB  HIS B 281      17.534  34.435   4.042  1.00238.11           C
ATOM   2225  NE2 HIS B 281      13.910  35.164   4.501  0.00238.11           N
ATOM   2226  CD2 HIS B 281      14.947  34.531   3.840  0.00238.11           C
ATOM   2227  CE1 HIS B 281      14.500  35.863   5.454  0.00238.11           C
ATOM   2228  C   HIS B 281      18.127  33.862   6.352  1.00238.11           C
ATOM   2229  O   HIS B 281      17.431  33.368   7.238  1.00238.11           O
ATOM   2230  N   THR B 282      19.042  34.854   6.541  1.00193.74           N
ATOM   2231  CA  THR B 282      19.259  35.648   7.721  1.00193.74           C
ATOM   2232  CB  THR B 282      18.809  34.946   8.962  1.00193.74           C
ATOM   2233  OG1 THR B 282      18.782  35.818  10.075  1.00193.74           O
ATOM   2234  CG2 THR B 282      19.744  33.752   9.185  1.00193.74           C
ATOM   2235  C   THR B 282      20.745  35.889   7.822  1.00193.74           C
ATOM   2236  O   THR B 282      21.511  35.498   6.944  1.00193.74           O
ATOM   2237  N   GLY B 283      21.174  36.601   8.883  1.00 58.15           N
ATOM   2238  CA  GLY B 283      22.555  36.766   9.265  1.00 58.15           C
ATOM   2239  C   GLY B 283      23.441  37.226   8.152  1.00 58.15           C
ATOM   2240  O   GLY B 283      23.155  38.174   7.417  1.00 58.15           O
ATOM   2241  N   LEU B 284      24.614  36.567   8.087  1.00 93.29           N
ATOM   2242  CA  LEU B 284      25.658  36.823   7.146  1.00 93.29           C
ATOM   2243  CB  LEU B 284      26.156  38.281   7.164  1.00 93.29           C
ATOM   2244  CG  LEU B 284      27.281  38.556   6.147  0.00 93.29           C
ATOM   2245  CD1 LEU B 284      26.790  38.386   4.703  0.00 93.29           C
ATOM   2246  CD2 LEU B 284      27.937  39.923   6.399  0.00 93.29           C
ATOM   2247  C   LEU B 284      26.784  35.964   7.597  1.00 93.29           C
ATOM   2248  O   LEU B 284      26.919  34.808   7.200  1.00 93.29           O
ATOM   2249  N   GLY B 285      27.642  36.536   8.459  1.00 25.80           N
ATOM   2250  CA  GLY B 285      28.742  35.783   8.982  1.00 25.80           C
ATOM   2251  C   GLY B 285      28.486  35.563  10.464  1.00 25.80           C
ATOM   2252  O   GLY B 285      29.397  35.883  11.275  1.00 25.80           O
ATOM   2253  OXT GLY B 285      27.380  35.065  10.805  1.00 25.80           O
TER    2254      GLY B 285
ATOM   2255  N   ASP C 286      42.288  30.036   2.585  1.00214.69           N
ATOM   2256  CA  ASP C 286      43.698  30.398   2.768  1.00214.69           C
ATOM   2257  CB  ASP C 286      44.312  31.226   1.623  1.00214.69           C
ATOM   2258  CG  ASP C 286      43.331  31.584   0.518  0.00214.69           C
ATOM   2259  OD1 ASP C 286      42.227  32.092   0.863  0.00214.69           O
ATOM   2260  OD2 ASP C 286      43.708  31.419  -0.677  0.00214.69           O
ATOM   2261  C   ASP C 286      43.795  31.347   3.907  1.00214.69           C
ATOM   2262  O   ASP C 286      43.345  32.492   3.793  1.00214.69           O
ATOM   2263  N   SER C 287      44.352  30.900   5.043  1.00166.11           N
ATOM   2264  CA  SER C 287      44.767  29.543   5.193  1.00166.11           C
ATOM   2265  CB  SER C 287      45.887  29.361   6.231  1.00166.11           C
ATOM   2266  OG  SER C 287      46.242  27.990   6.351  1.00166.11           O
ATOM   2267  C   SER C 287      43.568  28.810   5.693  1.00166.11           C
ATOM   2268  O   SER C 287      42.606  29.420   6.155  1.00166.11           O
ATOM   2269  N   TYR C 288      43.607  27.468   5.649  1.00174.80           N
ATOM   2270  CA  TYR C 288      42.466  26.703   6.030  1.00174.80           C
ATOM   2271  CB  TYR C 288      42.715  25.194   5.841  1.00174.80           C
ATOM   2272  CG  TYR C 288      41.384  24.576   5.983  1.00174.80           C
ATOM   2273  CD1 TYR C 288      40.407  24.925   5.081  1.00174.80           C
ATOM   2274  CD2 TYR C 288      41.102  23.718   7.017  1.00174.80           C
ATOM   2275  CE1 TYR C 288      39.146  24.406   5.188  1.00174.80           C
ATOM   2276  CE2 TYR C 288      39.841  23.192   7.124  1.00174.80           C
ATOM   2277  CZ  TYR C 288      38.876  23.537   6.211  1.00174.80           C
ATOM   2278  OH  TYR C 288      37.589  23.008   6.330  1.00174.80           O
ATOM   2279  C   TYR C 288      42.126  27.046   7.445  1.00174.80           C
ATOM   2280  O   TYR C 288      42.980  27.036   8.333  1.00174.80           O
ATOM   2281  N   ASN C 289      40.848  27.428   7.661  1.00139.57           N
ATOM   2282  CA  ASN C 289      40.427  27.792   8.976  1.00139.57           C
ATOM   2283  CB  ASN C 289      40.673  29.282   9.217  1.00139.57           C
ATOM   2284  CG  ASN C 289      40.981  29.450  10.682  1.00139.57           C
ATOM   2285  OD1 ASN C 289      40.154  29.185  11.553  1.00139.57           O
ATOM   2286  ND2 ASN C 289      42.243  29.877  10.953  1.00139.57           N
ATOM   2287  C   ASN C 289      38.945  27.569   9.026  1.00139.57           C
ATOM   2288  O   ASN C 289      38.183  28.492   8.743  1.00139.57           O
ATOM   2289  N   PRO C 290      38.481  26.395   9.363  1.00118.01           N
ATOM   2290  CA  PRO C 290      37.068  26.141   9.414  1.00118.01           C
ATOM   2291  CD  PRO C 290      39.262  25.181   9.310  1.00118.01           C
ATOM   2292  CB  PRO C 290      36.896  24.627   9.338  1.00118.01           C
ATOM   2293  CG  PRO C 290      38.274  24.082   9.748  1.00118.01           C
ATOM   2294  C   PRO C 290      36.480  26.742  10.646  1.00118.01           C
ATOM   2295  O   PRO C 290      36.933  26.416  11.743  1.00118.01           O
ATOM   2296  N   TRP C 291      35.443  27.576  10.470  1.00249.28           N
ATOM   2297  CA  TRP C 291      34.745  28.249  11.525  1.00249.28           C
ATOM   2298  CB  TRP C 291      35.092  29.740  11.699  1.00249.28           C
ATOM   2299  CG  TRP C 291      36.285  30.342  12.396  1.00249.28           C
ATOM   2300  CD2 TRP C 291      36.084  31.405  13.341  1.00249.28           C
ATOM   2301  CD1 TRP C 291      37.634  30.219  12.233  1.00249.28           C
ATOM   2302  NE1 TRP C 291      38.285  31.142  13.026  1.00249.28           N
ATOM   2303  CE2 TRP C 291      37.338  31.881  13.709  1.00249.28           C
ATOM   2304  CE3 TRP C 291      34.936  31.955  13.838  1.00249.28           C
ATOM   2305  CZ2 TRP C 291      37.465  32.919  14.591  1.00249.28           C
ATOM   2306  CZ3 TRP C 291      35.063  32.984  14.743  1.00249.28           C
ATOM   2307  CH2 TRP C 291      36.306  33.457  15.111  1.00249.28           C
ATOM   2308  C   TRP C 291      33.437  28.595  10.933  1.00249.28           C
ATOM   2309  O   TRP C 291      33.416  29.312   9.936  1.00249.28           O
ATOM   2310  N   GLN C 292      32.324  28.179  11.541  1.00169.35           N
ATOM   2311  CA  GLN C 292      31.084  28.670  11.040  1.00169.35           C
ATOM   2312  CB  GLN C 292      30.395  27.652  10.117  1.00169.35           C
ATOM   2313  CG  GLN C 292      29.300  28.239   9.231  1.00169.35           C
ATOM   2314  CD  GLN C 292      29.897  28.879   7.984  1.00169.35           C
ATOM   2315  OE1 GLN C 292      31.049  29.299   7.967  1.00169.35           O
ATOM   2316  NE2 GLN C 292      29.089  28.929   6.892  1.00169.35           N
ATOM   2317  C   GLN C 292      30.277  28.853  12.282  1.00169.35           C
ATOM   2318  O   GLN C 292      30.085  27.908  13.044  1.00169.35           O
ATOM   2319  N   ILE C 293      29.787  30.079  12.532  1.00 67.00           N
ATOM   2320  CA  ILE C 293      29.104  30.319  13.771  1.00 67.00           C
ATOM   2321  CB  ILE C 293      28.754  31.761  13.994  1.00 67.00           C
ATOM   2322  CG1 ILE C 293      30.021  32.635  14.036  1.00 67.00           C
ATOM   2323  CG2 ILE C 293      27.906  31.850  15.273  1.00 67.00           C
ATOM   2324  CD1 ILE C 293      29.734  34.133  13.933  1.00 67.00           C
ATOM   2325  C   ILE C 293      27.827  29.543  13.788  1.00 67.00           C
ATOM   2326  O   ILE C 293      27.054  29.556  12.831  1.00 67.00           O
ATOM   2327  N   THR C 294      27.599  28.824  14.906  1.00140.70           N
ATOM   2328  CA  THR C 294      26.415  28.037  15.078  1.00140.70           C
ATOM   2329  CB  THR C 294      26.705  26.577  14.983  1.00140.70           C
ATOM   2330  OG1 THR C 294      27.360  26.270  13.763  1.00140.70           O
ATOM   2331  CG2 THR C 294      25.370  25.848  15.039  1.00140.70           C
ATOM   2332  C   THR C 294      25.926  28.283  16.478  1.00140.70           C
ATOM   2333  O   THR C 294      26.662  28.819  17.305  1.00140.70           O
ATOM   2334  N   ASN C 295      24.650  27.945  16.778  1.00146.24           N
ATOM   2335  CA  ASN C 295      24.202  28.125  18.129  1.00146.24           C
ATOM   2336  CB  ASN C 295      23.650  29.543  18.369  1.00146.24           C
ATOM   2337  CG  ASN C 295      22.523  29.800  17.381  1.00146.24           C
ATOM   2338  OD1 ASN C 295      22.193  28.946  16.559  1.00146.24           O
ATOM   2339  ND2 ASN C 295      21.932  31.024  17.446  1.00146.24           N
ATOM   2340  C   ASN C 295      23.132  27.124  18.479  1.00146.24           C
ATOM   2341  O   ASN C 295      22.548  27.203  19.560  1.00146.24           O
ATOM   2342  N   HIS C 296      22.855  26.132  17.605  1.00133.68           N
ATOM   2343  CA  HIS C 296      21.798  25.203  17.918  1.00133.68           C
ATOM   2344  ND1 HIS C 296      17.956  25.264  17.560  1.00133.68           N
ATOM   2345  CG  HIS C 296      19.255  24.871  17.785  1.00133.68           C
ATOM   2346  CB  HIS C 296      20.451  25.646  17.315  1.00133.68           C
ATOM   2347  NE2 HIS C 296      17.845  23.379  18.730  1.00133.68           N
ATOM   2348  CD2 HIS C 296      19.168  23.716  18.500  1.00133.68           C
ATOM   2349  CE1 HIS C 296      17.154  24.337  18.144  1.00133.68           C
ATOM   2350  C   HIS C 296      22.115  23.872  17.287  1.00133.68           C
ATOM   2351  O   HIS C 296      22.409  23.802  16.096  1.00133.68           O
ATOM   2352  N   ALA C 297      22.025  22.767  18.058  1.00 54.76           N
ATOM   2353  CA  ALA C 297      22.322  21.460  17.521  1.00 54.76           C
ATOM   2354  CB  ALA C 297      23.198  20.609  18.458  1.00 54.76           C
ATOM   2355  C   ALA C 297      21.024  20.725  17.327  1.00 54.76           C
ATOM   2356  O   ALA C 297      20.166  20.744  18.207  1.00 54.76           O
ATOM   2357  N   VAL C 298      20.860  20.032  16.171  1.00 73.61           N
ATOM   2358  CA  VAL C 298      19.644  19.323  15.844  1.00 73.61           C
ATOM   2359  CB  VAL C 298      18.709  20.122  14.978  1.00 73.61           C
ATOM   2360  CG1 VAL C 298      18.193  21.320  15.796  1.00 73.61           C
ATOM   2361  CG2 VAL C 298      19.454  20.534  13.695  1.00 73.61           C
ATOM   2362  C   VAL C 298      19.966  18.035  15.120  1.00 73.61           C
ATOM   2363  O   VAL C 298      21.135  17.684  14.945  1.00 73.61           O
ATOM   2364  N   LEU C 299      18.915  17.274  14.715  1.00143.40           N
ATOM   2365  CA  LEU C 299      19.071  15.982  14.087  1.00143.40           C
ATOM   2366  CB  LEU C 299      18.385  14.891  14.949  1.00143.40           C
ATOM   2367  CG  LEU C 299      18.453  13.436  14.455  1.00143.40           C
ATOM   2368  CD1 LEU C 299      17.433  13.175  13.339  1.00143.40           C
ATOM   2369  CD2 LEU C 299      19.884  13.041  14.062  1.00143.40           C
ATOM   2370  C   LEU C 299      18.525  15.972  12.675  1.00143.40           C
ATOM   2371  O   LEU C 299      17.347  16.239  12.438  1.00143.40           O
ATOM   2372  N   LEU C 300      19.387  15.635  11.685  1.00 83.06           N
ATOM   2373  CA  LEU C 300      19.014  15.603  10.287  1.00 83.06           C
ATOM   2374  CB  LEU C 300      20.220  15.794   9.356  1.00 83.06           C
ATOM   2375  CG  LEU C 300      19.878  15.769   7.857  1.00 83.06           C
ATOM   2376  CD1 LEU C 300      19.020  16.981   7.464  1.00 83.06           C
ATOM   2377  CD2 LEU C 300      21.148  15.633   7.001  1.00 83.06           C
ATOM   2378  C   LEU C 300      18.425  14.244  10.004  1.00 83.06           C
ATOM   2379  O   LEU C 300      19.059  13.222  10.264  1.00 83.06           O
ATOM   2380  N   VAL C 301      17.124  14.212   9.639  1.00122.54           N
ATOM   2381  CA  VAL C 301      16.364  13.032   9.308  1.00122.54           C
ATOM   2382  CB  VAL C 301      14.991  13.071   9.909  1.00122.54           C
ATOM   2383  CG1 VAL C 301      15.156  13.107  11.438  1.00122.54           C
ATOM   2384  CG2 VAL C 301      14.222  14.279   9.351  1.00122.54           C
ATOM   2385  C   VAL C 301      16.229  12.682   7.845  1.00122.54           C
ATOM   2386  O   VAL C 301      15.953  11.524   7.529  1.00122.54           O
ATOM   2387  N   GLY C 302      16.304  13.660   6.910  1.00 47.31           N
ATOM   2388  CA  GLY C 302      16.045  13.308   5.530  1.00 47.31           C
ATOM   2389  C   GLY C 302      16.237  14.491   4.619  1.00 47.31           C
ATOM   2390  O   GLY C 302      16.704  15.547   5.040  1.00 47.31           O
ATOM   2391  N   TYR C 303      15.928  14.314   3.308  1.00 66.66           N
ATOM   2392  CA  TYR C 303      16.040  15.393   2.359  1.00 66.66           C
ATOM   2393  CB  TYR C 303      17.445  15.540   1.736  1.00 66.66           C
ATOM   2394  CG  TYR C 303      17.806  14.291   1.005  1.00 66.66           C
ATOM   2395  CD1 TYR C 303      17.381  14.084  -0.287  1.00 66.66           C
ATOM   2396  CD2 TYR C 303      18.586  13.330   1.609  1.00 66.66           C
ATOM   2397  CE1 TYR C 303      17.718  12.933  -0.962  1.00 66.66           C
ATOM   2398  CE2 TYR C 303      18.926  12.178   0.940  1.00 66.66           C
ATOM   2399  CZ  TYR C 303      18.495  11.979  -0.349  1.00 66.66           C
ATOM   2400  OH  TYR C 303      18.844  10.797  -1.037  1.00 66.66           O
ATOM   2401  C   TYR C 303      15.043  15.211   1.249  1.00 66.66           C
ATOM   2402  O   TYR C 303      14.512  14.120   1.043  1.00 66.66           O
ATOM   2403  N   GLY C 304      14.763  16.295   0.490  1.00 26.77           N
ATOM   2404  CA  GLY C 304      13.810  16.204  -0.584  1.00 26.77           C
ATOM   2405  C   GLY C 304      13.954  17.406  -1.462  1.00 26.77           C
ATOM   2406  O   GLY C 304      14.868  18.210  -1.287  1.00 26.77           O
ATOM   2407  N   THR C 305      13.060  17.526  -2.466  1.00 44.32           N
ATOM   2408  CA  THR C 305      13.086  18.656  -3.351  1.00 44.32           C
ATOM   2409  CB  THR C 305      13.627  18.319  -4.710  1.00 44.32           C
ATOM   2410  OG1 THR C 305      14.935  17.777  -4.596  1.00 44.32           O
ATOM   2411  CG2 THR C 305      13.664  19.602  -5.557  1.00 44.32           C
ATOM   2412  C   THR C 305      11.674  19.112  -3.550  1.00 44.32           C
ATOM   2413  O   THR C 305      10.776  18.301  -3.776  1.00 44.32           O
ATOM   2414  N   ASP C 306      11.438  20.436  -3.459  1.00 60.46           N
ATOM   2415  CA  ASP C 306      10.116  20.949  -3.687  1.00 60.46           C
ATOM   2416  CB  ASP C 306       9.977  22.440  -3.331  1.00 60.46           C
ATOM   2417  CG  ASP C 306       8.501  22.813  -3.352  1.00 60.46           C
ATOM   2418  OD1 ASP C 306       7.676  22.002  -2.853  1.00 60.46           O
ATOM   2419  OD2 ASP C 306       8.182  23.925  -3.851  1.00 60.46           O
ATOM   2420  C   ASP C 306       9.863  20.797  -5.155  1.00 60.46           C
ATOM   2421  O   ASP C 306      10.658  21.245  -5.979  1.00 60.46           O
ATOM   2422  N   GLN C 307       8.741  20.160  -5.536  1.00 82.89           N
ATOM   2423  CA  GLN C 307       8.531  19.933  -6.937  1.00 82.89           C
ATOM   2424  CB  GLN C 307       7.284  19.080  -7.237  1.00 82.89           C
ATOM   2425  CG  GLN C 307       5.963  19.756  -6.863  1.00 82.89           C
ATOM   2426  CD  GLN C 307       4.830  18.806  -7.227  1.00 82.89           C
ATOM   2427  OE1 GLN C 307       5.062  17.679  -7.660  1.00 82.89           O
ATOM   2428  NE2 GLN C 307       3.565  19.272  -7.047  1.00 82.89           N
ATOM   2429  C   GLN C 307       8.354  21.231  -7.665  1.00 82.89           C
ATOM   2430  O   GLN C 307       8.994  21.460  -8.690  1.00 82.89           O
ATOM   2431  N   LYS C 308       7.482  22.122  -7.157  1.00 43.57           N
ATOM   2432  CA  LYS C 308       7.210  23.336  -7.875  1.00 43.57           C
ATOM   2433  CB  LYS C 308       6.068  24.157  -7.252  1.00 43.57           C
ATOM   2434  CG  LYS C 308       4.696  23.484  -7.317  1.00 43.57           C
ATOM   2435  CD  LYS C 308       3.644  24.189  -6.457  1.00 43.57           C
ATOM   2436  CE  LYS C 308       2.262  23.536  -6.511  1.00 43.57           C
ATOM   2437  NZ  LYS C 308       1.316  24.283  -5.652  1.00 43.57           N
ATOM   2438  C   LYS C 308       8.407  24.235  -7.899  1.00 43.57           C
ATOM   2439  O   LYS C 308       8.867  24.647  -8.963  1.00 43.57           O
ATOM   2440  N   SER C 309       8.945  24.553  -6.708  1.00 38.44           N
ATOM   2441  CA  SER C 309      10.030  25.486  -6.592  1.00 38.44           C
ATOM   2442  CB  SER C 309      10.282  25.925  -5.140  1.00 38.44           C
ATOM   2443  OG  SER C 309      11.358  26.850  -5.088  1.00 38.44           O
ATOM   2444  C   SER C 309      11.287  24.874  -7.117  1.00 38.44           C
ATOM   2445  O   SER C 309      12.111  25.550  -7.730  1.00 38.44           O
ATOM   2446  N   GLY C 310      11.474  23.563  -6.891  1.00 19.17           N
ATOM   2447  CA  GLY C 310      12.675  22.928  -7.348  1.00 19.17           C
ATOM   2448  C   GLY C 310      13.753  23.184  -6.336  1.00 19.17           C
ATOM   2449  O   GLY C 310      14.929  22.931  -6.591  1.00 19.17           O
ATOM   2450  N   LYS C 311      13.369  23.687  -5.146  1.00 51.01           N
ATOM   2451  CA  LYS C 311      14.307  24.025  -4.109  1.00 51.01           C
ATOM   2452  CB  LYS C 311      13.735  25.120  -3.193  1.00 51.01           C
ATOM   2453  CG  LYS C 311      14.651  25.596  -2.072  1.00 51.01           C
ATOM   2454  CD  LYS C 311      14.115  26.844  -1.368  1.00 51.01           C
ATOM   2455  CE  LYS C 311      14.926  27.275  -0.146  1.00 51.01           C
ATOM   2456  NZ  LYS C 311      14.296  28.457   0.482  1.00 51.01           N
ATOM   2457  C   LYS C 311      14.556  22.805  -3.271  1.00 51.01           C
ATOM   2458  O   LYS C 311      13.619  22.170  -2.790  1.00 51.01           O
ATOM   2459  N   ASP C 312      15.845  22.443  -3.080  1.00 53.35           N
ATOM   2460  CA  ASP C 312      16.200  21.288  -2.297  1.00 53.35           C
ATOM   2461  CB  ASP C 312      17.641  20.805  -2.542  1.00 53.35           C
ATOM   2462  CG  ASP C 312      17.738  20.252  -3.956  1.00 53.35           C
ATOM   2463  OD1 ASP C 312      16.767  19.587  -4.404  1.00 53.35           O
ATOM   2464  OD2 ASP C 312      18.792  20.483  -4.606  1.00 53.35           O
ATOM   2465  C   ASP C 312      16.101  21.641  -0.844  1.00 53.35           C
ATOM   2466  O   ASP C 312      16.303  22.793  -0.462  1.00 53.35           O
ATOM   2467  N   TYR C 313      15.774  20.649   0.012  1.00 78.18           N
ATOM   2468  CA  TYR C 313      15.684  20.937   1.416  1.00 78.18           C
ATOM   2469  CB  TYR C 313      14.274  21.360   1.875  1.00 78.18           C
ATOM   2470  CG  TYR C 313      13.282  20.287   1.567  1.00 78.18           C
ATOM   2471  CD1 TYR C 313      13.144  19.192   2.389  1.00 78.18           C
ATOM   2472  CD2 TYR C 313      12.471  20.389   0.460  1.00 78.18           C
ATOM   2473  CE1 TYR C 313      12.222  18.211   2.103  1.00 78.18           C
ATOM   2474  CE2 TYR C 313      11.548  19.412   0.168  1.00 78.18           C
ATOM   2475  CZ  TYR C 313      11.422  18.320   0.992  1.00 78.18           C
ATOM   2476  OH  TYR C 313      10.476  17.315   0.700  1.00 78.18           O
ATOM   2477  C   TYR C 313      16.119  19.757   2.234  1.00 78.18           C
ATOM   2478  O   TYR C 313      16.233  18.636   1.739  1.00 78.18           O
ATOM   2479  N   TRP C 314      16.401  20.014   3.532  1.00 96.91           N
ATOM   2480  CA  TRP C 314      16.760  18.991   4.475  1.00 96.91           C
ATOM   2481  CB  TRP C 314      17.948  19.354   5.385  1.00 96.91           C
ATOM   2482  CG  TRP C 314      19.286  19.579   4.716  1.00 96.91           C
ATOM   2483  CD2 TRP C 314      20.140  18.536   4.219  1.00 96.91           C
ATOM   2484  CD1 TRP C 314      19.936  20.755   4.479  1.00 96.91           C
ATOM   2485  NE1 TRP C 314      21.149  20.511   3.882  1.00 96.91           N
ATOM   2486  CE2 TRP C 314      21.287  19.150   3.712  1.00 96.91           C
ATOM   2487  CE3 TRP C 314      19.985  17.180   4.191  1.00 96.91           C
ATOM   2488  CZ2 TRP C 314      22.299  18.413   3.168  1.00 96.91           C
ATOM   2489  CZ3 TRP C 314      21.007  16.440   3.637  1.00 96.91           C
ATOM   2490  CH2 TRP C 314      22.142  17.045   3.138  1.00 96.91           C
ATOM   2491  C   TRP C 314      15.585  18.900   5.403  1.00 96.91           C
ATOM   2492  O   TRP C 314      14.870  19.881   5.596  1.00 96.91           O
ATOM   2493  N   ILE C 315      15.338  17.709   5.984  1.00 53.66           N
ATOM   2494  CA  ILE C 315      14.263  17.562   6.927  1.00 53.66           C
ATOM   2495  CB  ILE C 315      13.431  16.331   6.699  1.00 53.66           C
ATOM   2496  CG1 ILE C 315      12.755  16.379   5.319  1.00 53.66           C
ATOM   2497  CG2 ILE C 315      12.431  16.206   7.861  1.00 53.66           C
ATOM   2498  CD1 ILE C 315      12.121  15.047   4.913  1.00 53.66           C
ATOM   2499  C   ILE C 315      14.932  17.409   8.260  1.00 53.66           C
ATOM   2500  O   ILE C 315      15.709  16.477   8.458  1.00 53.66           O
ATOM   2501  N   VAL C 316      14.648  18.328   9.212  1.00 52.83           N
ATOM   2502  CA  VAL C 316      15.356  18.294  10.466  1.00 52.83           C
ATOM   2503  CB  VAL C 316      16.208  19.510  10.673  1.00 52.83           C
ATOM   2504  CG1 VAL C 316      16.923  19.396  12.031  1.00 52.83           C
ATOM   2505  CG2 VAL C 316      17.155  19.665   9.467  1.00 52.83           C
ATOM   2506  C   VAL C 316      14.413  18.221  11.638  1.00 52.83           C
ATOM   2507  O   VAL C 316      13.333  18.808  11.634  1.00 52.83           O
ATOM   2508  N   LYS C 317      14.842  17.490  12.694  1.00 64.54           N
ATOM   2509  CA  LYS C 317      14.090  17.291  13.909  1.00 64.54           C
ATOM   2510  CB  LYS C 317      14.287  15.879  14.481  1.00 64.54           C
ATOM   2511  CG  LYS C 317      13.523  15.595  15.776  1.00 64.54           C
ATOM   2512  CD  LYS C 317      13.730  14.165  16.272  1.00 64.54           C
ATOM   2513  CE  LYS C 317      13.066  13.874  17.618  1.00 64.54           C
ATOM   2514  NZ  LYS C 317      13.418  12.508  18.064  1.00 64.54           N
ATOM   2515  C   LYS C 317      14.621  18.242  14.949  1.00 64.54           C
ATOM   2516  O   LYS C 317      15.806  18.228  15.280  1.00 64.54           O
ATOM   2517  N   ASN C 318      13.732  19.096  15.501  1.00 82.27           N
ATOM   2518  CA  ASN C 318      14.101  20.084  16.480  1.00 82.27           C
ATOM   2519  CB  ASN C 318      13.287  21.379  16.301  1.00 82.27           C
ATOM   2520  CG  ASN C 318      14.078  22.554  16.850  1.00 82.27           C
ATOM   2521  OD1 ASN C 318      15.002  22.385  17.645  1.00 82.27           O
ATOM   2522  ND2 ASN C 318      13.710  23.784  16.401  1.00 82.27           N
ATOM   2523  C   ASN C 318      13.831  19.522  17.859  1.00 82.27           C
ATOM   2524  O   ASN C 318      13.209  18.473  17.997  1.00 82.27           O
ATOM   2525  N   SER C 319      14.424  20.148  18.902  1.00158.91           N
ATOM   2526  CA  SER C 319      14.284  19.811  20.304  1.00158.91           C
ATOM   2527  CB  SER C 319      15.607  19.953  21.073  1.00158.91           C
ATOM   2528  OG  SER C 319      16.602  19.118  20.506  1.00158.91           O
ATOM   2529  C   SER C 319      13.321  20.698  21.052  1.00158.91           C
ATOM   2530  O   SER C 319      13.368  20.724  22.283  1.00158.91           O
ATOM   2531  N   TRP C 320      12.564  21.550  20.341  1.00150.85           N
ATOM   2532  CA  TRP C 320      11.629  22.521  20.850  1.00150.85           C
ATOM   2533  CB  TRP C 320      11.490  23.727  19.914  1.00150.85           C
ATOM   2534  CG  TRP C 320      12.795  24.486  19.878  1.00150.85           C
ATOM   2535  CD2 TRP C 320      13.108  25.568  18.990  1.00150.85           C
ATOM   2536  CD1 TRP C 320      13.907  24.278  20.640  1.00150.85           C
ATOM   2537  NE1 TRP C 320      14.899  25.155  20.276  1.00150.85           N
ATOM   2538  CE2 TRP C 320      14.421  25.956  19.261  1.00150.85           C
ATOM   2539  CE3 TRP C 320      12.366  26.183  18.023  1.00150.85           C
ATOM   2540  CZ2 TRP C 320      15.014  26.971  18.564  1.00150.85           C
ATOM   2541  CZ3 TRP C 320      12.965  27.209  17.328  1.00150.85           C
ATOM   2542  CH2 TRP C 320      14.263  27.594  17.592  1.00150.85           C
ATOM   2543  C   TRP C 320      10.284  21.955  21.204  1.00150.85           C
ATOM   2544  O   TRP C 320       9.384  22.698  21.592  1.00150.85           O
ATOM   2545  N   GLY C 321      10.038  20.663  20.951  1.00 41.09           N
ATOM   2546  CA  GLY C 321       8.741  20.144  21.275  1.00 41.09           C
ATOM   2547  C   GLY C 321       7.961  20.042  20.000  1.00 41.09           C
ATOM   2548  O   GLY C 321       8.317  20.636  18.985  1.00 41.09           O
ATOM   2549  N   THR C 322       6.867  19.260  20.042  1.00109.15           N
ATOM   2550  CA  THR C 322       6.011  18.985  18.924  1.00109.15           C
ATOM   2551  CB  THR C 322       5.036  17.885  19.203  1.00109.15           C
ATOM   2552  OG1 THR C 322       5.726  16.705  19.588  1.00109.15           O
ATOM   2553  CG2 THR C 322       4.249  17.620  17.913  1.00109.15           C
ATOM   2554  C   THR C 322       5.224  20.206  18.561  1.00109.15           C
ATOM   2555  O   THR C 322       4.752  20.343  17.435  1.00109.15           O
ATOM   2556  N   LYS C 323       5.022  21.108  19.533  1.00131.41           N
ATOM   2557  CA  LYS C 323       4.221  22.285  19.357  1.00131.41           C
ATOM   2558  CB  LYS C 323       4.104  23.118  20.643  1.00131.41           C
ATOM   2559  CG  LYS C 323       3.280  22.427  21.730  1.00131.41           C
ATOM   2560  CD  LYS C 323       1.846  22.127  21.291  1.00131.41           C
ATOM   2561  CE  LYS C 323       1.031  23.383  20.979  1.00131.41           C
ATOM   2562  NZ  LYS C 323      -0.311  23.008  20.479  1.00131.41           N
ATOM   2563  C   LYS C 323       4.794  23.173  18.294  1.00131.41           C
ATOM   2564  O   LYS C 323       4.055  23.924  17.658  1.00131.41           O
ATOM   2565  N   TRP C 324       6.124  23.139  18.086  1.00 80.96           N
ATOM   2566  CA  TRP C 324       6.732  24.066  17.168  1.00 80.96           C
ATOM   2567  CB  TRP C 324       8.110  24.548  17.655  1.00 80.96           C
ATOM   2568  CG  TRP C 324       8.818  25.513  16.735  1.00 80.96           C
ATOM   2569  CD2 TRP C 324       9.757  25.114  15.724  1.00 80.96           C
ATOM   2570  CD1 TRP C 324       8.747  26.874  16.681  1.00 80.96           C
ATOM   2571  NE1 TRP C 324       9.586  27.350  15.701  1.00 80.96           N
ATOM   2572  CE2 TRP C 324      10.214  26.276  15.104  1.00 80.96           C
ATOM   2573  CE3 TRP C 324      10.205  23.880  15.347  1.00 80.96           C
ATOM   2574  CZ2 TRP C 324      11.131  26.221  14.093  1.00 80.96           C
ATOM   2575  CZ3 TRP C 324      11.126  23.828  14.324  1.00 80.96           C
ATOM   2576  CH2 TRP C 324      11.579  24.976  13.708  1.00 80.96           C
ATOM   2577  C   TRP C 324       6.922  23.474  15.799  1.00 80.96           C
ATOM   2578  O   TRP C 324       7.101  22.271  15.627  1.00 80.96           O
ATOM   2579  N   GLY C 325       6.840  24.347  14.772  1.00 36.29           N
ATOM   2580  CA  GLY C 325       7.119  24.016  13.400  1.00 36.29           C
ATOM   2581  C   GLY C 325       6.174  22.983  12.890  1.00 36.29           C
ATOM   2582  O   GLY C 325       4.980  23.002  13.185  1.00 36.29           O
ATOM   2583  N   GLU C 326       6.709  22.059  12.063  1.00 63.43           N
ATOM   2584  CA  GLU C 326       5.892  21.031  11.504  1.00 63.43           C
ATOM   2585  CB  GLU C 326       6.320  20.651  10.076  1.00 63.43           C
ATOM   2586  CG  GLU C 326       6.137  21.808   9.089  1.00 63.43           C
ATOM   2587  CD  GLU C 326       6.589  21.356   7.708  1.00 63.43           C
ATOM   2588  OE1 GLU C 326       7.581  20.582   7.631  1.00 63.43           O
ATOM   2589  OE2 GLU C 326       5.948  21.781   6.710  1.00 63.43           O
ATOM   2590  C   GLU C 326       6.040  19.831  12.382  1.00 63.43           C
ATOM   2591  O   GLU C 326       6.845  18.940  12.117  1.00 63.43           O
ATOM   2592  N   ASN C 327       5.223  19.783  13.449  1.00 48.24           N
ATOM   2593  CA  ASN C 327       5.212  18.696  14.383  1.00 48.24           C
ATOM   2594  CB  ASN C 327       4.737  17.373  13.761  1.00 48.24           C
ATOM   2595  CG  ASN C 327       3.261  17.534  13.428  1.00 48.24           C
ATOM   2596  OD1 ASN C 327       2.484  18.048  14.232  1.00 48.24           O
ATOM   2597  ND2 ASN C 327       2.861  17.093  12.205  1.00 48.24           N
ATOM   2598  C   ASN C 327       6.574  18.485  14.972  1.00 48.24           C
ATOM   2599  O   ASN C 327       6.971  17.348  15.225  1.00 48.24           O
ATOM   2600  N   GLY C 328       7.318  19.578  15.233  1.00 34.02           N
ATOM   2601  CA  GLY C 328       8.594  19.463  15.882  1.00 34.02           C
ATOM   2602  C   GLY C 328       9.708  19.436  14.877  1.00 34.02           C
ATOM   2603  O   GLY C 328      10.875  19.497  15.262  1.00 34.02           O
ATOM   2604  N   PHE C 329       9.389  19.365  13.567  1.00 72.02           N
ATOM   2605  CA  PHE C 329      10.404  19.290  12.547  1.00 72.02           C
ATOM   2606  CB  PHE C 329      10.201  18.132  11.550  1.00 72.02           C
ATOM   2607  CG  PHE C 329      10.451  16.821  12.214  1.00 72.02           C
ATOM   2608  CD1 PHE C 329       9.503  16.250  13.032  1.00 72.02           C
ATOM   2609  CD2 PHE C 329      11.632  16.149  11.996  1.00 72.02           C
ATOM   2610  CE1 PHE C 329       9.738  15.036  13.634  1.00 72.02           C
ATOM   2611  CE2 PHE C 329      11.871  14.935  12.594  1.00 72.02           C
ATOM   2612  CZ  PHE C 329      10.923  14.377  13.417  1.00 72.02           C
ATOM   2613  C   PHE C 329      10.372  20.532  11.705  1.00 72.02           C
ATOM   2614  O   PHE C 329       9.439  21.332  11.782  1.00 72.02           O
ATOM   2615  N   PHE C 330      11.445  20.742  10.904  1.00 77.03           N
ATOM   2616  CA  PHE C 330      11.465  21.853   9.993  1.00 77.03           C
ATOM   2617  CB  PHE C 330      12.044  23.155  10.586  1.00 77.03           C
ATOM   2618  CG  PHE C 330      13.482  22.978  10.948  1.00 77.03           C
ATOM   2619  CD1 PHE C 330      13.841  22.431  12.158  1.00 77.03           C
ATOM   2620  CD2 PHE C 330      14.476  23.376  10.082  1.00 77.03           C
ATOM   2621  CE1 PHE C 330      15.167  22.276  12.493  1.00 77.03           C
ATOM   2622  CE2 PHE C 330      15.803  23.224  10.410  1.00 77.03           C
ATOM   2623  CZ  PHE C 330      16.151  22.672  11.619  1.00 77.03           C
ATOM   2624  C   PHE C 330      12.277  21.482   8.788  1.00 77.03           C
ATOM   2625  O   PHE C 330      13.149  20.615   8.848  1.00 77.03           O
ATOM   2626  N   ARG C 331      11.983  22.126   7.638  1.00175.57           N
ATOM   2627  CA  ARG C 331      12.744  21.893   6.442  1.00175.57           C
ATOM   2628  CB  ARG C 331      11.922  21.706   5.152  1.00175.57           C
ATOM   2629  CG  ARG C 331      11.315  20.316   4.941  1.00175.57           C
ATOM   2630  CD  ARG C 331       9.999  20.066   5.671  1.00175.57           C
ATOM   2631  NE  ARG C 331       9.048  21.137   5.260  1.00175.57           N
ATOM   2632  CZ  ARG C 331       8.342  21.028   4.097  1.00175.57           C
ATOM   2633  NH1 ARG C 331       8.550  19.966   3.264  1.00175.57           N
ATOM   2634  NH2 ARG C 331       7.426  21.984   3.766  1.00175.57           N
ATOM   2635  C   ARG C 331      13.568  23.120   6.224  1.00175.57           C
ATOM   2636  O   ARG C 331      13.152  24.224   6.574  1.00175.57           O
ATOM   2637  N   ILE C 332      14.786  22.947   5.673  1.00 66.75           N
ATOM   2638  CA  ILE C 332      15.645  24.067   5.428  1.00 66.75           C
ATOM   2639  CB  ILE C 332      16.710  24.231   6.475  1.00 66.75           C
ATOM   2640  CG1 ILE C 332      17.495  25.535   6.254  1.00 66.75           C
ATOM   2641  CG2 ILE C 332      17.573  22.960   6.488  1.00 66.75           C
ATOM   2642  CD1 ILE C 332      18.411  25.898   7.422  1.00 66.75           C
ATOM   2643  C   ILE C 332      16.325  23.869   4.110  1.00 66.75           C
ATOM   2644  O   ILE C 332      16.580  22.740   3.695  1.00 66.75           O
ATOM   2645  N   LEU C 333      16.671  24.983   3.433  1.00 54.58           N
ATOM   2646  CA  LEU C 333      17.271  24.916   2.132  1.00 54.58           C
ATOM   2647  CB  LEU C 333      17.591  26.306   1.548  1.00 54.58           C
ATOM   2648  CG  LEU C 333      18.240  26.264   0.152  1.00 54.58           C
ATOM   2649  CD1 LEU C 333      17.339  25.550  -0.868  1.00 54.58           C
ATOM   2650  CD2 LEU C 333      18.618  27.682  -0.308  1.00 54.58           C
ATOM   2651  C   LEU C 333      18.535  24.130   2.228  1.00 54.58           C
ATOM   2652  O   LEU C 333      19.323  24.286   3.160  1.00 54.58           O
ATOM   2653  N   ARG C 334      18.738  23.241   1.238  1.00155.28           N
ATOM   2654  CA  ARG C 334      19.858  22.347   1.200  1.00155.28           C
ATOM   2655  CB  ARG C 334      19.408  20.884   1.023  1.00155.28           C
ATOM   2656  CG  ARG C 334      20.520  19.902   0.650  1.00155.28           C
ATOM   2657  CD  ARG C 334      20.085  18.434   0.715  1.00155.28           C
ATOM   2658  NE  ARG C 334      18.908  18.244  -0.181  1.00155.28           N
ATOM   2659  CZ  ARG C 334      19.075  17.837  -1.474  1.00155.28           C
ATOM   2660  NH1 ARG C 334      20.327  17.620  -1.970  1.00155.28           N
ATOM   2661  NH2 ARG C 334      17.983  17.632  -2.268  1.00155.28           N
ATOM   2662  C   ARG C 334      20.729  22.694   0.032  1.00155.28           C
ATOM   2663  O   ARG C 334      20.243  23.076  -1.030  1.00155.28           O
ATOM   2664  N   GLY C 335      22.059  22.578   0.218  1.00 49.96           N
ATOM   2665  CA  GLY C 335      22.997  22.780  -0.852  1.00 49.96           C
ATOM   2666  C   GLY C 335      23.679  24.122  -0.771  1.00 49.96           C
ATOM   2667  O   GLY C 335      24.678  24.355  -1.451  1.00 49.96           O
ATOM   2668  N   VAL C 336      23.078  25.065  -0.029  1.00107.73           N
ATOM   2669  CA  VAL C 336      23.540  26.405   0.225  1.00107.73           C
ATOM   2670  CB  VAL C 336      22.370  27.338   0.413  1.00107.73           C
ATOM   2671  CG1 VAL C 336      22.850  28.776   0.692  1.00107.73           C
ATOM   2672  CG2 VAL C 336      21.486  27.220  -0.837  1.00107.73           C
ATOM   2673  C   VAL C 336      24.451  26.508   1.422  1.00107.73           C
ATOM   2674  O   VAL C 336      25.106  27.534   1.601  1.00107.73           O
ATOM   2675  N   ASP C 337      24.497  25.488   2.305  1.00 83.44           N
ATOM   2676  CA  ASP C 337      25.187  25.654   3.557  1.00 83.44           C
ATOM   2677  CB  ASP C 337      26.638  26.156   3.412  1.00 83.44           C
ATOM   2678  CG  ASP C 337      27.322  26.160   4.780  1.00 83.44           C
ATOM   2679  OD1 ASP C 337      26.704  25.659   5.757  1.00 83.44           O
ATOM   2680  OD2 ASP C 337      28.471  26.670   4.865  1.00 83.44           O
ATOM   2681  C   ASP C 337      24.410  26.686   4.315  1.00 83.44           C
ATOM   2682  O   ASP C 337      24.967  27.555   4.987  1.00 83.44           O
ATOM   2683  N   GLU C 338      23.065  26.583   4.218  1.00134.12           N
ATOM   2684  CA  GLU C 338      22.172  27.517   4.843  1.00134.12           C
ATOM   2685  CB  GLU C 338      20.684  27.188   4.640  1.00134.12           C
ATOM   2686  CG  GLU C 338      20.126  27.649   3.301  1.00134.12           C
ATOM   2687  CD  GLU C 338      19.961  29.157   3.402  1.00134.12           C
ATOM   2688  OE1 GLU C 338      19.701  29.645   4.534  1.00134.12           O
ATOM   2689  OE2 GLU C 338      20.098  29.841   2.353  1.00134.12           O
ATOM   2690  C   GLU C 338      22.389  27.541   6.318  1.00134.12           C
ATOM   2691  O   GLU C 338      22.233  26.542   7.017  1.00134.12           O
ATOM   2692  N   CYS C 339      22.734  28.734   6.824  1.00 81.70           N
ATOM   2693  CA  CYS C 339      22.893  28.975   8.227  1.00 81.70           C
ATOM   2694  CB  CYS C 339      21.580  28.849   9.022  1.00 81.70           C
ATOM   2695  SG  CYS C 339      20.361  30.122   8.576  1.00 81.70           S
ATOM   2696  C   CYS C 339      23.891  28.027   8.821  1.00 81.70           C
ATOM   2697  O   CYS C 339      23.779  27.685   9.997  1.00 81.70           O
ATOM   2698  N   SER C 340      24.916  27.620   8.042  1.00109.16           N
ATOM   2699  CA  SER C 340      25.985  26.798   8.546  1.00109.16           C
ATOM   2700  CB  SER C 340      26.506  27.356   9.878  1.00109.16           C
ATOM   2701  OG  SER C 340      26.638  28.767   9.782  1.00109.16           O
ATOM   2702  C   SER C 340      25.516  25.398   8.843  1.00109.16           C
ATOM   2703  O   SER C 340      26.194  24.661   9.551  1.00109.16           O
ATOM   2704  N   ILE C 341      24.372  24.971   8.282  1.00 94.04           N
ATOM   2705  CA  ILE C 341      23.830  23.661   8.539  1.00 94.04           C
ATOM   2706  CB  ILE C 341      22.441  23.474   7.989  1.00 94.04           C
ATOM   2707  CG1 ILE C 341      21.796  22.218   8.600  1.00 94.04           C
ATOM   2708  CG2 ILE C 341      22.515  23.458   6.453  1.00 94.04           C
ATOM   2709  CD1 ILE C 341      20.284  22.145   8.397  1.00 94.04           C
ATOM   2710  C   ILE C 341      24.719  22.572   7.999  1.00 94.04           C
ATOM   2711  O   ILE C 341      24.659  21.424   8.428  1.00 94.04           O
ATOM   2712  N   GLU C 342      25.433  22.860   6.911  1.00169.70           N
ATOM   2713  CA  GLU C 342      26.326  21.961   6.234  1.00169.70           C
ATOM   2714  CB  GLU C 342      26.225  22.154   4.711  1.00169.70           C
ATOM   2715  CG  GLU C 342      24.800  21.774   4.269  1.00169.70           C
ATOM   2716  CD  GLU C 342      24.494  22.296   2.874  1.00169.70           C
ATOM   2717  OE1 GLU C 342      25.431  22.797   2.198  1.00169.70           O
ATOM   2718  OE2 GLU C 342      23.305  22.199   2.473  1.00169.70           O
ATOM   2719  C   GLU C 342      27.741  21.945   6.768  1.00169.70           C
ATOM   2720  O   GLU C 342      28.604  21.406   6.088  1.00169.70           O
ATOM   2721  N   ASN C 343      28.080  22.729   7.816  1.00196.82           N
ATOM   2722  CA  ASN C 343      29.435  22.811   8.328  1.00196.82           C
ATOM   2723  CB  ASN C 343      29.799  24.233   8.792  1.00196.82           C
ATOM   2724  CG  ASN C 343      30.160  24.998   7.524  1.00196.82           C
ATOM   2725  OD1 ASN C 343      31.025  24.574   6.760  1.00196.82           O
ATOM   2726  ND2 ASN C 343      29.471  26.143   7.278  1.00196.82           N
ATOM   2727  C   ASN C 343      29.927  21.813   9.367  1.00196.82           C
ATOM   2728  O   ASN C 343      31.126  21.560   9.438  1.00196.82           O
ATOM   2729  N   GLU C 344      29.077  21.408  10.326  1.00257.93           N
ATOM   2730  CA  GLU C 344      29.298  20.560  11.481  1.00257.93           C
ATOM   2731  CB  GLU C 344      28.958  21.278  12.783  1.00257.93           C
ATOM   2732  CG  GLU C 344      27.677  22.080  12.644  1.00257.93           C
ATOM   2733  CD  GLU C 344      28.116  23.523  12.465  1.00257.93           C
ATOM   2734  OE1 GLU C 344      28.766  24.063  13.401  1.00257.93           O
ATOM   2735  OE2 GLU C 344      27.826  24.098  11.387  1.00257.93           O
ATOM   2736  C   GLU C 344      28.678  19.190  11.574  1.00257.93           C
ATOM   2737  O   GLU C 344      28.419  18.795  12.711  1.00257.93           O
ATOM   2738  N   ALA C 345      28.188  18.527  10.514  1.00 68.85           N
ATOM   2739  CA  ALA C 345      27.489  17.291  10.776  1.00 68.85           C
ATOM   2740  CB  ALA C 345      26.931  16.623   9.507  1.00 68.85           C
ATOM   2741  C   ALA C 345      28.396  16.304  11.458  1.00 68.85           C
ATOM   2742  O   ALA C 345      29.573  16.195  11.120  1.00 68.85           O
ATOM   2743  N   VAL C 346      27.860  15.565  12.463  1.00120.35           N
ATOM   2744  CA  VAL C 346      28.609  14.549  13.152  1.00120.35           C
ATOM   2745  CB  VAL C 346      28.987  14.842  14.572  1.00120.35           C
ATOM   2746  CG1 VAL C 346      30.462  15.241  14.591  1.00120.35           C
ATOM   2747  CG2 VAL C 346      28.114  15.994  15.077  1.00120.35           C
ATOM   2748  C   VAL C 346      27.884  13.252  13.133  1.00120.35           C
ATOM   2749  O   VAL C 346      26.660  13.203  13.224  1.00120.35           O
ATOM   2750  N   ALA C 347      28.653  12.150  13.009  1.00 45.86           N
ATOM   2751  CA  ALA C 347      28.056  10.853  12.981  1.00 45.86           C
ATOM   2752  CB  ALA C 347      28.220  10.117  11.640  1.00 45.86           C
ATOM   2753  C   ALA C 347      28.705  10.012  14.036  1.00 45.86           C
ATOM   2754  O   ALA C 347      29.879  10.185  14.361  1.00 45.86           O
ATOM   2755  N   VAL C 348      27.918   9.092  14.628  1.00105.94           N
ATOM   2756  CA  VAL C 348      28.425   8.182  15.614  1.00105.94           C
ATOM   2757  CB  VAL C 348      28.186   8.621  17.029  1.00105.94           C
ATOM   2758  CG1 VAL C 348      28.982   9.909  17.297  1.00105.94           C
ATOM   2759  CG2 VAL C 348      26.669   8.769  17.236  1.00105.94           C
ATOM   2760  C   VAL C 348      27.654   6.919  15.425  1.00105.94           C
ATOM   2761  O   VAL C 348      26.519   6.950  14.956  1.00105.94           O
ATOM   2762  N   THR C 349      28.254   5.763  15.766  1.00127.22           N
ATOM   2763  CA  THR C 349      27.513   4.547  15.613  1.00127.22           C
ATOM   2764  CB  THR C 349      28.131   3.594  14.626  1.00127.22           C
ATOM   2765  OG1 THR C 349      27.237   2.528  14.347  1.00127.22           O
ATOM   2766  CG2 THR C 349      29.458   3.062  15.178  1.00127.22           C
ATOM   2767  C   THR C 349      27.375   3.904  16.962  1.00127.22           C
ATOM   2768  O   THR C 349      28.356   3.595  17.634  1.00127.22           O
ATOM   2769  N   PRO C 350      26.143   3.740  17.378  1.00 85.10           N
ATOM   2770  CA  PRO C 350      25.835   3.151  18.661  1.00 85.10           C
ATOM   2771  CD  PRO C 350      25.080   4.612  16.912  1.00 85.10           C
ATOM   2772  CB  PRO C 350      24.448   3.675  19.045  1.00 85.10           C
ATOM   2773  CG  PRO C 350      23.849   4.183  17.722  1.00 85.10           C
ATOM   2774  C   PRO C 350      25.908   1.655  18.630  1.00 85.10           C
ATOM   2775  O   PRO C 350      25.788   1.073  17.553  1.00 85.10           O
ATOM   2776  N   VAL C 351      26.119   1.012  19.799  1.00106.14           N
ATOM   2777  CA  VAL C 351      26.103  -0.422  19.839  1.00106.14           C
ATOM   2778  CB  VAL C 351      27.271  -1.039  20.549  1.00106.14           C
ATOM   2779  CG1 VAL C 351      28.500  -0.795  19.677  1.00106.14           C
ATOM   2780  CG2 VAL C 351      27.412  -0.435  21.957  1.00106.14           C
ATOM   2781  C   VAL C 351      24.853  -0.850  20.536  1.00106.14           C
ATOM   2782  O   VAL C 351      24.697  -0.677  21.745  1.00106.14           O
ATOM   2783  N   ASP C 352      23.933  -1.459  19.765  1.00 88.73           N
ATOM   2784  CA  ASP C 352      22.671  -1.898  20.286  1.00 88.73           C
ATOM   2785  CB  ASP C 352      21.645  -2.235  19.184  1.00 88.73           C
ATOM   2786  CG  ASP C 352      22.173  -3.345  18.278  1.00 88.73           C
ATOM   2787  OD1 ASP C 352      22.423  -4.478  18.769  1.00 88.73           O
ATOM   2788  OD2 ASP C 352      22.311  -3.064  17.058  1.00 88.73           O
ATOM   2789  C   ASP C 352      22.885  -3.151  21.119  1.00 88.73           C
ATOM   2790  O   ASP C 352      24.063  -3.501  21.386  1.00 88.73           O
ATOM   2791  OXT ASP C 352      21.861  -3.783  21.493  1.00 88.73           O
TER    2792      ASP C 352
ATOM   2793  N   ASP D 353      45.259 -27.043  25.423  1.00 48.22           N
ATOM   2794  CA  ASP D 353      44.020 -27.342  24.642  1.00 48.22           C
ATOM   2795  CB  ASP D 353      44.361 -28.185  23.406  1.00 48.22           C
ATOM   2796  CG  ASP D 353      45.207 -27.274  22.535  1.00 48.22           C
ATOM   2797  OD1 ASP D 353      45.405 -26.096  22.933  1.00 48.22           O
ATOM   2798  OD2 ASP D 353      45.663 -27.719  21.451  1.00 48.22           O
ATOM   2799  C   ASP D 353      43.011 -28.104  25.433  1.00 48.22           C
ATOM   2800  O   ASP D 353      43.310 -28.640  26.498  1.00 48.22           O
ATOM   2801  N   THR D 354      41.762 -28.132  24.929  1.00 68.10           N
ATOM   2802  CA  THR D 354      40.715 -28.912  25.520  1.00 68.10           C
ATOM   2803  CB  THR D 354      39.351 -28.306  25.352  1.00 68.10           C
ATOM   2804  OG1 THR D 354      39.060 -28.134  23.973  1.00 68.10           O
ATOM   2805  CG2 THR D 354      39.315 -26.949  26.076  1.00 68.10           C
ATOM   2806  C   THR D 354      40.749 -30.216  24.784  1.00 68.10           C
ATOM   2807  O   THR D 354      41.496 -30.369  23.820  1.00 68.10           O
ATOM   2808  N   PRO D 355      39.984 -31.172  25.217  1.00151.05           N
ATOM   2809  CA  PRO D 355      39.962 -32.465  24.581  1.00151.05           C
ATOM   2810  CD  PRO D 355      39.570 -31.242  26.607  1.00151.05           C
ATOM   2811  CB  PRO D 355      39.312 -33.422  25.587  1.00151.05           C
ATOM   2812  CG  PRO D 355      38.703 -32.508  26.666  1.00151.05           C
ATOM   2813  C   PRO D 355      39.287 -32.435  23.241  1.00151.05           C
ATOM   2814  O   PRO D 355      39.289 -33.461  22.561  1.00151.05           O
ATOM   2815  N   ALA D 356      38.686 -31.295  22.848  1.00 64.33           N
ATOM   2816  CA  ALA D 356      37.921 -31.234  21.628  1.00 64.33           C
ATOM   2817  CB  ALA D 356      37.017 -29.992  21.543  1.00 64.33           C
ATOM   2818  C   ALA D 356      38.777 -31.245  20.396  1.00 64.33           C
ATOM   2819  O   ALA D 356      39.825 -30.603  20.327  1.00 64.33           O
ATOM   2820  N   ASN D 357      38.319 -32.002  19.375  1.00147.26           N
ATOM   2821  CA  ASN D 357      38.963 -32.053  18.096  1.00147.26           C
ATOM   2822  CB  ASN D 357      39.630 -33.418  17.836  1.00147.26           C
ATOM   2823  CG  ASN D 357      40.550 -33.318  16.629  1.00147.26           C
ATOM   2824  OD1 ASN D 357      40.124 -32.955  15.535  1.00147.26           O
ATOM   2825  ND2 ASN D 357      41.852 -33.653  16.836  1.00147.26           N
ATOM   2826  C   ASN D 357      37.864 -31.870  17.086  1.00147.26           C
ATOM   2827  O   ASN D 357      37.435 -32.825  16.443  1.00147.26           O
ATOM   2828  N   CYS D 358      37.426 -30.609  16.876  1.00 66.70           N
ATOM   2829  CA  CYS D 358      36.360 -30.347  15.948  1.00 66.70           C
ATOM   2830  CB  CYS D 358      35.255 -29.441  16.509  1.00 66.70           C
ATOM   2831  SG  CYS D 358      34.375 -30.289  17.846  1.00 66.70           S
ATOM   2832  C   CYS D 358      36.904 -29.715  14.701  1.00 66.70           C
ATOM   2833  O   CYS D 358      38.009 -29.175  14.675  1.00 66.70           O
ATOM   2834  N   THR D 359      36.100 -29.753  13.620  1.00 56.02           N
ATOM   2835  CA  THR D 359      36.580 -29.292  12.354  1.00 56.02           C
ATOM   2836  CB  THR D 359      36.445 -30.323  11.276  1.00 56.02           C
ATOM   2837  OG1 THR D 359      35.069 -30.570  11.019  1.00 56.02           O
ATOM   2838  CG2 THR D 359      37.137 -31.618  11.741  1.00 56.02           C
ATOM   2839  C   THR D 359      35.791 -28.106  11.891  1.00 56.02           C
ATOM   2840  O   THR D 359      34.767 -27.734  12.462  1.00 56.02           O
ATOM   2841  N   TYR D 360      36.292 -27.506  10.790  1.00223.20           N
ATOM   2842  CA  TYR D 360      35.706 -26.369  10.141  1.00223.20           C
ATOM   2843  CB  TYR D 360      36.186 -26.139   8.711  1.00223.20           C
ATOM   2844  CG  TYR D 360      37.324 -25.290   8.869  1.00223.20           C
ATOM   2845  CD1 TYR D 360      38.519 -25.843   9.186  1.00223.20           C
ATOM   2846  CD2 TYR D 360      37.140 -23.948   8.700  1.00223.20           C
ATOM   2847  CE1 TYR D 360      39.559 -24.999   9.353  1.00223.20           C
ATOM   2848  CE2 TYR D 360      38.188 -23.098   8.866  1.00223.20           C
ATOM   2849  CZ  TYR D 360      39.391 -23.665   9.199  1.00223.20           C
ATOM   2850  OH  TYR D 360      40.539 -22.913   9.410  1.00223.20           O
ATOM   2851  C   TYR D 360      34.329 -26.679   9.756  1.00223.20           C
ATOM   2852  O   TYR D 360      33.432 -25.853   9.907  1.00223.20           O
ATOM   2853  N   GLY D 361      34.175 -27.868   9.164  1.00 44.56           N
ATOM   2854  CA  GLY D 361      32.915 -28.247   8.620  1.00 44.56           C
ATOM   2855  C   GLY D 361      31.918 -28.280   9.725  1.00 44.56           C
ATOM   2856  O   GLY D 361      30.767 -27.888   9.547  1.00 44.56           O
ATOM   2857  N   ASP D 362      32.338 -28.747  10.912  1.00 62.15           N
ATOM   2858  CA  ASP D 362      31.412 -28.861  11.999  1.00 62.15           C
ATOM   2859  CB  ASP D 362      32.028 -29.486  13.261  1.00 62.15           C
ATOM   2860  CG  ASP D 362      32.249 -30.977  13.005  1.00 62.15           C
ATOM   2861  OD1 ASP D 362      32.100 -31.419  11.836  1.00 62.15           O
ATOM   2862  OD2 ASP D 362      32.558 -31.700  13.988  1.00 62.15           O
ATOM   2863  C   ASP D 362      30.888 -27.494  12.335  1.00 62.15           C
ATOM   2864  O   ASP D 362      29.748 -27.353  12.772  1.00 62.15           O
ATOM   2865  N   SER D 363      31.734 -26.459  12.169  1.00 62.03           N
ATOM   2866  CA  SER D 363      31.436 -25.078  12.466  1.00 62.03           C
ATOM   2867  CB  SER D 363      32.707 -24.213  12.473  1.00 62.03           C
ATOM   2868  OG  SER D 363      33.620 -24.694  13.448  1.00 62.03           O
ATOM   2869  C   SER D 363      30.499 -24.442  11.468  1.00 62.03           C
ATOM   2870  O   SER D 363      29.748 -23.531  11.815  1.00 62.03           O
ATOM   2871  N   VAL D 364      30.518 -24.867  10.190  1.00115.34           N
ATOM   2872  CA  VAL D 364      29.692 -24.179   9.225  1.00115.34           C
ATOM   2873  CB  VAL D 364      30.034 -24.515   7.805  1.00115.34           C
ATOM   2874  CG1 VAL D 364      31.478 -24.063   7.524  1.00115.34           C
ATOM   2875  CG2 VAL D 364      29.792 -26.019   7.597  1.00115.34           C
ATOM   2876  C   VAL D 364      28.256 -24.564   9.446  1.00115.34           C
ATOM   2877  O   VAL D 364      27.954 -25.728   9.699  1.00115.34           O
ATOM   2878  N   GLY D 365      27.323 -23.586   9.371  1.00 36.69           N
ATOM   2879  CA  GLY D 365      25.934 -23.914   9.515  1.00 36.69           C
ATOM   2880  C   GLY D 365      25.237 -22.860  10.320  1.00 36.69           C
ATOM   2881  O   GLY D 365      25.707 -21.728  10.431  1.00 36.69           O
ATOM   2882  N   THR D 366      24.070 -23.221  10.907  1.00 45.48           N
ATOM   2883  CA  THR D 366      23.335 -22.259  11.674  1.00 45.48           C
ATOM   2884  CB  THR D 366      21.861 -22.243  11.380  1.00 45.48           C
ATOM   2885  OG1 THR D 366      21.633 -22.024   9.996  1.00 45.48           O
ATOM   2886  CG2 THR D 366      21.220 -21.105  12.195  1.00 45.48           C
ATOM   2887  C   THR D 366      23.489 -22.614  13.120  1.00 45.48           C
ATOM   2888  O   THR D 366      23.398 -23.780  13.505  1.00 45.48           O
ATOM   2889  N   TRP D 367      23.747 -21.590  13.958  1.00 71.28           N
ATOM   2890  CA  TRP D 367      23.936 -21.795  15.365  1.00 71.28           C
ATOM   2891  CB  TRP D 367      25.350 -21.438  15.849  1.00 71.28           C
ATOM   2892  CG  TRP D 367      26.409 -22.429  15.438  1.00 71.28           C
ATOM   2893  CD2 TRP D 367      26.947 -23.416  16.330  1.00 71.28           C
ATOM   2894  CD1 TRP D 367      27.049 -22.592  14.244  1.00 71.28           C
ATOM   2895  NE1 TRP D 367      27.949 -23.628  14.334  1.00 71.28           N
ATOM   2896  CE2 TRP D 367      27.898 -24.142  15.615  1.00 71.28           C
ATOM   2897  CE3 TRP D 367      26.671 -23.690  17.638  1.00 71.28           C
ATOM   2898  CZ2 TRP D 367      28.590 -25.162  16.203  1.00 71.28           C
ATOM   2899  CZ3 TRP D 367      27.371 -24.717  18.228  1.00 71.28           C
ATOM   2900  CH2 TRP D 367      28.312 -25.438  17.524  1.00 71.28           C
ATOM   2901  C   TRP D 367      22.983 -20.907  16.096  1.00 71.28           C
ATOM   2902  O   TRP D 367      22.640 -19.823  15.630  1.00 71.28           O
ATOM   2903  N   VAL D 368      22.499 -21.370  17.264  1.00 41.00           N
ATOM   2904  CA  VAL D 368      21.633 -20.562  18.066  1.00 41.00           C
ATOM   2905  CB  VAL D 368      20.334 -21.232  18.414  1.00 41.00           C
ATOM   2906  CG1 VAL D 368      19.559 -20.321  19.380  1.00 41.00           C
ATOM   2907  CG2 VAL D 368      19.574 -21.538  17.112  1.00 41.00           C
ATOM   2908  C   VAL D 368      22.378 -20.319  19.337  1.00 41.00           C
ATOM   2909  O   VAL D 368      22.856 -21.261  19.969  1.00 41.00           O
ATOM   2910  N   LEU D 369      22.514 -19.038  19.733  1.00 83.60           N
ATOM   2911  CA  LEU D 369      23.233 -18.731  20.933  1.00 83.60           C
ATOM   2912  CB  LEU D 369      24.266 -17.604  20.758  1.00 83.60           C
ATOM   2913  CG  LEU D 369      25.368 -17.918  19.731  1.00 83.60           C
ATOM   2914  CD1 LEU D 369      24.788 -18.063  18.315  1.00 83.60           C
ATOM   2915  CD2 LEU D 369      26.502 -16.882  19.802  1.00 83.60           C
ATOM   2916  C   LEU D 369      22.243 -18.235  21.938  1.00 83.60           C
ATOM   2917  O   LEU D 369      21.479 -17.310  21.669  1.00 83.60           O
ATOM   2918  N   HIS D 370      22.227 -18.851  23.134  1.00 69.02           N
ATOM   2919  CA  HIS D 370      21.349 -18.377  24.162  1.00 69.02           C
ATOM   2920  ND1 HIS D 370      18.466 -19.907  23.720  1.00 69.02           N
ATOM   2921  CG  HIS D 370      19.737 -20.307  24.070  1.00 69.02           C
ATOM   2922  CB  HIS D 370      20.658 -19.506  24.945  1.00 69.02           C
ATOM   2923  NE2 HIS D 370      18.808 -21.867  22.727  1.00 69.02           N
ATOM   2924  CD2 HIS D 370      19.929 -21.507  23.455  1.00 69.02           C
ATOM   2925  CE1 HIS D 370      17.957 -20.875  22.917  1.00 69.02           C
ATOM   2926  C   HIS D 370      22.220 -17.594  25.086  1.00 69.02           C
ATOM   2927  O   HIS D 370      23.226 -18.102  25.582  1.00 69.02           O
ATOM   2928  N   LEU D 371      21.858 -16.317  25.319  1.00 98.81           N
ATOM   2929  CA  LEU D 371      22.696 -15.456  26.101  1.00 98.81           C
ATOM   2930  CB  LEU D 371      22.997 -14.111  25.417  1.00 98.81           C
ATOM   2931  CG  LEU D 371      23.838 -14.241  24.134  1.00 98.81           C
ATOM   2932  CD1 LEU D 371      23.085 -15.021  23.044  1.00 98.81           C
ATOM   2933  CD2 LEU D 371      24.333 -12.868  23.654  1.00 98.81           C
ATOM   2934  C   LEU D 371      22.065 -15.140  27.419  1.00 98.81           C
ATOM   2935  O   LEU D 371      20.886 -14.800  27.506  1.00 98.81           O
ATOM   2936  N   GLY D 372      22.872 -15.250  28.492  1.00 40.17           N
ATOM   2937  CA  GLY D 372      22.435 -14.923  29.818  1.00 40.17           C
ATOM   2938  C   GLY D 372      22.991 -13.569  30.119  1.00 40.17           C
ATOM   2939  O   GLY D 372      23.090 -12.743  29.216  1.00 40.17           O
ATOM   2940  N   VAL D 373      23.355 -13.351  31.407  1.00181.34           N
ATOM   2941  CA  VAL D 373      23.956 -12.189  32.033  1.00181.34           C
ATOM   2942  CB  VAL D 373      25.374 -12.400  32.482  1.00181.34           C
ATOM   2943  CG1 VAL D 373      25.369 -13.441  33.615  1.00181.34           C
ATOM   2944  CG2 VAL D 373      26.218 -12.831  31.282  1.00181.34           C
ATOM   2945  C   VAL D 373      23.825 -10.897  31.266  1.00181.34           C
ATOM   2946  O   VAL D 373      22.842 -10.661  30.568  1.00181.34           O
ATOM   2947  N   ASP D 374      24.754  -9.948  31.545  1.00150.76           N
ATOM   2948  CA  ASP D 374      24.845  -8.674  30.865  1.00150.76           C
ATOM   2949  CB  ASP D 374      23.490  -8.016  30.539  1.00150.76           C
ATOM   2950  CG  ASP D 374      23.741  -6.783  29.683  1.00150.76           C
ATOM   2951  OD1 ASP D 374      24.931  -6.503  29.378  1.00150.76           O
ATOM   2952  OD2 ASP D 374      22.743  -6.104  29.324  1.00150.76           O
ATOM   2953  C   ASP D 374      25.537  -7.701  31.772  1.00150.76           C
ATOM   2954  O   ASP D 374      24.930  -6.728  32.218  1.00150.76           O
ATOM   2955  N   GLY D 375      26.842  -7.891  32.032  1.00 53.34           N
ATOM   2956  CA  GLY D 375      27.500  -7.002  32.947  1.00 53.34           C
ATOM   2957  C   GLY D 375      28.825  -6.617  32.375  1.00 53.34           C
ATOM   2958  O   GLY D 375      29.003  -6.550  31.162  1.00 53.34           O
ATOM   2959  N   MET D 376      29.778  -6.291  33.266  1.00 96.05           N
ATOM   2960  CA  MET D 376      31.104  -5.902  32.887  1.00 96.05           C
ATOM   2961  CB  MET D 376      31.694  -4.864  33.853  1.00 96.05           C
ATOM   2962  CG  MET D 376      30.918  -3.544  33.825  1.00 96.05           C
ATOM   2963  SD  MET D 376      31.272  -2.407  35.198  1.00 96.05           S
ATOM   2964  CE  MET D 376      30.079  -3.166  36.339  1.00 96.05           C
ATOM   2965  C   MET D 376      31.967  -7.127  32.902  1.00 96.05           C
ATOM   2966  O   MET D 376      31.505  -8.226  33.205  1.00 96.05           O
ATOM   2967  N   THR D 377      33.255  -6.958  32.541  1.00122.24           N
ATOM   2968  CA  THR D 377      34.202  -8.038  32.513  1.00122.24           C
ATOM   2969  CB  THR D 377      35.568  -7.608  32.062  1.00122.24           C
ATOM   2970  OG1 THR D 377      36.110  -6.675  32.985  1.00122.24           O
ATOM   2971  CG2 THR D 377      35.459  -6.956  30.678  1.00122.24           C
ATOM   2972  C   THR D 377      34.365  -8.553  33.913  1.00122.24           C
ATOM   2973  O   THR D 377      34.662  -9.729  34.120  1.00122.24           O
ATOM   2974  N   LYS D 378      34.290  -7.639  34.901  1.00105.94           N
ATOM   2975  CA  LYS D 378      34.380  -7.961  36.302  1.00105.94           C
ATOM   2976  CB  LYS D 378      34.475  -6.715  37.201  1.00105.94           C
ATOM   2977  CG  LYS D 378      35.644  -5.774  36.911  0.00105.94           C
ATOM   2978  CD  LYS D 378      35.509  -4.436  37.646  0.00105.94           C
ATOM   2979  CE  LYS D 378      36.537  -3.383  37.230  1.00105.94           C
ATOM   2980  NZ  LYS D 378      36.015  -2.591  36.094  1.00105.94           N
ATOM   2981  C   LYS D 378      33.131  -8.648  36.762  1.00105.94           C
ATOM   2982  O   LYS D 378      33.177  -9.595  37.546  1.00105.94           O
ATOM   2983  N   LYS D 379      31.979  -8.143  36.278  1.00126.82           N
ATOM   2984  CA  LYS D 379      30.655  -8.540  36.673  1.00126.82           C
ATOM   2985  CB  LYS D 379      29.565  -7.724  35.954  1.00126.82           C
ATOM   2986  CG  LYS D 379      29.409  -6.286  36.452  0.00126.82           C
ATOM   2987  CD  LYS D 379      28.801  -6.177  37.853  1.00126.82           C
ATOM   2988  CE  LYS D 379      29.534  -6.987  38.923  1.00126.82           C
ATOM   2989  NZ  LYS D 379      28.907  -6.754  40.244  1.00126.82           N
ATOM   2990  C   LYS D 379      30.398  -9.970  36.333  1.00126.82           C
ATOM   2991  O   LYS D 379      29.712 -10.669  37.076  1.00126.82           O
ATOM   2992  N   VAL D 380      30.918 -10.454  35.194  1.00108.14           N
ATOM   2993  CA  VAL D 380      30.548 -11.786  34.819  1.00108.14           C
ATOM   2994  CB  VAL D 380      29.798 -11.840  33.519  1.00108.14           C
ATOM   2995  CG1 VAL D 380      30.783 -11.562  32.371  1.00108.14           C
ATOM   2996  CG2 VAL D 380      29.071 -13.190  33.416  1.00108.14           C
ATOM   2997  C   VAL D 380      31.766 -12.642  34.664  1.00108.14           C
ATOM   2998  O   VAL D 380      32.888 -12.153  34.532  1.00108.14           O
ATOM   2999  N   ASP D 381      31.547 -13.969  34.759  1.00 91.86           N
ATOM   3000  CA  ASP D 381      32.535 -14.985  34.539  1.00 91.86           C
ATOM   3001  CB  ASP D 381      33.245 -15.469  35.819  1.00 91.86           C
ATOM   3002  CG  ASP D 381      34.199 -16.602  35.450  0.00 91.86           C
ATOM   3003  OD1 ASP D 381      33.704 -17.714  35.123  0.00 91.86           O
ATOM   3004  OD2 ASP D 381      35.437 -16.376  35.483  1.00 91.86           O
ATOM   3005  C   ASP D 381      31.769 -16.139  33.986  1.00 91.86           C
ATOM   3006  O   ASP D 381      30.871 -16.659  34.647  1.00 91.86           O
ATOM   3007  N   CYS D 382      32.106 -16.577  32.758  1.00 82.23           N
ATOM   3008  CA  CYS D 382      31.310 -17.592  32.133  1.00 82.23           C
ATOM   3009  CB  CYS D 382      31.224 -17.351  30.622  1.00 82.23           C
ATOM   3010  SG  CYS D 382      30.713 -15.638  30.316  1.00 82.23           S
ATOM   3011  C   CYS D 382      31.927 -18.938  32.354  1.00 82.23           C
ATOM   3012  O   CYS D 382      32.346 -19.606  31.410  1.00 82.23           O
ATOM   3013  N   SER D 383      32.055 -19.338  33.631  1.00 79.04           N
ATOM   3014  CA  SER D 383      32.522 -20.641  34.000  1.00 79.04           C
ATOM   3015  CB  SER D 383      33.255 -20.630  35.353  1.00 79.04           C
ATOM   3016  OG  SER D 383      32.402 -20.117  36.365  1.00 79.04           O
ATOM   3017  C   SER D 383      31.371 -21.604  34.085  1.00 79.04           C
ATOM   3018  O   SER D 383      31.563 -22.816  33.989  1.00 79.04           O
ATOM   3019  N   LYS D 384      30.137 -21.088  34.267  1.00177.87           N
ATOM   3020  CA  LYS D 384      29.018 -21.952  34.528  1.00177.87           C
ATOM   3021  CB  LYS D 384      28.336 -21.634  35.869  1.00177.87           C
ATOM   3022  CG  LYS D 384      29.285 -21.748  37.063  1.00177.87           C
ATOM   3023  CD  LYS D 384      29.942 -23.123  37.198  1.00177.87           C
ATOM   3024  CE  LYS D 384      31.003 -23.188  38.299  1.00177.87           C
ATOM   3025  NZ  LYS D 384      31.575 -24.551  38.373  1.00177.87           N
ATOM   3026  C   LYS D 384      27.983 -21.802  33.459  1.00177.87           C
ATOM   3027  O   LYS D 384      27.857 -22.676  32.604  1.00177.87           O
ATOM   3028  N   ASN D 385      27.159 -20.734  33.549  1.00143.11           N
ATOM   3029  CA  ASN D 385      26.095 -20.441  32.623  1.00143.11           C
ATOM   3030  CB  ASN D 385      25.369 -21.682  32.071  1.00143.11           C
ATOM   3031  CG  ASN D 385      24.580 -21.295  30.823  1.00143.11           C
ATOM   3032  OD1 ASN D 385      24.627 -21.991  29.811  1.00143.11           O
ATOM   3033  ND2 ASN D 385      23.832 -20.161  30.885  1.00143.11           N
ATOM   3034  C   ASN D 385      25.075 -19.686  33.420  1.00143.11           C
ATOM   3035  O   ASN D 385      25.287 -18.530  33.782  1.00143.11           O
ATOM   3036  N   PHE D 386      23.904 -20.333  33.632  1.00 88.04           N
ATOM   3037  CA  PHE D 386      22.794 -19.840  34.410  1.00 88.04           C
ATOM   3038  CB  PHE D 386      23.014 -18.579  35.275  1.00 88.04           C
ATOM   3039  CG  PHE D 386      23.715 -18.986  36.526  1.00 88.04           C
ATOM   3040  CD1 PHE D 386      25.080 -19.156  36.556  1.00 88.04           C
ATOM   3041  CD2 PHE D 386      22.994 -19.193  37.681  1.00 88.04           C
ATOM   3042  CE1 PHE D 386      25.711 -19.533  37.719  1.00 88.04           C
ATOM   3043  CE2 PHE D 386      23.620 -19.568  38.846  1.00 88.04           C
ATOM   3044  CZ  PHE D 386      24.983 -19.736  38.867  1.00 88.04           C
ATOM   3045  C   PHE D 386      21.648 -19.569  33.492  1.00 88.04           C
ATOM   3046  O   PHE D 386      21.617 -20.037  32.356  1.00 88.04           O
ATOM   3047  N   LYS D 387      20.664 -18.795  33.994  1.00 89.02           N
ATOM   3048  CA  LYS D 387      19.473 -18.461  33.262  1.00 89.02           C
ATOM   3049  CB  LYS D 387      18.456 -17.654  34.089  1.00 89.02           C
ATOM   3050  CG  LYS D 387      17.829 -18.454  35.233  1.00 89.02           C
ATOM   3051  CD  LYS D 387      17.075 -17.594  36.250  1.00 89.02           C
ATOM   3052  CE  LYS D 387      17.968 -17.000  37.341  1.00 89.02           C
ATOM   3053  NZ  LYS D 387      18.747 -15.863  36.802  1.00 89.02           N
ATOM   3054  C   LYS D 387      19.842 -17.644  32.061  1.00 89.02           C
ATOM   3055  O   LYS D 387      20.867 -16.964  32.047  1.00 89.02           O
ATOM   3056  N   ILE D 388      19.007 -17.721  30.999  1.00151.50           N
ATOM   3057  CA  ILE D 388      19.302 -17.012  29.783  1.00151.50           C
ATOM   3058  CB  ILE D 388      19.519 -17.908  28.597  1.00151.50           C
ATOM   3059  CG1 ILE D 388      18.227 -18.662  28.231  1.00151.50           C
ATOM   3060  CG2 ILE D 388      20.705 -18.831  28.919  1.00151.50           C
ATOM   3061  CD1 ILE D 388      17.708 -19.589  29.329  1.00151.50           C
ATOM   3062  C   ILE D 388      18.169 -16.096  29.416  1.00151.50           C
ATOM   3063  O   ILE D 388      16.998 -16.479  29.443  1.00151.50           O
ATOM   3064  N   THR D 389      18.517 -14.821  29.139  1.00122.54           N
ATOM   3065  CA  THR D 389      17.600 -13.793  28.726  1.00122.54           C
ATOM   3066  CB  THR D 389      18.140 -12.414  28.978  1.00122.54           C
ATOM   3067  OG1 THR D 389      17.131 -11.444  28.742  1.00122.54           O
ATOM   3068  CG2 THR D 389      19.345 -12.172  28.052  1.00122.54           C
ATOM   3069  C   THR D 389      17.202 -13.857  27.273  1.00122.54           C
ATOM   3070  O   THR D 389      16.020 -13.716  26.960  1.00122.54           O
ATOM   3071  N   ASN D 390      18.157 -14.075  26.335  1.00 88.82           N
ATOM   3072  CA  ASN D 390      17.772 -13.913  24.954  1.00 88.82           C
ATOM   3073  CB  ASN D 390      18.017 -12.475  24.462  1.00 88.82           C
ATOM   3074  CG  ASN D 390      17.286 -12.257  23.148  1.00 88.82           C
ATOM   3075  OD1 ASN D 390      17.853 -12.442  22.074  1.00 88.82           O
ATOM   3076  ND2 ASN D 390      15.992 -11.845  23.231  1.00 88.82           N
ATOM   3077  C   ASN D 390      18.511 -14.851  24.043  1.00 88.82           C
ATOM   3078  O   ASN D 390      19.494 -15.482  24.427  1.00 88.82           O
ATOM   3079  N   ASN D 391      18.026 -14.962  22.783  1.00 94.12           N
ATOM   3080  CA  ASN D 391      18.622 -15.847  21.821  1.00 94.12           C
ATOM   3081  CB  ASN D 391      17.660 -16.941  21.327  1.00 94.12           C
ATOM   3082  CG  ASN D 391      16.527 -16.263  20.567  1.00 94.12           C
ATOM   3083  OD1 ASN D 391      16.322 -16.517  19.381  1.00 94.12           O
ATOM   3084  ND2 ASN D 391      15.769 -15.375  21.266  1.00 94.12           N
ATOM   3085  C   ASN D 391      19.031 -15.062  20.611  1.00 94.12           C
ATOM   3086  O   ASN D 391      18.367 -14.101  20.230  1.00 94.12           O
ATOM   3087  N   TYR D 392      20.166 -15.450  19.989  1.00 99.73           N
ATOM   3088  CA  TYR D 392      20.645 -14.822  18.790  1.00 99.73           C
ATOM   3089  CB  TYR D 392      21.950 -14.031  18.977  1.00 99.73           C
ATOM   3090  CG  TYR D 392      21.682 -12.836  19.825  1.00 99.73           C
ATOM   3091  CD1 TYR D 392      21.635 -12.938  21.197  1.00 99.73           C
ATOM   3092  CD2 TYR D 392      21.488 -11.607  19.240  1.00 99.73           C
ATOM   3093  CE1 TYR D 392      21.392 -11.828  21.971  1.00 99.73           C
ATOM   3094  CE2 TYR D 392      21.245 -10.493  20.008  1.00 99.73           C
ATOM   3095  CZ  TYR D 392      21.196 -10.604  21.377  1.00 99.73           C
ATOM   3096  OH  TYR D 392      20.947  -9.463  22.169  1.00 99.73           O
ATOM   3097  C   TYR D 392      20.967 -15.921  17.822  1.00 99.73           C
ATOM   3098  O   TYR D 392      21.611 -16.904  18.183  1.00 99.73           O
ATOM   3099  N   THR D 393      20.551 -15.779  16.549  1.00 34.85           N
ATOM   3100  CA  THR D 393      20.830 -16.824  15.605  1.00 34.85           C
ATOM   3101  CB  THR D 393      19.634 -17.233  14.794  1.00 34.85           C
ATOM   3102  OG1 THR D 393      18.595 -17.674  15.655  1.00 34.85           O
ATOM   3103  CG2 THR D 393      20.047 -18.370  13.843  1.00 34.85           C
ATOM   3104  C   THR D 393      21.864 -16.319  14.647  1.00 34.85           C
ATOM   3105  O   THR D 393      21.787 -15.186  14.176  1.00 34.85           O
ATOM   3106  N   VAL D 394      22.884 -17.151  14.345  1.00 50.38           N
ATOM   3107  CA  VAL D 394      23.896 -16.714  13.424  1.00 50.38           C
ATOM   3108  CB  VAL D 394      25.202 -16.366  14.077  1.00 50.38           C
ATOM   3109  CG1 VAL D 394      24.975 -15.159  15.004  1.00 50.38           C
ATOM   3110  CG2 VAL D 394      25.746 -17.612  14.796  1.00 50.38           C
ATOM   3111  C   VAL D 394      24.155 -17.805  12.425  1.00 50.38           C
ATOM   3112  O   VAL D 394      24.078 -18.993  12.737  1.00 50.38           O
ATOM   3113  N   HIS D 395      24.462 -17.406  11.173  1.00 80.25           N
ATOM   3114  CA  HIS D 395      24.756 -18.322  10.107  1.00 80.25           C
ATOM   3115  ND1 HIS D 395      21.561 -17.700   9.889  1.00 80.25           N
ATOM   3116  CG  HIS D 395      22.426 -18.443   9.112  1.00 80.25           C
ATOM   3117  CB  HIS D 395      23.872 -18.095   8.863  1.00 80.25           C
ATOM   3118  NE2 HIS D 395      20.406 -19.456   9.158  1.00 80.25           N
ATOM   3119  CD2 HIS D 395      21.702 -19.509   8.673  1.00 80.25           C
ATOM   3120  CE1 HIS D 395      20.368 -18.353   9.882  1.00 80.25           C
ATOM   3121  C   HIS D 395      26.190 -18.133   9.708  1.00 80.25           C
ATOM   3122  O   HIS D 395      26.640 -17.021   9.429  1.00 80.25           O
ATOM   3123  N   LEU D 396      26.957 -19.243   9.693  1.00125.18           N
ATOM   3124  CA  LEU D 396      28.353 -19.188   9.313  1.00125.18           C
ATOM   3125  CB  LEU D 396      29.251 -19.991  10.277  1.00125.18           C
ATOM   3126  CG  LEU D 396      29.296 -19.465  11.732  1.00125.18           C
ATOM   3127  CD1 LEU D 396      30.008 -18.106  11.839  1.00125.18           C
ATOM   3128  CD2 LEU D 396      27.904 -19.444  12.377  1.00125.18           C
ATOM   3129  C   LEU D 396      28.492 -19.833   7.954  1.00125.18           C
ATOM   3130  O   LEU D 396      28.059 -20.964   7.751  1.00125.18           O
ATOM   3131  N   LEU D 397      29.130 -19.147   6.976  1.00 89.88           N
ATOM   3132  CA  LEU D 397      29.169 -19.678   5.635  1.00 89.88           C
ATOM   3133  CB  LEU D 397      28.286 -18.822   4.724  1.00 89.88           C
ATOM   3134  CG  LEU D 397      26.815 -18.737   5.208  1.00 89.88           C
ATOM   3135  CD1 LEU D 397      25.948 -17.844   4.304  1.00 89.88           C
ATOM   3136  CD2 LEU D 397      26.205 -20.135   5.390  1.00 89.88           C
ATOM   3137  C   LEU D 397      30.587 -19.753   5.125  1.00 89.88           C
ATOM   3138  O   LEU D 397      31.410 -18.903   5.468  1.00 89.88           O
ATOM   3139  N   PHE D 398      30.872 -20.745   4.231  1.00236.22           N
ATOM   3140  CA  PHE D 398      32.213 -21.098   3.805  1.00236.22           C
ATOM   3141  CB  PHE D 398      32.406 -22.287   2.823  1.00236.22           C
ATOM   3142  CG  PHE D 398      31.669 -22.163   1.542  1.00236.22           C
ATOM   3143  CD1 PHE D 398      30.305 -22.280   1.550  1.00236.22           C
ATOM   3144  CD2 PHE D 398      32.324 -21.943   0.349  1.00236.22           C
ATOM   3145  CE1 PHE D 398      29.587 -22.175   0.387  1.00236.22           C
ATOM   3146  CE2 PHE D 398      31.606 -21.844  -0.823  1.00236.22           C
ATOM   3147  CZ  PHE D 398      30.237 -21.962  -0.804  1.00236.22           C
ATOM   3148  C   PHE D 398      33.126 -19.929   3.632  1.00236.22           C
ATOM   3149  O   PHE D 398      32.722 -18.817   3.296  1.00236.22           O
ATOM   3150  N   PRO D 399      34.364 -20.269   3.515  1.00329.10           N
ATOM   3151  CA  PRO D 399      35.426 -19.586   4.198  1.00329.10           C
ATOM   3152  CD  PRO D 399      34.760 -20.526   2.130  1.00329.10           C
ATOM   3153  CB  PRO D 399      36.401 -19.079   3.139  1.00329.10           C
ATOM   3154  CG  PRO D 399      36.212 -20.060   1.980  1.00329.10           C
ATOM   3155  C   PRO D 399      35.197 -18.589   5.316  1.00329.10           C
ATOM   3156  O   PRO D 399      35.452 -19.039   6.431  1.00329.10           O
ATOM   3157  N   ASP D 400      34.887 -17.292   5.159  1.00219.33           N
ATOM   3158  CA  ASP D 400      34.811 -16.467   6.353  1.00219.33           C
ATOM   3159  CB  ASP D 400      35.957 -15.443   6.450  1.00219.33           C
ATOM   3160  CG  ASP D 400      36.025 -14.601   5.191  1.00219.33           C
ATOM   3161  OD1 ASP D 400      35.246 -14.855   4.237  1.00219.33           O
ATOM   3162  OD2 ASP D 400      36.890 -13.689   5.165  1.00219.33           O
ATOM   3163  C   ASP D 400      33.531 -15.838   6.849  1.00219.33           C
ATOM   3164  O   ASP D 400      33.591 -15.200   7.898  1.00219.33           O
ATOM   3165  N   LYS D 401      32.373 -15.861   6.159  1.00203.03           N
ATOM   3166  CA  LYS D 401      31.432 -14.891   6.664  1.00203.03           C
ATOM   3167  CB  LYS D 401      30.790 -14.010   5.598  1.00203.03           C
ATOM   3168  CG  LYS D 401      30.314 -14.763   4.375  1.00203.03           C
ATOM   3169  CD  LYS D 401      29.298 -13.923   3.615  1.00203.03           C
ATOM   3170  CE  LYS D 401      29.212 -12.470   4.106  1.00203.03           C
ATOM   3171  NZ  LYS D 401      30.422 -11.738   3.685  1.00203.03           N
ATOM   3172  C   LYS D 401      30.373 -15.387   7.605  1.00203.03           C
ATOM   3173  O   LYS D 401      29.978 -16.552   7.608  1.00203.03           O
ATOM   3174  N   ALA D 402      29.920 -14.447   8.473  1.00 44.51           N
ATOM   3175  CA  ALA D 402      28.913 -14.699   9.459  1.00 44.51           C
ATOM   3176  CB  ALA D 402      29.427 -14.542  10.902  1.00 44.51           C
ATOM   3177  C   ALA D 402      27.830 -13.679   9.260  1.00 44.51           C
ATOM   3178  O   ALA D 402      28.106 -12.536   8.896  1.00 44.51           O
ATOM   3179  N   VAL D 403      26.556 -14.077   9.470  1.00104.62           N
ATOM   3180  CA  VAL D 403      25.455 -13.161   9.319  1.00104.62           C
ATOM   3181  CB  VAL D 403      24.844 -13.203   7.948  1.00104.62           C
ATOM   3182  CG1 VAL D 403      24.286 -14.613   7.711  1.00104.62           C
ATOM   3183  CG2 VAL D 403      23.775 -12.104   7.837  1.00104.62           C
ATOM   3184  C   VAL D 403      24.381 -13.554  10.287  1.00104.62           C
ATOM   3185  O   VAL D 403      24.352 -14.687  10.762  1.00104.62           O
ATOM   3186  N   ASP D 404      23.469 -12.612  10.612  1.00 80.09           N
ATOM   3187  CA  ASP D 404      22.397 -12.880  11.532  1.00 80.09           C
ATOM   3188  CB  ASP D 404      22.458 -12.044  12.817  1.00 80.09           C
ATOM   3189  CG  ASP D 404      22.399 -10.589  12.411  1.00 80.09           C
ATOM   3190  OD1 ASP D 404      23.246 -10.195  11.571  1.00 80.09           O
ATOM   3191  OD2 ASP D 404      21.497  -9.860  12.902  1.00 80.09           O
ATOM   3192  C   ASP D 404      21.092 -12.591  10.855  1.00 80.09           C
ATOM   3193  O   ASP D 404      21.049 -12.305   9.661  1.00 80.09           O
ATOM   3194  N   ALA D 405      19.987 -12.696  11.624  1.00 39.13           N
ATOM   3195  CA  ALA D 405      18.638 -12.495  11.160  1.00 39.13           C
ATOM   3196  CB  ALA D 405      17.586 -12.808  12.234  1.00 39.13           C
ATOM   3197  C   ALA D 405      18.427 -11.075  10.723  1.00 39.13           C
ATOM   3198  O   ALA D 405      17.715 -10.809   9.756  1.00 39.13           O
ATOM   3199  N   ALA D 406      19.044 -10.127  11.447  1.00 66.10           N
ATOM   3200  CA  ALA D 406      18.926  -8.714  11.227  1.00 66.10           C
ATOM   3201  CB  ALA D 406      19.719  -7.866  12.236  1.00 66.10           C
ATOM   3202  C   ALA D 406      19.439  -8.399   9.861  1.00 66.10           C
ATOM   3203  O   ALA D 406      19.089  -7.364   9.300  1.00 66.10           O
ATOM   3204  N   GLY D 407      20.342  -9.230   9.311  1.00 39.30           N
ATOM   3205  CA  GLY D 407      20.829  -8.951   7.992  1.00 39.30           C
ATOM   3206  C   GLY D 407      22.206  -8.379   8.089  1.00 39.30           C
ATOM   3207  O   GLY D 407      22.794  -8.012   7.073  1.00 39.30           O
ATOM   3208  N   ASN D 408      22.762  -8.268   9.310  1.00139.68           N
ATOM   3209  CA  ASN D 408      24.094  -7.745   9.375  1.00139.68           C
ATOM   3210  CB  ASN D 408      24.423  -6.907  10.636  1.00139.68           C
ATOM   3211  CG  ASN D 408      24.050  -7.616  11.918  1.00139.68           C
ATOM   3212  OD1 ASN D 408      24.867  -8.312  12.512  1.00139.68           O
ATOM   3213  ND2 ASN D 408      22.774  -7.437  12.357  1.00139.68           N
ATOM   3214  C   ASN D 408      25.094  -8.813   9.060  1.00139.68           C
ATOM   3215  O   ASN D 408      24.836 -10.003   9.237  1.00139.68           O
ATOM   3216  N   VAL D 409      26.263  -8.398   8.526  1.00 92.52           N
ATOM   3217  CA  VAL D 409      27.260  -9.335   8.089  1.00 92.52           C
ATOM   3218  CB  VAL D 409      27.615  -9.188   6.642  1.00 92.52           C
ATOM   3219  CG1 VAL D 409      28.288  -7.819   6.441  1.00 92.52           C
ATOM   3220  CG2 VAL D 409      28.490 -10.385   6.238  1.00 92.52           C
ATOM   3221  C   VAL D 409      28.519  -9.139   8.878  1.00 92.52           C
ATOM   3222  O   VAL D 409      28.796  -8.050   9.377  1.00 92.52           O
ATOM   3223  N   GLY D 410      29.327 -10.216   9.003  1.00 31.25           N
ATOM   3224  CA  GLY D 410      30.532 -10.141   9.783  1.00 31.25           C
ATOM   3225  C   GLY D 410      31.457 -11.260   9.390  1.00 31.25           C
ATOM   3226  O   GLY D 410      31.328 -11.840   8.310  1.00 31.25           O
ATOM   3227  N   PHE D 411      32.423 -11.585  10.286  1.00 79.74           N
ATOM   3228  CA  PHE D 411      33.449 -12.556   9.998  1.00 79.74           C
ATOM   3229  CB  PHE D 411      34.880 -12.005  10.136  1.00 79.74           C
ATOM   3230  CG  PHE D 411      35.081 -10.732   9.393  1.00 79.74           C
ATOM   3231  CD1 PHE D 411      34.632  -9.546   9.929  1.00 79.74           C
ATOM   3232  CD2 PHE D 411      35.754 -10.710   8.194  1.00 79.74           C
ATOM   3233  CE1 PHE D 411      34.821  -8.357   9.266  1.00 79.74           C
ATOM   3234  CE2 PHE D 411      35.948  -9.525   7.524  1.00 79.74           C
ATOM   3235  CZ  PHE D 411      35.479  -8.349   8.061  1.00 79.74           C
ATOM   3236  C   PHE D 411      33.471 -13.596  11.084  1.00 79.74           C
ATOM   3237  O   PHE D 411      32.929 -13.398  12.169  1.00 79.74           O
ATOM   3238  N   TRP D 412      34.121 -14.748  10.806  1.00 77.35           N
ATOM   3239  CA  TRP D 412      34.297 -15.781  11.790  1.00 77.35           C
ATOM   3240  CB  TRP D 412      33.133 -16.777  11.836  1.00 77.35           C
ATOM   3241  CG  TRP D 412      32.965 -17.575  10.569  1.00 77.35           C
ATOM   3242  CD2 TRP D 412      33.449 -18.915  10.393  1.00 77.35           C
ATOM   3243  CD1 TRP D 412      32.325 -17.240   9.412  1.00 77.35           C
ATOM   3244  NE1 TRP D 412      32.382 -18.287   8.524  1.00 77.35           N
ATOM   3245  CE2 TRP D 412      33.068 -19.325   9.116  1.00 77.35           C
ATOM   3246  CE3 TRP D 412      34.145 -19.736  11.233  1.00 77.35           C
ATOM   3247  CZ2 TRP D 412      33.379 -20.571   8.657  1.00 77.35           C
ATOM   3248  CZ3 TRP D 412      34.462 -20.993  10.765  1.00 77.35           C
ATOM   3249  CH2 TRP D 412      34.086 -21.402   9.500  1.00 77.35           C
ATOM   3250  C   TRP D 412      35.508 -16.576  11.416  1.00 77.35           C
ATOM   3251  O   TRP D 412      35.930 -16.590  10.259  1.00 77.35           O
ATOM   3252  N   THR D 413      36.127 -17.233  12.417  1.00126.54           N
ATOM   3253  CA  THR D 413      37.228 -18.100  12.135  1.00126.54           C
ATOM   3254  CB  THR D 413      38.561 -17.413  12.208  1.00126.54           C
ATOM   3255  OG1 THR D 413      39.595 -18.322  11.861  1.00126.54           O
ATOM   3256  CG2 THR D 413      38.778 -16.858  13.627  1.00126.54           C
ATOM   3257  C   THR D 413      37.181 -19.174  13.165  1.00126.54           C
ATOM   3258  O   THR D 413      36.746 -18.947  14.290  1.00126.54           O
ATOM   3259  N   MET D 414      37.572 -20.400  12.788  1.00143.60           N
ATOM   3260  CA  MET D 414      37.630 -21.431  13.771  1.00143.60           C
ATOM   3261  CB  MET D 414      37.401 -22.807  13.125  1.00143.60           C
ATOM   3262  CG  MET D 414      38.273 -23.076  11.896  1.00143.60           C
ATOM   3263  SD  MET D 414      39.848 -23.894  12.223  1.00143.60           S
ATOM   3264  CE  MET D 414      38.985 -25.496  12.195  1.00143.60           C
ATOM   3265  C   MET D 414      38.973 -21.253  14.395  1.00143.60           C
ATOM   3266  O   MET D 414      39.858 -20.674  13.767  1.00143.60           O
ATOM   3267  N   VAL D 415      39.135 -21.644  15.675  1.00137.37           N
ATOM   3268  CA  VAL D 415      40.417 -21.512  16.301  1.00137.37           C
ATOM   3269  CB  VAL D 415      40.378 -20.878  17.681  1.00137.37           C
ATOM   3270  CG1 VAL D 415      39.978 -19.401  17.506  1.00137.37           C
ATOM   3271  CG2 VAL D 415      39.395 -21.637  18.599  1.00137.37           C
ATOM   3272  C   VAL D 415      40.968 -22.891  16.390  1.00137.37           C
ATOM   3273  O   VAL D 415      40.642 -23.674  17.281  1.00137.37           O
ATOM   3274  N   TYR D 416      41.809 -23.233  15.405  1.00170.60           N
ATOM   3275  CA  TYR D 416      42.428 -24.512  15.394  1.00170.60           C
ATOM   3276  CB  TYR D 416      43.299 -24.703  16.643  1.00170.60           C
ATOM   3277  CG  TYR D 416      44.172 -25.898  16.493  1.00170.60           C
ATOM   3278  CD1 TYR D 416      45.416 -25.772  15.931  1.00170.60           C
ATOM   3279  CD2 TYR D 416      43.762 -27.139  16.911  1.00170.60           C
ATOM   3280  CE1 TYR D 416      46.233 -26.870  15.794  1.00170.60           C
ATOM   3281  CE2 TYR D 416      44.568 -28.242  16.780  1.00170.60           C
ATOM   3282  CZ  TYR D 416      45.811 -28.104  16.220  1.00170.60           C
ATOM   3283  OH  TYR D 416      46.654 -29.226  16.079  1.00170.60           O
ATOM   3284  C   TYR D 416      41.325 -25.516  15.364  1.00170.60           C
ATOM   3285  O   TYR D 416      40.576 -25.607  14.402  1.00170.60           O
ATOM   3286  N   ASN D 417      41.125 -26.229  16.480  1.00262.29           N
ATOM   3287  CA  ASN D 417      40.184 -27.306  16.487  1.00262.29           C
ATOM   3288  CB  ASN D 417      41.037 -28.577  16.602  1.00262.29           C
ATOM   3289  CG  ASN D 417      40.616 -29.580  15.564  1.00262.29           C
ATOM   3290  OD1 ASN D 417      39.835 -30.468  15.857  1.00262.29           O
ATOM   3291  ND2 ASN D 417      41.146 -29.456  14.317  1.00262.29           N
ATOM   3292  C   ASN D 417      39.383 -27.149  17.748  1.00262.29           C
ATOM   3293  O   ASN D 417      38.499 -27.951  18.051  1.00262.29           O
ATOM   3294  N   GLN D 418      39.748 -26.142  18.562  1.00252.12           N
ATOM   3295  CA  GLN D 418      39.114 -25.950  19.837  1.00252.12           C
ATOM   3296  CB  GLN D 418      40.074 -25.722  21.009  1.00252.12           C
ATOM   3297  CG  GLN D 418      41.046 -24.561  20.962  1.00252.12           C
ATOM   3298  CD  GLN D 418      41.890 -24.860  22.191  1.00252.12           C
ATOM   3299  OE1 GLN D 418      42.062 -24.030  23.078  1.00252.12           O
ATOM   3300  NE2 GLN D 418      42.394 -26.122  22.259  1.00252.12           N
ATOM   3301  C   GLN D 418      37.853 -25.135  19.965  1.00252.12           C
ATOM   3302  O   GLN D 418      37.049 -25.428  20.850  1.00252.12           O
ATOM   3303  N   GLY D 419      37.636 -24.079  19.152  1.00 40.55           N
ATOM   3304  CA  GLY D 419      36.452 -23.268  19.333  1.00 40.55           C
ATOM   3305  C   GLY D 419      36.432 -22.256  18.229  1.00 40.55           C
ATOM   3306  O   GLY D 419      37.077 -22.451  17.201  1.00 40.55           O
ATOM   3307  N   PHE D 420      35.685 -21.142  18.403  1.00 86.64           N
ATOM   3308  CA  PHE D 420      35.612 -20.201  17.320  1.00 86.64           C
ATOM   3309  CB  PHE D 420      34.432 -20.473  16.374  1.00 86.64           C
ATOM   3310  CG  PHE D 420      33.191 -20.181  17.149  1.00 86.64           C
ATOM   3311  CD1 PHE D 420      32.658 -21.118  17.993  1.00 86.64           C
ATOM   3312  CD2 PHE D 420      32.555 -18.967  17.063  1.00 86.64           C
ATOM   3313  CE1 PHE D 420      31.519 -20.875  18.723  1.00 86.64           C
ATOM   3314  CE2 PHE D 420      31.414 -18.720  17.791  1.00 86.64           C
ATOM   3315  CZ  PHE D 420      30.885 -19.667  18.628  1.00 86.64           C
ATOM   3316  C   PHE D 420      35.398 -18.812  17.835  1.00 86.64           C
ATOM   3317  O   PHE D 420      35.008 -18.602  18.985  1.00 86.64           O
ATOM   3318  N   GLU D 421      35.698 -17.809  16.979  1.00127.82           N
ATOM   3319  CA  GLU D 421      35.338 -16.475  17.344  1.00127.82           C
ATOM   3320  CB  GLU D 421      36.472 -15.522  17.773  1.00127.82           C
ATOM   3321  CG  GLU D 421      37.246 -14.842  16.652  1.00127.82           C
ATOM   3322  CD  GLU D 421      37.898 -13.612  17.273  1.00127.82           C
ATOM   3323  OE1 GLU D 421      37.913 -13.509  18.530  1.00127.82           O
ATOM   3324  OE2 GLU D 421      38.375 -12.749  16.491  1.00127.82           O
ATOM   3325  C   GLU D 421      34.622 -15.872  16.175  1.00127.82           C
ATOM   3326  O   GLU D 421      35.007 -16.048  15.019  1.00127.82           O
ATOM   3327  N   ILE D 422      33.510 -15.175  16.467  1.00141.76           N
ATOM   3328  CA  ILE D 422      32.726 -14.493  15.480  1.00141.76           C
ATOM   3329  CB  ILE D 422      31.360 -15.102  15.264  1.00141.76           C
ATOM   3330  CG1 ILE D 422      30.776 -15.633  16.577  1.00141.76           C
ATOM   3331  CG2 ILE D 422      31.380 -16.080  14.093  1.00141.76           C
ATOM   3332  CD1 ILE D 422      29.391 -16.261  16.411  1.00141.76           C
ATOM   3333  C   ILE D 422      32.602 -13.044  15.828  1.00141.76           C
ATOM   3334  O   ILE D 422      32.301 -12.681  16.963  1.00141.76           O
ATOM   3335  N   VAL D 423      32.882 -12.174  14.838  1.00 57.01           N
ATOM   3336  CA  VAL D 423      32.731 -10.761  15.025  1.00 57.01           C
ATOM   3337  CB  VAL D 423      33.943  -9.984  14.594  1.00 57.01           C
ATOM   3338  CG1 VAL D 423      33.650  -8.479  14.709  1.00 57.01           C
ATOM   3339  CG2 VAL D 423      35.128 -10.450  15.455  1.00 57.01           C
ATOM   3340  C   VAL D 423      31.574 -10.380  14.168  1.00 57.01           C
ATOM   3341  O   VAL D 423      31.611 -10.539  12.950  1.00 57.01           O
ATOM   3342  N   LEU D 424      30.500  -9.876  14.800  1.00131.72           N
ATOM   3343  CA  LEU D 424      29.297  -9.603  14.079  1.00131.72           C
ATOM   3344  CB  LEU D 424      28.359 -10.819  14.161  1.00131.72           C
ATOM   3345  CG  LEU D 424      26.988 -10.685  13.477  1.00131.72           C
ATOM   3346  CD1 LEU D 424      27.076 -10.850  11.953  1.00131.72           C
ATOM   3347  CD2 LEU D 424      25.963 -11.608  14.138  1.00131.72           C
ATOM   3348  C   LEU D 424      28.585  -8.494  14.794  1.00131.72           C
ATOM   3349  O   LEU D 424      28.381  -8.572  16.003  1.00131.72           O
ATOM   3350  N   ALA D 425      28.165  -7.448  14.059  1.00231.09           N
ATOM   3351  CA  ALA D 425      27.363  -6.402  14.623  1.00231.09           C
ATOM   3352  CB  ALA D 425      25.944  -6.877  14.961  1.00231.09           C
ATOM   3353  C   ALA D 425      27.960  -5.794  15.864  1.00231.09           C
ATOM   3354  O   ALA D 425      27.248  -5.554  16.838  1.00231.09           O
ATOM   3355  N   GLY D 426      29.280  -5.525  15.877  1.00 56.96           N
ATOM   3356  CA  GLY D 426      29.886  -4.808  16.965  1.00 56.96           C
ATOM   3357  C   GLY D 426      30.081  -5.670  18.177  1.00 56.96           C
ATOM   3358  O   GLY D 426      30.394  -5.148  19.246  1.00 56.96           O
ATOM   3359  N   ARG D 427      29.902  -6.999  18.061  1.00166.56           N
ATOM   3360  CA  ARG D 427      30.109  -7.861  19.193  1.00166.56           C
ATOM   3361  CB  ARG D 427      28.806  -8.388  19.827  1.00166.56           C
ATOM   3362  CG  ARG D 427      28.279  -7.512  20.972  1.00166.56           C
ATOM   3363  CD  ARG D 427      28.017  -6.046  20.617  1.00166.56           C
ATOM   3364  NE  ARG D 427      27.083  -6.017  19.457  1.00166.56           N
ATOM   3365  CZ  ARG D 427      25.733  -5.999  19.636  1.00166.56           C
ATOM   3366  NH1 ARG D 427      25.189  -5.919  20.887  1.00166.56           N
ATOM   3367  NH2 ARG D 427      24.917  -6.054  18.543  1.00166.56           N
ATOM   3368  C   ARG D 427      30.955  -9.022  18.776  1.00166.56           C
ATOM   3369  O   ARG D 427      30.920  -9.444  17.622  1.00166.56           O
ATOM   3370  N   LYS D 428      31.778  -9.543  19.714  1.00104.80           N
ATOM   3371  CA  LYS D 428      32.596 -10.675  19.392  1.00104.80           C
ATOM   3372  CB  LYS D 428      34.108 -10.477  19.633  1.00104.80           C
ATOM   3373  CG  LYS D 428      34.740  -9.349  18.810  1.00104.80           C
ATOM   3374  CD  LYS D 428      36.257  -9.204  18.996  1.00104.80           C
ATOM   3375  CE  LYS D 428      36.730  -8.020  19.845  1.00104.80           C
ATOM   3376  NZ  LYS D 428      36.774  -6.781  19.030  1.00104.80           N
ATOM   3377  C   LYS D 428      32.146 -11.822  20.244  1.00104.80           C
ATOM   3378  O   LYS D 428      31.907 -11.660  21.441  1.00104.80           O
ATOM   3379  N   TYR D 429      32.029 -13.024  19.638  1.00 55.04           N
ATOM   3380  CA  TYR D 429      31.564 -14.176  20.360  1.00 55.04           C
ATOM   3381  CB  TYR D 429      30.320 -14.812  19.731  1.00 55.04           C
ATOM   3382  CG  TYR D 429      29.275 -13.751  19.738  1.00 55.04           C
ATOM   3383  CD1 TYR D 429      28.633 -13.402  20.904  1.00 55.04           C
ATOM   3384  CD2 TYR D 429      28.938 -13.102  18.573  1.00 55.04           C
ATOM   3385  CE1 TYR D 429      27.670 -12.419  20.906  1.00 55.04           C
ATOM   3386  CE2 TYR D 429      27.978 -12.120  18.566  1.00 55.04           C
ATOM   3387  CZ  TYR D 429      27.341 -11.778  19.734  1.00 55.04           C
ATOM   3388  OH  TYR D 429      26.353 -10.770  19.728  1.00 55.04           O
ATOM   3389  C   TYR D 429      32.658 -15.206  20.368  1.00 55.04           C
ATOM   3390  O   TYR D 429      33.298 -15.466  19.349  1.00 55.04           O
ATOM   3391  N   PHE D 430      32.909 -15.803  21.554  1.00102.46           N
ATOM   3392  CA  PHE D 430      33.941 -16.793  21.707  1.00102.46           C
ATOM   3393  CB  PHE D 430      35.203 -16.217  22.382  1.00102.46           C
ATOM   3394  CG  PHE D 430      36.129 -17.322  22.766  1.00102.46           C
ATOM   3395  CD1 PHE D 430      37.089 -17.765  21.895  1.00102.46           C
ATOM   3396  CD2 PHE D 430      36.043 -17.909  24.009  1.00102.46           C
ATOM   3397  CE1 PHE D 430      37.941 -18.778  22.255  1.00102.46           C
ATOM   3398  CE2 PHE D 430      36.903 -18.920  24.360  1.00102.46           C
ATOM   3399  CZ  PHE D 430      37.857 -19.364  23.486  1.00102.46           C
ATOM   3400  C   PHE D 430      33.453 -17.900  22.594  1.00102.46           C
ATOM   3401  O   PHE D 430      32.772 -17.669  23.591  1.00102.46           O
ATOM   3402  N   ALA D 431      33.812 -19.150  22.240  1.00 48.09           N
ATOM   3403  CA  ALA D 431      33.445 -20.270  23.053  1.00 48.09           C
ATOM   3404  CB  ALA D 431      31.951 -20.634  22.949  1.00 48.09           C
ATOM   3405  C   ALA D 431      34.236 -21.446  22.575  1.00 48.09           C
ATOM   3406  O   ALA D 431      34.655 -21.504  21.420  1.00 48.09           O
ATOM   3407  N   PHE D 432      34.461 -22.418  23.479  1.00140.27           N
ATOM   3408  CA  PHE D 432      35.169 -23.619  23.148  1.00140.27           C
ATOM   3409  CB  PHE D 432      35.965 -24.225  24.322  1.00140.27           C
ATOM   3410  CG  PHE D 432      37.087 -23.333  24.748  1.00140.27           C
ATOM   3411  CD1 PHE D 432      38.249 -23.294  24.015  1.00140.27           C
ATOM   3412  CD2 PHE D 432      36.995 -22.539  25.871  1.00140.27           C
ATOM   3413  CE1 PHE D 432      39.298 -22.487  24.383  1.00140.27           C
ATOM   3414  CE2 PHE D 432      38.045 -21.729  26.246  1.00140.27           C
ATOM   3415  CZ  PHE D 432      39.203 -21.705  25.507  1.00140.27           C
ATOM   3416  C   PHE D 432      34.116 -24.634  22.828  1.00140.27           C
ATOM   3417  O   PHE D 432      33.001 -24.558  23.342  1.00140.27           O
ATOM   3418  N   SER D 433      34.435 -25.607  21.951  1.00 80.21           N
ATOM   3419  CA  SER D 433      33.466 -26.619  21.635  1.00 80.21           C
ATOM   3420  CB  SER D 433      33.911 -27.559  20.502  1.00 80.21           C
ATOM   3421  OG  SER D 433      32.905 -28.529  20.252  1.00 80.21           O
ATOM   3422  C   SER D 433      33.275 -27.436  22.880  1.00 80.21           C
ATOM   3423  O   SER D 433      34.182 -27.563  23.699  1.00 80.21           O
ATOM   3424  N   LYS D 434      32.069 -28.016  23.040  1.00 82.15           N
ATOM   3425  CA  LYS D 434      31.662 -28.724  24.223  1.00 82.15           C
ATOM   3426  CB  LYS D 434      30.146 -28.952  24.234  1.00 82.15           C
ATOM   3427  CG  LYS D 434      29.611 -29.695  25.456  1.00 82.15           C
ATOM   3428  CD  LYS D 434      28.085 -29.711  25.494  1.00 82.15           C
ATOM   3429  CE  LYS D 434      27.499 -30.525  26.644  1.00 82.15           C
ATOM   3430  NZ  LYS D 434      27.251 -29.644  27.805  1.00 82.15           N
ATOM   3431  C   LYS D 434      32.307 -30.072  24.358  1.00 82.15           C
ATOM   3432  O   LYS D 434      32.544 -30.776  23.378  1.00 82.15           O
ATOM   3433  N   TYR D 435      32.645 -30.436  25.618  1.00152.39           N
ATOM   3434  CA  TYR D 435      33.119 -31.754  25.932  1.00152.39           C
ATOM   3435  CB  TYR D 435      34.649 -31.912  25.853  1.00152.39           C
ATOM   3436  CG  TYR D 435      35.296 -31.071  26.893  1.00152.39           C
ATOM   3437  CD1 TYR D 435      35.642 -29.767  26.625  1.00152.39           C
ATOM   3438  CD2 TYR D 435      35.560 -31.591  28.138  1.00152.39           C
ATOM   3439  CE1 TYR D 435      36.248 -28.998  27.590  1.00152.39           C
ATOM   3440  CE2 TYR D 435      36.165 -30.828  29.107  1.00152.39           C
ATOM   3441  CZ  TYR D 435      36.508 -29.527  28.832  1.00152.39           C
ATOM   3442  OH  TYR D 435      37.129 -28.738  29.822  1.00152.39           O
ATOM   3443  C   TYR D 435      32.646 -32.069  27.324  1.00152.39           C
ATOM   3444  O   TYR D 435      32.481 -31.165  28.143  1.00152.39           O
ATOM   3445  N   VAL D 436      32.404 -33.365  27.626  1.00 40.58           N
ATOM   3446  CA  VAL D 436      31.911 -33.733  28.927  1.00 40.58           C
ATOM   3447  CB  VAL D 436      30.581 -34.428  28.881  1.00 40.58           C
ATOM   3448  CG1 VAL D 436      30.204 -34.855  30.308  1.00 40.58           C
ATOM   3449  CG2 VAL D 436      29.557 -33.493  28.215  1.00 40.58           C
ATOM   3450  C   VAL D 436      32.874 -34.688  29.551  1.00 40.58           C
ATOM   3451  O   VAL D 436      33.426 -35.565  28.886  1.00 40.58           O
ATOM   3452  N   LYS D 437      33.103 -34.540  30.871  1.00127.74           N
ATOM   3453  CA  LYS D 437      34.041 -35.411  31.511  1.00127.74           C
ATOM   3454  CB  LYS D 437      35.140 -34.663  32.279  1.00127.74           C
ATOM   3455  CG  LYS D 437      36.136 -35.601  32.966  1.00127.74           C
ATOM   3456  CD  LYS D 437      37.415 -34.908  33.437  1.00127.74           C
ATOM   3457  CE  LYS D 437      38.437 -34.691  32.318  1.00127.74           C
ATOM   3458  NZ  LYS D 437      37.920 -33.708  31.340  1.00127.74           N
ATOM   3459  C   LYS D 437      33.326 -36.266  32.506  1.00127.74           C
ATOM   3460  O   LYS D 437      32.841 -35.790  33.532  1.00127.74           O
ATOM   3461  N   HIS D 438      33.245 -37.572  32.200  1.00114.01           N
ATOM   3462  CA  HIS D 438      32.705 -38.549  33.095  1.00114.01           C
ATOM   3463  ND1 HIS D 438      31.780 -39.535  30.089  1.00114.01           N
ATOM   3464  CG  HIS D 438      31.586 -40.038  31.355  0.00114.01           C
ATOM   3465  CB  HIS D 438      32.593 -39.947  32.461  0.00114.01           C
ATOM   3466  NE2 HIS D 438      29.762 -40.469  30.099  1.00114.01           N
ATOM   3467  CD2 HIS D 438      30.348 -40.605  31.344  1.00114.01           C
ATOM   3468  CE1 HIS D 438      30.659 -39.820  29.378  1.00114.01           C
ATOM   3469  C   HIS D 438      33.701 -38.661  34.201  1.00114.01           C
ATOM   3470  O   HIS D 438      33.362 -38.943  35.346  1.00114.01           O
ATOM   3471  N   GLY D 439      34.975 -38.423  33.847  1.00 67.16           N
ATOM   3472  CA  GLY D 439      36.127 -38.538  34.689  1.00 67.16           C
ATOM   3473  C   GLY D 439      37.014 -39.483  33.955  1.00 67.16           C
ATOM   3474  O   GLY D 439      38.141 -39.152  33.595  1.00 67.16           O
ATOM   3475  N   SER D 440      36.523 -40.705  33.708  1.00157.25           N
ATOM   3476  CA  SER D 440      37.297 -41.606  32.917  1.00157.25           C
ATOM   3477  CB  SER D 440      36.864 -43.069  33.097  1.00157.25           C
ATOM   3478  OG  SER D 440      37.080 -43.476  34.440  0.00157.25           O
ATOM   3479  C   SER D 440      37.107 -41.258  31.481  1.00157.25           C
ATOM   3480  O   SER D 440      38.050 -41.240  30.692  1.00157.25           O
ATOM   3481  N   LYS D 441      35.859 -40.924  31.110  1.00 73.19           N
ATOM   3482  CA  LYS D 441      35.604 -40.789  29.710  1.00 73.19           C
ATOM   3483  CB  LYS D 441      34.384 -41.600  29.246  1.00 73.19           C
ATOM   3484  CG  LYS D 441      34.220 -41.629  27.727  1.00 73.19           C
ATOM   3485  CD  LYS D 441      33.241 -42.694  27.238  0.00 73.19           C
ATOM   3486  CE  LYS D 441      33.085 -42.721  25.716  0.00 73.19           C
ATOM   3487  NZ  LYS D 441      32.287 -43.900  25.312  0.00 73.19           N
ATOM   3488  C   LYS D 441      35.362 -39.364  29.344  1.00 73.19           C
ATOM   3489  O   LYS D 441      34.786 -38.586  30.102  1.00 73.19           O
ATOM   3490  N   VAL D 442      35.826 -38.993  28.137  1.00 38.67           N
ATOM   3491  CA  VAL D 442      35.631 -37.663  27.649  1.00 38.67           C
ATOM   3492  CB  VAL D 442      36.920 -36.957  27.348  1.00 38.67           C
ATOM   3493  CG1 VAL D 442      36.600 -35.594  26.713  1.00 38.67           C
ATOM   3494  CG2 VAL D 442      37.740 -36.867  28.647  1.00 38.67           C
ATOM   3495  C   VAL D 442      34.862 -37.760  26.369  1.00 38.67           C
ATOM   3496  O   VAL D 442      35.180 -38.568  25.497  1.00 38.67           O
ATOM   3497  N   THR D 443      33.804 -36.936  26.233  1.00 34.22           N
ATOM   3498  CA  THR D 443      33.031 -36.952  25.024  1.00 34.22           C
ATOM   3499  CB  THR D 443      31.619 -37.415  25.236  1.00 34.22           C
ATOM   3500  OG1 THR D 443      31.616 -38.723  25.791  1.00 34.22           O
ATOM   3501  CG2 THR D 443      30.890 -37.416  23.881  1.00 34.22           C
ATOM   3502  C   THR D 443      32.990 -35.547  24.507  1.00 34.22           C
ATOM   3503  O   THR D 443      32.838 -34.596  25.273  1.00 34.22           O
ATOM   3504  N   SER D 444      33.126 -35.375  23.177  1.00 37.19           N
ATOM   3505  CA  SER D 444      33.138 -34.048  22.630  1.00 37.19           C
ATOM   3506  CB  SER D 444      34.347 -33.772  21.719  1.00 37.19           C
ATOM   3507  OG  SER D 444      35.551 -33.844  22.470  1.00 37.19           O
ATOM   3508  C   SER D 444      31.908 -33.858  21.800  1.00 37.19           C
ATOM   3509  O   SER D 444      31.386 -34.806  21.215  1.00 37.19           O
ATOM   3510  N   MET D 445      31.395 -32.609  21.772  1.00 80.04           N
ATOM   3511  CA  MET D 445      30.244 -32.288  20.976  1.00 80.04           C
ATOM   3512  CB  MET D 445      29.012 -31.910  21.819  1.00 80.04           C
ATOM   3513  CG  MET D 445      28.477 -33.060  22.676  1.00 80.04           C
ATOM   3514  SD  MET D 445      27.097 -32.603  23.768  1.00 80.04           S
ATOM   3515  CE  MET D 445      25.909 -32.375  22.416  1.00 80.04           C
ATOM   3516  C   MET D 445      30.597 -31.084  20.156  1.00 80.04           C
ATOM   3517  O   MET D 445      30.677 -29.967  20.666  1.00 80.04           O
ATOM   3518  N   CYS D 446      30.820 -31.300  18.848  1.00 66.85           N
ATOM   3519  CA  CYS D 446      31.161 -30.269  17.906  1.00 66.85           C
ATOM   3520  CB  CYS D 446      31.696 -30.832  16.582  1.00 66.85           C
ATOM   3521  SG  CYS D 446      33.272 -31.685  16.869  1.00 66.85           S
ATOM   3522  C   CYS D 446      29.961 -29.418  17.622  1.00 66.85           C
ATOM   3523  O   CYS D 446      30.085 -28.307  17.106  1.00 66.85           O
ATOM   3524  N   ASP D 447      28.760 -29.980  17.859  1.00 76.58           N
ATOM   3525  CA  ASP D 447      27.507 -29.311  17.648  1.00 76.58           C
ATOM   3526  CB  ASP D 447      26.294 -30.266  17.620  1.00 76.58           C
ATOM   3527  CG  ASP D 447      26.138 -30.945  18.974  1.00 76.58           C
ATOM   3528  OD1 ASP D 447      27.175 -31.146  19.661  1.00 76.58           O
ATOM   3529  OD2 ASP D 447      24.978 -31.272  19.343  1.00 76.58           O
ATOM   3530  C   ASP D 447      27.256 -28.266  18.700  1.00 76.58           C
ATOM   3531  O   ASP D 447      26.466 -27.352  18.473  1.00 76.58           O
ATOM   3532  N   GLN D 448      27.868 -28.390  19.898  1.00 71.08           N
ATOM   3533  CA  GLN D 448      27.561 -27.460  20.954  1.00 71.08           C
ATOM   3534  CB  GLN D 448      26.841 -28.097  22.153  1.00 71.08           C
ATOM   3535  CG  GLN D 448      25.435 -28.607  21.834  1.00 71.08           C
ATOM   3536  CD  GLN D 448      24.863 -29.193  23.119  1.00 71.08           C
ATOM   3537  OE1 GLN D 448      23.686 -29.024  23.426  1.00 71.08           O
ATOM   3538  NE2 GLN D 448      25.717 -29.908  23.900  1.00 71.08           N
ATOM   3539  C   GLN D 448      28.810 -26.823  21.489  1.00 71.08           C
ATOM   3540  O   GLN D 448      29.921 -27.156  21.082  1.00 71.08           O
ATOM   3541  N   THR D 449      28.642 -25.850  22.418  1.00 57.18           N
ATOM   3542  CA  THR D 449      29.775 -25.162  22.980  1.00 57.18           C
ATOM   3543  CB  THR D 449      29.868 -23.713  22.577  1.00 57.18           C
ATOM   3544  OG1 THR D 449      28.750 -22.996  23.080  1.00 57.18           O
ATOM   3545  CG2 THR D 449      29.920 -23.609  21.040  1.00 57.18           C
ATOM   3546  C   THR D 449      29.685 -25.179  24.478  1.00 57.18           C
ATOM   3547  O   THR D 449      28.631 -25.444  25.056  1.00 57.18           O
ATOM   3548  N   GLN D 450      30.827 -24.946  25.161  1.00112.25           N
ATOM   3549  CA  GLN D 450      30.745 -24.767  26.581  1.00112.25           C
ATOM   3550  CB  GLN D 450      31.987 -25.106  27.424  1.00112.25           C
ATOM   3551  CG  GLN D 450      31.978 -26.564  27.896  1.00112.25           C
ATOM   3552  CD  GLN D 450      30.866 -26.678  28.943  1.00112.25           C
ATOM   3553  OE1 GLN D 450      29.845 -25.999  28.860  1.00112.25           O
ATOM   3554  NE2 GLN D 450      31.072 -27.548  29.968  1.00112.25           N
ATOM   3555  C   GLN D 450      30.348 -23.347  26.788  1.00112.25           C
ATOM   3556  O   GLN D 450      30.079 -22.630  25.825  1.00112.25           O
ATOM   3557  N   LEU D 451      30.239 -22.907  28.051  1.00 49.96           N
ATOM   3558  CA  LEU D 451      29.799 -21.558  28.256  1.00 49.96           C
ATOM   3559  CB  LEU D 451      29.586 -21.195  29.738  1.00 49.96           C
ATOM   3560  CG  LEU D 451      29.049 -19.767  29.953  1.00 49.96           C
ATOM   3561  CD1 LEU D 451      27.655 -19.600  29.323  1.00 49.96           C
ATOM   3562  CD2 LEU D 451      29.070 -19.380  31.440  1.00 49.96           C
ATOM   3563  C   LEU D 451      30.844 -20.656  27.678  1.00 49.96           C
ATOM   3564  O   LEU D 451      32.035 -20.846  27.919  1.00 49.96           O
ATOM   3565  N   GLY D 452      30.412 -19.639  26.898  1.00 45.95           N
ATOM   3566  CA  GLY D 452      31.340 -18.766  26.237  1.00 45.95           C
ATOM   3567  C   GLY D 452      31.104 -17.339  26.633  1.00 45.95           C
ATOM   3568  O   GLY D 452      30.214 -17.028  27.426  1.00 45.95           O
ATOM   3569  N   TRP D 453      31.923 -16.432  26.055  1.00 97.02           N
ATOM   3570  CA  TRP D 453      31.890 -15.041  26.403  1.00 97.02           C
ATOM   3571  CB  TRP D 453      33.288 -14.531  26.794  1.00 97.02           C
ATOM   3572  CG  TRP D 453      33.949 -15.279  27.929  1.00 97.02           C
ATOM   3573  CD2 TRP D 453      34.592 -16.552  27.768  1.00 97.02           C
ATOM   3574  CD1 TRP D 453      34.076 -14.952  29.246  1.00 97.02           C
ATOM   3575  NE1 TRP D 453      34.774 -15.932  29.912  1.00 97.02           N
ATOM   3576  CE2 TRP D 453      35.095 -16.926  29.015  1.00 97.02           C
ATOM   3577  CE3 TRP D 453      34.754 -17.342  26.671  1.00 97.02           C
ATOM   3578  CZ2 TRP D 453      35.775 -18.099  29.187  1.00 97.02           C
ATOM   3579  CZ3 TRP D 453      35.430 -18.527  26.859  1.00 97.02           C
ATOM   3580  CH2 TRP D 453      35.937 -18.906  28.085  1.00 97.02           C
ATOM   3581  C   TRP D 453      31.519 -14.247  25.181  1.00 97.02           C
ATOM   3582  O   TRP D 453      32.054 -14.470  24.095  1.00 97.02           O
ATOM   3583  N   ALA D 454      30.582 -13.288  25.335  1.00 42.58           N
ATOM   3584  CA  ALA D 454      30.224 -12.405  24.262  1.00 42.58           C
ATOM   3585  CB  ALA D 454      28.784 -12.595  23.755  1.00 42.58           C
ATOM   3586  C   ALA D 454      30.317 -11.026  24.837  1.00 42.58           C
ATOM   3587  O   ALA D 454      29.933 -10.802  25.983  1.00 42.58           O
ATOM   3588  N   HIS D 455      30.860 -10.065  24.063  1.00 61.99           N
ATOM   3589  CA  HIS D 455      30.985  -8.716  24.541  1.00 61.99           C
ATOM   3590  ND1 HIS D 455      34.126 -10.130  24.857  1.00 61.99           N
ATOM   3591  CG  HIS D 455      33.532  -8.894  24.703  1.00 61.99           C
ATOM   3592  CB  HIS D 455      32.254  -8.482  25.384  1.00 61.99           C
ATOM   3593  NE2 HIS D 455      35.427  -8.974  23.474  1.00 61.99           N
ATOM   3594  CD2 HIS D 455      34.342  -8.205  23.855  1.00 61.99           C
ATOM   3595  CE1 HIS D 455      35.252 -10.123  24.102  1.00 61.99           C
ATOM   3596  C   HIS D 455      31.097  -7.832  23.342  1.00 61.99           C
ATOM   3597  O   HIS D 455      31.467  -8.284  22.261  1.00 61.99           O
ATOM   3598  N   SER D 456      30.789  -6.531  23.506  1.00 69.78           N
ATOM   3599  CA  SER D 456      30.885  -5.633  22.393  1.00 69.78           C
ATOM   3600  CB  SER D 456      30.341  -4.224  22.689  1.00 69.78           C
ATOM   3601  OG  SER D 456      30.476  -3.398  21.542  1.00 69.78           O
ATOM   3602  C   SER D 456      32.339  -5.504  22.062  1.00 69.78           C
ATOM   3603  O   SER D 456      33.205  -5.875  22.852  1.00 69.78           O
ATOM   3604  N   THR D 457      32.642  -4.941  20.877  1.00 56.23           N
ATOM   3605  CA  THR D 457      33.987  -4.823  20.382  1.00 56.23           C
ATOM   3606  CB  THR D 457      34.051  -4.138  19.048  1.00 56.23           C
ATOM   3607  OG1 THR D 457      33.543  -2.816  19.148  1.00 56.23           O
ATOM   3608  CG2 THR D 457      33.224  -4.951  18.035  1.00 56.23           C
ATOM   3609  C   THR D 457      34.826  -4.023  21.346  1.00 56.23           C
ATOM   3610  O   THR D 457      36.034  -4.228  21.437  1.00 56.23           O
ATOM   3611  N   ASP D 458      34.224  -3.041  22.041  1.00 72.33           N
ATOM   3612  CA  ASP D 458      34.910  -2.193  22.989  1.00 72.33           C
ATOM   3613  CB  ASP D 458      34.087  -0.961  23.404  1.00 72.33           C
ATOM   3614  CG  ASP D 458      34.008  -0.017  22.213  1.00 72.33           C
ATOM   3615  OD1 ASP D 458      33.761  -0.510  21.080  1.00 72.33           O
ATOM   3616  OD2 ASP D 458      34.180   1.213  22.424  1.00 72.33           O
ATOM   3617  C   ASP D 458      35.272  -2.926  24.253  1.00 72.33           C
ATOM   3618  O   ASP D 458      36.189  -2.509  24.957  1.00 72.33           O
ATOM   3619  N   ASN D 459      34.561  -4.030  24.558  1.00149.93           N
ATOM   3620  CA  ASN D 459      34.628  -4.846  25.749  1.00149.93           C
ATOM   3621  CB  ASN D 459      35.988  -5.517  26.099  1.00149.93           C
ATOM   3622  CG  ASN D 459      37.091  -4.555  26.510  1.00149.93           C
ATOM   3623  OD1 ASN D 459      37.940  -4.185  25.700  1.00149.93           O
ATOM   3624  ND2 ASN D 459      37.093  -4.146  27.807  1.00149.93           N
ATOM   3625  C   ASN D 459      33.991  -4.193  26.945  1.00149.93           C
ATOM   3626  O   ASN D 459      34.354  -4.466  28.089  1.00149.93           O
ATOM   3627  N   SER D 460      33.003  -3.302  26.699  1.00 60.74           N
ATOM   3628  CA  SER D 460      32.226  -2.675  27.741  1.00 60.74           C
ATOM   3629  CB  SER D 460      31.441  -1.452  27.233  1.00 60.74           C
ATOM   3630  OG  SER D 460      30.539  -1.833  26.204  1.00 60.74           O
ATOM   3631  C   SER D 460      31.239  -3.636  28.358  1.00 60.74           C
ATOM   3632  O   SER D 460      31.360  -3.999  29.528  1.00 60.74           O
ATOM   3633  N   ASN D 461      30.240  -4.099  27.568  1.00 58.52           N
ATOM   3634  CA  ASN D 461      29.210  -4.949  28.103  1.00 58.52           C
ATOM   3635  CB  ASN D 461      27.792  -4.601  27.616  1.00 58.52           C
ATOM   3636  CG  ASN D 461      27.373  -3.289  28.270  1.00 58.52           C
ATOM   3637  OD1 ASN D 461      28.208  -2.478  28.666  1.00 58.52           O
ATOM   3638  ND2 ASN D 461      26.037  -3.078  28.403  1.00 58.52           N
ATOM   3639  C   ASN D 461      29.499  -6.367  27.707  1.00 58.52           C
ATOM   3640  O   ASN D 461      29.844  -6.650  26.560  1.00 58.52           O
ATOM   3641  N   TRP D 462      29.355  -7.293  28.682  1.00 92.05           N
ATOM   3642  CA  TRP D 462      29.657  -8.690  28.509  1.00 92.05           C
ATOM   3643  CB  TRP D 462      30.857  -9.155  29.357  1.00 92.05           C
ATOM   3644  CG  TRP D 462      32.203  -8.629  28.917  1.00 92.05           C
ATOM   3645  CD2 TRP D 462      33.350  -9.457  28.671  1.00 92.05           C
ATOM   3646  CD1 TRP D 462      32.612  -7.340  28.741  1.00 92.05           C
ATOM   3647  NE1 TRP D 462      33.937  -7.312  28.383  1.00 92.05           N
ATOM   3648  CE2 TRP D 462      34.408  -8.608  28.346  1.00 92.05           C
ATOM   3649  CE3 TRP D 462      33.512 -10.813  28.724  1.00 92.05           C
ATOM   3650  CZ2 TRP D 462      35.649  -9.104  28.069  1.00 92.05           C
ATOM   3651  CZ3 TRP D 462      34.763 -11.310  28.434  1.00 92.05           C
ATOM   3652  CH2 TRP D 462      35.809 -10.471  28.114  1.00 92.05           C
ATOM   3653  C   TRP D 462      28.492  -9.522  28.956  1.00 92.05           C
ATOM   3654  O   TRP D 462      27.631  -9.067  29.706  1.00 92.05           O
ATOM   3655  N   GLN D 463      28.436 -10.778  28.456  1.00129.37           N
ATOM   3656  CA  GLN D 463      27.434 -11.736  28.839  1.00129.37           C
ATOM   3657  CB  GLN D 463      26.109 -11.646  28.059  1.00129.37           C
ATOM   3658  CG  GLN D 463      25.338 -10.341  28.265  1.00129.37           C
ATOM   3659  CD  GLN D 463      25.621  -9.441  27.071  1.00129.37           C
ATOM   3660  OE1 GLN D 463      25.533  -8.218  27.163  1.00129.37           O
ATOM   3661  NE2 GLN D 463      25.955 -10.066  25.911  1.00129.37           N
ATOM   3662  C   GLN D 463      27.997 -13.102  28.565  1.00129.37           C
ATOM   3663  O   GLN D 463      29.050 -13.238  27.943  1.00129.37           O
ATOM   3664  N   CYS D 464      27.304 -14.157  29.043  1.00 46.11           N
ATOM   3665  CA  CYS D 464      27.735 -15.515  28.849  1.00 46.11           C
ATOM   3666  CB  CYS D 464      27.799 -16.306  30.164  1.00 46.11           C
ATOM   3667  SG  CYS D 464      28.957 -15.520  31.318  1.00 46.11           S
ATOM   3668  C   CYS D 464      26.715 -16.169  27.966  1.00 46.11           C
ATOM   3669  O   CYS D 464      25.542 -15.804  28.010  1.00 46.11           O
ATOM   3670  N   TYR D 465      27.137 -17.120  27.102  1.00 64.57           N
ATOM   3671  CA  TYR D 465      26.172 -17.762  26.252  1.00 64.57           C
ATOM   3672  CB  TYR D 465      26.004 -17.084  24.880  1.00 64.57           C
ATOM   3673  CG  TYR D 465      27.251 -17.279  24.082  1.00 64.57           C
ATOM   3674  CD1 TYR D 465      28.347 -16.466  24.265  1.00 64.57           C
ATOM   3675  CD2 TYR D 465      27.320 -18.277  23.136  1.00 64.57           C
ATOM   3676  CE1 TYR D 465      29.490 -16.652  23.521  1.00 64.57           C
ATOM   3677  CE2 TYR D 465      28.459 -18.467  22.389  1.00 64.57           C
ATOM   3678  CZ  TYR D 465      29.549 -17.652  22.581  1.00 64.57           C
ATOM   3679  OH  TYR D 465      30.721 -17.839  21.817  1.00 64.57           O
ATOM   3680  C   TYR D 465      26.577 -19.181  25.985  1.00 64.57           C
ATOM   3681  O   TYR D 465      27.708 -19.585  26.252  1.00 64.57           O
ATOM   3682  N   TYR D 466      25.622 -19.997  25.487  1.00164.11           N
ATOM   3683  CA  TYR D 466      25.964 -21.320  25.053  1.00164.11           C
ATOM   3684  CB  TYR D 466      25.556 -22.473  25.996  1.00164.11           C
ATOM   3685  CG  TYR D 466      24.081 -22.560  26.170  1.00164.11           C
ATOM   3686  CD1 TYR D 466      23.302 -23.207  25.240  1.00164.11           C
ATOM   3687  CD2 TYR D 466      23.483 -22.016  27.283  1.00164.11           C
ATOM   3688  CE1 TYR D 466      21.940 -23.296  25.412  1.00164.11           C
ATOM   3689  CE2 TYR D 466      22.123 -22.102  27.459  1.00164.11           C
ATOM   3690  CZ  TYR D 466      21.350 -22.743  26.522  1.00164.11           C
ATOM   3691  OH  TYR D 466      19.953 -22.834  26.700  1.00164.11           O
ATOM   3692  C   TYR D 466      25.345 -21.488  23.704  1.00164.11           C
ATOM   3693  O   TYR D 466      24.272 -20.951  23.432  1.00164.11           O
ATOM   3694  N   ALA D 467      26.029 -22.219  22.802  1.00 38.11           N
ATOM   3695  CA  ALA D 467      25.534 -22.323  21.461  1.00 38.11           C
ATOM   3696  CB  ALA D 467      26.509 -21.775  20.405  1.00 38.11           C
ATOM   3697  C   ALA D 467      25.271 -23.748  21.111  1.00 38.11           C
ATOM   3698  O   ALA D 467      25.940 -24.666  21.584  1.00 38.11           O
ATOM   3699  N   THR D 468      24.237 -23.953  20.273  1.00 31.87           N
ATOM   3700  CA  THR D 468      23.920 -25.261  19.793  1.00 31.87           C
ATOM   3701  CB  THR D 468      22.617 -25.793  20.313  1.00 31.87           C
ATOM   3702  OG1 THR D 468      22.632 -25.824  21.732  1.00 31.87           O
ATOM   3703  CG2 THR D 468      22.410 -27.213  19.758  1.00 31.87           C
ATOM   3704  C   THR D 468      23.770 -25.132  18.317  1.00 31.87           C
ATOM   3705  O   THR D 468      23.179 -24.170  17.827  1.00 31.87           O
ATOM   3706  N   LYS D 469      24.323 -26.100  17.566  1.00 84.88           N
ATOM   3707  CA  LYS D 469      24.177 -26.061  16.150  1.00 84.88           C
ATOM   3708  CB  LYS D 469      25.085 -27.069  15.428  1.00 84.88           C
ATOM   3709  CG  LYS D 469      25.171 -26.856  13.918  1.00 84.88           C
ATOM   3710  CD  LYS D 469      26.360 -27.578  13.282  1.00 84.88           C
ATOM   3711  CE  LYS D 469      26.332 -27.590  11.753  1.00 84.88           C
ATOM   3712  NZ  LYS D 469      25.311 -28.550  11.277  1.00 84.88           N
ATOM   3713  C   LYS D 469      22.751 -26.402  15.912  1.00 84.88           C
ATOM   3714  O   LYS D 469      22.213 -27.349  16.485  1.00 84.88           O
ATOM   3715  N   MET D 470      22.149 -25.658  14.979  1.00162.92           N
ATOM   3716  CA  MET D 470      20.760 -25.633  14.662  1.00162.92           C
ATOM   3717  CB  MET D 470      20.407 -24.600  13.579  1.00162.92           C
ATOM   3718  CG  MET D 470      18.914 -24.530  13.245  1.00162.92           C
ATOM   3719  SD  MET D 470      17.873 -23.797  14.545  1.00162.92           S
ATOM   3720  CE  MET D 470      18.470 -22.099  14.301  1.00162.92           C
ATOM   3721  C   MET D 470      20.375 -26.945  14.173  1.00162.92           C
ATOM   3722  O   MET D 470      19.187 -27.156  13.999  1.00162.92           O
ATOM   3723  N   HIS D 471      21.378 -27.753  13.799  1.00293.83           N
ATOM   3724  CA  HIS D 471      21.255 -29.079  13.275  1.00293.83           C
ATOM   3725  ND1 HIS D 471      19.727 -32.145  13.526  1.00293.83           N
ATOM   3726  CG  HIS D 471      19.710 -31.067  12.669  1.00293.83           C
ATOM   3727  CB  HIS D 471      19.815 -29.637  13.113  1.00293.83           C
ATOM   3728  NE2 HIS D 471      19.452 -32.968  11.478  1.00293.83           N
ATOM   3729  CD2 HIS D 471      19.543 -31.588  11.422  1.00293.83           C
ATOM   3730  CE1 HIS D 471      19.569 -33.256  12.762  1.00293.83           C
ATOM   3731  C   HIS D 471      21.900 -28.912  11.958  1.00293.83           C
ATOM   3732  O   HIS D 471      22.603 -29.788  11.458  1.00293.83           O
ATOM   3733  N   PRO D 472      21.694 -27.742  11.404  1.00206.82           N
ATOM   3734  CA  PRO D 472      22.416 -27.610  10.185  1.00206.82           C
ATOM   3735  CD  PRO D 472      20.294 -27.410  11.145  1.00206.82           C
ATOM   3736  CB  PRO D 472      21.407 -27.579   9.035  1.00206.82           C
ATOM   3737  CG  PRO D 472      20.056 -27.858   9.700  1.00206.82           C
ATOM   3738  C   PRO D 472      23.167 -26.329  10.241  1.00206.82           C
ATOM   3739  O   PRO D 472      24.011 -26.182  11.161  1.00206.82           O
ATOM   3740  OXT PRO D 472      22.917 -25.457   9.366  1.00206.82           O
TER    3741      PRO D 472
ATOM   3742  N   PHE E 473      60.097  -5.851  -0.713  1.00144.89           N
ATOM   3743  CA  PHE E 473      60.358  -6.858   0.334  1.00144.89           C
ATOM   3744  CB  PHE E 473      59.296  -7.960   0.255  1.00144.89           C
ATOM   3745  CG  PHE E 473      58.025  -7.213   0.462  1.00144.89           C
ATOM   3746  CD1 PHE E 473      57.582  -6.913   1.729  1.00144.89           C
ATOM   3747  CD2 PHE E 473      57.287  -6.789  -0.621  1.00144.89           C
ATOM   3748  CE1 PHE E 473      56.414  -6.211   1.914  1.00144.89           C
ATOM   3749  CE2 PHE E 473      56.119  -6.087  -0.443  1.00144.89           C
ATOM   3750  CZ  PHE E 473      55.681  -5.799   0.827  1.00144.89           C
ATOM   3751  C   PHE E 473      61.732  -7.420   0.180  1.00144.89           C
ATOM   3752  O   PHE E 473      62.171  -7.774  -0.915  1.00144.89           O
ATOM   3753  N   PRO E 474      62.409  -7.469   1.297  1.00 73.22           N
ATOM   3754  CA  PRO E 474      63.779  -7.907   1.315  1.00 73.22           C
ATOM   3755  CD  PRO E 474      62.152  -6.471   2.323  1.00 73.22           C
ATOM   3756  CB  PRO E 474      64.359  -7.420   2.640  1.00 73.22           C
ATOM   3757  CG  PRO E 474      63.514  -6.182   2.974  1.00 73.22           C
ATOM   3758  C   PRO E 474      63.943  -9.374   1.116  1.00 73.22           C
ATOM   3759  O   PRO E 474      62.981 -10.122   1.274  1.00 73.22           O
ATOM   3760  N   LYS E 475      65.156  -9.773   0.690  1.00142.16           N
ATOM   3761  CA  LYS E 475      65.541 -11.137   0.496  1.00142.16           C
ATOM   3762  CB  LYS E 475      66.893 -11.260  -0.220  1.00142.16           C
ATOM   3763  CG  LYS E 475      66.907 -10.588  -1.594  1.00142.16           C
ATOM   3764  CD  LYS E 475      65.864 -11.142  -2.566  1.00142.16           C
ATOM   3765  CE  LYS E 475      66.165 -12.564  -3.045  1.00142.16           C
ATOM   3766  NZ  LYS E 475      65.705 -13.545  -2.037  1.00142.16           N
ATOM   3767  C   LYS E 475      65.687 -11.788   1.833  1.00142.16           C
ATOM   3768  O   LYS E 475      65.362 -12.963   1.998  1.00142.16           O
ATOM   3769  N   GLN E 476      66.218 -11.037   2.823  1.00 43.69           N
ATOM   3770  CA  GLN E 476      66.445 -11.589   4.128  1.00 43.69           C
ATOM   3771  CB  GLN E 476      67.923 -11.917   4.403  1.00 43.69           C
ATOM   3772  CG  GLN E 476      68.170 -12.507   5.793  1.00 43.69           C
ATOM   3773  CD  GLN E 476      69.660 -12.785   5.937  1.00 43.69           C
ATOM   3774  OE1 GLN E 476      70.334 -13.136   4.970  1.00 43.69           O
ATOM   3775  NE2 GLN E 476      70.194 -12.624   7.178  1.00 43.69           N
ATOM   3776  C   GLN E 476      66.006 -10.606   5.166  1.00 43.69           C
ATOM   3777  O   GLN E 476      66.025  -9.398   4.935  1.00 43.69           O
ATOM   3778  N   PHE E 477      65.565 -11.112   6.338  1.00 60.84           N
ATOM   3779  CA  PHE E 477      65.191 -10.224   7.403  1.00 60.84           C
ATOM   3780  CB  PHE E 477      63.732  -9.737   7.334  1.00 60.84           C
ATOM   3781  CG  PHE E 477      63.575  -8.688   8.383  1.00 60.84           C
ATOM   3782  CD1 PHE E 477      63.232  -9.021   9.673  1.00 60.84           C
ATOM   3783  CD2 PHE E 477      63.782  -7.364   8.073  1.00 60.84           C
ATOM   3784  CE1 PHE E 477      63.092  -8.047  10.635  1.00 60.84           C
ATOM   3785  CE2 PHE E 477      63.644  -6.386   9.030  1.00 60.84           C
ATOM   3786  CZ  PHE E 477      63.297  -6.727  10.315  1.00 60.84           C
ATOM   3787  C   PHE E 477      65.369 -10.929   8.716  1.00 60.84           C
ATOM   3788  O   PHE E 477      65.136 -12.132   8.834  1.00 60.84           O
ATOM   3789  N   ASP E 478      65.809 -10.177   9.746  1.00 88.54           N
ATOM   3790  CA  ASP E 478      65.993 -10.720  11.061  1.00 88.54           C
ATOM   3791  CB  ASP E 478      67.428 -11.230  11.297  1.00 88.54           C
ATOM   3792  CG  ASP E 478      67.478 -12.047  12.582  1.00 88.54           C
ATOM   3793  OD1 ASP E 478      66.565 -11.883  13.435  1.00 88.54           O
ATOM   3794  OD2 ASP E 478      68.437 -12.852  12.725  1.00 88.54           O
ATOM   3795  C   ASP E 478      65.737  -9.592  12.019  1.00 88.54           C
ATOM   3796  O   ASP E 478      66.468  -8.604  12.034  1.00 88.54           O
ATOM   3797  N   TRP E 479      64.691  -9.716  12.857  1.00113.99           N
ATOM   3798  CA  TRP E 479      64.324  -8.674  13.776  1.00113.99           C
ATOM   3799  CB  TRP E 479      62.947  -8.837  14.434  1.00113.99           C
ATOM   3800  CG  TRP E 479      61.839  -8.368  13.525  1.00113.99           C
ATOM   3801  CD2 TRP E 479      61.581  -6.979  13.263  1.00113.99           C
ATOM   3802  CD1 TRP E 479      60.935  -9.074  12.790  1.00113.99           C
ATOM   3803  NE1 TRP E 479      60.122  -8.210  12.091  1.00113.99           N
ATOM   3804  CE2 TRP E 479      60.511  -6.917  12.373  1.00113.99           C
ATOM   3805  CE3 TRP E 479      62.190  -5.847  13.726  1.00113.99           C
ATOM   3806  CZ2 TRP E 479      60.031  -5.717  11.930  1.00113.99           C
ATOM   3807  CZ3 TRP E 479      61.702  -4.639  13.280  1.00113.99           C
ATOM   3808  CH2 TRP E 479      60.642  -4.576  12.400  1.00113.99           C
ATOM   3809  C   TRP E 479      65.362  -8.474  14.830  1.00113.99           C
ATOM   3810  O   TRP E 479      65.350  -7.454  15.519  1.00113.99           O
ATOM   3811  N   ARG E 480      66.202  -9.494  15.067  1.00101.91           N
ATOM   3812  CA  ARG E 480      67.279  -9.400  16.009  1.00101.91           C
ATOM   3813  CB  ARG E 480      67.947 -10.758  16.269  1.00101.91           C
ATOM   3814  CG  ARG E 480      67.006 -11.757  16.947  1.00101.91           C
ATOM   3815  CD  ARG E 480      67.617 -13.146  17.124  1.00101.91           C
ATOM   3816  NE  ARG E 480      67.910 -13.666  15.760  1.00101.91           N
ATOM   3817  CZ  ARG E 480      68.572 -14.848  15.603  1.00101.91           C
ATOM   3818  NH1 ARG E 480      68.946 -15.572  16.698  1.00101.91           N
ATOM   3819  NH2 ARG E 480      68.859 -15.305  14.349  1.00101.91           N
ATOM   3820  C   ARG E 480      68.315  -8.457  15.481  1.00101.91           C
ATOM   3821  O   ARG E 480      68.977  -7.765  16.252  1.00101.91           O
ATOM   3822  N   ASN E 481      68.527  -8.432  14.149  1.00 66.56           N
ATOM   3823  CA  ASN E 481      69.544  -7.553  13.651  1.00 66.56           C
ATOM   3824  CB  ASN E 481      70.783  -8.320  13.155  1.00 66.56           C
ATOM   3825  CG  ASN E 481      71.905  -7.332  12.879  1.00 66.56           C
ATOM   3826  OD1 ASN E 481      71.686  -6.124  12.810  1.00 66.56           O
ATOM   3827  ND2 ASN E 481      73.146  -7.860  12.706  1.00 66.56           N
ATOM   3828  C   ASN E 481      69.019  -6.765  12.494  1.00 66.56           C
ATOM   3829  O   ASN E 481      69.121  -7.189  11.343  1.00 66.56           O
ATOM   3830  N   VAL E 482      68.453  -5.576  12.769  1.00129.87           N
ATOM   3831  CA  VAL E 482      68.045  -4.717  11.703  1.00129.87           C
ATOM   3832  CB  VAL E 482      66.614  -4.272  11.836  1.00129.87           C
ATOM   3833  CG1 VAL E 482      66.375  -3.766  13.268  1.00129.87           C
ATOM   3834  CG2 VAL E 482      66.319  -3.225  10.749  1.00129.87           C
ATOM   3835  C   VAL E 482      68.967  -3.541  11.790  1.00129.87           C
ATOM   3836  O   VAL E 482      68.759  -2.610  12.566  1.00129.87           O
ATOM   3837  N   SER E 483      70.016  -3.548  10.951  1.00 54.42           N
ATOM   3838  CA  SER E 483      70.990  -2.498  10.982  1.00 54.42           C
ATOM   3839  CB  SER E 483      70.419  -1.128  10.574  1.00 54.42           C
ATOM   3840  OG  SER E 483      69.995  -1.160   9.219  1.00 54.42           O
ATOM   3841  C   SER E 483      71.580  -2.372  12.361  1.00 54.42           C
ATOM   3842  O   SER E 483      71.727  -1.268  12.884  1.00 54.42           O
ATOM   3843  N   ASN E 484      71.961  -3.520  12.959  1.00 80.98           N
ATOM   3844  CA  ASN E 484      72.616  -3.634  14.239  1.00 80.98           C
ATOM   3845  CB  ASN E 484      73.801  -2.665  14.392  1.00 80.98           C
ATOM   3846  CG  ASN E 484      74.909  -3.121  13.453  1.00 80.98           C
ATOM   3847  OD1 ASN E 484      75.402  -2.349  12.632  1.00 80.98           O
ATOM   3848  ND2 ASN E 484      75.318  -4.412  13.579  1.00 80.98           N
ATOM   3849  C   ASN E 484      71.688  -3.400  15.401  1.00 80.98           C
ATOM   3850  O   ASN E 484      72.121  -3.470  16.549  1.00 80.98           O
ATOM   3851  N   VAL E 485      70.382  -3.175  15.177  1.00 48.48           N
ATOM   3852  CA  VAL E 485      69.519  -2.990  16.317  1.00 48.48           C
ATOM   3853  CB  VAL E 485      68.464  -1.944  16.105  1.00 48.48           C
ATOM   3854  CG1 VAL E 485      67.538  -1.924  17.333  1.00 48.48           C
ATOM   3855  CG2 VAL E 485      69.157  -0.601  15.822  1.00 48.48           C
ATOM   3856  C   VAL E 485      68.803  -4.285  16.598  1.00 48.48           C
ATOM   3857  O   VAL E 485      68.458  -5.019  15.672  1.00 48.48           O
ATOM   3858  N   ASN E 486      68.566  -4.603  17.894  1.00 76.10           N
ATOM   3859  CA  ASN E 486      67.884  -5.821  18.265  1.00 76.10           C
ATOM   3860  CB  ASN E 486      68.658  -6.664  19.292  1.00 76.10           C
ATOM   3861  CG  ASN E 486      67.837  -7.909  19.597  1.00 76.10           C
ATOM   3862  OD1 ASN E 486      67.351  -8.589  18.700  1.00 76.10           O
ATOM   3863  ND2 ASN E 486      67.668  -8.208  20.917  1.00 76.10           N
ATOM   3864  C   ASN E 486      66.556  -5.488  18.895  1.00 76.10           C
ATOM   3865  O   ASN E 486      66.486  -4.740  19.869  1.00 76.10           O
ATOM   3866  N   TYR E 487      65.465  -5.948  18.250  1.00136.83           N
ATOM   3867  CA  TYR E 487      64.078  -5.850  18.629  1.00136.83           C
ATOM   3868  CB  TYR E 487      63.161  -5.605  17.429  1.00136.83           C
ATOM   3869  CG  TYR E 487      63.490  -4.208  17.028  1.00136.83           C
ATOM   3870  CD1 TYR E 487      62.905  -3.150  17.685  1.00136.83           C
ATOM   3871  CD2 TYR E 487      64.391  -3.949  16.019  1.00136.83           C
ATOM   3872  CE1 TYR E 487      63.200  -1.854  17.335  1.00136.83           C
ATOM   3873  CE2 TYR E 487      64.690  -2.653  15.666  1.00136.83           C
ATOM   3874  CZ  TYR E 487      64.094  -1.604  16.323  1.00136.83           C
ATOM   3875  OH  TYR E 487      64.399  -0.274  15.963  1.00136.83           O
ATOM   3876  C   TYR E 487      63.534  -6.969  19.489  1.00136.83           C
ATOM   3877  O   TYR E 487      62.445  -6.834  20.043  1.00136.83           O
ATOM   3878  N   VAL E 488      64.172  -8.156  19.510  1.00 65.86           N
ATOM   3879  CA  VAL E 488      63.580  -9.279  20.194  1.00 65.86           C
ATOM   3880  CB  VAL E 488      63.892 -10.583  19.515  1.00 65.86           C
ATOM   3881  CG1 VAL E 488      63.234 -11.730  20.300  1.00 65.86           C
ATOM   3882  CG2 VAL E 488      63.434 -10.480  18.051  1.00 65.86           C
ATOM   3883  C   VAL E 488      64.051  -9.386  21.620  1.00 65.86           C
ATOM   3884  O   VAL E 488      65.218  -9.159  21.938  1.00 65.86           O
ATOM   3885  N   SER E 489      63.116  -9.753  22.526  1.00 53.28           N
ATOM   3886  CA  SER E 489      63.405  -9.914  23.928  1.00 53.28           C
ATOM   3887  CB  SER E 489      62.139 -10.001  24.784  1.00 53.28           C
ATOM   3888  OG  SER E 489      61.381 -11.133  24.384  1.00 53.28           O
ATOM   3889  C   SER E 489      64.142 -11.209  24.092  1.00 53.28           C
ATOM   3890  O   SER E 489      64.167 -12.029  23.179  1.00 53.28           O
ATOM   3891  N   PRO E 490      64.719 -11.423  25.251  1.00 71.44           N
ATOM   3892  CA  PRO E 490      65.538 -12.588  25.473  1.00 71.44           C
ATOM   3893  CD  PRO E 490      65.152 -10.300  26.069  1.00 71.44           C
ATOM   3894  CB  PRO E 490      66.284 -12.329  26.778  1.00 71.44           C
ATOM   3895  CG  PRO E 490      66.390 -10.795  26.835  1.00 71.44           C
ATOM   3896  C   PRO E 490      64.812 -13.894  25.451  1.00 71.44           C
ATOM   3897  O   PRO E 490      63.602 -13.929  25.671  1.00 71.44           O
ATOM   3898  N   VAL E 491      65.556 -14.979  25.156  1.00 38.56           N
ATOM   3899  CA  VAL E 491      65.014 -16.306  25.116  1.00 38.56           C
ATOM   3900  CB  VAL E 491      65.960 -17.324  24.545  1.00 38.56           C
ATOM   3901  CG1 VAL E 491      65.304 -18.713  24.633  1.00 38.56           C
ATOM   3902  CG2 VAL E 491      66.337 -16.900  23.116  1.00 38.56           C
ATOM   3903  C   VAL E 491      64.735 -16.708  26.528  1.00 38.56           C
ATOM   3904  O   VAL E 491      65.467 -16.340  27.444  1.00 38.56           O
ATOM   3905  N   ARG E 492      63.648 -17.478  26.728  1.00153.79           N
ATOM   3906  CA  ARG E 492      63.223 -17.912  28.031  1.00153.79           C
ATOM   3907  CB  ARG E 492      61.806 -17.439  28.392  1.00153.79           C
ATOM   3908  CG  ARG E 492      61.652 -15.938  28.601  1.00153.79           C
ATOM   3909  CD  ARG E 492      61.642 -15.557  30.078  1.00153.79           C
ATOM   3910  NE  ARG E 492      60.556 -16.333  30.739  1.00153.79           N
ATOM   3911  CZ  ARG E 492      59.727 -15.685  31.603  1.00153.79           C
ATOM   3912  NH1 ARG E 492      59.870 -14.343  31.774  1.00153.79           N
ATOM   3913  NH2 ARG E 492      58.766 -16.365  32.296  1.00153.79           N
ATOM   3914  C   ARG E 492      63.082 -19.401  28.002  1.00153.79           C
ATOM   3915  O   ARG E 492      63.160 -20.027  26.946  1.00153.79           O
ATOM   3916  N   ASN E 493      62.884 -20.007  29.193  1.00 45.31           N
ATOM   3917  CA  ASN E 493      62.667 -21.423  29.267  1.00 45.31           C
ATOM   3918  CB  ASN E 493      63.701 -22.146  30.149  1.00 45.31           C
ATOM   3919  CG  ASN E 493      63.633 -23.639  29.862  1.00 45.31           C
ATOM   3920  OD1 ASN E 493      62.558 -24.200  29.659  1.00 45.31           O
ATOM   3921  ND2 ASN E 493      64.819 -24.304  29.838  1.00 45.31           N
ATOM   3922  C   ASN E 493      61.309 -21.646  29.877  1.00 45.31           C
ATOM   3923  O   ASN E 493      61.024 -21.186  30.981  1.00 45.31           O
ATOM   3924  N   GLN E 494      60.425 -22.349  29.143  1.00 79.20           N
ATOM   3925  CA  GLN E 494      59.089 -22.673  29.569  1.00 79.20           C
ATOM   3926  CB  GLN E 494      58.219 -23.202  28.414  1.00 79.20           C
ATOM   3927  CG  GLN E 494      58.740 -24.480  27.754  1.00 79.20           C
ATOM   3928  CD  GLN E 494      57.773 -24.832  26.630  1.00 79.20           C
ATOM   3929  OE1 GLN E 494      56.666 -25.310  26.869  1.00 79.20           O
ATOM   3930  NE2 GLN E 494      58.203 -24.575  25.366  1.00 79.20           N
ATOM   3931  C   GLN E 494      59.130 -23.678  30.675  1.00 79.20           C
ATOM   3932  O   GLN E 494      58.221 -23.738  31.504  1.00 79.20           O
ATOM   3933  N   GLY E 495      60.166 -24.537  30.685  1.00 28.39           N
ATOM   3934  CA  GLY E 495      60.271 -25.512  31.727  1.00 28.39           C
ATOM   3935  C   GLY E 495      59.319 -26.618  31.407  1.00 28.39           C
ATOM   3936  O   GLY E 495      58.992 -26.862  30.247  1.00 28.39           O
ATOM   3937  N   ALA E 496      58.867 -27.320  32.461  1.00 48.96           N
ATOM   3938  CA  ALA E 496      58.007 -28.463  32.376  1.00 48.96           C
ATOM   3939  CB  ALA E 496      57.799 -29.155  33.735  1.00 48.96           C
ATOM   3940  C   ALA E 496      56.645 -28.124  31.839  1.00 48.96           C
ATOM   3941  O   ALA E 496      56.057 -28.930  31.122  1.00 48.96           O
ATOM   3942  N   CYS E 497      56.079 -26.946  32.173  1.00133.82           N
ATOM   3943  CA  CYS E 497      54.709 -26.707  31.783  1.00133.82           C
ATOM   3944  CB  CYS E 497      54.006 -25.499  32.422  1.00133.82           C
ATOM   3945  SG  CYS E 497      53.312 -25.910  34.037  1.00133.82           S
ATOM   3946  C   CYS E 497      54.540 -26.516  30.314  1.00133.82           C
ATOM   3947  O   CYS E 497      55.414 -25.998  29.626  1.00133.82           O
ATOM   3948  N   GLY E 498      53.349 -26.913  29.813  1.00 63.01           N
ATOM   3949  CA  GLY E 498      53.059 -26.792  28.414  1.00 63.01           C
ATOM   3950  C   GLY E 498      52.579 -25.391  28.189  1.00 63.01           C
ATOM   3951  O   GLY E 498      51.436 -25.168  27.793  1.00 63.01           O
ATOM   3952  N   SER E 499      53.470 -24.423  28.481  1.00128.32           N
ATOM   3953  CA  SER E 499      53.284 -22.999  28.424  1.00128.32           C
ATOM   3954  CB  SER E 499      54.121 -22.297  29.512  1.00128.32           C
ATOM   3955  OG  SER E 499      53.860 -20.903  29.533  1.00128.32           O
ATOM   3956  C   SER E 499      53.644 -22.367  27.094  1.00128.32           C
ATOM   3957  O   SER E 499      53.589 -21.145  26.973  1.00128.32           O
ATOM   3958  N   CYS E 500      53.982 -23.145  26.046  1.00117.85           N
ATOM   3959  CA  CYS E 500      54.548 -22.615  24.824  1.00117.85           C
ATOM   3960  CB  CYS E 500      54.623 -23.670  23.714  1.00117.85           C
ATOM   3961  SG  CYS E 500      55.497 -25.165  24.258  1.00117.85           S
ATOM   3962  C   CYS E 500      53.707 -21.500  24.264  1.00117.85           C
ATOM   3963  O   CYS E 500      54.236 -20.445  23.921  1.00117.85           O
ATOM   3964  N   TYR E 501      52.385 -21.671  24.206  1.00181.79           N
ATOM   3965  CA  TYR E 501      51.525 -20.704  23.596  1.00181.79           C
ATOM   3966  CB  TYR E 501      50.035 -21.126  23.703  1.00181.79           C
ATOM   3967  CG  TYR E 501      49.479 -20.991  25.075  1.00181.79           C
ATOM   3968  CD1 TYR E 501      49.007 -19.778  25.488  1.00181.79           C
ATOM   3969  CD2 TYR E 501      49.419 -22.037  25.958  1.00181.79           C
ATOM   3970  CE1 TYR E 501      48.481 -19.618  26.746  1.00181.79           C
ATOM   3971  CE2 TYR E 501      48.895 -21.874  27.210  1.00181.79           C
ATOM   3972  CZ  TYR E 501      48.437 -20.667  27.621  1.00181.79           C
ATOM   3973  OH  TYR E 501      47.899 -20.520  28.928  1.00181.79           O
ATOM   3974  C   TYR E 501      51.679 -19.379  24.285  1.00181.79           C
ATOM   3975  O   TYR E 501      51.624 -18.320  23.651  1.00181.79           O
ATOM   3976  N   ALA E 502      51.820 -19.402  25.622  1.00 53.99           N
ATOM   3977  CA  ALA E 502      51.950 -18.200  26.394  1.00 53.99           C
ATOM   3978  CB  ALA E 502      51.918 -18.468  27.904  1.00 53.99           C
ATOM   3979  C   ALA E 502      53.251 -17.525  26.072  1.00 53.99           C
ATOM   3980  O   ALA E 502      53.296 -16.310  25.892  1.00 53.99           O
ATOM   3981  N   PHE E 503      54.361 -18.288  25.994  1.00144.24           N
ATOM   3982  CA  PHE E 503      55.630 -17.671  25.725  1.00144.24           C
ATOM   3983  CB  PHE E 503      56.853 -18.596  25.851  1.00144.24           C
ATOM   3984  CG  PHE E 503      57.101 -18.826  27.304  1.00144.24           C
ATOM   3985  CD1 PHE E 503      57.513 -17.802  28.120  1.00144.24           C
ATOM   3986  CD2 PHE E 503      56.967 -20.074  27.859  1.00144.24           C
ATOM   3987  CE1 PHE E 503      57.752 -18.017  29.459  1.00144.24           C
ATOM   3988  CE2 PHE E 503      57.203 -20.292  29.198  1.00144.24           C
ATOM   3989  CZ  PHE E 503      57.594 -19.260  30.010  1.00144.24           C
ATOM   3990  C   PHE E 503      55.632 -17.088  24.350  1.00144.24           C
ATOM   3991  O   PHE E 503      56.112 -15.975  24.157  1.00144.24           O
ATOM   3992  N   SER E 504      55.081 -17.802  23.350  1.00 35.65           N
ATOM   3993  CA  SER E 504      55.083 -17.287  22.007  1.00 35.65           C
ATOM   3994  CB  SER E 504      54.404 -18.246  21.014  1.00 35.65           C
ATOM   3995  OG  SER E 504      53.016 -18.327  21.297  1.00 35.65           O
ATOM   3996  C   SER E 504      54.312 -16.002  21.999  1.00 35.65           C
ATOM   3997  O   SER E 504      54.712 -15.011  21.388  1.00 35.65           O
ATOM   3998  N   SER E 505      53.172 -15.989  22.704  1.00 51.94           N
ATOM   3999  CA  SER E 505      52.317 -14.839  22.728  1.00 51.94           C
ATOM   4000  CB  SER E 505      51.040 -15.095  23.529  1.00 51.94           C
ATOM   4001  OG  SER E 505      50.299 -16.105  22.864  1.00 51.94           O
ATOM   4002  C   SER E 505      53.026 -13.664  23.325  1.00 51.94           C
ATOM   4003  O   SER E 505      53.025 -12.583  22.743  1.00 51.94           O
ATOM   4004  N   MET E 506      53.659 -13.840  24.501  1.00140.54           N
ATOM   4005  CA  MET E 506      54.335 -12.748  25.147  1.00140.54           C
ATOM   4006  CB  MET E 506      54.901 -13.123  26.537  1.00140.54           C
ATOM   4007  CG  MET E 506      53.896 -13.029  27.690  1.00140.54           C
ATOM   4008  SD  MET E 506      52.516 -14.207  27.690  1.00140.54           S
ATOM   4009  CE  MET E 506      51.449 -13.301  26.531  1.00140.54           C
ATOM   4010  C   MET E 506      55.459 -12.295  24.270  1.00140.54           C
ATOM   4011  O   MET E 506      55.715 -11.099  24.137  1.00140.54           O
ATOM   4012  N   ALA E 507      56.155 -13.250  23.632  1.00 38.03           N
ATOM   4013  CA  ALA E 507      57.276 -12.919  22.810  1.00 38.03           C
ATOM   4014  CB  ALA E 507      57.958 -14.168  22.229  1.00 38.03           C
ATOM   4015  C   ALA E 507      56.829 -12.032  21.679  1.00 38.03           C
ATOM   4016  O   ALA E 507      57.529 -11.078  21.340  1.00 38.03           O
ATOM   4017  N   MET E 508      55.659 -12.308  21.056  1.00159.45           N
ATOM   4018  CA  MET E 508      55.235 -11.466  19.962  1.00159.45           C
ATOM   4019  CB  MET E 508      53.812 -11.684  19.397  1.00159.45           C
ATOM   4020  CG  MET E 508      53.561 -12.805  18.405  1.00159.45           C
ATOM   4021  SD  MET E 508      52.332 -12.329  17.126  1.00159.45           S
ATOM   4022  CE  MET E 508      50.805 -12.046  18.065  1.00159.45           C
ATOM   4023  C   MET E 508      55.043 -10.072  20.453  1.00159.45           C
ATOM   4024  O   MET E 508      55.544  -9.110  19.878  1.00159.45           O
ATOM   4025  N   TYR E 509      54.305  -9.949  21.563  1.00116.05           N
ATOM   4026  CA  TYR E 509      53.889  -8.696  22.130  1.00116.05           C
ATOM   4027  CB  TYR E 509      53.072  -8.973  23.413  1.00116.05           C
ATOM   4028  CG  TYR E 509      52.215  -7.839  23.874  1.00116.05           C
ATOM   4029  CD1 TYR E 509      52.700  -6.815  24.653  1.00116.05           C
ATOM   4030  CD2 TYR E 509      50.886  -7.823  23.520  1.00116.05           C
ATOM   4031  CE1 TYR E 509      51.865  -5.801  25.068  1.00116.05           C
ATOM   4032  CE2 TYR E 509      50.051  -6.816  23.929  1.00116.05           C
ATOM   4033  CZ  TYR E 509      50.542  -5.801  24.705  1.00116.05           C
ATOM   4034  OH  TYR E 509      49.688  -4.763  25.120  1.00116.05           O
ATOM   4035  C   TYR E 509      55.105  -7.910  22.528  1.00116.05           C
ATOM   4036  O   TYR E 509      55.164  -6.696  22.338  1.00116.05           O
ATOM   4037  N   GLU E 510      56.103  -8.584  23.125  1.00 55.78           N
ATOM   4038  CA  GLU E 510      57.267  -7.907  23.632  1.00 55.78           C
ATOM   4039  CB  GLU E 510      58.170  -8.851  24.448  1.00 55.78           C
ATOM   4040  CG  GLU E 510      57.471  -9.380  25.704  1.00 55.78           C
ATOM   4041  CD  GLU E 510      58.392 -10.347  26.426  1.00 55.78           C
ATOM   4042  OE1 GLU E 510      59.602 -10.383  26.088  1.00 55.78           O
ATOM   4043  OE2 GLU E 510      57.896 -11.065  27.333  1.00 55.78           O
ATOM   4044  C   GLU E 510      58.076  -7.307  22.515  1.00 55.78           C
ATOM   4045  O   GLU E 510      58.545  -6.175  22.633  1.00 55.78           O
ATOM   4046  N   ALA E 511      58.291  -8.053  21.411  1.00 42.03           N
ATOM   4047  CA  ALA E 511      59.073  -7.547  20.315  1.00 42.03           C
ATOM   4048  CB  ALA E 511      59.340  -8.610  19.236  1.00 42.03           C
ATOM   4049  C   ALA E 511      58.364  -6.401  19.651  1.00 42.03           C
ATOM   4050  O   ALA E 511      58.966  -5.372  19.351  1.00 42.03           O
ATOM   4051  N   ARG E 512      57.043  -6.545  19.430  1.00 81.02           N
ATOM   4052  CA  ARG E 512      56.263  -5.556  18.733  1.00 81.02           C
ATOM   4053  CB  ARG E 512      54.817  -6.033  18.470  1.00 81.02           C
ATOM   4054  CG  ARG E 512      54.744  -7.148  17.411  1.00 81.02           C
ATOM   4055  CD  ARG E 512      53.332  -7.674  17.110  1.00 81.02           C
ATOM   4056  NE  ARG E 512      53.425  -8.638  15.969  1.00 81.02           N
ATOM   4057  CZ  ARG E 512      52.766  -8.388  14.796  1.00 81.02           C
ATOM   4058  NH1 ARG E 512      51.997  -7.268  14.672  1.00 81.02           N
ATOM   4059  NH2 ARG E 512      52.868  -9.254  13.745  1.00 81.02           N
ATOM   4060  C   ARG E 512      56.258  -4.266  19.503  1.00 81.02           C
ATOM   4061  O   ARG E 512      56.241  -3.184  18.919  1.00 81.02           O
ATOM   4062  N   LEU E 513      56.253  -4.356  20.842  1.00139.78           N
ATOM   4063  CA  LEU E 513      56.311  -3.226  21.731  1.00139.78           C
ATOM   4064  CB  LEU E 513      56.387  -3.733  23.189  1.00139.78           C
ATOM   4065  CG  LEU E 513      56.645  -2.697  24.304  1.00139.78           C
ATOM   4066  CD1 LEU E 513      55.406  -1.853  24.626  1.00139.78           C
ATOM   4067  CD2 LEU E 513      57.228  -3.382  25.552  1.00139.78           C
ATOM   4068  C   LEU E 513      57.605  -2.519  21.463  1.00139.78           C
ATOM   4069  O   LEU E 513      57.657  -1.293  21.371  1.00139.78           O
ATOM   4070  N   ARG E 514      58.694  -3.298  21.332  1.00 76.03           N
ATOM   4071  CA  ARG E 514      60.001  -2.738  21.151  1.00 76.03           C
ATOM   4072  CB  ARG E 514      61.110  -3.801  21.227  1.00 76.03           C
ATOM   4073  CG  ARG E 514      61.254  -4.371  22.642  1.00 76.03           C
ATOM   4074  CD  ARG E 514      62.415  -5.350  22.823  1.00 76.03           C
ATOM   4075  NE  ARG E 514      62.537  -5.617  24.285  1.00 76.03           N
ATOM   4076  CZ  ARG E 514      63.526  -6.432  24.757  1.00 76.03           C
ATOM   4077  NH1 ARG E 514      64.382  -7.042  23.889  1.00 76.03           N
ATOM   4078  NH2 ARG E 514      63.662  -6.633  26.101  1.00 76.03           N
ATOM   4079  C   ARG E 514      60.094  -2.008  19.844  1.00 76.03           C
ATOM   4080  O   ARG E 514      60.580  -0.880  19.792  1.00 76.03           O
ATOM   4081  N   VAL E 515      59.609  -2.622  18.751  1.00 96.70           N
ATOM   4082  CA  VAL E 515      59.694  -1.998  17.460  1.00 96.70           C
ATOM   4083  CB  VAL E 515      59.193  -2.885  16.351  1.00 96.70           C
ATOM   4084  CG1 VAL E 515      60.092  -4.129  16.290  1.00 96.70           C
ATOM   4085  CG2 VAL E 515      57.708  -3.206  16.590  1.00 96.70           C
ATOM   4086  C   VAL E 515      58.884  -0.741  17.453  1.00 96.70           C
ATOM   4087  O   VAL E 515      59.321   0.290  16.945  1.00 96.70           O
ATOM   4088  N   LEU E 516      57.673  -0.787  18.041  1.00 56.72           N
ATOM   4089  CA  LEU E 516      56.787   0.345  17.996  1.00 56.72           C
ATOM   4090  CB  LEU E 516      55.422   0.056  18.648  1.00 56.72           C
ATOM   4091  CG  LEU E 516      54.555  -0.942  17.853  1.00 56.72           C
ATOM   4092  CD1 LEU E 516      53.199  -1.191  18.540  1.00 56.72           C
ATOM   4093  CD2 LEU E 516      54.391  -0.489  16.391  1.00 56.72           C
ATOM   4094  C   LEU E 516      57.407   1.512  18.697  1.00 56.72           C
ATOM   4095  O   LEU E 516      57.311   2.639  18.219  1.00 56.72           O
ATOM   4096  N   SER E 517      58.003   1.270  19.878  1.00 65.87           N
ATOM   4097  CA  SER E 517      58.639   2.267  20.699  1.00 65.87           C
ATOM   4098  CB  SER E 517      58.608   1.899  22.193  1.00 65.87           C
ATOM   4099  OG  SER E 517      59.335   0.701  22.417  1.00 65.87           O
ATOM   4100  C   SER E 517      60.074   2.486  20.307  1.00 65.87           C
ATOM   4101  O   SER E 517      60.742   3.335  20.895  1.00 65.87           O
ATOM   4102  N   LYS E 518      60.603   1.727  19.327  1.00 88.31           N
ATOM   4103  CA  LYS E 518      61.989   1.892  18.980  1.00 88.31           C
ATOM   4104  CB  LYS E 518      62.348   3.310  18.497  1.00 88.31           C
ATOM   4105  CG  LYS E 518      61.712   3.711  17.166  1.00 88.31           C
ATOM   4106  CD  LYS E 518      61.892   5.197  16.854  1.00 88.31           C
ATOM   4107  CE  LYS E 518      61.357   5.618  15.486  1.00 88.31           C
ATOM   4108  NZ  LYS E 518      61.590   7.067  15.283  1.00 88.31           N
ATOM   4109  C   LYS E 518      62.846   1.612  20.180  1.00 88.31           C
ATOM   4110  O   LYS E 518      63.781   2.355  20.479  1.00 88.31           O
ATOM   4111  N   ASN E 519      62.538   0.509  20.888  1.00 58.19           N
ATOM   4112  CA  ASN E 519      63.285   0.043  22.023  1.00 58.19           C
ATOM   4113  CB  ASN E 519      64.769  -0.209  21.706  1.00 58.19           C
ATOM   4114  CG  ASN E 519      64.853  -1.433  20.803  1.00 58.19           C
ATOM   4115  OD1 ASN E 519      64.112  -2.399  20.978  1.00 58.19           O
ATOM   4116  ND2 ASN E 519      65.778  -1.393  19.807  1.00 58.19           N
ATOM   4117  C   ASN E 519      63.201   1.021  23.150  1.00 58.19           C
ATOM   4118  O   ASN E 519      63.992   0.952  24.090  1.00 58.19           O
ATOM   4119  N   SER E 520      62.229   1.951  23.103  1.00 78.30           N
ATOM   4120  CA  SER E 520      62.055   2.856  24.200  1.00 78.30           C
ATOM   4121  CB  SER E 520      61.000   3.943  23.927  1.00 78.30           C
ATOM   4122  OG  SER E 520      61.445   4.818  22.902  1.00 78.30           O
ATOM   4123  C   SER E 520      61.561   2.045  25.357  1.00 78.30           C
ATOM   4124  O   SER E 520      62.019   2.224  26.486  1.00 78.30           O
ATOM   4125  N   VAL E 521      60.607   1.124  25.086  1.00 56.54           N
ATOM   4126  CA  VAL E 521      60.026   0.289  26.106  1.00 56.54           C
ATOM   4127  CB  VAL E 521      58.528   0.346  26.142  1.00 56.54           C
ATOM   4128  CG1 VAL E 521      58.036  -0.685  27.169  1.00 56.54           C
ATOM   4129  CG2 VAL E 521      58.093   1.789  26.436  1.00 56.54           C
ATOM   4130  C   VAL E 521      60.385  -1.147  25.826  1.00 56.54           C
ATOM   4131  O   VAL E 521      60.107  -1.677  24.754  1.00 56.54           O
ATOM   4132  N   LYS E 522      61.112  -1.745  26.788  1.00190.32           N
ATOM   4133  CA  LYS E 522      61.660  -3.075  26.943  1.00190.32           C
ATOM   4134  CB  LYS E 522      63.013  -3.039  27.672  1.00190.32           C
ATOM   4135  CG  LYS E 522      62.931  -2.354  29.040  1.00190.32           C
ATOM   4136  CD  LYS E 522      64.183  -2.526  29.904  1.00190.32           C
ATOM   4137  CE  LYS E 522      64.258  -3.874  30.624  1.00190.32           C
ATOM   4138  NZ  LYS E 522      65.500  -3.950  31.427  1.00190.32           N
ATOM   4139  C   LYS E 522      60.811  -4.114  27.644  1.00190.32           C
ATOM   4140  O   LYS E 522      61.322  -5.203  27.898  1.00190.32           O
ATOM   4141  N   ARG E 523      59.577  -3.814  28.092  1.00128.99           N
ATOM   4142  CA  ARG E 523      58.864  -4.665  29.025  1.00128.99           C
ATOM   4143  CB  ARG E 523      57.402  -4.233  29.240  1.00128.99           C
ATOM   4144  CG  ARG E 523      57.283  -2.816  29.806  1.00128.99           C
ATOM   4145  CD  ARG E 523      55.859  -2.409  30.187  1.00128.99           C
ATOM   4146  NE  ARG E 523      55.927  -1.016  30.711  1.00128.99           N
ATOM   4147  CZ  ARG E 523      55.806   0.042  29.854  1.00128.99           C
ATOM   4148  NH1 ARG E 523      55.563  -0.173  28.529  1.00128.99           N
ATOM   4149  NH2 ARG E 523      55.919   1.319  30.326  1.00128.99           N
ATOM   4150  C   ARG E 523      58.879  -6.137  28.713  1.00128.99           C
ATOM   4151  O   ARG E 523      58.856  -6.571  27.562  1.00128.99           O
ATOM   4152  N   VAL E 524      58.975  -6.947  29.796  1.00107.63           N
ATOM   4153  CA  VAL E 524      58.892  -8.378  29.715  1.00107.63           C
ATOM   4154  CB  VAL E 524      59.981  -9.099  30.461  1.00107.63           C
ATOM   4155  CG1 VAL E 524      61.308  -8.835  29.733  1.00107.63           C
ATOM   4156  CG2 VAL E 524      60.000  -8.626  31.926  1.00107.63           C
ATOM   4157  C   VAL E 524      57.570  -8.728  30.323  1.00107.63           C
ATOM   4158  O   VAL E 524      57.307  -8.433  31.488  1.00107.63           O
ATOM   4159  N   MET E 525      56.682  -9.354  29.528  1.00 92.47           N
ATOM   4160  CA  MET E 525      55.370  -9.659  30.018  1.00 92.47           C
ATOM   4161  CB  MET E 525      54.272  -9.618  28.945  1.00 92.47           C
ATOM   4162  CG  MET E 525      54.062  -8.163  28.530  1.00 92.47           C
ATOM   4163  SD  MET E 525      52.582  -7.768  27.568  1.00 92.47           S
ATOM   4164  CE  MET E 525      52.873  -5.991  27.821  1.00 92.47           C
ATOM   4165  C   MET E 525      55.380 -10.969  30.744  1.00 92.47           C
ATOM   4166  O   MET E 525      56.362 -11.707  30.689  1.00 92.47           O
ATOM   4167  N   SER E 526      54.281 -11.274  31.475  1.00 69.71           N
ATOM   4168  CA  SER E 526      54.262 -12.451  32.307  1.00 69.71           C
ATOM   4169  CB  SER E 526      53.696 -12.176  33.709  1.00 69.71           C
ATOM   4170  OG  SER E 526      53.574 -13.390  34.434  1.00 69.71           O
ATOM   4171  C   SER E 526      53.427 -13.555  31.721  1.00 69.71           C
ATOM   4172  O   SER E 526      52.209 -13.458  31.589  1.00 69.71           O
ATOM   4173  N   PRO E 527      54.082 -14.623  31.360  1.00169.53           N
ATOM   4174  CA  PRO E 527      53.407 -15.794  30.855  1.00169.53           C
ATOM   4175  CD  PRO E 527      55.442 -14.526  30.872  1.00169.53           C
ATOM   4176  CB  PRO E 527      54.470 -16.618  30.128  1.00169.53           C
ATOM   4177  CG  PRO E 527      55.807 -15.973  30.539  1.00169.53           C
ATOM   4178  C   PRO E 527      52.675 -16.530  31.937  1.00169.53           C
ATOM   4179  O   PRO E 527      51.709 -17.231  31.641  1.00169.53           O
ATOM   4180  N   GLN E 528      53.121 -16.392  33.198  1.00 53.43           N
ATOM   4181  CA  GLN E 528      52.525 -17.097  34.302  1.00 53.43           C
ATOM   4182  CB  GLN E 528      53.321 -16.943  35.609  1.00 53.43           C
ATOM   4183  CG  GLN E 528      52.762 -17.778  36.764  1.00 53.43           C
ATOM   4184  CD  GLN E 528      52.954 -19.251  36.423  1.00 53.43           C
ATOM   4185  OE1 GLN E 528      53.980 -19.647  35.873  1.00 53.43           O
ATOM   4186  NE2 GLN E 528      51.932 -20.088  36.752  1.00 53.43           N
ATOM   4187  C   GLN E 528      51.127 -16.613  34.549  1.00 53.43           C
ATOM   4188  O   GLN E 528      50.235 -17.409  34.839  1.00 53.43           O
ATOM   4189  N   ASP E 529      50.890 -15.292  34.427  1.00 87.56           N
ATOM   4190  CA  ASP E 529      49.588 -14.745  34.698  1.00 87.56           C
ATOM   4191  CB  ASP E 529      49.560 -13.217  34.460  1.00 87.56           C
ATOM   4192  CG  ASP E 529      48.277 -12.597  35.006  1.00 87.56           C
ATOM   4193  OD1 ASP E 529      47.236 -13.306  35.031  1.00 87.56           O
ATOM   4194  OD2 ASP E 529      48.323 -11.400  35.402  1.00 87.56           O
ATOM   4195  C   ASP E 529      48.617 -15.406  33.760  1.00 87.56           C
ATOM   4196  O   ASP E 529      47.516 -15.793  34.154  1.00 87.56           O
ATOM   4197  N   VAL E 530      49.011 -15.568  32.483  1.00 50.21           N
ATOM   4198  CA  VAL E 530      48.167 -16.204  31.511  1.00 50.21           C
ATOM   4199  CB  VAL E 530      48.795 -16.218  30.145  1.00 50.21           C
ATOM   4200  CG1 VAL E 530      47.939 -17.089  29.215  1.00 50.21           C
ATOM   4201  CG2 VAL E 530      48.946 -14.761  29.664  1.00 50.21           C
ATOM   4202  C   VAL E 530      47.927 -17.627  31.916  1.00 50.21           C
ATOM   4203  O   VAL E 530      46.794 -18.107  31.898  1.00 50.21           O
ATOM   4204  N   VAL E 531      48.998 -18.342  32.308  1.00 56.60           N
ATOM   4205  CA  VAL E 531      48.871 -19.730  32.667  1.00 56.60           C
ATOM   4206  CB  VAL E 531      50.188 -20.367  33.025  1.00 56.60           C
ATOM   4207  CG1 VAL E 531      49.921 -21.778  33.579  1.00 56.60           C
ATOM   4208  CG2 VAL E 531      51.092 -20.369  31.779  1.00 56.60           C
ATOM   4209  C   VAL E 531      47.960 -19.885  33.850  1.00 56.60           C
ATOM   4210  O   VAL E 531      47.138 -20.799  33.886  1.00 56.60           O
ATOM   4211  N   SER E 532      48.119 -19.033  34.881  1.00 75.72           N
ATOM   4212  CA  SER E 532      47.328 -19.163  36.078  1.00 75.72           C
ATOM   4213  CB  SER E 532      47.964 -18.424  37.265  1.00 75.72           C
ATOM   4214  OG  SER E 532      49.231 -18.992  37.562  1.00 75.72           O
ATOM   4215  C   SER E 532      45.918 -18.646  35.943  1.00 75.72           C
ATOM   4216  O   SER E 532      44.974 -19.299  36.385  1.00 75.72           O
ATOM   4217  N   CYS E 533      45.774 -17.392  35.460  1.00110.94           N
ATOM   4218  CA  CYS E 533      44.521 -16.677  35.397  1.00110.94           C
ATOM   4219  CB  CYS E 533      44.762 -15.172  35.590  1.00110.94           C
ATOM   4220  SG  CYS E 533      45.896 -14.843  36.990  1.00110.94           S
ATOM   4221  C   CYS E 533      43.627 -16.885  34.184  1.00110.94           C
ATOM   4222  O   CYS E 533      42.402 -16.852  34.314  1.00110.94           O
ATOM   4223  N   SER E 534      44.197 -17.082  32.972  1.00 87.59           N
ATOM   4224  CA  SER E 534      43.428 -17.010  31.750  1.00 87.59           C
ATOM   4225  CB  SER E 534      44.326 -16.809  30.505  1.00 87.59           C
ATOM   4226  OG  SER E 534      43.553 -16.739  29.317  1.00 87.59           O
ATOM   4227  C   SER E 534      42.525 -18.186  31.500  1.00 87.59           C
ATOM   4228  O   SER E 534      42.952 -19.337  31.424  1.00 87.59           O
ATOM   4229  N   GLU E 535      41.216 -17.884  31.360  1.00139.87           N
ATOM   4230  CA  GLU E 535      40.168 -18.834  31.091  1.00139.87           C
ATOM   4231  CB  GLU E 535      38.789 -18.347  31.547  1.00139.87           C
ATOM   4232  CG  GLU E 535      37.859 -19.515  31.860  1.00139.87           C
ATOM   4233  CD  GLU E 535      36.761 -18.992  32.771  1.00139.87           C
ATOM   4234  OE1 GLU E 535      37.047 -18.061  33.569  1.00139.87           O
ATOM   4235  OE2 GLU E 535      35.617 -19.506  32.676  1.00139.87           O
ATOM   4236  C   GLU E 535      40.144 -19.197  29.628  1.00139.87           C
ATOM   4237  O   GLU E 535      39.477 -20.147  29.215  1.00139.87           O
ATOM   4238  N   TYR E 536      40.789 -18.352  28.803  1.00166.19           N
ATOM   4239  CA  TYR E 536      40.935 -18.500  27.383  1.00166.19           C
ATOM   4240  CB  TYR E 536      41.455 -17.247  26.650  1.00166.19           C
ATOM   4241  CG  TYR E 536      40.330 -16.262  26.598  1.00166.19           C
ATOM   4242  CD1 TYR E 536      39.118 -16.639  26.067  1.00166.19           C
ATOM   4243  CD2 TYR E 536      40.485 -14.961  27.026  1.00166.19           C
ATOM   4244  CE1 TYR E 536      38.071 -15.750  25.996  1.00166.19           C
ATOM   4245  CE2 TYR E 536      39.442 -14.066  26.956  1.00166.19           C
ATOM   4246  CZ  TYR E 536      38.228 -14.460  26.444  1.00166.19           C
ATOM   4247  OH  TYR E 536      37.156 -13.544  26.371  1.00166.19           O
ATOM   4248  C   TYR E 536      41.849 -19.649  27.071  1.00166.19           C
ATOM   4249  O   TYR E 536      41.978 -20.047  25.917  1.00166.19           O
ATOM   4250  N   ALA E 537      42.640 -20.109  28.052  1.00 85.27           N
ATOM   4251  CA  ALA E 537      43.586 -21.166  27.838  1.00 85.27           C
ATOM   4252  CB  ALA E 537      45.026 -20.652  27.747  1.00 85.27           C
ATOM   4253  C   ALA E 537      43.531 -22.167  28.959  1.00 85.27           C
ATOM   4254  O   ALA E 537      42.811 -22.008  29.942  1.00 85.27           O
ATOM   4255  N   GLN E 538      44.228 -23.294  28.722  1.00220.04           N
ATOM   4256  CA  GLN E 538      44.346 -24.473  29.531  1.00220.04           C
ATOM   4257  CB  GLN E 538      44.539 -25.736  28.687  1.00220.04           C
ATOM   4258  CG  GLN E 538      43.626 -25.826  27.450  1.00220.04           C
ATOM   4259  CD  GLN E 538      42.231 -25.200  27.593  1.00220.04           C
ATOM   4260  OE1 GLN E 538      41.654 -24.782  26.592  1.00220.04           O
ATOM   4261  NE2 GLN E 538      41.650 -25.125  28.818  1.00220.04           N
ATOM   4262  C   GLN E 538      45.394 -24.430  30.624  1.00220.04           C
ATOM   4263  O   GLN E 538      45.592 -25.447  31.283  1.00220.04           O
ATOM   4264  N   GLY E 539      46.224 -23.374  30.752  1.00 51.78           N
ATOM   4265  CA  GLY E 539      47.224 -23.400  31.789  1.00 51.78           C
ATOM   4266  C   GLY E 539      48.399 -24.150  31.239  1.00 51.78           C
ATOM   4267  O   GLY E 539      48.862 -23.867  30.138  1.00 51.78           O
ATOM   4268  N   CYS E 540      48.939 -25.099  32.021  1.00 78.93           N
ATOM   4269  CA  CYS E 540      50.049 -25.927  31.652  1.00 78.93           C
ATOM   4270  CB  CYS E 540      50.649 -26.644  32.858  1.00 78.93           C
ATOM   4271  SG  CYS E 540      51.353 -25.415  33.987  1.00 78.93           S
ATOM   4272  C   CYS E 540      49.620 -26.929  30.617  1.00 78.93           C
ATOM   4273  O   CYS E 540      50.449 -27.609  30.012  1.00 78.93           O
ATOM   4274  N   ALA E 541      48.293 -27.102  30.493  1.00 79.12           N
ATOM   4275  CA  ALA E 541      47.577 -27.961  29.587  1.00 79.12           C
ATOM   4276  CB  ALA E 541      46.065 -28.001  29.878  1.00 79.12           C
ATOM   4277  C   ALA E 541      47.735 -27.519  28.155  1.00 79.12           C
ATOM   4278  O   ALA E 541      47.495 -28.306  27.238  1.00 79.12           O
ATOM   4279  N   GLY E 542      48.001 -26.218  27.912  1.00 44.86           N
ATOM   4280  CA  GLY E 542      48.167 -25.759  26.554  1.00 44.86           C
ATOM   4281  C   GLY E 542      47.233 -24.606  26.305  1.00 44.86           C
ATOM   4282  O   GLY E 542      46.468 -24.214  27.185  1.00 44.86           O
ATOM   4283  N   GLY E 543      47.265 -24.048  25.069  1.00 39.65           N
ATOM   4284  CA  GLY E 543      46.437 -22.925  24.704  1.00 39.65           C
ATOM   4285  C   GLY E 543      46.821 -22.480  23.316  1.00 39.65           C
ATOM   4286  O   GLY E 543      47.638 -23.122  22.655  1.00 39.65           O
ATOM   4287  N   PHE E 544      46.204 -21.381  22.815  1.00103.15           N
ATOM   4288  CA  PHE E 544      46.536 -20.895  21.493  1.00103.15           C
ATOM   4289  CB  PHE E 544      45.477 -21.198  20.413  1.00103.15           C
ATOM   4290  CG  PHE E 544      45.592 -22.643  20.022  1.00103.15           C
ATOM   4291  CD1 PHE E 544      45.105 -23.640  20.835  1.00103.15           C
ATOM   4292  CD2 PHE E 544      46.182 -23.011  18.828  1.00103.15           C
ATOM   4293  CE1 PHE E 544      45.212 -24.961  20.466  1.00103.15           C
ATOM   4294  CE2 PHE E 544      46.294 -24.334  18.449  1.00103.15           C
ATOM   4295  CZ  PHE E 544      45.805 -25.314  19.280  1.00103.15           C
ATOM   4296  C   PHE E 544      46.767 -19.408  21.513  1.00103.15           C
ATOM   4297  O   PHE E 544      46.018 -18.655  22.133  1.00103.15           O
ATOM   4298  N   PRO E 545      47.779 -18.963  20.793  1.00150.42           N
ATOM   4299  CA  PRO E 545      48.183 -17.577  20.729  1.00150.42           C
ATOM   4300  CD  PRO E 545      48.720 -19.845  20.123  1.00150.42           C
ATOM   4301  CB  PRO E 545      49.457 -17.545  19.874  1.00150.42           C
ATOM   4302  CG  PRO E 545      49.494 -18.919  19.171  1.00150.42           C
ATOM   4303  C   PRO E 545      47.102 -16.657  20.258  1.00150.42           C
ATOM   4304  O   PRO E 545      47.055 -15.511  20.702  1.00150.42           O
ATOM   4305  N   TYR E 546      46.204 -17.127  19.383  1.00139.79           N
ATOM   4306  CA  TYR E 546      45.175 -16.269  18.881  1.00139.79           C
ATOM   4307  CB  TYR E 546      44.285 -17.045  17.899  1.00139.79           C
ATOM   4308  CG  TYR E 546      43.276 -16.160  17.258  1.00139.79           C
ATOM   4309  CD1 TYR E 546      43.665 -15.008  16.621  1.00139.79           C
ATOM   4310  CD2 TYR E 546      41.951 -16.528  17.230  1.00139.79           C
ATOM   4311  CE1 TYR E 546      42.732 -14.210  16.006  1.00139.79           C
ATOM   4312  CE2 TYR E 546      41.014 -15.735  16.615  1.00139.79           C
ATOM   4313  CZ  TYR E 546      41.409 -14.568  16.009  1.00139.79           C
ATOM   4314  OH  TYR E 546      40.467 -13.739  15.371  1.00139.79           O
ATOM   4315  C   TYR E 546      44.377 -15.825  20.063  1.00139.79           C
ATOM   4316  O   TYR E 546      43.980 -14.665  20.175  1.00139.79           O
ATOM   4317  N   LEU E 547      44.092 -16.769  20.972  1.00220.88           N
ATOM   4318  CA  LEU E 547      43.288 -16.473  22.113  1.00220.88           C
ATOM   4319  CB  LEU E 547      42.646 -17.744  22.678  1.00220.88           C
ATOM   4320  CG  LEU E 547      41.375 -17.414  23.450  1.00220.88           C
ATOM   4321  CD1 LEU E 547      40.401 -16.651  22.548  1.00220.88           C
ATOM   4322  CD2 LEU E 547      40.695 -18.687  23.942  1.00220.88           C
ATOM   4323  C   LEU E 547      44.045 -15.691  23.168  1.00220.88           C
ATOM   4324  O   LEU E 547      43.423 -14.985  23.960  1.00220.88           O
ATOM   4325  N   ILE E 548      45.363 -15.924  23.370  1.00223.93           N
ATOM   4326  CA  ILE E 548      46.045 -15.101  24.347  1.00223.93           C
ATOM   4327  CB  ILE E 548      46.970 -15.819  25.286  1.00223.93           C
ATOM   4328  CG1 ILE E 548      48.150 -16.453  24.592  1.00223.93           C
ATOM   4329  CG2 ILE E 548      46.152 -16.828  26.101  1.00223.93           C
ATOM   4330  CD1 ILE E 548      49.133 -16.881  25.662  1.00223.93           C
ATOM   4331  C   ILE E 548      46.695 -13.839  23.840  1.00223.93           C
ATOM   4332  O   ILE E 548      46.486 -12.757  24.388  1.00223.93           O
ATOM   4333  N   ALA E 549      47.524 -13.934  22.778  1.00 68.35           N
ATOM   4334  CA  ALA E 549      48.186 -12.751  22.317  1.00 68.35           C
ATOM   4335  CB  ALA E 549      49.122 -13.016  21.124  1.00 68.35           C
ATOM   4336  C   ALA E 549      47.109 -11.826  21.859  1.00 68.35           C
ATOM   4337  O   ALA E 549      47.226 -10.609  22.007  1.00 68.35           O
ATOM   4338  N   GLY E 550      46.106 -12.370  21.137  1.00 87.26           N
ATOM   4339  CA  GLY E 550      45.022 -11.531  20.711  1.00 87.26           C
ATOM   4340  C   GLY E 550      43.902 -11.283  21.696  1.00 87.26           C
ATOM   4341  O   GLY E 550      43.792 -10.209  22.283  1.00 87.26           O
ATOM   4342  N   LYS E 551      43.085 -12.329  21.969  1.00143.94           N
ATOM   4343  CA  LYS E 551      41.841 -12.133  22.677  1.00143.94           C
ATOM   4344  CB  LYS E 551      40.946 -13.383  22.640  1.00143.94           C
ATOM   4345  CG  LYS E 551      39.553 -13.133  23.215  1.00143.94           C
ATOM   4346  CD  LYS E 551      38.531 -14.225  22.899  1.00143.94           C
ATOM   4347  CE  LYS E 551      37.641 -13.902  21.699  1.00143.94           C
ATOM   4348  NZ  LYS E 551      37.018 -12.570  21.866  1.00143.94           N
ATOM   4349  C   LYS E 551      42.021 -11.744  24.113  1.00143.94           C
ATOM   4350  O   LYS E 551      41.475 -10.736  24.558  1.00143.94           O
ATOM   4351  N   TYR E 552      42.817 -12.520  24.871  1.00 73.98           N
ATOM   4352  CA  TYR E 552      42.987 -12.276  26.277  1.00 73.98           C
ATOM   4353  CB  TYR E 552      43.834 -13.382  26.945  1.00 73.98           C
ATOM   4354  CG  TYR E 552      44.009 -13.159  28.414  1.00 73.98           C
ATOM   4355  CD1 TYR E 552      42.995 -13.433  29.302  1.00 73.98           C
ATOM   4356  CD2 TYR E 552      45.212 -12.705  28.911  1.00 73.98           C
ATOM   4357  CE1 TYR E 552      43.167 -13.248  30.657  1.00 73.98           C
ATOM   4358  CE2 TYR E 552      45.389 -12.517  30.262  1.00 73.98           C
ATOM   4359  CZ  TYR E 552      44.369 -12.789  31.142  1.00 73.98           C
ATOM   4360  OH  TYR E 552      44.562 -12.598  32.528  1.00 73.98           O
ATOM   4361  C   TYR E 552      43.666 -10.951  26.441  1.00 73.98           C
ATOM   4362  O   TYR E 552      43.339 -10.173  27.336  1.00 73.98           O
ATOM   4363  N   GLY E 553      44.643 -10.655  25.570  1.00 30.69           N
ATOM   4364  CA  GLY E 553      45.346  -9.410  25.681  1.00 30.69           C
ATOM   4365  C   GLY E 553      44.372  -8.280  25.528  1.00 30.69           C
ATOM   4366  O   GLY E 553      44.475  -7.277  26.233  1.00 30.69           O
ATOM   4367  N   GLU E 554      43.426  -8.378  24.571  1.00111.64           N
ATOM   4368  CA  GLU E 554      42.502  -7.289  24.389  1.00111.64           C
ATOM   4369  CB  GLU E 554      41.680  -7.367  23.084  1.00111.64           C
ATOM   4370  CG  GLU E 554      40.717  -8.561  23.050  1.00111.64           C
ATOM   4371  CD  GLU E 554      39.727  -8.408  21.894  1.00111.64           C
ATOM   4372  OE1 GLU E 554      39.620  -7.292  21.317  1.00111.64           O
ATOM   4373  OE2 GLU E 554      39.043  -9.421  21.586  1.00111.64           O
ATOM   4374  C   GLU E 554      41.513  -7.203  25.520  1.00111.64           C
ATOM   4375  O   GLU E 554      41.222  -6.109  26.001  1.00111.64           O
ATOM   4376  N   ASP E 555      40.927  -8.343  25.944  1.00130.74           N
ATOM   4377  CA  ASP E 555      39.899  -8.311  26.950  1.00130.74           C
ATOM   4378  CB  ASP E 555      39.192  -9.673  27.141  1.00130.74           C
ATOM   4379  CG  ASP E 555      38.452 -10.128  25.891  1.00130.74           C
ATOM   4380  OD1 ASP E 555      38.751  -9.648  24.768  1.00130.74           O
ATOM   4381  OD2 ASP E 555      37.555 -10.992  26.056  1.00130.74           O
ATOM   4382  C   ASP E 555      40.404  -7.982  28.329  1.00130.74           C
ATOM   4383  O   ASP E 555      39.884  -7.078  28.983  1.00130.74           O
ATOM   4384  N   PHE E 556      41.313  -8.839  28.852  1.00112.16           N
ATOM   4385  CA  PHE E 556      41.868  -8.709  30.175  1.00112.16           C
ATOM   4386  CB  PHE E 556      42.073 -10.079  30.842  1.00112.16           C
ATOM   4387  CG  PHE E 556      40.702 -10.664  30.898  1.00112.16           C
ATOM   4388  CD1 PHE E 556      40.215 -11.384  29.829  1.00112.16           C
ATOM   4389  CD2 PHE E 556      39.897 -10.482  31.998  1.00112.16           C
ATOM   4390  CE1 PHE E 556      38.951 -11.927  29.854  1.00112.16           C
ATOM   4391  CE2 PHE E 556      38.630 -11.020  32.032  1.00112.16           C
ATOM   4392  CZ  PHE E 556      38.161 -11.746  30.962  1.00112.16           C
ATOM   4393  C   PHE E 556      43.126  -7.898  30.279  1.00112.16           C
ATOM   4394  O   PHE E 556      43.323  -7.163  31.244  1.00112.16           O
ATOM   4395  N   GLY E 557      44.044  -8.038  29.307  1.00 35.86           N
ATOM   4396  CA  GLY E 557      45.298  -7.334  29.382  1.00 35.86           C
ATOM   4397  C   GLY E 557      46.337  -8.236  29.989  1.00 35.86           C
ATOM   4398  O   GLY E 557      46.019  -9.247  30.616  1.00 35.86           O
ATOM   4399  N   LEU E 558      47.627  -7.871  29.805  1.00107.27           N
ATOM   4400  CA  LEU E 558      48.737  -8.629  30.314  1.00107.27           C
ATOM   4401  CB  LEU E 558      49.731  -9.096  29.242  1.00107.27           C
ATOM   4402  CG  LEU E 558      49.240 -10.288  28.405  1.00107.27           C
ATOM   4403  CD1 LEU E 558      47.904  -9.992  27.714  1.00107.27           C
ATOM   4404  CD2 LEU E 558      50.321 -10.716  27.401  1.00107.27           C
ATOM   4405  C   LEU E 558      49.516  -7.791  31.280  1.00107.27           C
ATOM   4406  O   LEU E 558      49.546  -6.566  31.179  1.00107.27           O
ATOM   4407  N   VAL E 559      50.179  -8.455  32.251  1.00 62.18           N
ATOM   4408  CA  VAL E 559      50.949  -7.764  33.247  1.00 62.18           C
ATOM   4409  CB  VAL E 559      50.556  -8.134  34.649  1.00 62.18           C
ATOM   4410  CG1 VAL E 559      49.081  -7.738  34.860  1.00 62.18           C
ATOM   4411  CG2 VAL E 559      50.842  -9.631  34.866  1.00 62.18           C
ATOM   4412  C   VAL E 559      52.398  -8.118  33.052  1.00 62.18           C
ATOM   4413  O   VAL E 559      52.733  -9.044  32.318  1.00 62.18           O
ATOM   4414  N   GLU E 560      53.299  -7.348  33.695  1.00 62.87           N
ATOM   4415  CA  GLU E 560      54.729  -7.507  33.599  1.00 62.87           C
ATOM   4416  CB  GLU E 560      55.469  -6.330  34.254  1.00 62.87           C
ATOM   4417  CG  GLU E 560      55.215  -4.988  33.566  1.00 62.87           C
ATOM   4418  CD  GLU E 560      55.511  -3.889  34.578  1.00 62.87           C
ATOM   4419  OE1 GLU E 560      54.606  -3.599  35.406  1.00 62.87           O
ATOM   4420  OE2 GLU E 560      56.639  -3.329  34.544  1.00 62.87           O
ATOM   4421  C   GLU E 560      55.135  -8.743  34.345  1.00 62.87           C
ATOM   4422  O   GLU E 560      54.424  -9.203  35.239  1.00 62.87           O
ATOM   4423  N   GLU E 561      56.307  -9.324  33.996  1.00128.55           N
ATOM   4424  CA  GLU E 561      56.657 -10.548  34.656  1.00128.55           C
ATOM   4425  CB  GLU E 561      57.766 -11.412  34.033  1.00128.55           C
ATOM   4426  CG  GLU E 561      59.213 -11.062  34.335  1.00128.55           C
ATOM   4427  CD  GLU E 561      59.888 -12.418  34.204  1.00128.55           C
ATOM   4428  OE1 GLU E 561      59.124 -13.420  34.152  1.00128.55           O
ATOM   4429  OE2 GLU E 561      61.144 -12.488  34.164  1.00128.55           O
ATOM   4430  C   GLU E 561      56.932 -10.315  36.110  1.00128.55           C
ATOM   4431  O   GLU E 561      56.681 -11.190  36.937  1.00128.55           O
ATOM   4432  N   SER E 562      57.446  -9.127  36.478  1.00 34.02           N
ATOM   4433  CA  SER E 562      57.753  -8.874  37.858  1.00 34.02           C
ATOM   4434  CB  SER E 562      58.332  -7.467  38.094  1.00 34.02           C
ATOM   4435  OG  SER E 562      57.353  -6.479  37.805  1.00 34.02           O
ATOM   4436  C   SER E 562      56.495  -8.982  38.666  1.00 34.02           C
ATOM   4437  O   SER E 562      56.532  -9.352  39.839  1.00 34.02           O
ATOM   4438  N   CYS E 563      55.344  -8.642  38.060  1.00106.60           N
ATOM   4439  CA  CYS E 563      54.081  -8.683  38.743  1.00106.60           C
ATOM   4440  CB  CYS E 563      52.950  -8.126  37.882  1.00106.60           C
ATOM   4441  SG  CYS E 563      53.119  -6.335  37.779  1.00106.60           S
ATOM   4442  C   CYS E 563      53.718 -10.082  39.109  1.00106.60           C
ATOM   4443  O   CYS E 563      53.215 -10.327  40.207  1.00106.60           O
ATOM   4444  N   PHE E 564      53.923 -11.030  38.174  1.00154.33           N
ATOM   4445  CA  PHE E 564      53.569 -12.387  38.459  1.00154.33           C
ATOM   4446  CB  PHE E 564      52.295 -12.778  37.684  1.00154.33           C
ATOM   4447  CG  PHE E 564      51.602 -13.939  38.311  1.00154.33           C
ATOM   4448  CD1 PHE E 564      52.191 -15.178  38.379  1.00154.33           C
ATOM   4449  CD2 PHE E 564      50.322 -13.785  38.794  1.00154.33           C
ATOM   4450  CE1 PHE E 564      51.525 -16.238  38.951  1.00154.33           C
ATOM   4451  CE2 PHE E 564      49.650 -14.840  39.364  1.00154.33           C
ATOM   4452  CZ  PHE E 564      50.254 -16.070  39.446  1.00154.33           C
ATOM   4453  C   PHE E 564      54.700 -13.218  37.910  1.00154.33           C
ATOM   4454  O   PHE E 564      54.637 -13.655  36.764  1.00154.33           O
ATOM   4455  N   PRO E 565      55.709 -13.497  38.694  1.00163.47           N
ATOM   4456  CA  PRO E 565      56.885 -14.219  38.262  1.00163.47           C
ATOM   4457  CD  PRO E 565      55.621 -13.385  40.140  1.00163.47           C
ATOM   4458  CB  PRO E 565      57.772 -14.314  39.502  1.00163.47           C
ATOM   4459  CG  PRO E 565      56.765 -14.265  40.668  1.00163.47           C
ATOM   4460  C   PRO E 565      56.524 -15.573  37.725  1.00163.47           C
ATOM   4461  O   PRO E 565      55.537 -16.147  38.179  1.00163.47           O
ATOM   4462  N   TYR E 566      57.325 -16.102  36.772  1.00104.62           N
ATOM   4463  CA  TYR E 566      57.011 -17.340  36.105  1.00104.62           C
ATOM   4464  CB  TYR E 566      57.765 -17.443  34.764  1.00104.62           C
ATOM   4465  CG  TYR E 566      57.366 -18.696  34.072  1.00104.62           C
ATOM   4466  CD1 TYR E 566      56.116 -18.806  33.508  1.00104.62           C
ATOM   4467  CD2 TYR E 566      58.243 -19.750  33.965  1.00104.62           C
ATOM   4468  CE1 TYR E 566      55.740 -19.958  32.859  1.00104.62           C
ATOM   4469  CE2 TYR E 566      57.872 -20.904  33.317  1.00104.62           C
ATOM   4470  CZ  TYR E 566      56.617 -21.010  32.765  1.00104.62           C
ATOM   4471  OH  TYR E 566      56.234 -22.193  32.099  1.00104.62           O
ATOM   4472  C   TYR E 566      57.371 -18.508  36.980  1.00104.62           C
ATOM   4473  O   TYR E 566      58.514 -18.631  37.421  1.00104.62           O
ATOM   4474  N   ASN E 567      56.344 -19.313  37.357  1.00119.83           N
ATOM   4475  CA  ASN E 567      56.479 -20.527  38.125  1.00119.83           C
ATOM   4476  CB  ASN E 567      55.302 -20.809  39.070  1.00119.83           C
ATOM   4477  CG  ASN E 567      55.767 -21.932  39.993  1.00119.83           C
ATOM   4478  OD1 ASN E 567      56.960 -22.215  40.090  1.00119.83           O
ATOM   4479  ND2 ASN E 567      54.809 -22.604  40.684  1.00119.83           N
ATOM   4480  C   ASN E 567      56.663 -21.761  37.286  1.00119.83           C
ATOM   4481  O   ASN E 567      57.447 -22.643  37.635  1.00119.83           O
ATOM   4482  N   GLY E 568      55.927 -21.866  36.156  1.00 42.64           N
ATOM   4483  CA  GLY E 568      55.971 -23.066  35.368  1.00 42.64           C
ATOM   4484  C   GLY E 568      55.053 -24.075  35.986  1.00 42.64           C
ATOM   4485  O   GLY E 568      55.296 -25.276  35.890  1.00 42.64           O
ATOM   4486  N   LYS E 569      53.982 -23.606  36.659  1.00147.35           N
ATOM   4487  CA  LYS E 569      53.042 -24.481  37.304  1.00147.35           C
ATOM   4488  CB  LYS E 569      53.315 -24.648  38.811  1.00147.35           C
ATOM   4489  CG  LYS E 569      54.500 -25.552  39.163  1.00147.35           C
ATOM   4490  CD  LYS E 569      54.224 -27.047  38.982  1.00147.35           C
ATOM   4491  CE  LYS E 569      53.568 -27.419  37.653  1.00147.35           C
ATOM   4492  NZ  LYS E 569      53.336 -28.880  37.606  1.00147.35           N
ATOM   4493  C   LYS E 569      51.672 -23.875  37.202  1.00147.35           C
ATOM   4494  O   LYS E 569      51.493 -22.718  36.832  1.00147.35           O
ATOM   4495  N   ASP E 570      50.675 -24.695  37.569  1.00109.74           N
ATOM   4496  CA  ASP E 570      49.254 -24.483  37.620  1.00109.74           C
ATOM   4497  CB  ASP E 570      48.467 -25.794  37.775  1.00109.74           C
ATOM   4498  CG  ASP E 570      48.608 -26.567  36.472  1.00109.74           C
ATOM   4499  OD1 ASP E 570      48.824 -25.909  35.420  1.00109.74           O
ATOM   4500  OD2 ASP E 570      48.501 -27.822  36.509  1.00109.74           O
ATOM   4501  C   ASP E 570      48.909 -23.609  38.793  1.00109.74           C
ATOM   4502  O   ASP E 570      47.769 -23.631  39.257  1.00109.74           O
ATOM   4503  N   GLU E 571      49.912 -22.930  39.388  1.00103.04           N
ATOM   4504  CA  GLU E 571      49.715 -22.128  40.571  1.00103.04           C
ATOM   4505  CB  GLU E 571      50.896 -21.203  40.907  1.00103.04           C
ATOM   4506  CG  GLU E 571      52.126 -21.946  41.427  1.00103.04           C
ATOM   4507  CD  GLU E 571      51.862 -22.359  42.868  1.00103.04           C
ATOM   4508  OE1 GLU E 571      51.716 -21.448  43.726  1.00103.04           O
ATOM   4509  OE2 GLU E 571      51.800 -23.590  43.132  1.00103.04           O
ATOM   4510  C   GLU E 571      48.490 -21.272  40.451  1.00103.04           C
ATOM   4511  O   GLU E 571      47.965 -21.013  39.371  1.00103.04           O
ATOM   4512  N   PRO E 572      48.000 -20.885  41.603  1.00 82.37           N
ATOM   4513  CA  PRO E 572      46.803 -20.091  41.711  1.00 82.37           C
ATOM   4514  CD  PRO E 572      48.296 -21.598  42.833  1.00 82.37           C
ATOM   4515  CB  PRO E 572      46.374 -20.170  43.181  1.00 82.37           C
ATOM   4516  CG  PRO E 572      47.585 -20.773  43.916  1.00 82.37           C
ATOM   4517  C   PRO E 572      46.995 -18.696  41.207  1.00 82.37           C
ATOM   4518  O   PRO E 572      48.124 -18.210  41.198  1.00 82.37           O
ATOM   4519  N   CYS E 573      45.895 -18.040  40.786  1.00 54.52           N
ATOM   4520  CA  CYS E 573      45.966 -16.721  40.231  1.00 54.52           C
ATOM   4521  CB  CYS E 573      44.715 -16.368  39.389  1.00 54.52           C
ATOM   4522  SG  CYS E 573      44.727 -14.698  38.653  1.00 54.52           S
ATOM   4523  C   CYS E 573      46.094 -15.741  41.352  1.00 54.52           C
ATOM   4524  O   CYS E 573      45.104 -15.241  41.883  1.00 54.52           O
ATOM   4525  N   LYS E 574      47.348 -15.452  41.747  1.00 76.18           N
ATOM   4526  CA  LYS E 574      47.612 -14.493  42.777  1.00 76.18           C
ATOM   4527  CB  LYS E 574      48.103 -15.118  44.095  1.00 76.18           C
ATOM   4528  CG  LYS E 574      48.375 -14.079  45.185  1.00 76.18           C
ATOM   4529  CD  LYS E 574      48.716 -14.682  46.548  1.00 76.18           C
ATOM   4530  CE  LYS E 574      50.199 -15.030  46.700  1.00 76.18           C
ATOM   4531  NZ  LYS E 574      50.454 -15.573  48.052  1.00 76.18           N
ATOM   4532  C   LYS E 574      48.736 -13.645  42.296  1.00 76.18           C
ATOM   4533  O   LYS E 574      49.821 -14.148  42.014  1.00 76.18           O
ATOM   4534  N   GLU E 575      48.513 -12.325  42.197  1.00100.00           N
ATOM   4535  CA  GLU E 575      49.575 -11.483  41.754  1.00100.00           C
ATOM   4536  CB  GLU E 575      49.089 -10.352  40.828  1.00100.00           C
ATOM   4537  CG  GLU E 575      50.184  -9.664  40.013  1.00100.00           C
ATOM   4538  CD  GLU E 575      49.486  -8.823  38.952  1.00100.00           C
ATOM   4539  OE1 GLU E 575      48.978  -7.725  39.303  1.00100.00           O
ATOM   4540  OE2 GLU E 575      49.443  -9.275  37.776  1.00100.00           O
ATOM   4541  C   GLU E 575      50.153 -10.907  42.988  1.00100.00           C
ATOM   4542  O   GLU E 575      49.457 -10.290  43.795  1.00100.00           O
ATOM   4543  N   THR E 576      51.462 -11.122  43.170  1.00 18.10           N
ATOM   4544  CA  THR E 576      52.084 -10.626  44.348  1.00 18.10           C
ATOM   4545  CB  THR E 576      53.554 -10.917  44.391  1.00 18.10           C
ATOM   4546  OG1 THR E 576      53.777 -12.318  44.329  1.00 18.10           O
ATOM   4547  CG2 THR E 576      54.131 -10.346  45.697  1.00 18.10           C
ATOM   4548  C   THR E 576      51.908  -9.154  44.292  1.00 18.10           C
ATOM   4549  O   THR E 576      51.623  -8.510  45.300  1.00 18.10           O
ATOM   4550  N   LYS E 577      52.056  -8.582  43.085  1.00137.46           N
ATOM   4551  CA  LYS E 577      51.959  -7.161  43.015  1.00137.46           C
ATOM   4552  CB  LYS E 577      52.760  -6.550  41.856  1.00137.46           C
ATOM   4553  CG  LYS E 577      54.267  -6.775  41.999  1.00137.46           C
ATOM   4554  CD  LYS E 577      54.854  -6.195  43.289  1.00137.46           C
ATOM   4555  CE  LYS E 577      54.485  -6.991  44.544  1.00137.46           C
ATOM   4556  NZ  LYS E 577      55.092  -6.364  45.740  1.00137.46           N
ATOM   4557  C   LYS E 577      50.541  -6.714  42.887  1.00137.46           C
ATOM   4558  O   LYS E 577      49.721  -7.332  42.210  1.00137.46           O
ATOM   4559  N   SER E 578      50.217  -5.612  43.590  1.00 75.38           N
ATOM   4560  CA  SER E 578      48.923  -5.012  43.484  1.00 75.38           C
ATOM   4561  CB  SER E 578      48.456  -4.333  44.782  1.00 75.38           C
ATOM   4562  OG  SER E 578      48.371  -5.289  45.828  1.00 75.38           O
ATOM   4563  C   SER E 578      49.056  -3.941  42.449  1.00 75.38           C
ATOM   4564  O   SER E 578      50.164  -3.497  42.152  1.00 75.38           O
ATOM   4565  N   LYS E 579      47.917  -3.515  41.866  1.00131.16           N
ATOM   4566  CA  LYS E 579      47.877  -2.442  40.911  1.00131.16           C
ATOM   4567  CB  LYS E 579      47.972  -1.035  41.529  1.00131.16           C
ATOM   4568  CG  LYS E 579      46.667  -0.557  42.169  1.00131.16           C
ATOM   4569  CD  LYS E 579      46.292  -1.287  43.458  1.00131.16           C
ATOM   4570  CE  LYS E 579      46.552  -0.457  44.716  1.00131.16           C
ATOM   4571  NZ  LYS E 579      45.602   0.678  44.772  1.00131.16           N
ATOM   4572  C   LYS E 579      48.950  -2.573  39.880  1.00131.16           C
ATOM   4573  O   LYS E 579      49.793  -1.689  39.740  1.00131.16           O
ATOM   4574  N   CYS E 580      48.957  -3.686  39.126  1.00 48.34           N
ATOM   4575  CA  CYS E 580      49.938  -3.808  38.092  1.00 48.34           C
ATOM   4576  CB  CYS E 580      50.394  -5.245  37.845  1.00 48.34           C
ATOM   4577  SG  CYS E 580      51.666  -5.718  39.035  1.00 48.34           S
ATOM   4578  C   CYS E 580      49.356  -3.288  36.820  1.00 48.34           C
ATOM   4579  O   CYS E 580      48.177  -3.485  36.532  1.00 48.34           O
ATOM   4580  N   ARG E 581      50.191  -2.590  36.024  1.00148.28           N
ATOM   4581  CA  ARG E 581      49.737  -2.041  34.782  1.00148.28           C
ATOM   4582  CB  ARG E 581      50.749  -1.100  34.102  1.00148.28           C
ATOM   4583  CG  ARG E 581      51.085   0.169  34.887  1.00148.28           C
ATOM   4584  CD  ARG E 581      51.924  -0.084  36.140  1.00148.28           C
ATOM   4585  NE  ARG E 581      52.416   1.239  36.616  1.00148.28           N
ATOM   4586  CZ  ARG E 581      51.641   2.014  37.431  1.00148.28           C
ATOM   4587  NH1 ARG E 581      50.414   1.571  37.834  1.00148.28           N
ATOM   4588  NH2 ARG E 581      52.095   3.234  37.839  1.00148.28           N
ATOM   4589  C   ARG E 581      49.533  -3.180  33.841  1.00148.28           C
ATOM   4590  O   ARG E 581      50.235  -4.188  33.913  1.00148.28           O
ATOM   4591  N   ARG E 582      48.537  -3.066  32.942  1.00167.58           N
ATOM   4592  CA  ARG E 582      48.378  -4.138  32.006  1.00167.58           C
ATOM   4593  CB  ARG E 582      47.249  -5.130  32.340  1.00167.58           C
ATOM   4594  CG  ARG E 582      45.875  -4.526  32.590  1.00167.58           C
ATOM   4595  CD  ARG E 582      44.871  -5.592  33.038  1.00167.58           C
ATOM   4596  NE  ARG E 582      45.533  -6.397  34.107  1.00167.58           N
ATOM   4597  CZ  ARG E 582      45.263  -7.732  34.237  1.00167.58           C
ATOM   4598  NH1 ARG E 582      44.371  -8.333  33.399  1.00167.58           N
ATOM   4599  NH2 ARG E 582      45.885  -8.476  35.195  1.00167.58           N
ATOM   4600  C   ARG E 582      48.293  -3.625  30.607  1.00167.58           C
ATOM   4601  O   ARG E 582      47.656  -2.611  30.325  1.00167.58           O
ATOM   4602  N   HIS E 583      48.996  -4.329  29.696  1.00 59.67           N
ATOM   4603  CA  HIS E 583      49.054  -3.954  28.316  1.00 59.67           C
ATOM   4604  ND1 HIS E 583      51.487  -1.789  27.742  1.00 59.67           N
ATOM   4605  CG  HIS E 583      51.380  -3.063  28.255  1.00 59.67           C
ATOM   4606  CB  HIS E 583      50.455  -4.110  27.706  1.00 59.67           C
ATOM   4607  NE2 HIS E 583      52.857  -1.884  29.491  1.00 59.67           N
ATOM   4608  CD2 HIS E 583      52.225  -3.104  29.322  1.00 59.67           C
ATOM   4609  CE1 HIS E 583      52.382  -1.126  28.518  1.00 59.67           C
ATOM   4610  C   HIS E 583      48.030  -4.733  27.545  1.00 59.67           C
ATOM   4611  O   HIS E 583      47.804  -5.917  27.807  1.00 59.67           O
ATOM   4612  N   SER E 584      47.374  -4.074  26.564  1.00 78.62           N
ATOM   4613  CA  SER E 584      46.313  -4.714  25.829  1.00 78.62           C
ATOM   4614  CB  SER E 584      44.948  -4.015  25.980  1.00 78.62           C
ATOM   4615  OG  SER E 584      43.963  -4.699  25.219  1.00 78.62           O
ATOM   4616  C   SER E 584      46.635  -4.722  24.358  1.00 78.62           C
ATOM   4617  O   SER E 584      47.540  -4.022  23.901  1.00 78.62           O
ATOM   4618  N   THR E 585      45.904  -5.546  23.571  1.00111.30           N
ATOM   4619  CA  THR E 585      46.144  -5.631  22.153  1.00111.30           C
ATOM   4620  CB  THR E 585      46.206  -7.040  21.638  1.00111.30           C
ATOM   4621  OG1 THR E 585      44.950  -7.679  21.811  1.00111.30           O
ATOM   4622  CG2 THR E 585      47.297  -7.804  22.406  1.00111.30           C
ATOM   4623  C   THR E 585      45.005  -4.962  21.434  1.00111.30           C
ATOM   4624  O   THR E 585      43.843  -5.306  21.643  1.00111.30           O
ATOM   4625  N   THR E 586      45.318  -3.968  20.571  1.00 64.12           N
ATOM   4626  CA  THR E 586      44.314  -3.238  19.843  1.00 64.12           C
ATOM   4627  CB  THR E 586      44.791  -1.950  19.225  1.00 64.12           C
ATOM   4628  OG1 THR E 586      45.683  -2.187  18.152  1.00 64.12           O
ATOM   4629  CG2 THR E 586      45.481  -1.113  20.317  1.00 64.12           C
ATOM   4630  C   THR E 586      43.696  -4.099  18.775  1.00 64.12           C
ATOM   4631  O   THR E 586      42.526  -3.909  18.449  1.00 64.12           O
ATOM   4632  N   ASN E 587      44.457  -5.022  18.138  1.00130.72           N
ATOM   4633  CA  ASN E 587      43.805  -5.908  17.199  1.00130.72           C
ATOM   4634  CB  ASN E 587      43.415  -5.290  15.823  1.00130.72           C
ATOM   4635  CG  ASN E 587      44.566  -4.891  14.906  1.00130.72           C
ATOM   4636  OD1 ASN E 587      45.738  -4.912  15.278  1.00130.72           O
ATOM   4637  ND2 ASN E 587      44.196  -4.496  13.655  1.00130.72           N
ATOM   4638  C   ASN E 587      44.575  -7.198  17.037  1.00130.72           C
ATOM   4639  O   ASN E 587      45.740  -7.294  17.424  1.00130.72           O
ATOM   4640  N   TYR E 588      43.904  -8.260  16.519  1.00 92.75           N
ATOM   4641  CA  TYR E 588      44.517  -9.556  16.350  1.00 92.75           C
ATOM   4642  CB  TYR E 588      44.412 -10.406  17.628  1.00 92.75           C
ATOM   4643  CG  TYR E 588      42.969 -10.466  18.000  1.00 92.75           C
ATOM   4644  CD1 TYR E 588      42.366  -9.395  18.623  1.00 92.75           C
ATOM   4645  CD2 TYR E 588      42.213 -11.586  17.739  1.00 92.75           C
ATOM   4646  CE1 TYR E 588      41.036  -9.431  18.973  1.00 92.75           C
ATOM   4647  CE2 TYR E 588      40.883 -11.630  18.086  1.00 92.75           C
ATOM   4648  CZ  TYR E 588      40.292 -10.553  18.701  1.00 92.75           C
ATOM   4649  OH  TYR E 588      38.927 -10.602  19.053  1.00 92.75           O
ATOM   4650  C   TYR E 588      43.827 -10.289  15.232  1.00 92.75           C
ATOM   4651  O   TYR E 588      42.643 -10.078  14.979  1.00 92.75           O
ATOM   4652  N   TYR E 589      44.574 -11.151  14.504  1.00142.91           N
ATOM   4653  CA  TYR E 589      44.015 -11.902  13.408  1.00142.91           C
ATOM   4654  CB  TYR E 589      43.835 -11.008  12.176  1.00142.91           C
ATOM   4655  CG  TYR E 589      44.892  -9.974  12.372  1.00142.91           C
ATOM   4656  CD1 TYR E 589      46.230 -10.232  12.176  1.00142.91           C
ATOM   4657  CD2 TYR E 589      44.516  -8.730  12.822  1.00142.91           C
ATOM   4658  CE1 TYR E 589      47.168  -9.247  12.397  1.00142.91           C
ATOM   4659  CE2 TYR E 589      45.442  -7.742  13.044  1.00142.91           C
ATOM   4660  CZ  TYR E 589      46.773  -8.001  12.828  1.00142.91           C
ATOM   4661  OH  TYR E 589      47.728  -6.987  13.058  1.00142.91           O
ATOM   4662  C   TYR E 589      44.932 -13.024  13.017  1.00142.91           C
ATOM   4663  O   TYR E 589      46.128 -13.005  13.299  1.00142.91           O
ATOM   4664  N   TYR E 590      44.374 -14.043  12.328  1.00101.52           N
ATOM   4665  CA  TYR E 590      45.176 -15.105  11.782  1.00101.52           C
ATOM   4666  CB  TYR E 590      44.382 -16.378  11.425  1.00101.52           C
ATOM   4667  CG  TYR E 590      44.027 -17.161  12.643  1.00101.52           C
ATOM   4668  CD1 TYR E 590      44.999 -17.891  13.288  1.00101.52           C
ATOM   4669  CD2 TYR E 590      42.737 -17.203  13.120  1.00101.52           C
ATOM   4670  CE1 TYR E 590      44.694 -18.633  14.403  1.00101.52           C
ATOM   4671  CE2 TYR E 590      42.425 -17.946  14.236  1.00101.52           C
ATOM   4672  CZ  TYR E 590      43.406 -18.659  14.881  1.00101.52           C
ATOM   4673  OH  TYR E 590      43.097 -19.422  16.027  1.00101.52           O
ATOM   4674  C   TYR E 590      45.688 -14.560  10.485  1.00101.52           C
ATOM   4675  O   TYR E 590      44.932 -13.944   9.741  1.00101.52           O
ATOM   4676  N   VAL E 591      46.987 -14.736  10.173  1.00123.53           N
ATOM   4677  CA  VAL E 591      47.455 -14.232   8.912  1.00123.53           C
ATOM   4678  CB  VAL E 591      48.915 -14.475   8.676  1.00123.53           C
ATOM   4679  CG1 VAL E 591      49.252 -14.067   7.240  1.00123.53           C
ATOM   4680  CG2 VAL E 591      49.729 -13.681   9.704  1.00123.53           C
ATOM   4681  C   VAL E 591      46.703 -14.953   7.843  1.00123.53           C
ATOM   4682  O   VAL E 591      46.540 -16.172   7.906  1.00123.53           O
ATOM   4683  N   GLY E 592      46.233 -14.200   6.824  1.00 46.29           N
ATOM   4684  CA  GLY E 592      45.444 -14.793   5.789  1.00 46.29           C
ATOM   4685  C   GLY E 592      44.015 -14.421   6.061  1.00 46.29           C
ATOM   4686  O   GLY E 592      43.150 -14.592   5.207  1.00 46.29           O
ATOM   4687  N   GLY E 593      43.724 -13.917   7.274  1.00 52.33           N
ATOM   4688  CA  GLY E 593      42.404 -13.440   7.576  1.00 52.33           C
ATOM   4689  C   GLY E 593      41.644 -14.385   8.462  1.00 52.33           C
ATOM   4690  O   GLY E 593      40.802 -13.946   9.246  1.00 52.33           O
ATOM   4691  N   PHE E 594      41.898 -15.703   8.359  1.00183.55           N
ATOM   4692  CA  PHE E 594      41.195 -16.641   9.190  1.00183.55           C
ATOM   4693  CB  PHE E 594      39.767 -16.915   8.687  1.00183.55           C
ATOM   4694  CG  PHE E 594      39.894 -17.305   7.258  1.00183.55           C
ATOM   4695  CD1 PHE E 594      40.143 -18.595   6.887  1.00183.55           C
ATOM   4696  CD2 PHE E 594      39.780 -16.366   6.268  1.00183.55           C
ATOM   4697  CE1 PHE E 594      40.266 -18.927   5.560  1.00183.55           C
ATOM   4698  CE2 PHE E 594      39.905 -16.693   4.940  1.00183.55           C
ATOM   4699  CZ  PHE E 594      40.147 -17.985   4.572  1.00183.55           C
ATOM   4700  C   PHE E 594      41.979 -17.918   9.187  1.00183.55           C
ATOM   4701  O   PHE E 594      42.956 -18.052   8.456  1.00183.55           O
ATOM   4702  N   TYR E 595      41.590 -18.908  10.009  1.00193.33           N
ATOM   4703  CA  TYR E 595      42.371 -20.112  10.056  1.00193.33           C
ATOM   4704  CB  TYR E 595      41.845 -21.100  11.121  1.00193.33           C
ATOM   4705  CG  TYR E 595      42.811 -22.193  11.497  1.00193.33           C
ATOM   4706  CD1 TYR E 595      43.683 -21.998  12.544  1.00193.33           C
ATOM   4707  CD2 TYR E 595      42.856 -23.417  10.860  1.00193.33           C
ATOM   4708  CE1 TYR E 595      44.567 -22.973  12.940  1.00193.33           C
ATOM   4709  CE2 TYR E 595      43.739 -24.406  11.246  1.00193.33           C
ATOM   4710  CZ  TYR E 595      44.598 -24.178  12.293  1.00193.33           C
ATOM   4711  OH  TYR E 595      45.509 -25.167  12.710  1.00193.33           O
ATOM   4712  C   TYR E 595      42.218 -20.740   8.706  1.00193.33           C
ATOM   4713  O   TYR E 595      41.113 -20.821   8.170  1.00193.33           O
ATOM   4714  N   GLY E 596      43.349 -21.164   8.109  1.00 64.15           N
ATOM   4715  CA  GLY E 596      43.344 -21.861   6.856  1.00 64.15           C
ATOM   4716  C   GLY E 596      43.844 -20.995   5.735  1.00 64.15           C
ATOM   4717  O   GLY E 596      44.151 -21.496   4.656  1.00 64.15           O
ATOM   4718  N   ALA E 597      43.841 -19.671   5.944  1.00103.63           N
ATOM   4719  CA  ALA E 597      44.286 -18.625   5.072  1.00103.63           C
ATOM   4720  CB  ALA E 597      43.680 -17.273   5.454  1.00103.63           C
ATOM   4721  C   ALA E 597      45.774 -18.450   4.995  1.00103.63           C
ATOM   4722  O   ALA E 597      46.254 -17.787   4.083  1.00103.63           O
ATOM   4723  N   CYS E 598      46.568 -18.887   5.985  1.00168.95           N
ATOM   4724  CA  CYS E 598      47.922 -18.410   5.881  1.00168.95           C
ATOM   4725  CB  CYS E 598      48.665 -18.077   7.195  1.00168.95           C
ATOM   4726  SG  CYS E 598      49.178 -19.476   8.205  1.00168.95           S
ATOM   4727  C   CYS E 598      48.789 -19.111   4.874  1.00168.95           C
ATOM   4728  O   CYS E 598      48.495 -20.205   4.391  1.00168.95           O
ATOM   4729  N   ASN E 599      49.864 -18.397   4.467  1.00 85.76           N
ATOM   4730  CA  ASN E 599      50.827 -18.878   3.516  1.00 85.76           C
ATOM   4731  CB  ASN E 599      50.444 -18.593   2.058  1.00 85.76           C
ATOM   4732  CG  ASN E 599      50.263 -17.083   1.944  1.00 85.76           C
ATOM   4733  OD1 ASN E 599      51.171 -16.373   1.525  1.00 85.76           O
ATOM   4734  ND2 ASN E 599      49.064 -16.580   2.342  1.00 85.76           N
ATOM   4735  C   ASN E 599      52.125 -18.184   3.789  1.00 85.76           C
ATOM   4736  O   ASN E 599      52.192 -17.258   4.596  1.00 85.76           O
ATOM   4737  N   GLU E 600      53.209 -18.642   3.126  1.00148.32           N
ATOM   4738  CA  GLU E 600      54.498 -18.087   3.416  1.00148.32           C
ATOM   4739  CB  GLU E 600      55.700 -18.928   2.920  1.00148.32           C
ATOM   4740  CG  GLU E 600      56.004 -18.933   1.424  1.00148.32           C
ATOM   4741  CD  GLU E 600      57.223 -18.057   1.167  1.00148.32           C
ATOM   4742  OE1 GLU E 600      58.182 -18.117   1.984  1.00148.32           O
ATOM   4743  OE2 GLU E 600      57.213 -17.323   0.143  1.00148.32           O
ATOM   4744  C   GLU E 600      54.590 -16.672   2.952  1.00148.32           C
ATOM   4745  O   GLU E 600      55.154 -15.838   3.657  1.00148.32           O
ATOM   4746  N   TYR E 601      54.012 -16.335   1.781  1.00116.43           N
ATOM   4747  CA  TYR E 601      54.207 -14.998   1.313  1.00116.43           C
ATOM   4748  CB  TYR E 601      53.701 -14.701  -0.099  1.00116.43           C
ATOM   4749  CG  TYR E 601      54.454 -13.447  -0.344  1.00116.43           C
ATOM   4750  CD1 TYR E 601      55.747 -13.498  -0.816  1.00116.43           C
ATOM   4751  CD2 TYR E 601      53.905 -12.229  -0.045  1.00116.43           C
ATOM   4752  CE1 TYR E 601      56.473 -12.350  -1.035  1.00116.43           C
ATOM   4753  CE2 TYR E 601      54.625 -11.084  -0.260  1.00116.43           C
ATOM   4754  CZ  TYR E 601      55.904 -11.132  -0.755  1.00116.43           C
ATOM   4755  OH  TYR E 601      56.621  -9.935  -0.970  1.00116.43           O
ATOM   4756  C   TYR E 601      53.574 -14.027   2.266  1.00116.43           C
ATOM   4757  O   TYR E 601      54.162 -12.996   2.588  1.00116.43           O
ATOM   4758  N   LEU E 602      52.351 -14.323   2.745  1.00111.39           N
ATOM   4759  CA  LEU E 602      51.704 -13.435   3.673  1.00111.39           C
ATOM   4760  CB  LEU E 602      50.240 -13.804   3.973  1.00111.39           C
ATOM   4761  CG  LEU E 602      49.263 -13.328   2.881  1.00111.39           C
ATOM   4762  CD1 LEU E 602      49.612 -13.900   1.504  1.00111.39           C
ATOM   4763  CD2 LEU E 602      47.811 -13.610   3.280  1.00111.39           C
ATOM   4764  C   LEU E 602      52.477 -13.367   4.953  1.00111.39           C
ATOM   4765  O   LEU E 602      52.522 -12.321   5.599  1.00111.39           O
ATOM   4766  N   MET E 603      53.096 -14.482   5.377  1.00 94.76           N
ATOM   4767  CA  MET E 603      53.806 -14.457   6.628  1.00 94.76           C
ATOM   4768  CB  MET E 603      54.297 -15.844   7.075  1.00 94.76           C
ATOM   4769  CG  MET E 603      53.131 -16.805   7.340  1.00 94.76           C
ATOM   4770  SD  MET E 603      53.568 -18.331   8.226  1.00 94.76           S
ATOM   4771  CE  MET E 603      54.982 -18.689   7.158  1.00 94.76           C
ATOM   4772  C   MET E 603      54.964 -13.506   6.545  1.00 94.76           C
ATOM   4773  O   MET E 603      55.223 -12.757   7.486  1.00 94.76           O
ATOM   4774  N   MET E 604      55.692 -13.493   5.411  1.00135.69           N
ATOM   4775  CA  MET E 604      56.814 -12.600   5.277  1.00135.69           C
ATOM   4776  CB  MET E 604      57.548 -12.688   3.924  1.00135.69           C
ATOM   4777  CG  MET E 604      58.596 -13.784   3.786  1.00135.69           C
ATOM   4778  SD  MET E 604      57.979 -15.471   3.592  1.00135.69           S
ATOM   4779  CE  MET E 604      59.592 -16.127   4.093  1.00135.69           C
ATOM   4780  C   MET E 604      56.343 -11.183   5.313  1.00135.69           C
ATOM   4781  O   MET E 604      57.019 -10.318   5.865  1.00135.69           O
ATOM   4782  N   ARG E 605      55.195 -10.893   4.676  1.00126.27           N
ATOM   4783  CA  ARG E 605      54.729  -9.538   4.624  1.00126.27           C
ATOM   4784  CB  ARG E 605      53.431  -9.398   3.810  1.00126.27           C
ATOM   4785  CG  ARG E 605      53.063  -7.953   3.470  1.00126.27           C
ATOM   4786  CD  ARG E 605      51.636  -7.803   2.944  1.00126.27           C
ATOM   4787  NE  ARG E 605      50.995  -6.713   3.730  1.00126.27           N
ATOM   4788  CZ  ARG E 605      51.063  -5.423   3.285  1.00126.27           C
ATOM   4789  NH1 ARG E 605      51.644  -5.148   2.081  1.00126.27           N
ATOM   4790  NH2 ARG E 605      50.543  -4.414   4.041  1.00126.27           N
ATOM   4791  C   ARG E 605      54.446  -9.083   6.026  1.00126.27           C
ATOM   4792  O   ARG E 605      54.855  -7.993   6.425  1.00126.27           O
ATOM   4793  N   GLU E 606      53.760  -9.925   6.826  1.00112.49           N
ATOM   4794  CA  GLU E 606      53.435  -9.553   8.179  1.00112.49           C
ATOM   4795  CB  GLU E 606      52.649 -10.624   8.961  1.00112.49           C
ATOM   4796  CG  GLU E 606      51.132 -10.564   8.817  1.00112.49           C
ATOM   4797  CD  GLU E 606      50.603  -9.691   9.950  1.00112.49           C
ATOM   4798  OE1 GLU E 606      51.196  -8.608  10.203  1.00112.49           O
ATOM   4799  OE2 GLU E 606      49.599 -10.108  10.585  1.00112.49           O
ATOM   4800  C   GLU E 606      54.684  -9.341   8.971  1.00112.49           C
ATOM   4801  O   GLU E 606      54.799  -8.375   9.723  1.00112.49           O
ATOM   4802  N   LEU E 607      55.663 -10.242   8.807  1.00131.87           N
ATOM   4803  CA  LEU E 607      56.841 -10.222   9.628  1.00131.87           C
ATOM   4804  CB  LEU E 607      57.803 -11.352   9.204  1.00131.87           C
ATOM   4805  CG  LEU E 607      58.966 -11.677  10.164  1.00131.87           C
ATOM   4806  CD1 LEU E 607      59.879 -10.474  10.417  1.00131.87           C
ATOM   4807  CD2 LEU E 607      58.459 -12.351  11.444  1.00131.87           C
ATOM   4808  C   LEU E 607      57.563  -8.917   9.461  1.00131.87           C
ATOM   4809  O   LEU E 607      57.824  -8.212  10.435  1.00131.87           O
ATOM   4810  N   VAL E 608      57.892  -8.543   8.212  1.00121.76           N
ATOM   4811  CA  VAL E 608      58.650  -7.344   8.005  1.00121.76           C
ATOM   4812  CB  VAL E 608      59.249  -7.268   6.627  1.00121.76           C
ATOM   4813  CG1 VAL E 608      58.151  -7.497   5.580  1.00121.76           C
ATOM   4814  CG2 VAL E 608      59.976  -5.920   6.488  1.00121.76           C
ATOM   4815  C   VAL E 608      57.846  -6.109   8.283  1.00121.76           C
ATOM   4816  O   VAL E 608      58.371  -5.141   8.834  1.00121.76           O
ATOM   4817  N   LYS E 609      56.567  -6.057   7.857  1.00134.58           N
ATOM   4818  CA  LYS E 609      55.905  -4.817   8.131  1.00134.58           C
ATOM   4819  CB  LYS E 609      54.625  -4.541   7.314  1.00134.58           C
ATOM   4820  CG  LYS E 609      53.323  -5.045   7.934  1.00134.58           C
ATOM   4821  CD  LYS E 609      52.095  -4.313   7.391  1.00134.58           C
ATOM   4822  CE  LYS E 609      50.844  -4.476   8.257  1.00134.58           C
ATOM   4823  NZ  LYS E 609      49.841  -3.449   7.889  1.00134.58           N
ATOM   4824  C   LYS E 609      55.567  -4.678   9.594  1.00134.58           C
ATOM   4825  O   LYS E 609      55.858  -3.642  10.185  1.00134.58           O
ATOM   4826  N   ASN E 610      54.889  -5.697  10.185  1.00 96.29           N
ATOM   4827  CA  ASN E 610      54.400  -5.695  11.549  1.00 96.29           C
ATOM   4828  CB  ASN E 610      53.069  -6.450  11.721  1.00 96.29           C
ATOM   4829  CG  ASN E 610      51.962  -5.507  11.262  1.00 96.29           C
ATOM   4830  OD1 ASN E 610      52.228  -4.480  10.640  1.00 96.29           O
ATOM   4831  ND2 ASN E 610      50.689  -5.848  11.596  1.00 96.29           N
ATOM   4832  C   ASN E 610      55.327  -6.143  12.652  1.00 96.29           C
ATOM   4833  O   ASN E 610      55.255  -5.608  13.758  1.00 96.29           O
ATOM   4834  N   GLY E 611      56.177  -7.168  12.440  1.00 49.07           N
ATOM   4835  CA  GLY E 611      57.004  -7.623  13.529  1.00 49.07           C
ATOM   4836  C   GLY E 611      56.869  -9.117  13.659  1.00 49.07           C
ATOM   4837  O   GLY E 611      56.148  -9.762  12.899  1.00 49.07           O
ATOM   4838  N   PRO E 612      57.534  -9.675  14.645  1.00 83.48           N
ATOM   4839  CA  PRO E 612      57.508 -11.098  14.855  1.00 83.48           C
ATOM   4840  CD  PRO E 612      58.745  -9.061  15.164  1.00 83.48           C
ATOM   4841  CB  PRO E 612      58.548 -11.353  15.937  1.00 83.48           C
ATOM   4842  CG  PRO E 612      59.571 -10.218  15.745  1.00 83.48           C
ATOM   4843  C   PRO E 612      56.115 -11.532  15.186  1.00 83.48           C
ATOM   4844  O   PRO E 612      55.364 -10.750  15.767  1.00 83.48           O
ATOM   4845  N   ILE E 613      55.747 -12.769  14.798  1.00155.03           N
ATOM   4846  CA  ILE E 613      54.406 -13.250  14.973  1.00155.03           C
ATOM   4847  CB  ILE E 613      53.657 -13.347  13.676  1.00155.03           C
ATOM   4848  CG1 ILE E 613      54.319 -14.383  12.745  1.00155.03           C
ATOM   4849  CG2 ILE E 613      53.597 -11.941  13.061  1.00155.03           C
ATOM   4850  CD1 ILE E 613      55.729 -14.018  12.276  1.00155.03           C
ATOM   4851  C   ILE E 613      54.476 -14.644  15.508  1.00155.03           C
ATOM   4852  O   ILE E 613      55.479 -15.332  15.327  1.00155.03           O
ATOM   4853  N   SER E 614      53.403 -15.087  16.197  1.00 84.68           N
ATOM   4854  CA  SER E 614      53.362 -16.414  16.747  1.00 84.68           C
ATOM   4855  CB  SER E 614      52.307 -16.559  17.856  1.00 84.68           C
ATOM   4856  OG  SER E 614      52.627 -15.700  18.940  1.00 84.68           O
ATOM   4857  C   SER E 614      53.033 -17.402  15.661  1.00 84.68           C
ATOM   4858  O   SER E 614      52.219 -17.134  14.778  1.00 84.68           O
ATOM   4859  N   ILE E 615      53.676 -18.588  15.710  1.00127.13           N
ATOM   4860  CA  ILE E 615      53.431 -19.621  14.740  1.00127.13           C
ATOM   4861  CB  ILE E 615      54.493 -19.680  13.682  1.00127.13           C
ATOM   4862  CG1 ILE E 615      54.600 -18.318  12.979  1.00127.13           C
ATOM   4863  CG2 ILE E 615      54.159 -20.824  12.715  1.00127.13           C
ATOM   4864  CD1 ILE E 615      55.845 -18.185  12.105  1.00127.13           C
ATOM   4865  C   ILE E 615      53.433 -20.923  15.497  1.00127.13           C
ATOM   4866  O   ILE E 615      53.912 -20.984  16.630  1.00127.13           O
ATOM   4867  N   SER E 616      52.842 -21.991  14.916  1.00 83.93           N
ATOM   4868  CA  SER E 616      52.885 -23.274  15.558  1.00 83.93           C
ATOM   4869  CB  SER E 616      51.549 -23.714  16.178  1.00 83.93           C
ATOM   4870  OG  SER E 616      51.688 -24.990  16.787  1.00 83.93           O
ATOM   4871  C   SER E 616      53.271 -24.294  14.532  1.00 83.93           C
ATOM   4872  O   SER E 616      53.066 -24.095  13.335  1.00 83.93           O
ATOM   4873  N   PHE E 617      53.886 -25.409  14.982  1.00178.12           N
ATOM   4874  CA  PHE E 617      54.283 -26.441  14.066  1.00178.12           C
ATOM   4875  CB  PHE E 617      55.652 -26.193  13.399  1.00178.12           C
ATOM   4876  CG  PHE E 617      56.751 -26.276  14.404  1.00178.12           C
ATOM   4877  CD1 PHE E 617      57.106 -25.183  15.160  1.00178.12           C
ATOM   4878  CD2 PHE E 617      57.432 -27.457  14.591  1.00178.12           C
ATOM   4879  CE1 PHE E 617      58.123 -25.270  16.083  1.00178.12           C
ATOM   4880  CE2 PHE E 617      58.450 -27.548  15.511  1.00178.12           C
ATOM   4881  CZ  PHE E 617      58.801 -26.452  16.259  1.00178.12           C
ATOM   4882  C   PHE E 617      54.330 -27.738  14.810  1.00178.12           C
ATOM   4883  O   PHE E 617      54.136 -27.785  16.026  1.00178.12           O
ATOM   4884  N   GLU E 618      54.571 -28.842  14.076  1.00109.06           N
ATOM   4885  CA  GLU E 618      54.592 -30.137  14.697  1.00109.06           C
ATOM   4886  CB  GLU E 618      54.071 -31.256  13.782  1.00109.06           C
ATOM   4887  CG  GLU E 618      54.077 -32.629  14.450  1.00109.06           C
ATOM   4888  CD  GLU E 618      52.931 -32.660  15.444  1.00109.06           C
ATOM   4889  OE1 GLU E 618      51.772 -32.807  14.984  1.00109.06           O
ATOM   4890  OE2 GLU E 618      53.187 -32.536  16.669  1.00109.06           O
ATOM   4891  C   GLU E 618      56.009 -30.483  15.035  1.00109.06           C
ATOM   4892  O   GLU E 618      56.868 -30.583  14.159  1.00109.06           O
ATOM   4893  N   VAL E 619      56.284 -30.673  16.341  1.00 65.62           N
ATOM   4894  CA  VAL E 619      57.598 -31.051  16.764  1.00 65.62           C
ATOM   4895  CB  VAL E 619      57.903 -30.669  18.188  1.00 65.62           C
ATOM   4896  CG1 VAL E 619      59.249 -31.291  18.592  1.00 65.62           C
ATOM   4897  CG2 VAL E 619      57.881 -29.134  18.300  1.00 65.62           C
ATOM   4898  C   VAL E 619      57.699 -32.537  16.652  1.00 65.62           C
ATOM   4899  O   VAL E 619      56.772 -33.265  17.000  1.00 65.62           O
ATOM   4900  N   TYR E 620      58.855 -33.019  16.159  1.00 61.69           N
ATOM   4901  CA  TYR E 620      59.087 -34.424  15.994  1.00 61.69           C
ATOM   4902  CB  TYR E 620      59.361 -34.860  14.542  1.00 61.69           C
ATOM   4903  CG  TYR E 620      58.105 -34.767  13.741  1.00 61.69           C
ATOM   4904  CD1 TYR E 620      57.164 -35.769  13.809  1.00 61.69           C
ATOM   4905  CD2 TYR E 620      57.875 -33.694  12.910  1.00 61.69           C
ATOM   4906  CE1 TYR E 620      56.007 -35.702  13.068  1.00 61.69           C
ATOM   4907  CE2 TYR E 620      56.720 -33.622  12.166  1.00 61.69           C
ATOM   4908  CZ  TYR E 620      55.782 -34.623  12.248  1.00 61.69           C
ATOM   4909  OH  TYR E 620      54.597 -34.549  11.486  1.00 61.69           O
ATOM   4910  C   TYR E 620      60.322 -34.742  16.775  1.00 61.69           C
ATOM   4911  O   TYR E 620      61.071 -33.848  17.161  1.00 61.69           O
ATOM   4912  N   GLY E 621      60.564 -36.044  17.021  1.00 24.54           N
ATOM   4913  CA  GLY E 621      61.655 -36.479  17.845  1.00 24.54           C
ATOM   4914  C   GLY E 621      62.955 -36.009  17.272  1.00 24.54           C
ATOM   4915  O   GLY E 621      63.854 -35.618  18.015  1.00 24.54           O
ATOM   4916  N   ASP E 622      63.099 -36.029  15.935  1.00 48.91           N
ATOM   4917  CA  ASP E 622      64.348 -35.645  15.343  1.00 48.91           C
ATOM   4918  CB  ASP E 622      64.405 -35.820  13.809  1.00 48.91           C
ATOM   4919  CG  ASP E 622      63.403 -34.907  13.114  1.00 48.91           C
ATOM   4920  OD1 ASP E 622      62.399 -34.507  13.759  1.00 48.91           O
ATOM   4921  OD2 ASP E 622      63.632 -34.604  11.912  1.00 48.91           O
ATOM   4922  C   ASP E 622      64.615 -34.214  15.686  1.00 48.91           C
ATOM   4923  O   ASP E 622      65.766 -33.799  15.801  1.00 48.91           O
ATOM   4924  N   PHE E 623      63.543 -33.421  15.849  1.00117.03           N
ATOM   4925  CA  PHE E 623      63.618 -32.023  16.158  1.00117.03           C
ATOM   4926  CB  PHE E 623      62.230 -31.353  16.120  1.00117.03           C
ATOM   4927  CG  PHE E 623      62.368 -29.877  16.298  1.00117.03           C
ATOM   4928  CD1 PHE E 623      62.645 -29.068  15.220  1.00117.03           C
ATOM   4929  CD2 PHE E 623      62.222 -29.299  17.538  1.00117.03           C
ATOM   4930  CE1 PHE E 623      62.772 -27.706  15.373  1.00117.03           C
ATOM   4931  CE2 PHE E 623      62.348 -27.939  17.697  1.00117.03           C
ATOM   4932  CZ  PHE E 623      62.622 -27.138  16.614  1.00117.03           C
ATOM   4933  C   PHE E 623      64.212 -31.853  17.527  1.00117.03           C
ATOM   4934  O   PHE E 623      64.964 -30.912  17.773  1.00117.03           O
ATOM   4935  N   LYS E 624      63.904 -32.775  18.458  1.00 47.67           N
ATOM   4936  CA  LYS E 624      64.343 -32.630  19.818  1.00 47.67           C
ATOM   4937  CB  LYS E 624      63.921 -33.819  20.696  1.00 47.67           C
ATOM   4938  CG  LYS E 624      62.401 -33.929  20.850  1.00 47.67           C
ATOM   4939  CD  LYS E 624      61.923 -35.273  21.402  1.00 47.67           C
ATOM   4940  CE  LYS E 624      60.402 -35.361  21.552  1.00 47.67           C
ATOM   4941  NZ  LYS E 624      60.016 -36.708  22.031  1.00 47.67           N
ATOM   4942  C   LYS E 624      65.843 -32.523  19.860  1.00 47.67           C
ATOM   4943  O   LYS E 624      66.395 -31.719  20.609  1.00 47.67           O
ATOM   4944  N   HIS E 625      66.531 -33.340  19.048  1.00119.11           N
ATOM   4945  CA  HIS E 625      67.962 -33.450  18.957  1.00119.11           C
ATOM   4946  ND1 HIS E 625      68.158 -36.453  20.034  0.00119.11           N
ATOM   4947  CG  HIS E 625      67.802 -35.950  18.801  0.00119.11           C
ATOM   4948  CB  HIS E 625      68.396 -34.714  18.199  1.00119.11           C
ATOM   4949  NE2 HIS E 625      66.589 -37.806  19.222  0.00119.11           N
ATOM   4950  CD2 HIS E 625      66.846 -36.788  18.321  0.00119.11           C
ATOM   4951  CE1 HIS E 625      67.402 -37.560  20.235  0.00119.11           C
ATOM   4952  C   HIS E 625      68.599 -32.274  18.269  1.00119.11           C
ATOM   4953  O   HIS E 625      69.813 -32.124  18.338  1.00119.11           O
ATOM   4954  N   TYR E 626      67.828 -31.456  17.531  1.00116.64           N
ATOM   4955  CA  TYR E 626      68.341 -30.393  16.695  1.00116.64           C
ATOM   4956  CB  TYR E 626      67.194 -29.478  16.216  1.00116.64           C
ATOM   4957  CG  TYR E 626      67.700 -28.225  15.586  1.00116.64           C
ATOM   4958  CD1 TYR E 626      67.987 -27.126  16.364  1.00116.64           C
ATOM   4959  CD2 TYR E 626      67.870 -28.134  14.223  1.00116.64           C
ATOM   4960  CE1 TYR E 626      68.444 -25.959  15.798  1.00116.64           C
ATOM   4961  CE2 TYR E 626      68.327 -26.969  13.651  1.00116.64           C
ATOM   4962  CZ  TYR E 626      68.614 -25.878  14.437  1.00116.64           C
ATOM   4963  OH  TYR E 626      69.082 -24.681  13.851  1.00116.64           O
ATOM   4964  C   TYR E 626      69.386 -29.559  17.382  1.00116.64           C
ATOM   4965  O   TYR E 626      69.147 -28.989  18.444  1.00116.64           O
ATOM   4966  N   LYS E 627      70.630 -29.597  16.838  1.00119.25           N
ATOM   4967  CA  LYS E 627      71.730 -28.756  17.240  1.00119.25           C
ATOM   4968  CB  LYS E 627      73.103 -29.407  16.999  1.00119.25           C
ATOM   4969  CG  LYS E 627      73.388 -30.615  17.891  1.00119.25           C
ATOM   4970  CD  LYS E 627      72.542 -31.843  17.555  1.00119.25           C
ATOM   4971  CE  LYS E 627      72.863 -33.054  18.433  1.00119.25           C
ATOM   4972  NZ  LYS E 627      72.018 -34.204  18.043  0.00119.25           N
ATOM   4973  C   LYS E 627      71.767 -27.442  16.512  1.00119.25           C
ATOM   4974  O   LYS E 627      71.868 -26.381  17.126  1.00119.25           O
ATOM   4975  N   GLY E 628      71.679 -27.490  15.160  1.00 37.10           N
ATOM   4976  CA  GLY E 628      71.837 -26.298  14.370  1.00 37.10           C
ATOM   4977  C   GLY E 628      71.571 -26.621  12.928  1.00 37.10           C
ATOM   4978  O   GLY E 628      71.340 -27.773  12.565  1.00 37.10           O
ATOM   4979  N   GLY E 629      71.622 -25.589  12.056  1.00 23.58           N
ATOM   4980  CA  GLY E 629      71.378 -25.787  10.654  1.00 23.58           C
ATOM   4981  C   GLY E 629      69.936 -25.511  10.346  1.00 23.58           C
ATOM   4982  O   GLY E 629      69.214 -24.912  11.142  1.00 23.58           O
ATOM   4983  N   ILE E 630      69.492 -25.932   9.142  1.00 55.21           N
ATOM   4984  CA  ILE E 630      68.137 -25.703   8.721  1.00 55.21           C
ATOM   4985  CB  ILE E 630      68.039 -25.263   7.285  1.00 55.21           C
ATOM   4986  CG1 ILE E 630      68.756 -23.915   7.094  1.00 55.21           C
ATOM   4987  CG2 ILE E 630      66.556 -25.239   6.875  1.00 55.21           C
ATOM   4988  CD1 ILE E 630      68.954 -23.528   5.629  1.00 55.21           C
ATOM   4989  C   ILE E 630      67.409 -27.007   8.849  1.00 55.21           C
ATOM   4990  O   ILE E 630      67.644 -27.944   8.089  1.00 55.21           O
ATOM   4991  N   TYR E 631      66.472 -27.066   9.816  1.00100.53           N
ATOM   4992  CA  TYR E 631      65.719 -28.236  10.181  1.00100.53           C
ATOM   4993  CB  TYR E 631      64.953 -28.042  11.501  1.00100.53           C
ATOM   4994  CG  TYR E 631      64.021 -29.183  11.719  1.00100.53           C
ATOM   4995  CD1 TYR E 631      62.735 -29.131  11.228  1.00100.53           C
ATOM   4996  CD2 TYR E 631      64.426 -30.300  12.411  1.00100.53           C
ATOM   4997  CE1 TYR E 631      61.864 -30.175  11.430  1.00100.53           C
ATOM   4998  CE2 TYR E 631      63.560 -31.348  12.616  1.00100.53           C
ATOM   4999  CZ  TYR E 631      62.278 -31.285  12.127  1.00100.53           C
ATOM   5000  OH  TYR E 631      61.390 -32.359  12.342  1.00100.53           O
ATOM   5001  C   TYR E 631      64.735 -28.619   9.120  1.00100.53           C
ATOM   5002  O   TYR E 631      64.133 -27.761   8.472  1.00100.53           O
ATOM   5003  N   GLN E 632      64.578 -29.949   8.904  1.00150.20           N
ATOM   5004  CA  GLN E 632      63.672 -30.435   7.902  1.00150.20           C
ATOM   5005  CB  GLN E 632      64.365 -30.607   6.540  1.00150.20           C
ATOM   5006  CG  GLN E 632      65.105 -29.364   6.049  1.00150.20           C
ATOM   5007  CD  GLN E 632      65.861 -29.752   4.785  1.00150.20           C
ATOM   5008  OE1 GLN E 632      66.594 -28.947   4.212  1.00150.20           O
ATOM   5009  NE2 GLN E 632      65.682 -31.023   4.338  1.00150.20           N
ATOM   5010  C   GLN E 632      63.200 -31.824   8.263  1.00150.20           C
ATOM   5011  O   GLN E 632      63.866 -32.553   8.995  1.00150.20           O
ATOM   5012  N   HIS E 633      61.999 -32.185   7.754  1.00269.45           N
ATOM   5013  CA  HIS E 633      61.393 -33.502   7.708  1.00269.45           C
ATOM   5014  ND1 HIS E 633      64.651 -34.813   7.836  0.00269.45           N
ATOM   5015  CG  HIS E 633      63.321 -35.164   7.886  0.00269.45           C
ATOM   5016  CB  HIS E 633      62.250 -34.578   7.013  1.00269.45           C
ATOM   5017  NE2 HIS E 633      64.467 -36.365   9.416  0.00269.45           N
ATOM   5018  CD2 HIS E 633      63.227 -36.112   8.857  0.00269.45           C
ATOM   5019  CE1 HIS E 633      65.290 -35.561   8.770  0.00269.45           C
ATOM   5020  C   HIS E 633      60.914 -34.097   8.996  1.00269.45           C
ATOM   5021  O   HIS E 633      61.138 -33.572  10.084  1.00269.45           O
ATOM   5022  N   THR E 634      60.133 -35.199   8.813  1.00130.80           N
ATOM   5023  CA  THR E 634      59.592 -36.136   9.768  1.00130.80           C
ATOM   5024  CB  THR E 634      59.925 -35.810  11.217  1.00130.80           C
ATOM   5025  OG1 THR E 634      61.337 -35.772  11.374  1.00130.80           O
ATOM   5026  CG2 THR E 634      59.405 -36.901  12.172  1.00130.80           C
ATOM   5027  C   THR E 634      58.105 -36.234   9.490  1.00130.80           C
ATOM   5028  O   THR E 634      57.606 -35.640   8.536  1.00130.80           O
ATOM   5029  N   GLY E 635      57.373 -37.065  10.260  1.00 54.12           N
ATOM   5030  CA  GLY E 635      55.938 -37.152  10.245  1.00 54.12           C
[truncated: 484,831 more chars]
