# Supplementary material for: Evolutionary Analysis of Dipeptidyl Peptidase I
Source: Int J Mol Sci. 2022 Feb 6;23(3):1852. doi: 10.3390/ijms23031852 (PMC8836896; doi:10.3390/ijms23031852)
Supplement: Supplementary file 1 [file ijms-23-01852-s001.zip › Supplementary File S2 Homology models/Modeller/Trichoplax adhaerens/mod.B99990003.pdb]

EXPDTA    THEORETICAL MODEL, MODELLER 10.1 2021/11/04 15:56:18
REMARK   6 MODELLER OBJECTIVE FUNCTION:     20093.4297
REMARK   6 MODELLER BEST TEMPLATE % SEQ ID:  60.227
REMARK   6 SEQUENCE: mod
REMARK   6 ALIGNMENT: alignment.pir
REMARK   6 SCRIPT: model.py
REMARK   6 DOPE score: -156417.15625
REMARK   6 GA341 score: 1.00000
REMARK   6 DOPE-HR score: -124360.08594
REMARK   6 TEMPLATE: 1K3B 1:A - 119:A MODELS 1:A - 120:A AT 60.2%
REMARK   6 TEMPLATE: 1K3B 120:B - 283:B MODELS 121:B - 285:B AT 60.2%
REMARK   6 TEMPLATE: 1K3B 284:C - 350:C MODELS 286:C - 352:C AT 60.2%
REMARK   6 TEMPLATE: 1K3B 353:D - 471:D MODELS 353:D - 472:D AT 60.2%
REMARK   6 TEMPLATE: 1K3B 472:E - 635:E MODELS 473:E - 637:E AT 60.2%
REMARK   6 TEMPLATE: 1K3B 636:F - 702:F MODELS 638:F - 704:F AT 60.2%
REMARK   6 TEMPLATE: 1K3B 705:G - 823:G MODELS 705:G - 824:G AT 60.2%
REMARK   6 TEMPLATE: 1K3B 824:H - 987:H MODELS 825:H - 989:H AT 60.2%
REMARK   6 TEMPLATE: 1K3B 988:I - 1054:I MODELS 990:I - 1056:I AT 60.2%
REMARK   6 TEMPLATE: 1K3B 1057:J - 1175:J MODELS 1057:J - 1176:J AT 60.2%
REMARK   6 TEMPLATE: 1K3B 1176:K - 1339:K MODELS 1177:K - 1341:K AT 60.2%
REMARK   6 TEMPLATE: 1K3B 1340:L - 1406:L MODELS 1342:L - 1408:L AT 60.2%
SSBOND   1 CYS A    6    CYS A   94                          1555   1555  2.01
SSBOND   2 CYS A   30    CYS A  112                          1555   1555  2.03
SSBOND   3 CYS B  145    CYS B  188                          1555   1555  2.03
SSBOND   4 CYS B  181    CYS B  221                          1555   1555  2.06
SSBOND   5 CYS B  211    CYS B  228                          1555   1555  2.04
SSBOND   6 CYS D  358    CYS D  446                          1555   1555  2.03
SSBOND   7 CYS D  382    CYS D  464                          1555   1555  2.03
SSBOND   8 CYS E  497    CYS E  540                          1555   1555  2.03
SSBOND   9 CYS E  533    CYS E  573                          1555   1555  2.04
SSBOND  10 CYS E  563    CYS E  580                          1555   1555  2.04
SSBOND  11 CYS G  710    CYS G  798                          1555   1555  1.99
SSBOND  12 CYS G  734    CYS G  816                          1555   1555  2.03
SSBOND  13 CYS H  849    CYS H  892                          1555   1555  2.03
SSBOND  14 CYS H  885    CYS H  925                          1555   1555  2.03
SSBOND  15 CYS H  915    CYS H  932                          1555   1555  2.04
SSBOND  16 CYS J 1062    CYS J 1150                          1555   1555  2.03
SSBOND  17 CYS J 1086    CYS J 1168                          1555   1555  2.03
SSBOND  18 CYS K 1201    CYS K 1244                          1555   1555  2.03
SSBOND  19 CYS K 1237    CYS K 1277                          1555   1555  2.04
SSBOND  20 CYS K 1267    CYS K 1284                          1555   1555  2.03
ATOM      1  N   ASP A   1      24.571  25.836  14.183  1.00206.87           N
ATOM      2  CA  ASP A   1      25.410  26.234  13.039  1.00206.87           C
ATOM      3  CB  ASP A   1      24.561  25.945  11.729  1.00206.87           C
ATOM      4  CG  ASP A   1      23.088  26.417  11.566  1.00206.87           C
ATOM      5  OD1 ASP A   1      22.481  26.930  12.519  1.00206.87           O
ATOM      6  OD2 ASP A   1      22.524  26.257  10.445  1.00206.87           O
ATOM      7  C   ASP A   1      25.897  27.573  13.477  1.00206.87           C
ATOM      8  O   ASP A   1      25.147  28.337  14.084  1.00206.87           O
ATOM      9  N   THR A   2      27.208  27.800  13.233  1.00284.05           N
ATOM     10  CA  THR A   2      28.045  28.741  13.890  1.00284.05           C
ATOM     11  CB  THR A   2      29.134  27.826  14.259  1.00284.05           C
ATOM     12  OG1 THR A   2      29.671  28.062  15.546  1.00284.05           O
ATOM     13  CG2 THR A   2      30.154  27.756  13.129  1.00284.05           C
ATOM     14  C   THR A   2      28.403  29.904  13.032  1.00284.05           C
ATOM     15  O   THR A   2      28.275  29.873  11.810  1.00284.05           O
ATOM     16  N   PRO A   3      28.792  30.867  13.849  1.00175.41           N
ATOM     17  CA  PRO A   3      28.994  32.254  13.524  1.00175.41           C
ATOM     18  CD  PRO A   3      28.584  30.669  15.279  1.00175.41           C
ATOM     19  CB  PRO A   3      29.296  32.938  14.873  1.00175.41           C
ATOM     20  CG  PRO A   3      28.592  32.052  15.922  1.00175.41           C
ATOM     21  C   PRO A   3      30.155  32.465  12.599  1.00175.41           C
ATOM     22  O   PRO A   3      30.547  33.621  12.571  1.00175.41           O
ATOM     23  N   ALA A   4      30.799  31.448  11.958  1.00199.54           N
ATOM     24  CA  ALA A   4      31.969  31.823  11.175  1.00199.54           C
ATOM     25  CB  ALA A   4      33.253  30.942  11.259  1.00199.54           C
ATOM     26  C   ALA A   4      31.718  31.632   9.750  1.00199.54           C
ATOM     27  O   ALA A   4      31.705  30.502   9.286  1.00199.54           O
ATOM     28  N   ASN A   5      31.592  32.652   8.919  1.00272.91           N
ATOM     29  CA  ASN A   5      31.356  32.014   7.646  1.00272.91           C
ATOM     30  CB  ASN A   5      30.223  32.673   6.779  1.00272.91           C
ATOM     31  CG  ASN A   5      28.852  32.612   7.467  1.00272.91           C
ATOM     32  OD1 ASN A   5      28.799  32.825   8.670  1.00272.91           O
ATOM     33  ND2 ASN A   5      27.731  32.285   6.760  1.00272.91           N
ATOM     34  C   ASN A   5      32.669  31.999   6.911  1.00272.91           C
ATOM     35  O   ASN A   5      33.079  33.005   6.336  1.00272.91           O
ATOM     36  N   CYS A   6      33.357  30.810   6.915  1.00162.94           N
ATOM     37  CA  CYS A   6      34.690  30.662   6.404  1.00162.94           C
ATOM     38  CB  CYS A   6      35.664  30.349   7.478  1.00162.94           C
ATOM     39  SG  CYS A   6      35.591  31.733   8.622  1.00162.94           S
ATOM     40  C   CYS A   6      34.779  29.579   5.376  1.00162.94           C
ATOM     41  O   CYS A   6      34.136  28.535   5.423  1.00162.94           O
ATOM     42  N   THR A   7      35.704  29.765   4.424  1.00176.20           N
ATOM     43  CA  THR A   7      35.663  28.970   3.246  1.00176.20           C
ATOM     44  CB  THR A   7      35.502  29.919   2.063  1.00176.20           C
ATOM     45  OG1 THR A   7      36.707  30.606   1.729  1.00176.20           O
ATOM     46  CG2 THR A   7      34.558  30.966   2.723  1.00176.20           C
ATOM     47  C   THR A   7      36.880  28.071   3.187  1.00176.20           C
ATOM     48  O   THR A   7      37.897  28.125   3.879  1.00176.20           O
ATOM     49  N   TYR A   8      36.762  27.207   2.228  1.00281.62           N
ATOM     50  CA  TYR A   8      37.577  26.079   2.064  1.00281.62           C
ATOM     51  CB  TYR A   8      36.818  25.436   0.973  1.00281.62           C
ATOM     52  CG  TYR A   8      37.756  24.532   0.320  1.00281.62           C
ATOM     53  CD1 TYR A   8      38.071  23.269   0.626  1.00281.62           C
ATOM     54  CD2 TYR A   8      38.263  25.089  -0.770  1.00281.62           C
ATOM     55  CE1 TYR A   8      39.012  22.622  -0.148  1.00281.62           C
ATOM     56  CE2 TYR A   8      39.254  24.579  -1.552  1.00281.62           C
ATOM     57  CZ  TYR A   8      39.575  23.253  -1.236  1.00281.62           C
ATOM     58  OH  TYR A   8      40.632  22.627  -2.005  1.00281.62           O
ATOM     59  C   TYR A   8      38.996  26.594   1.832  1.00281.62           C
ATOM     60  O   TYR A   8      40.021  25.957   2.125  1.00281.62           O
ATOM     61  N   GLY A   9      39.139  27.831   1.260  1.00145.02           N
ATOM     62  CA  GLY A   9      40.466  28.440   1.173  1.00145.02           C
ATOM     63  C   GLY A   9      41.059  28.536   2.532  1.00145.02           C
ATOM     64  O   GLY A   9      41.818  27.656   2.792  1.00145.02           O
ATOM     65  N   ASP A  10      40.536  29.328   3.492  1.00244.37           N
ATOM     66  CA  ASP A  10      41.388  29.552   4.638  1.00244.37           C
ATOM     67  CB  ASP A  10      41.160  30.417   5.839  1.00244.37           C
ATOM     68  CG  ASP A  10      41.021  31.888   5.625  1.00244.37           C
ATOM     69  OD1 ASP A  10      41.863  32.658   5.121  1.00244.37           O
ATOM     70  OD2 ASP A  10      40.012  32.314   6.231  1.00244.37           O
ATOM     71  C   ASP A  10      41.699  28.345   5.418  1.00244.37           C
ATOM     72  O   ASP A  10      42.448  28.442   6.381  1.00244.37           O
ATOM     73  N   SER A  11      41.066  27.209   5.196  1.00237.23           N
ATOM     74  CA  SER A  11      41.641  26.102   5.887  1.00237.23           C
ATOM     75  CB  SER A  11      40.619  25.277   6.785  1.00237.23           C
ATOM     76  OG  SER A  11      40.923  23.903   7.038  1.00237.23           O
ATOM     77  C   SER A  11      42.885  25.496   5.167  1.00237.23           C
ATOM     78  O   SER A  11      43.535  24.577   5.640  1.00237.23           O
ATOM     79  N   VAL A  12      43.239  26.029   3.975  1.00242.57           N
ATOM     80  CA  VAL A  12      44.313  25.754   3.044  1.00242.57           C
ATOM     81  CB  VAL A  12      44.453  26.686   1.800  1.00242.57           C
ATOM     82  CG1 VAL A  12      44.273  28.213   1.998  1.00242.57           C
ATOM     83  CG2 VAL A  12      45.936  26.623   1.439  1.00242.57           C
ATOM     84  C   VAL A  12      45.451  26.186   3.841  1.00242.57           C
ATOM     85  O   VAL A  12      45.461  27.336   4.263  1.00242.57           O
ATOM     86  N   GLY A  13      46.417  25.323   4.159  1.00100.02           N
ATOM     87  CA  GLY A  13      47.534  26.029   4.701  1.00100.02           C
ATOM     88  C   GLY A  13      48.399  25.179   5.513  1.00100.02           C
ATOM     89  O   GLY A  13      48.295  23.960   5.444  1.00100.02           O
ATOM     90  N   THR A  14      49.194  25.889   6.361  1.00116.47           N
ATOM     91  CA  THR A  14      50.102  25.293   7.299  1.00116.47           C
ATOM     92  CB  THR A  14      51.422  25.970   7.304  1.00116.47           C
ATOM     93  OG1 THR A  14      52.032  25.997   6.024  1.00116.47           O
ATOM     94  CG2 THR A  14      52.301  25.277   8.338  1.00116.47           C
ATOM     95  C   THR A  14      49.528  25.673   8.644  1.00116.47           C
ATOM     96  O   THR A  14      49.542  26.848   9.028  1.00116.47           O
ATOM     97  N   TRP A  15      49.035  24.659   9.358  1.00278.50           N
ATOM     98  CA  TRP A  15      48.256  24.772  10.530  1.00278.50           C
ATOM     99  CB  TRP A  15      47.092  23.823  10.130  1.00278.50           C
ATOM    100  CG  TRP A  15      46.212  24.747   9.358  1.00278.50           C
ATOM    101  CD2 TRP A  15      45.105  25.240  10.083  1.00278.50           C
ATOM    102  CD1 TRP A  15      46.380  25.561   8.270  1.00278.50           C
ATOM    103  NE1 TRP A  15      45.558  26.658   8.404  1.00278.50           N
ATOM    104  CE2 TRP A  15      44.755  26.456   9.498  1.00278.50           C
ATOM    105  CE3 TRP A  15      44.529  24.768  11.230  1.00278.50           C
ATOM    106  CZ2 TRP A  15      43.833  27.243  10.086  1.00278.50           C
ATOM    107  CZ3 TRP A  15      43.484  25.470  11.742  1.00278.50           C
ATOM    108  CH2 TRP A  15      43.190  26.683  11.163  1.00278.50           C
ATOM    109  C   TRP A  15      49.124  24.401  11.696  1.00278.50           C
ATOM    110  O   TRP A  15      49.866  23.430  11.621  1.00278.50           O
ATOM    111  N   VAL A  16      49.121  25.206  12.793  1.00165.03           N
ATOM    112  CA  VAL A  16      49.834  24.873  14.012  1.00165.03           C
ATOM    113  CB  VAL A  16      50.697  25.977  14.688  1.00165.03           C
ATOM    114  CG1 VAL A  16      52.046  26.130  13.994  1.00165.03           C
ATOM    115  CG2 VAL A  16      49.937  27.322  14.907  1.00165.03           C
ATOM    116  C   VAL A  16      48.812  24.516  15.048  1.00165.03           C
ATOM    117  O   VAL A  16      47.971  25.326  15.427  1.00165.03           O
ATOM    118  N   LEU A  17      48.917  23.274  15.547  1.00179.68           N
ATOM    119  CA  LEU A  17      48.082  22.641  16.525  1.00179.68           C
ATOM    120  CB  LEU A  17      47.998  21.152  16.178  1.00179.68           C
ATOM    121  CG  LEU A  17      46.758  20.696  15.353  1.00179.68           C
ATOM    122  CD1 LEU A  17      46.175  21.806  14.502  1.00179.68           C
ATOM    123  CD2 LEU A  17      46.986  19.439  14.475  1.00179.68           C
ATOM    124  C   LEU A  17      48.852  22.699  17.828  1.00179.68           C
ATOM    125  O   LEU A  17      49.975  22.215  17.897  1.00179.68           O
ATOM    126  N   HIS A  18      48.359  23.339  18.917  1.00163.28           N
ATOM    127  CA  HIS A  18      49.112  23.225  20.160  1.00163.28           C
ATOM    128  ND1 HIS A  18      49.767  26.970  20.393  1.00163.28           N
ATOM    129  CG  HIS A  18      49.025  25.801  20.420  1.00163.28           C
ATOM    130  CB  HIS A  18      49.484  24.501  21.014  1.00163.28           C
ATOM    131  NE2 HIS A  18      47.942  27.355  19.194  1.00163.28           N
ATOM    132  CD2 HIS A  18      47.907  26.059  19.693  1.00163.28           C
ATOM    133  CE1 HIS A  18      49.073  27.865  19.640  1.00163.28           C
ATOM    134  C   HIS A  18      48.278  22.333  21.013  1.00163.28           C
ATOM    135  O   HIS A  18      47.230  22.719  21.545  1.00163.28           O
ATOM    136  N   LEU A  19      48.731  21.068  21.025  1.00156.78           N
ATOM    137  CA  LEU A  19      48.160  19.968  21.727  1.00156.78           C
ATOM    138  CB  LEU A  19      48.672  18.555  21.251  1.00156.78           C
ATOM    139  CG  LEU A  19      47.815  17.730  20.222  1.00156.78           C
ATOM    140  CD1 LEU A  19      48.193  17.992  18.741  1.00156.78           C
ATOM    141  CD2 LEU A  19      47.777  16.242  20.615  1.00156.78           C
ATOM    142  C   LEU A  19      48.461  20.069  23.181  1.00156.78           C
ATOM    143  O   LEU A  19      49.606  20.039  23.626  1.00156.78           O
ATOM    144  N   GLY A  20      47.372  20.215  23.957  1.00 95.31           N
ATOM    145  CA  GLY A  20      47.453  20.161  25.371  1.00 95.31           C
ATOM    146  C   GLY A  20      47.054  18.776  25.642  1.00 95.31           C
ATOM    147  O   GLY A  20      47.250  17.909  24.795  1.00 95.31           O
ATOM    148  N   VAL A  21      46.487  18.599  26.848  1.00191.75           N
ATOM    149  CA  VAL A  21      45.808  17.490  27.445  1.00191.75           C
ATOM    150  CB  VAL A  21      44.359  17.681  27.264  1.00191.75           C
ATOM    151  CG1 VAL A  21      43.745  17.118  28.544  1.00191.75           C
ATOM    152  CG2 VAL A  21      44.062  19.178  27.033  1.00191.75           C
ATOM    153  C   VAL A  21      46.303  16.150  26.950  1.00191.75           C
ATOM    154  O   VAL A  21      47.407  16.067  26.412  1.00191.75           O
ATOM    155  N   ASP A  22      45.538  15.039  27.250  1.00216.38           N
ATOM    156  CA  ASP A  22      46.009  13.708  26.905  1.00216.38           C
ATOM    157  CB  ASP A  22      47.463  13.560  27.442  1.00216.38           C
ATOM    158  CG  ASP A  22      48.350  12.808  26.458  1.00216.38           C
ATOM    159  OD1 ASP A  22      48.096  11.621  26.119  1.00216.38           O
ATOM    160  OD2 ASP A  22      49.364  13.445  26.061  1.00216.38           O
ATOM    161  C   ASP A  22      45.189  12.585  27.547  1.00216.38           C
ATOM    162  O   ASP A  22      45.826  11.663  28.050  1.00216.38           O
ATOM    163  N   GLY A  23      43.826  12.520  27.488  1.00 96.71           N
ATOM    164  CA  GLY A  23      43.149  11.472  28.230  1.00 96.71           C
ATOM    165  C   GLY A  23      42.026  10.796  27.476  1.00 96.71           C
ATOM    166  O   GLY A  23      42.029  10.634  26.266  1.00 96.71           O
ATOM    167  N   MET A  24      41.058  10.276  28.239  1.00131.35           N
ATOM    168  CA  MET A  24      39.969   9.494  27.741  1.00131.35           C
ATOM    169  CB  MET A  24      39.424   8.614  28.884  1.00131.35           C
ATOM    170  CG  MET A  24      40.343   7.494  29.433  1.00131.35           C
ATOM    171  SD  MET A  24      40.121   5.839  28.681  1.00131.35           S
ATOM    172  CE  MET A  24      41.507   4.900  29.406  1.00131.35           C
ATOM    173  C   MET A  24      38.897  10.426  27.222  1.00131.35           C
ATOM    174  O   MET A  24      39.044  11.642  27.287  1.00131.35           O
ATOM    175  N   THR A  25      37.816   9.890  26.614  1.00 93.93           N
ATOM    176  CA  THR A  25      36.751  10.727  26.095  1.00 93.93           C
ATOM    177  CB  THR A  25      35.602   9.932  25.541  1.00 93.93           C
ATOM    178  OG1 THR A  25      36.026   8.933  24.627  1.00 93.93           O
ATOM    179  CG2 THR A  25      34.680  10.916  24.809  1.00 93.93           C
ATOM    180  C   THR A  25      36.135  11.354  27.284  1.00 93.93           C
ATOM    181  O   THR A  25      35.602  12.466  27.281  1.00 93.93           O
ATOM    182  N   LYS A  26      36.085  10.488  28.289  1.00 89.46           N
ATOM    183  CA  LYS A  26      35.545  10.699  29.568  1.00 89.46           C
ATOM    184  CB  LYS A  26      35.458   9.318  30.240  1.00 89.46           C
ATOM    185  CG  LYS A  26      35.105   9.389  31.717  0.00 89.46           C
ATOM    186  CD  LYS A  26      34.652   8.069  32.344  0.00 89.46           C
ATOM    187  CE  LYS A  26      34.010   8.343  33.708  1.00 89.46           C
ATOM    188  NZ  LYS A  26      33.040   7.281  34.089  1.00 89.46           N
ATOM    189  C   LYS A  26      36.373  11.684  30.344  1.00 89.46           C
ATOM    190  O   LYS A  26      35.801  12.616  30.901  1.00 89.46           O
ATOM    191  N   LYS A  27      37.720  11.549  30.375  1.00129.51           N
ATOM    192  CA  LYS A  27      38.543  12.432  31.172  1.00129.51           C
ATOM    193  CB  LYS A  27      39.988  11.982  31.371  1.00129.51           C
ATOM    194  CG  LYS A  27      40.060  10.910  32.435  0.00129.51           C
ATOM    195  CD  LYS A  27      41.460  10.435  32.767  1.00129.51           C
ATOM    196  CE  LYS A  27      41.340   9.197  33.630  1.00129.51           C
ATOM    197  NZ  LYS A  27      40.141   8.453  33.176  1.00129.51           N
ATOM    198  C   LYS A  27      38.638  13.848  30.689  1.00129.51           C
ATOM    199  O   LYS A  27      38.857  14.769  31.476  1.00129.51           O
ATOM    200  N   VAL A  28      38.578  14.067  29.371  1.00151.93           N
ATOM    201  CA  VAL A  28      38.800  15.398  28.901  1.00151.93           C
ATOM    202  CB  VAL A  28      39.782  15.500  27.761  1.00151.93           C
ATOM    203  CG1 VAL A  28      41.082  14.822  28.194  1.00151.93           C
ATOM    204  CG2 VAL A  28      39.186  14.862  26.502  1.00151.93           C
ATOM    205  C   VAL A  28      37.507  15.888  28.367  1.00151.93           C
ATOM    206  O   VAL A  28      36.573  15.128  28.111  1.00151.93           O
ATOM    207  N   ASP A  29      37.418  17.219  28.267  1.00125.02           N
ATOM    208  CA  ASP A  29      36.299  17.863  27.647  1.00125.02           C
ATOM    209  CB  ASP A  29      35.113  18.128  28.606  1.00125.02           C
ATOM    210  CG  ASP A  29      34.155  18.935  27.759  0.00125.02           C
ATOM    211  OD1 ASP A  29      34.062  18.576  26.559  0.00125.02           O
ATOM    212  OD2 ASP A  29      33.550  19.927  28.248  1.00125.02           O
ATOM    213  C   ASP A  29      36.891  19.151  27.179  1.00125.02           C
ATOM    214  O   ASP A  29      37.374  19.920  28.008  1.00125.02           O
ATOM    215  N   CYS A  30      36.873  19.437  25.856  1.00123.95           N
ATOM    216  CA  CYS A  30      37.658  20.545  25.391  1.00123.95           C
ATOM    217  CB  CYS A  30      38.263  20.233  24.022  1.00123.95           C
ATOM    218  SG  CYS A  30      39.041  18.590  24.038  1.00123.95           S
ATOM    219  C   CYS A  30      36.803  21.733  25.294  1.00123.95           C
ATOM    220  O   CYS A  30      36.328  22.118  24.231  1.00123.95           O
ATOM    221  N   SER A  31      36.686  22.406  26.430  1.00213.23           N
ATOM    222  CA  SER A  31      35.728  23.433  26.568  1.00213.23           C
ATOM    223  CB  SER A  31      34.586  22.726  27.321  1.00213.23           C
ATOM    224  OG  SER A  31      33.645  23.604  27.901  1.00213.23           O
ATOM    225  C   SER A  31      36.407  24.523  27.352  1.00213.23           C
ATOM    226  O   SER A  31      35.762  25.422  27.871  1.00213.23           O
ATOM    227  N   LYS A  32      37.747  24.511  27.420  1.00271.06           N
ATOM    228  CA  LYS A  32      38.473  25.581  28.048  1.00271.06           C
ATOM    229  CB  LYS A  32      38.875  25.382  29.544  1.00271.06           C
ATOM    230  CG  LYS A  32      37.888  25.903  30.624  1.00271.06           C
ATOM    231  CD  LYS A  32      37.563  27.417  30.606  1.00271.06           C
ATOM    232  CE  LYS A  32      36.965  27.869  29.260  1.00271.06           C
ATOM    233  NZ  LYS A  32      36.307  29.207  29.289  1.00271.06           N
ATOM    234  C   LYS A  32      39.742  25.732  27.286  1.00271.06           C
ATOM    235  O   LYS A  32      39.879  26.623  26.455  1.00271.06           O
ATOM    236  N   ASN A  33      40.712  24.847  27.587  1.00212.51           N
ATOM    237  CA  ASN A  33      42.016  24.738  26.995  1.00212.51           C
ATOM    238  CB  ASN A  33      42.580  26.016  26.254  1.00212.51           C
ATOM    239  CG  ASN A  33      42.703  27.409  26.946  1.00212.51           C
ATOM    240  OD1 ASN A  33      43.642  27.685  27.691  1.00212.51           O
ATOM    241  ND2 ASN A  33      41.815  28.380  26.592  1.00212.51           N
ATOM    242  C   ASN A  33      42.942  24.210  28.073  1.00212.51           C
ATOM    243  O   ASN A  33      42.940  23.019  28.376  1.00212.51           O
ATOM    244  N   PHE A  34      43.761  25.094  28.672  1.00143.32           N
ATOM    245  CA  PHE A  34      44.814  24.739  29.589  1.00143.32           C
ATOM    246  CB  PHE A  34      44.732  23.465  30.425  1.00143.32           C
ATOM    247  CG  PHE A  34      44.267  24.029  31.700  1.00143.32           C
ATOM    248  CD1 PHE A  34      42.914  24.142  31.853  1.00143.32           C
ATOM    249  CD2 PHE A  34      45.140  24.474  32.688  1.00143.32           C
ATOM    250  CE1 PHE A  34      42.405  24.667  33.008  1.00143.32           C
ATOM    251  CE2 PHE A  34      44.608  25.004  33.848  1.00143.32           C
ATOM    252  CZ  PHE A  34      43.244  25.097  34.012  1.00143.32           C
ATOM    253  C   PHE A  34      46.064  24.657  28.825  1.00143.32           C
ATOM    254  O   PHE A  34      46.044  24.804  27.608  1.00143.32           O
ATOM    255  N   LYS A  35      47.169  24.419  29.553  1.00178.13           N
ATOM    256  CA  LYS A  35      48.526  24.400  29.087  1.00178.13           C
ATOM    257  CB  LYS A  35      49.486  24.187  30.242  1.00178.13           C
ATOM    258  CG  LYS A  35      50.944  24.112  29.845  1.00178.13           C
ATOM    259  CD  LYS A  35      51.681  25.449  29.779  1.00178.13           C
ATOM    260  CE  LYS A  35      50.906  26.587  29.095  1.00178.13           C
ATOM    261  NZ  LYS A  35      51.871  27.636  28.693  1.00178.13           N
ATOM    262  C   LYS A  35      48.728  23.261  28.156  1.00178.13           C
ATOM    263  O   LYS A  35      48.031  22.252  28.222  1.00178.13           O
ATOM    264  N   ILE A  36      49.727  23.402  27.265  1.00181.26           N
ATOM    265  CA  ILE A  36      49.956  22.441  26.236  1.00181.26           C
ATOM    266  CB  ILE A  36      50.009  23.003  24.839  1.00181.26           C
ATOM    267  CG1 ILE A  36      51.184  23.977  24.722  1.00181.26           C
ATOM    268  CG2 ILE A  36      48.671  23.723  24.550  1.00181.26           C
ATOM    269  CD1 ILE A  36      50.700  25.382  25.065  1.00181.26           C
ATOM    270  C   ILE A  36      51.291  21.795  26.402  1.00181.26           C
ATOM    271  O   ILE A  36      52.195  22.270  27.094  1.00181.26           O
ATOM    272  N   THR A  37      51.380  20.602  25.797  1.00110.20           N
ATOM    273  CA  THR A  37      52.646  19.969  25.646  1.00110.20           C
ATOM    274  CB  THR A  37      52.670  18.456  25.714  1.00110.20           C
ATOM    275  OG1 THR A  37      52.496  17.982  27.043  1.00110.20           O
ATOM    276  CG2 THR A  37      54.004  17.966  25.100  1.00110.20           C
ATOM    277  C   THR A  37      53.202  20.279  24.300  1.00110.20           C
ATOM    278  O   THR A  37      54.248  20.913  24.189  1.00110.20           O
ATOM    279  N   ASN A  38      52.507  19.887  23.217  1.00122.96           N
ATOM    280  CA  ASN A  38      53.289  19.894  22.009  1.00122.96           C
ATOM    281  CB  ASN A  38      53.566  18.512  21.403  1.00122.96           C
ATOM    282  CG  ASN A  38      55.022  18.180  21.590  1.00122.96           C
ATOM    283  OD1 ASN A  38      55.694  18.693  22.480  1.00122.96           O
ATOM    284  ND2 ASN A  38      55.555  17.340  20.665  1.00122.96           N
ATOM    285  C   ASN A  38      52.733  20.661  20.884  1.00122.96           C
ATOM    286  O   ASN A  38      51.773  21.422  20.992  1.00122.96           O
ATOM    287  N   ASN A  39      53.392  20.401  19.749  1.00142.28           N
ATOM    288  CA  ASN A  39      53.219  21.030  18.514  1.00142.28           C
ATOM    289  CB  ASN A  39      54.694  21.561  18.297  1.00142.28           C
ATOM    290  CG  ASN A  39      55.028  22.530  19.512  1.00142.28           C
ATOM    291  OD1 ASN A  39      54.142  23.211  20.035  1.00142.28           O
ATOM    292  ND2 ASN A  39      56.329  22.660  19.915  1.00142.28           N
ATOM    293  C   ASN A  39      52.646  19.846  17.669  1.00142.28           C
ATOM    294  O   ASN A  39      52.709  18.715  18.146  1.00142.28           O
ATOM    295  N   TYR A  40      51.846  20.065  16.580  1.00229.35           N
ATOM    296  CA  TYR A  40      51.426  19.137  15.520  1.00229.35           C
ATOM    297  CB  TYR A  40      50.176  18.158  15.622  1.00229.35           C
ATOM    298  CG  TYR A  40      50.564  16.702  16.013  1.00229.35           C
ATOM    299  CD1 TYR A  40      51.572  15.945  15.417  1.00229.35           C
ATOM    300  CD2 TYR A  40      49.970  16.136  17.105  1.00229.35           C
ATOM    301  CE1 TYR A  40      51.876  14.606  15.821  1.00229.35           C
ATOM    302  CE2 TYR A  40      50.233  14.842  17.563  1.00229.35           C
ATOM    303  CZ  TYR A  40      51.198  14.055  16.889  1.00229.35           C
ATOM    304  OH  TYR A  40      51.613  12.723  17.125  1.00229.35           O
ATOM    305  C   TYR A  40      51.184  20.107  14.446  1.00229.35           C
ATOM    306  O   TYR A  40      50.772  21.229  14.680  1.00229.35           O
ATOM    307  N   THR A  41      51.503  19.761  13.238  1.00215.63           N
ATOM    308  CA  THR A  41      51.508  20.803  12.268  1.00215.63           C
ATOM    309  CB  THR A  41      52.895  20.857  11.895  1.00215.63           C
ATOM    310  OG1 THR A  41      53.278  19.543  12.275  1.00215.63           O
ATOM    311  CG2 THR A  41      53.608  21.861  12.823  1.00215.63           C
ATOM    312  C   THR A  41      50.803  20.283  11.092  1.00215.63           C
ATOM    313  O   THR A  41      51.256  19.284  10.545  1.00215.63           O
ATOM    314  N   VAL A  42      49.735  20.874  10.571  1.00231.36           N
ATOM    315  CA  VAL A  42      49.319  20.100   9.428  1.00231.36           C
ATOM    316  CB  VAL A  42      47.842  19.556   9.594  1.00231.36           C
ATOM    317  CG1 VAL A  42      46.700  20.550  10.012  1.00231.36           C
ATOM    318  CG2 VAL A  42      47.441  18.802   8.348  1.00231.36           C
ATOM    319  C   VAL A  42      49.547  20.951   8.177  1.00231.36           C
ATOM    320  O   VAL A  42      49.640  22.164   8.299  1.00231.36           O
ATOM    321  N   HIS A  43      49.804  20.317   7.000  1.00155.63           N
ATOM    322  CA  HIS A  43      49.917  20.871   5.667  1.00155.63           C
ATOM    323  ND1 HIS A  43      53.531  21.012   4.869  1.00155.63           N
ATOM    324  CG  HIS A  43      52.346  20.674   5.478  1.00155.63           C
ATOM    325  CB  HIS A  43      51.064  20.242   4.837  1.00155.63           C
ATOM    326  NE2 HIS A  43      53.883  21.170   7.060  1.00155.63           N
ATOM    327  CD2 HIS A  43      52.588  20.791   6.806  1.00155.63           C
ATOM    328  CE1 HIS A  43      54.418  21.297   5.866  1.00155.63           C
ATOM    329  C   HIS A  43      48.674  20.452   5.038  1.00155.63           C
ATOM    330  O   HIS A  43      48.379  19.255   5.074  1.00155.63           O
ATOM    331  N   LEU A  44      47.853  21.408   4.536  1.00211.57           N
ATOM    332  CA  LEU A  44      46.695  20.802   3.910  1.00211.57           C
ATOM    333  CB  LEU A  44      45.473  20.965   4.684  1.00211.57           C
ATOM    334  CG  LEU A  44      45.669  20.827   6.163  1.00211.57           C
ATOM    335  CD1 LEU A  44      45.822  22.188   6.797  1.00211.57           C
ATOM    336  CD2 LEU A  44      44.671  19.871   6.741  1.00211.57           C
ATOM    337  C   LEU A  44      46.577  21.405   2.535  1.00211.57           C
ATOM    338  O   LEU A  44      46.678  22.618   2.409  1.00211.57           O
ATOM    339  N   LEU A  45      46.612  20.608   1.456  1.00204.13           N
ATOM    340  CA  LEU A  45      46.340  21.324   0.269  1.00204.13           C
ATOM    341  CB  LEU A  45      47.529  21.885  -0.546  1.00204.13           C
ATOM    342  CG  LEU A  45      47.995  23.222   0.096  1.00204.13           C
ATOM    343  CD1 LEU A  45      49.436  23.639  -0.185  1.00204.13           C
ATOM    344  CD2 LEU A  45      46.889  24.278  -0.219  1.00204.13           C
ATOM    345  C   LEU A  45      45.223  20.793  -0.523  1.00204.13           C
ATOM    346  O   LEU A  45      44.468  19.886  -0.164  1.00204.13           O
ATOM    347  N   PHE A  46      45.103  21.430  -1.689  1.00314.71           N
ATOM    348  CA  PHE A  46      44.002  21.272  -2.568  1.00314.71           C
ATOM    349  CB  PHE A  46      44.231  21.890  -3.949  1.00314.71           C
ATOM    350  CG  PHE A  46      44.331  23.198  -3.433  1.00314.71           C
ATOM    351  CD1 PHE A  46      43.350  23.809  -2.756  1.00314.71           C
ATOM    352  CD2 PHE A  46      45.528  23.801  -3.492  1.00314.71           C
ATOM    353  CE1 PHE A  46      43.522  25.044  -2.254  1.00314.71           C
ATOM    354  CE2 PHE A  46      45.783  25.029  -2.906  1.00314.71           C
ATOM    355  CZ  PHE A  46      44.730  25.711  -2.281  1.00314.71           C
ATOM    356  C   PHE A  46      43.514  19.849  -2.673  1.00314.71           C
ATOM    357  O   PHE A  46      44.243  18.894  -2.854  1.00314.71           O
ATOM    358  N   PRO A  47      42.398  19.816  -3.211  1.00336.11           N
ATOM    359  CA  PRO A  47      41.406  18.927  -2.735  1.00336.11           C
ATOM    360  CD  PRO A  47      42.594  19.493  -4.644  1.00336.11           C
ATOM    361  CB  PRO A  47      41.338  17.783  -3.691  1.00336.11           C
ATOM    362  CG  PRO A  47      42.310  18.027  -4.848  1.00336.11           C
ATOM    363  C   PRO A  47      41.455  18.260  -1.393  1.00336.11           C
ATOM    364  O   PRO A  47      40.678  18.777  -0.601  1.00336.11           O
ATOM    365  N   ASP A  48      42.156  17.123  -1.152  1.00357.12           N
ATOM    366  CA  ASP A  48      42.200  16.511   0.157  1.00357.12           C
ATOM    367  CB  ASP A  48      42.929  15.168   0.217  1.00357.12           C
ATOM    368  CG  ASP A  48      42.287  14.132  -0.514  1.00357.12           C
ATOM    369  OD1 ASP A  48      41.154  14.357  -0.997  1.00357.12           O
ATOM    370  OD2 ASP A  48      42.972  13.079  -0.587  1.00357.12           O
ATOM    371  C   ASP A  48      43.248  16.962   1.063  1.00357.12           C
ATOM    372  O   ASP A  48      43.063  17.732   1.978  1.00357.12           O
ATOM    373  N   LYS A  49      44.424  16.500   0.584  1.00287.24           N
ATOM    374  CA  LYS A  49      45.500  15.958   1.375  1.00287.24           C
ATOM    375  CB  LYS A  49      46.635  15.221   0.662  1.00287.24           C
ATOM    376  CG  LYS A  49      47.662  15.892  -0.257  1.00287.24           C
ATOM    377  CD  LYS A  49      48.348  14.738  -0.997  1.00287.24           C
ATOM    378  CE  LYS A  49      47.446  13.498  -0.985  1.00287.24           C
ATOM    379  NZ  LYS A  49      48.010  12.502  -0.044  1.00287.24           N
ATOM    380  C   LYS A  49      46.056  16.693   2.517  1.00287.24           C
ATOM    381  O   LYS A  49      46.371  17.871   2.507  1.00287.24           O
ATOM    382  N   ALA A  50      46.231  15.889   3.570  1.00106.26           N
ATOM    383  CA  ALA A  50      46.657  16.271   4.873  1.00106.26           C
ATOM    384  CB  ALA A  50      45.673  15.736   5.976  1.00106.26           C
ATOM    385  C   ALA A  50      47.946  15.563   5.133  1.00106.26           C
ATOM    386  O   ALA A  50      48.065  14.345   4.986  1.00106.26           O
ATOM    387  N   VAL A  51      48.957  16.331   5.565  1.00168.17           N
ATOM    388  CA  VAL A  51      50.195  15.661   5.732  1.00168.17           C
ATOM    389  CB  VAL A  51      50.998  15.801   4.469  1.00168.17           C
ATOM    390  CG1 VAL A  51      51.680  17.177   4.498  1.00168.17           C
ATOM    391  CG2 VAL A  51      51.865  14.563   4.255  1.00168.17           C
ATOM    392  C   VAL A  51      50.871  16.309   6.903  1.00168.17           C
ATOM    393  O   VAL A  51      50.706  17.504   7.149  1.00168.17           O
ATOM    394  N   ASP A  52      51.582  15.502   7.701  1.00161.26           N
ATOM    395  CA  ASP A  52      52.396  16.063   8.716  1.00161.26           C
ATOM    396  CB  ASP A  52      52.420  15.232  10.011  1.00161.26           C
ATOM    397  CG  ASP A  52      52.352  13.695   9.755  1.00161.26           C
ATOM    398  OD1 ASP A  52      52.927  13.099   8.793  1.00161.26           O
ATOM    399  OD2 ASP A  52      51.661  13.090  10.618  1.00161.26           O
ATOM    400  C   ASP A  52      53.756  16.133   8.164  1.00161.26           C
ATOM    401  O   ASP A  52      54.055  15.571   7.112  1.00161.26           O
ATOM    402  N   ALA A  53      54.641  16.783   8.934  1.00107.37           N
ATOM    403  CA  ALA A  53      55.964  17.043   8.478  1.00107.37           C
ATOM    404  CB  ALA A  53      56.729  17.799   9.564  1.00107.37           C
ATOM    405  C   ALA A  53      56.607  15.725   8.153  1.00107.37           C
ATOM    406  O   ALA A  53      57.123  15.556   7.045  1.00107.37           O
ATOM    407  N   ALA A  54      56.418  14.749   9.089  1.00153.63           N
ATOM    408  CA  ALA A  54      57.026  13.450   9.255  1.00153.63           C
ATOM    409  CB  ALA A  54      56.694  12.711  10.564  1.00153.63           C
ATOM    410  C   ALA A  54      56.777  12.648   8.014  1.00153.63           C
ATOM    411  O   ALA A  54      57.205  11.506   7.902  1.00153.63           O
ATOM    412  N   GLY A  55      55.929  13.138   7.103  1.00 78.95           N
ATOM    413  CA  GLY A  55      55.915  12.464   5.840  1.00 78.95           C
ATOM    414  C   GLY A  55      54.722  11.587   5.708  1.00 78.95           C
ATOM    415  O   GLY A  55      54.502  10.927   4.690  1.00 78.95           O
ATOM    416  N   ASN A  56      53.914  11.564   6.760  1.00216.71           N
ATOM    417  CA  ASN A  56      52.856  10.635   6.686  1.00216.71           C
ATOM    418  CB  ASN A  56      52.882   9.831   7.989  1.00216.71           C
ATOM    419  CG  ASN A  56      52.906   8.297   7.867  1.00216.71           C
ATOM    420  OD1 ASN A  56      53.840   7.597   7.464  1.00216.71           O
ATOM    421  ND2 ASN A  56      51.784   7.752   8.381  1.00216.71           N
ATOM    422  C   ASN A  56      51.681  11.391   6.212  1.00216.71           C
ATOM    423  O   ASN A  56      51.668  12.618   6.317  1.00216.71           O
ATOM    424  N   VAL A  57      50.752  10.668   5.537  1.00189.37           N
ATOM    425  CA  VAL A  57      49.757  11.256   4.654  1.00189.37           C
ATOM    426  CB  VAL A  57      50.238  10.857   3.321  1.00189.37           C
ATOM    427  CG1 VAL A  57      50.754   9.472   3.584  1.00189.37           C
ATOM    428  CG2 VAL A  57      49.205  10.821   2.243  1.00189.37           C
ATOM    429  C   VAL A  57      48.363  10.697   4.932  1.00189.37           C
ATOM    430  O   VAL A  57      48.193   9.547   5.320  1.00189.37           O
ATOM    431  N   GLY A  58      47.315  11.546   4.729  1.00 80.89           N
ATOM    432  CA  GLY A  58      45.924  11.283   5.002  1.00 80.89           C
ATOM    433  C   GLY A  58      45.100  12.482   4.479  1.00 80.89           C
ATOM    434  O   GLY A  58      45.606  13.349   3.749  1.00 80.89           O
ATOM    435  N   PHE A  59      43.824  12.544   4.959  1.00212.67           N
ATOM    436  CA  PHE A  59      42.688  13.380   4.682  1.00212.67           C
ATOM    437  CB  PHE A  59      41.526  13.050   5.471  1.00212.67           C
ATOM    438  CG  PHE A  59      40.807  12.032   4.735  1.00212.67           C
ATOM    439  CD1 PHE A  59      41.279  10.781   4.865  1.00212.67           C
ATOM    440  CD2 PHE A  59      39.732  12.330   3.925  1.00212.67           C
ATOM    441  CE1 PHE A  59      40.656   9.722   4.246  1.00212.67           C
ATOM    442  CE2 PHE A  59      39.101  11.254   3.272  1.00212.67           C
ATOM    443  CZ  PHE A  59      39.533   9.937   3.426  1.00212.67           C
ATOM    444  C   PHE A  59      42.448  14.708   5.257  1.00212.67           C
ATOM    445  O   PHE A  59      42.904  15.056   6.342  1.00212.67           O
ATOM    446  N   TRP A  60      41.409  15.332   4.609  1.00802.06           N
ATOM    447  CA  TRP A  60      40.987  16.605   5.042  1.00802.06           C
ATOM    448  CB  TRP A  60      41.987  17.466   4.350  1.00802.06           C
ATOM    449  CG  TRP A  60      41.955  18.619   5.204  1.00802.06           C
ATOM    450  CD2 TRP A  60      41.750  20.005   4.911  1.00802.06           C
ATOM    451  CD1 TRP A  60      41.603  18.336   6.439  1.00802.06           C
ATOM    452  NE1 TRP A  60      40.831  19.334   6.850  1.00802.06           N
ATOM    453  CE2 TRP A  60      40.878  20.394   5.943  1.00802.06           C
ATOM    454  CE3 TRP A  60      42.695  21.150   4.968  1.00802.06           C
ATOM    455  CZ2 TRP A  60      41.611  21.402   5.807  1.00802.06           C
ATOM    456  CZ3 TRP A  60      42.370  22.368   4.356  1.00802.06           C
ATOM    457  CH2 TRP A  60      41.160  22.252   4.796  1.00802.06           C
ATOM    458  C   TRP A  60      39.607  17.035   4.520  1.00802.06           C
ATOM    459  O   TRP A  60      39.384  17.045   3.311  1.00802.06           O
ATOM    460  N   THR A  61      38.679  17.447   5.402  1.00201.16           N
ATOM    461  CA  THR A  61      37.440  17.928   4.866  1.00201.16           C
ATOM    462  CB  THR A  61      36.237  16.975   4.953  1.00201.16           C
ATOM    463  OG1 THR A  61      35.211  17.491   4.127  1.00201.16           O
ATOM    464  CG2 THR A  61      35.609  16.930   6.354  1.00201.16           C
ATOM    465  C   THR A  61      37.035  19.110   5.680  1.00201.16           C
ATOM    466  O   THR A  61      37.203  19.114   6.887  1.00201.16           O
ATOM    467  N   MET A  62      36.424  20.136   5.047  1.00205.48           N
ATOM    468  CA  MET A  62      35.834  21.191   5.813  1.00205.48           C
ATOM    469  CB  MET A  62      35.430  22.377   4.913  1.00205.48           C
ATOM    470  CG  MET A  62      36.509  23.412   4.740  1.00205.48           C
ATOM    471  SD  MET A  62      36.358  24.777   5.926  1.00205.48           S
ATOM    472  CE  MET A  62      37.961  25.511   5.529  1.00205.48           C
ATOM    473  C   MET A  62      34.488  20.605   6.089  1.00205.48           C
ATOM    474  O   MET A  62      34.054  19.824   5.257  1.00205.48           O
ATOM    475  N   VAL A  63      33.760  20.921   7.191  1.00255.02           N
ATOM    476  CA  VAL A  63      32.329  20.612   7.097  1.00255.02           C
ATOM    477  CB  VAL A  63      31.120  20.657   8.095  1.00255.02           C
ATOM    478  CG1 VAL A  63      29.789  20.110   7.423  1.00255.02           C
ATOM    479  CG2 VAL A  63      31.373  20.230   9.565  1.00255.02           C
ATOM    480  C   VAL A  63      31.902  21.951   6.897  1.00255.02           C
ATOM    481  O   VAL A  63      32.266  22.767   7.747  1.00255.02           O
ATOM    482  N   TYR A  64      31.078  22.147   5.852  1.00486.55           N
ATOM    483  CA  TYR A  64      30.760  23.432   5.416  1.00486.55           C
ATOM    484  CB  TYR A  64      29.593  23.917   4.672  1.00486.55           C
ATOM    485  CG  TYR A  64      28.658  24.628   5.621  1.00486.55           C
ATOM    486  CD1 TYR A  64      28.560  24.982   6.965  1.00486.55           C
ATOM    487  CD2 TYR A  64      27.688  24.990   4.772  1.00486.55           C
ATOM    488  CE1 TYR A  64      27.290  25.559   7.313  1.00486.55           C
ATOM    489  CE2 TYR A  64      26.491  25.572   5.073  1.00486.55           C
ATOM    490  CZ  TYR A  64      26.296  25.826   6.370  1.00486.55           C
ATOM    491  OH  TYR A  64      25.087  26.435   6.748  1.00486.55           O
ATOM    492  C   TYR A  64      31.749  24.440   5.761  1.00486.55           C
ATOM    493  O   TYR A  64      32.885  24.203   5.391  1.00486.55           O
ATOM    494  N   ASN A  65      31.319  25.637   6.138  1.00295.39           N
ATOM    495  CA  ASN A  65      32.073  26.805   6.459  1.00295.39           C
ATOM    496  CB  ASN A  65      31.255  28.067   6.244  1.00295.39           C
ATOM    497  CG  ASN A  65      31.330  28.442   4.822  1.00295.39           C
ATOM    498  OD1 ASN A  65      31.984  29.414   4.523  1.00295.39           O
ATOM    499  ND2 ASN A  65      30.593  27.821   3.877  1.00295.39           N
ATOM    500  C   ASN A  65      32.432  26.794   7.881  1.00295.39           C
ATOM    501  O   ASN A  65      32.943  27.747   8.443  1.00295.39           O
ATOM    502  N   GLN A  66      31.921  25.837   8.604  1.00296.30           N
ATOM    503  CA  GLN A  66      32.119  25.936  10.029  1.00296.30           C
ATOM    504  CB  GLN A  66      30.988  25.226  10.659  1.00296.30           C
ATOM    505  CG  GLN A  66      29.680  25.482   9.884  1.00296.30           C
ATOM    506  CD  GLN A  66      29.000  25.444  11.173  1.00296.30           C
ATOM    507  OE1 GLN A  66      27.920  25.947  11.452  1.00296.30           O
ATOM    508  NE2 GLN A  66      29.860  24.932  12.082  1.00296.30           N
ATOM    509  C   GLN A  66      33.406  25.483  10.664  1.00296.30           C
ATOM    510  O   GLN A  66      33.814  26.126  11.630  1.00296.30           O
ATOM    511  N   GLY A  67      33.998  24.311  10.288  1.00118.53           N
ATOM    512  CA  GLY A  67      35.168  23.831  10.971  1.00118.53           C
ATOM    513  C   GLY A  67      35.508  22.564  10.253  1.00118.53           C
ATOM    514  O   GLY A  67      34.965  22.380   9.152  1.00118.53           O
ATOM    515  N   PHE A  68      36.484  21.756  10.813  1.00282.68           N
ATOM    516  CA  PHE A  68      37.126  20.810   9.945  1.00282.68           C
ATOM    517  CB  PHE A  68      38.390  21.497   9.501  1.00282.68           C
ATOM    518  CG  PHE A  68      39.319  21.853  10.714  1.00282.68           C
ATOM    519  CD1 PHE A  68      39.456  21.329  12.009  1.00282.68           C
ATOM    520  CD2 PHE A  68      40.401  22.526  10.273  1.00282.68           C
ATOM    521  CE1 PHE A  68      40.401  21.718  12.948  1.00282.68           C
ATOM    522  CE2 PHE A  68      41.409  22.929  11.150  1.00282.68           C
ATOM    523  CZ  PHE A  68      41.365  22.571  12.482  1.00282.68           C
ATOM    524  C   PHE A  68      37.480  19.489  10.632  1.00282.68           C
ATOM    525  O   PHE A  68      37.418  19.341  11.874  1.00282.68           O
ATOM    526  N   GLU A  69      37.754  18.464   9.801  1.00345.92           N
ATOM    527  CA  GLU A  69      38.142  17.269  10.423  1.00345.92           C
ATOM    528  CB  GLU A  69      36.972  16.384  10.592  1.00345.92           C
ATOM    529  CG  GLU A  69      36.362  16.515   9.228  1.00345.92           C
ATOM    530  CD  GLU A  69      35.536  15.282   9.209  1.00345.92           C
ATOM    531  OE1 GLU A  69      34.929  16.130   9.926  1.00345.92           O
ATOM    532  OE2 GLU A  69      36.622  15.122   8.588  1.00345.92           O
ATOM    533  C   GLU A  69      39.146  16.688   9.521  1.00345.92           C
ATOM    534  O   GLU A  69      39.310  16.987   8.346  1.00345.92           O
ATOM    535  N   ILE A  70      39.947  15.818  10.108  1.00280.82           N
ATOM    536  CA  ILE A  70      41.147  15.352   9.489  1.00280.82           C
ATOM    537  CB  ILE A  70      42.203  15.950  10.242  1.00280.82           C
ATOM    538  CG1 ILE A  70      41.707  17.327  10.683  1.00280.82           C
ATOM    539  CG2 ILE A  70      43.386  15.976   9.256  1.00280.82           C
ATOM    540  CD1 ILE A  70      41.954  18.461   9.709  1.00280.82           C
ATOM    541  C   ILE A  70      41.330  13.882   9.818  1.00280.82           C
ATOM    542  O   ILE A  70      41.013  13.421  10.921  1.00280.82           O
ATOM    543  N   VAL A  71      41.803  13.099   8.856  1.00274.19           N
ATOM    544  CA  VAL A  71      42.408  11.987   9.500  1.00274.19           C
ATOM    545  CB  VAL A  71      41.419  10.796   9.604  1.00274.19           C
ATOM    546  CG1 VAL A  71      41.225  10.888   8.198  1.00274.19           C
ATOM    547  CG2 VAL A  71      41.872   9.287   9.597  1.00274.19           C
ATOM    548  C   VAL A  71      43.813  11.896   8.864  1.00274.19           C
ATOM    549  O   VAL A  71      44.070  12.080   7.668  1.00274.19           O
ATOM    550  N   LEU A  72      44.790  11.849   9.784  1.00224.89           N
ATOM    551  CA  LEU A  72      46.139  11.719   9.379  1.00224.89           C
ATOM    552  CB  LEU A  72      46.901  13.070   9.119  1.00224.89           C
ATOM    553  CG  LEU A  72      48.456  13.017   9.155  1.00224.89           C
ATOM    554  CD1 LEU A  72      49.170  13.822   8.070  1.00224.89           C
ATOM    555  CD2 LEU A  72      48.950  13.560  10.508  1.00224.89           C
ATOM    556  C   LEU A  72      46.794  10.799  10.319  1.00224.89           C
ATOM    557  O   LEU A  72      46.776  11.032  11.537  1.00224.89           O
ATOM    558  N   ALA A  73      47.166   9.635   9.732  1.00323.76           N
ATOM    559  CA  ALA A  73      48.013   8.738  10.418  1.00323.76           C
ATOM    560  CB  ALA A  73      49.270   9.494  10.840  1.00323.76           C
ATOM    561  C   ALA A  73      47.271   8.029  11.530  1.00323.76           C
ATOM    562  O   ALA A  73      46.620   6.994  11.415  1.00323.76           O
ATOM    563  N   GLY A  74      47.503   8.439  12.759  1.00215.38           N
ATOM    564  CA  GLY A  74      46.762   7.737  13.757  1.00215.38           C
ATOM    565  C   GLY A  74      45.430   8.287  14.095  1.00215.38           C
ATOM    566  O   GLY A  74      44.533   7.553  14.516  1.00215.38           O
ATOM    567  N   ARG A  75      45.312   9.619  14.005  1.00321.69           N
ATOM    568  CA  ARG A  75      44.306  10.235  14.806  1.00321.69           C
ATOM    569  CB  ARG A  75      45.170  11.024  15.917  1.00321.69           C
ATOM    570  CG  ARG A  75      44.670  11.740  17.233  1.00321.69           C
ATOM    571  CD  ARG A  75      45.973  12.144  17.993  1.00321.69           C
ATOM    572  NE  ARG A  75      46.960  11.109  17.515  1.00321.69           N
ATOM    573  CZ  ARG A  75      48.308  11.257  17.324  1.00321.69           C
ATOM    574  NH1 ARG A  75      49.170  11.278  18.386  1.00321.69           N
ATOM    575  NH2 ARG A  75      48.829  11.237  16.058  1.00321.69           N
ATOM    576  C   ARG A  75      43.386  11.042  13.912  1.00321.69           C
ATOM    577  O   ARG A  75      43.651  11.259  12.717  1.00321.69           O
ATOM    578  N   LYS A  76      42.253  11.519  14.540  1.00262.57           N
ATOM    579  CA  LYS A  76      41.300  12.493  13.994  1.00262.57           C
ATOM    580  CB  LYS A  76      39.851  12.077  13.991  1.00262.57           C
ATOM    581  CG  LYS A  76      39.361  11.872  12.628  1.00262.57           C
ATOM    582  CD  LYS A  76      39.869  10.511  12.226  1.00262.57           C
ATOM    583  CE  LYS A  76      39.412   9.341  13.122  1.00262.57           C
ATOM    584  NZ  LYS A  76      40.361   8.199  12.940  1.00262.57           N
ATOM    585  C   LYS A  76      41.229  13.756  14.782  1.00262.57           C
ATOM    586  O   LYS A  76      41.282  13.697  16.005  1.00262.57           O
ATOM    587  N   TYR A  77      41.066  14.935  14.104  1.00297.55           N
ATOM    588  CA  TYR A  77      41.133  16.177  14.873  1.00297.55           C
ATOM    589  CB  TYR A  77      42.304  17.054  14.656  1.00297.55           C
ATOM    590  CG  TYR A  77      43.460  16.205  14.408  1.00297.55           C
ATOM    591  CD1 TYR A  77      43.514  15.625  13.115  1.00297.55           C
ATOM    592  CD2 TYR A  77      44.359  15.867  15.422  1.00297.55           C
ATOM    593  CE1 TYR A  77      44.458  14.783  12.625  1.00297.55           C
ATOM    594  CE2 TYR A  77      45.372  15.010  14.967  1.00297.55           C
ATOM    595  CZ  TYR A  77      45.394  14.523  13.613  1.00297.55           C
ATOM    596  OH  TYR A  77      46.394  13.689  13.101  1.00297.55           O
ATOM    597  C   TYR A  77      40.160  17.158  14.344  1.00297.55           C
ATOM    598  O   TYR A  77      40.284  17.492  13.158  1.00297.55           O
ATOM    599  N   PHE A  78      39.242  17.627  15.219  1.00325.62           N
ATOM    600  CA  PHE A  78      38.063  18.392  14.982  1.00325.62           C
ATOM    601  CB  PHE A  78      36.919  17.657  15.686  1.00325.62           C
ATOM    602  CG  PHE A  78      35.716  18.256  15.068  1.00325.62           C
ATOM    603  CD1 PHE A  78      35.150  19.417  15.522  1.00325.62           C
ATOM    604  CD2 PHE A  78      35.213  17.622  13.984  1.00325.62           C
ATOM    605  CE1 PHE A  78      34.079  19.772  14.769  1.00325.62           C
ATOM    606  CE2 PHE A  78      34.153  17.963  13.244  1.00325.62           C
ATOM    607  CZ  PHE A  78      33.627  19.101  13.699  1.00325.62           C
ATOM    608  C   PHE A  78      38.117  19.625  15.778  1.00325.62           C
ATOM    609  O   PHE A  78      38.584  19.585  16.905  1.00325.62           O
ATOM    610  N   ALA A  79      37.628  20.764  15.212  1.00127.19           N
ATOM    611  CA  ALA A  79      37.475  22.061  15.841  1.00127.19           C
ATOM    612  CB  ALA A  79      38.841  22.705  16.216  1.00127.19           C
ATOM    613  C   ALA A  79      36.681  23.007  14.921  1.00127.19           C
ATOM    614  O   ALA A  79      36.591  22.746  13.720  1.00127.19           O
ATOM    615  N   PHE A  80      36.117  24.111  15.506  1.00267.84           N
ATOM    616  CA  PHE A  80      35.355  25.110  14.789  1.00267.84           C
ATOM    617  CB  PHE A  80      34.230  25.779  15.506  1.00267.84           C
ATOM    618  CG  PHE A  80      33.401  24.650  15.703  1.00267.84           C
ATOM    619  CD1 PHE A  80      33.277  23.819  14.639  1.00267.84           C
ATOM    620  CD2 PHE A  80      32.849  24.408  16.921  1.00267.84           C
ATOM    621  CE1 PHE A  80      32.499  22.736  14.847  1.00267.84           C
ATOM    622  CE2 PHE A  80      32.084  23.318  17.156  1.00267.84           C
ATOM    623  CZ  PHE A  80      31.938  22.501  16.073  1.00267.84           C
ATOM    624  C   PHE A  80      36.181  26.349  14.731  1.00267.84           C
ATOM    625  O   PHE A  80      37.008  26.613  15.598  1.00267.84           O
ATOM    626  N   SER A  81      35.947  27.191  13.713  1.00198.86           N
ATOM    627  CA  SER A  81      36.800  28.367  13.681  1.00198.86           C
ATOM    628  CB  SER A  81      36.745  29.543  12.595  1.00198.86           C
ATOM    629  OG  SER A  81      35.930  30.628  13.056  1.00198.86           O
ATOM    630  C   SER A  81      36.360  29.175  14.870  1.00198.86           C
ATOM    631  O   SER A  81      35.219  29.094  15.337  1.00198.86           O
ATOM    632  N   LYS A  82      37.294  30.076  15.224  1.00294.48           N
ATOM    633  CA  LYS A  82      37.414  31.139  16.168  1.00294.48           C
ATOM    634  CB  LYS A  82      38.707  31.867  15.633  1.00294.48           C
ATOM    635  CG  LYS A  82      39.524  32.913  16.428  1.00294.48           C
ATOM    636  CD  LYS A  82      38.848  33.431  17.677  1.00294.48           C
ATOM    637  CE  LYS A  82      39.171  32.366  18.680  1.00294.48           C
ATOM    638  NZ  LYS A  82      38.004  32.236  19.506  1.00294.48           N
ATOM    639  C   LYS A  82      36.258  32.164  15.939  1.00294.48           C
ATOM    640  O   LYS A  82      36.143  32.707  14.856  1.00294.48           O
ATOM    641  N   TYR A  83      35.355  32.532  16.880  1.00267.61           N
ATOM    642  CA  TYR A  83      34.385  33.663  16.674  1.00267.61           C
ATOM    643  CB  TYR A  83      32.860  33.448  16.255  1.00267.61           C
ATOM    644  CG  TYR A  83      32.655  32.004  16.125  1.00267.61           C
ATOM    645  CD1 TYR A  83      32.875  31.321  17.271  1.00267.61           C
ATOM    646  CD2 TYR A  83      32.352  31.197  15.021  1.00267.61           C
ATOM    647  CE1 TYR A  83      32.787  30.005  17.393  1.00267.61           C
ATOM    648  CE2 TYR A  83      32.235  29.793  15.068  1.00267.61           C
ATOM    649  CZ  TYR A  83      32.449  29.216  16.335  1.00267.61           C
ATOM    650  OH  TYR A  83      32.394  27.812  16.635  1.00267.61           O
ATOM    651  C   TYR A  83      34.431  34.282  18.034  1.00267.61           C
ATOM    652  O   TYR A  83      35.151  33.775  18.875  1.00267.61           O
ATOM    653  N   VAL A  84      33.886  35.440  18.383  1.00262.73           N
ATOM    654  CA  VAL A  84      33.840  35.476  19.835  1.00262.73           C
ATOM    655  CB  VAL A  84      34.915  36.066  20.756  1.00262.73           C
ATOM    656  CG1 VAL A  84      35.341  37.554  20.545  1.00262.73           C
ATOM    657  CG2 VAL A  84      34.313  35.866  22.150  1.00262.73           C
ATOM    658  C   VAL A  84      32.500  35.928  20.211  1.00262.73           C
ATOM    659  O   VAL A  84      31.694  35.032  20.202  1.00262.73           O
ATOM    660  N   LYS A  85      32.275  37.184  20.680  1.00266.43           N
ATOM    661  CA  LYS A  85      31.015  37.867  20.915  1.00266.43           C
ATOM    662  CB  LYS A  85      29.563  37.336  20.577  1.00266.43           C
ATOM    663  CG  LYS A  85      29.285  35.853  20.371  1.00266.43           C
ATOM    664  CD  LYS A  85      28.325  35.319  19.340  1.00266.43           C
ATOM    665  CE  LYS A  85      26.936  35.583  19.798  1.00266.43           C
ATOM    666  NZ  LYS A  85      26.624  37.018  19.644  1.00266.43           N
ATOM    667  C   LYS A  85      31.100  38.863  22.004  1.00266.43           C
ATOM    668  O   LYS A  85      31.342  38.529  23.162  1.00266.43           O
ATOM    669  N   HIS A  86      31.037  40.142  21.584  1.00203.35           N
ATOM    670  CA  HIS A  86      30.906  41.145  22.585  1.00203.35           C
ATOM    671  ND1 HIS A  86      33.866  41.589  21.488  1.00203.35           N
ATOM    672  CG  HIS A  86      32.923  41.925  22.434  0.00203.35           C
ATOM    673  CB  HIS A  86      31.569  42.484  22.243  0.00203.35           C
ATOM    674  NE2 HIS A  86      34.470  40.582  23.384  1.00203.35           N
ATOM    675  CD2 HIS A  86      33.319  41.315  23.582  1.00203.35           C
ATOM    676  CE1 HIS A  86      34.764  40.776  22.113  1.00203.35           C
ATOM    677  C   HIS A  86      29.496  41.171  23.001  1.00203.35           C
ATOM    678  O   HIS A  86      29.094  41.511  24.103  1.00203.35           O
ATOM    679  N   GLY A  87      28.667  40.701  22.097  1.00 85.41           N
ATOM    680  CA  GLY A  87      27.290  40.506  22.384  1.00 85.41           C
ATOM    681  C   GLY A  87      26.649  40.974  21.155  1.00 85.41           C
ATOM    682  O   GLY A  87      25.743  40.318  20.664  1.00 85.41           O
ATOM    683  N   SER A  88      27.066  42.145  20.659  1.00229.25           N
ATOM    684  CA  SER A  88      26.692  42.563  19.341  1.00229.25           C
ATOM    685  CB  SER A  88      27.359  43.889  18.962  1.00229.25           C
ATOM    686  OG  SER A  88      28.222  44.299  20.014  0.00229.25           O
ATOM    687  C   SER A  88      27.433  41.747  18.363  1.00229.25           C
ATOM    688  O   SER A  88      26.962  40.919  17.576  1.00229.25           O
ATOM    689  N   LYS A  89      28.707  42.048  18.561  1.00180.07           N
ATOM    690  CA  LYS A  89      29.605  41.879  17.540  1.00180.07           C
ATOM    691  CB  LYS A  89      30.519  43.064  17.351  1.00180.07           C
ATOM    692  CG  LYS A  89      30.755  43.082  15.872  1.00180.07           C
ATOM    693  CD  LYS A  89      31.585  44.196  15.334  0.00180.07           C
ATOM    694  CE  LYS A  89      32.303  43.631  14.136  0.00180.07           C
ATOM    695  NZ  LYS A  89      32.183  44.570  13.013  0.00180.07           N
ATOM    696  C   LYS A  89      30.390  40.675  17.765  1.00180.07           C
ATOM    697  O   LYS A  89      31.174  40.501  18.693  1.00180.07           O
ATOM    698  N   VAL A  90      30.102  39.800  16.830  1.00137.07           N
ATOM    699  CA  VAL A  90      30.582  38.512  16.584  1.00137.07           C
ATOM    700  CB  VAL A  90      29.446  37.897  15.835  1.00137.07           C
ATOM    701  CG1 VAL A  90      29.579  36.374  15.636  1.00137.07           C
ATOM    702  CG2 VAL A  90      28.206  38.463  16.576  1.00137.07           C
ATOM    703  C   VAL A  90      31.755  38.779  15.671  1.00137.07           C
ATOM    704  O   VAL A  90      31.599  39.309  14.570  1.00137.07           O
ATOM    705  N   THR A  91      32.998  38.499  16.100  1.00104.91           N
ATOM    706  CA  THR A  91      33.986  38.684  15.065  1.00104.91           C
ATOM    707  CB  THR A  91      35.149  39.644  15.355  1.00104.91           C
ATOM    708  OG1 THR A  91      34.704  40.893  15.886  1.00104.91           O
ATOM    709  CG2 THR A  91      35.821  39.942  13.986  1.00104.91           C
ATOM    710  C   THR A  91      34.543  37.308  14.907  1.00104.91           C
ATOM    711  O   THR A  91      34.587  36.554  15.869  1.00104.91           O
ATOM    712  N   SER A  92      34.915  36.842  13.705  1.00143.28           N
ATOM    713  CA  SER A  92      35.456  35.509  13.725  1.00143.28           C
ATOM    714  CB  SER A  92      34.538  34.354  13.288  1.00143.28           C
ATOM    715  OG  SER A  92      34.764  34.081  11.918  1.00143.28           O
ATOM    716  C   SER A  92      36.632  35.507  12.834  1.00143.28           C
ATOM    717  O   SER A  92      36.764  36.352  11.942  1.00143.28           O
ATOM    718  N   MET A  93      37.508  34.502  13.069  1.00178.01           N
ATOM    719  CA  MET A  93      38.708  34.435  12.299  1.00178.01           C
ATOM    720  CB  MET A  93      39.961  34.891  13.022  1.00178.01           C
ATOM    721  CG  MET A  93      40.567  36.067  12.227  1.00178.01           C
ATOM    722  SD  MET A  93      39.439  37.449  11.884  1.00178.01           S
ATOM    723  CE  MET A  93      39.146  36.647  10.278  1.00178.01           C
ATOM    724  C   MET A  93      38.909  33.060  11.823  1.00178.01           C
ATOM    725  O   MET A  93      38.936  32.096  12.580  1.00178.01           O
ATOM    726  N   CYS A  94      39.015  32.932  10.513  1.00138.32           N
ATOM    727  CA  CYS A  94      39.089  31.642   9.927  1.00138.32           C
ATOM    728  CB  CYS A  94      38.595  31.700   8.483  1.00138.32           C
ATOM    729  SG  CYS A  94      37.198  32.847   8.156  1.00138.32           S
ATOM    730  C   CYS A  94      40.489  31.059  10.101  1.00138.32           C
ATOM    731  O   CYS A  94      40.724  29.887   9.811  1.00138.32           O
ATOM    732  N   ASP A  95      41.435  31.917  10.554  1.00206.72           N
ATOM    733  CA  ASP A  95      42.828  31.749  10.905  1.00206.72           C
ATOM    734  CB  ASP A  95      43.372  33.166  11.154  1.00206.72           C
ATOM    735  CG  ASP A  95      44.843  33.339  11.449  1.00206.72           C
ATOM    736  OD1 ASP A  95      45.702  32.412  11.394  1.00206.72           O
ATOM    737  OD2 ASP A  95      45.105  34.532  11.721  1.00206.72           O
ATOM    738  C   ASP A  95      43.024  30.906  12.159  1.00206.72           C
ATOM    739  O   ASP A  95      44.090  30.322  12.348  1.00206.72           O
ATOM    740  N   GLN A  96      42.018  30.861  13.061  1.00173.80           N
ATOM    741  CA  GLN A  96      42.075  30.199  14.363  1.00173.80           C
ATOM    742  CB  GLN A  96      41.606  31.004  15.589  1.00173.80           C
ATOM    743  CG  GLN A  96      42.672  31.470  16.577  1.00173.80           C
ATOM    744  CD  GLN A  96      42.630  32.978  16.654  1.00173.80           C
ATOM    745  OE1 GLN A  96      42.233  33.666  15.717  1.00173.80           O
ATOM    746  NE2 GLN A  96      43.076  33.520  17.814  1.00173.80           N
ATOM    747  C   GLN A  96      40.912  29.289  14.557  1.00173.80           C
ATOM    748  O   GLN A  96      39.917  29.366  13.850  1.00173.80           O
ATOM    749  N   THR A  97      40.948  28.463  15.636  1.00134.48           N
ATOM    750  CA  THR A  97      39.750  27.743  16.051  1.00134.48           C
ATOM    751  CB  THR A  97      39.683  26.256  15.974  1.00134.48           C
ATOM    752  OG1 THR A  97      40.505  25.649  16.947  1.00134.48           O
ATOM    753  CG2 THR A  97      40.090  25.867  14.557  1.00134.48           C
ATOM    754  C   THR A  97      39.508  28.038  17.512  1.00134.48           C
ATOM    755  O   THR A  97      40.323  28.695  18.157  1.00134.48           O
ATOM    756  N   GLN A  98      38.341  27.627  18.064  1.00235.71           N
ATOM    757  CA  GLN A  98      38.230  27.805  19.467  1.00235.71           C
ATOM    758  CB  GLN A  98      36.819  28.269  20.047  1.00235.71           C
ATOM    759  CG  GLN A  98      36.765  29.164  21.349  1.00235.71           C
ATOM    760  CD  GLN A  98      36.441  30.693  21.242  1.00235.71           C
ATOM    761  OE1 GLN A  98      37.037  31.523  21.937  1.00235.71           O
ATOM    762  NE2 GLN A  98      35.523  31.147  20.347  1.00235.71           N
ATOM    763  C   GLN A  98      38.857  26.523  19.955  1.00235.71           C
ATOM    764  O   GLN A  98      39.847  26.080  19.382  1.00235.71           O
ATOM    765  N   LEU A  99      38.358  25.873  21.005  1.00217.96           N
ATOM    766  CA  LEU A  99      38.948  24.698  21.598  1.00217.96           C
ATOM    767  CB  LEU A  99      38.261  24.591  22.967  1.00217.96           C
ATOM    768  CG  LEU A  99      38.423  25.766  23.993  1.00217.96           C
ATOM    769  CD1 LEU A  99      38.766  27.162  23.445  1.00217.96           C
ATOM    770  CD2 LEU A  99      37.083  25.967  24.715  1.00217.96           C
ATOM    771  C   LEU A  99      38.571  23.450  20.770  1.00217.96           C
ATOM    772  O   LEU A  99      37.435  23.324  20.325  1.00217.96           O
ATOM    773  N   GLY A 100      39.456  22.435  20.589  1.00114.60           N
ATOM    774  CA  GLY A 100      39.052  21.355  19.717  1.00114.60           C
ATOM    775  C   GLY A 100      39.376  20.008  20.280  1.00114.60           C
ATOM    776  O   GLY A 100      40.010  19.910  21.330  1.00114.60           O
ATOM    777  N   TRP A 101      38.923  18.948  19.539  1.00174.15           N
ATOM    778  CA  TRP A 101      38.983  17.552  19.951  1.00174.15           C
ATOM    779  CB  TRP A 101      37.666  16.786  19.660  1.00174.15           C
ATOM    780  CG  TRP A 101      36.511  17.165  20.540  1.00174.15           C
ATOM    781  CD2 TRP A 101      35.543  18.186  20.261  1.00174.15           C
ATOM    782  CD1 TRP A 101      36.194  16.666  21.756  1.00174.15           C
ATOM    783  NE1 TRP A 101      35.116  17.344  22.277  1.00174.15           N
ATOM    784  CE2 TRP A 101      34.707  18.277  21.356  1.00174.15           C
ATOM    785  CE3 TRP A 101      35.390  19.008  19.201  1.00174.15           C
ATOM    786  CZ2 TRP A 101      33.695  19.198  21.387  1.00174.15           C
ATOM    787  CZ3 TRP A 101      34.358  19.934  19.212  1.00174.15           C
ATOM    788  CH2 TRP A 101      33.518  20.029  20.294  1.00174.15           C
ATOM    789  C   TRP A 101      39.929  16.807  19.063  1.00174.15           C
ATOM    790  O   TRP A 101      39.747  16.844  17.850  1.00174.15           O
ATOM    791  N   ALA A 102      40.933  16.086  19.618  1.00123.11           N
ATOM    792  CA  ALA A 102      41.914  15.398  18.821  1.00123.11           C
ATOM    793  CB  ALA A 102      43.225  16.239  18.856  1.00123.11           C
ATOM    794  C   ALA A 102      42.090  14.058  19.464  1.00123.11           C
ATOM    795  O   ALA A 102      42.486  14.001  20.628  1.00123.11           O
ATOM    796  N   HIS A 103      41.877  12.969  18.673  1.00220.32           N
ATOM    797  CA  HIS A 103      41.644  11.657  19.227  1.00220.32           C
ATOM    798  ND1 HIS A 103      37.919  11.712  18.208  1.00220.32           N
ATOM    799  CG  HIS A 103      39.162  12.212  18.538  1.00220.32           C
ATOM    800  CB  HIS A 103      40.112  11.548  19.534  1.00220.32           C
ATOM    801  NE2 HIS A 103      38.068  13.672  17.219  1.00220.32           N
ATOM    802  CD2 HIS A 103      39.230  13.411  17.900  1.00220.32           C
ATOM    803  CE1 HIS A 103      37.304  12.623  17.427  1.00220.32           C
ATOM    804  C   HIS A 103      42.032  10.613  18.226  1.00220.32           C
ATOM    805  O   HIS A 103      41.768  10.701  17.031  1.00220.32           O
ATOM    806  N   SER A 104      42.674   9.546  18.724  1.00103.15           N
ATOM    807  CA  SER A 104      43.116   8.435  17.966  1.00103.15           C
ATOM    808  CB  SER A 104      43.737   7.387  18.922  1.00103.15           C
ATOM    809  OG  SER A 104      42.733   6.585  19.529  1.00103.15           O
ATOM    810  C   SER A 104      41.878   7.907  17.296  1.00103.15           C
ATOM    811  O   SER A 104      40.752   8.202  17.689  1.00103.15           O
ATOM    812  N   THR A 105      42.080   7.103  16.247  1.00194.57           N
ATOM    813  CA  THR A 105      41.067   6.511  15.408  1.00194.57           C
ATOM    814  CB  THR A 105      41.670   5.345  14.687  1.00194.57           C
ATOM    815  OG1 THR A 105      42.813   5.724  13.935  1.00194.57           O
ATOM    816  CG2 THR A 105      40.570   4.655  13.864  1.00194.57           C
ATOM    817  C   THR A 105      40.086   5.721  16.243  1.00194.57           C
ATOM    818  O   THR A 105      38.880   5.711  15.991  1.00194.57           O
ATOM    819  N   ASP A 106      40.616   4.960  17.200  1.00116.43           N
ATOM    820  CA  ASP A 106      39.823   4.052  17.955  1.00116.43           C
ATOM    821  CB  ASP A 106      40.708   2.991  18.687  1.00116.43           C
ATOM    822  CG  ASP A 106      41.443   2.131  17.640  1.00116.43           C
ATOM    823  OD1 ASP A 106      41.720   2.683  16.546  1.00116.43           O
ATOM    824  OD2 ASP A 106      41.754   0.931  17.903  1.00116.43           O
ATOM    825  C   ASP A 106      38.969   4.845  18.923  1.00116.43           C
ATOM    826  O   ASP A 106      37.966   4.352  19.436  1.00116.43           O
ATOM    827  N   ASN A 107      39.336   6.124  19.127  1.00171.10           N
ATOM    828  CA  ASN A 107      38.829   7.014  20.115  1.00171.10           C
ATOM    829  CB  ASN A 107      37.469   7.708  19.883  1.00171.10           C
ATOM    830  CG  ASN A 107      36.439   6.871  19.134  1.00171.10           C
ATOM    831  OD1 ASN A 107      36.255   7.100  17.939  1.00171.10           O
ATOM    832  ND2 ASN A 107      35.740   5.918  19.810  1.00171.10           N
ATOM    833  C   ASN A 107      39.162   6.629  21.510  1.00171.10           C
ATOM    834  O   ASN A 107      38.370   6.859  22.417  1.00171.10           O
ATOM    835  N   SER A 108      40.367   6.044  21.722  1.00151.61           N
ATOM    836  CA  SER A 108      40.827   5.762  23.059  1.00151.61           C
ATOM    837  CB  SER A 108      41.590   4.430  23.102  1.00151.61           C
ATOM    838  OG  SER A 108      40.648   3.507  22.571  1.00151.61           O
ATOM    839  C   SER A 108      41.526   6.952  23.700  1.00151.61           C
ATOM    840  O   SER A 108      41.097   7.419  24.752  1.00151.61           O
ATOM    841  N   ASN A 109      42.605   7.532  23.100  1.00112.00           N
ATOM    842  CA  ASN A 109      43.219   8.707  23.703  1.00112.00           C
ATOM    843  CB  ASN A 109      44.699   8.930  23.367  1.00112.00           C
ATOM    844  CG  ASN A 109      45.533   7.707  23.610  1.00112.00           C
ATOM    845  OD1 ASN A 109      45.256   6.856  24.455  1.00112.00           O
ATOM    846  ND2 ASN A 109      46.615   7.645  22.796  1.00112.00           N
ATOM    847  C   ASN A 109      42.673   9.926  23.005  1.00112.00           C
ATOM    848  O   ASN A 109      42.542   9.889  21.789  1.00112.00           O
ATOM    849  N   TRP A 110      42.390  11.015  23.751  1.00207.66           N
ATOM    850  CA  TRP A 110      42.001  12.275  23.196  1.00207.66           C
ATOM    851  CB  TRP A 110      40.545  12.779  23.356  1.00207.66           C
ATOM    852  CG  TRP A 110      39.407  11.971  22.728  1.00207.66           C
ATOM    853  CD2 TRP A 110      38.147  12.458  22.177  1.00207.66           C
ATOM    854  CD1 TRP A 110      39.345  10.609  22.658  1.00207.66           C
ATOM    855  NE1 TRP A 110      38.119  10.211  22.185  1.00207.66           N
ATOM    856  CE2 TRP A 110      37.368  11.322  21.864  1.00207.66           C
ATOM    857  CE3 TRP A 110      37.669  13.717  21.901  1.00207.66           C
ATOM    858  CZ2 TRP A 110      36.123  11.412  21.295  1.00207.66           C
ATOM    859  CZ3 TRP A 110      36.393  13.763  21.356  1.00207.66           C
ATOM    860  CH2 TRP A 110      35.613  12.659  21.061  1.00207.66           C
ATOM    861  C   TRP A 110      42.768  13.310  23.911  1.00207.66           C
ATOM    862  O   TRP A 110      43.303  13.115  25.001  1.00207.66           O
ATOM    863  N   GLN A 111      42.844  14.489  23.276  1.00168.11           N
ATOM    864  CA  GLN A 111      43.489  15.630  23.876  1.00168.11           C
ATOM    865  CB  GLN A 111      44.961  15.934  23.414  1.00168.11           C
ATOM    866  CG  GLN A 111      46.100  14.957  23.812  1.00168.11           C
ATOM    867  CD  GLN A 111      46.603  14.161  22.624  1.00168.11           C
ATOM    868  OE1 GLN A 111      47.705  13.618  22.646  1.00168.11           O
ATOM    869  NE2 GLN A 111      45.783  14.079  21.553  1.00168.11           N
ATOM    870  C   GLN A 111      42.710  16.838  23.425  1.00168.11           C
ATOM    871  O   GLN A 111      41.762  16.728  22.655  1.00168.11           O
ATOM    872  N   CYS A 112      43.080  18.044  23.873  1.00 92.67           N
ATOM    873  CA  CYS A 112      42.383  19.223  23.436  1.00 92.67           C
ATOM    874  CB  CYS A 112      41.717  19.869  24.638  1.00 92.67           C
ATOM    875  SG  CYS A 112      40.522  18.742  25.417  1.00 92.67           S
ATOM    876  C   CYS A 112      43.391  20.121  22.816  1.00 92.67           C
ATOM    877  O   CYS A 112      44.572  20.052  23.137  1.00 92.67           O
ATOM    878  N   TYR A 113      42.995  20.937  21.852  1.00215.67           N
ATOM    879  CA  TYR A 113      44.091  21.692  21.324  1.00215.67           C
ATOM    880  CB  TYR A 113      45.116  20.856  20.531  1.00215.67           C
ATOM    881  CG  TYR A 113      44.343  20.536  19.324  1.00215.67           C
ATOM    882  CD1 TYR A 113      43.221  19.730  19.408  1.00215.67           C
ATOM    883  CD2 TYR A 113      44.750  21.111  18.105  1.00215.67           C
ATOM    884  CE1 TYR A 113      42.508  19.454  18.353  1.00215.67           C
ATOM    885  CE2 TYR A 113      44.069  20.780  17.008  1.00215.67           C
ATOM    886  CZ  TYR A 113      42.986  19.951  17.141  1.00215.67           C
ATOM    887  OH  TYR A 113      42.306  19.690  15.974  1.00215.67           O
ATOM    888  C   TYR A 113      43.497  22.823  20.566  1.00215.67           C
ATOM    889  O   TYR A 113      42.284  22.979  20.503  1.00215.67           O
ATOM    890  N   TYR A 114      44.303  23.781  20.086  1.00293.67           N
ATOM    891  CA  TYR A 114      43.777  24.815  19.206  1.00293.67           C
ATOM    892  CB  TYR A 114      44.401  26.148  19.033  1.00293.67           C
ATOM    893  CG  TYR A 114      43.900  26.798  20.223  1.00293.67           C
ATOM    894  CD1 TYR A 114      43.977  26.206  21.447  1.00293.67           C
ATOM    895  CD2 TYR A 114      43.036  27.802  19.928  1.00293.67           C
ATOM    896  CE1 TYR A 114      43.446  26.872  22.488  1.00293.67           C
ATOM    897  CE2 TYR A 114      42.441  28.543  20.918  1.00293.67           C
ATOM    898  CZ  TYR A 114      42.726  28.024  22.173  1.00293.67           C
ATOM    899  OH  TYR A 114      42.155  28.795  23.184  1.00293.67           O
ATOM    900  C   TYR A 114      44.678  24.876  18.069  1.00293.67           C
ATOM    901  O   TYR A 114      45.868  24.571  18.094  1.00293.67           O
ATOM    902  N   ALA A 115      44.137  25.617  17.107  1.00 87.42           N
ATOM    903  CA  ALA A 115      44.912  25.754  15.953  1.00 87.42           C
ATOM    904  CB  ALA A 115      44.331  24.882  14.847  1.00 87.42           C
ATOM    905  C   ALA A 115      44.959  27.192  15.472  1.00 87.42           C
ATOM    906  O   ALA A 115      44.062  28.001  15.731  1.00 87.42           O
ATOM    907  N   THR A 116      46.056  27.525  14.739  1.00152.55           N
ATOM    908  CA  THR A 116      46.227  28.828  14.142  1.00152.55           C
ATOM    909  CB  THR A 116      46.788  29.820  15.075  1.00152.55           C
ATOM    910  OG1 THR A 116      48.025  29.352  15.567  1.00152.55           O
ATOM    911  CG2 THR A 116      45.801  30.080  16.216  1.00152.55           C
ATOM    912  C   THR A 116      47.104  28.744  12.901  1.00152.55           C
ATOM    913  O   THR A 116      48.113  28.039  12.932  1.00152.55           O
ATOM    914  N   LYS A 117      46.729  29.464  11.788  1.00180.42           N
ATOM    915  CA  LYS A 117      47.338  29.366  10.468  1.00180.42           C
ATOM    916  CB  LYS A 117      46.400  29.905   9.328  1.00180.42           C
ATOM    917  CG  LYS A 117      46.476  31.374   8.853  1.00180.42           C
ATOM    918  CD  LYS A 117      45.644  31.583   7.563  1.00180.42           C
ATOM    919  CE  LYS A 117      45.768  32.921   6.780  1.00180.42           C
ATOM    920  NZ  LYS A 117      44.530  33.219   5.990  1.00180.42           N
ATOM    921  C   LYS A 117      48.696  30.020  10.369  1.00180.42           C
ATOM    922  O   LYS A 117      48.819  31.239  10.248  1.00180.42           O
ATOM    923  N   MET A 118      49.761  29.185  10.430  1.00216.38           N
ATOM    924  CA  MET A 118      51.129  29.618  10.290  1.00216.38           C
ATOM    925  CB  MET A 118      52.219  28.624  10.747  1.00216.38           C
ATOM    926  CG  MET A 118      52.922  28.801  12.092  1.00216.38           C
ATOM    927  SD  MET A 118      54.458  29.794  12.018  1.00216.38           S
ATOM    928  CE  MET A 118      55.591  28.441  11.619  1.00216.38           C
ATOM    929  C   MET A 118      51.586  29.909   8.917  1.00216.38           C
ATOM    930  O   MET A 118      52.341  30.850   8.726  1.00216.38           O
ATOM    931  N   HIS A 119      51.221  29.136   7.899  1.00248.25           N
ATOM    932  CA  HIS A 119      52.144  29.520   6.904  1.00248.25           C
ATOM    933  ND1 HIS A 119      55.225  30.064   6.646  1.00248.25           N
ATOM    934  CG  HIS A 119      54.425  29.049   6.179  1.00248.25           C
ATOM    935  CB  HIS A 119      53.273  28.480   6.877  1.00248.25           C
ATOM    936  NE2 HIS A 119      55.894  29.595   4.580  1.00248.25           N
ATOM    937  CD2 HIS A 119      54.847  28.770   4.929  1.00248.25           C
ATOM    938  CE1 HIS A 119      56.088  30.355   5.642  1.00248.25           C
ATOM    939  C   HIS A 119      51.404  29.712   5.653  1.00248.25           C
ATOM    940  O   HIS A 119      51.744  29.283   4.541  1.00248.25           O
ATOM    941  N   PRO A 120      50.587  30.690   6.047  1.00230.11           N
ATOM    942  CA  PRO A 120      49.426  31.119   5.322  1.00230.11           C
ATOM    943  CD  PRO A 120      51.438  31.874   6.196  1.00230.11           C
ATOM    944  CB  PRO A 120      49.845  32.227   4.359  1.00230.11           C
ATOM    945  CG  PRO A 120      50.962  32.924   5.144  1.00230.11           C
ATOM    946  C   PRO A 120      48.559  30.018   4.803  1.00230.11           C
ATOM    947  O   PRO A 120      47.912  29.428   5.703  1.00230.11           O
ATOM    948  OXT PRO A 120      48.479  29.707   3.580  1.00230.11           O
TER     949      PRO A 120
ATOM    950  N   PHE B 121      22.224   0.136 -11.996  1.00181.51           N
ATOM    951  CA  PHE B 121      21.460   0.991 -11.085  1.00181.51           C
ATOM    952  CB  PHE B 121      22.275   2.257 -10.738  1.00181.51           C
ATOM    953  CG  PHE B 121      23.545   1.713 -10.145  1.00181.51           C
ATOM    954  CD1 PHE B 121      23.604   1.351  -8.821  1.00181.51           C
ATOM    955  CD2 PHE B 121      24.686   1.509 -10.897  1.00181.51           C
ATOM    956  CE1 PHE B 121      24.753   0.823  -8.269  1.00181.51           C
ATOM    957  CE2 PHE B 121      25.840   0.981 -10.347  1.00181.51           C
ATOM    958  CZ  PHE B 121      25.886   0.630  -9.020  1.00181.51           C
ATOM    959  C   PHE B 121      20.138   1.319 -11.712  1.00181.51           C
ATOM    960  O   PHE B 121      20.086   1.756 -12.862  1.00181.51           O
ATOM    961  N   PRO B 122      19.062   1.123 -10.989  1.00101.85           N
ATOM    962  CA  PRO B 122      17.760   1.238 -11.597  1.00101.85           C
ATOM    963  CD  PRO B 122      19.049   0.086  -9.965  1.00101.85           C
ATOM    964  CB  PRO B 122      16.775   0.519 -10.676  1.00101.85           C
ATOM    965  CG  PRO B 122      17.646  -0.547 -10.008  1.00101.85           C
ATOM    966  C   PRO B 122      17.303   2.595 -11.974  1.00101.85           C
ATOM    967  O   PRO B 122      17.990   3.564 -11.656  1.00101.85           O
ATOM    968  N   LYS B 123      16.202   2.633 -12.757  1.00116.59           N
ATOM    969  CA  LYS B 123      15.548   3.828 -13.188  1.00116.59           C
ATOM    970  CB  LYS B 123      14.458   3.607 -14.244  1.00116.59           C
ATOM    971  CG  LYS B 123      15.070   3.538 -15.636  1.00116.59           C
ATOM    972  CD  LYS B 123      14.072   3.365 -16.780  1.00116.59           C
ATOM    973  CE  LYS B 123      13.121   4.554 -16.962  1.00116.59           C
ATOM    974  NZ  LYS B 123      11.885   4.336 -16.176  1.00116.59           N
ATOM    975  C   LYS B 123      14.873   4.479 -12.035  1.00116.59           C
ATOM    976  O   LYS B 123      14.819   5.706 -11.959  1.00116.59           O
ATOM    977  N   GLN B 124      14.308   3.668 -11.125  1.00106.36           N
ATOM    978  CA  GLN B 124      13.634   4.260 -10.016  1.00106.36           C
ATOM    979  CB  GLN B 124      12.096   4.176 -10.136  1.00106.36           C
ATOM    980  CG  GLN B 124      11.652   4.720 -11.498  1.00106.36           C
ATOM    981  CD  GLN B 124      10.146   4.955 -11.547  1.00106.36           C
ATOM    982  OE1 GLN B 124       9.353   4.139 -11.083  1.00106.36           O
ATOM    983  NE2 GLN B 124       9.733   6.111 -12.135  1.00106.36           N
ATOM    984  C   GLN B 124      14.047   3.497  -8.802  1.00106.36           C
ATOM    985  O   GLN B 124      14.409   2.324  -8.892  1.00106.36           O
ATOM    986  N   PHE B 125      14.087   4.181  -7.639  1.00 85.05           N
ATOM    987  CA  PHE B 125      14.322   3.465  -6.423  1.00 85.05           C
ATOM    988  CB  PHE B 125      15.796   3.172  -6.077  1.00 85.05           C
ATOM    989  CG  PHE B 125      15.836   2.176  -4.953  1.00 85.05           C
ATOM    990  CD1 PHE B 125      15.843   2.590  -3.641  1.00 85.05           C
ATOM    991  CD2 PHE B 125      15.860   0.820  -5.207  1.00 85.05           C
ATOM    992  CE1 PHE B 125      15.884   1.684  -2.606  1.00 85.05           C
ATOM    993  CE2 PHE B 125      15.901  -0.094  -4.176  1.00 85.05           C
ATOM    994  CZ  PHE B 125      15.914   0.337  -2.871  1.00 85.05           C
ATOM    995  C   PHE B 125      13.685   4.232  -5.309  1.00 85.05           C
ATOM    996  O   PHE B 125      13.653   5.464  -5.298  1.00 85.05           O
ATOM    997  N   ASP B 126      13.149   3.475  -4.337  1.00113.88           N
ATOM    998  CA  ASP B 126      12.406   4.013  -3.241  1.00113.88           C
ATOM    999  CB  ASP B 126      10.899   3.939  -3.558  1.00113.88           C
ATOM   1000  CG  ASP B 126      10.104   4.750  -2.555  1.00113.88           C
ATOM   1001  OD1 ASP B 126      10.653   5.070  -1.468  1.00113.88           O
ATOM   1002  OD2 ASP B 126       8.925   5.059  -2.876  1.00113.88           O
ATOM   1003  C   ASP B 126      12.648   3.085  -2.087  1.00113.88           C
ATOM   1004  O   ASP B 126      12.175   1.952  -2.100  1.00113.88           O
ATOM   1005  N   TRP B 127      13.361   3.540  -1.043  1.00129.05           N
ATOM   1006  CA  TRP B 127      13.686   2.680   0.067  1.00129.05           C
ATOM   1007  CB  TRP B 127      14.688   3.251   1.074  1.00129.05           C
ATOM   1008  CG  TRP B 127      16.100   3.093   0.591  1.00129.05           C
ATOM   1009  CD2 TRP B 127      16.770   1.827   0.566  1.00129.05           C
ATOM   1010  CD1 TRP B 127      16.973   4.006   0.084  1.00129.05           C
ATOM   1011  NE1 TRP B 127      18.153   3.388  -0.243  1.00129.05           N
ATOM   1012  CE2 TRP B 127      18.040   2.046   0.047  1.00129.05           C
ATOM   1013  CE3 TRP B 127      16.361   0.585   0.964  1.00129.05           C
ATOM   1014  CZ2 TRP B 127      18.930   1.024  -0.081  1.00129.05           C
ATOM   1015  CZ3 TRP B 127      17.248  -0.452   0.804  1.00129.05           C
ATOM   1016  CH2 TRP B 127      18.507  -0.232   0.293  1.00129.05           C
ATOM   1017  C   TRP B 127      12.478   2.252   0.813  1.00129.05           C
ATOM   1018  O   TRP B 127      12.542   1.279   1.567  1.00129.05           O
ATOM   1019  N   ARG B 128      11.400   3.049   0.712  1.00119.42           N
ATOM   1020  CA  ARG B 128      10.151   2.757   1.345  1.00119.42           C
ATOM   1021  CB  ARG B 128       9.116   3.880   1.144  1.00119.42           C
ATOM   1022  CG  ARG B 128       9.556   5.240   1.702  1.00119.42           C
ATOM   1023  CD  ARG B 128       8.565   6.390   1.458  1.00119.42           C
ATOM   1024  NE  ARG B 128       8.669   6.811   0.030  1.00119.42           N
ATOM   1025  CZ  ARG B 128       7.846   7.775  -0.482  1.00119.42           C
ATOM   1026  NH1 ARG B 128       6.898   8.376   0.299  1.00119.42           N
ATOM   1027  NH2 ARG B 128       7.968   8.131  -1.794  1.00119.42           N
ATOM   1028  C   ARG B 128       9.607   1.524   0.702  1.00119.42           C
ATOM   1029  O   ARG B 128       9.032   0.661   1.364  1.00119.42           O
ATOM   1030  N   ASN B 129       9.747   1.400  -0.631  1.00 76.75           N
ATOM   1031  CA  ASN B 129       9.175   0.223  -1.203  1.00 76.75           C
ATOM   1032  CB  ASN B 129       7.872   0.490  -1.980  1.00 76.75           C
ATOM   1033  CG  ASN B 129       7.168  -0.849  -2.109  1.00 76.75           C
ATOM   1034  OD1 ASN B 129       7.811  -1.862  -2.368  1.00 76.75           O
ATOM   1035  ND2 ASN B 129       5.823  -0.871  -1.904  1.00 76.75           N
ATOM   1036  C   ASN B 129      10.136  -0.423  -2.137  1.00 76.75           C
ATOM   1037  O   ASN B 129      10.196  -0.080  -3.318  1.00 76.75           O
ATOM   1038  N   VAL B 130      10.912  -1.394  -1.614  1.00142.99           N
ATOM   1039  CA  VAL B 130      11.732  -2.182  -2.469  1.00142.99           C
ATOM   1040  CB  VAL B 130      13.179  -2.300  -2.060  1.00142.99           C
ATOM   1041  CG1 VAL B 130      13.286  -2.695  -0.579  1.00142.99           C
ATOM   1042  CG2 VAL B 130      13.849  -3.312  -3.006  1.00142.99           C
ATOM   1043  C   VAL B 130      11.084  -3.517  -2.470  1.00142.99           C
ATOM   1044  O   VAL B 130      11.148  -4.273  -1.502  1.00142.99           O
ATOM   1045  N   SER B 131      10.406  -3.818  -3.589  1.00 68.17           N
ATOM   1046  CA  SER B 131       9.714  -5.055  -3.788  1.00 68.17           C
ATOM   1047  CB  SER B 131      10.621  -6.240  -4.168  1.00 68.17           C
ATOM   1048  OG  SER B 131      10.931  -6.184  -5.554  1.00 68.17           O
ATOM   1049  C   SER B 131       8.847  -5.407  -2.625  1.00 68.17           C
ATOM   1050  O   SER B 131       8.923  -6.507  -2.078  1.00 68.17           O
ATOM   1051  N   ASN B 132       7.961  -4.465  -2.265  1.00 94.75           N
ATOM   1052  CA  ASN B 132       6.967  -4.608  -1.246  1.00 94.75           C
ATOM   1053  CB  ASN B 132       6.069  -5.833  -1.490  1.00 94.75           C
ATOM   1054  CG  ASN B 132       5.255  -5.524  -2.741  1.00 94.75           C
ATOM   1055  OD1 ASN B 132       5.530  -6.026  -3.829  1.00 94.75           O
ATOM   1056  ND2 ASN B 132       4.236  -4.639  -2.579  1.00 94.75           N
ATOM   1057  C   ASN B 132       7.530  -4.661   0.144  1.00 94.75           C
ATOM   1058  O   ASN B 132       6.826  -5.049   1.068  1.00 94.75           O
ATOM   1059  N   VAL B 133       8.783  -4.233   0.389  1.00131.37           N
ATOM   1060  CA  VAL B 133       9.180  -4.164   1.781  1.00131.37           C
ATOM   1061  CB  VAL B 133      10.397  -4.960   2.150  1.00131.37           C
ATOM   1062  CG1 VAL B 133      10.106  -6.453   1.905  1.00131.37           C
ATOM   1063  CG2 VAL B 133      11.596  -4.402   1.375  1.00131.37           C
ATOM   1064  C   VAL B 133       9.449  -2.728   2.108  1.00131.37           C
ATOM   1065  O   VAL B 133       9.688  -1.927   1.207  1.00131.37           O
ATOM   1066  N   ASN B 134       9.394  -2.345   3.404  1.00102.96           N
ATOM   1067  CA  ASN B 134       9.598  -0.962   3.756  1.00102.96           C
ATOM   1068  CB  ASN B 134       8.319  -0.392   4.370  1.00102.96           C
ATOM   1069  CG  ASN B 134       8.452   1.107   4.378  1.00102.96           C
ATOM   1070  OD1 ASN B 134       9.405   1.659   4.921  1.00102.96           O
ATOM   1071  ND2 ASN B 134       7.467   1.797   3.756  1.00102.96           N
ATOM   1072  C   ASN B 134      10.724  -0.861   4.759  1.00102.96           C
ATOM   1073  O   ASN B 134      10.710  -1.520   5.794  1.00102.96           O
ATOM   1074  N   TYR B 135      11.793  -0.124   4.379  1.00172.52           N
ATOM   1075  CA  TYR B 135      13.013   0.225   5.072  1.00172.52           C
ATOM   1076  CB  TYR B 135      14.199   0.155   4.104  1.00172.52           C
ATOM   1077  CG  TYR B 135      14.458  -1.283   3.753  1.00172.52           C
ATOM   1078  CD1 TYR B 135      15.136  -2.089   4.637  1.00172.52           C
ATOM   1079  CD2 TYR B 135      14.056  -1.833   2.553  1.00172.52           C
ATOM   1080  CE1 TYR B 135      15.409  -3.404   4.342  1.00172.52           C
ATOM   1081  CE2 TYR B 135      14.327  -3.150   2.253  1.00172.52           C
ATOM   1082  CZ  TYR B 135      15.006  -3.940   3.146  1.00172.52           C
ATOM   1083  OH  TYR B 135      15.282  -5.287   2.827  1.00172.52           O
ATOM   1084  C   TYR B 135      13.047   1.524   5.868  1.00172.52           C
ATOM   1085  O   TYR B 135      13.949   1.715   6.689  1.00172.52           O
ATOM   1086  N   VAL B 136      12.181   2.520   5.576  1.00103.37           N
ATOM   1087  CA  VAL B 136      12.347   3.815   6.189  1.00103.37           C
ATOM   1088  CB  VAL B 136      11.927   4.950   5.287  1.00103.37           C
ATOM   1089  CG1 VAL B 136      12.179   6.284   6.011  1.00103.37           C
ATOM   1090  CG2 VAL B 136      12.650   4.829   3.940  1.00103.37           C
ATOM   1091  C   VAL B 136      11.495   3.913   7.401  1.00103.37           C
ATOM   1092  O   VAL B 136      10.404   3.358   7.478  1.00103.37           O
ATOM   1093  N   SER B 137      11.995   4.621   8.424  1.00144.75           N
ATOM   1094  CA  SER B 137      11.215   4.826   9.600  1.00144.75           C
ATOM   1095  CB  SER B 137      12.075   5.136  10.809  1.00144.75           C
ATOM   1096  OG  SER B 137      13.076   4.138  10.860  1.00144.75           O
ATOM   1097  C   SER B 137      10.341   5.993   9.278  1.00144.75           C
ATOM   1098  O   SER B 137      10.525   6.733   8.319  1.00144.75           O
ATOM   1099  N   PRO B 138       9.367   6.103  10.097  1.00119.43           N
ATOM   1100  CA  PRO B 138       8.376   7.131   9.963  1.00119.43           C
ATOM   1101  CD  PRO B 138       8.791   4.862  10.578  1.00119.43           C
ATOM   1102  CB  PRO B 138       7.283   6.735  10.931  1.00119.43           C
ATOM   1103  CG  PRO B 138       7.329   5.197  10.891  1.00119.43           C
ATOM   1104  C   PRO B 138       8.845   8.543  10.098  1.00119.43           C
ATOM   1105  O   PRO B 138       9.952   8.791  10.569  1.00119.43           O
ATOM   1106  N   VAL B 139       8.001   9.474   9.626  1.00139.12           N
ATOM   1107  CA  VAL B 139       8.261  10.881   9.644  1.00139.12           C
ATOM   1108  CB  VAL B 139       7.368  11.617   8.689  1.00139.12           C
ATOM   1109  CG1 VAL B 139       5.979  11.768   9.351  1.00139.12           C
ATOM   1110  CG2 VAL B 139       8.063  12.909   8.243  1.00139.12           C
ATOM   1111  C   VAL B 139       7.896  11.348  11.020  1.00139.12           C
ATOM   1112  O   VAL B 139       7.071  10.696  11.649  1.00139.12           O
ATOM   1113  N   ARG B 140       8.519  12.425  11.555  1.00245.45           N
ATOM   1114  CA  ARG B 140       8.093  12.976  12.827  1.00245.45           C
ATOM   1115  CB  ARG B 140       8.660  12.333  14.105  1.00245.45           C
ATOM   1116  CG  ARG B 140       8.096  10.917  14.243  1.00245.45           C
ATOM   1117  CD  ARG B 140       8.755  10.095  15.354  1.00245.45           C
ATOM   1118  NE  ARG B 140      10.142   9.673  15.007  1.00245.45           N
ATOM   1119  CZ  ARG B 140      11.231  10.422  15.326  1.00245.45           C
ATOM   1120  NH1 ARG B 140      11.055  11.652  15.879  1.00245.45           N
ATOM   1121  NH2 ARG B 140      12.476   9.879  15.191  1.00245.45           N
ATOM   1122  C   ARG B 140       8.277  14.467  12.795  1.00245.45           C
ATOM   1123  O   ARG B 140       8.662  14.971  11.739  1.00245.45           O
ATOM   1124  N   ASN B 141       7.981  15.217  13.907  1.00177.12           N
ATOM   1125  CA  ASN B 141       8.046  16.684  13.852  1.00177.12           C
ATOM   1126  CB  ASN B 141       7.201  17.605  14.756  1.00177.12           C
ATOM   1127  CG  ASN B 141       5.728  17.570  14.608  1.00177.12           C
ATOM   1128  OD1 ASN B 141       5.159  18.140  13.684  1.00177.12           O
ATOM   1129  ND2 ASN B 141       5.074  16.961  15.627  1.00177.12           N
ATOM   1130  C   ASN B 141       9.225  17.193  14.594  1.00177.12           C
ATOM   1131  O   ASN B 141       9.375  16.960  15.791  1.00177.12           O
ATOM   1132  N   GLN B 142      10.036  18.007  13.910  1.00237.56           N
ATOM   1133  CA  GLN B 142      11.156  18.612  14.588  1.00237.56           C
ATOM   1134  CB  GLN B 142      12.207  19.334  13.715  1.00237.56           C
ATOM   1135  CG  GLN B 142      12.503  18.804  12.328  1.00237.56           C
ATOM   1136  CD  GLN B 142      11.864  19.881  11.481  1.00237.56           C
ATOM   1137  OE1 GLN B 142      12.267  20.188  10.361  1.00237.56           O
ATOM   1138  NE2 GLN B 142      10.847  20.536  12.094  1.00237.56           N
ATOM   1139  C   GLN B 142      10.561  19.678  15.464  1.00237.56           C
ATOM   1140  O   GLN B 142      11.113  20.088  16.487  1.00237.56           O
ATOM   1141  N   GLY B 143       9.432  20.241  14.995  1.00 70.66           N
ATOM   1142  CA  GLY B 143       8.665  21.113  15.835  1.00 70.66           C
ATOM   1143  C   GLY B 143       9.242  22.476  15.874  1.00 70.66           C
ATOM   1144  O   GLY B 143       9.733  23.001  14.876  1.00 70.66           O
ATOM   1145  N   ALA B 144       9.161  23.126  17.048  1.00 76.98           N
ATOM   1146  CA  ALA B 144       9.719  24.435  17.020  1.00 76.98           C
ATOM   1147  CB  ALA B 144       9.349  25.236  18.285  1.00 76.98           C
ATOM   1148  C   ALA B 144      11.219  24.424  16.839  1.00 76.98           C
ATOM   1149  O   ALA B 144      11.747  24.916  15.849  1.00 76.98           O
ATOM   1150  N   CYS B 145      11.982  23.732  17.696  1.00153.15           N
ATOM   1151  CA  CYS B 145      13.432  23.875  17.695  1.00153.15           C
ATOM   1152  CB  CYS B 145      13.929  23.383  19.054  1.00153.15           C
ATOM   1153  SG  CYS B 145      15.676  23.521  19.376  1.00153.15           S
ATOM   1154  C   CYS B 145      14.198  23.408  16.458  1.00153.15           C
ATOM   1155  O   CYS B 145      13.824  22.470  15.755  1.00153.15           O
ATOM   1156  N   GLY B 146      15.350  24.081  16.161  1.00 88.22           N
ATOM   1157  CA  GLY B 146      15.937  23.940  14.848  1.00 88.22           C
ATOM   1158  C   GLY B 146      16.936  22.859  14.821  1.00 88.22           C
ATOM   1159  O   GLY B 146      18.123  23.078  14.541  1.00 88.22           O
ATOM   1160  N   SER B 147      16.408  21.647  15.131  1.00303.09           N
ATOM   1161  CA  SER B 147      17.239  20.472  15.102  1.00303.09           C
ATOM   1162  CB  SER B 147      17.571  19.714  16.402  1.00303.09           C
ATOM   1163  OG  SER B 147      16.541  19.575  17.363  1.00303.09           O
ATOM   1164  C   SER B 147      17.162  19.538  13.963  1.00303.09           C
ATOM   1165  O   SER B 147      17.352  18.332  14.142  1.00303.09           O
ATOM   1166  N   CYS B 148      16.985  20.073  12.737  1.00203.98           N
ATOM   1167  CA  CYS B 148      16.649  19.184  11.681  1.00203.98           C
ATOM   1168  CB  CYS B 148      16.240  19.860  10.432  1.00203.98           C
ATOM   1169  SG  CYS B 148      14.992  18.723   9.941  1.00203.98           S
ATOM   1170  C   CYS B 148      17.797  18.301  11.429  1.00203.98           C
ATOM   1171  O   CYS B 148      17.731  17.235  10.851  1.00203.98           O
ATOM   1172  N   TYR B 149      18.979  18.690  11.855  1.00336.42           N
ATOM   1173  CA  TYR B 149      20.082  17.898  11.527  1.00336.42           C
ATOM   1174  CB  TYR B 149      21.317  18.370  12.161  1.00336.42           C
ATOM   1175  CG  TYR B 149      21.503  18.800  13.582  1.00336.42           C
ATOM   1176  CD1 TYR B 149      21.681  18.131  14.807  1.00336.42           C
ATOM   1177  CD2 TYR B 149      21.519  20.129  13.551  1.00336.42           C
ATOM   1178  CE1 TYR B 149      21.922  18.895  15.957  1.00336.42           C
ATOM   1179  CE2 TYR B 149      21.745  20.867  14.654  1.00336.42           C
ATOM   1180  CZ  TYR B 149      21.942  20.277  15.859  1.00336.42           C
ATOM   1181  OH  TYR B 149      22.190  21.110  17.013  1.00336.42           O
ATOM   1182  C   TYR B 149      20.035  16.623  12.179  1.00336.42           C
ATOM   1183  O   TYR B 149      20.508  15.658  11.597  1.00336.42           O
ATOM   1184  N   ALA B 150      19.738  16.602  13.505  1.00273.13           N
ATOM   1185  CA  ALA B 150      19.696  15.252  13.887  1.00273.13           C
ATOM   1186  CB  ALA B 150      20.448  14.422  14.926  1.00273.13           C
ATOM   1187  C   ALA B 150      18.537  14.580  13.476  1.00273.13           C
ATOM   1188  O   ALA B 150      18.446  13.381  13.650  1.00273.13           O
ATOM   1189  N   PHE B 151      17.482  15.256  13.154  1.00339.07           N
ATOM   1190  CA  PHE B 151      16.663  14.243  12.610  1.00339.07           C
ATOM   1191  CB  PHE B 151      15.515  14.775  12.110  1.00339.07           C
ATOM   1192  CG  PHE B 151      14.660  14.456  13.192  1.00339.07           C
ATOM   1193  CD1 PHE B 151      14.222  13.165  13.429  1.00339.07           C
ATOM   1194  CD2 PHE B 151      14.218  15.491  13.922  1.00339.07           C
ATOM   1195  CE1 PHE B 151      13.376  12.964  14.501  1.00339.07           C
ATOM   1196  CE2 PHE B 151      13.363  15.335  14.990  1.00339.07           C
ATOM   1197  CZ  PHE B 151      12.981  14.064  15.255  1.00339.07           C
ATOM   1198  C   PHE B 151      17.069  13.727  11.265  1.00339.07           C
ATOM   1199  O   PHE B 151      16.679  12.608  10.983  1.00339.07           O
ATOM   1200  N   SER B 152      17.611  14.542  10.342  1.00 99.80           N
ATOM   1201  CA  SER B 152      18.040  13.954   9.112  1.00 99.80           C
ATOM   1202  CB  SER B 152      18.725  15.029   8.241  1.00 99.80           C
ATOM   1203  OG  SER B 152      19.741  15.746   8.934  1.00 99.80           O
ATOM   1204  C   SER B 152      19.021  12.857   9.479  1.00 99.80           C
ATOM   1205  O   SER B 152      19.030  11.735   8.970  1.00 99.80           O
ATOM   1206  N   SER B 153      19.884  13.167  10.448  1.00179.77           N
ATOM   1207  CA  SER B 153      20.917  12.293  10.877  1.00179.77           C
ATOM   1208  CB  SER B 153      21.708  13.154  11.792  1.00179.77           C
ATOM   1209  OG  SER B 153      22.661  12.319  12.374  1.00179.77           O
ATOM   1210  C   SER B 153      20.434  11.035  11.543  1.00179.77           C
ATOM   1211  O   SER B 153      20.918   9.925  11.299  1.00179.77           O
ATOM   1212  N   MET B 154      19.486  11.201  12.464  1.00254.31           N
ATOM   1213  CA  MET B 154      19.056   9.994  13.079  1.00254.31           C
ATOM   1214  CB  MET B 154      18.624  10.267  14.493  1.00254.31           C
ATOM   1215  CG  MET B 154      19.574   9.833  15.587  1.00254.31           C
ATOM   1216  SD  MET B 154      18.537  10.066  16.977  1.00254.31           S
ATOM   1217  CE  MET B 154      17.643   9.317  15.584  1.00254.31           C
ATOM   1218  C   MET B 154      18.188   9.185  12.134  1.00254.31           C
ATOM   1219  O   MET B 154      18.141   7.961  12.178  1.00254.31           O
ATOM   1220  N   ALA B 155      17.516   9.840  11.177  1.00 86.95           N
ATOM   1221  CA  ALA B 155      16.725   9.173  10.173  1.00 86.95           C
ATOM   1222  CB  ALA B 155      16.279  10.259   9.204  1.00 86.95           C
ATOM   1223  C   ALA B 155      17.655   8.268   9.405  1.00 86.95           C
ATOM   1224  O   ALA B 155      17.340   7.133   9.025  1.00 86.95           O
ATOM   1225  N   MET B 156      18.859   8.802   9.115  1.00162.72           N
ATOM   1226  CA  MET B 156      19.808   8.087   8.312  1.00162.72           C
ATOM   1227  CB  MET B 156      21.128   8.938   8.029  1.00162.72           C
ATOM   1228  CG  MET B 156      21.625   9.057   6.563  1.00162.72           C
ATOM   1229  SD  MET B 156      23.370   9.447   6.292  1.00162.72           S
ATOM   1230  CE  MET B 156      23.766   7.691   6.299  1.00162.72           C
ATOM   1231  C   MET B 156      20.085   6.768   9.046  1.00162.72           C
ATOM   1232  O   MET B 156      20.022   5.717   8.409  1.00162.72           O
ATOM   1233  N   TYR B 157      20.320   6.751  10.409  1.00304.97           N
ATOM   1234  CA  TYR B 157      20.723   5.489  11.125  1.00304.97           C
ATOM   1235  CB  TYR B 157      20.312   4.801  12.521  1.00304.97           C
ATOM   1236  CG  TYR B 157      21.405   4.968  13.430  1.00304.97           C
ATOM   1237  CD1 TYR B 157      22.512   5.183  12.690  1.00304.97           C
ATOM   1238  CD2 TYR B 157      21.407   4.894  14.797  1.00304.97           C
ATOM   1239  CE1 TYR B 157      23.672   5.340  13.300  1.00304.97           C
ATOM   1240  CE2 TYR B 157      22.564   5.067  15.452  1.00304.97           C
ATOM   1241  CZ  TYR B 157      23.638   5.283  14.652  1.00304.97           C
ATOM   1242  OH  TYR B 157      24.850   5.488  15.288  1.00304.97           O
ATOM   1243  C   TYR B 157      19.656   4.560  11.081  1.00304.97           C
ATOM   1244  O   TYR B 157      19.984   3.387  10.997  1.00304.97           O
ATOM   1245  N   GLU B 158      18.432   5.058  11.369  1.00202.06           N
ATOM   1246  CA  GLU B 158      17.324   4.159  11.614  1.00202.06           C
ATOM   1247  CB  GLU B 158      16.090   4.731  12.417  1.00202.06           C
ATOM   1248  CG  GLU B 158      15.164   5.742  11.718  1.00202.06           C
ATOM   1249  CD  GLU B 158      14.388   6.649  12.706  1.00202.06           C
ATOM   1250  OE1 GLU B 158      13.386   6.217  13.349  1.00202.06           O
ATOM   1251  OE2 GLU B 158      14.792   7.836  12.789  1.00202.06           O
ATOM   1252  C   GLU B 158      17.010   3.402  10.361  1.00202.06           C
ATOM   1253  O   GLU B 158      16.666   2.216  10.377  1.00202.06           O
ATOM   1254  N   ALA B 159      17.193   4.115   9.257  1.00 99.73           N
ATOM   1255  CA  ALA B 159      16.934   3.565   7.981  1.00 99.73           C
ATOM   1256  CB  ALA B 159      17.091   4.742   6.981  1.00 99.73           C
ATOM   1257  C   ALA B 159      17.940   2.481   7.723  1.00 99.73           C
ATOM   1258  O   ALA B 159      17.605   1.316   7.490  1.00 99.73           O
ATOM   1259  N   ARG B 160      19.220   2.861   7.909  1.00213.28           N
ATOM   1260  CA  ARG B 160      20.372   2.081   7.507  1.00213.28           C
ATOM   1261  CB  ARG B 160      21.776   2.788   7.575  1.00213.28           C
ATOM   1262  CG  ARG B 160      21.853   4.194   6.927  1.00213.28           C
ATOM   1263  CD  ARG B 160      23.270   4.773   6.684  1.00213.28           C
ATOM   1264  NE  ARG B 160      23.961   4.020   5.595  1.00213.28           N
ATOM   1265  CZ  ARG B 160      24.585   4.642   4.544  1.00213.28           C
ATOM   1266  NH1 ARG B 160      24.273   5.904   4.133  1.00213.28           N
ATOM   1267  NH2 ARG B 160      25.622   4.009   3.931  1.00213.28           N
ATOM   1268  C   ARG B 160      20.466   0.880   8.371  1.00213.28           C
ATOM   1269  O   ARG B 160      20.917  -0.186   7.950  1.00213.28           O
ATOM   1270  N   LEU B 161      20.039   1.027   9.630  1.00167.36           N
ATOM   1271  CA  LEU B 161      19.989  -0.036  10.580  1.00167.36           C
ATOM   1272  CB  LEU B 161      19.362   0.551  11.858  1.00167.36           C
ATOM   1273  CG  LEU B 161      19.015  -0.437  12.971  1.00167.36           C
ATOM   1274  CD1 LEU B 161      17.789  -1.304  12.656  1.00167.36           C
ATOM   1275  CD2 LEU B 161      20.222  -1.331  13.257  1.00167.36           C
ATOM   1276  C   LEU B 161      19.079  -1.063  10.012  1.00167.36           C
ATOM   1277  O   LEU B 161      19.372  -2.259  10.011  1.00167.36           O
ATOM   1278  N   ARG B 162      17.950  -0.583   9.466  1.00200.41           N
ATOM   1279  CA  ARG B 162      16.919  -1.439   8.970  1.00200.41           C
ATOM   1280  CB  ARG B 162      15.796  -0.738   8.235  1.00200.41           C
ATOM   1281  CG  ARG B 162      14.848  -0.126   9.208  1.00200.41           C
ATOM   1282  CD  ARG B 162      15.037  -0.686  10.597  1.00200.41           C
ATOM   1283  NE  ARG B 162      14.519   0.394  11.462  1.00200.41           N
ATOM   1284  CZ  ARG B 162      13.193   0.707  11.414  1.00200.41           C
ATOM   1285  NH1 ARG B 162      12.333  -0.022  10.647  1.00200.41           N
ATOM   1286  NH2 ARG B 162      12.714   1.768  12.122  1.00200.41           N
ATOM   1287  C   ARG B 162      17.419  -2.308   7.897  1.00200.41           C
ATOM   1288  O   ARG B 162      17.230  -3.519   7.986  1.00200.41           O
ATOM   1289  N   VAL B 163      18.062  -1.724   6.862  1.00135.61           N
ATOM   1290  CA  VAL B 163      18.414  -2.557   5.747  1.00135.61           C
ATOM   1291  CB  VAL B 163      19.112  -1.984   4.524  1.00135.61           C
ATOM   1292  CG1 VAL B 163      20.585  -1.600   4.779  1.00135.61           C
ATOM   1293  CG2 VAL B 163      18.977  -3.098   3.460  1.00135.61           C
ATOM   1294  C   VAL B 163      19.328  -3.600   6.241  1.00135.61           C
ATOM   1295  O   VAL B 163      19.170  -4.778   5.932  1.00135.61           O
ATOM   1296  N   LEU B 164      20.253  -3.166   7.094  1.00177.80           N
ATOM   1297  CA  LEU B 164      21.303  -3.972   7.605  1.00177.80           C
ATOM   1298  CB  LEU B 164      22.047  -3.071   8.575  1.00177.80           C
ATOM   1299  CG  LEU B 164      23.284  -3.631   9.260  1.00177.80           C
ATOM   1300  CD1 LEU B 164      24.488  -3.779   8.308  1.00177.80           C
ATOM   1301  CD2 LEU B 164      23.591  -2.755  10.479  1.00177.80           C
ATOM   1302  C   LEU B 164      20.741  -5.175   8.336  1.00177.80           C
ATOM   1303  O   LEU B 164      21.181  -6.305   8.120  1.00177.80           O
ATOM   1304  N   SER B 165      19.783  -4.968   9.263  1.00 80.37           N
ATOM   1305  CA  SER B 165      19.204  -6.043  10.031  1.00 80.37           C
ATOM   1306  CB  SER B 165      18.802  -5.651  11.474  1.00 80.37           C
ATOM   1307  OG  SER B 165      17.740  -4.708  11.498  1.00 80.37           O
ATOM   1308  C   SER B 165      18.032  -6.648   9.337  1.00 80.37           C
ATOM   1309  O   SER B 165      17.408  -7.559   9.884  1.00 80.37           O
ATOM   1310  N   LYS B 166      17.704  -6.160   8.122  1.00141.00           N
ATOM   1311  CA  LYS B 166      16.592  -6.718   7.411  1.00141.00           C
ATOM   1312  CB  LYS B 166      16.830  -8.194   7.058  1.00141.00           C
ATOM   1313  CG  LYS B 166      15.771  -8.873   6.193  1.00141.00           C
ATOM   1314  CD  LYS B 166      16.225 -10.269   5.766  1.00141.00           C
ATOM   1315  CE  LYS B 166      17.624 -10.236   5.149  1.00141.00           C
ATOM   1316  NZ  LYS B 166      17.589  -9.379   3.947  1.00141.00           N
ATOM   1317  C   LYS B 166      15.387  -6.620   8.287  1.00141.00           C
ATOM   1318  O   LYS B 166      14.718  -7.607   8.592  1.00141.00           O
ATOM   1319  N   ASN B 167      15.129  -5.393   8.758  1.00 89.22           N
ATOM   1320  CA  ASN B 167      13.941  -5.083   9.486  1.00 89.22           C
ATOM   1321  CB  ASN B 167      12.692  -5.441   8.666  1.00 89.22           C
ATOM   1322  CG  ASN B 167      12.585  -4.483   7.483  1.00 89.22           C
ATOM   1323  OD1 ASN B 167      13.242  -3.443   7.455  1.00 89.22           O
ATOM   1324  ND2 ASN B 167      11.723  -4.826   6.486  1.00 89.22           N
ATOM   1325  C   ASN B 167      13.881  -5.873  10.769  1.00 89.22           C
ATOM   1326  O   ASN B 167      12.871  -5.822  11.470  1.00 89.22           O
ATOM   1327  N   SER B 168      14.945  -6.608  11.147  1.00 84.70           N
ATOM   1328  CA  SER B 168      14.812  -7.298  12.398  1.00 84.70           C
ATOM   1329  CB  SER B 168      15.983  -8.220  12.762  1.00 84.70           C
ATOM   1330  OG  SER B 168      15.895  -9.477  12.108  1.00 84.70           O
ATOM   1331  C   SER B 168      14.773  -6.263  13.457  1.00 84.70           C
ATOM   1332  O   SER B 168      14.077  -6.393  14.465  1.00 84.70           O
ATOM   1333  N   VAL B 169      15.563  -5.197  13.242  1.00 84.90           N
ATOM   1334  CA  VAL B 169      15.569  -4.203  14.256  1.00 84.90           C
ATOM   1335  CB  VAL B 169      16.924  -4.034  14.851  1.00 84.90           C
ATOM   1336  CG1 VAL B 169      16.883  -2.953  15.950  1.00 84.90           C
ATOM   1337  CG2 VAL B 169      17.346  -5.458  15.271  1.00 84.90           C
ATOM   1338  C   VAL B 169      14.984  -2.940  13.707  1.00 84.90           C
ATOM   1339  O   VAL B 169      15.268  -2.543  12.583  1.00 84.90           O
ATOM   1340  N   LYS B 170      14.003  -2.402  14.453  1.00218.97           N
ATOM   1341  CA  LYS B 170      13.180  -1.215  14.299  1.00218.97           C
ATOM   1342  CB  LYS B 170      11.787  -1.423  14.959  1.00218.97           C
ATOM   1343  CG  LYS B 170      10.657  -0.520  14.403  1.00218.97           C
ATOM   1344  CD  LYS B 170       9.357  -0.465  15.236  1.00218.97           C
ATOM   1345  CE  LYS B 170       8.087   0.047  14.508  1.00218.97           C
ATOM   1346  NZ  LYS B 170       7.981   1.529  14.483  1.00218.97           N
ATOM   1347  C   LYS B 170      13.686   0.080  14.933  1.00218.97           C
ATOM   1348  O   LYS B 170      13.039   1.113  14.771  1.00218.97           O
ATOM   1349  N   ARG B 171      14.757   0.070  15.754  1.00190.91           N
ATOM   1350  CA  ARG B 171      15.079   1.132  16.703  1.00190.91           C
ATOM   1351  CB  ARG B 171      16.482   0.937  17.297  1.00190.91           C
ATOM   1352  CG  ARG B 171      16.543  -0.077  18.444  1.00190.91           C
ATOM   1353  CD  ARG B 171      17.866  -0.845  18.644  1.00190.91           C
ATOM   1354  NE  ARG B 171      17.872  -1.302  20.072  1.00190.91           N
ATOM   1355  CZ  ARG B 171      17.294  -2.465  20.502  1.00190.91           C
ATOM   1356  NH1 ARG B 171      16.874  -3.408  19.612  1.00190.91           N
ATOM   1357  NH2 ARG B 171      17.161  -2.703  21.841  1.00190.91           N
ATOM   1358  C   ARG B 171      14.876   2.549  16.232  1.00190.91           C
ATOM   1359  O   ARG B 171      15.204   2.939  15.111  1.00190.91           O
ATOM   1360  N   VAL B 172      14.359   3.387  17.176  1.00114.60           N
ATOM   1361  CA  VAL B 172      13.913   4.743  16.950  1.00114.60           C
ATOM   1362  CB  VAL B 172      12.487   4.865  17.424  1.00114.60           C
ATOM   1363  CG1 VAL B 172      11.800   6.053  16.724  1.00114.60           C
ATOM   1364  CG2 VAL B 172      11.782   3.494  17.302  1.00114.60           C
ATOM   1365  C   VAL B 172      14.803   5.540  17.844  1.00114.60           C
ATOM   1366  O   VAL B 172      14.833   5.316  19.057  1.00114.60           O
ATOM   1367  N   MET B 173      15.495   6.539  17.263  1.00222.44           N
ATOM   1368  CA  MET B 173      16.643   7.025  17.946  1.00222.44           C
ATOM   1369  CB  MET B 173      17.706   6.744  16.924  1.00222.44           C
ATOM   1370  CG  MET B 173      17.446   5.281  16.495  1.00222.44           C
ATOM   1371  SD  MET B 173      18.556   4.326  17.475  1.00222.44           S
ATOM   1372  CE  MET B 173      19.121   5.828  16.641  1.00222.44           C
ATOM   1373  C   MET B 173      16.385   8.450  18.413  1.00222.44           C
ATOM   1374  O   MET B 173      15.496   9.126  17.900  1.00222.44           O
ATOM   1375  N   SER B 174      17.164   8.948  19.413  1.00208.82           N
ATOM   1376  CA  SER B 174      16.876  10.217  20.042  1.00208.82           C
ATOM   1377  CB  SER B 174      17.082  10.287  21.552  1.00208.82           C
ATOM   1378  OG  SER B 174      17.707   9.108  22.014  1.00208.82           O
ATOM   1379  C   SER B 174      17.674  11.404  19.580  1.00208.82           C
ATOM   1380  O   SER B 174      18.896  11.533  19.742  1.00208.82           O
ATOM   1381  N   PRO B 175      16.961  12.305  18.952  1.00187.91           N
ATOM   1382  CA  PRO B 175      17.608  13.502  18.549  1.00187.91           C
ATOM   1383  CD  PRO B 175      15.823  12.025  18.096  1.00187.91           C
ATOM   1384  CB  PRO B 175      16.877  14.032  17.340  1.00187.91           C
ATOM   1385  CG  PRO B 175      16.105  12.815  16.815  1.00187.91           C
ATOM   1386  C   PRO B 175      17.749  14.470  19.714  1.00187.91           C
ATOM   1387  O   PRO B 175      18.597  15.359  19.691  1.00187.91           O
ATOM   1388  N   GLN B 176      16.921  14.337  20.752  1.00208.43           N
ATOM   1389  CA  GLN B 176      17.019  15.363  21.753  1.00208.43           C
ATOM   1390  CB  GLN B 176      15.995  15.340  22.859  1.00208.43           C
ATOM   1391  CG  GLN B 176      16.043  16.656  23.649  1.00208.43           C
ATOM   1392  CD  GLN B 176      14.602  16.873  24.043  1.00208.43           C
ATOM   1393  OE1 GLN B 176      13.932  17.859  23.742  1.00208.43           O
ATOM   1394  NE2 GLN B 176      14.102  15.845  24.727  1.00208.43           N
ATOM   1395  C   GLN B 176      18.313  15.223  22.447  1.00208.43           C
ATOM   1396  O   GLN B 176      18.930  16.189  22.900  1.00208.43           O
ATOM   1397  N   ASP B 177      18.735  13.957  22.558  1.00152.41           N
ATOM   1398  CA  ASP B 177      19.969  13.683  23.208  1.00152.41           C
ATOM   1399  CB  ASP B 177      20.410  12.212  23.009  1.00152.41           C
ATOM   1400  CG  ASP B 177      21.395  11.861  24.147  1.00152.41           C
ATOM   1401  OD1 ASP B 177      22.618  12.124  24.020  1.00152.41           O
ATOM   1402  OD2 ASP B 177      20.933  11.321  25.189  1.00152.41           O
ATOM   1403  C   ASP B 177      21.003  14.485  22.496  1.00152.41           C
ATOM   1404  O   ASP B 177      21.814  15.162  23.128  1.00152.41           O
ATOM   1405  N   VAL B 178      20.991  14.455  21.149  1.00222.07           N
ATOM   1406  CA  VAL B 178      22.054  15.144  20.515  1.00222.07           C
ATOM   1407  CB  VAL B 178      22.492  14.386  19.245  1.00222.07           C
ATOM   1408  CG1 VAL B 178      21.850  14.866  17.923  1.00222.07           C
ATOM   1409  CG2 VAL B 178      24.029  14.213  19.283  1.00222.07           C
ATOM   1410  C   VAL B 178      21.816  16.656  20.618  1.00222.07           C
ATOM   1411  O   VAL B 178      22.761  17.423  20.835  1.00222.07           O
ATOM   1412  N   VAL B 179      20.533  17.108  20.593  1.00152.21           N
ATOM   1413  CA  VAL B 179      20.143  18.498  20.745  1.00152.21           C
ATOM   1414  CB  VAL B 179      18.665  18.599  21.093  1.00152.21           C
ATOM   1415  CG1 VAL B 179      18.319  20.031  21.573  1.00152.21           C
ATOM   1416  CG2 VAL B 179      17.851  18.083  19.893  1.00152.21           C
ATOM   1417  C   VAL B 179      20.737  19.063  22.000  1.00152.21           C
ATOM   1418  O   VAL B 179      21.208  20.194  22.061  1.00152.21           O
ATOM   1419  N   SER B 180      20.539  18.303  23.082  1.00195.51           N
ATOM   1420  CA  SER B 180      20.816  18.496  24.473  1.00195.51           C
ATOM   1421  CB  SER B 180      19.749  17.590  25.114  1.00195.51           C
ATOM   1422  OG  SER B 180      20.136  16.973  26.323  1.00195.51           O
ATOM   1423  C   SER B 180      22.240  18.266  24.916  1.00195.51           C
ATOM   1424  O   SER B 180      22.788  19.077  25.671  1.00195.51           O
ATOM   1425  N   CYS B 181      22.835  17.115  24.538  1.00156.44           N
ATOM   1426  CA  CYS B 181      24.179  16.789  24.918  1.00156.44           C
ATOM   1427  CB  CYS B 181      24.401  15.275  24.953  1.00156.44           C
ATOM   1428  SG  CYS B 181      23.870  14.180  26.343  1.00156.44           S
ATOM   1429  C   CYS B 181      25.305  17.339  24.039  1.00156.44           C
ATOM   1430  O   CYS B 181      26.362  17.719  24.554  1.00156.44           O
ATOM   1431  N   SER B 182      25.131  17.305  22.683  1.00243.88           N
ATOM   1432  CA  SER B 182      26.211  17.603  21.726  1.00243.88           C
ATOM   1433  CB  SER B 182      25.913  17.775  20.197  1.00243.88           C
ATOM   1434  OG  SER B 182      24.993  16.835  19.677  1.00243.88           O
ATOM   1435  C   SER B 182      26.767  19.015  21.788  1.00243.88           C
ATOM   1436  O   SER B 182      26.060  19.958  21.452  1.00243.88           O
ATOM   1437  N   GLU B 183      28.094  19.135  22.050  1.00201.78           N
ATOM   1438  CA  GLU B 183      28.986  20.267  21.993  1.00201.78           C
ATOM   1439  CB  GLU B 183      30.195  19.909  22.851  1.00201.78           C
ATOM   1440  CG  GLU B 183      29.572  19.531  24.150  1.00201.78           C
ATOM   1441  CD  GLU B 183      30.488  18.712  25.034  1.00201.78           C
ATOM   1442  OE1 GLU B 183      31.516  18.076  24.620  1.00201.78           O
ATOM   1443  OE2 GLU B 183      30.047  18.688  26.208  1.00201.78           O
ATOM   1444  C   GLU B 183      29.337  20.452  20.535  1.00201.78           C
ATOM   1445  O   GLU B 183      29.991  21.384  20.089  1.00201.78           O
ATOM   1446  N   TYR B 184      29.019  19.446  19.738  1.00433.62           N
ATOM   1447  CA  TYR B 184      29.287  19.308  18.322  1.00433.62           C
ATOM   1448  CB  TYR B 184      28.793  17.992  18.004  1.00433.62           C
ATOM   1449  CG  TYR B 184      30.108  17.444  18.179  1.00433.62           C
ATOM   1450  CD1 TYR B 184      31.186  18.099  18.774  1.00433.62           C
ATOM   1451  CD2 TYR B 184      30.195  16.165  17.794  1.00433.62           C
ATOM   1452  CE1 TYR B 184      32.431  17.583  18.864  1.00433.62           C
ATOM   1453  CE2 TYR B 184      31.458  15.622  17.850  1.00433.62           C
ATOM   1454  CZ  TYR B 184      32.519  16.341  18.349  1.00433.62           C
ATOM   1455  OH  TYR B 184      33.802  15.810  18.372  1.00433.62           O
ATOM   1456  C   TYR B 184      28.434  20.107  17.508  1.00433.62           C
ATOM   1457  O   TYR B 184      28.630  20.272  16.309  1.00433.62           O
ATOM   1458  N   ALA B 185      27.331  20.361  18.157  1.00133.98           N
ATOM   1459  CA  ALA B 185      26.270  20.996  17.498  1.00133.98           C
ATOM   1460  CB  ALA B 185      25.011  20.109  17.380  1.00133.98           C
ATOM   1461  C   ALA B 185      25.773  22.101  18.336  1.00133.98           C
ATOM   1462  O   ALA B 185      26.020  22.166  19.533  1.00133.98           O
ATOM   1463  N   GLN B 186      25.062  23.026  17.695  1.00291.60           N
ATOM   1464  CA  GLN B 186      24.474  24.112  18.400  1.00291.60           C
ATOM   1465  CB  GLN B 186      24.986  25.485  18.021  1.00291.60           C
ATOM   1466  CG  GLN B 186      26.289  25.948  18.810  1.00291.60           C
ATOM   1467  CD  GLN B 186      27.733  25.238  18.696  1.00291.60           C
ATOM   1468  OE1 GLN B 186      27.925  24.160  19.257  1.00291.60           O
ATOM   1469  NE2 GLN B 186      28.797  25.799  18.016  1.00291.60           N
ATOM   1470  C   GLN B 186      23.093  23.987  19.063  1.00291.60           C
ATOM   1471  O   GLN B 186      22.441  24.984  19.394  1.00291.60           O
ATOM   1472  N   GLY B 187      22.525  22.758  19.121  1.00 87.09           N
ATOM   1473  CA  GLY B 187      21.294  22.455  19.822  1.00 87.09           C
ATOM   1474  C   GLY B 187      20.210  22.822  18.904  1.00 87.09           C
ATOM   1475  O   GLY B 187      20.053  22.212  17.844  1.00 87.09           O
ATOM   1476  N   CYS B 188      19.454  23.825  19.381  1.00143.85           N
ATOM   1477  CA  CYS B 188      18.336  24.457  18.783  1.00143.85           C
ATOM   1478  CB  CYS B 188      17.794  25.463  19.803  1.00143.85           C
ATOM   1479  SG  CYS B 188      15.995  25.454  19.890  1.00143.85           S
ATOM   1480  C   CYS B 188      18.792  25.213  17.555  1.00143.85           C
ATOM   1481  O   CYS B 188      18.096  25.197  16.542  1.00143.85           O
ATOM   1482  N   ALA B 189      19.950  25.907  17.641  1.00152.20           N
ATOM   1483  CA  ALA B 189      20.550  26.750  16.652  1.00152.20           C
ATOM   1484  CB  ALA B 189      21.436  27.994  17.053  1.00152.20           C
ATOM   1485  C   ALA B 189      21.180  26.056  15.523  1.00152.20           C
ATOM   1486  O   ALA B 189      21.981  26.729  14.897  1.00152.20           O
ATOM   1487  N   GLY B 190      21.095  24.729  15.364  1.00 92.33           N
ATOM   1488  CA  GLY B 190      21.676  24.211  14.131  1.00 92.33           C
ATOM   1489  C   GLY B 190      22.927  23.427  14.413  1.00 92.33           C
ATOM   1490  O   GLY B 190      23.443  23.412  15.531  1.00 92.33           O
ATOM   1491  N   GLY B 191      23.354  22.608  13.388  1.00111.08           N
ATOM   1492  CA  GLY B 191      24.499  21.721  13.417  1.00111.08           C
ATOM   1493  C   GLY B 191      24.718  21.136  12.033  1.00111.08           C
ATOM   1494  O   GLY B 191      24.211  21.639  11.017  1.00111.08           O
ATOM   1495  N   PHE B 192      25.493  20.012  12.005  1.00237.41           N
ATOM   1496  CA  PHE B 192      25.581  19.257  10.789  1.00237.41           C
ATOM   1497  CB  PHE B 192      26.916  19.109  10.140  1.00237.41           C
ATOM   1498  CG  PHE B 192      27.010  20.413   9.639  1.00237.41           C
ATOM   1499  CD1 PHE B 192      27.504  21.385  10.435  1.00237.41           C
ATOM   1500  CD2 PHE B 192      26.517  20.639   8.360  1.00237.41           C
ATOM   1501  CE1 PHE B 192      27.540  22.681   9.949  1.00237.41           C
ATOM   1502  CE2 PHE B 192      26.578  21.979   7.878  1.00237.41           C
ATOM   1503  CZ  PHE B 192      27.091  22.967   8.674  1.00237.41           C
ATOM   1504  C   PHE B 192      25.450  17.817  10.966  1.00237.41           C
ATOM   1505  O   PHE B 192      25.989  17.236  11.893  1.00237.41           O
ATOM   1506  N   PRO B 193      25.018  17.306   9.836  1.00221.70           N
ATOM   1507  CA  PRO B 193      24.960  15.890   9.623  1.00221.70           C
ATOM   1508  CD  PRO B 193      24.048  18.026   8.971  1.00221.70           C
ATOM   1509  CB  PRO B 193      24.360  15.782   8.192  1.00221.70           C
ATOM   1510  CG  PRO B 193      24.092  17.209   7.663  1.00221.70           C
ATOM   1511  C   PRO B 193      26.258  15.154   9.752  1.00221.70           C
ATOM   1512  O   PRO B 193      26.365  14.093  10.352  1.00221.70           O
ATOM   1513  N   TYR B 194      27.347  15.642   9.212  1.00338.65           N
ATOM   1514  CA  TYR B 194      28.574  14.865   9.191  1.00338.65           C
ATOM   1515  CB  TYR B 194      29.537  15.600   8.225  1.00338.65           C
ATOM   1516  CG  TYR B 194      30.787  14.985   7.779  1.00338.65           C
ATOM   1517  CD1 TYR B 194      31.042  13.750   7.166  1.00338.65           C
ATOM   1518  CD2 TYR B 194      31.842  15.713   8.058  1.00338.65           C
ATOM   1519  CE1 TYR B 194      32.293  13.265   6.697  1.00338.65           C
ATOM   1520  CE2 TYR B 194      33.054  15.278   7.595  1.00338.65           C
ATOM   1521  CZ  TYR B 194      33.371  14.101   6.896  1.00338.65           C
ATOM   1522  OH  TYR B 194      34.709  13.761   6.407  1.00338.65           O
ATOM   1523  C   TYR B 194      29.037  14.720  10.603  1.00338.65           C
ATOM   1524  O   TYR B 194      29.650  13.737  11.027  1.00338.65           O
ATOM   1525  N   LEU B 195      28.855  15.822  11.328  1.00306.09           N
ATOM   1526  CA  LEU B 195      29.274  15.840  12.681  1.00306.09           C
ATOM   1527  CB  LEU B 195      30.140  17.026  13.016  1.00306.09           C
ATOM   1528  CG  LEU B 195      29.620  18.373  13.404  1.00306.09           C
ATOM   1529  CD1 LEU B 195      30.793  19.188  13.057  1.00306.09           C
ATOM   1530  CD2 LEU B 195      28.441  18.991  12.655  1.00306.09           C
ATOM   1531  C   LEU B 195      28.309  15.195  13.585  1.00306.09           C
ATOM   1532  O   LEU B 195      28.656  14.848  14.703  1.00306.09           O
ATOM   1533  N   ILE B 196      27.020  15.150  13.245  1.00284.32           N
ATOM   1534  CA  ILE B 196      26.110  14.341  13.981  1.00284.32           C
ATOM   1535  CB  ILE B 196      24.773  14.803  13.552  1.00284.32           C
ATOM   1536  CG1 ILE B 196      24.331  16.140  14.024  1.00284.32           C
ATOM   1537  CG2 ILE B 196      23.886  13.811  14.298  1.00284.32           C
ATOM   1538  CD1 ILE B 196      23.947  15.672  15.399  1.00284.32           C
ATOM   1539  C   ILE B 196      26.074  12.841  13.630  1.00284.32           C
ATOM   1540  O   ILE B 196      26.378  11.954  14.438  1.00284.32           O
ATOM   1541  N   ALA B 197      25.688  12.542  12.375  1.00117.66           N
ATOM   1542  CA  ALA B 197      25.457  11.207  11.920  1.00117.66           C
ATOM   1543  CB  ALA B 197      25.109  11.131  10.378  1.00117.66           C
ATOM   1544  C   ALA B 197      26.779  10.588  12.060  1.00117.66           C
ATOM   1545  O   ALA B 197      26.878   9.402  12.389  1.00117.66           O
ATOM   1546  N   GLY B 198      27.820  11.348  11.660  1.00141.35           N
ATOM   1547  CA  GLY B 198      29.125  10.750  11.804  1.00141.35           C
ATOM   1548  C   GLY B 198      29.935  10.976  13.087  1.00141.35           C
ATOM   1549  O   GLY B 198      30.103  10.089  13.912  1.00141.35           O
ATOM   1550  N   LYS B 199      30.411  12.195  13.349  1.00328.50           N
ATOM   1551  CA  LYS B 199      31.440  12.206  14.392  1.00328.50           C
ATOM   1552  CB  LYS B 199      32.352  13.471  14.473  1.00328.50           C
ATOM   1553  CG  LYS B 199      32.998  14.169  13.260  1.00328.50           C
ATOM   1554  CD  LYS B 199      33.972  13.262  12.523  1.00328.50           C
ATOM   1555  CE  LYS B 199      35.425  13.576  12.880  1.00328.50           C
ATOM   1556  NZ  LYS B 199      36.359  13.300  11.748  1.00328.50           N
ATOM   1557  C   LYS B 199      30.941  11.965  15.786  1.00328.50           C
ATOM   1558  O   LYS B 199      31.445  11.116  16.517  1.00328.50           O
ATOM   1559  N   TYR B 200      29.840  12.607  16.179  1.00325.40           N
ATOM   1560  CA  TYR B 200      29.452  12.334  17.540  1.00325.40           C
ATOM   1561  CB  TYR B 200      28.835  13.609  18.142  1.00325.40           C
ATOM   1562  CG  TYR B 200      28.700  13.583  19.664  1.00325.40           C
ATOM   1563  CD1 TYR B 200      27.586  13.037  20.188  1.00325.40           C
ATOM   1564  CD2 TYR B 200      29.658  13.960  20.606  1.00325.40           C
ATOM   1565  CE1 TYR B 200      27.499  13.003  21.552  1.00325.40           C
ATOM   1566  CE2 TYR B 200      29.519  13.928  21.993  1.00325.40           C
ATOM   1567  CZ  TYR B 200      28.370  13.436  22.498  1.00325.40           C
ATOM   1568  OH  TYR B 200      28.082  13.341  23.869  1.00325.40           O
ATOM   1569  C   TYR B 200      28.839  10.951  17.679  1.00325.40           C
ATOM   1570  O   TYR B 200      28.882  10.300  18.728  1.00325.40           O
ATOM   1571  N   GLY B 201      28.183  10.487  16.598  1.00114.44           N
ATOM   1572  CA  GLY B 201      27.459   9.244  16.623  1.00114.44           C
ATOM   1573  C   GLY B 201      28.397   8.210  16.957  1.00114.44           C
ATOM   1574  O   GLY B 201      28.043   7.308  17.701  1.00114.44           O
ATOM   1575  N   GLU B 202      29.650   8.218  16.395  1.00368.95           N
ATOM   1576  CA  GLU B 202      30.676   7.310  16.942  1.00368.95           C
ATOM   1577  CB  GLU B 202      31.706   6.923  15.925  1.00368.95           C
ATOM   1578  CG  GLU B 202      32.570   6.210  16.833  1.00368.95           C
ATOM   1579  CD  GLU B 202      33.229   5.292  16.052  1.00368.95           C
ATOM   1580  OE1 GLU B 202      33.258   5.901  14.963  1.00368.95           O
ATOM   1581  OE2 GLU B 202      33.959   5.157  17.074  1.00368.95           O
ATOM   1582  C   GLU B 202      31.378   7.736  18.243  1.00368.95           C
ATOM   1583  O   GLU B 202      31.704   6.990  19.193  1.00368.95           O
ATOM   1584  N   ASP B 203      31.766   9.016  18.195  1.00247.33           N
ATOM   1585  CA  ASP B 203      32.689   9.305  19.228  1.00247.33           C
ATOM   1586  CB  ASP B 203      33.662  10.547  18.939  1.00247.33           C
ATOM   1587  CG  ASP B 203      34.283  10.891  17.524  1.00247.33           C
ATOM   1588  OD1 ASP B 203      34.632  10.136  16.574  1.00247.33           O
ATOM   1589  OD2 ASP B 203      34.336  12.141  17.426  1.00247.33           O
ATOM   1590  C   ASP B 203      31.945   9.290  20.565  1.00247.33           C
ATOM   1591  O   ASP B 203      32.552   8.911  21.555  1.00247.33           O
ATOM   1592  N   PHE B 204      30.711   9.840  20.731  1.00317.60           N
ATOM   1593  CA  PHE B 204      29.966   9.313  21.870  1.00317.60           C
ATOM   1594  CB  PHE B 204      29.552  10.101  23.007  1.00317.60           C
ATOM   1595  CG  PHE B 204      30.490  10.905  23.716  1.00317.60           C
ATOM   1596  CD1 PHE B 204      31.166  11.917  23.149  1.00317.60           C
ATOM   1597  CD2 PHE B 204      30.517  10.862  25.062  1.00317.60           C
ATOM   1598  CE1 PHE B 204      32.100  12.744  23.829  1.00317.60           C
ATOM   1599  CE2 PHE B 204      31.382  11.662  25.840  1.00317.60           C
ATOM   1600  CZ  PHE B 204      32.204  12.559  25.158  1.00317.60           C
ATOM   1601  C   PHE B 204      28.745   8.414  21.794  1.00317.60           C
ATOM   1602  O   PHE B 204      28.249   8.065  22.877  1.00317.60           O
ATOM   1603  N   GLY B 205      28.106   8.271  20.609  1.00101.98           N
ATOM   1604  CA  GLY B 205      27.033   7.336  20.376  1.00101.98           C
ATOM   1605  C   GLY B 205      25.669   7.983  20.444  1.00101.98           C
ATOM   1606  O   GLY B 205      25.557   9.067  21.021  1.00101.98           O
ATOM   1607  N   LEU B 206      24.605   7.319  19.872  1.00245.35           N
ATOM   1608  CA  LEU B 206      23.319   7.910  20.120  1.00245.35           C
ATOM   1609  CB  LEU B 206      22.534   8.751  19.018  1.00245.35           C
ATOM   1610  CG  LEU B 206      23.102   9.202  17.621  1.00245.35           C
ATOM   1611  CD1 LEU B 206      22.733   8.175  16.572  1.00245.35           C
ATOM   1612  CD2 LEU B 206      22.578  10.501  16.978  1.00245.35           C
ATOM   1613  C   LEU B 206      22.414   6.861  20.712  1.00245.35           C
ATOM   1614  O   LEU B 206      22.493   5.684  20.379  1.00245.35           O
ATOM   1615  N   VAL B 207      21.583   7.228  21.724  1.00140.57           N
ATOM   1616  CA  VAL B 207      20.631   6.341  22.361  1.00140.57           C
ATOM   1617  CB  VAL B 207      20.411   6.546  23.823  1.00140.57           C
ATOM   1618  CG1 VAL B 207      21.587   5.997  24.734  1.00140.57           C
ATOM   1619  CG2 VAL B 207      20.219   8.054  23.844  1.00140.57           C
ATOM   1620  C   VAL B 207      19.299   6.460  21.717  1.00140.57           C
ATOM   1621  O   VAL B 207      19.060   7.268  20.821  1.00140.57           O
ATOM   1622  N   GLU B 208      18.408   5.571  22.192  1.00128.28           N
ATOM   1623  CA  GLU B 208      17.110   5.452  21.625  1.00128.28           C
ATOM   1624  CB  GLU B 208      16.433   4.079  21.810  1.00128.28           C
ATOM   1625  CG  GLU B 208      16.903   2.948  20.897  1.00128.28           C
ATOM   1626  CD  GLU B 208      18.160   2.336  21.501  1.00128.28           C
ATOM   1627  OE1 GLU B 208      18.385   2.428  22.738  1.00128.28           O
ATOM   1628  OE2 GLU B 208      18.924   1.726  20.708  1.00128.28           O
ATOM   1629  C   GLU B 208      16.242   6.507  22.184  1.00128.28           C
ATOM   1630  O   GLU B 208      16.492   7.021  23.271  1.00128.28           O
ATOM   1631  N   GLU B 209      15.109   6.739  21.496  1.00200.17           N
ATOM   1632  CA  GLU B 209      14.176   7.832  21.673  1.00200.17           C
ATOM   1633  CB  GLU B 209      12.800   7.334  21.181  1.00200.17           C
ATOM   1634  CG  GLU B 209      11.784   8.319  20.618  1.00200.17           C
ATOM   1635  CD  GLU B 209      12.030   8.279  19.120  1.00200.17           C
ATOM   1636  OE1 GLU B 209      13.008   7.603  18.726  1.00200.17           O
ATOM   1637  OE2 GLU B 209      11.259   8.910  18.350  1.00200.17           O
ATOM   1638  C   GLU B 209      13.935   8.090  23.149  1.00200.17           C
ATOM   1639  O   GLU B 209      14.192   9.156  23.710  1.00200.17           O
ATOM   1640  N   SER B 210      13.556   6.972  23.775  1.00177.40           N
ATOM   1641  CA  SER B 210      13.008   6.525  25.038  1.00177.40           C
ATOM   1642  CB  SER B 210      13.618   5.165  25.277  1.00177.40           C
ATOM   1643  OG  SER B 210      13.086   4.614  26.465  1.00177.40           O
ATOM   1644  C   SER B 210      13.622   7.183  26.208  1.00177.40           C
ATOM   1645  O   SER B 210      12.970   7.533  27.204  1.00177.40           O
ATOM   1646  N   CYS B 211      14.944   7.086  26.044  1.00133.32           N
ATOM   1647  CA  CYS B 211      15.955   7.389  26.961  1.00133.32           C
ATOM   1648  CB  CYS B 211      17.277   7.253  26.232  1.00133.32           C
ATOM   1649  SG  CYS B 211      18.836   7.535  27.151  1.00133.32           S
ATOM   1650  C   CYS B 211      15.844   8.799  27.195  1.00133.32           C
ATOM   1651  O   CYS B 211      16.019   9.251  28.323  1.00133.32           O
ATOM   1652  N   PHE B 212      15.724   9.521  26.069  1.00532.78           N
ATOM   1653  CA  PHE B 212      15.594  10.936  26.175  1.00532.78           C
ATOM   1654  CB  PHE B 212      16.727  11.894  25.493  1.00532.78           C
ATOM   1655  CG  PHE B 212      17.635  12.660  26.340  1.00532.78           C
ATOM   1656  CD1 PHE B 212      18.420  11.595  26.877  1.00532.78           C
ATOM   1657  CD2 PHE B 212      18.026  13.935  25.702  1.00532.78           C
ATOM   1658  CE1 PHE B 212      18.766  12.363  27.887  1.00532.78           C
ATOM   1659  CE2 PHE B 212      18.483  14.415  26.964  1.00532.78           C
ATOM   1660  CZ  PHE B 212      18.698  13.704  28.134  1.00532.78           C
ATOM   1661  C   PHE B 212      14.480  11.384  25.280  1.00532.78           C
ATOM   1662  O   PHE B 212      14.833  12.072  24.341  1.00532.78           O
ATOM   1663  N   PRO B 213      13.266  11.082  25.489  1.00280.94           N
ATOM   1664  CA  PRO B 213      12.124  11.727  25.001  1.00280.94           C
ATOM   1665  CD  PRO B 213      12.900  10.239  26.569  1.00280.94           C
ATOM   1666  CB  PRO B 213      11.488  12.095  26.350  1.00280.94           C
ATOM   1667  CG  PRO B 213      12.127  11.219  27.425  1.00280.94           C
ATOM   1668  C   PRO B 213      12.305  13.043  24.456  1.00280.94           C
ATOM   1669  O   PRO B 213      12.515  13.931  25.248  1.00280.94           O
ATOM   1670  N   TYR B 214      11.993  13.161  23.185  1.00337.76           N
ATOM   1671  CA  TYR B 214      11.933  14.260  22.306  1.00337.76           C
ATOM   1672  CB  TYR B 214      10.928  13.774  21.336  1.00337.76           C
ATOM   1673  CG  TYR B 214      11.390  14.589  20.260  1.00337.76           C
ATOM   1674  CD1 TYR B 214      12.772  14.648  20.001  1.00337.76           C
ATOM   1675  CD2 TYR B 214      10.449  15.094  19.394  1.00337.76           C
ATOM   1676  CE1 TYR B 214      13.263  15.477  19.000  1.00337.76           C
ATOM   1677  CE2 TYR B 214      10.900  15.916  18.405  1.00337.76           C
ATOM   1678  CZ  TYR B 214      12.292  16.163  18.252  1.00337.76           C
ATOM   1679  OH  TYR B 214      12.683  17.051  17.243  1.00337.76           O
ATOM   1680  C   TYR B 214      11.214  15.358  22.985  1.00337.76           C
ATOM   1681  O   TYR B 214      10.209  15.090  23.614  1.00337.76           O
ATOM   1682  N   ASN B 215      11.717  16.603  22.907  1.00229.87           N
ATOM   1683  CA  ASN B 215      10.904  17.678  23.377  1.00229.87           C
ATOM   1684  CB  ASN B 215      11.006  17.997  24.839  1.00229.87           C
ATOM   1685  CG  ASN B 215       9.563  17.659  25.144  1.00229.87           C
ATOM   1686  OD1 ASN B 215       9.288  16.631  25.749  1.00229.87           O
ATOM   1687  ND2 ASN B 215       8.590  18.469  24.637  1.00229.87           N
ATOM   1688  C   ASN B 215      11.047  18.876  22.522  1.00229.87           C
ATOM   1689  O   ASN B 215      10.206  19.766  22.592  1.00229.87           O
ATOM   1690  N   GLY B 216      12.052  18.906  21.615  1.00113.79           N
ATOM   1691  CA  GLY B 216      12.211  20.116  20.889  1.00113.79           C
ATOM   1692  C   GLY B 216      12.732  21.226  21.758  1.00113.79           C
ATOM   1693  O   GLY B 216      12.298  22.372  21.654  1.00113.79           O
ATOM   1694  N   LYS B 217      13.823  20.962  22.487  1.00228.75           N
ATOM   1695  CA  LYS B 217      14.239  21.954  23.397  1.00228.75           C
ATOM   1696  CB  LYS B 217      13.533  21.653  24.659  1.00228.75           C
ATOM   1697  CG  LYS B 217      13.374  22.996  25.218  1.00228.75           C
ATOM   1698  CD  LYS B 217      12.602  22.942  26.492  1.00228.75           C
ATOM   1699  CE  LYS B 217      11.260  22.250  26.524  1.00228.75           C
ATOM   1700  NZ  LYS B 217      10.836  22.576  27.901  1.00228.75           N
ATOM   1701  C   LYS B 217      15.708  21.798  23.722  1.00228.75           C
ATOM   1702  O   LYS B 217      16.200  20.678  23.809  1.00228.75           O
ATOM   1703  N   ASP B 218      16.422  22.929  23.996  1.00273.40           N
ATOM   1704  CA  ASP B 218      17.843  22.908  24.264  1.00273.40           C
ATOM   1705  CB  ASP B 218      18.783  23.736  23.364  1.00273.40           C
ATOM   1706  CG  ASP B 218      18.928  25.186  23.643  1.00273.40           C
ATOM   1707  OD1 ASP B 218      19.599  25.411  24.672  1.00273.40           O
ATOM   1708  OD2 ASP B 218      18.531  26.068  22.832  1.00273.40           O
ATOM   1709  C   ASP B 218      18.256  22.693  25.683  1.00273.40           C
ATOM   1710  O   ASP B 218      19.288  23.173  26.145  1.00273.40           O
ATOM   1711  N   GLU B 219      17.305  22.133  26.430  1.00173.69           N
ATOM   1712  CA  GLU B 219      17.341  21.750  27.795  1.00173.69           C
ATOM   1713  CB  GLU B 219      16.100  21.027  28.087  1.00173.69           C
ATOM   1714  CG  GLU B 219      15.150  21.992  27.499  1.00173.69           C
ATOM   1715  CD  GLU B 219      14.468  22.556  28.696  1.00173.69           C
ATOM   1716  OE1 GLU B 219      14.161  21.743  29.597  1.00173.69           O
ATOM   1717  OE2 GLU B 219      14.167  23.769  28.738  1.00173.69           O
ATOM   1718  C   GLU B 219      18.423  20.814  28.056  1.00173.69           C
ATOM   1719  O   GLU B 219      19.006  20.138  27.217  1.00173.69           O
ATOM   1720  N   PRO B 220      18.636  20.858  29.333  1.00157.14           N
ATOM   1721  CA  PRO B 220      19.743  20.147  29.902  1.00157.14           C
ATOM   1722  CD  PRO B 220      18.346  22.099  30.033  1.00157.14           C
ATOM   1723  CB  PRO B 220      19.875  20.708  31.324  1.00157.14           C
ATOM   1724  CG  PRO B 220      19.357  22.164  31.181  1.00157.14           C
ATOM   1725  C   PRO B 220      19.725  18.658  29.679  1.00157.14           C
ATOM   1726  O   PRO B 220      18.643  18.081  29.726  1.00157.14           O
ATOM   1727  N   CYS B 221      20.917  18.043  29.446  1.00108.31           N
ATOM   1728  CA  CYS B 221      21.052  16.706  28.943  1.00108.31           C
ATOM   1729  CB  CYS B 221      22.313  16.503  28.041  1.00108.31           C
ATOM   1730  SG  CYS B 221      22.459  14.741  27.731  1.00108.31           S
ATOM   1731  C   CYS B 221      21.031  15.701  30.042  1.00108.31           C
ATOM   1732  O   CYS B 221      22.035  15.489  30.717  1.00108.31           O
ATOM   1733  N   LYS B 222      19.870  15.054  30.244  1.00184.34           N
ATOM   1734  CA  LYS B 222      19.714  14.184  31.364  1.00184.34           C
ATOM   1735  CB  LYS B 222      19.185  15.027  32.529  1.00184.34           C
ATOM   1736  CG  LYS B 222      19.382  14.345  33.854  1.00184.34           C
ATOM   1737  CD  LYS B 222      18.547  13.102  34.018  1.00184.34           C
ATOM   1738  CE  LYS B 222      19.085  12.422  35.259  1.00184.34           C
ATOM   1739  NZ  LYS B 222      19.732  13.465  36.105  1.00184.34           N
ATOM   1740  C   LYS B 222      18.749  13.074  31.000  1.00184.34           C
ATOM   1741  O   LYS B 222      17.596  13.354  30.685  1.00184.34           O
ATOM   1742  N   GLU B 223      19.201  11.790  30.978  1.00152.75           N
ATOM   1743  CA  GLU B 223      18.351  10.696  30.556  1.00152.75           C
ATOM   1744  CB  GLU B 223      19.039   9.683  29.535  1.00152.75           C
ATOM   1745  CG  GLU B 223      20.534   9.258  29.713  1.00152.75           C
ATOM   1746  CD  GLU B 223      21.488   9.699  28.563  1.00152.75           C
ATOM   1747  OE1 GLU B 223      21.089   9.752  27.364  1.00152.75           O
ATOM   1748  OE2 GLU B 223      22.669   9.972  28.915  1.00152.75           O
ATOM   1749  C   GLU B 223      17.767  10.030  31.803  1.00152.75           C
ATOM   1750  O   GLU B 223      18.475   9.752  32.772  1.00152.75           O
ATOM   1751  N   THR B 224      16.424   9.803  31.823  1.00 91.39           N
ATOM   1752  CA  THR B 224      15.752   9.256  32.983  1.00 91.39           C
ATOM   1753  CB  THR B 224      14.246   9.252  32.943  1.00 91.39           C
ATOM   1754  OG1 THR B 224      13.750   9.763  34.175  1.00 91.39           O
ATOM   1755  CG2 THR B 224      13.754   7.794  32.783  1.00 91.39           C
ATOM   1756  C   THR B 224      16.204   7.846  33.060  1.00 91.39           C
ATOM   1757  O   THR B 224      16.263   7.200  34.110  1.00 91.39           O
ATOM   1758  N   LYS B 225      16.481   7.349  31.852  1.00215.02           N
ATOM   1759  CA  LYS B 225      17.003   6.055  31.594  1.00215.02           C
ATOM   1760  CB  LYS B 225      16.979   5.957  30.078  1.00215.02           C
ATOM   1761  CG  LYS B 225      16.642   4.634  29.418  1.00215.02           C
ATOM   1762  CD  LYS B 225      15.134   4.432  29.491  1.00215.02           C
ATOM   1763  CE  LYS B 225      14.690   3.950  30.858  1.00215.02           C
ATOM   1764  NZ  LYS B 225      14.788   2.478  30.853  1.00215.02           N
ATOM   1765  C   LYS B 225      18.449   6.137  32.031  1.00215.02           C
ATOM   1766  O   LYS B 225      19.052   7.182  31.808  1.00215.02           O
ATOM   1767  N   SER B 226      19.067   5.122  32.687  1.00137.94           N
ATOM   1768  CA  SER B 226      20.491   5.297  32.836  1.00137.94           C
ATOM   1769  CB  SER B 226      21.073   5.592  34.234  1.00137.94           C
ATOM   1770  OG  SER B 226      20.955   6.975  34.554  1.00137.94           O
ATOM   1771  C   SER B 226      21.135   4.098  32.244  1.00137.94           C
ATOM   1772  O   SER B 226      20.657   2.969  32.361  1.00137.94           O
ATOM   1773  N   LYS B 227      22.287   4.365  31.600  1.00150.22           N
ATOM   1774  CA  LYS B 227      23.076   3.468  30.814  1.00150.22           C
ATOM   1775  CB  LYS B 227      23.560   2.249  31.537  1.00150.22           C
ATOM   1776  CG  LYS B 227      24.770   1.631  30.873  1.00150.22           C
ATOM   1777  CD  LYS B 227      25.440   0.978  32.067  1.00150.22           C
ATOM   1778  CE  LYS B 227      26.201  -0.329  31.873  1.00150.22           C
ATOM   1779  NZ  LYS B 227      25.994  -1.230  33.042  1.00150.22           N
ATOM   1780  C   LYS B 227      22.306   3.015  29.646  1.00150.22           C
ATOM   1781  O   LYS B 227      22.228   1.831  29.333  1.00150.22           O
ATOM   1782  N   CYS B 228      21.691   3.970  28.951  1.00 75.77           N
ATOM   1783  CA  CYS B 228      20.957   3.556  27.803  1.00 75.77           C
ATOM   1784  CB  CYS B 228      20.240   4.717  27.057  1.00 75.77           C
ATOM   1785  SG  CYS B 228      19.239   5.793  28.144  1.00 75.77           S
ATOM   1786  C   CYS B 228      21.984   3.023  26.866  1.00 75.77           C
ATOM   1787  O   CYS B 228      23.144   3.433  26.933  1.00 75.77           O
ATOM   1788  N   ARG B 229      21.567   2.052  26.025  1.00156.36           N
ATOM   1789  CA  ARG B 229      22.420   1.426  25.060  1.00156.36           C
ATOM   1790  CB  ARG B 229      21.776   0.167  24.465  1.00156.36           C
ATOM   1791  CG  ARG B 229      22.615  -0.717  23.570  1.00156.36           C
ATOM   1792  CD  ARG B 229      21.794  -1.945  23.215  1.00156.36           C
ATOM   1793  NE  ARG B 229      21.848  -2.828  24.404  1.00156.36           N
ATOM   1794  CZ  ARG B 229      20.726  -3.426  24.887  1.00156.36           C
ATOM   1795  NH1 ARG B 229      19.492  -3.051  24.441  1.00156.36           N
ATOM   1796  NH2 ARG B 229      20.876  -4.448  25.774  1.00156.36           N
ATOM   1797  C   ARG B 229      22.712   2.470  24.015  1.00156.36           C
ATOM   1798  O   ARG B 229      21.972   3.439  23.866  1.00156.36           O
ATOM   1799  N   ARG B 230      23.853   2.354  23.302  1.00279.08           N
ATOM   1800  CA  ARG B 230      24.271   3.458  22.470  1.00279.08           C
ATOM   1801  CB  ARG B 230      25.515   4.039  23.061  1.00279.08           C
ATOM   1802  CG  ARG B 230      25.383   4.213  24.538  1.00279.08           C
ATOM   1803  CD  ARG B 230      25.740   5.644  24.815  1.00279.08           C
ATOM   1804  NE  ARG B 230      24.682   6.269  25.630  1.00279.08           N
ATOM   1805  CZ  ARG B 230      25.149   6.665  26.830  1.00279.08           C
ATOM   1806  NH1 ARG B 230      25.611   5.718  27.696  1.00279.08           N
ATOM   1807  NH2 ARG B 230      25.248   8.004  27.057  1.00279.08           N
ATOM   1808  C   ARG B 230      24.812   3.014  21.144  1.00279.08           C
ATOM   1809  O   ARG B 230      25.936   2.505  21.121  1.00279.08           O
ATOM   1810  N   HIS B 231      24.072   3.283  20.036  1.00149.25           N
ATOM   1811  CA  HIS B 231      24.522   2.893  18.715  1.00149.25           C
ATOM   1812  ND1 HIS B 231      22.096   1.529  19.363  1.00149.25           N
ATOM   1813  CG  HIS B 231      22.596   1.515  18.084  1.00149.25           C
ATOM   1814  CB  HIS B 231      23.454   2.660  17.615  1.00149.25           C
ATOM   1815  NE2 HIS B 231      21.481  -0.407  18.493  1.00149.25           N
ATOM   1816  CD2 HIS B 231      22.201   0.322  17.554  1.00149.25           C
ATOM   1817  CE1 HIS B 231      21.444   0.362  19.560  1.00149.25           C
ATOM   1818  C   HIS B 231      25.561   3.853  18.231  1.00149.25           C
ATOM   1819  O   HIS B 231      25.456   5.074  18.294  1.00149.25           O
ATOM   1820  N   SER B 232      26.590   3.258  17.634  1.00144.24           N
ATOM   1821  CA  SER B 232      27.859   3.756  17.236  1.00144.24           C
ATOM   1822  CB  SER B 232      28.788   2.538  17.584  1.00144.24           C
ATOM   1823  OG  SER B 232      28.369   1.812  18.751  1.00144.24           O
ATOM   1824  C   SER B 232      27.910   3.930  15.741  1.00144.24           C
ATOM   1825  O   SER B 232      27.164   3.309  14.999  1.00144.24           O
ATOM   1826  N   THR B 233      28.855   4.734  15.217  1.00172.24           N
ATOM   1827  CA  THR B 233      28.818   4.970  13.820  1.00172.24           C
ATOM   1828  CB  THR B 233      28.370   6.385  13.842  1.00172.24           C
ATOM   1829  OG1 THR B 233      27.450   6.498  14.919  1.00172.24           O
ATOM   1830  CG2 THR B 233      27.507   6.548  12.609  1.00172.24           C
ATOM   1831  C   THR B 233      30.214   4.659  13.309  1.00172.24           C
ATOM   1832  O   THR B 233      31.127   5.398  13.623  1.00172.24           O
ATOM   1833  N   THR B 234      30.446   3.509  12.617  1.00163.43           N
ATOM   1834  CA  THR B 234      31.682   2.903  12.116  1.00163.43           C
ATOM   1835  CB  THR B 234      31.425   1.483  11.686  1.00163.43           C
ATOM   1836  OG1 THR B 234      31.335   0.578  12.791  1.00163.43           O
ATOM   1837  CG2 THR B 234      32.436   1.084  10.595  1.00163.43           C
ATOM   1838  C   THR B 234      32.367   3.619  10.988  1.00163.43           C
ATOM   1839  O   THR B 234      33.604   3.644  10.935  1.00163.43           O
ATOM   1840  N   ASN B 235      31.558   4.151  10.064  1.00171.04           N
ATOM   1841  CA  ASN B 235      32.093   4.950   9.012  1.00171.04           C
ATOM   1842  CB  ASN B 235      31.657   4.865   7.522  1.00171.04           C
ATOM   1843  CG  ASN B 235      31.958   3.646   6.661  1.00171.04           C
ATOM   1844  OD1 ASN B 235      32.066   2.512   7.122  1.00171.04           O
ATOM   1845  ND2 ASN B 235      31.954   3.896   5.318  1.00171.04           N
ATOM   1846  C   ASN B 235      31.180   6.117   8.975  1.00171.04           C
ATOM   1847  O   ASN B 235      29.998   6.060   9.339  1.00171.04           O
ATOM   1848  N   TYR B 236      31.779   7.189   8.385  1.00354.72           N
ATOM   1849  CA  TYR B 236      31.118   8.448   8.144  1.00354.72           C
ATOM   1850  CB  TYR B 236      31.131   9.196   9.447  1.00354.72           C
ATOM   1851  CG  TYR B 236      32.495   9.374  10.050  1.00354.72           C
ATOM   1852  CD1 TYR B 236      33.271  10.402   9.583  1.00354.72           C
ATOM   1853  CD2 TYR B 236      33.001   8.497  11.006  1.00354.72           C
ATOM   1854  CE1 TYR B 236      34.525  10.681  10.100  1.00354.72           C
ATOM   1855  CE2 TYR B 236      34.268   8.769  11.548  1.00354.72           C
ATOM   1856  CZ  TYR B 236      35.011   9.872  11.112  1.00354.72           C
ATOM   1857  OH  TYR B 236      36.266  10.128  11.685  1.00354.72           O
ATOM   1858  C   TYR B 236      31.781   9.113   6.997  1.00354.72           C
ATOM   1859  O   TYR B 236      32.987   8.927   6.847  1.00354.72           O
ATOM   1860  N   TYR B 237      31.021   9.896   6.180  1.00358.71           N
ATOM   1861  CA  TYR B 237      31.558  10.288   4.888  1.00358.71           C
ATOM   1862  CB  TYR B 237      31.011   9.257   3.894  1.00358.71           C
ATOM   1863  CG  TYR B 237      32.242   8.680   3.350  1.00358.71           C
ATOM   1864  CD1 TYR B 237      33.359   8.866   4.133  1.00358.71           C
ATOM   1865  CD2 TYR B 237      32.374   8.154   2.139  1.00358.71           C
ATOM   1866  CE1 TYR B 237      34.676   8.491   3.803  1.00358.71           C
ATOM   1867  CE2 TYR B 237      33.591   7.786   1.706  1.00358.71           C
ATOM   1868  CZ  TYR B 237      34.711   7.938   2.538  1.00358.71           C
ATOM   1869  OH  TYR B 237      35.964   7.495   1.998  1.00358.71           O
ATOM   1870  C   TYR B 237      30.845  11.381   4.228  1.00358.71           C
ATOM   1871  O   TYR B 237      29.643  11.295   4.062  1.00358.71           O
ATOM   1872  N   TYR B 238      31.553  12.327   3.595  1.00286.60           N
ATOM   1873  CA  TYR B 238      30.856  13.253   2.709  1.00286.60           C
ATOM   1874  CB  TYR B 238      31.597  14.619   2.468  1.00286.60           C
ATOM   1875  CG  TYR B 238      30.710  15.535   3.206  1.00286.60           C
ATOM   1876  CD1 TYR B 238      30.491  15.326   4.538  1.00286.60           C
ATOM   1877  CD2 TYR B 238      29.953  16.503   2.552  1.00286.60           C
ATOM   1878  CE1 TYR B 238      29.635  16.160   5.217  1.00286.60           C
ATOM   1879  CE2 TYR B 238      29.119  17.392   3.190  1.00286.60           C
ATOM   1880  CZ  TYR B 238      28.968  17.219   4.564  1.00286.60           C
ATOM   1881  OH  TYR B 238      28.105  18.068   5.290  1.00286.60           O
ATOM   1882  C   TYR B 238      30.783  12.434   1.478  1.00286.60           C
ATOM   1883  O   TYR B 238      31.777  11.795   1.168  1.00286.60           O
ATOM   1884  N   VAL B 239      29.686  12.301   0.703  1.00228.63           N
ATOM   1885  CA  VAL B 239      30.038  11.367  -0.373  1.00228.63           C
ATOM   1886  CB  VAL B 239      29.002  10.401  -0.982  1.00228.63           C
ATOM   1887  CG1 VAL B 239      27.741  10.981  -1.698  1.00228.63           C
ATOM   1888  CG2 VAL B 239      29.855   9.481  -1.884  1.00228.63           C
ATOM   1889  C   VAL B 239      30.798  12.116  -1.418  1.00228.63           C
ATOM   1890  O   VAL B 239      30.660  13.329  -1.507  1.00228.63           O
ATOM   1891  N   GLY B 240      31.686  11.475  -2.221  1.00 92.64           N
ATOM   1892  CA  GLY B 240      32.551  12.077  -3.193  1.00 92.64           C
ATOM   1893  C   GLY B 240      33.918  12.240  -2.585  1.00 92.64           C
ATOM   1894  O   GLY B 240      34.879  12.659  -3.222  1.00 92.64           O
ATOM   1895  N   GLY B 241      34.071  11.978  -1.306  1.00112.31           N
ATOM   1896  CA  GLY B 241      35.414  12.001  -0.880  1.00112.31           C
ATOM   1897  C   GLY B 241      35.499  13.131   0.035  1.00112.31           C
ATOM   1898  O   GLY B 241      35.561  12.922   1.228  1.00112.31           O
ATOM   1899  N   PHE B 242      35.471  14.415  -0.363  1.00312.97           N
ATOM   1900  CA  PHE B 242      35.476  15.522   0.576  1.00312.97           C
ATOM   1901  CB  PHE B 242      36.638  16.499   0.126  1.00312.97           C
ATOM   1902  CG  PHE B 242      37.243  16.611  -1.381  1.00312.97           C
ATOM   1903  CD1 PHE B 242      37.533  15.459  -2.078  1.00312.97           C
ATOM   1904  CD2 PHE B 242      37.584  17.827  -2.074  1.00312.97           C
ATOM   1905  CE1 PHE B 242      38.123  15.564  -3.323  1.00312.97           C
ATOM   1906  CE2 PHE B 242      38.186  17.977  -3.337  1.00312.97           C
ATOM   1907  CZ  PHE B 242      38.471  16.760  -3.942  1.00312.97           C
ATOM   1908  C   PHE B 242      34.210  16.259   0.512  1.00312.97           C
ATOM   1909  O   PHE B 242      33.113  15.798   0.313  1.00312.97           O
ATOM   1910  N   TYR B 243      34.369  17.524   0.800  1.00343.09           N
ATOM   1911  CA  TYR B 243      33.108  18.101   0.509  1.00343.09           C
ATOM   1912  CB  TYR B 243      32.429  18.603   1.767  1.00343.09           C
ATOM   1913  CG  TYR B 243      31.464  19.743   1.681  1.00343.09           C
ATOM   1914  CD1 TYR B 243      30.526  20.119   0.716  1.00343.09           C
ATOM   1915  CD2 TYR B 243      31.656  20.593   2.677  1.00343.09           C
ATOM   1916  CE1 TYR B 243      29.831  21.297   0.787  1.00343.09           C
ATOM   1917  CE2 TYR B 243      30.988  21.736   2.803  1.00343.09           C
ATOM   1918  CZ  TYR B 243      30.030  22.104   1.878  1.00343.09           C
ATOM   1919  OH  TYR B 243      29.302  23.333   2.002  1.00343.09           O
ATOM   1920  C   TYR B 243      33.219  19.022  -0.630  1.00343.09           C
ATOM   1921  O   TYR B 243      34.209  19.757  -0.682  1.00343.09           O
ATOM   1922  N   GLY B 244      32.171  19.081  -1.499  1.00138.87           N
ATOM   1923  CA  GLY B 244      32.495  19.634  -2.790  1.00138.87           C
ATOM   1924  C   GLY B 244      32.888  18.437  -3.664  1.00138.87           C
ATOM   1925  O   GLY B 244      33.402  18.619  -4.771  1.00138.87           O
ATOM   1926  N   ALA B 245      32.811  17.176  -3.197  1.00171.42           N
ATOM   1927  CA  ALA B 245      32.884  16.188  -4.256  1.00171.42           C
ATOM   1928  CB  ALA B 245      33.374  14.763  -3.960  1.00171.42           C
ATOM   1929  C   ALA B 245      31.529  15.987  -4.832  1.00171.42           C
ATOM   1930  O   ALA B 245      31.360  15.394  -5.888  1.00171.42           O
ATOM   1931  N   CYS B 246      30.490  16.324  -4.063  1.00151.67           N
ATOM   1932  CA  CYS B 246      29.129  15.898  -4.285  1.00151.67           C
ATOM   1933  CB  CYS B 246      28.098  16.657  -3.425  1.00151.67           C
ATOM   1934  SG  CYS B 246      26.827  15.446  -2.936  1.00151.67           S
ATOM   1935  C   CYS B 246      28.681  15.996  -5.717  1.00151.67           C
ATOM   1936  O   CYS B 246      28.978  16.953  -6.431  1.00151.67           O
ATOM   1937  N   ASN B 247      28.010  14.895  -6.116  1.00223.27           N
ATOM   1938  CA  ASN B 247      27.525  14.653  -7.413  1.00223.27           C
ATOM   1939  CB  ASN B 247      28.680  13.989  -8.215  1.00223.27           C
ATOM   1940  CG  ASN B 247      29.856  13.320  -7.388  1.00223.27           C
ATOM   1941  OD1 ASN B 247      29.701  12.833  -6.270  1.00223.27           O
ATOM   1942  ND2 ASN B 247      31.109  13.303  -7.943  1.00223.27           N
ATOM   1943  C   ASN B 247      26.310  13.780  -7.314  1.00223.27           C
ATOM   1944  O   ASN B 247      26.187  12.934  -6.436  1.00223.27           O
ATOM   1945  N   GLU B 248      25.324  14.001  -8.187  1.00209.80           N
ATOM   1946  CA  GLU B 248      24.098  13.256  -8.158  1.00209.80           C
ATOM   1947  CB  GLU B 248      23.166  13.835  -9.086  1.00209.80           C
ATOM   1948  CG  GLU B 248      22.434  12.976 -10.094  1.00209.80           C
ATOM   1949  CD  GLU B 248      21.969  14.151 -10.968  1.00209.80           C
ATOM   1950  OE1 GLU B 248      22.134  15.254 -10.381  1.00209.80           O
ATOM   1951  OE2 GLU B 248      21.470  14.025 -12.125  1.00209.80           O
ATOM   1952  C   GLU B 248      24.304  11.872  -8.521  1.00209.80           C
ATOM   1953  O   GLU B 248      23.547  10.959  -8.223  1.00209.80           O
ATOM   1954  N   TYR B 249      25.292  11.647  -9.290  1.00373.00           N
ATOM   1955  CA  TYR B 249      25.266  10.326  -9.607  1.00373.00           C
ATOM   1956  CB  TYR B 249      25.278  10.619 -11.010  1.00373.00           C
ATOM   1957  CG  TYR B 249      25.251   9.389 -11.685  1.00373.00           C
ATOM   1958  CD1 TYR B 249      24.292   8.422 -11.556  1.00373.00           C
ATOM   1959  CD2 TYR B 249      26.459   9.174 -12.268  1.00373.00           C
ATOM   1960  CE1 TYR B 249      24.411   7.248 -12.223  1.00373.00           C
ATOM   1961  CE2 TYR B 249      26.576   8.015 -12.960  1.00373.00           C
ATOM   1962  CZ  TYR B 249      25.582   7.109 -12.969  1.00373.00           C
ATOM   1963  OH  TYR B 249      26.005   6.115 -13.808  1.00373.00           O
ATOM   1964  C   TYR B 249      26.023   9.515  -8.564  1.00373.00           C
ATOM   1965  O   TYR B 249      25.785   8.324  -8.362  1.00373.00           O
ATOM   1966  N   LEU B 250      26.956  10.139  -7.829  1.00233.37           N
ATOM   1967  CA  LEU B 250      27.317   9.331  -6.683  1.00233.37           C
ATOM   1968  CB  LEU B 250      28.781   9.345  -6.247  1.00233.37           C
ATOM   1969  CG  LEU B 250      29.237   7.960  -5.770  1.00233.37           C
ATOM   1970  CD1 LEU B 250      29.584   6.978  -6.923  1.00233.37           C
ATOM   1971  CD2 LEU B 250      30.339   8.205  -4.789  1.00233.37           C
ATOM   1972  C   LEU B 250      26.247   9.440  -5.547  1.00233.37           C
ATOM   1973  O   LEU B 250      26.307   8.710  -4.555  1.00233.37           O
ATOM   1974  N   MET B 251      25.292  10.406  -5.616  1.00139.81           N
ATOM   1975  CA  MET B 251      24.175  10.418  -4.679  1.00139.81           C
ATOM   1976  CB  MET B 251      23.154  11.577  -4.909  1.00139.81           C
ATOM   1977  CG  MET B 251      23.920  12.894  -4.932  1.00139.81           C
ATOM   1978  SD  MET B 251      23.188  14.274  -4.005  1.00139.81           S
ATOM   1979  CE  MET B 251      22.934  13.289  -2.478  1.00139.81           C
ATOM   1980  C   MET B 251      23.341   9.182  -4.890  1.00139.81           C
ATOM   1981  O   MET B 251      22.882   8.546  -3.942  1.00139.81           O
ATOM   1982  N   MET B 252      23.113   8.818  -6.163  1.00173.63           N
ATOM   1983  CA  MET B 252      22.322   7.671  -6.525  1.00173.63           C
ATOM   1984  CB  MET B 252      22.272   7.524  -8.066  1.00173.63           C
ATOM   1985  CG  MET B 252      21.040   6.790  -8.580  1.00173.63           C
ATOM   1986  SD  MET B 252      20.401   7.530 -10.108  1.00173.63           S
ATOM   1987  CE  MET B 252      19.825   9.084  -9.357  1.00173.63           C
ATOM   1988  C   MET B 252      23.024   6.443  -6.058  1.00173.63           C
ATOM   1989  O   MET B 252      22.435   5.504  -5.523  1.00173.63           O
ATOM   1990  N   ARG B 253      24.333   6.442  -6.300  1.00184.21           N
ATOM   1991  CA  ARG B 253      25.165   5.309  -6.060  1.00184.21           C
ATOM   1992  CB  ARG B 253      26.622   5.700  -6.364  1.00184.21           C
ATOM   1993  CG  ARG B 253      27.635   4.582  -6.302  1.00184.21           C
ATOM   1994  CD  ARG B 253      27.464   3.736  -7.542  1.00184.21           C
ATOM   1995  NE  ARG B 253      27.801   2.335  -7.207  1.00184.21           N
ATOM   1996  CZ  ARG B 253      29.086   1.892  -7.215  1.00184.21           C
ATOM   1997  NH1 ARG B 253      30.009   2.302  -6.296  1.00184.21           N
ATOM   1998  NH2 ARG B 253      29.434   1.027  -8.205  1.00184.21           N
ATOM   1999  C   ARG B 253      25.117   5.034  -4.597  1.00184.21           C
ATOM   2000  O   ARG B 253      24.976   3.893  -4.158  1.00184.21           O
ATOM   2001  N   GLU B 254      25.265   6.078  -3.776  1.00131.89           N
ATOM   2002  CA  GLU B 254      25.244   5.755  -2.389  1.00131.89           C
ATOM   2003  CB  GLU B 254      25.999   6.766  -1.501  1.00131.89           C
ATOM   2004  CG  GLU B 254      26.038   6.225  -0.046  1.00131.89           C
ATOM   2005  CD  GLU B 254      27.358   6.397   0.751  1.00131.89           C
ATOM   2006  OE1 GLU B 254      28.256   7.185   0.347  1.00131.89           O
ATOM   2007  OE2 GLU B 254      27.479   5.712   1.803  1.00131.89           O
ATOM   2008  C   GLU B 254      23.866   5.371  -1.896  1.00131.89           C
ATOM   2009  O   GLU B 254      23.729   4.426  -1.117  1.00131.89           O
ATOM   2010  N   LEU B 255      22.798   6.028  -2.400  1.00109.88           N
ATOM   2011  CA  LEU B 255      21.477   5.761  -1.875  1.00109.88           C
ATOM   2012  CB  LEU B 255      20.316   6.446  -2.645  1.00109.88           C
ATOM   2013  CG  LEU B 255      18.900   5.900  -2.301  1.00109.88           C
ATOM   2014  CD1 LEU B 255      18.372   6.405  -0.956  1.00109.88           C
ATOM   2015  CD2 LEU B 255      17.901   6.138  -3.443  1.00109.88           C
ATOM   2016  C   LEU B 255      21.138   4.325  -2.033  1.00109.88           C
ATOM   2017  O   LEU B 255      20.811   3.620  -1.086  1.00109.88           O
ATOM   2018  N   VAL B 256      21.220   3.826  -3.262  1.00166.75           N
ATOM   2019  CA  VAL B 256      20.847   2.480  -3.555  1.00166.75           C
ATOM   2020  CB  VAL B 256      20.589   2.404  -5.022  1.00166.75           C
ATOM   2021  CG1 VAL B 256      21.903   2.175  -5.749  1.00166.75           C
ATOM   2022  CG2 VAL B 256      19.521   1.355  -5.282  1.00166.75           C
ATOM   2023  C   VAL B 256      21.856   1.467  -3.021  1.00166.75           C
ATOM   2024  O   VAL B 256      21.488   0.343  -2.662  1.00166.75           O
ATOM   2025  N   LYS B 257      23.166   1.795  -3.032  1.00208.01           N
ATOM   2026  CA  LYS B 257      24.046   0.814  -2.464  1.00208.01           C
ATOM   2027  CB  LYS B 257      25.552   0.851  -2.861  1.00208.01           C
ATOM   2028  CG  LYS B 257      26.378  -0.256  -2.145  1.00208.01           C
ATOM   2029  CD  LYS B 257      25.843  -1.680  -2.283  1.00208.01           C
ATOM   2030  CE  LYS B 257      26.115  -2.354  -3.614  1.00208.01           C
ATOM   2031  NZ  LYS B 257      25.079  -3.389  -3.755  1.00208.01           N
ATOM   2032  C   LYS B 257      23.965   0.727  -0.976  1.00208.01           C
ATOM   2033  O   LYS B 257      24.057  -0.394  -0.480  1.00208.01           O
ATOM   2034  N   ASN B 258      23.832   1.852  -0.219  1.00174.77           N
ATOM   2035  CA  ASN B 258      23.978   1.647   1.202  1.00174.77           C
ATOM   2036  CB  ASN B 258      25.348   2.139   1.727  1.00174.77           C
ATOM   2037  CG  ASN B 258      25.948   1.179   2.767  1.00174.77           C
ATOM   2038  OD1 ASN B 258      25.869   1.390   3.974  1.00174.77           O
ATOM   2039  ND2 ASN B 258      26.580   0.072   2.291  1.00174.77           N
ATOM   2040  C   ASN B 258      22.882   2.328   2.000  1.00174.77           C
ATOM   2041  O   ASN B 258      22.859   2.241   3.229  1.00174.77           O
ATOM   2042  N   GLY B 259      21.933   3.034   1.346  1.00 78.60           N
ATOM   2043  CA  GLY B 259      20.783   3.497   2.109  1.00 78.60           C
ATOM   2044  C   GLY B 259      20.554   4.997   2.075  1.00 78.60           C
ATOM   2045  O   GLY B 259      21.301   5.761   1.468  1.00 78.60           O
ATOM   2046  N   PRO B 260      19.447   5.427   2.682  1.00138.79           N
ATOM   2047  CA  PRO B 260      19.107   6.830   2.735  1.00138.79           C
ATOM   2048  CD  PRO B 260      18.843   4.730   3.803  1.00138.79           C
ATOM   2049  CB  PRO B 260      17.786   6.942   3.517  1.00138.79           C
ATOM   2050  CG  PRO B 260      17.554   5.539   4.107  1.00138.79           C
ATOM   2051  C   PRO B 260      20.219   7.592   3.405  1.00138.79           C
ATOM   2052  O   PRO B 260      20.891   7.073   4.293  1.00138.79           O
ATOM   2053  N   ILE B 261      20.430   8.843   2.967  1.00171.67           N
ATOM   2054  CA  ILE B 261      21.523   9.684   3.381  1.00171.67           C
ATOM   2055  CB  ILE B 261      22.542   9.798   2.276  1.00171.67           C
ATOM   2056  CG1 ILE B 261      21.836   9.718   0.885  1.00171.67           C
ATOM   2057  CG2 ILE B 261      23.686   8.792   2.468  1.00171.67           C
ATOM   2058  CD1 ILE B 261      21.389  11.001   0.204  1.00171.67           C
ATOM   2059  C   ILE B 261      21.040  11.058   3.706  1.00171.67           C
ATOM   2060  O   ILE B 261      20.043  11.511   3.153  1.00171.67           O
ATOM   2061  N   SER B 262      21.717  11.777   4.631  1.00122.47           N
ATOM   2062  CA  SER B 262      21.215  13.109   4.775  1.00122.47           C
ATOM   2063  CB  SER B 262      21.091  13.749   6.195  1.00122.47           C
ATOM   2064  OG  SER B 262      22.298  13.987   6.907  1.00122.47           O
ATOM   2065  C   SER B 262      21.794  14.037   3.760  1.00122.47           C
ATOM   2066  O   SER B 262      22.900  13.852   3.248  1.00122.47           O
ATOM   2067  N   ILE B 263      20.981  15.032   3.355  1.00201.34           N
ATOM   2068  CA  ILE B 263      21.539  16.055   2.520  1.00201.34           C
ATOM   2069  CB  ILE B 263      21.390  16.054   1.036  1.00201.34           C
ATOM   2070  CG1 ILE B 263      21.508  14.677   0.394  1.00201.34           C
ATOM   2071  CG2 ILE B 263      22.638  16.870   0.572  1.00201.34           C
ATOM   2072  CD1 ILE B 263      20.893  14.789  -0.995  1.00201.34           C
ATOM   2073  C   ILE B 263      20.913  17.328   2.959  1.00201.34           C
ATOM   2074  O   ILE B 263      20.054  17.309   3.835  1.00201.34           O
ATOM   2075  N   SER B 264      21.327  18.481   2.401  1.00134.99           N
ATOM   2076  CA  SER B 264      20.812  19.733   2.820  1.00134.99           C
ATOM   2077  CB  SER B 264      21.743  20.300   3.872  1.00134.99           C
ATOM   2078  OG  SER B 264      21.795  19.313   4.891  1.00134.99           O
ATOM   2079  C   SER B 264      20.719  20.610   1.616  1.00134.99           C
ATOM   2080  O   SER B 264      21.500  20.500   0.668  1.00134.99           O
ATOM   2081  N   PHE B 265      19.727  21.516   1.673  1.00217.09           N
ATOM   2082  CA  PHE B 265      19.425  22.390   0.594  1.00217.09           C
ATOM   2083  CB  PHE B 265      18.406  21.746  -0.375  1.00217.09           C
ATOM   2084  CG  PHE B 265      17.101  21.596   0.337  1.00217.09           C
ATOM   2085  CD1 PHE B 265      16.889  20.664   1.335  1.00217.09           C
ATOM   2086  CD2 PHE B 265      16.054  22.426   0.025  1.00217.09           C
ATOM   2087  CE1 PHE B 265      15.661  20.567   1.979  1.00217.09           C
ATOM   2088  CE2 PHE B 265      14.832  22.325   0.660  1.00217.09           C
ATOM   2089  CZ  PHE B 265      14.616  21.396   1.644  1.00217.09           C
ATOM   2090  C   PHE B 265      18.841  23.639   1.179  1.00217.09           C
ATOM   2091  O   PHE B 265      18.437  23.674   2.338  1.00217.09           O
ATOM   2092  N   GLU B 266      18.803  24.730   0.396  1.00158.19           N
ATOM   2093  CA  GLU B 266      18.218  25.946   0.886  1.00158.19           C
ATOM   2094  CB  GLU B 266      18.816  27.181   0.191  1.00158.19           C
ATOM   2095  CG  GLU B 266      18.138  28.482   0.592  1.00158.19           C
ATOM   2096  CD  GLU B 266      18.631  28.869   1.971  1.00158.19           C
ATOM   2097  OE1 GLU B 266      19.867  28.887   2.198  1.00158.19           O
ATOM   2098  OE2 GLU B 266      17.754  29.172   2.822  1.00158.19           O
ATOM   2099  C   GLU B 266      16.716  25.913   0.684  1.00158.19           C
ATOM   2100  O   GLU B 266      16.206  25.601  -0.395  1.00158.19           O
ATOM   2101  N   VAL B 267      15.949  26.244   1.745  1.00111.55           N
ATOM   2102  CA  VAL B 267      14.520  26.268   1.577  1.00111.55           C
ATOM   2103  CB  VAL B 267      13.655  25.889   2.754  1.00111.55           C
ATOM   2104  CG1 VAL B 267      12.197  25.883   2.247  1.00111.55           C
ATOM   2105  CG2 VAL B 267      14.091  24.549   3.363  1.00111.55           C
ATOM   2106  C   VAL B 267      14.152  27.696   1.303  1.00111.55           C
ATOM   2107  O   VAL B 267      14.793  28.617   1.808  1.00111.55           O
ATOM   2108  N   TYR B 268      13.090  27.905   0.501  1.00 92.01           N
ATOM   2109  CA  TYR B 268      12.590  29.211   0.158  1.00 92.01           C
ATOM   2110  CB  TYR B 268      12.663  29.523  -1.337  1.00 92.01           C
ATOM   2111  CG  TYR B 268      14.080  29.777  -1.690  1.00 92.01           C
ATOM   2112  CD1 TYR B 268      14.592  31.051  -1.593  1.00 92.01           C
ATOM   2113  CD2 TYR B 268      14.891  28.752  -2.103  1.00 92.01           C
ATOM   2114  CE1 TYR B 268      15.895  31.317  -1.932  1.00 92.01           C
ATOM   2115  CE2 TYR B 268      16.195  29.012  -2.441  1.00 92.01           C
ATOM   2116  CZ  TYR B 268      16.693  30.290  -2.361  1.00 92.01           C
ATOM   2117  OH  TYR B 268      18.028  30.558  -2.719  1.00 92.01           O
ATOM   2118  C   TYR B 268      11.132  29.247   0.511  1.00 92.01           C
ATOM   2119  O   TYR B 268      10.519  28.210   0.749  1.00 92.01           O
ATOM   2120  N   GLY B 269      10.547  30.458   0.541  1.00 32.81           N
ATOM   2121  CA  GLY B 269       9.192  30.666   0.946  1.00 32.81           C
ATOM   2122  C   GLY B 269       8.284  29.893   0.042  1.00 32.81           C
ATOM   2123  O   GLY B 269       7.212  29.457   0.457  1.00 32.81           O
ATOM   2124  N   ASP B 270       8.653  29.740  -1.242  1.00 73.81           N
ATOM   2125  CA  ASP B 270       7.764  29.011  -2.098  1.00 73.81           C
ATOM   2126  CB  ASP B 270       8.073  29.072  -3.609  1.00 73.81           C
ATOM   2127  CG  ASP B 270       9.306  28.254  -3.959  1.00 73.81           C
ATOM   2128  OD1 ASP B 270      10.248  28.194  -3.127  1.00 73.81           O
ATOM   2129  OD2 ASP B 270       9.321  27.683  -5.082  1.00 73.81           O
ATOM   2130  C   ASP B 270       7.725  27.567  -1.674  1.00 73.81           C
ATOM   2131  O   ASP B 270       6.698  26.912  -1.838  1.00 73.81           O
ATOM   2132  N   PHE B 271       8.839  27.022  -1.141  1.00152.58           N
ATOM   2133  CA  PHE B 271       8.860  25.639  -0.723  1.00152.58           C
ATOM   2134  CB  PHE B 271      10.253  25.045  -0.379  1.00152.58           C
ATOM   2135  CG  PHE B 271      10.189  23.572  -0.039  1.00152.58           C
ATOM   2136  CD1 PHE B 271      10.062  22.613  -1.024  1.00152.58           C
ATOM   2137  CD2 PHE B 271      10.256  23.135   1.267  1.00152.58           C
ATOM   2138  CE1 PHE B 271      10.012  21.270  -0.721  1.00152.58           C
ATOM   2139  CE2 PHE B 271      10.209  21.796   1.582  1.00152.58           C
ATOM   2140  CZ  PHE B 271      10.087  20.858   0.586  1.00152.58           C
ATOM   2141  C   PHE B 271       7.971  25.464   0.466  1.00152.58           C
ATOM   2142  O   PHE B 271       7.366  24.410   0.640  1.00152.58           O
ATOM   2143  N   LYS B 272       7.862  26.490   1.330  1.00162.51           N
ATOM   2144  CA  LYS B 272       7.119  26.340   2.554  1.00162.51           C
ATOM   2145  CB  LYS B 272       7.010  27.651   3.345  1.00162.51           C
ATOM   2146  CG  LYS B 272       6.503  27.452   4.771  1.00162.51           C
ATOM   2147  CD  LYS B 272       7.535  26.753   5.653  1.00162.51           C
ATOM   2148  CE  LYS B 272       8.522  27.721   6.305  1.00162.51           C
ATOM   2149  NZ  LYS B 272       8.129  27.948   7.712  1.00162.51           N
ATOM   2150  C   LYS B 272       5.717  25.908   2.239  1.00162.51           C
ATOM   2151  O   LYS B 272       5.169  25.007   2.871  1.00162.51           O
ATOM   2152  N   HIS B 273       5.109  26.551   1.234  1.00131.52           N
ATOM   2153  CA  HIS B 273       3.757  26.346   0.803  1.00131.52           C
ATOM   2154  ND1 HIS B 273       2.923  29.002   1.990  0.00131.52           N
ATOM   2155  CG  HIS B 273       3.473  28.810   0.745  0.00131.52           C
ATOM   2156  CB  HIS B 273       3.272  27.540  -0.035  1.00131.52           C
ATOM   2157  NE2 HIS B 273       4.122  30.820   1.545  0.00131.52           N
ATOM   2158  CD2 HIS B 273       4.202  29.934   0.484  0.00131.52           C
ATOM   2159  CE1 HIS B 273       3.342  30.216   2.425  0.00131.52           C
ATOM   2160  C   HIS B 273       3.573  25.049   0.061  1.00131.52           C
ATOM   2161  O   HIS B 273       2.439  24.624  -0.135  1.00131.52           O
ATOM   2162  N   TYR B 274       4.664  24.411  -0.414  1.00119.47           N
ATOM   2163  CA  TYR B 274       4.653  23.221  -1.235  1.00119.47           C
ATOM   2164  CB  TYR B 274       6.065  22.595  -1.299  1.00119.47           C
ATOM   2165  CG  TYR B 274       6.050  21.233  -1.902  1.00119.47           C
ATOM   2166  CD1 TYR B 274       5.757  20.147  -1.110  1.00119.47           C
ATOM   2167  CD2 TYR B 274       6.357  21.035  -3.231  1.00119.47           C
ATOM   2168  CE1 TYR B 274       5.742  18.880  -1.632  1.00119.47           C
ATOM   2169  CE2 TYR B 274       6.344  19.764  -3.760  1.00119.47           C
ATOM   2170  CZ  TYR B 274       6.033  18.688  -2.959  1.00119.47           C
ATOM   2171  OH  TYR B 274       6.014  17.380  -3.483  1.00119.47           O
ATOM   2172  C   TYR B 274       3.683  22.196  -0.733  1.00119.47           C
ATOM   2173  O   TYR B 274       3.773  21.744   0.407  1.00119.47           O
ATOM   2174  N   LYS B 275       2.649  21.904  -1.562  1.00178.90           N
ATOM   2175  CA  LYS B 275       1.683  20.858  -1.342  1.00178.90           C
ATOM   2176  CB  LYS B 275       0.349  21.184  -2.015  1.00178.90           C
ATOM   2177  CG  LYS B 275      -0.170  22.541  -1.561  1.00178.90           C
ATOM   2178  CD  LYS B 275      -0.119  22.683  -0.039  1.00178.90           C
ATOM   2179  CE  LYS B 275      -0.907  23.875   0.512  1.00178.90           C
ATOM   2180  NZ  LYS B 275      -0.212  25.150   0.235  0.00178.90           N
ATOM   2181  C   LYS B 275       2.107  19.520  -1.873  1.00178.90           C
ATOM   2182  O   LYS B 275       2.116  18.522  -1.153  1.00178.90           O
ATOM   2183  N   GLY B 276       2.482  19.487  -3.174  1.00 33.19           N
ATOM   2184  CA  GLY B 276       2.787  18.251  -3.838  1.00 33.19           C
ATOM   2185  C   GLY B 276       3.391  18.574  -5.170  1.00 33.19           C
ATOM   2186  O   GLY B 276       3.452  19.732  -5.580  1.00 33.19           O
ATOM   2187  N   GLY B 277       3.838  17.532  -5.900  1.00 35.62           N
ATOM   2188  CA  GLY B 277       4.454  17.759  -7.173  1.00 35.62           C
ATOM   2189  C   GLY B 277       5.942  17.729  -7.019  1.00 35.62           C
ATOM   2190  O   GLY B 277       6.482  17.268  -6.013  1.00 35.62           O
ATOM   2191  N   ILE B 278       6.652  18.209  -8.058  1.00 87.05           N
ATOM   2192  CA  ILE B 278       8.084  18.138  -8.060  1.00 87.05           C
ATOM   2193  CB  ILE B 278       8.525  17.486  -9.319  1.00 87.05           C
ATOM   2194  CG1 ILE B 278       7.796  16.129  -9.396  1.00 87.05           C
ATOM   2195  CG2 ILE B 278      10.058  17.371  -9.303  1.00 87.05           C
ATOM   2196  CD1 ILE B 278       7.670  15.555 -10.802  1.00 87.05           C
ATOM   2197  C   ILE B 278       8.601  19.545  -7.960  1.00 87.05           C
ATOM   2198  O   ILE B 278       8.529  20.325  -8.907  1.00 87.05           O
ATOM   2199  N   TYR B 279       9.173  19.868  -6.780  1.00203.56           N
ATOM   2200  CA  TYR B 279       9.598  21.182  -6.369  1.00203.56           C
ATOM   2201  CB  TYR B 279      10.051  21.249  -4.889  1.00203.56           C
ATOM   2202  CG  TYR B 279      10.759  22.526  -4.528  1.00203.56           C
ATOM   2203  CD1 TYR B 279      10.044  23.659  -4.223  1.00203.56           C
ATOM   2204  CD2 TYR B 279      12.138  22.598  -4.481  1.00203.56           C
ATOM   2205  CE1 TYR B 279      10.674  24.832  -3.875  1.00203.56           C
ATOM   2206  CE2 TYR B 279      12.777  23.767  -4.132  1.00203.56           C
ATOM   2207  CZ  TYR B 279      12.044  24.887  -3.827  1.00203.56           C
ATOM   2208  OH  TYR B 279      12.699  26.083  -3.467  1.00203.56           O
ATOM   2209  C   TYR B 279      10.711  21.706  -7.198  1.00203.56           C
ATOM   2210  O   TYR B 279      11.569  20.966  -7.678  1.00203.56           O
ATOM   2211  N   GLN B 280      10.682  23.036  -7.423  1.00116.19           N
ATOM   2212  CA  GLN B 280      11.742  23.645  -8.159  1.00116.19           C
ATOM   2213  CB  GLN B 280      11.609  23.403  -9.657  1.00116.19           C
ATOM   2214  CG  GLN B 280      12.798  23.924 -10.441  1.00116.19           C
ATOM   2215  CD  GLN B 280      12.340  24.044 -11.878  1.00116.19           C
ATOM   2216  OE1 GLN B 280      11.707  23.142 -12.424  1.00116.19           O
ATOM   2217  NE2 GLN B 280      12.644  25.212 -12.501  1.00116.19           N
ATOM   2218  C   GLN B 280      11.694  25.147  -7.992  1.00116.19           C
ATOM   2219  O   GLN B 280      10.639  25.732  -7.761  1.00116.19           O
ATOM   2220  N   HIS B 281      12.877  25.799  -8.068  1.00265.68           N
ATOM   2221  CA  HIS B 281      13.051  27.232  -8.194  1.00265.68           C
ATOM   2222  ND1 HIS B 281      10.427  29.300  -7.873  0.00265.68           N
ATOM   2223  CG  HIS B 281      10.695  28.320  -8.805  0.00265.68           C
ATOM   2224  CB  HIS B 281      12.096  27.913  -9.224  1.00265.68           C
ATOM   2225  NE2 HIS B 281       8.459  28.666  -8.690  0.00265.68           N
ATOM   2226  CD2 HIS B 281       9.476  27.941  -9.290  0.00265.68           C
ATOM   2227  CE1 HIS B 281       9.078  29.467  -7.845  0.00265.68           C
ATOM   2228  C   HIS B 281      13.041  28.049  -6.929  1.00265.68           C
ATOM   2229  O   HIS B 281      12.556  27.617  -5.884  1.00265.68           O
ATOM   2230  N   THR B 282      13.721  29.231  -7.036  1.00142.15           N
ATOM   2231  CA  THR B 282      13.763  30.387  -6.158  1.00142.15           C
ATOM   2232  CB  THR B 282      12.944  30.238  -4.883  1.00142.15           C
ATOM   2233  OG1 THR B 282      11.608  29.910  -5.237  1.00142.15           O
ATOM   2234  CG2 THR B 282      12.843  31.571  -4.118  1.00142.15           C
ATOM   2235  C   THR B 282      15.203  30.862  -5.970  1.00142.15           C
ATOM   2236  O   THR B 282      16.123  30.390  -6.637  1.00142.15           O
ATOM   2237  N   GLY B 283      15.427  31.894  -5.129  1.00 65.06           N
ATOM   2238  CA  GLY B 283      16.728  32.371  -4.744  1.00 65.06           C
ATOM   2239  C   GLY B 283      17.582  32.755  -5.912  1.00 65.06           C
ATOM   2240  O   GLY B 283      17.174  33.409  -6.874  1.00 65.06           O
ATOM   2241  N   LEU B 284      18.861  32.386  -5.741  1.00121.60           N
ATOM   2242  CA  LEU B 284      19.987  32.551  -6.607  1.00121.60           C
ATOM   2243  CB  LEU B 284      20.347  33.996  -7.014  1.00121.60           C
ATOM   2244  CG  LEU B 284      21.680  34.091  -7.813  0.00121.60           C
ATOM   2245  CD1 LEU B 284      21.565  33.609  -9.270  0.00121.60           C
ATOM   2246  CD2 LEU B 284      22.305  35.487  -7.701  0.00121.60           C
ATOM   2247  C   LEU B 284      21.120  32.100  -5.756  1.00121.60           C
ATOM   2248  O   LEU B 284      21.412  30.912  -5.656  1.00121.60           O
ATOM   2249  N   GLY B 285      21.792  33.062  -5.095  1.00 42.55           N
ATOM   2250  CA  GLY B 285      22.940  32.696  -4.318  1.00 42.55           C
ATOM   2251  C   GLY B 285      22.713  32.891  -2.821  1.00 42.55           C
ATOM   2252  O   GLY B 285      23.414  33.750  -2.221  1.00 42.55           O
ATOM   2253  OXT GLY B 285      21.864  32.157  -2.251  1.00 42.55           O
TER    2254      GLY B 285
ATOM   2255  N   ASP C 286      38.858  28.103 -10.209  1.00441.94           N
ATOM   2256  CA  ASP C 286      38.768  29.571 -10.258  1.00441.94           C
ATOM   2257  CB  ASP C 286      37.597  30.271 -11.015  1.00441.94           C
ATOM   2258  CG  ASP C 286      36.509  29.591 -11.885  0.00441.94           C
ATOM   2259  OD1 ASP C 286      36.392  30.828 -11.854  0.00441.94           O
ATOM   2260  OD2 ASP C 286      35.357  29.087 -12.047  0.00441.94           O
ATOM   2261  C   ASP C 286      38.522  30.109  -8.914  1.00441.94           C
ATOM   2262  O   ASP C 286      38.614  31.280  -8.605  1.00441.94           O
ATOM   2263  N   SER C 287      37.930  29.275  -8.106  1.00249.70           N
ATOM   2264  CA  SER C 287      38.777  28.528  -7.249  1.00249.70           C
ATOM   2265  CB  SER C 287      39.521  29.208  -6.139  1.00249.70           C
ATOM   2266  OG  SER C 287      40.757  29.559  -6.698  1.00249.70           O
ATOM   2267  C   SER C 287      37.950  27.635  -6.531  1.00249.70           C
ATOM   2268  O   SER C 287      36.803  27.866  -6.179  1.00249.70           O
ATOM   2269  N   TYR C 288      38.683  26.616  -6.155  1.00312.60           N
ATOM   2270  CA  TYR C 288      38.152  25.486  -5.551  1.00312.60           C
ATOM   2271  CB  TYR C 288      39.063  24.341  -5.656  1.00312.60           C
ATOM   2272  CG  TYR C 288      38.258  23.315  -5.135  1.00312.60           C
ATOM   2273  CD1 TYR C 288      37.198  22.873  -5.866  1.00312.60           C
ATOM   2274  CD2 TYR C 288      38.428  22.840  -3.885  1.00312.60           C
ATOM   2275  CE1 TYR C 288      36.397  21.800  -5.415  1.00312.60           C
ATOM   2276  CE2 TYR C 288      37.728  21.800  -3.332  1.00312.60           C
ATOM   2277  CZ  TYR C 288      36.734  21.249  -4.146  1.00312.60           C
ATOM   2278  OH  TYR C 288      36.011  20.117  -3.626  1.00312.60           O
ATOM   2279  C   TYR C 288      37.977  25.900  -4.179  1.00312.60           C
ATOM   2280  O   TYR C 288      38.790  26.600  -3.602  1.00312.60           O
ATOM   2281  N   ASN C 289      36.715  25.767  -3.869  1.00409.78           N
ATOM   2282  CA  ASN C 289      36.161  26.157  -2.652  1.00409.78           C
ATOM   2283  CB  ASN C 289      35.952  27.558  -2.693  1.00409.78           C
ATOM   2284  CG  ASN C 289      35.068  27.709  -1.650  1.00409.78           C
ATOM   2285  OD1 ASN C 289      35.306  27.440  -0.464  1.00409.78           O
ATOM   2286  ND2 ASN C 289      34.916  28.940  -2.235  1.00409.78           N
ATOM   2287  C   ASN C 289      34.851  25.605  -2.872  1.00409.78           C
ATOM   2288  O   ASN C 289      34.577  25.619  -4.048  1.00409.78           O
ATOM   2289  N   PRO C 290      34.018  24.935  -2.178  1.00258.88           N
ATOM   2290  CA  PRO C 290      32.753  24.954  -2.825  1.00258.88           C
ATOM   2291  CD  PRO C 290      34.399  23.574  -1.838  1.00258.88           C
ATOM   2292  CB  PRO C 290      32.406  23.596  -3.294  1.00258.88           C
ATOM   2293  CG  PRO C 290      33.229  22.709  -2.335  1.00258.88           C
ATOM   2294  C   PRO C 290      31.987  25.553  -1.752  1.00258.88           C
ATOM   2295  O   PRO C 290      32.413  25.333  -0.611  1.00258.88           O
ATOM   2296  N   TRP C 291      30.879  26.215  -2.088  1.00306.23           N
ATOM   2297  CA  TRP C 291      30.076  26.973  -1.206  1.00306.23           C
ATOM   2298  CB  TRP C 291      30.346  28.409  -1.642  1.00306.23           C
ATOM   2299  CG  TRP C 291      29.247  29.519  -1.609  1.00306.23           C
ATOM   2300  CD2 TRP C 291      29.560  30.919  -1.887  1.00306.23           C
ATOM   2301  CD1 TRP C 291      27.906  29.514  -1.231  1.00306.23           C
ATOM   2302  NE1 TRP C 291      27.396  30.783  -1.191  1.00306.23           N
ATOM   2303  CE2 TRP C 291      28.381  31.678  -1.621  1.00306.23           C
ATOM   2304  CE3 TRP C 291      30.756  31.593  -2.118  1.00306.23           C
ATOM   2305  CZ2 TRP C 291      28.410  33.093  -1.587  1.00306.23           C
ATOM   2306  CZ3 TRP C 291      30.665  32.965  -2.386  1.00306.23           C
ATOM   2307  CH2 TRP C 291      29.530  33.714  -2.148  1.00306.23           C
ATOM   2308  C   TRP C 291      28.677  26.784  -1.593  1.00306.23           C
ATOM   2309  O   TRP C 291      28.282  27.106  -2.714  1.00306.23           O
ATOM   2310  N   GLN C 292      27.970  26.193  -0.649  1.00255.81           N
ATOM   2311  CA  GLN C 292      26.585  26.192  -0.818  1.00255.81           C
ATOM   2312  CB  GLN C 292      25.935  24.851  -0.783  1.00255.81           C
ATOM   2313  CG  GLN C 292      26.200  24.132  -2.034  1.00255.81           C
ATOM   2314  CD  GLN C 292      25.877  24.993  -3.273  1.00255.81           C
ATOM   2315  OE1 GLN C 292      26.145  24.447  -4.334  1.00255.81           O
ATOM   2316  NE2 GLN C 292      25.317  26.255  -3.269  1.00255.81           N
ATOM   2317  C   GLN C 292      25.881  26.740   0.356  1.00255.81           C
ATOM   2318  O   GLN C 292      25.746  26.025   1.345  1.00255.81           O
ATOM   2319  N   ILE C 293      25.288  27.929   0.190  1.00239.72           N
ATOM   2320  CA  ILE C 293      24.399  28.382   1.200  1.00239.72           C
ATOM   2321  CB  ILE C 293      24.131  29.887   1.104  1.00239.72           C
ATOM   2322  CG1 ILE C 293      22.640  30.135   1.041  1.00239.72           C
ATOM   2323  CG2 ILE C 293      24.946  30.529  -0.051  1.00239.72           C
ATOM   2324  CD1 ILE C 293      22.490  31.506   0.472  1.00239.72           C
ATOM   2325  C   ILE C 293      23.157  27.467   1.195  1.00239.72           C
ATOM   2326  O   ILE C 293      22.479  27.218   0.189  1.00239.72           O
ATOM   2327  N   THR C 294      22.871  26.964   2.419  1.00206.48           N
ATOM   2328  CA  THR C 294      21.954  25.930   2.822  1.00206.48           C
ATOM   2329  CB  THR C 294      22.822  24.854   3.326  1.00206.48           C
ATOM   2330  OG1 THR C 294      22.097  23.813   3.938  1.00206.48           O
ATOM   2331  CG2 THR C 294      23.726  25.483   4.361  1.00206.48           C
ATOM   2332  C   THR C 294      21.207  26.383   4.039  1.00206.48           C
ATOM   2333  O   THR C 294      21.683  27.278   4.732  1.00206.48           O
ATOM   2334  N   ASN C 295      20.028  25.766   4.346  1.00188.20           N
ATOM   2335  CA  ASN C 295      19.322  26.144   5.547  1.00188.20           C
ATOM   2336  CB  ASN C 295      18.021  26.975   5.344  1.00188.20           C
ATOM   2337  CG  ASN C 295      16.775  26.129   4.976  1.00188.20           C
ATOM   2338  OD1 ASN C 295      16.789  25.304   4.064  1.00188.20           O
ATOM   2339  ND2 ASN C 295      15.642  26.368   5.698  1.00188.20           N
ATOM   2340  C   ASN C 295      18.760  24.937   6.193  1.00188.20           C
ATOM   2341  O   ASN C 295      18.409  24.975   7.364  1.00188.20           O
ATOM   2342  N   HIS C 296      18.602  23.823   5.478  1.00165.28           N
ATOM   2343  CA  HIS C 296      17.793  22.832   6.109  1.00165.28           C
ATOM   2344  ND1 HIS C 296      14.645  21.275   5.660  1.00165.28           N
ATOM   2345  CG  HIS C 296      15.342  22.197   6.390  1.00165.28           C
ATOM   2346  CB  HIS C 296      16.326  23.073   5.721  1.00165.28           C
ATOM   2347  NE2 HIS C 296      13.963  21.080   7.766  1.00165.28           N
ATOM   2348  CD2 HIS C 296      14.919  22.074   7.680  1.00165.28           C
ATOM   2349  CE1 HIS C 296      13.835  20.634   6.529  1.00165.28           C
ATOM   2350  C   HIS C 296      18.271  21.469   5.757  1.00165.28           C
ATOM   2351  O   HIS C 296      18.711  21.202   4.645  1.00165.28           O
ATOM   2352  N   ALA C 297      18.180  20.535   6.721  1.00 87.41           N
ATOM   2353  CA  ALA C 297      18.712  19.235   6.446  1.00 87.41           C
ATOM   2354  CB  ALA C 297      19.756  18.852   7.487  1.00 87.41           C
ATOM   2355  C   ALA C 297      17.613  18.205   6.438  1.00 87.41           C
ATOM   2356  O   ALA C 297      16.753  18.192   7.317  1.00 87.41           O
ATOM   2357  N   VAL C 298      17.663  17.270   5.458  1.00132.64           N
ATOM   2358  CA  VAL C 298      16.669  16.247   5.248  1.00132.64           C
ATOM   2359  CB  VAL C 298      15.623  16.550   4.199  1.00132.64           C
ATOM   2360  CG1 VAL C 298      14.442  17.322   4.814  1.00132.64           C
ATOM   2361  CG2 VAL C 298      16.280  17.348   3.061  1.00132.64           C
ATOM   2362  C   VAL C 298      17.303  14.950   4.846  1.00132.64           C
ATOM   2363  O   VAL C 298      18.524  14.817   4.778  1.00132.64           O
ATOM   2364  N   LEU C 299      16.426  13.949   4.620  1.00194.14           N
ATOM   2365  CA  LEU C 299      16.724  12.559   4.393  1.00194.14           C
ATOM   2366  CB  LEU C 299      15.871  11.844   5.463  1.00194.14           C
ATOM   2367  CG  LEU C 299      15.850  10.315   5.607  1.00194.14           C
ATOM   2368  CD1 LEU C 299      14.999   9.701   4.493  1.00194.14           C
ATOM   2369  CD2 LEU C 299      17.248   9.678   5.806  1.00194.14           C
ATOM   2370  C   LEU C 299      16.330  12.102   2.992  1.00194.14           C
ATOM   2371  O   LEU C 299      15.143  11.985   2.687  1.00194.14           O
ATOM   2372  N   LEU C 300      17.329  11.765   2.120  1.00141.65           N
ATOM   2373  CA  LEU C 300      17.054  11.275   0.774  1.00141.65           C
ATOM   2374  CB  LEU C 300      18.246  11.346  -0.188  1.00141.65           C
ATOM   2375  CG  LEU C 300      18.096  10.435  -1.434  1.00141.65           C
ATOM   2376  CD1 LEU C 300      16.966  10.824  -2.420  1.00141.65           C
ATOM   2377  CD2 LEU C 300      19.468  10.264  -2.109  1.00141.65           C
ATOM   2378  C   LEU C 300      16.700   9.800   0.838  1.00141.65           C
ATOM   2379  O   LEU C 300      17.442   9.014   1.424  1.00141.65           O
ATOM   2380  N   VAL C 301      15.463   9.426   0.410  1.00149.58           N
ATOM   2381  CA  VAL C 301      14.983   8.060   0.338  1.00149.58           C
ATOM   2382  CB  VAL C 301      13.597   7.867   0.865  1.00149.58           C
ATOM   2383  CG1 VAL C 301      13.552   8.282   2.350  1.00149.58           C
ATOM   2384  CG2 VAL C 301      12.650   8.619  -0.086  1.00149.58           C
ATOM   2385  C   VAL C 301      14.961   7.416  -1.035  1.00149.58           C
ATOM   2386  O   VAL C 301      14.854   6.191  -1.108  1.00149.58           O
ATOM   2387  N   GLY C 302      14.922   8.192  -2.151  1.00 70.40           N
ATOM   2388  CA  GLY C 302      14.740   7.520  -3.424  1.00 70.40           C
ATOM   2389  C   GLY C 302      14.728   8.476  -4.602  1.00 70.40           C
ATOM   2390  O   GLY C 302      14.967   9.672  -4.450  1.00 70.40           O
ATOM   2391  N   TYR C 303      14.518   7.943  -5.837  1.00187.47           N
ATOM   2392  CA  TYR C 303      14.519   8.773  -7.032  1.00187.47           C
ATOM   2393  CB  TYR C 303      15.914   8.986  -7.662  1.00187.47           C
ATOM   2394  CG  TYR C 303      16.577   7.680  -7.984  1.00187.47           C
ATOM   2395  CD1 TYR C 303      17.102   6.935  -6.951  1.00187.47           C
ATOM   2396  CD2 TYR C 303      16.682   7.196  -9.275  1.00187.47           C
ATOM   2397  CE1 TYR C 303      17.723   5.734  -7.193  1.00187.47           C
ATOM   2398  CE2 TYR C 303      17.305   5.988  -9.528  1.00187.47           C
ATOM   2399  CZ  TYR C 303      17.826   5.260  -8.476  1.00187.47           C
ATOM   2400  OH  TYR C 303      18.472   4.023  -8.671  1.00187.47           O
ATOM   2401  C   TYR C 303      13.655   8.198  -8.119  1.00187.47           C
ATOM   2402  O   TYR C 303      13.358   7.006  -8.116  1.00187.47           O
ATOM   2403  N   GLY C 304      13.252   9.042  -9.103  1.00 50.74           N
ATOM   2404  CA  GLY C 304      12.426   8.527 -10.157  1.00 50.74           C
ATOM   2405  C   GLY C 304      12.299   9.537 -11.243  1.00 50.74           C
ATOM   2406  O   GLY C 304      12.989  10.557 -11.245  1.00 50.74           O
ATOM   2407  N   THR C 305      11.423   9.233 -12.224  1.00123.69           N
ATOM   2408  CA  THR C 305      11.208  10.222 -13.225  1.00123.69           C
ATOM   2409  CB  THR C 305      11.880   9.954 -14.539  1.00123.69           C
ATOM   2410  OG1 THR C 305      12.160  11.183 -15.193  1.00123.69           O
ATOM   2411  CG2 THR C 305      10.935   9.130 -15.420  1.00123.69           C
ATOM   2412  C   THR C 305       9.728  10.314 -13.433  1.00123.69           C
ATOM   2413  O   THR C 305       8.982   9.337 -13.332  1.00123.69           O
ATOM   2414  N   ASP C 306       9.258  11.545 -13.667  1.00 77.05           N
ATOM   2415  CA  ASP C 306       7.868  11.739 -13.903  1.00 77.05           C
ATOM   2416  CB  ASP C 306       7.485  13.213 -13.733  1.00 77.05           C
ATOM   2417  CG  ASP C 306       5.988  13.358 -13.893  1.00 77.05           C
ATOM   2418  OD1 ASP C 306       5.214  12.718 -13.132  1.00 77.05           O
ATOM   2419  OD2 ASP C 306       5.603  14.141 -14.799  1.00 77.05           O
ATOM   2420  C   ASP C 306       7.631  11.275 -15.304  1.00 77.05           C
ATOM   2421  O   ASP C 306       8.322  11.686 -16.234  1.00 77.05           O
ATOM   2422  N   GLN C 307       6.666  10.367 -15.508  1.00 56.77           N
ATOM   2423  CA  GLN C 307       6.535   9.874 -16.845  1.00 56.77           C
ATOM   2424  CB  GLN C 307       5.660   8.623 -16.919  1.00 56.77           C
ATOM   2425  CG  GLN C 307       6.317   7.486 -16.139  1.00 56.77           C
ATOM   2426  CD  GLN C 307       5.288   6.389 -15.960  1.00 56.77           C
ATOM   2427  OE1 GLN C 307       4.240   6.410 -16.601  1.00 56.77           O
ATOM   2428  NE2 GLN C 307       5.580   5.412 -15.059  1.00 56.77           N
ATOM   2429  C   GLN C 307       6.015  10.930 -17.769  1.00 56.77           C
ATOM   2430  O   GLN C 307       6.521  11.093 -18.877  1.00 56.77           O
ATOM   2431  N   LYS C 308       4.979  11.682 -17.372  1.00 76.93           N
ATOM   2432  CA  LYS C 308       4.484  12.645 -18.311  1.00 76.93           C
ATOM   2433  CB  LYS C 308       3.161  13.250 -17.854  1.00 76.93           C
ATOM   2434  CG  LYS C 308       2.106  12.168 -17.655  1.00 76.93           C
ATOM   2435  CD  LYS C 308       0.813  12.665 -17.016  1.00 76.93           C
ATOM   2436  CE  LYS C 308       0.635  12.290 -15.546  1.00 76.93           C
ATOM   2437  NZ  LYS C 308      -0.784  12.482 -15.171  1.00 76.93           N
ATOM   2438  C   LYS C 308       5.460  13.764 -18.516  1.00 76.93           C
ATOM   2439  O   LYS C 308       5.838  14.070 -19.645  1.00 76.93           O
ATOM   2440  N   SER C 309       5.920  14.394 -17.418  1.00 87.76           N
ATOM   2441  CA  SER C 309       6.800  15.529 -17.518  1.00 87.76           C
ATOM   2442  CB  SER C 309       7.096  16.192 -16.157  1.00 87.76           C
ATOM   2443  OG  SER C 309       5.930  16.808 -15.631  1.00 87.76           O
ATOM   2444  C   SER C 309       8.131  15.112 -18.065  1.00 87.76           C
ATOM   2445  O   SER C 309       8.756  15.857 -18.818  1.00 87.76           O
ATOM   2446  N   GLY C 310       8.614  13.915 -17.675  1.00 26.92           N
ATOM   2447  CA  GLY C 310       9.896  13.436 -18.123  1.00 26.92           C
ATOM   2448  C   GLY C 310      10.964  13.981 -17.228  1.00 26.92           C
ATOM   2449  O   GLY C 310      12.157  13.802 -17.475  1.00 26.92           O
ATOM   2450  N   LYS C 311      10.561  14.618 -16.121  1.00 99.21           N
ATOM   2451  CA  LYS C 311      11.545  15.275 -15.317  1.00 99.21           C
ATOM   2452  CB  LYS C 311      10.954  16.526 -14.709  1.00 99.21           C
ATOM   2453  CG  LYS C 311      11.917  17.661 -14.453  1.00 99.21           C
ATOM   2454  CD  LYS C 311      11.049  18.902 -14.503  1.00 99.21           C
ATOM   2455  CE  LYS C 311      11.705  20.219 -14.162  1.00 99.21           C
ATOM   2456  NZ  LYS C 311      10.608  21.193 -14.033  1.00 99.21           N
ATOM   2457  C   LYS C 311      11.972  14.375 -14.200  1.00 99.21           C
ATOM   2458  O   LYS C 311      11.164  13.682 -13.585  1.00 99.21           O
ATOM   2459  N   ASP C 312      13.285  14.392 -13.901  1.00 83.00           N
ATOM   2460  CA  ASP C 312      13.856  13.576 -12.869  1.00 83.00           C
ATOM   2461  CB  ASP C 312      15.383  13.465 -12.997  1.00 83.00           C
ATOM   2462  CG  ASP C 312      15.632  12.673 -14.267  1.00 83.00           C
ATOM   2463  OD1 ASP C 312      14.920  11.649 -14.432  1.00 83.00           O
ATOM   2464  OD2 ASP C 312      16.510  13.072 -15.082  1.00 83.00           O
ATOM   2465  C   ASP C 312      13.565  14.199 -11.543  1.00 83.00           C
ATOM   2466  O   ASP C 312      13.380  15.413 -11.439  1.00 83.00           O
ATOM   2467  N   TYR C 313      13.489  13.357 -10.487  1.00207.46           N
ATOM   2468  CA  TYR C 313      13.269  13.890  -9.171  1.00207.46           C
ATOM   2469  CB  TYR C 313      11.776  14.207  -8.888  1.00207.46           C
ATOM   2470  CG  TYR C 313      10.833  13.046  -9.056  1.00207.46           C
ATOM   2471  CD1 TYR C 313      10.296  12.739 -10.294  1.00207.46           C
ATOM   2472  CD2 TYR C 313      10.451  12.266  -7.983  1.00207.46           C
ATOM   2473  CE1 TYR C 313       9.414  11.690 -10.470  1.00207.46           C
ATOM   2474  CE2 TYR C 313       9.570  11.216  -8.152  1.00207.46           C
ATOM   2475  CZ  TYR C 313       9.045  10.921  -9.391  1.00207.46           C
ATOM   2476  OH  TYR C 313       8.140   9.843  -9.547  1.00207.46           O
ATOM   2477  C   TYR C 313      13.852  12.994  -8.105  1.00207.46           C
ATOM   2478  O   TYR C 313      14.078  11.805  -8.331  1.00207.46           O
ATOM   2479  N   TRP C 314      14.164  13.569  -6.911  1.00184.87           N
ATOM   2480  CA  TRP C 314      14.604  12.741  -5.817  1.00184.87           C
ATOM   2481  CB  TRP C 314      15.928  13.086  -5.076  1.00184.87           C
ATOM   2482  CG  TRP C 314      17.255  13.021  -5.816  1.00184.87           C
ATOM   2483  CD2 TRP C 314      18.169  11.910  -5.966  1.00184.87           C
ATOM   2484  CD1 TRP C 314      17.843  14.081  -6.434  1.00184.87           C
ATOM   2485  NE1 TRP C 314      19.047  13.717  -6.969  1.00184.87           N
ATOM   2486  CE2 TRP C 314      19.265  12.393  -6.690  1.00184.87           C
ATOM   2487  CE3 TRP C 314      18.119  10.617  -5.515  1.00184.87           C
ATOM   2488  CZ2 TRP C 314      20.326  11.603  -6.976  1.00184.87           C
ATOM   2489  CZ3 TRP C 314      19.177   9.798  -5.844  1.00184.87           C
ATOM   2490  CH2 TRP C 314      20.246  10.298  -6.558  1.00184.87           C
ATOM   2491  C   TRP C 314      13.519  12.840  -4.816  1.00184.87           C
ATOM   2492  O   TRP C 314      12.839  13.861  -4.740  1.00184.87           O
ATOM   2493  N   ILE C 315      13.323  11.762  -4.043  1.00113.76           N
ATOM   2494  CA  ILE C 315      12.284  11.684  -3.068  1.00113.76           C
ATOM   2495  CB  ILE C 315      11.705  10.315  -3.105  1.00113.76           C
ATOM   2496  CG1 ILE C 315      11.018  10.186  -4.480  1.00113.76           C
ATOM   2497  CG2 ILE C 315      10.806  10.085  -1.879  1.00113.76           C
ATOM   2498  CD1 ILE C 315      10.964   8.772  -5.052  1.00113.76           C
ATOM   2499  C   ILE C 315      12.947  11.979  -1.763  1.00113.76           C
ATOM   2500  O   ILE C 315      13.922  11.322  -1.393  1.00113.76           O
ATOM   2501  N   VAL C 316      12.428  13.007  -1.050  1.00 99.64           N
ATOM   2502  CA  VAL C 316      13.072  13.420   0.168  1.00 99.64           C
ATOM   2503  CB  VAL C 316      13.581  14.857   0.123  1.00 99.64           C
ATOM   2504  CG1 VAL C 316      14.685  15.016   1.192  1.00 99.64           C
ATOM   2505  CG2 VAL C 316      13.893  15.300  -1.329  1.00 99.64           C
ATOM   2506  C   VAL C 316      12.067  13.380   1.301  1.00 99.64           C
ATOM   2507  O   VAL C 316      10.910  13.778   1.147  1.00 99.64           O
ATOM   2508  N   LYS C 317      12.520  12.888   2.483  1.00178.54           N
ATOM   2509  CA  LYS C 317      11.754  12.795   3.702  1.00178.54           C
ATOM   2510  CB  LYS C 317      12.092  11.517   4.497  1.00178.54           C
ATOM   2511  CG  LYS C 317      11.961  11.735   5.999  1.00178.54           C
ATOM   2512  CD  LYS C 317      11.392  10.576   6.813  1.00178.54           C
ATOM   2513  CE  LYS C 317      12.240   9.313   6.950  1.00178.54           C
ATOM   2514  NZ  LYS C 317      13.481   9.562   7.713  1.00178.54           N
ATOM   2515  C   LYS C 317      12.030  14.006   4.564  1.00178.54           C
ATOM   2516  O   LYS C 317      13.155  14.218   5.009  1.00178.54           O
ATOM   2517  N   ASN C 318      11.009  14.856   4.837  1.00137.85           N
ATOM   2518  CA  ASN C 318      11.216  16.072   5.593  1.00137.85           C
ATOM   2519  CB  ASN C 318      10.280  17.195   5.078  1.00137.85           C
ATOM   2520  CG  ASN C 318      10.876  18.591   5.270  1.00137.85           C
ATOM   2521  OD1 ASN C 318      11.703  18.833   6.147  1.00137.85           O
ATOM   2522  ND2 ASN C 318      10.403  19.552   4.431  1.00137.85           N
ATOM   2523  C   ASN C 318      10.936  15.737   7.043  1.00137.85           C
ATOM   2524  O   ASN C 318      10.590  14.600   7.349  1.00137.85           O
ATOM   2525  N   SER C 319      11.111  16.647   8.034  1.00199.43           N
ATOM   2526  CA  SER C 319      10.775  16.167   9.378  1.00199.43           C
ATOM   2527  CB  SER C 319      11.992  15.851  10.177  1.00199.43           C
ATOM   2528  OG  SER C 319      12.815  16.884   9.709  1.00199.43           O
ATOM   2529  C   SER C 319       9.918  17.162  10.067  1.00199.43           C
ATOM   2530  O   SER C 319      10.127  17.585  11.208  1.00199.43           O
ATOM   2531  N   TRP C 320       8.978  17.615   9.248  1.00219.42           N
ATOM   2532  CA  TRP C 320       7.874  18.467   9.467  1.00219.42           C
ATOM   2533  CB  TRP C 320       7.675  19.355   8.253  1.00219.42           C
ATOM   2534  CG  TRP C 320       8.698  20.428   8.480  1.00219.42           C
ATOM   2535  CD2 TRP C 320       9.148  21.404   7.543  1.00219.42           C
ATOM   2536  CD1 TRP C 320       9.301  20.722   9.667  1.00219.42           C
ATOM   2537  NE1 TRP C 320      10.030  21.877   9.551  1.00219.42           N
ATOM   2538  CE2 TRP C 320       9.960  22.298   8.246  1.00219.42           C
ATOM   2539  CE3 TRP C 320       8.880  21.560   6.217  1.00219.42           C
ATOM   2540  CZ2 TRP C 320      10.514  23.376   7.629  1.00219.42           C
ATOM   2541  CZ3 TRP C 320       9.466  22.630   5.588  1.00219.42           C
ATOM   2542  CH2 TRP C 320      10.260  23.517   6.285  1.00219.42           C
ATOM   2543  C   TRP C 320       6.671  17.703   9.910  1.00219.42           C
ATOM   2544  O   TRP C 320       5.620  18.285  10.174  1.00219.42           O
ATOM   2545  N   GLY C 321       6.742  16.366   9.901  1.00 62.56           N
ATOM   2546  CA  GLY C 321       5.569  15.644  10.292  1.00 62.56           C
ATOM   2547  C   GLY C 321       4.814  15.266   9.048  1.00 62.56           C
ATOM   2548  O   GLY C 321       4.909  15.930   8.018  1.00 62.56           O
ATOM   2549  N   THR C 322       3.976  14.218   9.144  1.00131.56           N
ATOM   2550  CA  THR C 322       3.275  13.712   7.998  1.00131.56           C
ATOM   2551  CB  THR C 322       2.581  12.396   8.274  1.00131.56           C
ATOM   2552  OG1 THR C 322       1.875  11.908   7.142  1.00131.56           O
ATOM   2553  CG2 THR C 322       1.649  12.563   9.470  1.00131.56           C
ATOM   2554  C   THR C 322       2.346  14.763   7.454  1.00131.56           C
ATOM   2555  O   THR C 322       1.971  14.716   6.284  1.00131.56           O
ATOM   2556  N   LYS C 323       1.957  15.751   8.287  1.00143.16           N
ATOM   2557  CA  LYS C 323       1.032  16.805   7.934  1.00143.16           C
ATOM   2558  CB  LYS C 323       0.945  17.942   8.952  1.00143.16           C
ATOM   2559  CG  LYS C 323       0.279  17.653  10.281  1.00143.16           C
ATOM   2560  CD  LYS C 323       0.323  18.896  11.172  1.00143.16           C
ATOM   2561  CE  LYS C 323       1.461  19.869  10.827  1.00143.16           C
ATOM   2562  NZ  LYS C 323       2.720  19.431  11.467  1.00143.16           N
ATOM   2563  C   LYS C 323       1.501  17.586   6.744  1.00143.16           C
ATOM   2564  O   LYS C 323       0.677  18.109   5.995  1.00143.16           O
ATOM   2565  N   TRP C 324       2.821  17.767   6.566  1.00108.42           N
ATOM   2566  CA  TRP C 324       3.296  18.650   5.529  1.00108.42           C
ATOM   2567  CB  TRP C 324       4.614  19.352   5.963  1.00108.42           C
ATOM   2568  CG  TRP C 324       5.305  20.270   4.975  1.00108.42           C
ATOM   2569  CD2 TRP C 324       6.153  19.764   3.943  1.00108.42           C
ATOM   2570  CD1 TRP C 324       5.308  21.630   4.850  1.00108.42           C
ATOM   2571  NE1 TRP C 324       6.111  21.997   3.794  1.00108.42           N
ATOM   2572  CE2 TRP C 324       6.636  20.859   3.223  1.00108.42           C
ATOM   2573  CE3 TRP C 324       6.504  18.489   3.627  1.00108.42           C
ATOM   2574  CZ2 TRP C 324       7.478  20.691   2.162  1.00108.42           C
ATOM   2575  CZ3 TRP C 324       7.348  18.325   2.554  1.00108.42           C
ATOM   2576  CH2 TRP C 324       7.825  19.400   1.833  1.00108.42           C
ATOM   2577  C   TRP C 324       3.521  17.891   4.254  1.00108.42           C
ATOM   2578  O   TRP C 324       3.724  16.679   4.249  1.00108.42           O
ATOM   2579  N   GLY C 325       3.411  18.605   3.120  1.00 51.91           N
ATOM   2580  CA  GLY C 325       3.698  18.090   1.812  1.00 51.91           C
ATOM   2581  C   GLY C 325       2.940  16.843   1.533  1.00 51.91           C
ATOM   2582  O   GLY C 325       1.722  16.769   1.689  1.00 51.91           O
ATOM   2583  N   GLU C 326       3.690  15.822   1.073  1.00112.27           N
ATOM   2584  CA  GLU C 326       3.097  14.591   0.679  1.00112.27           C
ATOM   2585  CB  GLU C 326       3.774  14.114  -0.579  1.00112.27           C
ATOM   2586  CG  GLU C 326       3.757  15.255  -1.578  1.00112.27           C
ATOM   2587  CD  GLU C 326       4.237  14.685  -2.883  1.00112.27           C
ATOM   2588  OE1 GLU C 326       5.085  13.753  -2.863  1.00112.27           O
ATOM   2589  OE2 GLU C 326       3.741  15.175  -3.928  1.00112.27           O
ATOM   2590  C   GLU C 326       3.369  13.595   1.746  1.00112.27           C
ATOM   2591  O   GLU C 326       4.218  12.719   1.585  1.00112.27           O
ATOM   2592  N   ASN C 327       2.593  13.662   2.839  1.00 71.76           N
ATOM   2593  CA  ASN C 327       2.785  12.746   3.920  1.00 71.76           C
ATOM   2594  CB  ASN C 327       2.712  11.288   3.492  1.00 71.76           C
ATOM   2595  CG  ASN C 327       1.296  11.137   3.022  1.00 71.76           C
ATOM   2596  OD1 ASN C 327       0.377  11.660   3.648  1.00 71.76           O
ATOM   2597  ND2 ASN C 327       1.114  10.433   1.875  1.00 71.76           N
ATOM   2598  C   ASN C 327       4.138  12.905   4.498  1.00 71.76           C
ATOM   2599  O   ASN C 327       4.739  11.923   4.934  1.00 71.76           O
ATOM   2600  N   GLY C 328       4.651  14.142   4.522  1.00 52.49           N
ATOM   2601  CA  GLY C 328       5.915  14.343   5.149  1.00 52.49           C
ATOM   2602  C   GLY C 328       7.026  14.204   4.159  1.00 52.49           C
ATOM   2603  O   GLY C 328       8.179  14.397   4.531  1.00 52.49           O
ATOM   2604  N   PHE C 329       6.724  13.898   2.882  1.00102.13           N
ATOM   2605  CA  PHE C 329       7.761  13.731   1.898  1.00102.13           C
ATOM   2606  CB  PHE C 329       7.737  12.357   1.216  1.00102.13           C
ATOM   2607  CG  PHE C 329       8.212  11.361   2.208  1.00102.13           C
ATOM   2608  CD1 PHE C 329       7.533  11.157   3.385  1.00102.13           C
ATOM   2609  CD2 PHE C 329       9.322  10.602   1.938  1.00102.13           C
ATOM   2610  CE1 PHE C 329       7.977  10.226   4.294  1.00102.13           C
ATOM   2611  CE2 PHE C 329       9.770   9.670   2.841  1.00102.13           C
ATOM   2612  CZ  PHE C 329       9.098   9.483   4.022  1.00102.13           C
ATOM   2613  C   PHE C 329       7.575  14.723   0.802  1.00102.13           C
ATOM   2614  O   PHE C 329       6.551  15.400   0.707  1.00102.13           O
ATOM   2615  N   PHE C 330       8.615  14.870  -0.037  1.00202.84           N
ATOM   2616  CA  PHE C 330       8.445  15.754  -1.137  1.00202.84           C
ATOM   2617  CB  PHE C 330       8.597  17.238  -0.773  1.00202.84           C
ATOM   2618  CG  PHE C 330       9.989  17.472  -0.341  1.00202.84           C
ATOM   2619  CD1 PHE C 330      10.924  17.698  -1.316  1.00202.84           C
ATOM   2620  CD2 PHE C 330      10.358  17.454   0.990  1.00202.84           C
ATOM   2621  CE1 PHE C 330      12.228  17.919  -0.963  1.00202.84           C
ATOM   2622  CE2 PHE C 330      11.667  17.676   1.348  1.00202.84           C
ATOM   2623  CZ  PHE C 330      12.596  17.909   0.362  1.00202.84           C
ATOM   2624  C   PHE C 330       9.377  15.336  -2.227  1.00202.84           C
ATOM   2625  O   PHE C 330      10.318  14.574  -2.004  1.00202.84           O
ATOM   2626  N   ARG C 331       9.095  15.800  -3.457  1.00137.52           N
ATOM   2627  CA  ARG C 331       9.890  15.434  -4.586  1.00137.52           C
ATOM   2628  CB  ARG C 331       9.027  14.796  -5.691  1.00137.52           C
ATOM   2629  CG  ARG C 331       8.312  13.539  -5.164  1.00137.52           C
ATOM   2630  CD  ARG C 331       7.542  12.696  -6.194  1.00137.52           C
ATOM   2631  NE  ARG C 331       6.133  13.186  -6.272  1.00137.52           N
ATOM   2632  CZ  ARG C 331       5.211  12.576  -7.080  1.00137.52           C
ATOM   2633  NH1 ARG C 331       5.569  11.570  -7.931  1.00137.52           N
ATOM   2634  NH2 ARG C 331       3.905  12.973  -7.029  1.00137.52           N
ATOM   2635  C   ARG C 331      10.518  16.701  -5.083  1.00137.52           C
ATOM   2636  O   ARG C 331       9.972  17.791  -4.914  1.00137.52           O
ATOM   2637  N   ILE C 332      11.739  16.597  -5.642  1.00131.64           N
ATOM   2638  CA  ILE C 332      12.412  17.788  -6.060  1.00131.64           C
ATOM   2639  CB  ILE C 332      13.139  18.322  -4.875  1.00131.64           C
ATOM   2640  CG1 ILE C 332      13.873  19.646  -5.116  1.00131.64           C
ATOM   2641  CG2 ILE C 332      13.944  17.137  -4.317  1.00131.64           C
ATOM   2642  CD1 ILE C 332      14.084  20.391  -3.796  1.00131.64           C
ATOM   2643  C   ILE C 332      13.303  17.478  -7.240  1.00131.64           C
ATOM   2644  O   ILE C 332      13.837  16.373  -7.342  1.00131.64           O
ATOM   2645  N   LEU C 333      13.504  18.469  -8.145  1.00169.48           N
ATOM   2646  CA  LEU C 333      14.260  18.250  -9.348  1.00169.48           C
ATOM   2647  CB  LEU C 333      14.568  19.504 -10.197  1.00169.48           C
ATOM   2648  CG  LEU C 333      13.372  19.998 -11.020  1.00169.48           C
ATOM   2649  CD1 LEU C 333      13.727  21.184 -11.935  1.00169.48           C
ATOM   2650  CD2 LEU C 333      12.795  18.823 -11.816  1.00169.48           C
ATOM   2651  C   LEU C 333      15.573  17.665  -9.011  1.00169.48           C
ATOM   2652  O   LEU C 333      16.256  18.080  -8.075  1.00169.48           O
ATOM   2653  N   ARG C 334      15.944  16.650  -9.803  1.00177.26           N
ATOM   2654  CA  ARG C 334      17.173  15.976  -9.548  1.00177.26           C
ATOM   2655  CB  ARG C 334      16.980  14.488  -9.279  1.00177.26           C
ATOM   2656  CG  ARG C 334      18.242  13.743  -9.651  1.00177.26           C
ATOM   2657  CD  ARG C 334      17.994  12.279  -9.894  1.00177.26           C
ATOM   2658  NE  ARG C 334      19.021  11.867 -10.870  1.00177.26           N
ATOM   2659  CZ  ARG C 334      18.600  11.183 -11.959  1.00177.26           C
ATOM   2660  NH1 ARG C 334      17.260  11.114 -12.202  1.00177.26           N
ATOM   2661  NH2 ARG C 334      19.505  10.505 -12.718  1.00177.26           N
ATOM   2662  C   ARG C 334      18.048  16.065 -10.753  1.00177.26           C
ATOM   2663  O   ARG C 334      17.607  15.862 -11.883  1.00177.26           O
ATOM   2664  N   GLY C 335      19.346  16.342 -10.557  1.00 77.15           N
ATOM   2665  CA  GLY C 335      20.163  16.414 -11.734  1.00 77.15           C
ATOM   2666  C   GLY C 335      20.791  17.751 -11.855  1.00 77.15           C
ATOM   2667  O   GLY C 335      21.849  17.918 -12.455  1.00 77.15           O
ATOM   2668  N   VAL C 336      20.045  18.741 -11.395  1.00146.61           N
ATOM   2669  CA  VAL C 336      20.298  20.135 -11.477  1.00146.61           C
ATOM   2670  CB  VAL C 336      19.005  20.715 -11.883  1.00146.61           C
ATOM   2671  CG1 VAL C 336      19.151  22.192 -12.232  1.00146.61           C
ATOM   2672  CG2 VAL C 336      18.599  19.822 -13.071  1.00146.61           C
ATOM   2673  C   VAL C 336      21.001  20.761 -10.298  1.00146.61           C
ATOM   2674  O   VAL C 336      21.342  21.945 -10.354  1.00146.61           O
ATOM   2675  N   ASP C 337      21.184  20.027  -9.176  1.00125.94           N
ATOM   2676  CA  ASP C 337      21.778  20.671  -8.031  1.00125.94           C
ATOM   2677  CB  ASP C 337      23.144  21.325  -8.383  1.00125.94           C
ATOM   2678  CG  ASP C 337      24.080  21.511  -7.180  1.00125.94           C
ATOM   2679  OD1 ASP C 337      23.651  22.060  -6.134  1.00125.94           O
ATOM   2680  OD2 ASP C 337      25.271  21.128  -7.315  1.00125.94           O
ATOM   2681  C   ASP C 337      20.793  21.717  -7.619  1.00125.94           C
ATOM   2682  O   ASP C 337      21.122  22.850  -7.256  1.00125.94           O
ATOM   2683  N   GLU C 338      19.508  21.306  -7.643  1.00134.67           N
ATOM   2684  CA  GLU C 338      18.453  22.198  -7.284  1.00134.67           C
ATOM   2685  CB  GLU C 338      17.038  21.599  -7.311  1.00134.67           C
ATOM   2686  CG  GLU C 338      15.969  22.607  -6.858  1.00134.67           C
ATOM   2687  CD  GLU C 338      15.505  23.328  -8.106  1.00134.67           C
ATOM   2688  OE1 GLU C 338      14.741  22.656  -8.841  1.00134.67           O
ATOM   2689  OE2 GLU C 338      15.900  24.497  -8.369  1.00134.67           O
ATOM   2690  C   GLU C 338      18.618  22.591  -5.876  1.00134.67           C
ATOM   2691  O   GLU C 338      18.702  21.748  -4.990  1.00134.67           O
ATOM   2692  N   CYS C 339      18.659  23.909  -5.650  1.00118.55           N
ATOM   2693  CA  CYS C 339      18.625  24.490  -4.353  1.00118.55           C
ATOM   2694  CB  CYS C 339      17.199  24.559  -3.773  1.00118.55           C
ATOM   2695  SG  CYS C 339      16.218  25.891  -4.537  1.00118.55           S
ATOM   2696  C   CYS C 339      19.561  23.818  -3.420  1.00118.55           C
ATOM   2697  O   CYS C 339      19.158  23.527  -2.300  1.00118.55           O
ATOM   2698  N   SER C 340      20.839  23.632  -3.827  1.00173.47           N
ATOM   2699  CA  SER C 340      21.905  23.193  -2.961  1.00173.47           C
ATOM   2700  CB  SER C 340      21.758  23.852  -1.553  1.00173.47           C
ATOM   2701  OG  SER C 340      21.125  25.131  -1.570  1.00173.47           O
ATOM   2702  C   SER C 340      21.821  21.736  -2.598  1.00173.47           C
ATOM   2703  O   SER C 340      22.645  21.265  -1.819  1.00173.47           O
ATOM   2704  N   ILE C 341      20.898  20.963  -3.194  1.00155.48           N
ATOM   2705  CA  ILE C 341      20.562  19.616  -2.771  1.00155.48           C
ATOM   2706  CB  ILE C 341      19.398  19.104  -3.579  1.00155.48           C
ATOM   2707  CG1 ILE C 341      18.809  17.815  -3.004  1.00155.48           C
ATOM   2708  CG2 ILE C 341      19.834  19.069  -5.061  1.00155.48           C
ATOM   2709  CD1 ILE C 341      17.311  17.743  -3.314  1.00155.48           C
ATOM   2710  C   ILE C 341      21.686  18.615  -2.894  1.00155.48           C
ATOM   2711  O   ILE C 341      21.782  17.612  -2.190  1.00155.48           O
ATOM   2712  N   GLU C 342      22.427  18.758  -3.986  1.00243.11           N
ATOM   2713  CA  GLU C 342      23.532  17.958  -4.421  1.00243.11           C
ATOM   2714  CB  GLU C 342      23.583  17.715  -5.920  1.00243.11           C
ATOM   2715  CG  GLU C 342      22.881  16.407  -6.238  1.00243.11           C
ATOM   2716  CD  GLU C 342      21.377  16.601  -6.256  1.00243.11           C
ATOM   2717  OE1 GLU C 342      20.940  17.128  -7.306  1.00243.11           O
ATOM   2718  OE2 GLU C 342      20.649  16.279  -5.276  1.00243.11           O
ATOM   2719  C   GLU C 342      24.898  18.355  -3.940  1.00243.11           C
ATOM   2720  O   GLU C 342      25.865  17.946  -4.569  1.00243.11           O
ATOM   2721  N   ASN C 343      25.047  19.359  -3.077  1.00255.33           N
ATOM   2722  CA  ASN C 343      26.375  19.727  -2.680  1.00255.33           C
ATOM   2723  CB  ASN C 343      26.441  21.218  -2.322  1.00255.33           C
ATOM   2724  CG  ASN C 343      27.843  21.789  -2.542  1.00255.33           C
ATOM   2725  OD1 ASN C 343      28.513  22.143  -1.577  1.00255.33           O
ATOM   2726  ND2 ASN C 343      28.224  22.023  -3.832  1.00255.33           N
ATOM   2727  C   ASN C 343      26.941  18.982  -1.493  1.00255.33           C
ATOM   2728  O   ASN C 343      28.143  18.862  -1.331  1.00255.33           O
ATOM   2729  N   GLU C 344      26.051  18.753  -0.520  1.00289.46           N
ATOM   2730  CA  GLU C 344      26.184  18.397   0.876  1.00289.46           C
ATOM   2731  CB  GLU C 344      25.356  19.562   1.505  1.00289.46           C
ATOM   2732  CG  GLU C 344      25.494  19.974   2.963  1.00289.46           C
ATOM   2733  CD  GLU C 344      24.960  21.415   3.226  1.00289.46           C
ATOM   2734  OE1 GLU C 344      24.481  22.159   2.323  1.00289.46           O
ATOM   2735  OE2 GLU C 344      25.082  21.791   4.424  1.00289.46           O
ATOM   2736  C   GLU C 344      25.930  16.974   1.403  1.00289.46           C
ATOM   2737  O   GLU C 344      25.790  16.798   2.612  1.00289.46           O
ATOM   2738  N   ALA C 345      25.679  15.956   0.561  1.00141.78           N
ATOM   2739  CA  ALA C 345      25.329  14.589   0.900  1.00141.78           C
ATOM   2740  CB  ALA C 345      25.588  13.722  -0.329  1.00141.78           C
ATOM   2741  C   ALA C 345      26.244  13.943   1.929  1.00141.78           C
ATOM   2742  O   ALA C 345      27.455  13.863   1.711  1.00141.78           O
ATOM   2743  N   VAL C 346      25.643  13.370   3.015  1.00144.00           N
ATOM   2744  CA  VAL C 346      26.403  12.736   4.077  1.00144.00           C
ATOM   2745  CB  VAL C 346      25.870  13.030   5.448  1.00144.00           C
ATOM   2746  CG1 VAL C 346      26.779  12.400   6.511  1.00144.00           C
ATOM   2747  CG2 VAL C 346      25.381  14.489   5.530  1.00144.00           C
ATOM   2748  C   VAL C 346      25.972  11.313   4.164  1.00144.00           C
ATOM   2749  O   VAL C 346      24.776  11.041   4.087  1.00144.00           O
ATOM   2750  N   ALA C 347      26.920  10.419   4.493  1.00101.97           N
ATOM   2751  CA  ALA C 347      26.522   9.075   4.736  1.00101.97           C
ATOM   2752  CB  ALA C 347      26.941   8.030   3.677  1.00101.97           C
ATOM   2753  C   ALA C 347      27.212   8.636   5.983  1.00101.97           C
ATOM   2754  O   ALA C 347      28.364   8.988   6.214  1.00101.97           O
ATOM   2755  N   VAL C 348      26.567   7.860   6.875  1.00179.50           N
ATOM   2756  CA  VAL C 348      27.423   7.207   7.856  1.00179.50           C
ATOM   2757  CB  VAL C 348      27.512   7.649   9.289  1.00179.50           C
ATOM   2758  CG1 VAL C 348      27.807   9.163   9.324  1.00179.50           C
ATOM   2759  CG2 VAL C 348      26.257   7.158  10.043  1.00179.50           C
ATOM   2760  C   VAL C 348      26.901   5.830   8.005  1.00179.50           C
ATOM   2761  O   VAL C 348      25.769   5.558   7.622  1.00179.50           O
ATOM   2762  N   THR C 349      27.747   4.919   8.495  1.00195.86           N
ATOM   2763  CA  THR C 349      27.280   3.599   8.657  1.00195.86           C
ATOM   2764  CB  THR C 349      27.964   2.752   7.664  1.00195.86           C
ATOM   2765  OG1 THR C 349      29.361   2.866   7.842  1.00195.86           O
ATOM   2766  CG2 THR C 349      27.564   3.309   6.284  1.00195.86           C
ATOM   2767  C   THR C 349      27.357   3.168  10.097  1.00195.86           C
ATOM   2768  O   THR C 349      28.325   3.242  10.856  1.00195.86           O
ATOM   2769  N   PRO C 350      26.104   2.999  10.369  1.00156.98           N
ATOM   2770  CA  PRO C 350      25.493   2.592  11.620  1.00156.98           C
ATOM   2771  CD  PRO C 350      25.222   3.040   9.211  1.00156.98           C
ATOM   2772  CB  PRO C 350      24.025   2.475  11.208  1.00156.98           C
ATOM   2773  CG  PRO C 350      24.013   2.277   9.663  1.00156.98           C
ATOM   2774  C   PRO C 350      25.993   1.248  12.041  1.00156.98           C
ATOM   2775  O   PRO C 350      26.137   0.387  11.179  1.00156.98           O
ATOM   2776  N   VAL C 351      26.344   1.054  13.332  1.00125.86           N
ATOM   2777  CA  VAL C 351      26.567  -0.311  13.701  1.00125.86           C
ATOM   2778  CB  VAL C 351      27.884  -0.680  14.247  1.00125.86           C
ATOM   2779  CG1 VAL C 351      27.650  -2.015  14.981  1.00125.86           C
ATOM   2780  CG2 VAL C 351      28.796  -0.879  13.023  1.00125.86           C
ATOM   2781  C   VAL C 351      25.457  -0.840  14.561  1.00125.86           C
ATOM   2782  O   VAL C 351      25.212  -0.475  15.711  1.00125.86           O
ATOM   2783  N   ASP C 352      24.713  -1.754  13.927  1.00145.76           N
ATOM   2784  CA  ASP C 352      23.641  -2.571  14.411  1.00145.76           C
ATOM   2785  CB  ASP C 352      23.656  -3.798  13.483  1.00145.76           C
ATOM   2786  CG  ASP C 352      22.782  -4.915  13.975  1.00145.76           C
ATOM   2787  OD1 ASP C 352      21.546  -4.702  13.975  1.00145.76           O
ATOM   2788  OD2 ASP C 352      23.332  -5.986  14.359  1.00145.76           O
ATOM   2789  C   ASP C 352      23.994  -3.102  15.793  1.00145.76           C
ATOM   2790  O   ASP C 352      25.199  -3.054  16.139  1.00145.76           O
ATOM   2791  OXT ASP C 352      23.089  -3.638  16.483  1.00145.76           O
TER    2792      ASP C 352
ATOM   2793  N   ASP D 353      50.223 -20.415  26.213  1.00 38.57           N
ATOM   2794  CA  ASP D 353      49.335 -21.253  25.375  1.00 38.57           C
ATOM   2795  CB  ASP D 353      50.169 -22.251  24.554  1.00 38.57           C
ATOM   2796  CG  ASP D 353      51.057 -21.465  23.598  1.00 38.57           C
ATOM   2797  OD1 ASP D 353      51.006 -20.207  23.638  1.00 38.57           O
ATOM   2798  OD2 ASP D 353      51.800 -22.111  22.812  1.00 38.57           O
ATOM   2799  C   ASP D 353      48.440 -22.024  26.280  1.00 38.57           C
ATOM   2800  O   ASP D 353      48.752 -22.226  27.453  1.00 38.57           O
ATOM   2801  N   THR D 354      47.268 -22.427  25.764  1.00 48.20           N
ATOM   2802  CA  THR D 354      46.370 -23.242  26.517  1.00 48.20           C
ATOM   2803  CB  THR D 354      44.929 -22.976  26.202  1.00 48.20           C
ATOM   2804  OG1 THR D 354      44.694 -23.170  24.817  1.00 48.20           O
ATOM   2805  CG2 THR D 354      44.602 -21.525  26.593  1.00 48.20           C
ATOM   2806  C   THR D 354      46.700 -24.644  26.126  1.00 48.20           C
ATOM   2807  O   THR D 354      47.516 -24.876  25.237  1.00 48.20           O
ATOM   2808  N   PRO D 355      46.098 -25.585  26.783  1.00 74.50           N
ATOM   2809  CA  PRO D 355      46.348 -26.969  26.478  1.00 74.50           C
ATOM   2810  CD  PRO D 355      45.733 -25.394  28.177  1.00 74.50           C
ATOM   2811  CB  PRO D 355      45.746 -27.756  27.638  1.00 74.50           C
ATOM   2812  CG  PRO D 355      45.824 -26.782  28.825  1.00 74.50           C
ATOM   2813  C   PRO D 355      45.784 -27.373  25.149  1.00 74.50           C
ATOM   2814  O   PRO D 355      46.044 -28.495  24.719  1.00 74.50           O
ATOM   2815  N   ALA D 356      44.998 -26.504  24.483  1.00 63.10           N
ATOM   2816  CA  ALA D 356      44.322 -26.904  23.273  1.00 63.10           C
ATOM   2817  CB  ALA D 356      43.159 -25.972  22.890  1.00 63.10           C
ATOM   2818  C   ALA D 356      45.230 -26.979  22.082  1.00 63.10           C
ATOM   2819  O   ALA D 356      46.097 -26.131  21.873  1.00 63.10           O
ATOM   2820  N   ASN D 357      45.029 -28.037  21.263  1.00181.45           N
ATOM   2821  CA  ASN D 357      45.690 -28.238  20.006  1.00181.45           C
ATOM   2822  CB  ASN D 357      46.528 -29.525  19.920  1.00181.45           C
ATOM   2823  CG  ASN D 357      47.868 -29.350  20.605  1.00181.45           C
ATOM   2824  OD1 ASN D 357      48.747 -28.654  20.107  1.00181.45           O
ATOM   2825  ND2 ASN D 357      48.035 -30.014  21.781  1.00181.45           N
ATOM   2826  C   ASN D 357      44.597 -28.478  19.015  1.00181.45           C
ATOM   2827  O   ASN D 357      44.349 -29.619  18.626  1.00181.45           O
ATOM   2828  N   CYS D 358      43.931 -27.413  18.534  1.00 70.15           N
ATOM   2829  CA  CYS D 358      42.849 -27.632  17.615  1.00 70.15           C
ATOM   2830  CB  CYS D 358      41.568 -26.862  17.980  1.00 70.15           C
ATOM   2831  SG  CYS D 358      40.848 -27.526  19.508  1.00 70.15           S
ATOM   2832  C   CYS D 358      43.295 -27.252  16.236  1.00 70.15           C
ATOM   2833  O   CYS D 358      44.319 -26.593  16.062  1.00 70.15           O
ATOM   2834  N   THR D 359      42.520 -27.667  15.210  1.00 49.80           N
ATOM   2835  CA  THR D 359      42.954 -27.453  13.861  1.00 49.80           C
ATOM   2836  CB  THR D 359      43.047 -28.716  13.057  1.00 49.80           C
ATOM   2837  OG1 THR D 359      41.756 -29.272  12.859  1.00 49.80           O
ATOM   2838  CG2 THR D 359      43.930 -29.715  13.824  1.00 49.80           C
ATOM   2839  C   THR D 359      41.995 -26.569  13.129  1.00 49.80           C
ATOM   2840  O   THR D 359      40.874 -26.318  13.567  1.00 49.80           O
ATOM   2841  N   TYR D 360      42.453 -26.100  11.953  1.00 80.74           N
ATOM   2842  CA  TYR D 360      41.737 -25.223  11.070  1.00 80.74           C
ATOM   2843  CB  TYR D 360      42.561 -24.914   9.803  1.00 80.74           C
ATOM   2844  CG  TYR D 360      41.767 -24.108   8.831  1.00 80.74           C
ATOM   2845  CD1 TYR D 360      41.674 -22.739   8.944  1.00 80.74           C
ATOM   2846  CD2 TYR D 360      41.127 -24.731   7.783  1.00 80.74           C
ATOM   2847  CE1 TYR D 360      40.945 -22.010   8.032  1.00 80.74           C
ATOM   2848  CE2 TYR D 360      40.398 -24.008   6.867  1.00 80.74           C
ATOM   2849  CZ  TYR D 360      40.307 -22.643   6.993  1.00 80.74           C
ATOM   2850  OH  TYR D 360      39.562 -21.894   6.058  1.00 80.74           O
ATOM   2851  C   TYR D 360      40.480 -25.921  10.654  1.00 80.74           C
ATOM   2852  O   TYR D 360      39.420 -25.302  10.555  1.00 80.74           O
ATOM   2853  N   GLY D 361      40.576 -27.237  10.387  1.00 30.95           N
ATOM   2854  CA  GLY D 361      39.440 -28.007   9.961  1.00 30.95           C
ATOM   2855  C   GLY D 361      38.401 -28.018  11.041  1.00 30.95           C
ATOM   2856  O   GLY D 361      37.205 -27.970  10.759  1.00 30.95           O
ATOM   2857  N   ASP D 362      38.833 -28.086  12.315  1.00 59.71           N
ATOM   2858  CA  ASP D 362      37.900 -28.139  13.407  1.00 59.71           C
ATOM   2859  CB  ASP D 362      38.582 -28.225  14.785  1.00 59.71           C
ATOM   2860  CG  ASP D 362      39.113 -29.639  14.991  1.00 59.71           C
ATOM   2861  OD1 ASP D 362      38.448 -30.600  14.520  1.00 59.71           O
ATOM   2862  OD2 ASP D 362      40.185 -29.778  15.639  1.00 59.71           O
ATOM   2863  C   ASP D 362      37.076 -26.887  13.389  1.00 59.71           C
ATOM   2864  O   ASP D 362      35.902 -26.904  13.761  1.00 59.71           O
ATOM   2865  N   SER D 363      37.701 -25.761  12.992  1.00 96.76           N
ATOM   2866  CA  SER D 363      37.069 -24.467  12.944  1.00 96.76           C
ATOM   2867  CB  SER D 363      38.076 -23.313  12.805  1.00 96.76           C
ATOM   2868  OG  SER D 363      37.386 -22.073  12.753  1.00 96.76           O
ATOM   2869  C   SER D 363      36.094 -24.319  11.802  1.00 96.76           C
ATOM   2870  O   SER D 363      35.147 -23.539  11.901  1.00 96.76           O
ATOM   2871  N   VAL D 364      36.290 -25.027  10.674  1.00 56.17           N
ATOM   2872  CA  VAL D 364      35.400 -24.812   9.556  1.00 56.17           C
ATOM   2873  CB  VAL D 364      35.900 -25.432   8.283  1.00 56.17           C
ATOM   2874  CG1 VAL D 364      34.847 -25.220   7.183  1.00 56.17           C
ATOM   2875  CG2 VAL D 364      37.280 -24.832   7.958  1.00 56.17           C
ATOM   2876  C   VAL D 364      34.063 -25.419   9.870  1.00 56.17           C
ATOM   2877  O   VAL D 364      33.975 -26.512  10.427  1.00 56.17           O
ATOM   2878  N   GLY D 365      32.965 -24.707   9.527  1.00 38.98           N
ATOM   2879  CA  GLY D 365      31.656 -25.249   9.769  1.00 38.98           C
ATOM   2880  C   GLY D 365      30.769 -24.192  10.340  1.00 38.98           C
ATOM   2881  O   GLY D 365      31.048 -22.997  10.241  1.00 38.98           O
ATOM   2882  N   THR D 366      29.654 -24.623  10.964  1.00 56.74           N
ATOM   2883  CA  THR D 366      28.744 -23.663  11.513  1.00 56.74           C
ATOM   2884  CB  THR D 366      27.318 -23.870  11.120  1.00 56.74           C
ATOM   2885  OG1 THR D 366      27.192 -23.845   9.706  1.00 56.74           O
ATOM   2886  CG2 THR D 366      26.463 -22.764  11.751  1.00 56.74           C
ATOM   2887  C   THR D 366      28.838 -23.687  13.005  1.00 56.74           C
ATOM   2888  O   THR D 366      28.902 -24.740  13.645  1.00 56.74           O
ATOM   2889  N   TRP D 367      28.861 -22.469  13.584  1.00 68.41           N
ATOM   2890  CA  TRP D 367      29.013 -22.319  14.998  1.00 68.41           C
ATOM   2891  CB  TRP D 367      30.332 -21.612  15.367  1.00 68.41           C
ATOM   2892  CG  TRP D 367      31.565 -22.442  15.071  1.00 68.41           C
ATOM   2893  CD2 TRP D 367      32.337 -23.103  16.078  1.00 68.41           C
ATOM   2894  CD1 TRP D 367      32.170 -22.711  13.878  1.00 68.41           C
ATOM   2895  NE1 TRP D 367      33.268 -23.510  14.079  1.00 68.41           N
ATOM   2896  CE2 TRP D 367      33.390 -23.759  15.425  1.00 68.41           C
ATOM   2897  CE3 TRP D 367      32.189 -23.158  17.428  1.00 68.41           C
ATOM   2898  CZ2 TRP D 367      34.307 -24.486  16.120  1.00 68.41           C
ATOM   2899  CZ3 TRP D 367      33.121 -23.891  18.123  1.00 68.41           C
ATOM   2900  CH2 TRP D 367      34.157 -24.542  17.485  1.00 68.41           C
ATOM   2901  C   TRP D 367      27.880 -21.488  15.504  1.00 68.41           C
ATOM   2902  O   TRP D 367      27.377 -20.603  14.811  1.00 68.41           O
ATOM   2903  N   VAL D 368      27.425 -21.782  16.735  1.00104.57           N
ATOM   2904  CA  VAL D 368      26.386 -20.979  17.295  1.00104.57           C
ATOM   2905  CB  VAL D 368      25.183 -21.767  17.735  1.00104.57           C
ATOM   2906  CG1 VAL D 368      25.521 -22.586  18.992  1.00104.57           C
ATOM   2907  CG2 VAL D 368      24.006 -20.797  17.901  1.00104.57           C
ATOM   2908  C   VAL D 368      26.993 -20.294  18.480  1.00104.57           C
ATOM   2909  O   VAL D 368      27.661 -20.912  19.310  1.00104.57           O
ATOM   2910  N   LEU D 369      26.808 -18.967  18.569  1.00 87.53           N
ATOM   2911  CA  LEU D 369      27.377 -18.246  19.669  1.00 87.53           C
ATOM   2912  CB  LEU D 369      28.220 -17.037  19.226  1.00 87.53           C
ATOM   2913  CG  LEU D 369      29.481 -17.434  18.432  1.00 87.53           C
ATOM   2914  CD1 LEU D 369      29.118 -18.169  17.131  1.00 87.53           C
ATOM   2915  CD2 LEU D 369      30.398 -16.224  18.188  1.00 87.53           C
ATOM   2916  C   LEU D 369      26.253 -17.735  20.519  1.00 87.53           C
ATOM   2917  O   LEU D 369      25.345 -17.062  20.034  1.00 87.53           O
ATOM   2918  N   HIS D 370      26.288 -18.066  21.825  1.00 72.70           N
ATOM   2919  CA  HIS D 370      25.286 -17.593  22.737  1.00 72.70           C
ATOM   2920  ND1 HIS D 370      22.814 -20.016  23.195  1.00 72.70           N
ATOM   2921  CG  HIS D 370      24.180 -19.826  23.172  1.00 72.70           C
ATOM   2922  CB  HIS D 370      24.887 -18.650  23.785  1.00 72.70           C
ATOM   2923  NE2 HIS D 370      23.675 -21.730  22.069  1.00 72.70           N
ATOM   2924  CD2 HIS D 370      24.689 -20.883  22.480  1.00 72.70           C
ATOM   2925  CE1 HIS D 370      22.569 -21.169  22.521  1.00 72.70           C
ATOM   2926  C   HIS D 370      25.915 -16.427  23.430  1.00 72.70           C
ATOM   2927  O   HIS D 370      26.951 -16.571  24.078  1.00 72.70           O
ATOM   2928  N   LEU D 371      25.301 -15.233  23.288  1.00100.58           N
ATOM   2929  CA  LEU D 371      25.902 -14.045  23.825  1.00100.58           C
ATOM   2930  CB  LEU D 371      25.991 -12.886  22.811  1.00100.58           C
ATOM   2931  CG  LEU D 371      26.953 -13.146  21.631  1.00100.58           C
ATOM   2932  CD1 LEU D 371      26.479 -14.333  20.777  1.00100.58           C
ATOM   2933  CD2 LEU D 371      27.187 -11.868  20.803  1.00100.58           C
ATOM   2934  C   LEU D 371      25.141 -13.546  25.010  1.00100.58           C
ATOM   2935  O   LEU D 371      23.912 -13.469  25.003  1.00100.58           O
ATOM   2936  N   GLY D 372      25.891 -13.198  26.076  1.00 43.77           N
ATOM   2937  CA  GLY D 372      25.326 -12.647  27.273  1.00 43.77           C
ATOM   2938  C   GLY D 372      25.581 -11.173  27.210  1.00 43.77           C
ATOM   2939  O   GLY D 372      25.586 -10.611  26.117  1.00 43.77           O
ATOM   2940  N   VAL D 373      25.788 -10.550  28.400  1.00184.22           N
ATOM   2941  CA  VAL D 373      26.105  -9.162  28.685  1.00184.22           C
ATOM   2942  CB  VAL D 373      27.523  -8.914  29.116  1.00184.22           C
ATOM   2943  CG1 VAL D 373      27.748  -9.552  30.497  1.00184.22           C
ATOM   2944  CG2 VAL D 373      28.446  -9.480  28.044  1.00184.22           C
ATOM   2945  C   VAL D 373      25.726  -8.188  27.604  1.00184.22           C
ATOM   2946  O   VAL D 373      24.756  -8.386  26.875  1.00184.22           O
ATOM   2947  N   ASP D 374      26.403  -7.011  27.606  1.00165.02           N
ATOM   2948  CA  ASP D 374      26.239  -5.982  26.602  1.00165.02           C
ATOM   2949  CB  ASP D 374      24.775  -5.768  26.159  1.00165.02           C
ATOM   2950  CG  ASP D 374      24.758  -5.057  24.821  1.00165.02           C
ATOM   2951  OD1 ASP D 374      25.482  -4.037  24.686  1.00165.02           O
ATOM   2952  OD2 ASP D 374      24.030  -5.541  23.913  1.00165.02           O
ATOM   2953  C   ASP D 374      26.667  -4.672  27.208  1.00165.02           C
ATOM   2954  O   ASP D 374      25.843  -3.778  27.398  1.00165.02           O
ATOM   2955  N   GLY D 375      27.977  -4.491  27.478  1.00 60.72           N
ATOM   2956  CA  GLY D 375      28.417  -3.293  28.146  1.00 60.72           C
ATOM   2957  C   GLY D 375      29.659  -2.784  27.481  1.00 60.72           C
ATOM   2958  O   GLY D 375      29.811  -2.896  26.270  1.00 60.72           O
ATOM   2959  N   MET D 376      30.555  -2.152  28.269  1.00 65.96           N
ATOM   2960  CA  MET D 376      31.798  -1.621  27.779  1.00 65.96           C
ATOM   2961  CB  MET D 376      32.111  -0.229  28.354  1.00 65.96           C
ATOM   2962  CG  MET D 376      33.280   0.514  27.703  1.00 65.96           C
ATOM   2963  SD  MET D 376      33.429   2.227  28.296  1.00 65.96           S
ATOM   2964  CE  MET D 376      35.201   2.407  27.942  1.00 65.96           C
ATOM   2965  C   MET D 376      32.885  -2.581  28.170  1.00 65.96           C
ATOM   2966  O   MET D 376      32.609  -3.629  28.751  1.00 65.96           O
ATOM   2967  N   THR D 377      34.151  -2.261  27.827  1.00127.11           N
ATOM   2968  CA  THR D 377      35.278  -3.092  28.169  1.00127.11           C
ATOM   2969  CB  THR D 377      36.596  -2.586  27.668  1.00127.11           C
ATOM   2970  OG1 THR D 377      37.628  -3.476  28.071  1.00127.11           O
ATOM   2971  CG2 THR D 377      36.844  -1.178  28.237  1.00127.11           C
ATOM   2972  C   THR D 377      35.436  -3.152  29.653  1.00127.11           C
ATOM   2973  O   THR D 377      35.926  -4.146  30.187  1.00127.11           O
ATOM   2974  N   LYS D 378      35.150  -2.033  30.341  1.00 89.65           N
ATOM   2975  CA  LYS D 378      35.252  -1.983  31.772  1.00 89.65           C
ATOM   2976  CB  LYS D 378      35.342  -0.543  32.332  1.00 89.65           C
ATOM   2977  CG  LYS D 378      34.084   0.330  32.232  0.00 89.65           C
ATOM   2978  CD  LYS D 378      34.203   1.606  33.077  0.00 89.65           C
ATOM   2979  CE  LYS D 378      32.958   2.496  33.090  1.00 89.65           C
ATOM   2980  NZ  LYS D 378      33.087   3.514  34.160  1.00 89.65           N
ATOM   2981  C   LYS D 378      34.104  -2.694  32.410  1.00 89.65           C
ATOM   2982  O   LYS D 378      34.239  -3.291  33.477  1.00 89.65           O
ATOM   2983  N   LYS D 379      32.925  -2.605  31.775  1.00128.24           N
ATOM   2984  CA  LYS D 379      31.710  -3.160  32.289  1.00128.24           C
ATOM   2985  CB  LYS D 379      30.496  -2.669  31.496  1.00128.24           C
ATOM   2986  CG  LYS D 379      30.366  -1.146  31.579  0.00128.24           C
ATOM   2987  CD  LYS D 379      30.121  -0.624  32.999  1.00128.24           C
ATOM   2988  CE  LYS D 379      31.385  -0.405  33.837  1.00128.24           C
ATOM   2989  NZ  LYS D 379      31.010   0.099  35.179  1.00128.24           N
ATOM   2990  C   LYS D 379      31.746  -4.658  32.278  1.00128.24           C
ATOM   2991  O   LYS D 379      31.203  -5.289  33.182  1.00128.24           O
ATOM   2992  N   VAL D 380      32.378  -5.285  31.265  1.00137.52           N
ATOM   2993  CA  VAL D 380      32.324  -6.721  31.205  1.00137.52           C
ATOM   2994  CB  VAL D 380      31.846  -7.273  29.894  1.00137.52           C
ATOM   2995  CG1 VAL D 380      30.495  -6.646  29.550  1.00137.52           C
ATOM   2996  CG2 VAL D 380      32.932  -7.063  28.830  1.00137.52           C
ATOM   2997  C   VAL D 380      33.697  -7.296  31.357  1.00137.52           C
ATOM   2998  O   VAL D 380      34.710  -6.627  31.157  1.00137.52           O
ATOM   2999  N   ASP D 381      33.728  -8.581  31.760  1.00 97.33           N
ATOM   3000  CA  ASP D 381      34.920  -9.357  31.931  1.00 97.33           C
ATOM   3001  CB  ASP D 381      35.436  -9.260  33.381  1.00 97.33           C
ATOM   3002  CG  ASP D 381      36.750 -10.004  33.531  0.00 97.33           C
ATOM   3003  OD1 ASP D 381      36.803 -11.212  33.178  1.00 97.33           O
ATOM   3004  OD2 ASP D 381      37.720  -9.370  34.024  0.00 97.33           O
ATOM   3005  C   ASP D 381      34.477 -10.764  31.674  1.00 97.33           C
ATOM   3006  O   ASP D 381      33.678 -11.298  32.441  1.00 97.33           O
ATOM   3007  N   CYS D 382      34.968 -11.411  30.594  1.00 92.93           N
ATOM   3008  CA  CYS D 382      34.412 -12.696  30.258  1.00 92.93           C
ATOM   3009  CB  CYS D 382      34.231 -12.821  28.742  1.00 92.93           C
ATOM   3010  SG  CYS D 382      33.329 -11.363  28.141  1.00 92.93           S
ATOM   3011  C   CYS D 382      35.278 -13.810  30.770  1.00 92.93           C
ATOM   3012  O   CYS D 382      35.849 -14.589  30.006  1.00 92.93           O
ATOM   3013  N   SER D 383      35.435 -13.860  32.104  1.00 79.88           N
ATOM   3014  CA  SER D 383      36.120 -14.903  32.809  1.00 79.88           C
ATOM   3015  CB  SER D 383      36.698 -14.402  34.142  1.00 79.88           C
ATOM   3016  OG  SER D 383      35.664 -13.843  34.940  1.00 79.88           O
ATOM   3017  C   SER D 383      35.173 -16.025  33.135  1.00 79.88           C
ATOM   3018  O   SER D 383      35.598 -17.163  33.334  1.00 79.88           O
ATOM   3019  N   LYS D 384      33.862 -15.725  33.197  1.00125.13           N
ATOM   3020  CA  LYS D 384      32.916 -16.682  33.700  1.00125.13           C
ATOM   3021  CB  LYS D 384      32.102 -16.115  34.881  1.00125.13           C
ATOM   3022  CG  LYS D 384      32.957 -15.822  36.120  1.00125.13           C
ATOM   3023  CD  LYS D 384      32.263 -14.971  37.187  1.00125.13           C
ATOM   3024  CE  LYS D 384      33.055 -14.888  38.494  1.00125.13           C
ATOM   3025  NZ  LYS D 384      32.263 -14.174  39.519  1.00125.13           N
ATOM   3026  C   LYS D 384      31.943 -17.077  32.638  1.00125.13           C
ATOM   3027  O   LYS D 384      32.024 -18.193  32.127  1.00125.13           O
ATOM   3028  N   ASN D 385      30.954 -16.198  32.360  1.00145.31           N
ATOM   3029  CA  ASN D 385      29.903 -16.420  31.399  1.00145.31           C
ATOM   3030  CB  ASN D 385      29.455 -17.889  31.264  1.00145.31           C
ATOM   3031  CG  ASN D 385      28.537 -18.012  30.055  1.00145.31           C
ATOM   3032  OD1 ASN D 385      28.087 -19.106  29.715  1.00145.31           O
ATOM   3033  ND2 ASN D 385      28.254 -16.863  29.383  1.00145.31           N
ATOM   3034  C   ASN D 385      28.720 -15.686  31.952  1.00145.31           C
ATOM   3035  O   ASN D 385      28.688 -14.457  31.957  1.00145.31           O
ATOM   3036  N   PHE D 386      27.690 -16.465  32.365  1.00 88.30           N
ATOM   3037  CA  PHE D 386      26.477 -15.996  32.992  1.00 88.30           C
ATOM   3038  CB  PHE D 386      26.454 -14.537  33.497  1.00 88.30           C
ATOM   3039  CG  PHE D 386      27.259 -14.518  34.748  1.00 88.30           C
ATOM   3040  CD1 PHE D 386      28.634 -14.542  34.708  1.00 88.30           C
ATOM   3041  CD2 PHE D 386      26.627 -14.478  35.968  1.00 88.30           C
ATOM   3042  CE1 PHE D 386      29.367 -14.529  35.871  1.00 88.30           C
ATOM   3043  CE2 PHE D 386      27.354 -14.463  37.134  1.00 88.30           C
ATOM   3044  CZ  PHE D 386      28.726 -14.490  37.086  1.00 88.30           C
ATOM   3045  C   PHE D 386      25.341 -16.196  32.050  1.00 88.30           C
ATOM   3046  O   PHE D 386      25.455 -16.937  31.075  1.00 88.30           O
ATOM   3047  N   LYS D 387      24.204 -15.529  32.336  1.00 94.61           N
ATOM   3048  CA  LYS D 387      23.013 -15.669  31.542  1.00 94.61           C
ATOM   3049  CB  LYS D 387      21.807 -14.887  32.089  1.00 94.61           C
ATOM   3050  CG  LYS D 387      21.282 -15.428  33.420  1.00 94.61           C
ATOM   3051  CD  LYS D 387      20.847 -16.894  33.355  1.00 94.61           C
ATOM   3052  CE  LYS D 387      20.314 -17.430  34.686  1.00 94.61           C
ATOM   3053  NZ  LYS D 387      20.027 -18.878  34.576  1.00 94.61           N
ATOM   3054  C   LYS D 387      23.276 -15.177  30.154  1.00 94.61           C
ATOM   3055  O   LYS D 387      24.142 -14.331  29.931  1.00 94.61           O
ATOM   3056  N   ILE D 388      22.524 -15.732  29.174  1.00 49.12           N
ATOM   3057  CA  ILE D 388      22.704 -15.399  27.784  1.00 49.12           C
ATOM   3058  CB  ILE D 388      23.060 -16.592  26.953  1.00 49.12           C
ATOM   3059  CG1 ILE D 388      24.411 -17.179  27.388  1.00 49.12           C
ATOM   3060  CG2 ILE D 388      23.004 -16.178  25.475  1.00 49.12           C
ATOM   3061  CD1 ILE D 388      24.687 -18.546  26.769  1.00 49.12           C
ATOM   3062  C   ILE D 388      21.425 -14.863  27.202  1.00 49.12           C
ATOM   3063  O   ILE D 388      20.363 -15.471  27.341  1.00 49.12           O
ATOM   3064  N   THR D 389      21.498 -13.656  26.592  1.00130.65           N
ATOM   3065  CA  THR D 389      20.375 -13.031  25.943  1.00130.65           C
ATOM   3066  CB  THR D 389      20.518 -11.545  25.817  1.00130.65           C
ATOM   3067  OG1 THR D 389      21.578 -11.226  24.930  1.00130.65           O
ATOM   3068  CG2 THR D 389      20.801 -10.969  27.213  1.00130.65           C
ATOM   3069  C   THR D 389      20.078 -13.538  24.553  1.00130.65           C
ATOM   3070  O   THR D 389      18.919 -13.802  24.237  1.00130.65           O
ATOM   3071  N   ASN D 390      21.101 -13.693  23.675  1.00 85.54           N
ATOM   3072  CA  ASN D 390      20.757 -13.987  22.301  1.00 85.54           C
ATOM   3073  CB  ASN D 390      20.723 -12.735  21.406  1.00 85.54           C
ATOM   3074  CG  ASN D 390      19.843 -13.000  20.186  1.00 85.54           C
ATOM   3075  OD1 ASN D 390      19.218 -14.053  20.059  1.00 85.54           O
ATOM   3076  ND2 ASN D 390      19.782 -12.002  19.263  1.00 85.54           N
ATOM   3077  C   ASN D 390      21.737 -14.943  21.680  1.00 85.54           C
ATOM   3078  O   ASN D 390      22.804 -15.216  22.228  1.00 85.54           O
ATOM   3079  N   ASN D 391      21.366 -15.479  20.495  1.00 83.19           N
ATOM   3080  CA  ASN D 391      22.190 -16.409  19.780  1.00 83.19           C
ATOM   3081  CB  ASN D 391      21.531 -17.794  19.573  1.00 83.19           C
ATOM   3082  CG  ASN D 391      20.302 -17.655  18.679  1.00 83.19           C
ATOM   3083  OD1 ASN D 391      19.420 -16.837  18.924  1.00 83.19           O
ATOM   3084  ND2 ASN D 391      20.244 -18.487  17.603  1.00 83.19           N
ATOM   3085  C   ASN D 391      22.467 -15.848  18.419  1.00 83.19           C
ATOM   3086  O   ASN D 391      21.602 -15.205  17.824  1.00 83.19           O
ATOM   3087  N   TYR D 392      23.705 -16.044  17.910  1.00101.18           N
ATOM   3088  CA  TYR D 392      24.063 -15.614  16.585  1.00101.18           C
ATOM   3089  CB  TYR D 392      25.107 -14.485  16.524  1.00101.18           C
ATOM   3090  CG  TYR D 392      24.513 -13.237  17.078  1.00101.18           C
ATOM   3091  CD1 TYR D 392      24.549 -12.989  18.430  1.00101.18           C
ATOM   3092  CD2 TYR D 392      23.924 -12.310  16.249  1.00101.18           C
ATOM   3093  CE1 TYR D 392      24.007 -11.835  18.948  1.00101.18           C
ATOM   3094  CE2 TYR D 392      23.379 -11.154  16.761  1.00101.18           C
ATOM   3095  CZ  TYR D 392      23.420 -10.915  18.114  1.00101.18           C
ATOM   3096  OH  TYR D 392      22.865  -9.731  18.643  1.00101.18           O
ATOM   3097  C   TYR D 392      24.699 -16.797  15.917  1.00101.18           C
ATOM   3098  O   TYR D 392      25.551 -17.462  16.502  1.00101.18           O
ATOM   3099  N   THR D 393      24.316 -17.094  14.657  1.00106.60           N
ATOM   3100  CA  THR D 393      24.902 -18.241  14.021  1.00106.60           C
ATOM   3101  CB  THR D 393      23.900 -19.159  13.379  1.00106.60           C
ATOM   3102  OG1 THR D 393      23.218 -18.503  12.319  1.00106.60           O
ATOM   3103  CG2 THR D 393      22.901 -19.623  14.454  1.00106.60           C
ATOM   3104  C   THR D 393      25.836 -17.773  12.949  1.00106.60           C
ATOM   3105  O   THR D 393      25.530 -16.841  12.206  1.00106.60           O
ATOM   3106  N   VAL D 394      27.031 -18.403  12.867  1.00 41.26           N
ATOM   3107  CA  VAL D 394      27.995 -17.986  11.893  1.00 41.26           C
ATOM   3108  CB  VAL D 394      29.175 -17.293  12.500  1.00 41.26           C
ATOM   3109  CG1 VAL D 394      28.676 -16.007  13.180  1.00 41.26           C
ATOM   3110  CG2 VAL D 394      29.892 -18.274  13.447  1.00 41.26           C
ATOM   3111  C   VAL D 394      28.505 -19.191  11.167  1.00 41.26           C
ATOM   3112  O   VAL D 394      28.661 -20.270  11.741  1.00 41.26           O
ATOM   3113  N   HIS D 395      28.797 -19.009   9.864  1.00 78.56           N
ATOM   3114  CA  HIS D 395      29.276 -20.067   9.026  1.00 78.56           C
ATOM   3115  ND1 HIS D 395      26.094 -19.398   8.252  1.00 78.56           N
ATOM   3116  CG  HIS D 395      26.967 -20.436   8.007  1.00 78.56           C
ATOM   3117  CB  HIS D 395      28.437 -20.243   7.745  1.00 78.56           C
ATOM   3118  NE2 HIS D 395      24.892 -21.266   8.334  1.00 78.56           N
ATOM   3119  CD2 HIS D 395      26.215 -21.570   8.060  1.00 78.56           C
ATOM   3120  CE1 HIS D 395      24.869 -19.950   8.441  1.00 78.56           C
ATOM   3121  C   HIS D 395      30.659 -19.683   8.590  1.00 78.56           C
ATOM   3122  O   HIS D 395      30.888 -18.578   8.100  1.00 78.56           O
ATOM   3123  N   LEU D 396      31.626 -20.603   8.768  1.00 66.54           N
ATOM   3124  CA  LEU D 396      32.990 -20.312   8.405  1.00 66.54           C
ATOM   3125  CB  LEU D 396      33.974 -20.628   9.542  1.00 66.54           C
ATOM   3126  CG  LEU D 396      33.717 -19.784  10.797  1.00 66.54           C
ATOM   3127  CD1 LEU D 396      34.718 -20.127  11.911  1.00 66.54           C
ATOM   3128  CD2 LEU D 396      33.685 -18.287  10.454  1.00 66.54           C
ATOM   3129  C   LEU D 396      33.369 -21.191   7.248  1.00 66.54           C
ATOM   3130  O   LEU D 396      33.266 -22.411   7.331  1.00 66.54           O
ATOM   3131  N   LEU D 397      33.846 -20.594   6.135  1.00116.11           N
ATOM   3132  CA  LEU D 397      34.145 -21.399   4.982  1.00116.11           C
ATOM   3133  CB  LEU D 397      33.291 -21.044   3.755  1.00116.11           C
ATOM   3134  CG  LEU D 397      31.789 -21.290   3.981  1.00116.11           C
ATOM   3135  CD1 LEU D 397      31.504 -22.779   4.237  1.00116.11           C
ATOM   3136  CD2 LEU D 397      31.228 -20.381   5.087  1.00116.11           C
ATOM   3137  C   LEU D 397      35.575 -21.256   4.570  1.00116.11           C
ATOM   3138  O   LEU D 397      36.195 -20.212   4.771  1.00116.11           O
ATOM   3139  N   PHE D 398      36.062 -22.319   3.884  1.00200.35           N
ATOM   3140  CA  PHE D 398      37.387 -22.559   3.368  1.00200.35           C
ATOM   3141  CB  PHE D 398      37.344 -23.379   2.066  1.00200.35           C
ATOM   3142  CG  PHE D 398      36.752 -24.707   2.393  1.00200.35           C
ATOM   3143  CD1 PHE D 398      37.523 -25.701   2.950  1.00200.35           C
ATOM   3144  CD2 PHE D 398      35.421 -24.956   2.138  1.00200.35           C
ATOM   3145  CE1 PHE D 398      36.975 -26.926   3.247  1.00200.35           C
ATOM   3146  CE2 PHE D 398      34.870 -26.179   2.434  1.00200.35           C
ATOM   3147  CZ  PHE D 398      35.647 -27.168   2.989  1.00200.35           C
ATOM   3148  C   PHE D 398      38.087 -21.254   3.129  1.00200.35           C
ATOM   3149  O   PHE D 398      37.510 -20.305   2.608  1.00200.35           O
ATOM   3150  N   PRO D 399      39.379 -21.333   3.122  1.00330.08           N
ATOM   3151  CA  PRO D 399      40.244 -20.325   3.661  1.00330.08           C
ATOM   3152  CD  PRO D 399      39.935 -21.842   1.875  1.00330.08           C
ATOM   3153  CB  PRO D 399      41.178 -19.889   2.541  1.00330.08           C
ATOM   3154  CG  PRO D 399      41.284 -21.142   1.671  1.00330.08           C
ATOM   3155  C   PRO D 399      39.779 -19.157   4.497  1.00330.08           C
ATOM   3156  O   PRO D 399      40.083 -19.262   5.683  1.00330.08           O
ATOM   3157  N   ASP D 400      39.225 -18.024   4.029  1.00195.79           N
ATOM   3158  CA  ASP D 400      38.929 -16.972   4.988  1.00195.79           C
ATOM   3159  CB  ASP D 400      39.790 -15.710   4.774  1.00195.79           C
ATOM   3160  CG  ASP D 400      39.525 -15.133   3.399  1.00195.79           C
ATOM   3161  OD1 ASP D 400      38.772 -15.771   2.616  1.00195.79           O
ATOM   3162  OD2 ASP D 400      40.081 -14.039   3.115  1.00195.79           O
ATOM   3163  C   ASP D 400      37.518 -16.547   5.331  1.00195.79           C
ATOM   3164  O   ASP D 400      37.381 -15.714   6.223  1.00195.79           O
ATOM   3165  N   LYS D 401      36.437 -16.974   4.639  1.00117.14           N
ATOM   3166  CA  LYS D 401      35.205 -16.230   4.813  1.00117.14           C
ATOM   3167  CB  LYS D 401      34.314 -16.166   3.566  1.00117.14           C
ATOM   3168  CG  LYS D 401      34.830 -15.223   2.484  1.00117.14           C
ATOM   3169  CD  LYS D 401      33.985 -15.276   1.214  1.00117.14           C
ATOM   3170  CE  LYS D 401      32.650 -14.538   1.339  1.00117.14           C
ATOM   3171  NZ  LYS D 401      31.914 -14.604   0.057  1.00117.14           N
ATOM   3172  C   LYS D 401      34.301 -16.660   5.932  1.00117.14           C
ATOM   3173  O   LYS D 401      34.166 -17.840   6.251  1.00117.14           O
ATOM   3174  N   ALA D 402      33.618 -15.651   6.535  1.00 44.16           N
ATOM   3175  CA  ALA D 402      32.632 -15.875   7.550  1.00 44.16           C
ATOM   3176  CB  ALA D 402      33.012 -15.313   8.931  1.00 44.16           C
ATOM   3177  C   ALA D 402      31.376 -15.175   7.106  1.00 44.16           C
ATOM   3178  O   ALA D 402      31.445 -14.146   6.437  1.00 44.16           O
ATOM   3179  N   VAL D 403      30.203 -15.752   7.438  1.00102.50           N
ATOM   3180  CA  VAL D 403      28.946 -15.172   7.040  1.00102.50           C
ATOM   3181  CB  VAL D 403      28.484 -15.696   5.710  1.00102.50           C
ATOM   3182  CG1 VAL D 403      27.062 -15.185   5.417  1.00102.50           C
ATOM   3183  CG2 VAL D 403      29.522 -15.291   4.652  1.00102.50           C
ATOM   3184  C   VAL D 403      27.921 -15.555   8.066  1.00102.50           C
ATOM   3185  O   VAL D 403      28.090 -16.549   8.771  1.00102.50           O
ATOM   3186  N   ASP D 404      26.842 -14.747   8.196  1.00 83.34           N
ATOM   3187  CA  ASP D 404      25.788 -15.043   9.133  1.00 83.34           C
ATOM   3188  CB  ASP D 404      25.636 -13.984  10.245  1.00 83.34           C
ATOM   3189  CG  ASP D 404      25.324 -12.619   9.648  1.00 83.34           C
ATOM   3190  OD1 ASP D 404      25.013 -12.546   8.430  1.00 83.34           O
ATOM   3191  OD2 ASP D 404      25.405 -11.620  10.411  1.00 83.34           O
ATOM   3192  C   ASP D 404      24.479 -15.228   8.417  1.00 83.34           C
ATOM   3193  O   ASP D 404      24.408 -15.295   7.189  1.00 83.34           O
ATOM   3194  N   ALA D 405      23.391 -15.332   9.210  1.00 41.52           N
ATOM   3195  CA  ALA D 405      22.046 -15.540   8.740  1.00 41.52           C
ATOM   3196  CB  ALA D 405      21.040 -15.684   9.889  1.00 41.52           C
ATOM   3197  C   ALA D 405      21.588 -14.380   7.913  1.00 41.52           C
ATOM   3198  O   ALA D 405      20.932 -14.548   6.886  1.00 41.52           O
ATOM   3199  N   ALA D 406      21.956 -13.159   8.338  1.00 70.05           N
ATOM   3200  CA  ALA D 406      21.578 -11.912   7.733  1.00 70.05           C
ATOM   3201  CB  ALA D 406      22.146 -10.683   8.470  1.00 70.05           C
ATOM   3202  C   ALA D 406      22.083 -11.876   6.325  1.00 70.05           C
ATOM   3203  O   ALA D 406      21.561 -11.120   5.505  1.00 70.05           O
ATOM   3204  N   GLY D 407      23.153 -12.626   6.024  1.00 37.47           N
ATOM   3205  CA  GLY D 407      23.632 -12.607   4.670  1.00 37.47           C
ATOM   3206  C   GLY D 407      24.851 -11.746   4.602  1.00 37.47           C
ATOM   3207  O   GLY D 407      25.376 -11.472   3.524  1.00 37.47           O
ATOM   3208  N   ASN D 408      25.326 -11.294   5.772  1.00 48.09           N
ATOM   3209  CA  ASN D 408      26.495 -10.468   5.855  1.00 48.09           C
ATOM   3210  CB  ASN D 408      26.626  -9.798   7.232  1.00 48.09           C
ATOM   3211  CG  ASN D 408      25.446  -8.849   7.389  1.00 48.09           C
ATOM   3212  OD1 ASN D 408      25.234  -7.964   6.559  1.00 48.09           O
ATOM   3213  ND2 ASN D 408      24.639  -9.050   8.464  1.00 48.09           N
ATOM   3214  C   ASN D 408      27.710 -11.330   5.638  1.00 48.09           C
ATOM   3215  O   ASN D 408      27.701 -12.524   5.935  1.00 48.09           O
ATOM   3216  N   VAL D 409      28.804 -10.732   5.107  1.00 39.06           N
ATOM   3217  CA  VAL D 409      30.007 -11.481   4.845  1.00 39.06           C
ATOM   3218  CB  VAL D 409      30.365 -11.569   3.388  1.00 39.06           C
ATOM   3219  CG1 VAL D 409      31.687 -12.347   3.251  1.00 39.06           C
ATOM   3220  CG2 VAL D 409      29.185 -12.200   2.632  1.00 39.06           C
ATOM   3221  C   VAL D 409      31.175 -10.827   5.528  1.00 39.06           C
ATOM   3222  O   VAL D 409      31.226  -9.606   5.678  1.00 39.06           O
ATOM   3223  N   GLY D 410      32.173 -11.642   5.944  1.00 29.11           N
ATOM   3224  CA  GLY D 410      33.309 -11.115   6.650  1.00 29.11           C
ATOM   3225  C   GLY D 410      34.441 -12.103   6.579  1.00 29.11           C
ATOM   3226  O   GLY D 410      34.483 -12.950   5.688  1.00 29.11           O
ATOM   3227  N   PHE D 411      35.404 -12.000   7.524  1.00105.28           N
ATOM   3228  CA  PHE D 411      36.553 -12.870   7.483  1.00105.28           C
ATOM   3229  CB  PHE D 411      37.823 -12.185   6.943  1.00105.28           C
ATOM   3230  CG  PHE D 411      38.122 -10.994   7.786  1.00105.28           C
ATOM   3231  CD1 PHE D 411      38.927 -11.085   8.900  1.00105.28           C
ATOM   3232  CD2 PHE D 411      37.584  -9.774   7.447  1.00105.28           C
ATOM   3233  CE1 PHE D 411      39.190  -9.970   9.661  1.00105.28           C
ATOM   3234  CE2 PHE D 411      37.842  -8.657   8.203  1.00105.28           C
ATOM   3235  CZ  PHE D 411      38.647  -8.755   9.312  1.00105.28           C
ATOM   3236  C   PHE D 411      36.861 -13.446   8.838  1.00105.28           C
ATOM   3237  O   PHE D 411      36.361 -12.992   9.864  1.00105.28           O
ATOM   3238  N   TRP D 412      37.690 -14.511   8.848  1.00168.47           N
ATOM   3239  CA  TRP D 412      38.055 -15.232  10.037  1.00168.47           C
ATOM   3240  CB  TRP D 412      37.143 -16.443  10.251  1.00168.47           C
ATOM   3241  CG  TRP D 412      37.597 -17.418  11.305  1.00168.47           C
ATOM   3242  CD2 TRP D 412      38.535 -18.482  11.064  1.00168.47           C
ATOM   3243  CD1 TRP D 412      37.227 -17.520  12.608  1.00168.47           C
ATOM   3244  NE1 TRP D 412      37.854 -18.588  13.192  1.00168.47           N
ATOM   3245  CE2 TRP D 412      38.667 -19.185  12.258  1.00168.47           C
ATOM   3246  CE3 TRP D 412      39.223 -18.839   9.943  1.00168.47           C
ATOM   3247  CZ2 TRP D 412      39.497 -20.266  12.354  1.00168.47           C
ATOM   3248  CZ3 TRP D 412      40.058 -19.930  10.041  1.00168.47           C
ATOM   3249  CH2 TRP D 412      40.192 -20.629  11.223  1.00168.47           C
ATOM   3250  C   TRP D 412      39.430 -15.792   9.864  1.00168.47           C
ATOM   3251  O   TRP D 412      39.921 -15.938   8.745  1.00168.47           O
ATOM   3252  N   THR D 413      40.099 -16.097  10.997  1.00120.87           N
ATOM   3253  CA  THR D 413      41.375 -16.741  10.954  1.00120.87           C
ATOM   3254  CB  THR D 413      42.527 -15.773  10.968  1.00120.87           C
ATOM   3255  OG1 THR D 413      43.764 -16.468  10.881  1.00120.87           O
ATOM   3256  CG2 THR D 413      42.465 -14.948  12.266  1.00120.87           C
ATOM   3257  C   THR D 413      41.470 -17.549  12.202  1.00120.87           C
ATOM   3258  O   THR D 413      40.916 -17.171  13.232  1.00120.87           O
ATOM   3259  N   MET D 414      42.144 -18.711  12.144  1.00134.51           N
ATOM   3260  CA  MET D 414      42.357 -19.431  13.357  1.00134.51           C
ATOM   3261  CB  MET D 414      42.659 -20.921  13.153  1.00134.51           C
ATOM   3262  CG  MET D 414      42.828 -21.690  14.463  1.00134.51           C
ATOM   3263  SD  MET D 414      42.877 -23.493  14.258  1.00134.51           S
ATOM   3264  CE  MET D 414      41.108 -23.602  13.867  1.00134.51           C
ATOM   3265  C   MET D 414      43.583 -18.791  13.919  1.00134.51           C
ATOM   3266  O   MET D 414      44.338 -18.165  13.175  1.00134.51           O
ATOM   3267  N   VAL D 415      43.780 -18.859  15.247  1.00129.58           N
ATOM   3268  CA  VAL D 415      44.992 -18.328  15.794  1.00129.58           C
ATOM   3269  CB  VAL D 415      44.772 -17.357  16.926  1.00129.58           C
ATOM   3270  CG1 VAL D 415      44.137 -16.084  16.335  1.00129.58           C
ATOM   3271  CG2 VAL D 415      43.873 -18.017  17.986  1.00129.58           C
ATOM   3272  C   VAL D 415      45.784 -19.510  16.249  1.00129.58           C
ATOM   3273  O   VAL D 415      45.542 -20.080  17.310  1.00129.58           O
ATOM   3274  N   TYR D 416      46.754 -19.918  15.409  1.00150.48           N
ATOM   3275  CA  TYR D 416      47.573 -21.058  15.686  1.00150.48           C
ATOM   3276  CB  TYR D 416      48.473 -20.828  16.914  1.00150.48           C
ATOM   3277  CG  TYR D 416      49.478 -21.923  17.010  1.00150.48           C
ATOM   3278  CD1 TYR D 416      50.456 -22.063  16.051  1.00150.48           C
ATOM   3279  CD2 TYR D 416      49.473 -22.785  18.080  1.00150.48           C
ATOM   3280  CE1 TYR D 416      51.392 -23.065  16.143  1.00150.48           C
ATOM   3281  CE2 TYR D 416      50.406 -23.789  18.180  1.00150.48           C
ATOM   3282  CZ  TYR D 416      51.366 -23.932  17.208  1.00150.48           C
ATOM   3283  OH  TYR D 416      52.324 -24.964  17.311  1.00150.48           O
ATOM   3284  C   TYR D 416      46.622 -22.202  15.883  1.00150.48           C
ATOM   3285  O   TYR D 416      45.866 -22.538  14.973  1.00150.48           O
ATOM   3286  N   ASN D 417      46.602 -22.818  17.084  1.00136.08           N
ATOM   3287  CA  ASN D 417      45.649 -23.872  17.325  1.00136.08           C
ATOM   3288  CB  ASN D 417      46.309 -25.249  17.515  1.00136.08           C
ATOM   3289  CG  ASN D 417      47.216 -25.209  18.739  1.00136.08           C
ATOM   3290  OD1 ASN D 417      47.460 -24.162  19.334  1.00136.08           O
ATOM   3291  ND2 ASN D 417      47.749 -26.399  19.118  1.00136.08           N
ATOM   3292  C   ASN D 417      44.899 -23.554  18.591  1.00136.08           C
ATOM   3293  O   ASN D 417      44.254 -24.424  19.174  1.00136.08           O
ATOM   3294  N   GLN D 418      45.045 -22.304  19.071  1.00111.60           N
ATOM   3295  CA  GLN D 418      44.481 -21.805  20.301  1.00111.60           C
ATOM   3296  CB  GLN D 418      45.261 -20.587  20.810  1.00111.60           C
ATOM   3297  CG  GLN D 418      46.737 -20.896  21.048  1.00111.60           C
ATOM   3298  CD  GLN D 418      46.830 -21.886  22.199  1.00111.60           C
ATOM   3299  OE1 GLN D 418      47.245 -21.535  23.300  1.00111.60           O
ATOM   3300  NE2 GLN D 418      46.429 -23.161  21.942  1.00111.60           N
ATOM   3301  C   GLN D 418      43.038 -21.391  20.271  1.00111.60           C
ATOM   3302  O   GLN D 418      42.290 -21.665  21.210  1.00111.60           O
ATOM   3303  N   GLY D 419      42.609 -20.681  19.211  1.00 41.24           N
ATOM   3304  CA  GLY D 419      41.280 -20.134  19.195  1.00 41.24           C
ATOM   3305  C   GLY D 419      41.128 -19.416  17.893  1.00 41.24           C
ATOM   3306  O   GLY D 419      41.850 -19.702  16.940  1.00 41.24           O
ATOM   3307  N   PHE D 420      40.179 -18.459  17.812  1.00162.95           N
ATOM   3308  CA  PHE D 420      39.941 -17.838  16.543  1.00162.95           C
ATOM   3309  CB  PHE D 420      38.921 -18.639  15.739  1.00162.95           C
ATOM   3310  CG  PHE D 420      37.734 -18.783  16.624  1.00162.95           C
ATOM   3311  CD1 PHE D 420      36.756 -17.816  16.666  1.00162.95           C
ATOM   3312  CD2 PHE D 420      37.617 -19.888  17.436  1.00162.95           C
ATOM   3313  CE1 PHE D 420      35.670 -17.962  17.498  1.00162.95           C
ATOM   3314  CE2 PHE D 420      36.534 -20.039  18.269  1.00162.95           C
ATOM   3315  CZ  PHE D 420      35.557 -19.073  18.299  1.00162.95           C
ATOM   3316  C   PHE D 420      39.404 -16.448  16.694  1.00162.95           C
ATOM   3317  O   PHE D 420      38.924 -16.048  17.754  1.00162.95           O
ATOM   3318  N   GLU D 421      39.505 -15.661  15.600  1.00 91.75           N
ATOM   3319  CA  GLU D 421      38.944 -14.346  15.584  1.00 91.75           C
ATOM   3320  CB  GLU D 421      39.977 -13.213  15.643  1.00 91.75           C
ATOM   3321  CG  GLU D 421      39.314 -11.838  15.712  1.00 91.75           C
ATOM   3322  CD  GLU D 421      40.390 -10.807  15.994  1.00 91.75           C
ATOM   3323  OE1 GLU D 421      41.069 -10.384  15.022  1.00 91.75           O
ATOM   3324  OE2 GLU D 421      40.554 -10.436  17.187  1.00 91.75           O
ATOM   3325  C   GLU D 421      38.160 -14.200  14.315  1.00 91.75           C
ATOM   3326  O   GLU D 421      38.612 -14.589  13.237  1.00 91.75           O
ATOM   3327  N   ILE D 422      36.937 -13.642  14.431  1.00 66.93           N
ATOM   3328  CA  ILE D 422      36.089 -13.441  13.290  1.00 66.93           C
ATOM   3329  CB  ILE D 422      34.800 -14.198  13.361  1.00 66.93           C
ATOM   3330  CG1 ILE D 422      35.081 -15.701  13.451  1.00 66.93           C
ATOM   3331  CG2 ILE D 422      33.947 -13.799  12.146  1.00 66.93           C
ATOM   3332  CD1 ILE D 422      33.859 -16.544  13.806  1.00 66.93           C
ATOM   3333  C   ILE D 422      35.703 -11.997  13.239  1.00 66.93           C
ATOM   3334  O   ILE D 422      35.366 -11.396  14.258  1.00 66.93           O
ATOM   3335  N   VAL D 423      35.762 -11.393  12.037  1.00 55.06           N
ATOM   3336  CA  VAL D 423      35.315 -10.039  11.882  1.00 55.06           C
ATOM   3337  CB  VAL D 423      36.385  -9.157  11.307  1.00 55.06           C
ATOM   3338  CG1 VAL D 423      35.804  -7.770  10.995  1.00 55.06           C
ATOM   3339  CG2 VAL D 423      37.542  -9.123  12.321  1.00 55.06           C
ATOM   3340  C   VAL D 423      34.158 -10.108  10.932  1.00 55.06           C
ATOM   3341  O   VAL D 423      34.319 -10.489   9.773  1.00 55.06           O
ATOM   3342  N   LEU D 424      32.945  -9.761  11.411  1.00156.58           N
ATOM   3343  CA  LEU D 424      31.790  -9.872  10.572  1.00156.58           C
ATOM   3344  CB  LEU D 424      31.194 -11.305  10.650  1.00156.58           C
ATOM   3345  CG  LEU D 424      30.093 -11.709   9.642  1.00156.58           C
ATOM   3346  CD1 LEU D 424      29.636 -13.163   9.874  1.00156.58           C
ATOM   3347  CD2 LEU D 424      28.908 -10.739   9.660  1.00156.58           C
ATOM   3348  C   LEU D 424      30.794  -8.859  11.071  1.00156.58           C
ATOM   3349  O   LEU D 424      30.627  -8.675  12.277  1.00156.58           O
ATOM   3350  N   ALA D 425      30.140  -8.138  10.138  1.00233.04           N
ATOM   3351  CA  ALA D 425      29.104  -7.190  10.455  1.00233.04           C
ATOM   3352  CB  ALA D 425      27.839  -7.865  11.018  1.00233.04           C
ATOM   3353  C   ALA D 425      29.537  -6.146  11.454  1.00233.04           C
ATOM   3354  O   ALA D 425      28.744  -5.751  12.306  1.00233.04           O
ATOM   3355  N   GLY D 426      30.790  -5.650  11.385  1.00 63.91           N
ATOM   3356  CA  GLY D 426      31.221  -4.590  12.264  1.00 63.91           C
ATOM   3357  C   GLY D 426      31.437  -5.102  13.661  1.00 63.91           C
ATOM   3358  O   GLY D 426      31.413  -4.327  14.616  1.00 63.91           O
ATOM   3359  N   ARG D 427      31.665  -6.417  13.823  1.00180.09           N
ATOM   3360  CA  ARG D 427      31.849  -6.995  15.130  1.00180.09           C
ATOM   3361  CB  ARG D 427      30.640  -7.874  15.501  1.00180.09           C
ATOM   3362  CG  ARG D 427      30.629  -8.392  16.934  1.00180.09           C
ATOM   3363  CD  ARG D 427      30.310  -7.307  17.961  1.00180.09           C
ATOM   3364  NE  ARG D 427      28.843  -7.043  17.930  1.00180.09           N
ATOM   3365  CZ  ARG D 427      28.261  -6.536  19.055  1.00180.09           C
ATOM   3366  NH1 ARG D 427      29.027  -6.380  20.172  1.00180.09           N
ATOM   3367  NH2 ARG D 427      26.942  -6.183  19.072  1.00180.09           N
ATOM   3368  C   ARG D 427      33.033  -7.922  15.058  1.00180.09           C
ATOM   3369  O   ARG D 427      33.289  -8.523  14.018  1.00180.09           O
ATOM   3370  N   LYS D 428      33.806  -8.054  16.160  1.00 57.67           N
ATOM   3371  CA  LYS D 428      34.897  -8.997  16.177  1.00 57.67           C
ATOM   3372  CB  LYS D 428      36.289  -8.406  16.483  1.00 57.67           C
ATOM   3373  CG  LYS D 428      36.831  -7.509  15.368  1.00 57.67           C
ATOM   3374  CD  LYS D 428      38.186  -6.866  15.675  1.00 57.67           C
ATOM   3375  CE  LYS D 428      38.649  -5.901  14.579  1.00 57.67           C
ATOM   3376  NZ  LYS D 428      40.043  -5.466  14.823  1.00 57.67           N
ATOM   3377  C   LYS D 428      34.602  -9.999  17.253  1.00 57.67           C
ATOM   3378  O   LYS D 428      34.188  -9.630  18.351  1.00 57.67           O
ATOM   3379  N   TYR D 429      34.811 -11.302  16.960  1.00 99.79           N
ATOM   3380  CA  TYR D 429      34.560 -12.337  17.930  1.00 99.79           C
ATOM   3381  CB  TYR D 429      33.606 -13.442  17.444  1.00 99.79           C
ATOM   3382  CG  TYR D 429      32.277 -12.828  17.191  1.00 99.79           C
ATOM   3383  CD1 TYR D 429      32.006 -12.237  15.980  1.00 99.79           C
ATOM   3384  CD2 TYR D 429      31.304 -12.849  18.162  1.00 99.79           C
ATOM   3385  CE1 TYR D 429      30.779 -11.665  15.737  1.00 99.79           C
ATOM   3386  CE2 TYR D 429      30.076 -12.280  17.924  1.00 99.79           C
ATOM   3387  CZ  TYR D 429      29.812 -11.687  16.712  1.00 99.79           C
ATOM   3388  OH  TYR D 429      28.551 -11.101  16.469  1.00 99.79           O
ATOM   3389  C   TYR D 429      35.850 -13.043  18.203  1.00 99.79           C
ATOM   3390  O   TYR D 429      36.584 -13.383  17.275  1.00 99.79           O
ATOM   3391  N   PHE D 430      36.164 -13.268  19.499  1.00122.78           N
ATOM   3392  CA  PHE D 430      37.380 -13.951  19.850  1.00122.78           C
ATOM   3393  CB  PHE D 430      38.541 -12.968  20.117  1.00122.78           C
ATOM   3394  CG  PHE D 430      39.670 -13.681  20.775  1.00122.78           C
ATOM   3395  CD1 PHE D 430      40.508 -14.508  20.064  1.00122.78           C
ATOM   3396  CD2 PHE D 430      39.872 -13.524  22.127  1.00122.78           C
ATOM   3397  CE1 PHE D 430      41.539 -15.158  20.702  1.00122.78           C
ATOM   3398  CE2 PHE D 430      40.901 -14.168  22.770  1.00122.78           C
ATOM   3399  CZ  PHE D 430      41.737 -14.988  22.052  1.00122.78           C
ATOM   3400  C   PHE D 430      37.162 -14.828  21.049  1.00122.78           C
ATOM   3401  O   PHE D 430      36.484 -14.451  22.004  1.00122.78           O
ATOM   3402  N   ALA D 431      37.735 -16.053  21.013  1.00 53.04           N
ATOM   3403  CA  ALA D 431      37.615 -16.976  22.111  1.00 53.04           C
ATOM   3404  CB  ALA D 431      36.231 -17.644  22.193  1.00 53.04           C
ATOM   3405  C   ALA D 431      38.632 -18.062  21.922  1.00 53.04           C
ATOM   3406  O   ALA D 431      39.081 -18.325  20.807  1.00 53.04           O
ATOM   3407  N   PHE D 432      39.023 -18.727  23.031  1.00134.35           N
ATOM   3408  CA  PHE D 432      39.950 -19.821  22.950  1.00134.35           C
ATOM   3409  CB  PHE D 432      40.878 -20.002  24.171  1.00134.35           C
ATOM   3410  CG  PHE D 432      41.876 -18.898  24.300  1.00134.35           C
ATOM   3411  CD1 PHE D 432      43.041 -18.914  23.567  1.00134.35           C
ATOM   3412  CD2 PHE D 432      41.655 -17.850  25.165  1.00134.35           C
ATOM   3413  CE1 PHE D 432      43.968 -17.904  23.689  1.00134.35           C
ATOM   3414  CE2 PHE D 432      42.579 -16.838  25.292  1.00134.35           C
ATOM   3415  CZ  PHE D 432      43.738 -16.862  24.554  1.00134.35           C
ATOM   3416  C   PHE D 432      39.136 -21.078  22.903  1.00134.35           C
ATOM   3417  O   PHE D 432      38.013 -21.121  23.401  1.00134.35           O
ATOM   3418  N   SER D 433      39.683 -22.142  22.282  1.00 71.42           N
ATOM   3419  CA  SER D 433      38.976 -23.392  22.231  1.00 71.42           C
ATOM   3420  CB  SER D 433      39.684 -24.465  21.383  1.00 71.42           C
ATOM   3421  OG  SER D 433      38.929 -25.667  21.380  1.00 71.42           O
ATOM   3422  C   SER D 433      38.900 -23.896  23.641  1.00 71.42           C
ATOM   3423  O   SER D 433      39.774 -23.618  24.459  1.00 71.42           O
ATOM   3424  N   LYS D 434      37.836 -24.663  23.954  1.00 49.82           N
ATOM   3425  CA  LYS D 434      37.574 -25.100  25.299  1.00 49.82           C
ATOM   3426  CB  LYS D 434      36.119 -25.552  25.500  1.00 49.82           C
ATOM   3427  CG  LYS D 434      35.765 -25.859  26.954  1.00 49.82           C
ATOM   3428  CD  LYS D 434      34.259 -25.982  27.189  1.00 49.82           C
ATOM   3429  CE  LYS D 434      33.888 -26.281  28.640  1.00 49.82           C
ATOM   3430  NZ  LYS D 434      32.418 -26.374  28.772  1.00 49.82           N
ATOM   3431  C   LYS D 434      38.458 -26.234  25.730  1.00 49.82           C
ATOM   3432  O   LYS D 434      38.846 -27.095  24.940  1.00 49.82           O
ATOM   3433  N   TYR D 435      38.834 -26.215  27.030  1.00 68.75           N
ATOM   3434  CA  TYR D 435      39.563 -27.289  27.647  1.00 68.75           C
ATOM   3435  CB  TYR D 435      41.100 -27.136  27.587  1.00 68.75           C
ATOM   3436  CG  TYR D 435      41.553 -25.873  28.243  1.00 68.75           C
ATOM   3437  CD1 TYR D 435      41.748 -25.808  29.604  1.00 68.75           C
ATOM   3438  CD2 TYR D 435      41.804 -24.751  27.486  1.00 68.75           C
ATOM   3439  CE1 TYR D 435      42.175 -24.645  30.201  1.00 68.75           C
ATOM   3440  CE2 TYR D 435      42.231 -23.584  28.076  1.00 68.75           C
ATOM   3441  CZ  TYR D 435      42.416 -23.529  29.437  1.00 68.75           C
ATOM   3442  OH  TYR D 435      42.855 -22.335  30.049  1.00 68.75           O
ATOM   3443  C   TYR D 435      39.112 -27.374  29.075  1.00 68.75           C
ATOM   3444  O   TYR D 435      38.717 -26.366  29.661  1.00 68.75           O
ATOM   3445  N   VAL D 436      39.140 -28.587  29.674  1.00 92.92           N
ATOM   3446  CA  VAL D 436      38.703 -28.731  31.039  1.00 92.92           C
ATOM   3447  CB  VAL D 436      37.528 -29.651  31.200  1.00 92.92           C
ATOM   3448  CG1 VAL D 436      36.333 -29.066  30.429  1.00 92.92           C
ATOM   3449  CG2 VAL D 436      37.943 -31.063  30.751  1.00 92.92           C
ATOM   3450  C   VAL D 436      39.818 -29.340  31.822  1.00 92.92           C
ATOM   3451  O   VAL D 436      40.496 -30.256  31.359  1.00 92.92           O
ATOM   3452  N   LYS D 437      40.041 -28.837  33.050  1.00103.92           N
ATOM   3453  CA  LYS D 437      41.102 -29.381  33.841  1.00103.92           C
ATOM   3454  CB  LYS D 437      42.124 -28.319  34.278  1.00103.92           C
ATOM   3455  CG  LYS D 437      41.501 -27.157  35.052  1.00103.92           C
ATOM   3456  CD  LYS D 437      42.532 -26.226  35.692  1.00103.92           C
ATOM   3457  CE  LYS D 437      41.909 -25.046  36.441  1.00103.92           C
ATOM   3458  NZ  LYS D 437      41.227 -24.142  35.488  1.00103.92           N
ATOM   3459  C   LYS D 437      40.516 -29.994  35.067  1.00103.92           C
ATOM   3460  O   LYS D 437      40.062 -29.304  35.979  1.00103.92           O
ATOM   3461  N   HIS D 438      40.505 -31.336  35.100  1.00 49.53           N
ATOM   3462  CA  HIS D 438      40.052 -32.067  36.242  1.00 49.53           C
ATOM   3463  ND1 HIS D 438      39.987 -34.815  38.200  1.00 49.53           N
ATOM   3464  CG  HIS D 438      39.299 -34.321  37.115  0.00 49.53           C
ATOM   3465  CB  HIS D 438      39.940 -33.579  35.981  0.00 49.53           C
ATOM   3466  NE2 HIS D 438      37.848 -35.336  38.514  1.00 49.53           N
ATOM   3467  CD2 HIS D 438      37.994 -34.648  37.323  1.00 49.53           C
ATOM   3468  CE1 HIS D 438      39.072 -35.412  39.005  1.00 49.53           C
ATOM   3469  C   HIS D 438      41.089 -31.846  37.291  1.00 49.53           C
ATOM   3470  O   HIS D 438      40.813 -31.887  38.488  1.00 49.53           O
ATOM   3471  N   GLY D 439      42.327 -31.597  36.832  1.00 66.20           N
ATOM   3472  CA  GLY D 439      43.497 -31.405  37.632  1.00 66.20           C
ATOM   3473  C   GLY D 439      44.439 -32.448  37.150  1.00 66.20           C
ATOM   3474  O   GLY D 439      45.553 -32.155  36.720  1.00 66.20           O
ATOM   3475  N   SER D 440      44.011 -33.714  37.213  1.00158.37           N
ATOM   3476  CA  SER D 440      44.839 -34.739  36.671  1.00158.37           C
ATOM   3477  CB  SER D 440      44.488 -36.128  37.223  1.00158.37           C
ATOM   3478  OG  SER D 440      44.724 -36.154  38.623  0.00158.37           O
ATOM   3479  C   SER D 440      44.667 -34.769  35.192  1.00158.37           C
ATOM   3480  O   SER D 440      45.634 -34.866  34.437  1.00158.37           O
ATOM   3481  N   LYS D 441      43.413 -34.647  34.722  1.00163.66           N
ATOM   3482  CA  LYS D 441      43.238 -34.857  33.319  1.00163.66           C
ATOM   3483  CB  LYS D 441      42.239 -35.984  32.992  1.00163.66           C
ATOM   3484  CG  LYS D 441      40.816 -35.785  33.520  1.00163.66           C
ATOM   3485  CD  LYS D 441      39.984 -34.759  32.751  0.00163.66           C
ATOM   3486  CE  LYS D 441      38.523 -34.701  33.205  0.00163.66           C
ATOM   3487  NZ  LYS D 441      37.883 -36.022  33.015  0.00163.66           N
ATOM   3488  C   LYS D 441      42.811 -33.604  32.638  1.00163.66           C
ATOM   3489  O   LYS D 441      42.056 -32.794  33.175  1.00163.66           O
ATOM   3490  N   VAL D 442      43.330 -33.417  31.413  1.00 38.25           N
ATOM   3491  CA  VAL D 442      43.011 -32.263  30.628  1.00 38.25           C
ATOM   3492  CB  VAL D 442      44.233 -31.513  30.188  1.00 38.25           C
ATOM   3493  CG1 VAL D 442      43.807 -30.346  29.280  1.00 38.25           C
ATOM   3494  CG2 VAL D 442      45.008 -31.085  31.446  1.00 38.25           C
ATOM   3495  C   VAL D 442      42.294 -32.746  29.409  1.00 38.25           C
ATOM   3496  O   VAL D 442      42.729 -33.687  28.748  1.00 38.25           O
ATOM   3497  N   THR D 443      41.146 -32.116  29.099  1.00 34.37           N
ATOM   3498  CA  THR D 443      40.401 -32.514  27.941  1.00 34.37           C
ATOM   3499  CB  THR D 443      39.036 -33.044  28.266  1.00 34.37           C
ATOM   3500  OG1 THR D 443      39.139 -34.148  29.151  1.00 34.37           O
ATOM   3501  CG2 THR D 443      38.347 -33.473  26.961  1.00 34.37           C
ATOM   3502  C   THR D 443      40.197 -31.288  27.118  1.00 34.37           C
ATOM   3503  O   THR D 443      39.900 -30.217  27.641  1.00 34.37           O
ATOM   3504  N   SER D 444      40.341 -31.411  25.787  1.00 85.36           N
ATOM   3505  CA  SER D 444      40.130 -30.248  24.981  1.00 85.36           C
ATOM   3506  CB  SER D 444      41.348 -29.852  24.126  1.00 85.36           C
ATOM   3507  OG  SER D 444      41.725 -30.925  23.285  1.00 85.36           O
ATOM   3508  C   SER D 444      38.968 -30.514  24.085  1.00 85.36           C
ATOM   3509  O   SER D 444      38.734 -31.650  23.671  1.00 85.36           O
ATOM   3510  N   MET D 445      38.174 -29.459  23.811  1.00 68.06           N
ATOM   3511  CA  MET D 445      37.040 -29.596  22.949  1.00 68.06           C
ATOM   3512  CB  MET D 445      35.707 -29.353  23.674  1.00 68.06           C
ATOM   3513  CG  MET D 445      35.401 -30.408  24.739  1.00 68.06           C
ATOM   3514  SD  MET D 445      33.857 -30.135  25.660  1.00 68.06           S
ATOM   3515  CE  MET D 445      34.118 -31.504  26.824  1.00 68.06           C
ATOM   3516  C   MET D 445      37.171 -28.552  21.879  1.00 68.06           C
ATOM   3517  O   MET D 445      37.011 -27.359  22.125  1.00 68.06           O
ATOM   3518  N   CYS D 446      37.490 -29.004  20.658  1.00 69.64           N
ATOM   3519  CA  CYS D 446      37.657 -28.170  19.499  1.00 69.64           C
ATOM   3520  CB  CYS D 446      38.402 -28.890  18.368  1.00 69.64           C
ATOM   3521  SG  CYS D 446      40.080 -29.314  18.923  1.00 69.64           S
ATOM   3522  C   CYS D 446      36.316 -27.698  19.012  1.00 69.64           C
ATOM   3523  O   CYS D 446      36.221 -26.752  18.231  1.00 69.64           O
ATOM   3524  N   ASP D 447      35.256 -28.438  19.382  1.00 78.52           N
ATOM   3525  CA  ASP D 447      33.888 -28.156  19.045  1.00 78.52           C
ATOM   3526  CB  ASP D 447      32.950 -29.366  19.256  1.00 78.52           C
ATOM   3527  CG  ASP D 447      32.966 -29.791  20.719  1.00 78.52           C
ATOM   3528  OD1 ASP D 447      33.785 -29.227  21.492  1.00 78.52           O
ATOM   3529  OD2 ASP D 447      32.164 -30.695  21.080  1.00 78.52           O
ATOM   3530  C   ASP D 447      33.354 -26.987  19.826  1.00 78.52           C
ATOM   3531  O   ASP D 447      32.350 -26.397  19.431  1.00 78.52           O
ATOM   3532  N   GLN D 448      33.964 -26.649  20.982  1.00 61.51           N
ATOM   3533  CA  GLN D 448      33.410 -25.613  21.820  1.00 61.51           C
ATOM   3534  CB  GLN D 448      32.805 -26.188  23.114  1.00 61.51           C
ATOM   3535  CG  GLN D 448      31.625 -27.120  22.814  1.00 61.51           C
ATOM   3536  CD  GLN D 448      31.066 -27.716  24.101  1.00 61.51           C
ATOM   3537  OE1 GLN D 448      31.631 -27.556  25.181  1.00 61.51           O
ATOM   3538  NE2 GLN D 448      29.917 -28.436  23.979  1.00 61.51           N
ATOM   3539  C   GLN D 448      34.461 -24.609  22.195  1.00 61.51           C
ATOM   3540  O   GLN D 448      35.639 -24.772  21.879  1.00 61.51           O
ATOM   3541  N   THR D 449      34.038 -23.508  22.865  1.00 57.66           N
ATOM   3542  CA  THR D 449      34.983 -22.494  23.247  1.00 57.66           C
ATOM   3543  CB  THR D 449      34.850 -21.209  22.486  1.00 57.66           C
ATOM   3544  OG1 THR D 449      33.615 -20.579  22.790  1.00 57.66           O
ATOM   3545  CG2 THR D 449      34.940 -21.524  20.981  1.00 57.66           C
ATOM   3546  C   THR D 449      34.820 -22.148  24.696  1.00 57.66           C
ATOM   3547  O   THR D 449      33.826 -22.478  25.340  1.00 57.66           O
ATOM   3548  N   GLN D 450      35.853 -21.485  25.251  1.00 77.41           N
ATOM   3549  CA  GLN D 450      35.801 -20.983  26.589  1.00 77.41           C
ATOM   3550  CB  GLN D 450      37.185 -20.628  27.161  1.00 77.41           C
ATOM   3551  CG  GLN D 450      38.121 -21.835  27.259  1.00 77.41           C
ATOM   3552  CD  GLN D 450      39.458 -21.375  27.824  1.00 77.41           C
ATOM   3553  OE1 GLN D 450      40.173 -20.590  27.204  1.00 77.41           O
ATOM   3554  NE2 GLN D 450      39.814 -21.880  29.035  1.00 77.41           N
ATOM   3555  C   GLN D 450      35.016 -19.718  26.459  1.00 77.41           C
ATOM   3556  O   GLN D 450      34.593 -19.359  25.361  1.00 77.41           O
ATOM   3557  N   LEU D 451      34.752 -19.016  27.572  1.00151.99           N
ATOM   3558  CA  LEU D 451      34.018 -17.793  27.420  1.00151.99           C
ATOM   3559  CB  LEU D 451      33.596 -17.162  28.753  1.00151.99           C
ATOM   3560  CG  LEU D 451      32.462 -17.944  29.439  1.00151.99           C
ATOM   3561  CD1 LEU D 451      31.140 -17.798  28.672  1.00151.99           C
ATOM   3562  CD2 LEU D 451      32.849 -19.415  29.680  1.00151.99           C
ATOM   3563  C   LEU D 451      34.882 -16.838  26.658  1.00151.99           C
ATOM   3564  O   LEU D 451      36.069 -16.697  26.950  1.00151.99           O
ATOM   3565  N   GLY D 452      34.293 -16.151  25.654  1.00 46.22           N
ATOM   3566  CA  GLY D 452      35.048 -15.283  24.797  1.00 46.22           C
ATOM   3567  C   GLY D 452      34.484 -13.893  24.814  1.00 46.22           C
ATOM   3568  O   GLY D 452      33.508 -13.600  25.506  1.00 46.22           O
ATOM   3569  N   TRP D 453      35.113 -12.996  24.019  1.00 92.61           N
ATOM   3570  CA  TRP D 453      34.736 -11.612  24.008  1.00 92.61           C
ATOM   3571  CB  TRP D 453      35.927 -10.715  24.401  1.00 92.61           C
ATOM   3572  CG  TRP D 453      36.516 -10.996  25.772  1.00 92.61           C
ATOM   3573  CD2 TRP D 453      37.483 -12.032  26.033  1.00 92.61           C
ATOM   3574  CD1 TRP D 453      36.296 -10.376  26.967  1.00 92.61           C
ATOM   3575  NE1 TRP D 453      37.076 -10.944  27.949  1.00 92.61           N
ATOM   3576  CE2 TRP D 453      37.809 -11.966  27.384  1.00 92.61           C
ATOM   3577  CE3 TRP D 453      38.052 -12.959  25.207  1.00 92.61           C
ATOM   3578  CZ2 TRP D 453      38.718 -12.828  27.939  1.00 92.61           C
ATOM   3579  CZ3 TRP D 453      38.962 -13.825  25.770  1.00 92.61           C
ATOM   3580  CH2 TRP D 453      39.293 -13.762  27.109  1.00 92.61           C
ATOM   3581  C   TRP D 453      34.299 -11.223  22.613  1.00 92.61           C
ATOM   3582  O   TRP D 453      34.933 -11.593  21.624  1.00 92.61           O
ATOM   3583  N   ALA D 454      33.183 -10.464  22.508  1.00 48.30           N
ATOM   3584  CA  ALA D 454      32.681  -9.983  21.244  1.00 48.30           C
ATOM   3585  CB  ALA D 454      31.332 -10.617  20.854  1.00 48.30           C
ATOM   3586  C   ALA D 454      32.432  -8.509  21.405  1.00 48.30           C
ATOM   3587  O   ALA D 454      31.890  -8.086  22.424  1.00 48.30           O
ATOM   3588  N   HIS D 455      32.832  -7.678  20.416  1.00 80.17           N
ATOM   3589  CA  HIS D 455      32.600  -6.258  20.524  1.00 80.17           C
ATOM   3590  ND1 HIS D 455      35.757  -6.863  21.605  1.00 80.17           N
ATOM   3591  CG  HIS D 455      35.045  -5.893  20.945  1.00 80.17           C
ATOM   3592  CB  HIS D 455      33.658  -5.511  21.341  1.00 80.17           C
ATOM   3593  NE2 HIS D 455      37.053  -6.139  19.953  1.00 80.17           N
ATOM   3594  CD2 HIS D 455      35.850  -5.456  19.937  1.00 80.17           C
ATOM   3595  CE1 HIS D 455      36.950  -6.972  20.973  1.00 80.17           C
ATOM   3596  C   HIS D 455      32.647  -5.658  19.153  1.00 80.17           C
ATOM   3597  O   HIS D 455      33.156  -6.260  18.211  1.00 80.17           O
ATOM   3598  N   SER D 456      32.128  -4.424  19.007  1.00 93.10           N
ATOM   3599  CA  SER D 456      32.123  -3.799  17.719  1.00 93.10           C
ATOM   3600  CB  SER D 456      31.410  -2.441  17.671  1.00 93.10           C
ATOM   3601  OG  SER D 456      30.019  -2.607  17.891  1.00 93.10           O
ATOM   3602  C   SER D 456      33.540  -3.515  17.370  1.00 93.10           C
ATOM   3603  O   SER D 456      34.431  -3.597  18.210  1.00 93.10           O
ATOM   3604  N   THR D 457      33.774  -3.142  16.104  1.00125.57           N
ATOM   3605  CA  THR D 457      35.093  -2.890  15.604  1.00125.57           C
ATOM   3606  CB  THR D 457      35.056  -2.626  14.117  1.00125.57           C
ATOM   3607  OG1 THR D 457      34.545  -3.776  13.457  1.00125.57           O
ATOM   3608  CG2 THR D 457      36.453  -2.292  13.571  1.00125.57           C
ATOM   3609  C   THR D 457      35.720  -1.738  16.357  1.00125.57           C
ATOM   3610  O   THR D 457      36.938  -1.700  16.531  1.00125.57           O
ATOM   3611  N   ASP D 458      34.928  -0.729  16.781  1.00160.87           N
ATOM   3612  CA  ASP D 458      35.478   0.386  17.519  1.00160.87           C
ATOM   3613  CB  ASP D 458      34.672   1.679  17.447  1.00160.87           C
ATOM   3614  CG  ASP D 458      33.320   1.353  18.007  1.00160.87           C
ATOM   3615  OD1 ASP D 458      33.184   1.356  19.257  1.00160.87           O
ATOM   3616  OD2 ASP D 458      32.400   1.093  17.187  1.00160.87           O
ATOM   3617  C   ASP D 458      35.791   0.073  18.963  1.00160.87           C
ATOM   3618  O   ASP D 458      36.525   0.824  19.608  1.00160.87           O
ATOM   3619  N   ASN D 459      35.245  -1.034  19.509  1.00 95.64           N
ATOM   3620  CA  ASN D 459      35.497  -1.442  20.875  1.00 95.64           C
ATOM   3621  CB  ASN D 459      36.958  -1.219  21.354  1.00 95.64           C
ATOM   3622  CG  ASN D 459      37.877  -2.230  20.672  1.00 95.64           C
ATOM   3623  OD1 ASN D 459      37.632  -3.434  20.717  1.00 95.64           O
ATOM   3624  ND2 ASN D 459      38.965  -1.744  20.018  1.00 95.64           N
ATOM   3625  C   ASN D 459      34.602  -0.729  21.853  1.00 95.64           C
ATOM   3626  O   ASN D 459      34.897  -0.686  23.047  1.00 95.64           O
ATOM   3627  N   SER D 460      33.486  -0.143  21.372  1.00113.65           N
ATOM   3628  CA  SER D 460      32.517   0.479  22.233  1.00113.65           C
ATOM   3629  CB  SER D 460      31.446   1.266  21.473  1.00113.65           C
ATOM   3630  OG  SER D 460      30.447   1.705  22.382  1.00113.65           O
ATOM   3631  C   SER D 460      31.759  -0.535  23.037  1.00113.65           C
ATOM   3632  O   SER D 460      31.978  -0.661  24.239  1.00113.65           O
ATOM   3633  N   ASN D 461      30.842  -1.290  22.373  1.00 76.48           N
ATOM   3634  CA  ASN D 461      29.972  -2.219  23.065  1.00 76.48           C
ATOM   3635  CB  ASN D 461      28.554  -2.358  22.470  1.00 76.48           C
ATOM   3636  CG  ASN D 461      27.799  -1.033  22.529  1.00 76.48           C
ATOM   3637  OD1 ASN D 461      27.589  -0.459  23.594  1.00 76.48           O
ATOM   3638  ND2 ASN D 461      27.379  -0.532  21.336  1.00 76.48           N
ATOM   3639  C   ASN D 461      30.560  -3.603  23.014  1.00 76.48           C
ATOM   3640  O   ASN D 461      30.915  -4.106  21.947  1.00 76.48           O
ATOM   3641  N   TRP D 462      30.614  -4.253  24.201  1.00100.40           N
ATOM   3642  CA  TRP D 462      31.216  -5.536  24.466  1.00100.40           C
ATOM   3643  CB  TRP D 462      32.327  -5.436  25.526  1.00100.40           C
ATOM   3644  CG  TRP D 462      33.587  -4.771  25.037  1.00100.40           C
ATOM   3645  CD2 TRP D 462      34.878  -5.382  25.105  1.00100.40           C
ATOM   3646  CD1 TRP D 462      33.766  -3.538  24.486  1.00100.40           C
ATOM   3647  NE1 TRP D 462      35.093  -3.349  24.185  1.00100.40           N
ATOM   3648  CE2 TRP D 462      35.793  -4.475  24.564  1.00100.40           C
ATOM   3649  CE3 TRP D 462      35.277  -6.597  25.582  1.00100.40           C
ATOM   3650  CZ2 TRP D 462      37.119  -4.778  24.487  1.00100.40           C
ATOM   3651  CZ3 TRP D 462      36.615  -6.899  25.498  1.00100.40           C
ATOM   3652  CH2 TRP D 462      37.520  -6.007  24.959  1.00100.40           C
ATOM   3653  C   TRP D 462      30.206  -6.474  25.051  1.00100.40           C
ATOM   3654  O   TRP D 462      29.193  -6.052  25.608  1.00100.40           O
ATOM   3655  N   GLN D 463      30.480  -7.793  24.920  1.00103.40           N
ATOM   3656  CA  GLN D 463      29.637  -8.828  25.448  1.00103.40           C
ATOM   3657  CB  GLN D 463      28.426  -9.123  24.553  1.00103.40           C
ATOM   3658  CG  GLN D 463      27.541  -7.891  24.376  1.00103.40           C
ATOM   3659  CD  GLN D 463      26.298  -8.292  23.601  1.00103.40           C
ATOM   3660  OE1 GLN D 463      25.510  -9.121  24.053  1.00103.40           O
ATOM   3661  NE2 GLN D 463      26.111  -7.693  22.396  1.00103.40           N
ATOM   3662  C   GLN D 463      30.471 -10.080  25.558  1.00103.40           C
ATOM   3663  O   GLN D 463      31.566 -10.152  25.005  1.00103.40           O
ATOM   3664  N   CYS D 464      29.977 -11.091  26.310  1.00 52.20           N
ATOM   3665  CA  CYS D 464      30.666 -12.338  26.514  1.00 52.20           C
ATOM   3666  CB  CYS D 464      30.695 -12.771  27.993  1.00 52.20           C
ATOM   3667  SG  CYS D 464      31.521 -11.543  29.038  1.00 52.20           S
ATOM   3668  C   CYS D 464      29.868 -13.381  25.795  1.00 52.20           C
ATOM   3669  O   CYS D 464      28.648 -13.261  25.708  1.00 52.20           O
ATOM   3670  N   TYR D 465      30.532 -14.413  25.223  1.00 69.64           N
ATOM   3671  CA  TYR D 465      29.770 -15.441  24.567  1.00 69.64           C
ATOM   3672  CB  TYR D 465      29.542 -15.201  23.066  1.00 69.64           C
ATOM   3673  CG  TYR D 465      30.847 -15.392  22.376  1.00 69.64           C
ATOM   3674  CD1 TYR D 465      31.804 -14.406  22.407  1.00 69.64           C
ATOM   3675  CD2 TYR D 465      31.112 -16.558  21.692  1.00 69.64           C
ATOM   3676  CE1 TYR D 465      33.007 -14.586  21.767  1.00 69.64           C
ATOM   3677  CE2 TYR D 465      32.315 -16.743  21.050  1.00 69.64           C
ATOM   3678  CZ  TYR D 465      33.266 -15.752  21.089  1.00 69.64           C
ATOM   3679  OH  TYR D 465      34.504 -15.926  20.435  1.00 69.64           O
ATOM   3680  C   TYR D 465      30.478 -16.759  24.672  1.00 69.64           C
ATOM   3681  O   TYR D 465      31.652 -16.832  25.037  1.00 69.64           O
ATOM   3682  N   TYR D 466      29.743 -17.856  24.379  1.00170.89           N
ATOM   3683  CA  TYR D 466      30.372 -19.144  24.308  1.00170.89           C
ATOM   3684  CB  TYR D 466      30.053 -20.095  25.480  1.00170.89           C
ATOM   3685  CG  TYR D 466      28.709 -20.715  25.326  1.00170.89           C
ATOM   3686  CD1 TYR D 466      28.588 -21.900  24.638  1.00170.89           C
ATOM   3687  CD2 TYR D 466      27.581 -20.139  25.865  1.00170.89           C
ATOM   3688  CE1 TYR D 466      27.364 -22.504  24.487  1.00170.89           C
ATOM   3689  CE2 TYR D 466      26.353 -20.740  25.715  1.00170.89           C
ATOM   3690  CZ  TYR D 466      26.243 -21.923  25.027  1.00170.89           C
ATOM   3691  OH  TYR D 466      24.984 -22.540  24.876  1.00170.89           O
ATOM   3692  C   TYR D 466      29.886 -19.747  23.025  1.00170.89           C
ATOM   3693  O   TYR D 466      28.749 -19.515  22.617  1.00170.89           O
ATOM   3694  N   ALA D 467      30.745 -20.521  22.331  1.00 40.43           N
ATOM   3695  CA  ALA D 467      30.337 -21.038  21.054  1.00 40.43           C
ATOM   3696  CB  ALA D 467      31.204 -20.539  19.885  1.00 40.43           C
ATOM   3697  C   ALA D 467      30.410 -22.530  21.036  1.00 40.43           C
ATOM   3698  O   ALA D 467      31.243 -23.139  21.706  1.00 40.43           O
ATOM   3699  N   THR D 468      29.484 -23.154  20.276  1.00102.64           N
ATOM   3700  CA  THR D 468      29.519 -24.572  20.071  1.00102.64           C
ATOM   3701  CB  THR D 468      28.436 -25.341  20.772  1.00102.64           C
ATOM   3702  OG1 THR D 468      28.688 -26.735  20.665  1.00102.64           O
ATOM   3703  CG2 THR D 468      27.081 -25.007  20.131  1.00102.64           C
ATOM   3704  C   THR D 468      29.351 -24.798  18.601  1.00102.64           C
ATOM   3705  O   THR D 468      28.538 -24.141  17.952  1.00102.64           O
ATOM   3706  N   LYS D 469      30.129 -25.742  18.036  1.00 73.44           N
ATOM   3707  CA  LYS D 469      30.051 -26.026  16.630  1.00 73.44           C
ATOM   3708  CB  LYS D 469      31.276 -26.815  16.132  1.00 73.44           C
ATOM   3709  CG  LYS D 469      31.334 -27.048  14.621  1.00 73.44           C
ATOM   3710  CD  LYS D 469      32.695 -27.576  14.156  1.00 73.44           C
ATOM   3711  CE  LYS D 469      32.759 -27.907  12.663  1.00 73.44           C
ATOM   3712  NZ  LYS D 469      34.071 -28.511  12.333  1.00 73.44           N
ATOM   3713  C   LYS D 469      28.849 -26.888  16.452  1.00 73.44           C
ATOM   3714  O   LYS D 469      28.929 -28.113  16.532  1.00 73.44           O
ATOM   3715  N   MET D 470      27.670 -26.252  16.339  1.00126.64           N
ATOM   3716  CA  MET D 470      26.475 -27.021  16.168  1.00126.64           C
ATOM   3717  CB  MET D 470      25.194 -26.220  16.452  1.00126.64           C
ATOM   3718  CG  MET D 470      23.940 -27.098  16.448  1.00126.64           C
ATOM   3719  SD  MET D 470      22.395 -26.236  16.867  1.00126.64           S
ATOM   3720  CE  MET D 470      22.277 -25.331  15.298  1.00126.64           C
ATOM   3721  C   MET D 470      26.348 -27.545  14.809  1.00126.64           C
ATOM   3722  O   MET D 470      26.347 -28.746  14.580  1.00126.64           O
ATOM   3723  N   HIS D 471      26.331 -26.639  13.832  1.00216.63           N
ATOM   3724  CA  HIS D 471      26.164 -27.198  12.545  1.00216.63           C
ATOM   3725  ND1 HIS D 471      24.088 -27.432   9.909  1.00216.63           N
ATOM   3726  CG  HIS D 471      25.278 -26.806  10.199  1.00216.63           C
ATOM   3727  CB  HIS D 471      25.598 -26.203  11.528  1.00216.63           C
ATOM   3728  NE2 HIS D 471      25.313 -27.502   8.055  1.00216.63           N
ATOM   3729  CD2 HIS D 471      26.016 -26.858   9.057  1.00216.63           C
ATOM   3730  CE1 HIS D 471      24.161 -27.829   8.614  1.00216.63           C
ATOM   3731  C   HIS D 471      27.550 -27.540  12.219  1.00216.63           C
ATOM   3732  O   HIS D 471      28.358 -26.672  11.910  1.00216.63           O
ATOM   3733  N   PRO D 472      27.798 -28.808  12.376  1.00 98.61           N
ATOM   3734  CA  PRO D 472      29.109 -29.357  12.223  1.00 98.61           C
ATOM   3735  CD  PRO D 472      26.779 -29.780  11.999  1.00 98.61           C
ATOM   3736  CB  PRO D 472      28.925 -30.871  12.154  1.00 98.61           C
ATOM   3737  CG  PRO D 472      27.544 -31.015  11.498  1.00 98.61           C
ATOM   3738  C   PRO D 472      29.749 -28.824  10.988  1.00 98.61           C
ATOM   3739  O   PRO D 472      30.469 -27.797  11.114  1.00 98.61           O
ATOM   3740  OXT PRO D 472      29.528 -29.404   9.891  1.00 98.61           O
TER    3741      PRO D 472
ATOM   3742  N   PHE E 473      62.086  -3.437  -4.395  1.00 46.73           N
ATOM   3743  CA  PHE E 473      62.439  -4.281  -3.237  1.00 46.73           C
ATOM   3744  CB  PHE E 473      61.747  -5.648  -3.352  1.00 46.73           C
ATOM   3745  CG  PHE E 473      62.052  -6.398  -2.106  1.00 46.73           C
ATOM   3746  CD1 PHE E 473      61.360  -6.122  -0.950  1.00 46.73           C
ATOM   3747  CD2 PHE E 473      63.016  -7.379  -2.095  1.00 46.73           C
ATOM   3748  CE1 PHE E 473      61.632  -6.809   0.209  1.00 46.73           C
ATOM   3749  CE2 PHE E 473      63.292  -8.070  -0.940  1.00 46.73           C
ATOM   3750  CZ  PHE E 473      62.600  -7.783   0.212  1.00 46.73           C
ATOM   3751  C   PHE E 473      63.915  -4.476  -3.210  1.00 46.73           C
ATOM   3752  O   PHE E 473      64.528  -4.903  -4.188  1.00 46.73           O
ATOM   3753  N   PRO E 474      64.475  -4.133  -2.084  1.00 71.93           N
ATOM   3754  CA  PRO E 474      65.901  -4.205  -1.910  1.00 71.93           C
ATOM   3755  CD  PRO E 474      63.883  -3.065  -1.294  1.00 71.93           C
ATOM   3756  CB  PRO E 474      66.206  -3.363  -0.671  1.00 71.93           C
ATOM   3757  CG  PRO E 474      65.060  -2.339  -0.628  1.00 71.93           C
ATOM   3758  C   PRO E 474      66.391  -5.609  -1.785  1.00 71.93           C
ATOM   3759  O   PRO E 474      65.605  -6.499  -1.462  1.00 71.93           O
ATOM   3760  N   LYS E 475      67.679  -5.824  -2.112  1.00 41.03           N
ATOM   3761  CA  LYS E 475      68.327  -7.092  -1.971  1.00 41.03           C
ATOM   3762  CB  LYS E 475      69.719  -7.119  -2.617  1.00 41.03           C
ATOM   3763  CG  LYS E 475      69.673  -6.988  -4.138  1.00 41.03           C
ATOM   3764  CD  LYS E 475      71.028  -6.666  -4.768  1.00 41.03           C
ATOM   3765  CE  LYS E 475      70.959  -6.490  -6.285  1.00 41.03           C
ATOM   3766  NZ  LYS E 475      72.284  -6.094  -6.814  1.00 41.03           N
ATOM   3767  C   LYS E 475      68.519  -7.358  -0.516  1.00 41.03           C
ATOM   3768  O   LYS E 475      68.385  -8.493  -0.061  1.00 41.03           O
ATOM   3769  N   GLN E 476      68.863  -6.302   0.255  1.00 79.83           N
ATOM   3770  CA  GLN E 476      69.122  -6.485   1.649  1.00 79.83           C
ATOM   3771  CB  GLN E 476      70.611  -6.375   2.011  1.00 79.83           C
ATOM   3772  CG  GLN E 476      71.454  -7.490   1.391  1.00 79.83           C
ATOM   3773  CD  GLN E 476      72.902  -7.275   1.805  1.00 79.83           C
ATOM   3774  OE1 GLN E 476      73.218  -6.337   2.535  1.00 79.83           O
ATOM   3775  NE2 GLN E 476      73.809  -8.166   1.325  1.00 79.83           N
ATOM   3776  C   GLN E 476      68.401  -5.424   2.418  1.00 79.83           C
ATOM   3777  O   GLN E 476      68.118  -4.348   1.894  1.00 79.83           O
ATOM   3778  N   PHE E 477      68.056  -5.732   3.686  1.00 58.23           N
ATOM   3779  CA  PHE E 477      67.397  -4.757   4.506  1.00 58.23           C
ATOM   3780  CB  PHE E 477      65.869  -4.757   4.340  1.00 58.23           C
ATOM   3781  CG  PHE E 477      65.343  -3.532   5.003  1.00 58.23           C
ATOM   3782  CD1 PHE E 477      64.986  -3.533   6.332  1.00 58.23           C
ATOM   3783  CD2 PHE E 477      65.215  -2.370   4.277  1.00 58.23           C
ATOM   3784  CE1 PHE E 477      64.503  -2.388   6.923  1.00 58.23           C
ATOM   3785  CE2 PHE E 477      64.734  -1.225   4.863  1.00 58.23           C
ATOM   3786  CZ  PHE E 477      64.375  -1.232   6.189  1.00 58.23           C
ATOM   3787  C   PHE E 477      67.684  -5.076   5.946  1.00 58.23           C
ATOM   3788  O   PHE E 477      67.718  -6.239   6.346  1.00 58.23           O
ATOM   3789  N   ASP E 478      67.903  -4.027   6.762  1.00 91.90           N
ATOM   3790  CA  ASP E 478      68.167  -4.192   8.164  1.00 91.90           C
ATOM   3791  CB  ASP E 478      69.680  -4.294   8.457  1.00 91.90           C
ATOM   3792  CG  ASP E 478      69.922  -4.707   9.904  1.00 91.90           C
ATOM   3793  OD1 ASP E 478      68.997  -4.533  10.741  1.00 91.90           O
ATOM   3794  OD2 ASP E 478      71.044  -5.204  10.192  1.00 91.90           O
ATOM   3795  C   ASP E 478      67.633  -2.959   8.829  1.00 91.90           C
ATOM   3796  O   ASP E 478      68.137  -1.859   8.611  1.00 91.90           O
ATOM   3797  N   TRP E 479      66.593  -3.110   9.675  1.00107.42           N
ATOM   3798  CA  TRP E 479      65.958  -2.001  10.330  1.00107.42           C
ATOM   3799  CB  TRP E 479      64.656  -2.359  11.068  1.00107.42           C
ATOM   3800  CG  TRP E 479      63.496  -2.500  10.118  1.00107.42           C
ATOM   3801  CD2 TRP E 479      62.903  -1.381   9.446  1.00107.42           C
ATOM   3802  CD1 TRP E 479      62.832  -3.608   9.681  1.00107.42           C
ATOM   3803  NE1 TRP E 479      61.857  -3.246   8.781  1.00107.42           N
ATOM   3804  CE2 TRP E 479      61.892  -1.875   8.624  1.00107.42           C
ATOM   3805  CE3 TRP E 479      63.185  -0.042   9.504  1.00107.42           C
ATOM   3806  CZ2 TRP E 479      61.145  -1.042   7.846  1.00107.42           C
ATOM   3807  CZ3 TRP E 479      62.425   0.797   8.724  1.00107.42           C
ATOM   3808  CH2 TRP E 479      61.425   0.304   7.910  1.00107.42           C
ATOM   3809  C   TRP E 479      66.889  -1.337  11.287  1.00107.42           C
ATOM   3810  O   TRP E 479      66.645  -0.206  11.709  1.00107.42           O
ATOM   3811  N   ARG E 480      67.912  -2.077  11.749  1.00101.80           N
ATOM   3812  CA  ARG E 480      68.923  -1.568  12.625  1.00101.80           C
ATOM   3813  CB  ARG E 480      69.850  -2.683  13.143  1.00101.80           C
ATOM   3814  CG  ARG E 480      69.112  -3.740  13.969  1.00101.80           C
ATOM   3815  CD  ARG E 480      70.008  -4.882  14.463  1.00101.80           C
ATOM   3816  NE  ARG E 480      70.529  -5.588  13.255  1.00101.80           N
ATOM   3817  CZ  ARG E 480      71.317  -6.693  13.398  1.00101.80           C
ATOM   3818  NH1 ARG E 480      71.612  -7.166  14.644  1.00101.80           N
ATOM   3819  NH2 ARG E 480      71.808  -7.328  12.294  1.00101.80           N
ATOM   3820  C   ARG E 480      69.758  -0.577  11.876  1.00101.80           C
ATOM   3821  O   ARG E 480      70.259   0.383  12.463  1.00101.80           O
ATOM   3822  N   ASN E 481      69.990  -0.794  10.567  1.00 68.32           N
ATOM   3823  CA  ASN E 481      70.808   0.169   9.887  1.00 68.32           C
ATOM   3824  CB  ASN E 481      72.217  -0.367   9.579  1.00 68.32           C
ATOM   3825  CG  ASN E 481      73.087   0.806   9.162  1.00 68.32           C
ATOM   3826  OD1 ASN E 481      72.729   1.575   8.269  1.00 68.32           O
ATOM   3827  ND2 ASN E 481      74.257   0.961   9.833  1.00 68.32           N
ATOM   3828  C   ASN E 481      70.190   0.557   8.583  1.00 68.32           C
ATOM   3829  O   ASN E 481      70.436  -0.076   7.558  1.00 68.32           O
ATOM   3830  N   VAL E 482      69.376   1.630   8.578  1.00137.60           N
ATOM   3831  CA  VAL E 482      68.885   2.106   7.326  1.00137.60           C
ATOM   3832  CB  VAL E 482      67.378   2.267   7.287  1.00137.60           C
ATOM   3833  CG1 VAL E 482      66.757   0.869   7.428  1.00137.60           C
ATOM   3834  CG2 VAL E 482      66.893   3.213   8.398  1.00137.60           C
ATOM   3835  C   VAL E 482      69.579   3.424   7.125  1.00137.60           C
ATOM   3836  O   VAL E 482      69.191   4.465   7.650  1.00137.60           O
ATOM   3837  N   SER E 483      70.653   3.406   6.320  1.00 92.01           N
ATOM   3838  CA  SER E 483      71.428   4.591   6.085  1.00 92.01           C
ATOM   3839  CB  SER E 483      70.654   5.677   5.315  1.00 92.01           C
ATOM   3840  OG  SER E 483      71.488   6.803   5.082  1.00 92.01           O
ATOM   3841  C   SER E 483      71.905   5.175   7.394  1.00 92.01           C
ATOM   3842  O   SER E 483      71.844   6.386   7.604  1.00 92.01           O
ATOM   3843  N   ASN E 484      72.434   4.311   8.288  1.00108.74           N
ATOM   3844  CA  ASN E 484      73.003   4.647   9.574  1.00108.74           C
ATOM   3845  CB  ASN E 484      73.905   5.897   9.513  1.00108.74           C
ATOM   3846  CG  ASN E 484      74.655   6.064  10.835  1.00108.74           C
ATOM   3847  OD1 ASN E 484      74.162   6.679  11.780  1.00108.74           O
ATOM   3848  ND2 ASN E 484      75.894   5.507  10.901  1.00108.74           N
ATOM   3849  C   ASN E 484      71.963   4.884  10.640  1.00108.74           C
ATOM   3850  O   ASN E 484      72.307   4.958  11.818  1.00108.74           O
ATOM   3851  N   VAL E 485      70.659   4.939  10.308  1.00 48.93           N
ATOM   3852  CA  VAL E 485      69.698   5.157  11.362  1.00 48.93           C
ATOM   3853  CB  VAL E 485      68.463   5.888  10.907  1.00 48.93           C
ATOM   3854  CG1 VAL E 485      67.438   5.908  12.054  1.00 48.93           C
ATOM   3855  CG2 VAL E 485      68.881   7.290  10.431  1.00 48.93           C
ATOM   3856  C   VAL E 485      69.266   3.829  11.932  1.00 48.93           C
ATOM   3857  O   VAL E 485      69.158   2.843  11.206  1.00 48.93           O
ATOM   3858  N   ASN E 486      69.016   3.776  13.265  1.00 81.77           N
ATOM   3859  CA  ASN E 486      68.602   2.565  13.940  1.00 81.77           C
ATOM   3860  CB  ASN E 486      69.505   2.206  15.136  1.00 81.77           C
ATOM   3861  CG  ASN E 486      69.013   0.924  15.801  1.00 81.77           C
ATOM   3862  OD1 ASN E 486      68.653  -0.050  15.141  1.00 81.77           O
ATOM   3863  ND2 ASN E 486      68.996   0.930  17.161  1.00 81.77           N
ATOM   3864  C   ASN E 486      67.205   2.744  14.478  1.00 81.77           C
ATOM   3865  O   ASN E 486      66.937   3.632  15.283  1.00 81.77           O
ATOM   3866  N   TYR E 487      66.263   1.953  13.929  1.00144.65           N
ATOM   3867  CA  TYR E 487      64.866   1.847  14.259  1.00144.65           C
ATOM   3868  CB  TYR E 487      64.010   1.600  13.005  1.00144.65           C
ATOM   3869  CG  TYR E 487      64.092   2.883  12.236  1.00144.65           C
ATOM   3870  CD1 TYR E 487      63.215   3.906  12.517  1.00144.65           C
ATOM   3871  CD2 TYR E 487      65.042   3.084  11.259  1.00144.65           C
ATOM   3872  CE1 TYR E 487      63.269   5.100  11.836  1.00144.65           C
ATOM   3873  CE2 TYR E 487      65.101   4.278  10.573  1.00144.65           C
ATOM   3874  CZ  TYR E 487      64.214   5.289  10.860  1.00144.65           C
ATOM   3875  OH  TYR E 487      64.270   6.515  10.161  1.00144.65           O
ATOM   3876  C   TYR E 487      64.520   0.877  15.373  1.00144.65           C
ATOM   3877  O   TYR E 487      63.417   0.944  15.911  1.00144.65           O
ATOM   3878  N   VAL E 488      65.366  -0.135  15.674  1.00147.98           N
ATOM   3879  CA  VAL E 488      64.979  -1.138  16.645  1.00147.98           C
ATOM   3880  CB  VAL E 488      65.453  -2.526  16.325  1.00147.98           C
ATOM   3881  CG1 VAL E 488      64.659  -3.073  15.136  1.00147.98           C
ATOM   3882  CG2 VAL E 488      66.959  -2.463  16.054  1.00147.98           C
ATOM   3883  C   VAL E 488      65.438  -0.823  18.040  1.00147.98           C
ATOM   3884  O   VAL E 488      66.536  -0.321  18.271  1.00147.98           O
ATOM   3885  N   SER E 489      64.567  -1.146  19.025  1.00 59.26           N
ATOM   3886  CA  SER E 489      64.847  -0.921  20.419  1.00 59.26           C
ATOM   3887  CB  SER E 489      63.608  -1.017  21.318  1.00 59.26           C
ATOM   3888  OG  SER E 489      63.129  -2.354  21.330  1.00 59.26           O
ATOM   3889  C   SER E 489      65.808  -1.981  20.868  1.00 59.26           C
ATOM   3890  O   SER E 489      66.057  -2.951  20.156  1.00 59.26           O
ATOM   3891  N   PRO E 490      66.341  -1.817  22.054  1.00 73.79           N
ATOM   3892  CA  PRO E 490      67.356  -2.712  22.551  1.00 73.79           C
ATOM   3893  CD  PRO E 490      66.507  -0.473  22.583  1.00 73.79           C
ATOM   3894  CB  PRO E 490      67.964  -2.020  23.765  1.00 73.79           C
ATOM   3895  CG  PRO E 490      67.772  -0.526  23.456  1.00 73.79           C
ATOM   3896  C   PRO E 490      66.912  -4.109  22.838  1.00 73.79           C
ATOM   3897  O   PRO E 490      65.728  -4.343  23.072  1.00 73.79           O
ATOM   3898  N   VAL E 491      67.877  -5.050  22.804  1.00 37.00           N
ATOM   3899  CA  VAL E 491      67.635  -6.436  23.079  1.00 37.00           C
ATOM   3900  CB  VAL E 491      68.796  -7.315  22.700  1.00 37.00           C
ATOM   3901  CG1 VAL E 491      68.517  -8.758  23.153  1.00 37.00           C
ATOM   3902  CG2 VAL E 491      69.028  -7.176  21.187  1.00 37.00           C
ATOM   3903  C   VAL E 491      67.426  -6.555  24.554  1.00 37.00           C
ATOM   3904  O   VAL E 491      68.076  -5.866  25.338  1.00 37.00           O
ATOM   3905  N   ARG E 492      66.489  -7.428  24.966  1.00111.90           N
ATOM   3906  CA  ARG E 492      66.197  -7.595  26.362  1.00111.90           C
ATOM   3907  CB  ARG E 492      64.797  -7.092  26.753  1.00111.90           C
ATOM   3908  CG  ARG E 492      64.635  -5.578  26.605  1.00111.90           C
ATOM   3909  CD  ARG E 492      63.229  -5.074  26.943  1.00111.90           C
ATOM   3910  NE  ARG E 492      62.962  -5.399  28.372  1.00111.90           N
ATOM   3911  CZ  ARG E 492      61.895  -4.844  29.020  1.00111.90           C
ATOM   3912  NH1 ARG E 492      61.064  -3.984  28.364  1.00111.90           N
ATOM   3913  NH2 ARG E 492      61.661  -5.151  30.328  1.00111.90           N
ATOM   3914  C   ARG E 492      66.253  -9.058  26.679  1.00111.90           C
ATOM   3915  O   ARG E 492      66.442  -9.892  25.794  1.00111.90           O
ATOM   3916  N   ASN E 493      66.138  -9.403  27.980  1.00 44.10           N
ATOM   3917  CA  ASN E 493      66.171 -10.786  28.366  1.00 44.10           C
ATOM   3918  CB  ASN E 493      67.298 -11.102  29.368  1.00 44.10           C
ATOM   3919  CG  ASN E 493      67.533 -12.606  29.371  1.00 44.10           C
ATOM   3920  OD1 ASN E 493      66.622 -13.393  29.118  1.00 44.10           O
ATOM   3921  ND2 ASN E 493      68.796 -13.019  29.658  1.00 44.10           N
ATOM   3922  C   ASN E 493      64.865 -11.117  29.031  1.00 44.10           C
ATOM   3923  O   ASN E 493      64.462 -10.477  30.000  1.00 44.10           O
ATOM   3924  N   GLN E 494      64.158 -12.134  28.495  1.00 72.05           N
ATOM   3925  CA  GLN E 494      62.895 -12.604  29.000  1.00 72.05           C
ATOM   3926  CB  GLN E 494      62.168 -13.540  28.018  1.00 72.05           C
ATOM   3927  CG  GLN E 494      62.910 -14.842  27.720  1.00 72.05           C
ATOM   3928  CD  GLN E 494      62.151 -15.554  26.611  1.00 72.05           C
ATOM   3929  OE1 GLN E 494      61.037 -16.037  26.808  1.00 72.05           O
ATOM   3930  NE2 GLN E 494      62.768 -15.613  25.401  1.00 72.05           N
ATOM   3931  C   GLN E 494      63.089 -13.310  30.303  1.00 72.05           C
ATOM   3932  O   GLN E 494      62.172 -13.381  31.121  1.00 72.05           O
ATOM   3933  N   GLY E 495      64.275 -13.915  30.502  1.00 28.41           N
ATOM   3934  CA  GLY E 495      64.526 -14.595  31.736  1.00 28.41           C
ATOM   3935  C   GLY E 495      63.818 -15.910  31.674  1.00 28.41           C
ATOM   3936  O   GLY E 495      63.566 -16.448  30.599  1.00 28.41           O
ATOM   3937  N   ALA E 496      63.490 -16.451  32.860  1.00 46.81           N
ATOM   3938  CA  ALA E 496      62.871 -17.733  33.046  1.00 46.81           C
ATOM   3939  CB  ALA E 496      62.743 -18.105  34.532  1.00 46.81           C
ATOM   3940  C   ALA E 496      61.485 -17.782  32.470  1.00 46.81           C
ATOM   3941  O   ALA E 496      61.068 -18.818  31.955  1.00 46.81           O
ATOM   3942  N   CYS E 497      60.727 -16.675  32.559  1.00 70.08           N
ATOM   3943  CA  CYS E 497      59.328 -16.657  32.208  1.00 70.08           C
ATOM   3944  CB  CYS E 497      58.684 -15.297  32.550  1.00 70.08           C
ATOM   3945  SG  CYS E 497      56.895 -15.184  32.255  1.00 70.08           S
ATOM   3946  C   CYS E 497      59.130 -16.931  30.739  1.00 70.08           C
ATOM   3947  O   CYS E 497      59.898 -16.467  29.899  1.00 70.08           O
ATOM   3948  N   GLY E 498      58.069 -17.696  30.384  1.00 56.27           N
ATOM   3949  CA  GLY E 498      57.830 -18.024  28.997  1.00 56.27           C
ATOM   3950  C   GLY E 498      57.106 -16.866  28.384  1.00 56.27           C
ATOM   3951  O   GLY E 498      55.969 -16.980  27.925  1.00 56.27           O
ATOM   3952  N   SER E 499      57.796 -15.711  28.398  1.00103.36           N
ATOM   3953  CA  SER E 499      57.350 -14.415  27.979  1.00103.36           C
ATOM   3954  CB  SER E 499      57.962 -13.321  28.870  1.00103.36           C
ATOM   3955  OG  SER E 499      57.375 -12.062  28.587  1.00103.36           O
ATOM   3956  C   SER E 499      57.644 -14.059  26.538  1.00103.36           C
ATOM   3957  O   SER E 499      57.339 -12.939  26.134  1.00103.36           O
ATOM   3958  N   CYS E 500      58.194 -14.965  25.706  1.00 66.95           N
ATOM   3959  CA  CYS E 500      58.689 -14.596  24.399  1.00 66.95           C
ATOM   3960  CB  CYS E 500      59.146 -15.816  23.582  1.00 66.95           C
ATOM   3961  SG  CYS E 500      57.802 -17.007  23.301  1.00 66.95           S
ATOM   3962  C   CYS E 500      57.667 -13.856  23.578  1.00 66.95           C
ATOM   3963  O   CYS E 500      57.981 -12.827  22.983  1.00 66.95           O
ATOM   3964  N   TYR E 501      56.408 -14.315  23.560  1.00 77.85           N
ATOM   3965  CA  TYR E 501      55.395 -13.713  22.739  1.00 77.85           C
ATOM   3966  CB  TYR E 501      54.048 -14.443  22.862  1.00 77.85           C
ATOM   3967  CG  TYR E 501      53.606 -14.341  24.277  1.00 77.85           C
ATOM   3968  CD1 TYR E 501      54.093 -15.188  25.246  1.00 77.85           C
ATOM   3969  CD2 TYR E 501      52.690 -13.383  24.628  1.00 77.85           C
ATOM   3970  CE1 TYR E 501      53.668 -15.073  26.551  1.00 77.85           C
ATOM   3971  CE2 TYR E 501      52.266 -13.268  25.927  1.00 77.85           C
ATOM   3972  CZ  TYR E 501      52.750 -14.109  26.891  1.00 77.85           C
ATOM   3973  OH  TYR E 501      52.298 -13.970  28.219  1.00 77.85           O
ATOM   3974  C   TYR E 501      55.220 -12.265  23.116  1.00 77.85           C
ATOM   3975  O   TYR E 501      54.974 -11.423  22.252  1.00 77.85           O
ATOM   3976  N   ALA E 502      55.286 -11.945  24.421  1.00 45.27           N
ATOM   3977  CA  ALA E 502      55.138 -10.587  24.873  1.00 45.27           C
ATOM   3978  CB  ALA E 502      55.109 -10.479  26.406  1.00 45.27           C
ATOM   3979  C   ALA E 502      56.291  -9.746  24.389  1.00 45.27           C
ATOM   3980  O   ALA E 502      56.098  -8.620  23.934  1.00 45.27           O
ATOM   3981  N   PHE E 503      57.526 -10.275  24.484  1.00 58.48           N
ATOM   3982  CA  PHE E 503      58.689  -9.531  24.077  1.00 58.48           C
ATOM   3983  CB  PHE E 503      60.017 -10.245  24.383  1.00 58.48           C
ATOM   3984  CG  PHE E 503      60.322 -10.039  25.827  1.00 58.48           C
ATOM   3985  CD1 PHE E 503      59.742 -10.813  26.805  1.00 58.48           C
ATOM   3986  CD2 PHE E 503      61.207  -9.054  26.201  1.00 58.48           C
ATOM   3987  CE1 PHE E 503      60.041 -10.602  28.131  1.00 58.48           C
ATOM   3988  CE2 PHE E 503      61.510  -8.838  27.524  1.00 58.48           C
ATOM   3989  CZ  PHE E 503      60.924  -9.614  28.494  1.00 58.48           C
ATOM   3990  C   PHE E 503      58.643  -9.262  22.603  1.00 58.48           C
ATOM   3991  O   PHE E 503      58.918  -8.147  22.166  1.00 58.48           O
ATOM   3992  N   SER E 504      58.294 -10.276  21.795  1.00 39.61           N
ATOM   3993  CA  SER E 504      58.258 -10.086  20.371  1.00 39.61           C
ATOM   3994  CB  SER E 504      57.883 -11.365  19.611  1.00 39.61           C
ATOM   3995  OG  SER E 504      56.599 -11.808  20.025  1.00 39.61           O
ATOM   3996  C   SER E 504      57.238  -9.039  20.061  1.00 39.61           C
ATOM   3997  O   SER E 504      57.458  -8.160  19.229  1.00 39.61           O
ATOM   3998  N   SER E 505      56.092  -9.097  20.757  1.00 91.10           N
ATOM   3999  CA  SER E 505      55.001  -8.196  20.534  1.00 91.10           C
ATOM   4000  CB  SER E 505      53.832  -8.514  21.479  1.00 91.10           C
ATOM   4001  OG  SER E 505      52.752  -7.629  21.244  1.00 91.10           O
ATOM   4002  C   SER E 505      55.442  -6.783  20.801  1.00 91.10           C
ATOM   4003  O   SER E 505      55.239  -5.901  19.968  1.00 91.10           O
ATOM   4004  N   MET E 506      56.073  -6.534  21.968  1.00 61.14           N
ATOM   4005  CA  MET E 506      56.487  -5.207  22.334  1.00 61.14           C
ATOM   4006  CB  MET E 506      57.162  -5.130  23.712  1.00 61.14           C
ATOM   4007  CG  MET E 506      56.308  -5.655  24.867  1.00 61.14           C
ATOM   4008  SD  MET E 506      54.667  -4.893  25.048  1.00 61.14           S
ATOM   4009  CE  MET E 506      53.850  -5.982  23.847  1.00 61.14           C
ATOM   4010  C   MET E 506      57.521  -4.746  21.355  1.00 61.14           C
ATOM   4011  O   MET E 506      57.519  -3.591  20.936  1.00 61.14           O
ATOM   4012  N   ALA E 507      58.431  -5.655  20.957  1.00 36.67           N
ATOM   4013  CA  ALA E 507      59.508  -5.291  20.082  1.00 36.67           C
ATOM   4014  CB  ALA E 507      60.433  -6.467  19.731  1.00 36.67           C
ATOM   4015  C   ALA E 507      58.953  -4.784  18.787  1.00 36.67           C
ATOM   4016  O   ALA E 507      59.446  -3.796  18.246  1.00 36.67           O
ATOM   4017  N   MET E 508      57.919  -5.451  18.249  1.00 56.21           N
ATOM   4018  CA  MET E 508      57.363  -5.009  17.005  1.00 56.21           C
ATOM   4019  CB  MET E 508      56.232  -5.920  16.496  1.00 56.21           C
ATOM   4020  CG  MET E 508      55.613  -5.446  15.175  1.00 56.21           C
ATOM   4021  SD  MET E 508      54.702  -6.728  14.267  1.00 56.21           S
ATOM   4022  CE  MET E 508      53.538  -7.114  15.605  1.00 56.21           C
ATOM   4023  C   MET E 508      56.792  -3.630  17.174  1.00 56.21           C
ATOM   4024  O   MET E 508      57.083  -2.734  16.384  1.00 56.21           O
ATOM   4025  N   TYR E 509      56.014  -3.408  18.252  1.00 94.64           N
ATOM   4026  CA  TYR E 509      55.367  -2.136  18.476  1.00 94.64           C
ATOM   4027  CB  TYR E 509      54.725  -1.924  19.865  1.00 94.64           C
ATOM   4028  CG  TYR E 509      53.500  -2.690  20.217  1.00 94.64           C
ATOM   4029  CD1 TYR E 509      52.259  -2.163  19.939  1.00 94.64           C
ATOM   4030  CD2 TYR E 509      53.588  -3.899  20.865  1.00 94.64           C
ATOM   4031  CE1 TYR E 509      51.115  -2.841  20.283  1.00 94.64           C
ATOM   4032  CE2 TYR E 509      52.445  -4.582  21.212  1.00 94.64           C
ATOM   4033  CZ  TYR E 509      51.210  -4.053  20.921  1.00 94.64           C
ATOM   4034  OH  TYR E 509      50.036  -4.746  21.276  1.00 94.64           O
ATOM   4035  C   TYR E 509      56.394  -1.055  18.601  1.00 94.64           C
ATOM   4036  O   TYR E 509      56.201   0.056  18.111  1.00 94.64           O
ATOM   4037  N   GLU E 510      57.475  -1.337  19.353  1.00 58.64           N
ATOM   4038  CA  GLU E 510      58.457  -0.334  19.665  1.00 58.64           C
ATOM   4039  CB  GLU E 510      59.505  -0.827  20.674  1.00 58.64           C
ATOM   4040  CG  GLU E 510      58.906  -1.056  22.061  1.00 58.64           C
ATOM   4041  CD  GLU E 510      59.951  -1.730  22.931  1.00 58.64           C
ATOM   4042  OE1 GLU E 510      61.161  -1.416  22.772  1.00 58.64           O
ATOM   4043  OE2 GLU E 510      59.547  -2.574  23.773  1.00 58.64           O
ATOM   4044  C   GLU E 510      59.181   0.126  18.435  1.00 58.64           C
ATOM   4045  O   GLU E 510      59.432   1.320  18.279  1.00 58.64           O
ATOM   4046  N   ALA E 511      59.569  -0.812  17.547  1.00 46.57           N
ATOM   4047  CA  ALA E 511      60.273  -0.453  16.347  1.00 46.57           C
ATOM   4048  CB  ALA E 511      60.719  -1.687  15.542  1.00 46.57           C
ATOM   4049  C   ALA E 511      59.374   0.342  15.447  1.00 46.57           C
ATOM   4050  O   ALA E 511      59.755   1.390  14.928  1.00 46.57           O
ATOM   4051  N   ARG E 512      58.128  -0.130  15.273  1.00 83.94           N
ATOM   4052  CA  ARG E 512      57.210   0.495  14.363  1.00 83.94           C
ATOM   4053  CB  ARG E 512      55.885  -0.261  14.200  1.00 83.94           C
ATOM   4054  CG  ARG E 512      56.042  -1.523  13.355  1.00 83.94           C
ATOM   4055  CD  ARG E 512      54.731  -2.270  13.119  1.00 83.94           C
ATOM   4056  NE  ARG E 512      55.035  -3.436  12.244  1.00 83.94           N
ATOM   4057  CZ  ARG E 512      54.240  -3.697  11.166  1.00 83.94           C
ATOM   4058  NH1 ARG E 512      53.193  -2.870  10.876  1.00 83.94           N
ATOM   4059  NH2 ARG E 512      54.488  -4.787  10.382  1.00 83.94           N
ATOM   4060  C   ARG E 512      56.904   1.877  14.819  1.00 83.94           C
ATOM   4061  O   ARG E 512      56.693   2.775  14.008  1.00 83.94           O
ATOM   4062  N   LEU E 513      56.842   2.077  16.138  1.00108.94           N
ATOM   4063  CA  LEU E 513      56.577   3.370  16.680  1.00108.94           C
ATOM   4064  CB  LEU E 513      56.544   3.281  18.228  1.00108.94           C
ATOM   4065  CG  LEU E 513      56.127   4.545  19.000  1.00108.94           C
ATOM   4066  CD1 LEU E 513      56.139   4.303  20.520  1.00108.94           C
ATOM   4067  CD2 LEU E 513      56.987   5.740  18.611  1.00108.94           C
ATOM   4068  C   LEU E 513      57.714   4.234  16.226  1.00108.94           C
ATOM   4069  O   LEU E 513      57.511   5.376  15.814  1.00108.94           O
ATOM   4070  N   ARG E 514      58.950   3.705  16.300  1.00116.89           N
ATOM   4071  CA  ARG E 514      60.104   4.481  15.956  1.00116.89           C
ATOM   4072  CB  ARG E 514      61.420   3.726  16.126  1.00116.89           C
ATOM   4073  CG  ARG E 514      61.819   3.598  17.582  1.00116.89           C
ATOM   4074  CD  ARG E 514      63.304   3.314  17.757  1.00116.89           C
ATOM   4075  NE  ARG E 514      63.555   3.448  19.211  1.00116.89           N
ATOM   4076  CZ  ARG E 514      63.323   2.374  20.013  1.00116.89           C
ATOM   4077  NH1 ARG E 514      63.013   1.171  19.449  1.00116.89           N
ATOM   4078  NH2 ARG E 514      63.386   2.503  21.370  1.00116.89           N
ATOM   4079  C   ARG E 514      60.065   4.887  14.525  1.00116.89           C
ATOM   4080  O   ARG E 514      60.240   6.062  14.210  1.00116.89           O
ATOM   4081  N   VAL E 515      59.820   3.929  13.615  1.00102.28           N
ATOM   4082  CA  VAL E 515      59.844   4.254  12.220  1.00102.28           C
ATOM   4083  CB  VAL E 515      59.619   3.078  11.302  1.00102.28           C
ATOM   4084  CG1 VAL E 515      58.203   2.510  11.522  1.00102.28           C
ATOM   4085  CG2 VAL E 515      59.892   3.541   9.858  1.00102.28           C
ATOM   4086  C   VAL E 515      58.779   5.258  11.935  1.00102.28           C
ATOM   4087  O   VAL E 515      59.011   6.230  11.219  1.00102.28           O
ATOM   4088  N   LEU E 516      57.582   5.077  12.517  1.00 76.92           N
ATOM   4089  CA  LEU E 516      56.507   5.948  12.168  1.00 76.92           C
ATOM   4090  CB  LEU E 516      55.185   5.568  12.863  1.00 76.92           C
ATOM   4091  CG  LEU E 516      54.725   4.106  12.651  1.00 76.92           C
ATOM   4092  CD1 LEU E 516      53.385   3.853  13.353  1.00 76.92           C
ATOM   4093  CD2 LEU E 516      54.733   3.666  11.178  1.00 76.92           C
ATOM   4094  C   LEU E 516      56.860   7.359  12.556  1.00 76.92           C
ATOM   4095  O   LEU E 516      56.623   8.295  11.798  1.00 76.92           O
ATOM   4096  N   SER E 517      57.414   7.535  13.767  1.00 87.77           N
ATOM   4097  CA  SER E 517      57.806   8.773  14.396  1.00 87.77           C
ATOM   4098  CB  SER E 517      57.852   8.619  15.931  1.00 87.77           C
ATOM   4099  OG  SER E 517      58.778   7.607  16.304  1.00 87.77           O
ATOM   4100  C   SER E 517      59.146   9.274  13.940  1.00 87.77           C
ATOM   4101  O   SER E 517      59.546  10.372  14.327  1.00 87.77           O
ATOM   4102  N   LYS E 518      59.873   8.494  13.120  1.00101.29           N
ATOM   4103  CA  LYS E 518      61.191   8.875  12.695  1.00101.29           C
ATOM   4104  CB  LYS E 518      61.217  10.141  11.801  1.00101.29           C
ATOM   4105  CG  LYS E 518      62.428  10.197  10.854  1.00101.29           C
ATOM   4106  CD  LYS E 518      62.305  11.220   9.715  1.00101.29           C
ATOM   4107  CE  LYS E 518      63.230  10.939   8.525  1.00101.29           C
ATOM   4108  NZ  LYS E 518      62.774   9.726   7.800  1.00101.29           N
ATOM   4109  C   LYS E 518      61.995   9.097  13.937  1.00101.29           C
ATOM   4110  O   LYS E 518      62.688  10.100  14.095  1.00101.29           O
ATOM   4111  N   ASN E 519      61.868   8.125  14.862  1.00 81.52           N
ATOM   4112  CA  ASN E 519      62.553   8.038  16.121  1.00 81.52           C
ATOM   4113  CB  ASN E 519      64.084   7.911  15.970  1.00 81.52           C
ATOM   4114  CG  ASN E 519      64.442   6.685  15.119  1.00 81.52           C
ATOM   4115  OD1 ASN E 519      64.045   5.555  15.403  1.00 81.52           O
ATOM   4116  ND2 ASN E 519      65.224   6.923  14.031  1.00 81.52           N
ATOM   4117  C   ASN E 519      62.217   9.235  16.968  1.00 81.52           C
ATOM   4118  O   ASN E 519      62.951   9.561  17.901  1.00 81.52           O
ATOM   4119  N   SER E 520      61.088   9.922  16.682  1.00 99.50           N
ATOM   4120  CA  SER E 520      60.716  11.046  17.494  1.00 99.50           C
ATOM   4121  CB  SER E 520      59.621  11.955  16.876  1.00 99.50           C
ATOM   4122  OG  SER E 520      58.384  11.278  16.707  1.00 99.50           O
ATOM   4123  C   SER E 520      60.271  10.547  18.836  1.00 99.50           C
ATOM   4124  O   SER E 520      60.489  11.214  19.848  1.00 99.50           O
ATOM   4125  N   VAL E 521      59.621   9.362  18.882  1.00149.22           N
ATOM   4126  CA  VAL E 521      59.254   8.771  20.142  1.00149.22           C
ATOM   4127  CB  VAL E 521      57.777   8.918  20.460  1.00149.22           C
ATOM   4128  CG1 VAL E 521      56.941   8.590  19.219  1.00149.22           C
ATOM   4129  CG2 VAL E 521      57.422   8.095  21.711  1.00149.22           C
ATOM   4130  C   VAL E 521      59.770   7.350  20.182  1.00149.22           C
ATOM   4131  O   VAL E 521      59.516   6.542  19.292  1.00149.22           O
ATOM   4132  N   LYS E 522      60.662   7.105  21.171  1.00226.71           N
ATOM   4133  CA  LYS E 522      61.429   5.927  21.537  1.00226.71           C
ATOM   4134  CB  LYS E 522      62.855   6.244  22.020  1.00226.71           C
ATOM   4135  CG  LYS E 522      62.916   7.033  23.326  1.00226.71           C
ATOM   4136  CD  LYS E 522      62.187   8.372  23.239  1.00226.71           C
ATOM   4137  CE  LYS E 522      62.361   9.251  24.477  1.00226.71           C
ATOM   4138  NZ  LYS E 522      61.255  10.229  24.550  1.00226.71           N
ATOM   4139  C   LYS E 522      60.833   4.959  22.533  1.00226.71           C
ATOM   4140  O   LYS E 522      61.572   4.098  23.006  1.00226.71           O
ATOM   4141  N   ARG E 523      59.579   5.111  22.994  1.00193.28           N
ATOM   4142  CA  ARG E 523      59.102   4.371  24.143  1.00193.28           C
ATOM   4143  CB  ARG E 523      57.599   4.524  24.416  1.00193.28           C
ATOM   4144  CG  ARG E 523      57.163   3.827  25.706  1.00193.28           C
ATOM   4145  CD  ARG E 523      55.697   4.081  26.038  1.00193.28           C
ATOM   4146  NE  ARG E 523      55.510   5.553  25.946  1.00193.28           N
ATOM   4147  CZ  ARG E 523      54.267   6.070  25.735  1.00193.28           C
ATOM   4148  NH1 ARG E 523      53.179   5.246  25.702  1.00193.28           N
ATOM   4149  NH2 ARG E 523      54.120   7.413  25.549  1.00193.28           N
ATOM   4150  C   ARG E 523      59.399   2.902  24.159  1.00193.28           C
ATOM   4151  O   ARG E 523      59.478   2.224  23.137  1.00193.28           O
ATOM   4152  N   VAL E 524      59.623   2.394  25.394  1.00106.67           N
ATOM   4153  CA  VAL E 524      59.833   1.000  25.659  1.00106.67           C
ATOM   4154  CB  VAL E 524      61.029   0.733  26.522  1.00106.67           C
ATOM   4155  CG1 VAL E 524      62.292   0.947  25.673  1.00106.67           C
ATOM   4156  CG2 VAL E 524      60.971   1.691  27.723  1.00106.67           C
ATOM   4157  C   VAL E 524      58.589   0.523  26.348  1.00106.67           C
ATOM   4158  O   VAL E 524      58.203   1.038  27.396  1.00106.67           O
ATOM   4159  N   MET E 525      57.925  -0.478  25.745  1.00 94.50           N
ATOM   4160  CA  MET E 525      56.667  -0.989  26.219  1.00 94.50           C
ATOM   4161  CB  MET E 525      55.876  -1.686  25.101  1.00 94.50           C
ATOM   4162  CG  MET E 525      55.603  -0.739  23.935  1.00 94.50           C
ATOM   4163  SD  MET E 525      54.666   0.742  24.410  1.00 94.50           S
ATOM   4164  CE  MET E 525      53.048  -0.057  24.227  1.00 94.50           C
ATOM   4165  C   MET E 525      56.913  -1.989  27.302  1.00 94.50           C
ATOM   4166  O   MET E 525      58.034  -2.467  27.477  1.00 94.50           O
ATOM   4167  N   SER E 526      55.845  -2.339  28.063  1.00 64.07           N
ATOM   4168  CA  SER E 526      55.981  -3.227  29.189  1.00 64.07           C
ATOM   4169  CB  SER E 526      55.214  -2.703  30.414  1.00 64.07           C
ATOM   4170  OG  SER E 526      55.339  -3.603  31.502  1.00 64.07           O
ATOM   4171  C   SER E 526      55.445  -4.610  28.894  1.00 64.07           C
ATOM   4172  O   SER E 526      54.240  -4.810  28.744  1.00 64.07           O
ATOM   4173  N   PRO E 527      56.335  -5.572  28.817  1.00 87.83           N
ATOM   4174  CA  PRO E 527      55.954  -6.956  28.618  1.00 87.83           C
ATOM   4175  CD  PRO E 527      57.671  -5.306  28.311  1.00 87.83           C
ATOM   4176  CB  PRO E 527      57.241  -7.697  28.264  1.00 87.83           C
ATOM   4177  CG  PRO E 527      58.131  -6.611  27.637  1.00 87.83           C
ATOM   4178  C   PRO E 527      55.286  -7.524  29.828  1.00 87.83           C
ATOM   4179  O   PRO E 527      54.479  -8.446  29.705  1.00 87.83           O
ATOM   4180  N   GLN E 528      55.631  -7.001  31.017  1.00 62.07           N
ATOM   4181  CA  GLN E 528      55.134  -7.527  32.254  1.00 62.07           C
ATOM   4182  CB  GLN E 528      55.808  -6.897  33.481  1.00 62.07           C
ATOM   4183  CG  GLN E 528      55.394  -7.584  34.779  1.00 62.07           C
ATOM   4184  CD  GLN E 528      55.843  -9.035  34.680  1.00 62.07           C
ATOM   4185  OE1 GLN E 528      57.019  -9.324  34.471  1.00 62.07           O
ATOM   4186  NE2 GLN E 528      54.870  -9.976  34.821  1.00 62.07           N
ATOM   4187  C   GLN E 528      53.661  -7.302  32.381  1.00 62.07           C
ATOM   4188  O   GLN E 528      52.934  -8.175  32.852  1.00 62.07           O
ATOM   4189  N   ASP E 529      53.173  -6.123  31.952  1.00 89.62           N
ATOM   4190  CA  ASP E 529      51.781  -5.807  32.106  1.00 89.62           C
ATOM   4191  CB  ASP E 529      51.455  -4.430  31.493  1.00 89.62           C
ATOM   4192  CG  ASP E 529      50.012  -4.042  31.789  1.00 89.62           C
ATOM   4193  OD1 ASP E 529      49.201  -4.939  32.142  1.00 89.62           O
ATOM   4194  OD2 ASP E 529      49.702  -2.828  31.660  1.00 89.62           O
ATOM   4195  C   ASP E 529      50.999  -6.853  31.369  1.00 89.62           C
ATOM   4196  O   ASP E 529      49.979  -7.347  31.854  1.00 89.62           O
ATOM   4197  N   VAL E 530      51.467  -7.223  30.163  1.00 46.03           N
ATOM   4198  CA  VAL E 530      50.798  -8.218  29.377  1.00 46.03           C
ATOM   4199  CB  VAL E 530      51.449  -8.412  28.038  1.00 46.03           C
ATOM   4200  CG1 VAL E 530      50.814  -9.627  27.342  1.00 46.03           C
ATOM   4201  CG2 VAL E 530      51.313  -7.101  27.241  1.00 46.03           C
ATOM   4202  C   VAL E 530      50.833  -9.525  30.105  1.00 46.03           C
ATOM   4203  O   VAL E 530      49.824 -10.222  30.202  1.00 46.03           O
ATOM   4204  N   VAL E 531      52.004  -9.886  30.657  1.00 55.50           N
ATOM   4205  CA  VAL E 531      52.125 -11.150  31.332  1.00 55.50           C
ATOM   4206  CB  VAL E 531      53.504 -11.399  31.864  1.00 55.50           C
ATOM   4207  CG1 VAL E 531      53.475 -12.710  32.667  1.00 55.50           C
ATOM   4208  CG2 VAL E 531      54.505 -11.391  30.695  1.00 55.50           C
ATOM   4209  C   VAL E 531      51.198 -11.195  32.510  1.00 55.50           C
ATOM   4210  O   VAL E 531      50.549 -12.211  32.752  1.00 55.50           O
ATOM   4211  N   SER E 532      51.157 -10.118  33.317  1.00 76.84           N
ATOM   4212  CA  SER E 532      50.350 -10.126  34.510  1.00 76.84           C
ATOM   4213  CB  SER E 532      50.790  -9.055  35.521  1.00 76.84           C
ATOM   4214  OG  SER E 532      52.108  -9.328  35.974  1.00 76.84           O
ATOM   4215  C   SER E 532      48.876  -9.916  34.268  1.00 76.84           C
ATOM   4216  O   SER E 532      48.052 -10.604  34.868  1.00 76.84           O
ATOM   4217  N   CYS E 533      48.521  -8.864  33.499  1.00108.58           N
ATOM   4218  CA  CYS E 533      47.158  -8.437  33.288  1.00108.58           C
ATOM   4219  CB  CYS E 533      47.092  -6.903  33.152  1.00108.58           C
ATOM   4220  SG  CYS E 533      48.026  -6.058  34.481  1.00108.58           S
ATOM   4221  C   CYS E 533      46.364  -9.093  32.169  1.00108.58           C
ATOM   4222  O   CYS E 533      45.147  -9.224  32.284  1.00108.58           O
ATOM   4223  N   SER E 534      47.003  -9.510  31.053  1.00 81.54           N
ATOM   4224  CA  SER E 534      46.272  -9.916  29.868  1.00 81.54           C
ATOM   4225  CB  SER E 534      47.147  -9.910  28.605  1.00 81.54           C
ATOM   4226  OG  SER E 534      46.384 -10.318  27.481  1.00 81.54           O
ATOM   4227  C   SER E 534      45.619 -11.272  29.935  1.00 81.54           C
ATOM   4228  O   SER E 534      46.264 -12.298  30.150  1.00 81.54           O
ATOM   4229  N   GLU E 535      44.282 -11.278  29.710  1.00 94.79           N
ATOM   4230  CA  GLU E 535      43.423 -12.435  29.642  1.00 94.79           C
ATOM   4231  CB  GLU E 535      41.927 -12.104  29.856  1.00 94.79           C
ATOM   4232  CG  GLU E 535      41.619 -11.608  31.277  1.00 94.79           C
ATOM   4233  CD  GLU E 535      40.108 -11.540  31.490  1.00 94.79           C
ATOM   4234  OE1 GLU E 535      39.437 -12.596  31.338  1.00 94.79           O
ATOM   4235  OE2 GLU E 535      39.607 -10.432  31.817  1.00 94.79           O
ATOM   4236  C   GLU E 535      43.577 -13.140  28.317  1.00 94.79           C
ATOM   4237  O   GLU E 535      43.153 -14.286  28.162  1.00 94.79           O
ATOM   4238  N   TYR E 536      44.088 -12.417  27.300  1.00175.70           N
ATOM   4239  CA  TYR E 536      44.321 -12.880  25.957  1.00175.70           C
ATOM   4240  CB  TYR E 536      44.547 -11.774  24.915  1.00175.70           C
ATOM   4241  CG  TYR E 536      43.274 -10.999  24.808  1.00175.70           C
ATOM   4242  CD1 TYR E 536      42.066 -11.638  24.630  1.00175.70           C
ATOM   4243  CD2 TYR E 536      43.294  -9.625  24.834  1.00175.70           C
ATOM   4244  CE1 TYR E 536      40.896 -10.919  24.520  1.00175.70           C
ATOM   4245  CE2 TYR E 536      42.131  -8.902  24.720  1.00175.70           C
ATOM   4246  CZ  TYR E 536      40.928  -9.546  24.567  1.00175.70           C
ATOM   4247  OH  TYR E 536      39.738  -8.795  24.451  1.00175.70           O
ATOM   4248  C   TYR E 536      45.474 -13.844  25.906  1.00175.70           C
ATOM   4249  O   TYR E 536      45.731 -14.435  24.858  1.00175.70           O
ATOM   4250  N   ALA E 537      46.304 -13.889  26.969  1.00 78.32           N
ATOM   4251  CA  ALA E 537      47.454 -14.752  27.018  1.00 78.32           C
ATOM   4252  CB  ALA E 537      48.780 -13.991  26.853  1.00 78.32           C
ATOM   4253  C   ALA E 537      47.533 -15.450  28.356  1.00 78.32           C
ATOM   4254  O   ALA E 537      46.754 -15.201  29.273  1.00 78.32           O
ATOM   4255  N   GLN E 538      48.461 -16.425  28.415  1.00178.07           N
ATOM   4256  CA  GLN E 538      48.852 -17.341  29.458  1.00178.07           C
ATOM   4257  CB  GLN E 538      49.402 -18.658  28.887  1.00178.07           C
ATOM   4258  CG  GLN E 538      48.301 -19.532  28.271  1.00178.07           C
ATOM   4259  CD  GLN E 538      47.663 -18.788  27.101  1.00178.07           C
ATOM   4260  OE1 GLN E 538      48.349 -18.376  26.168  1.00178.07           O
ATOM   4261  NE2 GLN E 538      46.317 -18.594  27.154  1.00178.07           N
ATOM   4262  C   GLN E 538      49.795 -16.819  30.516  1.00178.07           C
ATOM   4263  O   GLN E 538      50.146 -17.582  31.413  1.00178.07           O
ATOM   4264  N   GLY E 539      50.373 -15.607  30.394  1.00 49.79           N
ATOM   4265  CA  GLY E 539      51.307 -15.188  31.411  1.00 49.79           C
ATOM   4266  C   GLY E 539      52.629 -15.813  31.072  1.00 49.79           C
ATOM   4267  O   GLY E 539      53.086 -15.719  29.938  1.00 49.79           O
ATOM   4268  N   CYS E 540      53.299 -16.427  32.066  1.00 80.46           N
ATOM   4269  CA  CYS E 540      54.561 -17.101  31.904  1.00 80.46           C
ATOM   4270  CB  CYS E 540      55.247 -17.460  33.231  1.00 80.46           C
ATOM   4271  SG  CYS E 540      56.075 -16.007  33.922  1.00 80.46           S
ATOM   4272  C   CYS E 540      54.369 -18.363  31.121  1.00 80.46           C
ATOM   4273  O   CYS E 540      55.336 -18.979  30.676  1.00 80.46           O
ATOM   4274  N   ALA E 541      53.108 -18.818  31.047  1.00 78.59           N
ATOM   4275  CA  ALA E 541      52.631 -19.989  30.364  1.00 78.59           C
ATOM   4276  CB  ALA E 541      51.152 -20.288  30.668  1.00 78.59           C
ATOM   4277  C   ALA E 541      52.770 -19.867  28.869  1.00 78.59           C
ATOM   4278  O   ALA E 541      52.746 -20.881  28.168  1.00 78.59           O
ATOM   4279  N   GLY E 542      52.778 -18.635  28.316  1.00 44.06           N
ATOM   4280  CA  GLY E 542      52.920 -18.493  26.886  1.00 44.06           C
ATOM   4281  C   GLY E 542      51.808 -17.622  26.372  1.00 44.06           C
ATOM   4282  O   GLY E 542      50.955 -17.174  27.137  1.00 44.06           O
ATOM   4283  N   GLY E 543      51.791 -17.368  25.040  1.00 34.60           N
ATOM   4284  CA  GLY E 543      50.782 -16.542  24.428  1.00 34.60           C
ATOM   4285  C   GLY E 543      51.115 -16.363  22.970  1.00 34.60           C
ATOM   4286  O   GLY E 543      52.064 -16.965  22.464  1.00 34.60           O
ATOM   4287  N   PHE E 544      50.322 -15.527  22.249  1.00 75.09           N
ATOM   4288  CA  PHE E 544      50.554 -15.321  20.836  1.00 75.09           C
ATOM   4289  CB  PHE E 544      49.513 -16.026  19.958  1.00 75.09           C
ATOM   4290  CG  PHE E 544      49.762 -17.478  20.141  1.00 75.09           C
ATOM   4291  CD1 PHE E 544      49.262 -18.140  21.237  1.00 75.09           C
ATOM   4292  CD2 PHE E 544      50.503 -18.172  19.215  1.00 75.09           C
ATOM   4293  CE1 PHE E 544      49.501 -19.484  21.402  1.00 75.09           C
ATOM   4294  CE2 PHE E 544      50.744 -19.514  19.374  1.00 75.09           C
ATOM   4295  CZ  PHE E 544      50.242 -20.171  20.471  1.00 75.09           C
ATOM   4296  C   PHE E 544      50.511 -13.855  20.489  1.00 75.09           C
ATOM   4297  O   PHE E 544      49.622 -13.114  20.909  1.00 75.09           O
ATOM   4298  N   PRO E 545      51.446 -13.450  19.661  1.00 82.13           N
ATOM   4299  CA  PRO E 545      51.577 -12.074  19.246  1.00 82.13           C
ATOM   4300  CD  PRO E 545      52.716 -14.153  19.598  1.00 82.13           C
ATOM   4301  CB  PRO E 545      52.869 -12.014  18.438  1.00 82.13           C
ATOM   4302  CG  PRO E 545      53.730 -13.124  19.071  1.00 82.13           C
ATOM   4303  C   PRO E 545      50.366 -11.525  18.554  1.00 82.13           C
ATOM   4304  O   PRO E 545      50.092 -10.333  18.691  1.00 82.13           O
ATOM   4305  N   TYR E 546      49.611 -12.361  17.824  1.00 71.16           N
ATOM   4306  CA  TYR E 546      48.439 -11.882  17.147  1.00 71.16           C
ATOM   4307  CB  TYR E 546      47.744 -13.021  16.376  1.00 71.16           C
ATOM   4308  CG  TYR E 546      46.517 -12.561  15.658  1.00 71.16           C
ATOM   4309  CD1 TYR E 546      45.316 -12.463  16.324  1.00 71.16           C
ATOM   4310  CD2 TYR E 546      46.555 -12.257  14.315  1.00 71.16           C
ATOM   4311  CE1 TYR E 546      44.175 -12.058  15.670  1.00 71.16           C
ATOM   4312  CE2 TYR E 546      45.417 -11.852  13.655  1.00 71.16           C
ATOM   4313  CZ  TYR E 546      44.224 -11.752  14.332  1.00 71.16           C
ATOM   4314  OH  TYR E 546      43.054 -11.340  13.659  1.00 71.16           O
ATOM   4315  C   TYR E 546      47.510 -11.343  18.202  1.00 71.16           C
ATOM   4316  O   TYR E 546      46.910 -10.285  18.028  1.00 71.16           O
ATOM   4317  N   LEU E 547      47.352 -12.072  19.325  1.00103.09           N
ATOM   4318  CA  LEU E 547      46.501 -11.661  20.409  1.00103.09           C
ATOM   4319  CB  LEU E 547      46.221 -12.779  21.421  1.00103.09           C
ATOM   4320  CG  LEU E 547      45.312 -13.886  20.867  1.00103.09           C
ATOM   4321  CD1 LEU E 547      45.053 -14.962  21.930  1.00103.09           C
ATOM   4322  CD2 LEU E 547      44.009 -13.301  20.300  1.00103.09           C
ATOM   4323  C   LEU E 547      47.059 -10.502  21.194  1.00103.09           C
ATOM   4324  O   LEU E 547      46.292  -9.768  21.813  1.00103.09           O
ATOM   4325  N   ILE E 548      48.390 -10.433  21.397  1.00121.59           N
ATOM   4326  CA  ILE E 548      48.929  -9.319  22.136  1.00121.59           C
ATOM   4327  CB  ILE E 548      50.007  -9.725  23.076  1.00121.59           C
ATOM   4328  CG1 ILE E 548      49.290 -10.586  24.126  1.00121.59           C
ATOM   4329  CG2 ILE E 548      50.704  -8.479  23.655  1.00121.59           C
ATOM   4330  CD1 ILE E 548      50.196 -11.377  25.041  1.00121.59           C
ATOM   4331  C   ILE E 548      49.311  -8.106  21.353  1.00121.59           C
ATOM   4332  O   ILE E 548      48.849  -7.003  21.643  1.00121.59           O
ATOM   4333  N   ALA E 549      50.159  -8.275  20.322  1.00 64.10           N
ATOM   4334  CA  ALA E 549      50.579  -7.127  19.578  1.00 64.10           C
ATOM   4335  CB  ALA E 549      51.537  -7.470  18.426  1.00 64.10           C
ATOM   4336  C   ALA E 549      49.353  -6.562  18.953  1.00 64.10           C
ATOM   4337  O   ALA E 549      49.222  -5.346  18.827  1.00 64.10           O
ATOM   4338  N   GLY E 550      48.498  -7.448  18.397  1.00 90.53           N
ATOM   4339  CA  GLY E 550      47.285  -6.974  17.792  1.00 90.53           C
ATOM   4340  C   GLY E 550      46.083  -6.727  18.680  1.00 90.53           C
ATOM   4341  O   GLY E 550      45.710  -5.593  18.965  1.00 90.53           O
ATOM   4342  N   LYS E 551      45.483  -7.821  19.201  1.00199.28           N
ATOM   4343  CA  LYS E 551      44.182  -7.776  19.829  1.00199.28           C
ATOM   4344  CB  LYS E 551      43.696  -9.224  20.032  1.00199.28           C
ATOM   4345  CG  LYS E 551      42.189  -9.484  19.996  1.00199.28           C
ATOM   4346  CD  LYS E 551      41.373  -9.037  21.198  1.00199.28           C
ATOM   4347  CE  LYS E 551      39.941  -9.569  21.134  1.00199.28           C
ATOM   4348  NZ  LYS E 551      39.288  -9.084  19.897  1.00199.28           N
ATOM   4349  C   LYS E 551      44.192  -7.047  21.143  1.00199.28           C
ATOM   4350  O   LYS E 551      43.427  -6.104  21.349  1.00199.28           O
ATOM   4351  N   TYR E 552      45.094  -7.445  22.058  1.00 86.71           N
ATOM   4352  CA  TYR E 552      45.155  -6.875  23.373  1.00 86.71           C
ATOM   4353  CB  TYR E 552      46.158  -7.659  24.258  1.00 86.71           C
ATOM   4354  CG  TYR E 552      46.229  -7.146  25.661  1.00 86.71           C
ATOM   4355  CD1 TYR E 552      45.247  -7.436  26.584  1.00 86.71           C
ATOM   4356  CD2 TYR E 552      47.314  -6.400  26.060  1.00 86.71           C
ATOM   4357  CE1 TYR E 552      45.342  -6.964  27.874  1.00 86.71           C
ATOM   4358  CE2 TYR E 552      47.415  -5.925  27.345  1.00 86.71           C
ATOM   4359  CZ  TYR E 552      46.426  -6.206  28.254  1.00 86.71           C
ATOM   4360  OH  TYR E 552      46.533  -5.718  29.573  1.00 86.71           O
ATOM   4361  C   TYR E 552      45.544  -5.435  23.232  1.00 86.71           C
ATOM   4362  O   TYR E 552      45.016  -4.563  23.921  1.00 86.71           O
ATOM   4363  N   GLY E 553      46.472  -5.140  22.305  1.00 34.99           N
ATOM   4364  CA  GLY E 553      46.900  -3.784  22.113  1.00 34.99           C
ATOM   4365  C   GLY E 553      45.729  -2.938  21.696  1.00 34.99           C
ATOM   4366  O   GLY E 553      45.589  -1.806  22.154  1.00 34.99           O
ATOM   4367  N   GLU E 554      44.875  -3.438  20.777  1.00 74.49           N
ATOM   4368  CA  GLU E 554      43.763  -2.657  20.305  1.00 74.49           C
ATOM   4369  CB  GLU E 554      43.063  -3.291  19.082  1.00 74.49           C
ATOM   4370  CG  GLU E 554      41.933  -2.435  18.489  1.00 74.49           C
ATOM   4371  CD  GLU E 554      41.328  -3.158  17.285  1.00 74.49           C
ATOM   4372  OE1 GLU E 554      40.739  -4.258  17.467  1.00 74.49           O
ATOM   4373  OE2 GLU E 554      41.453  -2.611  16.157  1.00 74.49           O
ATOM   4374  C   GLU E 554      42.715  -2.482  21.370  1.00 74.49           C
ATOM   4375  O   GLU E 554      42.217  -1.379  21.587  1.00 74.49           O
ATOM   4376  N   ASP E 555      42.319  -3.586  22.032  1.00125.30           N
ATOM   4377  CA  ASP E 555      41.260  -3.546  23.000  1.00125.30           C
ATOM   4378  CB  ASP E 555      40.819  -4.953  23.454  1.00125.30           C
ATOM   4379  CG  ASP E 555      40.176  -5.746  22.322  1.00125.30           C
ATOM   4380  OD1 ASP E 555      40.227  -5.300  21.145  1.00125.30           O
ATOM   4381  OD2 ASP E 555      39.629  -6.837  22.637  1.00125.30           O
ATOM   4382  C   ASP E 555      41.627  -2.837  24.277  1.00125.30           C
ATOM   4383  O   ASP E 555      40.891  -1.961  24.729  1.00125.30           O
ATOM   4384  N   PHE E 556      42.686  -3.321  24.968  1.00187.26           N
ATOM   4385  CA  PHE E 556      43.136  -2.775  26.226  1.00187.26           C
ATOM   4386  CB  PHE E 556      43.593  -3.880  27.191  1.00187.26           C
ATOM   4387  CG  PHE E 556      42.347  -4.648  27.479  1.00187.26           C
ATOM   4388  CD1 PHE E 556      41.474  -4.212  28.448  1.00187.26           C
ATOM   4389  CD2 PHE E 556      42.028  -5.777  26.759  1.00187.26           C
ATOM   4390  CE1 PHE E 556      40.316  -4.904  28.713  1.00187.26           C
ATOM   4391  CE2 PHE E 556      40.871  -6.474  27.021  1.00187.26           C
ATOM   4392  CZ  PHE E 556      40.012  -6.040  28.002  1.00187.26           C
ATOM   4393  C   PHE E 556      44.189  -1.705  26.160  1.00187.26           C
ATOM   4394  O   PHE E 556      44.134  -0.724  26.900  1.00187.26           O
ATOM   4395  N   GLY E 557      45.204  -1.879  25.290  1.00 41.47           N
ATOM   4396  CA  GLY E 557      46.295  -0.936  25.217  1.00 41.47           C
ATOM   4397  C   GLY E 557      47.473  -1.442  26.010  1.00 41.47           C
ATOM   4398  O   GLY E 557      47.344  -2.329  26.852  1.00 41.47           O
ATOM   4399  N   LEU E 558      48.670  -0.865  25.744  1.00106.45           N
ATOM   4400  CA  LEU E 558      49.887  -1.258  26.407  1.00106.45           C
ATOM   4401  CB  LEU E 558      50.971  -1.803  25.454  1.00106.45           C
ATOM   4402  CG  LEU E 558      50.624  -3.172  24.825  1.00106.45           C
ATOM   4403  CD1 LEU E 558      49.419  -3.075  23.878  1.00106.45           C
ATOM   4404  CD2 LEU E 558      51.846  -3.827  24.162  1.00106.45           C
ATOM   4405  C   LEU E 558      50.460  -0.077  27.136  1.00106.45           C
ATOM   4406  O   LEU E 558      50.256   1.069  26.742  1.00106.45           O
ATOM   4407  N   VAL E 559      51.199  -0.337  28.238  1.00 65.59           N
ATOM   4408  CA  VAL E 559      51.774   0.720  29.027  1.00 65.59           C
ATOM   4409  CB  VAL E 559      51.455   0.611  30.495  1.00 65.59           C
ATOM   4410  CG1 VAL E 559      49.924   0.569  30.656  1.00 65.59           C
ATOM   4411  CG2 VAL E 559      52.193  -0.599  31.095  1.00 65.59           C
ATOM   4412  C   VAL E 559      53.271   0.640  28.874  1.00 65.59           C
ATOM   4413  O   VAL E 559      53.807  -0.330  28.344  1.00 65.59           O
ATOM   4414  N   GLU E 560      53.992   1.693  29.302  1.00102.59           N
ATOM   4415  CA  GLU E 560      55.427   1.724  29.183  1.00102.59           C
ATOM   4416  CB  GLU E 560      56.011   3.148  29.217  1.00102.59           C
ATOM   4417  CG  GLU E 560      55.595   3.976  30.432  1.00102.59           C
ATOM   4418  CD  GLU E 560      56.133   5.382  30.208  1.00102.59           C
ATOM   4419  OE1 GLU E 560      56.937   5.560  29.254  1.00102.59           O
ATOM   4420  OE2 GLU E 560      55.744   6.299  30.980  1.00102.59           O
ATOM   4421  C   GLU E 560      56.065   0.884  30.253  1.00102.59           C
ATOM   4422  O   GLU E 560      55.434   0.517  31.243  1.00102.59           O
ATOM   4423  N   GLU E 561      57.359   0.549  30.047  1.00 84.41           N
ATOM   4424  CA  GLU E 561      58.108  -0.306  30.934  1.00 84.41           C
ATOM   4425  CB  GLU E 561      59.579  -0.471  30.519  1.00 84.41           C
ATOM   4426  CG  GLU E 561      60.369  -1.316  31.520  1.00 84.41           C
ATOM   4427  CD  GLU E 561      59.874  -2.742  31.371  1.00 84.41           C
ATOM   4428  OE1 GLU E 561      59.056  -2.977  30.441  1.00 84.41           O
ATOM   4429  OE2 GLU E 561      60.303  -3.614  32.172  1.00 84.41           O
ATOM   4430  C   GLU E 561      58.154   0.275  32.308  1.00 84.41           C
ATOM   4431  O   GLU E 561      57.992  -0.434  33.300  1.00 84.41           O
ATOM   4432  N   SER E 562      58.367   1.596  32.407  1.00 71.39           N
ATOM   4433  CA  SER E 562      58.503   2.203  33.696  1.00 71.39           C
ATOM   4434  CB  SER E 562      58.824   3.703  33.605  1.00 71.39           C
ATOM   4435  OG  SER E 562      58.957   4.252  34.906  1.00 71.39           O
ATOM   4436  C   SER E 562      57.223   2.048  34.470  1.00 71.39           C
ATOM   4437  O   SER E 562      57.241   2.016  35.701  1.00 71.39           O
ATOM   4438  N   CYS E 563      56.076   1.961  33.772  1.00 50.48           N
ATOM   4439  CA  CYS E 563      54.807   1.862  34.449  1.00 50.48           C
ATOM   4440  CB  CYS E 563      53.599   1.911  33.494  1.00 50.48           C
ATOM   4441  SG  CYS E 563      52.021   1.819  34.395  1.00 50.48           S
ATOM   4442  C   CYS E 563      54.736   0.570  35.194  1.00 50.48           C
ATOM   4443  O   CYS E 563      54.230   0.522  36.317  1.00 50.48           O
ATOM   4444  N   PHE E 564      55.203  -0.528  34.564  1.00130.66           N
ATOM   4445  CA  PHE E 564      55.153  -1.792  35.230  1.00130.66           C
ATOM   4446  CB  PHE E 564      53.862  -2.523  34.822  1.00130.66           C
ATOM   4447  CG  PHE E 564      53.655  -3.806  35.542  1.00130.66           C
ATOM   4448  CD1 PHE E 564      53.851  -3.918  36.899  1.00130.66           C
ATOM   4449  CD2 PHE E 564      53.170  -4.889  34.851  1.00130.66           C
ATOM   4450  CE1 PHE E 564      53.623  -5.112  37.543  1.00130.66           C
ATOM   4451  CE2 PHE E 564      52.937  -6.083  35.489  1.00130.66           C
ATOM   4452  CZ  PHE E 564      53.170  -6.199  36.838  1.00130.66           C
ATOM   4453  C   PHE E 564      56.399  -2.524  34.825  1.00130.66           C
ATOM   4454  O   PHE E 564      56.437  -3.187  33.791  1.00130.66           O
ATOM   4455  N   PRO E 565      57.408  -2.466  35.660  1.00 78.81           N
ATOM   4456  CA  PRO E 565      58.695  -3.020  35.326  1.00 78.81           C
ATOM   4457  CD  PRO E 565      57.524  -1.382  36.623  1.00 78.81           C
ATOM   4458  CB  PRO E 565      59.644  -2.570  36.432  1.00 78.81           C
ATOM   4459  CG  PRO E 565      59.032  -1.237  36.901  1.00 78.81           C
ATOM   4460  C   PRO E 565      58.623  -4.496  35.144  1.00 78.81           C
ATOM   4461  O   PRO E 565      57.727  -5.117  35.709  1.00 78.81           O
ATOM   4462  N   TYR E 566      59.557  -5.069  34.356  1.00 96.63           N
ATOM   4463  CA  TYR E 566      59.491  -6.466  34.032  1.00 96.63           C
ATOM   4464  CB  TYR E 566      60.224  -6.769  32.714  1.00 96.63           C
ATOM   4465  CG  TYR E 566      60.109  -8.216  32.404  1.00 96.63           C
ATOM   4466  CD1 TYR E 566      58.926  -8.740  31.934  1.00 96.63           C
ATOM   4467  CD2 TYR E 566      61.199  -9.037  32.559  1.00 96.63           C
ATOM   4468  CE1 TYR E 566      58.829 -10.079  31.640  1.00 96.63           C
ATOM   4469  CE2 TYR E 566      61.108 -10.375  32.265  1.00 96.63           C
ATOM   4470  CZ  TYR E 566      59.922 -10.895  31.806  1.00 96.63           C
ATOM   4471  OH  TYR E 566      59.832 -12.270  31.504  1.00 96.63           O
ATOM   4472  C   TYR E 566      60.059  -7.286  35.158  1.00 96.63           C
ATOM   4473  O   TYR E 566      61.188  -7.066  35.594  1.00 96.63           O
ATOM   4474  N   ASN E 567      59.190  -8.154  35.736  1.00110.48           N
ATOM   4475  CA  ASN E 567      59.462  -9.097  36.795  1.00110.48           C
ATOM   4476  CB  ASN E 567      58.224  -9.345  37.675  1.00110.48           C
ATOM   4477  CG  ASN E 567      58.644 -10.094  38.935  1.00110.48           C
ATOM   4478  OD1 ASN E 567      59.182 -11.199  38.872  1.00110.48           O
ATOM   4479  ND2 ASN E 567      58.393  -9.474  40.119  1.00110.48           N
ATOM   4480  C   ASN E 567      59.945 -10.433  36.305  1.00110.48           C
ATOM   4481  O   ASN E 567      60.857 -11.022  36.884  1.00110.48           O
ATOM   4482  N   GLY E 568      59.332 -10.954  35.218  1.00 35.94           N
ATOM   4483  CA  GLY E 568      59.664 -12.269  34.742  1.00 35.94           C
ATOM   4484  C   GLY E 568      58.861 -13.282  35.502  1.00 35.94           C
ATOM   4485  O   GLY E 568      59.239 -14.452  35.576  1.00 35.94           O
ATOM   4486  N   LYS E 569      57.727 -12.861  36.098  1.00 85.16           N
ATOM   4487  CA  LYS E 569      56.937 -13.795  36.847  1.00 85.16           C
ATOM   4488  CB  LYS E 569      57.244 -13.769  38.351  1.00 85.16           C
ATOM   4489  CG  LYS E 569      58.676 -14.203  38.670  1.00 85.16           C
ATOM   4490  CD  LYS E 569      59.117 -13.848  40.091  1.00 85.16           C
ATOM   4491  CE  LYS E 569      60.532 -14.320  40.438  1.00 85.16           C
ATOM   4492  NZ  LYS E 569      61.529 -13.301  40.037  1.00 85.16           N
ATOM   4493  C   LYS E 569      55.479 -13.470  36.679  1.00 85.16           C
ATOM   4494  O   LYS E 569      55.091 -12.469  36.084  1.00 85.16           O
ATOM   4495  N   ASP E 570      54.652 -14.357  37.257  1.00112.14           N
ATOM   4496  CA  ASP E 570      53.217 -14.442  37.322  1.00112.14           C
ATOM   4497  CB  ASP E 570      52.732 -15.800  37.860  1.00112.14           C
ATOM   4498  CG  ASP E 570      53.015 -16.858  36.802  1.00112.14           C
ATOM   4499  OD1 ASP E 570      53.101 -16.481  35.602  1.00112.14           O
ATOM   4500  OD2 ASP E 570      53.147 -18.054  37.177  1.00112.14           O
ATOM   4501  C   ASP E 570      52.673 -13.386  38.241  1.00112.14           C
ATOM   4502  O   ASP E 570      51.566 -13.536  38.759  1.00112.14           O
ATOM   4503  N   GLU E 571      53.498 -12.376  38.577  1.00135.55           N
ATOM   4504  CA  GLU E 571      53.147 -11.316  39.490  1.00135.55           C
ATOM   4505  CB  GLU E 571      54.058 -10.089  39.327  1.00135.55           C
ATOM   4506  CG  GLU E 571      53.723  -8.942  40.276  1.00135.55           C
ATOM   4507  CD  GLU E 571      54.267  -9.333  41.638  1.00135.55           C
ATOM   4508  OE1 GLU E 571      54.924 -10.406  41.720  1.00135.55           O
ATOM   4509  OE2 GLU E 571      54.035  -8.571  42.612  1.00135.55           O
ATOM   4510  C   GLU E 571      51.744 -10.847  39.234  1.00135.55           C
ATOM   4511  O   GLU E 571      51.198 -10.985  38.145  1.00135.55           O
ATOM   4512  N   PRO E 572      51.137 -10.331  40.277  1.00 81.60           N
ATOM   4513  CA  PRO E 572      49.791  -9.839  40.173  1.00 81.60           C
ATOM   4514  CD  PRO E 572      51.437 -10.780  41.624  1.00 81.60           C
ATOM   4515  CB  PRO E 572      49.264  -9.710  41.605  1.00 81.60           C
ATOM   4516  CG  PRO E 572      50.496  -9.939  42.501  1.00 81.60           C
ATOM   4517  C   PRO E 572      49.734  -8.578  39.378  1.00 81.60           C
ATOM   4518  O   PRO E 572      50.747  -7.892  39.252  1.00 81.60           O
ATOM   4519  N   CYS E 573      48.548  -8.266  38.827  1.00 59.86           N
ATOM   4520  CA  CYS E 573      48.383  -7.116  37.994  1.00 59.86           C
ATOM   4521  CB  CYS E 573      47.080  -7.216  37.161  1.00 59.86           C
ATOM   4522  SG  CYS E 573      46.739  -5.819  36.044  1.00 59.86           S
ATOM   4523  C   CYS E 573      48.339  -5.917  38.888  1.00 59.86           C
ATOM   4524  O   CYS E 573      47.273  -5.486  39.323  1.00 59.86           O
ATOM   4525  N   LYS E 574      49.527  -5.361  39.205  1.00132.24           N
ATOM   4526  CA  LYS E 574      49.606  -4.171  39.999  1.00132.24           C
ATOM   4527  CB  LYS E 574      50.042  -4.399  41.454  1.00132.24           C
ATOM   4528  CG  LYS E 574      50.117  -3.080  42.218  1.00132.24           C
ATOM   4529  CD  LYS E 574      48.776  -2.350  42.302  1.00132.24           C
ATOM   4530  CE  LYS E 574      48.919  -0.875  42.681  1.00132.24           C
ATOM   4531  NZ  LYS E 574      49.651  -0.753  43.960  1.00132.24           N
ATOM   4532  C   LYS E 574      50.620  -3.292  39.360  1.00132.24           C
ATOM   4533  O   LYS E 574      51.781  -3.664  39.198  1.00132.24           O
ATOM   4534  N   GLU E 575      50.197  -2.074  38.992  1.00159.36           N
ATOM   4535  CA  GLU E 575      51.072  -1.212  38.276  1.00159.36           C
ATOM   4536  CB  GLU E 575      51.401  -1.770  36.880  1.00159.36           C
ATOM   4537  CG  GLU E 575      50.170  -2.280  36.124  1.00159.36           C
ATOM   4538  CD  GLU E 575      50.621  -2.723  34.744  1.00159.36           C
ATOM   4539  OE1 GLU E 575      51.025  -1.836  33.945  1.00159.36           O
ATOM   4540  OE2 GLU E 575      50.576  -3.952  34.473  1.00159.36           O
ATOM   4541  C   GLU E 575      50.372   0.079  38.124  1.00159.36           C
ATOM   4542  O   GLU E 575      49.956   0.670  39.124  1.00159.36           O
ATOM   4543  N   THR E 576      50.152   0.442  36.837  1.00261.23           N
ATOM   4544  CA  THR E 576      49.707   1.710  36.352  1.00261.23           C
ATOM   4545  CB  THR E 576      48.215   1.763  36.118  1.00261.23           C
ATOM   4546  OG1 THR E 576      47.842   3.023  35.580  1.00261.23           O
ATOM   4547  CG2 THR E 576      47.451   1.465  37.425  1.00261.23           C
ATOM   4548  C   THR E 576      50.132   2.703  37.359  1.00261.23           C
ATOM   4549  O   THR E 576      49.333   3.334  38.049  1.00261.23           O
ATOM   4550  N   LYS E 577      51.469   2.817  37.487  1.00170.22           N
ATOM   4551  CA  LYS E 577      51.953   3.762  38.428  1.00170.22           C
ATOM   4552  CB  LYS E 577      53.486   3.833  38.512  1.00170.22           C
ATOM   4553  CG  LYS E 577      53.977   4.858  39.537  1.00170.22           C
ATOM   4554  CD  LYS E 577      55.436   4.679  39.963  1.00170.22           C
ATOM   4555  CE  LYS E 577      56.451   5.307  39.008  1.00170.22           C
ATOM   4556  NZ  LYS E 577      57.818   5.121  39.542  1.00170.22           N
ATOM   4557  C   LYS E 577      51.452   5.067  37.920  1.00170.22           C
ATOM   4558  O   LYS E 577      51.798   5.501  36.826  1.00170.22           O
ATOM   4559  N   SER E 578      50.583   5.730  38.692  1.00157.87           N
ATOM   4560  CA  SER E 578      50.027   6.941  38.174  1.00157.87           C
ATOM   4561  CB  SER E 578      51.079   7.991  37.758  1.00157.87           C
ATOM   4562  OG  SER E 578      50.441   9.171  37.289  1.00157.87           O
ATOM   4563  C   SER E 578      49.194   6.570  36.986  1.00157.87           C
ATOM   4564  O   SER E 578      49.075   5.404  36.618  1.00157.87           O
ATOM   4565  N   LYS E 579      48.539   7.555  36.361  1.00182.60           N
ATOM   4566  CA  LYS E 579      47.766   7.196  35.213  1.00182.60           C
ATOM   4567  CB  LYS E 579      46.885   8.353  34.746  1.00182.60           C
ATOM   4568  CG  LYS E 579      46.061   8.922  35.900  1.00182.60           C
ATOM   4569  CD  LYS E 579      45.540  10.327  35.622  1.00182.60           C
ATOM   4570  CE  LYS E 579      46.664  11.354  35.464  1.00182.60           C
ATOM   4571  NZ  LYS E 579      47.336  11.606  36.761  1.00182.60           N
ATOM   4572  C   LYS E 579      48.778   6.927  34.153  1.00182.60           C
ATOM   4573  O   LYS E 579      49.499   7.830  33.731  1.00182.60           O
ATOM   4574  N   CYS E 580      48.866   5.670  33.689  1.00 50.46           N
ATOM   4575  CA  CYS E 580      49.874   5.388  32.716  1.00 50.46           C
ATOM   4576  CB  CYS E 580      50.499   3.979  32.860  1.00 50.46           C
ATOM   4577  SG  CYS E 580      51.367   3.746  34.448  1.00 50.46           S
ATOM   4578  C   CYS E 580      49.242   5.499  31.367  1.00 50.46           C
ATOM   4579  O   CYS E 580      48.130   5.023  31.145  1.00 50.46           O
ATOM   4580  N   ARG E 581      49.939   6.168  30.431  1.00125.71           N
ATOM   4581  CA  ARG E 581      49.427   6.307  29.102  1.00125.71           C
ATOM   4582  CB  ARG E 581      50.263   7.248  28.219  1.00125.71           C
ATOM   4583  CG  ARG E 581      50.165   8.719  28.624  1.00125.71           C
ATOM   4584  CD  ARG E 581      50.676   8.963  30.041  1.00125.71           C
ATOM   4585  NE  ARG E 581      50.717  10.427  30.315  1.00125.71           N
ATOM   4586  CZ  ARG E 581      51.601  10.844  31.266  1.00125.71           C
ATOM   4587  NH1 ARG E 581      52.455   9.931  31.813  1.00125.71           N
ATOM   4588  NH2 ARG E 581      51.628  12.145  31.676  1.00125.71           N
ATOM   4589  C   ARG E 581      49.445   4.951  28.482  1.00125.71           C
ATOM   4590  O   ARG E 581      50.307   4.125  28.786  1.00125.71           O
ATOM   4591  N   ARG E 582      48.448   4.672  27.620  1.00126.81           N
ATOM   4592  CA  ARG E 582      48.408   3.385  26.992  1.00126.81           C
ATOM   4593  CB  ARG E 582      47.171   2.559  27.366  1.00126.81           C
ATOM   4594  CG  ARG E 582      47.199   2.079  28.822  1.00126.81           C
ATOM   4595  CD  ARG E 582      45.979   1.241  29.209  1.00126.81           C
ATOM   4596  NE  ARG E 582      46.340  -0.209  29.149  1.00126.81           N
ATOM   4597  CZ  ARG E 582      46.640  -0.891  30.296  1.00126.81           C
ATOM   4598  NH1 ARG E 582      46.753  -0.223  31.480  1.00126.81           N
ATOM   4599  NH2 ARG E 582      46.783  -2.249  30.281  1.00126.81           N
ATOM   4600  C   ARG E 582      48.419   3.567  25.507  1.00126.81           C
ATOM   4601  O   ARG E 582      47.773   4.454  24.952  1.00126.81           O
ATOM   4602  N   HIS E 583      49.175   2.682  24.836  1.00137.64           N
ATOM   4603  CA  HIS E 583      49.403   2.680  23.420  1.00137.64           C
ATOM   4604  ND1 HIS E 583      52.390   3.612  21.721  1.00137.64           N
ATOM   4605  CG  HIS E 583      51.469   2.603  21.888  1.00137.64           C
ATOM   4606  CB  HIS E 583      50.860   2.261  23.200  1.00137.64           C
ATOM   4607  NE2 HIS E 583      52.145   2.630  19.742  1.00137.64           N
ATOM   4608  CD2 HIS E 583      51.326   2.017  20.672  1.00137.64           C
ATOM   4609  CE1 HIS E 583      52.764   3.582  20.418  1.00137.64           C
ATOM   4610  C   HIS E 583      48.509   1.612  22.838  1.00137.64           C
ATOM   4611  O   HIS E 583      48.429   0.516  23.389  1.00137.64           O
ATOM   4612  N   SER E 584      47.812   1.890  21.707  1.00 55.59           N
ATOM   4613  CA  SER E 584      46.937   0.888  21.143  1.00 55.59           C
ATOM   4614  CB  SER E 584      45.444   1.263  21.130  1.00 55.59           C
ATOM   4615  OG  SER E 584      44.923   1.225  22.450  1.00 55.59           O
ATOM   4616  C   SER E 584      47.341   0.608  19.724  1.00 55.59           C
ATOM   4617  O   SER E 584      48.167   1.316  19.152  1.00 55.59           O
ATOM   4618  N   THR E 585      46.778  -0.473  19.135  1.00118.90           N
ATOM   4619  CA  THR E 585      47.081  -0.876  17.786  1.00118.90           C
ATOM   4620  CB  THR E 585      47.478  -2.310  17.703  1.00118.90           C
ATOM   4621  OG1 THR E 585      46.449  -3.118  18.255  1.00118.90           O
ATOM   4622  CG2 THR E 585      48.786  -2.498  18.488  1.00118.90           C
ATOM   4623  C   THR E 585      45.859  -0.676  16.921  1.00118.90           C
ATOM   4624  O   THR E 585      44.779  -1.196  17.195  1.00118.90           O
ATOM   4625  N   THR E 586      46.028   0.105  15.834  1.00119.86           N
ATOM   4626  CA  THR E 586      44.986   0.463  14.902  1.00119.86           C
ATOM   4627  CB  THR E 586      45.399   1.476  13.866  1.00119.86           C
ATOM   4628  OG1 THR E 586      46.005   2.599  14.476  1.00119.86           O
ATOM   4629  CG2 THR E 586      44.131   1.942  13.116  1.00119.86           C
ATOM   4630  C   THR E 586      44.590  -0.731  14.086  1.00119.86           C
ATOM   4631  O   THR E 586      43.461  -0.798  13.598  1.00119.86           O
ATOM   4632  N   ASN E 587      45.541  -1.657  13.831  1.00105.40           N
ATOM   4633  CA  ASN E 587      45.215  -2.775  12.991  1.00105.40           C
ATOM   4634  CB  ASN E 587      45.295  -2.442  11.495  1.00105.40           C
ATOM   4635  CG  ASN E 587      44.809  -3.668  10.744  1.00105.40           C
ATOM   4636  OD1 ASN E 587      43.934  -4.390  11.220  1.00105.40           O
ATOM   4637  ND2 ASN E 587      45.404  -3.927   9.549  1.00105.40           N
ATOM   4638  C   ASN E 587      46.196  -3.879  13.226  1.00105.40           C
ATOM   4639  O   ASN E 587      47.307  -3.638  13.695  1.00105.40           O
ATOM   4640  N   TYR E 588      45.776  -5.137  12.957  1.00 89.27           N
ATOM   4641  CA  TYR E 588      46.666  -6.266  13.039  1.00 89.27           C
ATOM   4642  CB  TYR E 588      46.837  -6.852  14.457  1.00 89.27           C
ATOM   4643  CG  TYR E 588      45.487  -7.122  15.028  1.00 89.27           C
ATOM   4644  CD1 TYR E 588      44.742  -6.068  15.503  1.00 89.27           C
ATOM   4645  CD2 TYR E 588      44.971  -8.395  15.118  1.00 89.27           C
ATOM   4646  CE1 TYR E 588      43.493  -6.261  16.040  1.00 89.27           C
ATOM   4647  CE2 TYR E 588      43.720  -8.595  15.657  1.00 89.27           C
ATOM   4648  CZ  TYR E 588      42.979  -7.531  16.116  1.00 89.27           C
ATOM   4649  OH  TYR E 588      41.697  -7.744  16.665  1.00 89.27           O
ATOM   4650  C   TYR E 588      46.159  -7.360  12.150  1.00 89.27           C
ATOM   4651  O   TYR E 588      44.955  -7.485  11.924  1.00 89.27           O
ATOM   4652  N   TYR E 589      47.085  -8.161  11.580  1.00123.61           N
ATOM   4653  CA  TYR E 589      46.691  -9.290  10.782  1.00123.61           C
ATOM   4654  CB  TYR E 589      46.176  -8.911   9.378  1.00123.61           C
ATOM   4655  CG  TYR E 589      47.210  -8.115   8.654  1.00123.61           C
ATOM   4656  CD1 TYR E 589      48.236  -8.727   7.969  1.00123.61           C
ATOM   4657  CD2 TYR E 589      47.143  -6.739   8.651  1.00123.61           C
ATOM   4658  CE1 TYR E 589      49.178  -7.979   7.301  1.00123.61           C
ATOM   4659  CE2 TYR E 589      48.082  -5.985   7.986  1.00123.61           C
ATOM   4660  CZ  TYR E 589      49.103  -6.607   7.309  1.00123.61           C
ATOM   4661  OH  TYR E 589      50.071  -5.840   6.624  1.00123.61           O
ATOM   4662  C   TYR E 589      47.853 -10.229  10.629  1.00123.61           C
ATOM   4663  O   TYR E 589      49.002  -9.867  10.875  1.00123.61           O
ATOM   4664  N   TYR E 590      47.573 -11.489  10.229  1.00 87.89           N
ATOM   4665  CA  TYR E 590      48.637 -12.412   9.928  1.00 87.89           C
ATOM   4666  CB  TYR E 590      48.259 -13.904   9.874  1.00 87.89           C
ATOM   4667  CG  TYR E 590      48.042 -14.445  11.242  1.00 87.89           C
ATOM   4668  CD1 TYR E 590      49.110 -14.814  12.031  1.00 87.89           C
ATOM   4669  CD2 TYR E 590      46.766 -14.607  11.718  1.00 87.89           C
ATOM   4670  CE1 TYR E 590      48.905 -15.323  13.291  1.00 87.89           C
ATOM   4671  CE2 TYR E 590      46.555 -15.115  12.976  1.00 87.89           C
ATOM   4672  CZ  TYR E 590      47.625 -15.472  13.763  1.00 87.89           C
ATOM   4673  OH  TYR E 590      47.408 -15.994  15.056  1.00 87.89           O
ATOM   4674  C   TYR E 590      49.060 -12.079   8.536  1.00 87.89           C
ATOM   4675  O   TYR E 590      48.222 -11.803   7.684  1.00 87.89           O
ATOM   4676  N   VAL E 591      50.377 -12.063   8.264  1.00118.54           N
ATOM   4677  CA  VAL E 591      50.788 -11.765   6.925  1.00118.54           C
ATOM   4678  CB  VAL E 591      52.275 -11.774   6.737  1.00118.54           C
ATOM   4679  CG1 VAL E 591      52.586 -11.447   5.272  1.00118.54           C
ATOM   4680  CG2 VAL E 591      52.902 -10.785   7.725  1.00118.54           C
ATOM   4681  C   VAL E 591      50.217 -12.832   6.053  1.00118.54           C
ATOM   4682  O   VAL E 591      50.273 -14.013   6.392  1.00118.54           O
ATOM   4683  N   GLY E 592      49.667 -12.429   4.888  1.00 43.52           N
ATOM   4684  CA  GLY E 592      49.039 -13.366   4.011  1.00 43.52           C
ATOM   4685  C   GLY E 592      47.554 -13.210   4.180  1.00 43.52           C
ATOM   4686  O   GLY E 592      46.781 -13.747   3.391  1.00 43.52           O
ATOM   4687  N   GLY E 593      47.112 -12.503   5.236  1.00 42.43           N
ATOM   4688  CA  GLY E 593      45.712 -12.228   5.416  1.00 42.43           C
ATOM   4689  C   GLY E 593      45.110 -13.069   6.504  1.00 42.43           C
ATOM   4690  O   GLY E 593      44.198 -12.618   7.196  1.00 42.43           O
ATOM   4691  N   PHE E 594      45.584 -14.318   6.682  1.00 82.76           N
ATOM   4692  CA  PHE E 594      45.060 -15.166   7.720  1.00 82.76           C
ATOM   4693  CB  PHE E 594      43.714 -15.823   7.348  1.00 82.76           C
ATOM   4694  CG  PHE E 594      43.876 -16.470   6.018  1.00 82.76           C
ATOM   4695  CD1 PHE E 594      43.638 -15.751   4.868  1.00 82.76           C
ATOM   4696  CD2 PHE E 594      44.269 -17.782   5.917  1.00 82.76           C
ATOM   4697  CE1 PHE E 594      43.787 -16.335   3.633  1.00 82.76           C
ATOM   4698  CE2 PHE E 594      44.420 -18.370   4.684  1.00 82.76           C
ATOM   4699  CZ  PHE E 594      44.179 -17.648   3.540  1.00 82.76           C
ATOM   4700  C   PHE E 594      46.093 -16.208   8.012  1.00 82.76           C
ATOM   4701  O   PHE E 594      47.119 -16.282   7.339  1.00 82.76           O
ATOM   4702  N   TYR E 595      45.861 -17.047   9.040  1.00139.35           N
ATOM   4703  CA  TYR E 595      46.867 -18.002   9.414  1.00139.35           C
ATOM   4704  CB  TYR E 595      46.548 -18.651  10.773  1.00139.35           C
ATOM   4705  CG  TYR E 595      47.647 -19.582  11.138  1.00139.35           C
ATOM   4706  CD1 TYR E 595      48.776 -19.093  11.749  1.00139.35           C
ATOM   4707  CD2 TYR E 595      47.561 -20.929  10.865  1.00139.35           C
ATOM   4708  CE1 TYR E 595      49.806 -19.932  12.096  1.00139.35           C
ATOM   4709  CE2 TYR E 595      48.589 -21.775  11.211  1.00139.35           C
ATOM   4710  CZ  TYR E 595      49.711 -21.276  11.828  1.00139.35           C
ATOM   4711  OH  TYR E 595      50.767 -22.141  12.184  1.00139.35           O
ATOM   4712  C   TYR E 595      46.922 -19.066   8.357  1.00139.35           C
ATOM   4713  O   TYR E 595      45.925 -19.738   8.091  1.00139.35           O
ATOM   4714  N   GLY E 596      48.125 -19.265   7.763  1.00 52.41           N
ATOM   4715  CA  GLY E 596      48.344 -20.253   6.738  1.00 52.41           C
ATOM   4716  C   GLY E 596      48.722 -19.608   5.429  1.00 52.41           C
ATOM   4717  O   GLY E 596      49.170 -20.286   4.507  1.00 52.41           O
ATOM   4718  N   ALA E 597      48.463 -18.296   5.307  1.00 97.47           N
ATOM   4719  CA  ALA E 597      48.723 -17.383   4.229  1.00 97.47           C
ATOM   4720  CB  ALA E 597      47.898 -16.108   4.395  1.00 97.47           C
ATOM   4721  C   ALA E 597      50.162 -16.964   4.091  1.00 97.47           C
ATOM   4722  O   ALA E 597      50.547 -16.409   3.068  1.00 97.47           O
ATOM   4723  N   CYS E 598      50.974 -17.076   5.149  1.00 79.43           N
ATOM   4724  CA  CYS E 598      52.291 -16.484   5.143  1.00 79.43           C
ATOM   4725  CB  CYS E 598      52.960 -16.477   6.532  1.00 79.43           C
ATOM   4726  SG  CYS E 598      54.579 -15.647   6.542  1.00 79.43           S
ATOM   4727  C   CYS E 598      53.250 -17.114   4.169  1.00 79.43           C
ATOM   4728  O   CYS E 598      53.174 -18.300   3.852  1.00 79.43           O
ATOM   4729  N   ASN E 599      54.163 -16.273   3.627  1.00 80.22           N
ATOM   4730  CA  ASN E 599      55.240 -16.724   2.789  1.00 80.22           C
ATOM   4731  CB  ASN E 599      54.874 -16.965   1.307  1.00 80.22           C
ATOM   4732  CG  ASN E 599      54.334 -15.703   0.654  1.00 80.22           C
ATOM   4733  OD1 ASN E 599      55.045 -14.715   0.478  1.00 80.22           O
ATOM   4734  ND2 ASN E 599      53.033 -15.751   0.260  1.00 80.22           N
ATOM   4735  C   ASN E 599      56.362 -15.732   2.886  1.00 80.22           C
ATOM   4736  O   ASN E 599      56.217 -14.659   3.470  1.00 80.22           O
ATOM   4737  N   GLU E 600      57.535 -16.093   2.327  1.00 77.42           N
ATOM   4738  CA  GLU E 600      58.727 -15.294   2.410  1.00 77.42           C
ATOM   4739  CB  GLU E 600      59.926 -15.949   1.717  1.00 77.42           C
ATOM   4740  CG  GLU E 600      61.191 -15.099   1.791  1.00 77.42           C
ATOM   4741  CD  GLU E 600      62.129 -15.598   0.705  1.00 77.42           C
ATOM   4742  OE1 GLU E 600      61.650 -16.357  -0.179  1.00 77.42           O
ATOM   4743  OE2 GLU E 600      63.331 -15.225   0.737  1.00 77.42           O
ATOM   4744  C   GLU E 600      58.549 -13.987   1.713  1.00 77.42           C
ATOM   4745  O   GLU E 600      58.916 -12.937   2.240  1.00 77.42           O
ATOM   4746  N   TYR E 601      57.977 -14.018   0.498  1.00 73.57           N
ATOM   4747  CA  TYR E 601      57.868 -12.818  -0.270  1.00 73.57           C
ATOM   4748  CB  TYR E 601      57.487 -13.070  -1.732  1.00 73.57           C
ATOM   4749  CG  TYR E 601      58.787 -13.502  -2.321  1.00 73.57           C
ATOM   4750  CD1 TYR E 601      59.245 -14.799  -2.224  1.00 73.57           C
ATOM   4751  CD2 TYR E 601      59.579 -12.575  -2.960  1.00 73.57           C
ATOM   4752  CE1 TYR E 601      60.458 -15.154  -2.771  1.00 73.57           C
ATOM   4753  CE2 TYR E 601      60.789 -12.923  -3.508  1.00 73.57           C
ATOM   4754  CZ  TYR E 601      61.231 -14.219  -3.414  1.00 73.57           C
ATOM   4755  OH  TYR E 601      62.477 -14.586  -3.975  1.00 73.57           O
ATOM   4756  C   TYR E 601      56.992 -11.818   0.423  1.00 73.57           C
ATOM   4757  O   TYR E 601      57.334 -10.638   0.480  1.00 73.57           O
ATOM   4758  N   LEU E 602      55.857 -12.259   0.993  1.00 53.87           N
ATOM   4759  CA  LEU E 602      54.999 -11.352   1.702  1.00 53.87           C
ATOM   4760  CB  LEU E 602      53.700 -11.999   2.212  1.00 53.87           C
ATOM   4761  CG  LEU E 602      52.720 -12.365   1.087  1.00 53.87           C
ATOM   4762  CD1 LEU E 602      51.443 -13.007   1.651  1.00 53.87           C
ATOM   4763  CD2 LEU E 602      52.424 -11.151   0.194  1.00 53.87           C
ATOM   4764  C   LEU E 602      55.710 -10.821   2.908  1.00 53.87           C
ATOM   4765  O   LEU E 602      55.531  -9.663   3.280  1.00 53.87           O
ATOM   4766  N   MET E 603      56.519 -11.660   3.578  1.00 96.96           N
ATOM   4767  CA  MET E 603      57.155 -11.191   4.778  1.00 96.96           C
ATOM   4768  CB  MET E 603      57.939 -12.270   5.548  1.00 96.96           C
ATOM   4769  CG  MET E 603      57.035 -13.361   6.123  1.00 96.96           C
ATOM   4770  SD  MET E 603      57.788 -14.345   7.459  1.00 96.96           S
ATOM   4771  CE  MET E 603      59.202 -14.914   6.493  1.00 96.96           C
ATOM   4772  C   MET E 603      58.096 -10.069   4.465  1.00 96.96           C
ATOM   4773  O   MET E 603      58.142  -9.075   5.188  1.00 96.96           O
ATOM   4774  N   MET E 604      58.871 -10.189   3.372  1.00 88.01           N
ATOM   4775  CA  MET E 604      59.825  -9.163   3.043  1.00 88.01           C
ATOM   4776  CB  MET E 604      60.700  -9.523   1.831  1.00 88.01           C
ATOM   4777  CG  MET E 604      61.584 -10.752   2.045  1.00 88.01           C
ATOM   4778  SD  MET E 604      62.611 -11.203   0.616  1.00 88.01           S
ATOM   4779  CE  MET E 604      61.216 -11.767  -0.411  1.00 88.01           C
ATOM   4780  C   MET E 604      59.100  -7.901   2.693  1.00 88.01           C
ATOM   4781  O   MET E 604      59.566  -6.810   3.010  1.00 88.01           O
ATOM   4782  N   ARG E 605      57.955  -8.010   1.992  1.00114.76           N
ATOM   4783  CA  ARG E 605      57.234  -6.829   1.610  1.00114.76           C
ATOM   4784  CB  ARG E 605      56.000  -7.133   0.727  1.00114.76           C
ATOM   4785  CG  ARG E 605      56.354  -7.578  -0.699  1.00114.76           C
ATOM   4786  CD  ARG E 605      55.151  -7.728  -1.638  1.00114.76           C
ATOM   4787  NE  ARG E 605      54.457  -6.409  -1.690  1.00114.76           N
ATOM   4788  CZ  ARG E 605      54.909  -5.426  -2.523  1.00114.76           C
ATOM   4789  NH1 ARG E 605      55.986  -5.653  -3.331  1.00114.76           N
ATOM   4790  NH2 ARG E 605      54.296  -4.206  -2.535  1.00114.76           N
ATOM   4791  C   ARG E 605      56.769  -6.125   2.850  1.00114.76           C
ATOM   4792  O   ARG E 605      56.909  -4.909   2.972  1.00114.76           O
ATOM   4793  N   GLU E 606      56.220  -6.879   3.824  1.00 88.73           N
ATOM   4794  CA  GLU E 606      55.719  -6.286   5.037  1.00 88.73           C
ATOM   4795  CB  GLU E 606      55.017  -7.315   5.944  1.00 88.73           C
ATOM   4796  CG  GLU E 606      54.470  -6.736   7.254  1.00 88.73           C
ATOM   4797  CD  GLU E 606      53.198  -5.945   6.996  1.00 88.73           C
ATOM   4798  OE1 GLU E 606      52.629  -6.072   5.879  1.00 88.73           O
ATOM   4799  OE2 GLU E 606      52.779  -5.201   7.923  1.00 88.73           O
ATOM   4800  C   GLU E 606      56.844  -5.659   5.803  1.00 88.73           C
ATOM   4801  O   GLU E 606      56.718  -4.549   6.320  1.00 88.73           O
ATOM   4802  N   LEU E 607      57.997  -6.346   5.869  1.00 60.67           N
ATOM   4803  CA  LEU E 607      59.095  -5.877   6.668  1.00 60.67           C
ATOM   4804  CB  LEU E 607      60.280  -6.852   6.639  1.00 60.67           C
ATOM   4805  CG  LEU E 607      61.413  -6.465   7.603  1.00 60.67           C
ATOM   4806  CD1 LEU E 607      60.925  -6.505   9.061  1.00 60.67           C
ATOM   4807  CD2 LEU E 607      62.662  -7.331   7.373  1.00 60.67           C
ATOM   4808  C   LEU E 607      59.587  -4.547   6.184  1.00 60.67           C
ATOM   4809  O   LEU E 607      59.687  -3.598   6.960  1.00 60.67           O
ATOM   4810  N   VAL E 608      59.900  -4.432   4.881  1.00 59.26           N
ATOM   4811  CA  VAL E 608      60.442  -3.200   4.389  1.00 59.26           C
ATOM   4812  CB  VAL E 608      60.997  -3.329   3.002  1.00 59.26           C
ATOM   4813  CG1 VAL E 608      62.143  -4.355   3.049  1.00 59.26           C
ATOM   4814  CG2 VAL E 608      59.860  -3.702   2.035  1.00 59.26           C
ATOM   4815  C   VAL E 608      59.399  -2.124   4.386  1.00 59.26           C
ATOM   4816  O   VAL E 608      59.687  -0.975   4.717  1.00 59.26           O
ATOM   4817  N   LYS E 609      58.164  -2.439   3.947  1.00105.51           N
ATOM   4818  CA  LYS E 609      57.182  -1.397   3.908  1.00105.51           C
ATOM   4819  CB  LYS E 609      55.897  -1.780   3.148  1.00105.51           C
ATOM   4820  CG  LYS E 609      54.872  -0.641   3.107  1.00105.51           C
ATOM   4821  CD  LYS E 609      53.736  -0.846   2.098  1.00105.51           C
ATOM   4822  CE  LYS E 609      52.689   0.271   2.118  1.00105.51           C
ATOM   4823  NZ  LYS E 609      51.689   0.046   1.051  1.00105.51           N
ATOM   4824  C   LYS E 609      56.765  -0.975   5.288  1.00105.51           C
ATOM   4825  O   LYS E 609      56.823   0.209   5.612  1.00105.51           O
ATOM   4826  N   ASN E 610      56.282  -1.942   6.106  1.00 97.45           N
ATOM   4827  CA  ASN E 610      55.725  -1.747   7.427  1.00 97.45           C
ATOM   4828  CB  ASN E 610      54.646  -2.799   7.748  1.00 97.45           C
ATOM   4829  CG  ASN E 610      53.400  -2.487   6.921  1.00 97.45           C
ATOM   4830  OD1 ASN E 610      52.662  -1.548   7.217  1.00 97.45           O
ATOM   4831  ND2 ASN E 610      53.151  -3.297   5.857  1.00 97.45           N
ATOM   4832  C   ASN E 610      56.673  -1.680   8.606  1.00 97.45           C
ATOM   4833  O   ASN E 610      56.449  -0.891   9.522  1.00 97.45           O
ATOM   4834  N   GLY E 611      57.723  -2.533   8.672  1.00 54.74           N
ATOM   4835  CA  GLY E 611      58.594  -2.520   9.825  1.00 54.74           C
ATOM   4836  C   GLY E 611      58.776  -3.930  10.335  1.00 54.74           C
ATOM   4837  O   GLY E 611      58.257  -4.877   9.746  1.00 54.74           O
ATOM   4838  N   PRO E 612      59.475  -4.100  11.446  1.00 87.81           N
ATOM   4839  CA  PRO E 612      59.710  -5.409  11.998  1.00 87.81           C
ATOM   4840  CD  PRO E 612      60.482  -3.144  11.881  1.00 87.81           C
ATOM   4841  CB  PRO E 612      60.673  -5.205  13.168  1.00 87.81           C
ATOM   4842  CG  PRO E 612      61.458  -3.943  12.769  1.00 87.81           C
ATOM   4843  C   PRO E 612      58.403  -6.026  12.383  1.00 87.81           C
ATOM   4844  O   PRO E 612      57.473  -5.305  12.734  1.00 87.81           O
ATOM   4845  N   ILE E 613      58.330  -7.363  12.310  1.00 85.72           N
ATOM   4846  CA  ILE E 613      57.130  -8.122  12.502  1.00 85.72           C
ATOM   4847  CB  ILE E 613      56.788  -8.812  11.207  1.00 85.72           C
ATOM   4848  CG1 ILE E 613      56.302  -7.834  10.134  1.00 85.72           C
ATOM   4849  CG2 ILE E 613      55.887 -10.022  11.465  1.00 85.72           C
ATOM   4850  CD1 ILE E 613      56.318  -8.475   8.747  1.00 85.72           C
ATOM   4851  C   ILE E 613      57.439  -9.249  13.431  1.00 85.72           C
ATOM   4852  O   ILE E 613      58.571  -9.726  13.458  1.00 85.72           O
ATOM   4853  N   SER E 614      56.438  -9.699  14.215  1.00 84.14           N
ATOM   4854  CA  SER E 614      56.644 -10.832  15.074  1.00 84.14           C
ATOM   4855  CB  SER E 614      55.612 -10.932  16.213  1.00 84.14           C
ATOM   4856  OG  SER E 614      55.737  -9.816  17.084  1.00 84.14           O
ATOM   4857  C   SER E 614      56.562 -12.090  14.248  1.00 84.14           C
ATOM   4858  O   SER E 614      55.744 -12.204  13.335  1.00 84.14           O
ATOM   4859  N   ILE E 615      57.429 -13.075  14.564  1.00 53.73           N
ATOM   4860  CA  ILE E 615      57.465 -14.344  13.882  1.00 53.73           C
ATOM   4861  CB  ILE E 615      58.613 -14.460  12.912  1.00 53.73           C
ATOM   4862  CG1 ILE E 615      59.958 -14.305  13.642  1.00 53.73           C
ATOM   4863  CG2 ILE E 615      58.401 -13.443  11.782  1.00 53.73           C
ATOM   4864  CD1 ILE E 615      61.170 -14.632  12.769  1.00 53.73           C
ATOM   4865  C   ILE E 615      57.651 -15.401  14.929  1.00 53.73           C
ATOM   4866  O   ILE E 615      58.032 -15.103  16.060  1.00 53.73           O
ATOM   4867  N   SER E 616      57.327 -16.670  14.595  1.00 87.57           N
ATOM   4868  CA  SER E 616      57.541 -17.750  15.524  1.00 87.57           C
ATOM   4869  CB  SER E 616      56.252 -18.288  16.169  1.00 87.57           C
ATOM   4870  OG  SER E 616      55.698 -17.304  17.031  1.00 87.57           O
ATOM   4871  C   SER E 616      58.171 -18.877  14.768  1.00 87.57           C
ATOM   4872  O   SER E 616      57.978 -19.012  13.559  1.00 87.57           O
ATOM   4873  N   PHE E 617      58.968 -19.714  15.470  1.00179.16           N
ATOM   4874  CA  PHE E 617      59.605 -20.837  14.831  1.00179.16           C
ATOM   4875  CB  PHE E 617      60.956 -20.492  14.167  1.00179.16           C
ATOM   4876  CG  PHE E 617      61.984 -20.131  15.192  1.00179.16           C
ATOM   4877  CD1 PHE E 617      62.040 -18.863  15.725  1.00179.16           C
ATOM   4878  CD2 PHE E 617      62.897 -21.066  15.628  1.00179.16           C
ATOM   4879  CE1 PHE E 617      62.986 -18.530  16.668  1.00179.16           C
ATOM   4880  CE2 PHE E 617      63.846 -20.738  16.570  1.00179.16           C
ATOM   4881  CZ  PHE E 617      63.896 -19.469  17.093  1.00179.16           C
ATOM   4882  C   PHE E 617      59.833 -21.896  15.862  1.00179.16           C
ATOM   4883  O   PHE E 617      59.603 -21.683  17.052  1.00179.16           O
ATOM   4884  N   GLU E 618      60.272 -23.098  15.430  1.00123.58           N
ATOM   4885  CA  GLU E 618      60.509 -24.133  16.399  1.00123.58           C
ATOM   4886  CB  GLU E 618      60.138 -25.556  15.944  1.00123.58           C
ATOM   4887  CG  GLU E 618      60.410 -26.622  17.016  1.00123.58           C
ATOM   4888  CD  GLU E 618      59.375 -26.494  18.129  1.00123.58           C
ATOM   4889  OE1 GLU E 618      58.538 -25.553  18.061  1.00123.58           O
ATOM   4890  OE2 GLU E 618      59.408 -27.338  19.065  1.00123.58           O
ATOM   4891  C   GLU E 618      61.961 -24.134  16.757  1.00123.58           C
ATOM   4892  O   GLU E 618      62.838 -24.314  15.912  1.00123.58           O
ATOM   4893  N   VAL E 619      62.237 -23.924  18.057  1.00 69.91           N
ATOM   4894  CA  VAL E 619      63.569 -23.918  18.569  1.00 69.91           C
ATOM   4895  CB  VAL E 619      63.685 -23.182  19.874  1.00 69.91           C
ATOM   4896  CG1 VAL E 619      65.092 -23.399  20.449  1.00 69.91           C
ATOM   4897  CG2 VAL E 619      63.342 -21.700  19.632  1.00 69.91           C
ATOM   4898  C   VAL E 619      63.962 -25.338  18.807  1.00 69.91           C
ATOM   4899  O   VAL E 619      63.182 -26.135  19.321  1.00 69.91           O
ATOM   4900  N   TYR E 620      65.206 -25.682  18.430  1.00 67.71           N
ATOM   4901  CA  TYR E 620      65.699 -27.013  18.607  1.00 67.71           C
ATOM   4902  CB  TYR E 620      66.049 -27.735  17.288  1.00 67.71           C
ATOM   4903  CG  TYR E 620      64.785 -28.062  16.560  1.00 67.71           C
ATOM   4904  CD1 TYR E 620      64.017 -29.133  16.958  1.00 67.71           C
ATOM   4905  CD2 TYR E 620      64.370 -27.325  15.472  1.00 67.71           C
ATOM   4906  CE1 TYR E 620      62.854 -29.458  16.298  1.00 67.71           C
ATOM   4907  CE2 TYR E 620      63.206 -27.645  14.806  1.00 67.71           C
ATOM   4908  CZ  TYR E 620      62.445 -28.712  15.220  1.00 67.71           C
ATOM   4909  OH  TYR E 620      61.253 -29.042  14.541  1.00 67.71           O
ATOM   4910  C   TYR E 620      66.947 -26.895  19.430  1.00 67.71           C
ATOM   4911  O   TYR E 620      67.503 -25.808  19.572  1.00 67.71           O
ATOM   4912  N   GLY E 621      67.413 -28.022  19.999  1.00 26.30           N
ATOM   4913  CA  GLY E 621      68.524 -28.021  20.907  1.00 26.30           C
ATOM   4914  C   GLY E 621      69.733 -27.454  20.232  1.00 26.30           C
ATOM   4915  O   GLY E 621      70.512 -26.737  20.854  1.00 26.30           O
ATOM   4916  N   ASP E 622      69.929 -27.755  18.939  1.00 53.66           N
ATOM   4917  CA  ASP E 622      71.100 -27.283  18.260  1.00 53.66           C
ATOM   4918  CB  ASP E 622      71.222 -27.788  16.808  1.00 53.66           C
ATOM   4919  CG  ASP E 622      70.075 -27.261  15.954  1.00 53.66           C
ATOM   4920  OD1 ASP E 622      68.983 -26.981  16.514  1.00 53.66           O
ATOM   4921  OD2 ASP E 622      70.284 -27.138  14.718  1.00 53.66           O
ATOM   4922  C   ASP E 622      71.074 -25.788  18.253  1.00 53.66           C
ATOM   4923  O   ASP E 622      72.120 -25.144  18.274  1.00 53.66           O
ATOM   4924  N   PHE E 623      69.868 -25.199  18.216  1.00123.32           N
ATOM   4925  CA  PHE E 623      69.673 -23.778  18.173  1.00123.32           C
ATOM   4926  CB  PHE E 623      68.191 -23.407  17.958  1.00123.32           C
ATOM   4927  CG  PHE E 623      68.048 -21.928  17.803  1.00123.32           C
ATOM   4928  CD1 PHE E 623      68.192 -21.337  16.568  1.00123.32           C
ATOM   4929  CD2 PHE E 623      67.770 -21.129  18.888  1.00123.32           C
ATOM   4930  CE1 PHE E 623      68.060 -19.975  16.416  1.00123.32           C
ATOM   4931  CE2 PHE E 623      67.636 -19.767  18.742  1.00123.32           C
ATOM   4932  CZ  PHE E 623      67.781 -19.186  17.505  1.00123.32           C
ATOM   4933  C   PHE E 623      70.153 -23.157  19.453  1.00123.32           C
ATOM   4934  O   PHE E 623      70.717 -22.063  19.443  1.00123.32           O
ATOM   4935  N   LYS E 624      69.960 -23.833  20.601  1.00101.19           N
ATOM   4936  CA  LYS E 624      70.320 -23.213  21.847  1.00101.19           C
ATOM   4937  CB  LYS E 624      69.994 -24.063  23.084  1.00101.19           C
ATOM   4938  CG  LYS E 624      70.805 -25.347  23.199  1.00101.19           C
ATOM   4939  CD  LYS E 624      70.604 -26.041  24.543  1.00101.19           C
ATOM   4940  CE  LYS E 624      71.155 -27.465  24.579  1.00101.19           C
ATOM   4941  NZ  LYS E 624      70.815 -28.102  25.870  1.00101.19           N
ATOM   4942  C   LYS E 624      71.784 -22.877  21.856  1.00101.19           C
ATOM   4943  O   LYS E 624      72.188 -21.846  22.389  1.00101.19           O
ATOM   4944  N   HIS E 625      72.608 -23.752  21.261  1.00147.15           N
ATOM   4945  CA  HIS E 625      74.043 -23.668  21.175  1.00147.15           C
ATOM   4946  ND1 HIS E 625      73.161 -26.958  21.244  0.00147.15           N
ATOM   4947  CG  HIS E 625      74.245 -26.158  21.530  0.00147.15           C
ATOM   4948  CB  HIS E 625      74.662 -24.988  20.689  1.00147.15           C
ATOM   4949  NE2 HIS E 625      74.057 -27.749  23.119  0.00147.15           N
ATOM   4950  CD2 HIS E 625      74.781 -26.655  22.677  0.00147.15           C
ATOM   4951  CE1 HIS E 625      73.095 -27.893  22.225  0.00147.15           C
ATOM   4952  C   HIS E 625      74.499 -22.591  20.226  1.00147.15           C
ATOM   4953  O   HIS E 625      75.674 -22.243  20.231  1.00147.15           O
ATOM   4954  N   TYR E 626      73.618 -22.088  19.340  1.00119.46           N
ATOM   4955  CA  TYR E 626      73.966 -21.173  18.275  1.00119.46           C
ATOM   4956  CB  TYR E 626      72.692 -20.623  17.594  1.00119.46           C
ATOM   4957  CG  TYR E 626      72.974 -19.474  16.683  1.00119.46           C
ATOM   4958  CD1 TYR E 626      72.970 -18.187  17.172  1.00119.46           C
ATOM   4959  CD2 TYR E 626      73.226 -19.670  15.344  1.00119.46           C
ATOM   4960  CE1 TYR E 626      73.214 -17.113  16.346  1.00119.46           C
ATOM   4961  CE2 TYR E 626      73.472 -18.600  14.513  1.00119.46           C
ATOM   4962  CZ  TYR E 626      73.466 -17.318  15.011  1.00119.46           C
ATOM   4963  OH  TYR E 626      73.717 -16.220  14.159  1.00119.46           O
ATOM   4964  C   TYR E 626      74.812 -20.023  18.742  1.00119.46           C
ATOM   4965  O   TYR E 626      74.434 -19.278  19.643  1.00119.46           O
ATOM   4966  N   LYS E 627      76.063 -19.954  18.219  1.00121.32           N
ATOM   4967  CA  LYS E 627      76.972 -18.852  18.413  1.00121.32           C
ATOM   4968  CB  LYS E 627      78.450 -19.276  18.362  1.00121.32           C
ATOM   4969  CG  LYS E 627      78.902 -20.117  19.560  1.00121.32           C
ATOM   4970  CD  LYS E 627      78.310 -21.527  19.589  1.00121.32           C
ATOM   4971  CE  LYS E 627      78.771 -22.351  20.791  1.00121.32           C
ATOM   4972  NZ  LYS E 627      78.337 -23.758  20.637  0.00121.32           N
ATOM   4973  C   LYS E 627      76.808 -17.761  17.392  1.00121.32           C
ATOM   4974  O   LYS E 627      76.702 -16.584  17.737  1.00121.32           O
ATOM   4975  N   GLY E 628      76.778 -18.136  16.089  1.00 36.87           N
ATOM   4976  CA  GLY E 628      76.742 -17.149  15.040  1.00 36.87           C
ATOM   4977  C   GLY E 628      76.598 -17.844  13.716  1.00 36.87           C
ATOM   4978  O   GLY E 628      76.590 -19.071  13.639  1.00 36.87           O
ATOM   4979  N   GLY E 629      76.500 -17.056  12.621  1.00 22.61           N
ATOM   4980  CA  GLY E 629      76.359 -17.624  11.307  1.00 22.61           C
ATOM   4981  C   GLY E 629      74.907 -17.717  10.950  1.00 22.61           C
ATOM   4982  O   GLY E 629      74.049 -17.104  11.585  1.00 22.61           O
ATOM   4983  N   ILE E 630      74.602 -18.489   9.885  1.00 51.18           N
ATOM   4984  CA  ILE E 630      73.245 -18.623   9.435  1.00 51.18           C
ATOM   4985  CB  ILE E 630      73.119 -18.537   7.944  1.00 51.18           C
ATOM   4986  CG1 ILE E 630      73.635 -17.172   7.458  1.00 51.18           C
ATOM   4987  CG2 ILE E 630      71.654 -18.810   7.565  1.00 51.18           C
ATOM   4988  CD1 ILE E 630      73.840 -17.099   5.946  1.00 51.18           C
ATOM   4989  C   ILE E 630      72.769 -19.978   9.858  1.00 51.18           C
ATOM   4990  O   ILE E 630      73.202 -21.000   9.329  1.00 51.18           O
ATOM   4991  N   TYR E 631      71.820 -19.992  10.813  1.00186.91           N
ATOM   4992  CA  TYR E 631      71.286 -21.168  11.442  1.00186.91           C
ATOM   4993  CB  TYR E 631      70.450 -20.825  12.688  1.00186.91           C
ATOM   4994  CG  TYR E 631      69.720 -22.037  13.162  1.00186.91           C
ATOM   4995  CD1 TYR E 631      70.314 -22.908  14.045  1.00186.91           C
ATOM   4996  CD2 TYR E 631      68.442 -22.305  12.721  1.00186.91           C
ATOM   4997  CE1 TYR E 631      69.645 -24.023  14.491  1.00186.91           C
ATOM   4998  CE2 TYR E 631      67.767 -23.419  13.165  1.00186.91           C
ATOM   4999  CZ  TYR E 631      68.369 -24.279  14.052  1.00186.91           C
ATOM   5000  OH  TYR E 631      67.681 -25.421  14.513  1.00186.91           O
ATOM   5001  C   TYR E 631      70.412 -21.955  10.518  1.00186.91           C
ATOM   5002  O   TYR E 631      69.676 -21.396   9.706  1.00186.91           O
ATOM   5003  N   GLN E 632      70.523 -23.302  10.600  1.00 92.26           N
ATOM   5004  CA  GLN E 632      69.659 -24.146   9.828  1.00 92.26           C
ATOM   5005  CB  GLN E 632      70.087 -24.306   8.357  1.00 92.26           C
ATOM   5006  CG  GLN E 632      69.120 -25.175   7.550  1.00 92.26           C
ATOM   5007  CD  GLN E 632      69.614 -25.248   6.112  1.00 92.26           C
ATOM   5008  OE1 GLN E 632      70.650 -24.682   5.769  1.00 92.26           O
ATOM   5009  NE2 GLN E 632      68.849 -25.963   5.244  1.00 92.26           N
ATOM   5010  C   GLN E 632      69.594 -25.526  10.431  1.00 92.26           C
ATOM   5011  O   GLN E 632      70.461 -25.933  11.202  1.00 92.26           O
ATOM   5012  N   HIS E 633      68.492 -26.243  10.116  1.00242.50           N
ATOM   5013  CA  HIS E 633      68.245 -27.648  10.363  1.00242.50           C
ATOM   5014  ND1 HIS E 633      70.478 -29.348  12.141  0.00242.50           N
ATOM   5015  CG  HIS E 633      70.554 -28.713  10.920  0.00242.50           C
ATOM   5016  CB  HIS E 633      69.400 -28.596   9.960  1.00242.50           C
ATOM   5017  NE2 HIS E 633      72.586 -28.678  11.906  0.00242.50           N
ATOM   5018  CD2 HIS E 633      71.849 -28.310  10.794  0.00242.50           C
ATOM   5019  CE1 HIS E 633      71.720 -29.299  12.687  0.00242.50           C
ATOM   5020  C   HIS E 633      67.781 -28.020  11.740  1.00242.50           C
ATOM   5021  O   HIS E 633      67.807 -27.218  12.672  1.00242.50           O
ATOM   5022  N   THR E 634      67.235 -29.267  11.813  1.00128.07           N
ATOM   5023  CA  THR E 634      66.814 -30.024  12.970  1.00128.07           C
ATOM   5024  CB  THR E 634      67.034 -29.303  14.290  1.00128.07           C
ATOM   5025  OG1 THR E 634      68.412 -28.985  14.419  1.00128.07           O
ATOM   5026  CG2 THR E 634      66.681 -30.204  15.490  1.00128.07           C
ATOM   5027  C   THR E 634      65.380 -30.456  12.736  1.00128.07           C
ATOM   5028  O   THR E 634      64.815 -30.208  11.672  1.00128.07           O
ATOM   5029  N   GLY E 635      64.785 -31.199  13.694  1.00 54.68           N
ATOM   5030  CA  GLY E 635      63.392 -31.554  13.719  1.00 54.68           C
[truncated: 484,831 more chars]
