# Supplementary material for: Evolutionary Analysis of Dipeptidyl Peptidase I
Source: Int J Mol Sci. 2022 Feb 6;23(3):1852. doi: 10.3390/ijms23031852 (PMC8836896; doi:10.3390/ijms23031852)
Supplement: Supplementary file 1 [file ijms-23-01852-s001.zip › Supplementary File S2 Homology models/Modeller/Trichoplax adhaerens/mod.B99990004.pdb]

EXPDTA    THEORETICAL MODEL, MODELLER 10.1 2021/11/04 16:00:28
REMARK   6 MODELLER OBJECTIVE FUNCTION:     12395.8096
REMARK   6 MODELLER BEST TEMPLATE % SEQ ID:  60.227
REMARK   6 SEQUENCE: mod
REMARK   6 ALIGNMENT: alignment.pir
REMARK   6 SCRIPT: model.py
REMARK   6 DOPE score: -159411.57812
REMARK   6 GA341 score: 1.00000
REMARK   6 DOPE-HR score: -132250.28125
REMARK   6 TEMPLATE: 1K3B 1:A - 119:A MODELS 1:A - 120:A AT 60.2%
REMARK   6 TEMPLATE: 1K3B 120:B - 283:B MODELS 121:B - 285:B AT 60.2%
REMARK   6 TEMPLATE: 1K3B 284:C - 350:C MODELS 286:C - 352:C AT 60.2%
REMARK   6 TEMPLATE: 1K3B 353:D - 471:D MODELS 353:D - 472:D AT 60.2%
REMARK   6 TEMPLATE: 1K3B 472:E - 635:E MODELS 473:E - 637:E AT 60.2%
REMARK   6 TEMPLATE: 1K3B 636:F - 702:F MODELS 638:F - 704:F AT 60.2%
REMARK   6 TEMPLATE: 1K3B 705:G - 823:G MODELS 705:G - 824:G AT 60.2%
REMARK   6 TEMPLATE: 1K3B 824:H - 987:H MODELS 825:H - 989:H AT 60.2%
REMARK   6 TEMPLATE: 1K3B 988:I - 1054:I MODELS 990:I - 1056:I AT 60.2%
REMARK   6 TEMPLATE: 1K3B 1057:J - 1175:J MODELS 1057:J - 1176:J AT 60.2%
REMARK   6 TEMPLATE: 1K3B 1176:K - 1339:K MODELS 1177:K - 1341:K AT 60.2%
REMARK   6 TEMPLATE: 1K3B 1340:L - 1406:L MODELS 1342:L - 1408:L AT 60.2%
SSBOND   1 CYS A    6    CYS A   94                          1555   1555  2.03
SSBOND   2 CYS A   30    CYS A  112                          1555   1555  2.02
SSBOND   3 CYS B  145    CYS B  188                          1555   1555  2.03
SSBOND   4 CYS B  181    CYS B  221                          1555   1555  2.02
SSBOND   5 CYS B  211    CYS B  228                          1555   1555  2.04
SSBOND   6 CYS D  358    CYS D  446                          1555   1555  2.03
SSBOND   7 CYS D  382    CYS D  464                          1555   1555  2.03
SSBOND   8 CYS E  497    CYS E  540                          1555   1555  2.03
SSBOND   9 CYS E  533    CYS E  573                          1555   1555  2.03
SSBOND  10 CYS E  563    CYS E  580                          1555   1555  2.03
SSBOND  11 CYS G  710    CYS G  798                          1555   1555  2.03
SSBOND  12 CYS G  734    CYS G  816                          1555   1555  2.02
SSBOND  13 CYS H  849    CYS H  892                          1555   1555  2.03
SSBOND  14 CYS H  885    CYS H  925                          1555   1555  2.03
SSBOND  15 CYS H  915    CYS H  932                          1555   1555  2.04
SSBOND  16 CYS J 1062    CYS J 1150                          1555   1555  2.03
SSBOND  17 CYS J 1086    CYS J 1168                          1555   1555  2.03
SSBOND  18 CYS K 1201    CYS K 1244                          1555   1555  2.03
SSBOND  19 CYS K 1237    CYS K 1277                          1555   1555  2.02
SSBOND  20 CYS K 1267    CYS K 1284                          1555   1555  2.02
ATOM      1  N   ASP A   1      40.114  26.113  26.601  1.00 50.84           N
ATOM      2  CA  ASP A   1      41.229  26.393  25.666  1.00 50.84           C
ATOM      3  CB  ASP A   1      40.830  27.497  24.668  1.00 50.84           C
ATOM      4  CG  ASP A   1      39.709  26.999  23.764  1.00 50.84           C
ATOM      5  OD1 ASP A   1      38.798  26.291  24.258  1.00 50.84           O
ATOM      6  OD2 ASP A   1      39.746  27.316  22.547  1.00 50.84           O
ATOM      7  C   ASP A   1      42.408  26.888  26.439  1.00 50.84           C
ATOM      8  O   ASP A   1      42.287  27.336  27.579  1.00 50.84           O
ATOM      9  N   THR A   2      43.596  26.782  25.828  1.00 50.70           N
ATOM     10  CA  THR A   2      44.787  27.304  26.414  1.00 50.70           C
ATOM     11  CB  THR A   2      46.015  26.538  26.029  1.00 50.70           C
ATOM     12  OG1 THR A   2      46.224  26.633  24.628  1.00 50.70           O
ATOM     13  CG2 THR A   2      45.801  25.069  26.432  1.00 50.70           C
ATOM     14  C   THR A   2      44.912  28.665  25.829  1.00 50.70           C
ATOM     15  O   THR A   2      44.142  29.041  24.947  1.00 50.70           O
ATOM     16  N   PRO A   3      45.850  29.412  26.319  1.00 77.14           N
ATOM     17  CA  PRO A   3      46.081  30.750  25.839  1.00 77.14           C
ATOM     18  CD  PRO A   3      46.293  29.227  27.690  1.00 77.14           C
ATOM     19  CB  PRO A   3      47.064  31.365  26.835  1.00 77.14           C
ATOM     20  CG  PRO A   3      46.791  30.607  28.145  1.00 77.14           C
ATOM     21  C   PRO A   3      46.628  30.722  24.445  1.00 77.14           C
ATOM     22  O   PRO A   3      46.679  31.770  23.804  1.00 77.14           O
ATOM     23  N   ALA A   4      47.073  29.546  23.962  1.00 74.68           N
ATOM     24  CA  ALA A   4      47.741  29.496  22.690  1.00 74.68           C
ATOM     25  CB  ALA A   4      48.578  28.218  22.489  1.00 74.68           C
ATOM     26  C   ALA A   4      46.791  29.602  21.553  1.00 74.68           C
ATOM     27  O   ALA A   4      45.693  29.050  21.560  1.00 74.68           O
ATOM     28  N   ASN A   5      47.202  30.368  20.532  1.00233.75           N
ATOM     29  CA  ASN A   5      46.431  30.340  19.342  1.00233.75           C
ATOM     30  CB  ASN A   5      45.467  31.530  19.182  1.00233.75           C
ATOM     31  CG  ASN A   5      46.238  32.831  19.235  1.00233.75           C
ATOM     32  OD1 ASN A   5      46.574  33.399  18.200  1.00233.75           O
ATOM     33  ND2 ASN A   5      46.506  33.333  20.471  1.00233.75           N
ATOM     34  C   ASN A   5      47.391  30.243  18.208  1.00233.75           C
ATOM     35  O   ASN A   5      47.733  31.239  17.571  1.00233.75           O
ATOM     36  N   CYS A   6      47.902  29.034  17.905  1.00209.71           N
ATOM     37  CA  CYS A   6      48.694  29.169  16.735  1.00209.71           C
ATOM     38  CB  CYS A   6      50.187  29.479  16.819  1.00209.71           C
ATOM     39  SG  CYS A   6      51.381  28.441  17.669  1.00209.71           S
ATOM     40  C   CYS A   6      48.209  28.433  15.535  1.00209.71           C
ATOM     41  O   CYS A   6      47.111  27.878  15.535  1.00209.71           O
ATOM     42  N   THR A   7      49.022  28.471  14.461  1.00166.81           N
ATOM     43  CA  THR A   7      48.584  28.148  13.137  1.00166.81           C
ATOM     44  CB  THR A   7      49.182  29.120  12.161  1.00166.81           C
ATOM     45  OG1 THR A   7      49.084  30.435  12.668  1.00166.81           O
ATOM     46  CG2 THR A   7      48.381  29.083  10.855  1.00166.81           C
ATOM     47  C   THR A   7      49.048  26.802  12.659  1.00166.81           C
ATOM     48  O   THR A   7      49.968  26.171  13.175  1.00166.81           O
ATOM     49  N   TYR A   8      48.380  26.372  11.581  1.00125.24           N
ATOM     50  CA  TYR A   8      48.606  25.189  10.816  1.00125.24           C
ATOM     51  CB  TYR A   8      47.641  25.288   9.624  1.00125.24           C
ATOM     52  CG  TYR A   8      47.558  24.073   8.786  1.00125.24           C
ATOM     53  CD1 TYR A   8      46.701  23.061   9.147  1.00125.24           C
ATOM     54  CD2 TYR A   8      48.302  23.952   7.635  1.00125.24           C
ATOM     55  CE1 TYR A   8      46.580  21.936   8.374  1.00125.24           C
ATOM     56  CE2 TYR A   8      48.187  22.827   6.856  1.00125.24           C
ATOM     57  CZ  TYR A   8      47.324  21.825   7.227  1.00125.24           C
ATOM     58  OH  TYR A   8      47.202  20.677   6.424  1.00125.24           O
ATOM     59  C   TYR A   8      50.010  25.310  10.286  1.00125.24           C
ATOM     60  O   TYR A   8      50.795  24.361  10.279  1.00125.24           O
ATOM     61  N   GLY A   9      50.367  26.520   9.822  1.00 47.97           N
ATOM     62  CA  GLY A   9      51.667  26.753   9.256  1.00 47.97           C
ATOM     63  C   GLY A   9      52.727  26.558  10.297  1.00 47.97           C
ATOM     64  O   GLY A   9      53.799  26.022  10.016  1.00 47.97           O
ATOM     65  N   ASP A  10      52.468  26.985  11.543  1.00161.43           N
ATOM     66  CA  ASP A  10      53.518  26.878  12.515  1.00161.43           C
ATOM     67  CB  ASP A  10      53.185  27.436  13.903  1.00161.43           C
ATOM     68  CG  ASP A  10      52.196  26.600  14.731  1.00161.43           C
ATOM     69  OD1 ASP A  10      52.455  25.407  15.028  1.00161.43           O
ATOM     70  OD2 ASP A  10      51.171  27.192  15.145  1.00161.43           O
ATOM     71  C   ASP A  10      53.859  25.442  12.695  1.00161.43           C
ATOM     72  O   ASP A  10      54.991  25.100  13.039  1.00161.43           O
ATOM     73  N   SER A  11      52.838  24.581  12.558  1.00115.58           N
ATOM     74  CA  SER A  11      52.980  23.176  12.791  1.00115.58           C
ATOM     75  CB  SER A  11      51.624  22.498  12.996  1.00115.58           C
ATOM     76  OG  SER A  11      50.982  22.268  11.752  1.00115.58           O
ATOM     77  C   SER A  11      53.729  22.466  11.686  1.00115.58           C
ATOM     78  O   SER A  11      54.351  21.429  11.923  1.00115.58           O
ATOM     79  N   VAL A  12      53.694  22.974  10.438  1.00117.26           N
ATOM     80  CA  VAL A  12      54.374  22.232   9.405  1.00117.26           C
ATOM     81  CB  VAL A  12      54.003  22.637   8.008  1.00117.26           C
ATOM     82  CG1 VAL A  12      52.510  22.329   7.793  1.00117.26           C
ATOM     83  CG2 VAL A  12      54.383  24.114   7.809  1.00117.26           C
ATOM     84  C   VAL A  12      55.850  22.417   9.563  1.00117.26           C
ATOM     85  O   VAL A  12      56.313  23.519   9.844  1.00117.26           O
ATOM     86  N   GLY A  13      56.635  21.330   9.397  1.00 38.07           N
ATOM     87  CA  GLY A  13      58.061  21.456   9.511  1.00 38.07           C
ATOM     88  C   GLY A  13      58.613  20.265  10.228  1.00 38.07           C
ATOM     89  O   GLY A  13      57.969  19.220  10.325  1.00 38.07           O
ATOM     90  N   THR A  14      59.852  20.397  10.750  1.00 53.30           N
ATOM     91  CA  THR A  14      60.428  19.284  11.449  1.00 53.30           C
ATOM     92  CB  THR A  14      61.839  18.958  11.070  1.00 53.30           C
ATOM     93  OG1 THR A  14      61.914  18.682   9.680  1.00 53.30           O
ATOM     94  CG2 THR A  14      62.310  17.738  11.883  1.00 53.30           C
ATOM     95  C   THR A  14      60.408  19.567  12.913  1.00 53.30           C
ATOM     96  O   THR A  14      60.703  20.672  13.366  1.00 53.30           O
ATOM     97  N   TRP A  15      60.032  18.537  13.694  1.00383.60           N
ATOM     98  CA  TRP A  15      59.939  18.666  15.120  1.00383.60           C
ATOM     99  CB  TRP A  15      58.531  18.371  15.668  1.00383.60           C
ATOM    100  CG  TRP A  15      57.449  19.348  15.278  1.00383.60           C
ATOM    101  CD2 TRP A  15      56.914  20.317  16.260  1.00383.60           C
ATOM    102  CD1 TRP A  15      56.833  19.429  14.057  1.00383.60           C
ATOM    103  NE1 TRP A  15      55.911  20.381  14.124  1.00383.60           N
ATOM    104  CE2 TRP A  15      56.053  20.799  15.392  1.00383.60           C
ATOM    105  CE3 TRP A  15      55.931  21.439  16.554  1.00383.60           C
ATOM    106  CZ2 TRP A  15      55.599  21.625  16.225  1.00383.60           C
ATOM    107  CZ3 TRP A  15      55.795  22.130  17.810  1.00383.60           C
ATOM    108  CH2 TRP A  15      56.484  21.229  17.331  1.00383.60           C
ATOM    109  C   TRP A  15      60.801  17.610  15.733  1.00383.60           C
ATOM    110  O   TRP A  15      60.951  16.516  15.192  1.00383.60           O
ATOM    111  N   VAL A  16      61.411  17.918  16.893  1.00110.59           N
ATOM    112  CA  VAL A  16      62.139  16.878  17.556  1.00110.59           C
ATOM    113  CB  VAL A  16      63.577  17.196  17.854  1.00110.59           C
ATOM    114  CG1 VAL A  16      63.668  18.045  19.130  1.00110.59           C
ATOM    115  CG2 VAL A  16      64.361  15.877  17.904  1.00110.59           C
ATOM    116  C   VAL A  16      61.415  16.652  18.841  1.00110.59           C
ATOM    117  O   VAL A  16      60.988  17.600  19.503  1.00110.59           O
ATOM    118  N   LEU A  17      61.218  15.376  19.221  1.00145.38           N
ATOM    119  CA  LEU A  17      60.485  15.167  20.433  1.00145.38           C
ATOM    120  CB  LEU A  17      59.225  14.269  20.314  1.00145.38           C
ATOM    121  CG  LEU A  17      58.860  13.634  18.947  1.00145.38           C
ATOM    122  CD1 LEU A  17      58.945  14.606  17.756  1.00145.38           C
ATOM    123  CD2 LEU A  17      59.553  12.274  18.772  1.00145.38           C
ATOM    124  C   LEU A  17      61.396  14.437  21.370  1.00145.38           C
ATOM    125  O   LEU A  17      61.957  13.401  21.013  1.00145.38           O
ATOM    126  N   HIS A  18      61.587  14.969  22.596  1.00 84.76           N
ATOM    127  CA  HIS A  18      62.336  14.219  23.562  1.00 84.76           C
ATOM    128  ND1 HIS A  18      65.782  15.593  24.491  1.00 84.76           N
ATOM    129  CG  HIS A  18      64.722  14.856  24.010  1.00 84.76           C
ATOM    130  CB  HIS A  18      63.302  15.001  24.464  1.00 84.76           C
ATOM    131  NE2 HIS A  18      66.624  14.143  23.029  1.00 84.76           N
ATOM    132  CD2 HIS A  18      65.254  13.976  23.117  1.00 84.76           C
ATOM    133  CE1 HIS A  18      66.894  15.125  23.870  1.00 84.76           C
ATOM    134  C   HIS A  18      61.357  13.527  24.438  1.00 84.76           C
ATOM    135  O   HIS A  18      60.424  14.137  24.959  1.00 84.76           O
ATOM    136  N   LEU A  19      61.567  12.208  24.607  1.00108.76           N
ATOM    137  CA  LEU A  19      60.641  11.402  25.340  1.00108.76           C
ATOM    138  CB  LEU A  19      60.254  10.105  24.606  1.00108.76           C
ATOM    139  CG  LEU A  19      59.487  10.324  23.288  1.00108.76           C
ATOM    140  CD1 LEU A  19      60.315  11.149  22.291  1.00108.76           C
ATOM    141  CD2 LEU A  19      59.019   8.986  22.687  1.00108.76           C
ATOM    142  C   LEU A  19      61.235  10.983  26.646  1.00108.76           C
ATOM    143  O   LEU A  19      62.381  10.544  26.725  1.00108.76           O
ATOM    144  N   GLY A  20      60.416  11.086  27.709  1.00 69.94           N
ATOM    145  CA  GLY A  20      60.800  10.750  29.047  1.00 69.94           C
ATOM    146  C   GLY A  20      60.264   9.387  29.402  1.00 69.94           C
ATOM    147  O   GLY A  20      60.359   8.453  28.615  1.00 69.94           O
ATOM    148  N   VAL A  21      59.544   9.297  30.543  1.00151.81           N
ATOM    149  CA  VAL A  21      59.355   8.086  31.305  1.00151.81           C
ATOM    150  CB  VAL A  21      58.221   8.232  32.287  1.00151.81           C
ATOM    151  CG1 VAL A  21      58.039   6.921  33.079  1.00151.81           C
ATOM    152  CG2 VAL A  21      58.516   9.453  33.170  1.00151.81           C
ATOM    153  C   VAL A  21      59.151   6.799  30.531  1.00151.81           C
ATOM    154  O   VAL A  21      60.154   6.298  30.030  1.00151.81           O
ATOM    155  N   ASP A  22      57.900   6.281  30.342  1.00150.95           N
ATOM    156  CA  ASP A  22      57.573   5.007  29.708  1.00150.95           C
ATOM    157  CB  ASP A  22      58.731   4.211  29.064  1.00150.95           C
ATOM    158  CG  ASP A  22      58.167   2.978  28.364  1.00150.95           C
ATOM    159  OD1 ASP A  22      56.920   2.881  28.214  1.00150.95           O
ATOM    160  OD2 ASP A  22      58.991   2.110  27.968  1.00150.95           O
ATOM    161  C   ASP A  22      56.923   4.066  30.686  1.00150.95           C
ATOM    162  O   ASP A  22      57.512   3.064  31.095  1.00150.95           O
ATOM    163  N   GLY A  23      55.646   4.318  31.027  1.00 49.73           N
ATOM    164  CA  GLY A  23      54.950   3.467  31.951  1.00 49.73           C
ATOM    165  C   GLY A  23      53.559   3.274  31.431  1.00 49.73           C
ATOM    166  O   GLY A  23      53.318   3.277  30.225  1.00 49.73           O
ATOM    167  N   MET A  24      52.610   3.043  32.357  1.00 73.60           N
ATOM    168  CA  MET A  24      51.221   2.848  32.049  1.00 73.60           C
ATOM    169  CB  MET A  24      50.522   1.942  33.079  1.00 73.60           C
ATOM    170  CG  MET A  24      49.076   1.587  32.740  1.00 73.60           C
ATOM    171  SD  MET A  24      48.228   0.621  34.027  1.00 73.60           S
ATOM    172  CE  MET A  24      49.289  -0.846  33.882  1.00 73.60           C
ATOM    173  C   MET A  24      50.545   4.186  32.100  1.00 73.60           C
ATOM    174  O   MET A  24      51.164   5.192  32.437  1.00 73.60           O
ATOM    175  N   THR A  25      49.246   4.230  31.738  1.00117.08           N
ATOM    176  CA  THR A  25      48.488   5.451  31.769  1.00117.08           C
ATOM    177  CB  THR A  25      47.096   5.304  31.229  1.00117.08           C
ATOM    178  OG1 THR A  25      46.467   6.575  31.155  1.00117.08           O
ATOM    179  CG2 THR A  25      46.298   4.378  32.158  1.00117.08           C
ATOM    180  C   THR A  25      48.372   5.899  33.193  1.00117.08           C
ATOM    181  O   THR A  25      48.237   7.088  33.477  1.00117.08           O
ATOM    182  N   LYS A  26      48.294   4.932  34.121  1.00 69.87           N
ATOM    183  CA  LYS A  26      48.239   5.239  35.519  1.00 69.87           C
ATOM    184  CB  LYS A  26      47.676   4.073  36.347  1.00 69.87           C
ATOM    185  CG  LYS A  26      47.060   4.535  37.668  0.00 69.87           C
ATOM    186  CD  LYS A  26      46.043   3.548  38.240  0.00 69.87           C
ATOM    187  CE  LYS A  26      45.162   4.155  39.333  1.00 69.87           C
ATOM    188  NZ  LYS A  26      43.957   3.319  39.530  1.00 69.87           N
ATOM    189  C   LYS A  26      49.599   5.618  36.024  1.00 69.87           C
ATOM    190  O   LYS A  26      49.730   6.462  36.909  1.00 69.87           O
ATOM    191  N   LYS A  27      50.644   4.976  35.466  1.00155.06           N
ATOM    192  CA  LYS A  27      52.011   5.119  35.886  1.00155.06           C
ATOM    193  CB  LYS A  27      52.948   4.165  35.119  1.00155.06           C
ATOM    194  CG  LYS A  27      54.248   3.842  35.858  0.00155.06           C
ATOM    195  CD  LYS A  27      55.090   5.063  36.223  1.00155.06           C
ATOM    196  CE  LYS A  27      56.171   4.752  37.258  1.00155.06           C
ATOM    197  NZ  LYS A  27      55.549   4.166  38.466  1.00155.06           N
ATOM    198  C   LYS A  27      52.494   6.520  35.648  1.00155.06           C
ATOM    199  O   LYS A  27      53.237   7.071  36.457  1.00155.06           O
ATOM    200  N   VAL A  28      52.095   7.154  34.530  1.00111.51           N
ATOM    201  CA  VAL A  28      52.647   8.451  34.266  1.00111.51           C
ATOM    202  CB  VAL A  28      53.435   8.525  32.987  1.00111.51           C
ATOM    203  CG1 VAL A  28      52.456   8.465  31.802  1.00111.51           C
ATOM    204  CG2 VAL A  28      54.320   9.784  33.018  1.00111.51           C
ATOM    205  C   VAL A  28      51.553   9.469  34.174  1.00111.51           C
ATOM    206  O   VAL A  28      50.371   9.146  34.045  1.00111.51           O
ATOM    207  N   ASP A  29      51.955  10.746  34.331  1.00 86.03           N
ATOM    208  CA  ASP A  29      51.096  11.884  34.184  1.00 86.03           C
ATOM    209  CB  ASP A  29      50.441  12.384  35.484  1.00 86.03           C
ATOM    210  CG  ASP A  29      49.440  13.479  35.117  0.00 86.03           C
ATOM    211  OD1 ASP A  29      48.693  13.292  34.120  0.00 86.03           O
ATOM    212  OD2 ASP A  29      49.426  14.529  35.812  1.00 86.03           O
ATOM    213  C   ASP A  29      51.989  12.975  33.699  1.00 86.03           C
ATOM    214  O   ASP A  29      52.929  13.372  34.389  1.00 86.03           O
ATOM    215  N   CYS A  30      51.715  13.496  32.490  1.00 88.44           N
ATOM    216  CA  CYS A  30      52.627  14.453  31.931  1.00 88.44           C
ATOM    217  CB  CYS A  30      52.708  14.291  30.407  1.00 88.44           C
ATOM    218  SG  CYS A  30      53.059  12.557  30.011  1.00 88.44           S
ATOM    219  C   CYS A  30      52.175  15.852  32.241  1.00 88.44           C
ATOM    220  O   CYS A  30      51.790  16.603  31.346  1.00 88.44           O
ATOM    221  N   SER A  31      52.139  16.213  33.538  1.00122.74           N
ATOM    222  CA  SER A  31      51.900  17.563  33.963  1.00122.74           C
ATOM    223  CB  SER A  31      51.228  17.653  35.345  1.00122.74           C
ATOM    224  OG  SER A  31      49.922  17.105  35.282  1.00122.74           O
ATOM    225  C   SER A  31      53.215  18.280  34.079  1.00122.74           C
ATOM    226  O   SER A  31      53.296  19.507  34.007  1.00122.74           O
ATOM    227  N   LYS A  32      54.288  17.490  34.268  1.00239.49           N
ATOM    228  CA  LYS A  32      55.603  17.947  34.626  1.00239.49           C
ATOM    229  CB  LYS A  32      56.271  16.962  35.602  1.00239.49           C
ATOM    230  CG  LYS A  32      55.546  16.778  36.938  1.00239.49           C
ATOM    231  CD  LYS A  32      55.680  17.954  37.902  1.00239.49           C
ATOM    232  CE  LYS A  32      56.929  17.836  38.774  1.00239.49           C
ATOM    233  NZ  LYS A  32      56.862  16.595  39.580  1.00239.49           N
ATOM    234  C   LYS A  32      56.488  17.955  33.428  1.00239.49           C
ATOM    235  O   LYS A  32      56.467  18.896  32.641  1.00239.49           O
ATOM    236  N   ASN A  33      57.328  16.899  33.335  1.00122.21           N
ATOM    237  CA  ASN A  33      58.335  16.634  32.344  1.00122.21           C
ATOM    238  CB  ASN A  33      59.368  17.764  32.124  1.00122.21           C
ATOM    239  CG  ASN A  33      58.846  18.945  31.328  1.00122.21           C
ATOM    240  OD1 ASN A  33      58.213  18.788  30.287  1.00122.21           O
ATOM    241  ND2 ASN A  33      59.111  20.172  31.852  1.00122.21           N
ATOM    242  C   ASN A  33      59.200  15.607  33.001  1.00122.21           C
ATOM    243  O   ASN A  33      58.803  14.470  33.244  1.00122.21           O
ATOM    244  N   PHE A  34      60.457  16.031  33.255  1.00 89.97           N
ATOM    245  CA  PHE A  34      61.495  15.283  33.912  1.00 89.97           C
ATOM    246  CB  PHE A  34      61.118  13.942  34.574  1.00 89.97           C
ATOM    247  CG  PHE A  34      60.557  14.234  35.921  1.00 89.97           C
ATOM    248  CD1 PHE A  34      59.245  14.611  36.083  1.00 89.97           C
ATOM    249  CD2 PHE A  34      61.363  14.118  37.031  1.00 89.97           C
ATOM    250  CE1 PHE A  34      58.754  14.874  37.339  1.00 89.97           C
ATOM    251  CE2 PHE A  34      60.878  14.380  38.289  1.00 89.97           C
ATOM    252  CZ  PHE A  34      59.566  14.760  38.441  1.00 89.97           C
ATOM    253  C   PHE A  34      62.555  14.995  32.911  1.00 89.97           C
ATOM    254  O   PHE A  34      62.552  15.523  31.801  1.00 89.97           O
ATOM    255  N   LYS A  35      63.503  14.130  33.303  1.00131.49           N
ATOM    256  CA  LYS A  35      64.585  13.785  32.434  1.00131.49           C
ATOM    257  CB  LYS A  35      65.700  12.989  33.131  1.00131.49           C
ATOM    258  CG  LYS A  35      66.555  13.867  34.050  1.00131.49           C
ATOM    259  CD  LYS A  35      65.772  14.471  35.219  1.00131.49           C
ATOM    260  CE  LYS A  35      66.036  13.798  36.568  1.00131.49           C
ATOM    261  NZ  LYS A  35      67.206  14.420  37.228  1.00131.49           N
ATOM    262  C   LYS A  35      64.050  13.016  31.267  1.00131.49           C
ATOM    263  O   LYS A  35      62.949  12.467  31.307  1.00131.49           O
ATOM    264  N   ILE A  36      64.836  12.994  30.173  1.00 92.61           N
ATOM    265  CA  ILE A  36      64.425  12.379  28.940  1.00 92.61           C
ATOM    266  CB  ILE A  36      64.443  13.341  27.782  1.00 92.61           C
ATOM    267  CG1 ILE A  36      63.428  14.471  28.004  1.00 92.61           C
ATOM    268  CG2 ILE A  36      64.215  12.559  26.480  1.00 92.61           C
ATOM    269  CD1 ILE A  36      63.806  15.416  29.143  1.00 92.61           C
ATOM    270  C   ILE A  36      65.384  11.282  28.597  1.00 92.61           C
ATOM    271  O   ILE A  36      66.567  11.344  28.926  1.00 92.61           O
ATOM    272  N   THR A  37      64.881  10.224  27.924  1.00152.97           N
ATOM    273  CA  THR A  37      65.742   9.122  27.608  1.00152.97           C
ATOM    274  CB  THR A  37      65.286   7.841  28.248  1.00152.97           C
ATOM    275  OG1 THR A  37      66.274   6.831  28.104  1.00152.97           O
ATOM    276  CG2 THR A  37      63.972   7.410  27.582  1.00152.97           C
ATOM    277  C   THR A  37      65.800   8.877  26.123  1.00152.97           C
ATOM    278  O   THR A  37      66.692   8.164  25.666  1.00152.97           O
ATOM    279  N   ASN A  38      64.882   9.449  25.311  1.00 96.62           N
ATOM    280  CA  ASN A  38      64.943   9.143  23.902  1.00 96.62           C
ATOM    281  CB  ASN A  38      64.021   7.980  23.503  1.00 96.62           C
ATOM    282  CG  ASN A  38      64.254   7.647  22.042  1.00 96.62           C
ATOM    283  OD1 ASN A  38      65.346   7.823  21.503  1.00 96.62           O
ATOM    284  ND2 ASN A  38      63.182   7.140  21.386  1.00 96.62           N
ATOM    285  C   ASN A  38      64.505  10.325  23.092  1.00 96.62           C
ATOM    286  O   ASN A  38      63.758  11.182  23.559  1.00 96.62           O
ATOM    287  N   ASN A  39      64.978  10.394  21.830  1.00 81.51           N
ATOM    288  CA  ASN A  39      64.603  11.476  20.970  1.00 81.51           C
ATOM    289  CB  ASN A  39      65.780  12.405  20.617  1.00 81.51           C
ATOM    290  CG  ASN A  39      66.822  11.585  19.871  1.00 81.51           C
ATOM    291  OD1 ASN A  39      66.952  10.383  20.088  1.00 81.51           O
ATOM    292  ND2 ASN A  39      67.589  12.251  18.968  1.00 81.51           N
ATOM    293  C   ASN A  39      64.091  10.894  19.693  1.00 81.51           C
ATOM    294  O   ASN A  39      64.619   9.896  19.208  1.00 81.51           O
ATOM    295  N   TYR A  40      63.001  11.476  19.151  1.00 88.42           N
ATOM    296  CA  TYR A  40      62.536  11.076  17.857  1.00 88.42           C
ATOM    297  CB  TYR A  40      61.409  10.028  17.807  1.00 88.42           C
ATOM    298  CG  TYR A  40      62.101   8.713  17.674  1.00 88.42           C
ATOM    299  CD1 TYR A  40      62.505   8.293  16.431  1.00 88.42           C
ATOM    300  CD2 TYR A  40      62.352   7.897  18.748  1.00 88.42           C
ATOM    301  CE1 TYR A  40      63.147   7.093  16.253  1.00 88.42           C
ATOM    302  CE2 TYR A  40      62.994   6.692  18.574  1.00 88.42           C
ATOM    303  CZ  TYR A  40      63.394   6.288  17.332  1.00 88.42           C
ATOM    304  OH  TYR A  40      64.053   5.055  17.155  1.00 88.42           O
ATOM    305  C   TYR A  40      62.228  12.277  17.019  1.00 88.42           C
ATOM    306  O   TYR A  40      61.729  13.297  17.489  1.00 88.42           O
ATOM    307  N   THR A  41      62.553  12.192  15.718  1.00107.99           N
ATOM    308  CA  THR A  41      62.358  13.320  14.855  1.00107.99           C
ATOM    309  CB  THR A  41      63.549  13.585  13.985  1.00107.99           C
ATOM    310  OG1 THR A  41      63.805  12.462  13.153  1.00107.99           O
ATOM    311  CG2 THR A  41      64.760  13.859  14.892  1.00107.99           C
ATOM    312  C   THR A  41      61.217  13.020  13.935  1.00107.99           C
ATOM    313  O   THR A  41      61.102  11.908  13.421  1.00107.99           O
ATOM    314  N   VAL A  42      60.325  14.013  13.722  1.00 48.78           N
ATOM    315  CA  VAL A  42      59.216  13.802  12.837  1.00 48.78           C
ATOM    316  CB  VAL A  42      57.902  13.619  13.539  1.00 48.78           C
ATOM    317  CG1 VAL A  42      57.978  12.334  14.380  1.00 48.78           C
ATOM    318  CG2 VAL A  42      57.600  14.891  14.350  1.00 48.78           C
ATOM    319  C   VAL A  42      59.096  14.977  11.914  1.00 48.78           C
ATOM    320  O   VAL A  42      59.359  16.119  12.289  1.00 48.78           O
ATOM    321  N   HIS A  43      58.693  14.698  10.658  1.00 80.36           N
ATOM    322  CA  HIS A  43      58.534  15.686   9.631  1.00 80.36           C
ATOM    323  ND1 HIS A  43      61.335  14.178   9.288  1.00 80.36           N
ATOM    324  CG  HIS A  43      60.751  15.169   8.529  1.00 80.36           C
ATOM    325  CB  HIS A  43      59.270  15.311   8.337  1.00 80.36           C
ATOM    326  NE2 HIS A  43      62.994  15.405   8.453  1.00 80.36           N
ATOM    327  CD2 HIS A  43      61.777  15.910   8.026  1.00 80.36           C
ATOM    328  CE1 HIS A  43      62.677  14.366   9.208  1.00 80.36           C
ATOM    329  C   HIS A  43      57.078  15.737   9.299  1.00 80.36           C
ATOM    330  O   HIS A  43      56.427  14.714   9.085  1.00 80.36           O
ATOM    331  N   LEU A  44      56.521  16.957   9.248  1.00 89.93           N
ATOM    332  CA  LEU A  44      55.108  17.083   9.016  1.00 89.93           C
ATOM    333  CB  LEU A  44      54.473  17.817  10.202  1.00 89.93           C
ATOM    334  CG  LEU A  44      54.808  17.067  11.508  1.00 89.93           C
ATOM    335  CD1 LEU A  44      54.435  17.880  12.752  1.00 89.93           C
ATOM    336  CD2 LEU A  44      54.243  15.633  11.492  1.00 89.93           C
ATOM    337  C   LEU A  44      54.931  17.880   7.760  1.00 89.93           C
ATOM    338  O   LEU A  44      55.403  19.010   7.669  1.00 89.93           O
ATOM    339  N   LEU A  45      54.238  17.326   6.741  1.00168.26           N
ATOM    340  CA  LEU A  45      54.161  18.118   5.547  1.00168.26           C
ATOM    341  CB  LEU A  45      54.993  17.571   4.369  1.00168.26           C
ATOM    342  CG  LEU A  45      55.165  18.604   3.237  1.00168.26           C
ATOM    343  CD1 LEU A  45      55.712  19.913   3.820  1.00168.26           C
ATOM    344  CD2 LEU A  45      56.063  18.085   2.101  1.00168.26           C
ATOM    345  C   LEU A  45      52.742  18.325   5.104  1.00168.26           C
ATOM    346  O   LEU A  45      51.848  17.554   5.457  1.00168.26           O
ATOM    347  N   PHE A  46      52.566  19.373   4.254  1.00208.18           N
ATOM    348  CA  PHE A  46      51.363  19.911   3.652  1.00208.18           C
ATOM    349  CB  PHE A  46      51.586  20.312   2.180  1.00208.18           C
ATOM    350  CG  PHE A  46      52.466  21.512   2.126  1.00208.18           C
ATOM    351  CD1 PHE A  46      51.962  22.767   2.367  1.00208.18           C
ATOM    352  CD2 PHE A  46      53.797  21.386   1.817  1.00208.18           C
ATOM    353  CE1 PHE A  46      52.780  23.870   2.307  1.00208.18           C
ATOM    354  CE2 PHE A  46      54.622  22.482   1.755  1.00208.18           C
ATOM    355  CZ  PHE A  46      54.111  23.729   2.001  1.00208.18           C
ATOM    356  C   PHE A  46      50.260  18.897   3.698  1.00208.18           C
ATOM    357  O   PHE A  46      50.448  17.734   3.364  1.00208.18           O
ATOM    358  N   PRO A  47      49.073  19.415   3.680  1.00283.47           N
ATOM    359  CA  PRO A  47      47.955  18.878   4.397  1.00283.47           C
ATOM    360  CD  PRO A  47      48.632  19.796   2.346  1.00283.47           C
ATOM    361  CB  PRO A  47      46.846  18.601   3.377  1.00283.47           C
ATOM    362  CG  PRO A  47      47.495  18.834   2.011  1.00283.47           C
ATOM    363  C   PRO A  47      48.049  17.775   5.428  1.00283.47           C
ATOM    364  O   PRO A  47      47.871  18.168   6.580  1.00283.47           O
ATOM    365  N   ASP A  48      48.154  16.463   5.154  1.00212.92           N
ATOM    366  CA  ASP A  48      48.137  15.521   6.256  1.00212.92           C
ATOM    367  CB  ASP A  48      46.859  14.651   6.259  1.00212.92           C
ATOM    368  CG  ASP A  48      46.681  13.956   4.923  1.00212.92           C
ATOM    369  OD1 ASP A  48      47.529  14.165   4.020  1.00212.92           O
ATOM    370  OD2 ASP A  48      45.671  13.212   4.786  1.00212.92           O
ATOM    371  C   ASP A  48      49.339  14.692   6.654  1.00212.92           C
ATOM    372  O   ASP A  48      49.233  14.007   7.668  1.00212.92           O
ATOM    373  N   LYS A  49      50.473  14.609   5.923  1.00154.38           N
ATOM    374  CA  LYS A  49      51.285  13.481   6.326  1.00154.38           C
ATOM    375  CB  LYS A  49      51.537  12.449   5.207  1.00154.38           C
ATOM    376  CG  LYS A  49      50.362  11.455   5.238  1.00154.38           C
ATOM    377  CD  LYS A  49      50.058  10.653   3.974  1.00154.38           C
ATOM    378  CE  LYS A  49      48.880   9.687   4.165  1.00154.38           C
ATOM    379  NZ  LYS A  49      47.827  10.312   5.004  1.00154.38           N
ATOM    380  C   LYS A  49      52.473  13.731   7.207  1.00154.38           C
ATOM    381  O   LYS A  49      53.059  14.812   7.242  1.00154.38           O
ATOM    382  N   ALA A  50      52.801  12.689   8.012  1.00 44.26           N
ATOM    383  CA  ALA A  50      53.880  12.737   8.954  1.00 44.26           C
ATOM    384  CB  ALA A  50      53.431  12.529  10.411  1.00 44.26           C
ATOM    385  C   ALA A  50      54.814  11.616   8.624  1.00 44.26           C
ATOM    386  O   ALA A  50      54.382  10.555   8.180  1.00 44.26           O
ATOM    387  N   VAL A  51      56.132  11.841   8.825  1.00 56.41           N
ATOM    388  CA  VAL A  51      57.110  10.833   8.529  1.00 56.41           C
ATOM    389  CB  VAL A  51      57.741  10.993   7.176  1.00 56.41           C
ATOM    390  CG1 VAL A  51      56.649  10.903   6.099  1.00 56.41           C
ATOM    391  CG2 VAL A  51      58.535  12.307   7.154  1.00 56.41           C
ATOM    392  C   VAL A  51      58.216  10.965   9.530  1.00 56.41           C
ATOM    393  O   VAL A  51      58.372  12.002  10.170  1.00 56.41           O
ATOM    394  N   ASP A  52      59.016   9.891   9.661  1.00179.17           N
ATOM    395  CA  ASP A  52      60.071   9.742  10.622  1.00179.17           C
ATOM    396  CB  ASP A  52      59.736   8.504  11.471  1.00179.17           C
ATOM    397  CG  ASP A  52      60.781   8.191  12.515  1.00179.17           C
ATOM    398  OD1 ASP A  52      60.746   8.838  13.590  1.00179.17           O
ATOM    399  OD2 ASP A  52      61.604   7.273  12.269  1.00179.17           O
ATOM    400  C   ASP A  52      61.357   9.482   9.875  1.00179.17           C
ATOM    401  O   ASP A  52      61.368   9.381   8.651  1.00179.17           O
ATOM    402  N   ALA A  53      62.490   9.398  10.609  1.00 45.48           N
ATOM    403  CA  ALA A  53      63.800   9.117  10.069  1.00 45.48           C
ATOM    404  CB  ALA A  53      64.919   9.185  11.123  1.00 45.48           C
ATOM    405  C   ALA A  53      63.820   7.725   9.499  1.00 45.48           C
ATOM    406  O   ALA A  53      64.482   7.453   8.498  1.00 45.48           O
ATOM    407  N   ALA A  54      63.087   6.810  10.158  1.00 67.66           N
ATOM    408  CA  ALA A  54      62.986   5.411   9.845  1.00 67.66           C
ATOM    409  CB  ALA A  54      62.085   4.640  10.826  1.00 67.66           C
ATOM    410  C   ALA A  54      62.405   5.261   8.472  1.00 67.66           C
ATOM    411  O   ALA A  54      62.585   4.226   7.833  1.00 67.66           O
ATOM    412  N   GLY A  55      61.631   6.252   7.995  1.00 40.25           N
ATOM    413  CA  GLY A  55      61.063   6.129   6.684  1.00 40.25           C
ATOM    414  C   GLY A  55      59.618   5.764   6.828  1.00 40.25           C
ATOM    415  O   GLY A  55      58.937   5.475   5.845  1.00 40.25           O
ATOM    416  N   ASN A  56      59.117   5.771   8.077  1.00 83.21           N
ATOM    417  CA  ASN A  56      57.749   5.440   8.375  1.00 83.21           C
ATOM    418  CB  ASN A  56      57.488   5.273   9.885  1.00 83.21           C
ATOM    419  CG  ASN A  56      58.289   4.091  10.415  1.00 83.21           C
ATOM    420  OD1 ASN A  56      58.270   3.800  11.609  1.00 83.21           O
ATOM    421  ND2 ASN A  56      59.015   3.386   9.511  1.00 83.21           N
ATOM    422  C   ASN A  56      56.869   6.577   7.939  1.00 83.21           C
ATOM    423  O   ASN A  56      57.264   7.740   8.000  1.00 83.21           O
ATOM    424  N   VAL A  57      55.631   6.263   7.497  1.00 91.84           N
ATOM    425  CA  VAL A  57      54.719   7.293   7.069  1.00 91.84           C
ATOM    426  CB  VAL A  57      54.263   7.133   5.648  1.00 91.84           C
ATOM    427  CG1 VAL A  57      53.485   5.811   5.533  1.00 91.84           C
ATOM    428  CG2 VAL A  57      53.440   8.369   5.253  1.00 91.84           C
ATOM    429  C   VAL A  57      53.493   7.248   7.937  1.00 91.84           C
ATOM    430  O   VAL A  57      53.087   6.185   8.405  1.00 91.84           O
ATOM    431  N   GLY A  58      52.858   8.422   8.157  1.00 37.27           N
ATOM    432  CA  GLY A  58      51.715   8.486   9.024  1.00 37.27           C
ATOM    433  C   GLY A  58      50.916   9.733   8.754  1.00 37.27           C
ATOM    434  O   GLY A  58      51.047  10.373   7.711  1.00 37.27           O
ATOM    435  N   PHE A  59      50.067  10.099   9.741  1.00145.08           N
ATOM    436  CA  PHE A  59      49.071  11.137   9.662  1.00145.08           C
ATOM    437  CB  PHE A  59      47.698  10.452   9.772  1.00145.08           C
ATOM    438  CG  PHE A  59      46.546  11.307  10.169  1.00145.08           C
ATOM    439  CD1 PHE A  59      45.887  12.138   9.290  1.00145.08           C
ATOM    440  CD2 PHE A  59      46.088  11.203  11.462  1.00145.08           C
ATOM    441  CE1 PHE A  59      44.806  12.876   9.721  1.00145.08           C
ATOM    442  CE2 PHE A  59      45.011  11.936  11.892  1.00145.08           C
ATOM    443  CZ  PHE A  59      44.369  12.776  11.019  1.00145.08           C
ATOM    444  C   PHE A  59      49.229  12.128  10.781  1.00145.08           C
ATOM    445  O   PHE A  59      49.859  11.863  11.801  1.00145.08           O
ATOM    446  N   TRP A  60      48.636  13.321  10.582  1.00150.87           N
ATOM    447  CA  TRP A  60      48.772  14.461  11.444  1.00150.87           C
ATOM    448  CB  TRP A  60      49.992  15.225  10.926  1.00150.87           C
ATOM    449  CG  TRP A  60      49.944  16.718  11.080  1.00150.87           C
ATOM    450  CD2 TRP A  60      50.576  17.427  12.130  1.00150.87           C
ATOM    451  CD1 TRP A  60      49.356  17.653  10.279  1.00150.87           C
ATOM    452  NE1 TRP A  60      49.592  18.909  10.788  1.00150.87           N
ATOM    453  CE2 TRP A  60      50.344  18.773  11.934  1.00150.87           C
ATOM    454  CE3 TRP A  60      51.314  16.985  13.154  1.00150.87           C
ATOM    455  CZ2 TRP A  60      50.865  19.687  12.796  1.00150.87           C
ATOM    456  CZ3 TRP A  60      51.810  17.880  14.061  1.00150.87           C
ATOM    457  CH2 TRP A  60      51.586  19.218  13.878  1.00150.87           C
ATOM    458  C   TRP A  60      47.611  15.393  11.256  1.00150.87           C
ATOM    459  O   TRP A  60      47.104  15.517  10.143  1.00150.87           O
ATOM    460  N   THR A  61      47.169  16.068  12.348  1.00153.99           N
ATOM    461  CA  THR A  61      46.176  17.107  12.259  1.00153.99           C
ATOM    462  CB  THR A  61      44.779  16.713  12.633  1.00153.99           C
ATOM    463  OG1 THR A  61      44.739  16.278  13.985  1.00153.99           O
ATOM    464  CG2 THR A  61      44.257  15.632  11.690  1.00153.99           C
ATOM    465  C   THR A  61      46.491  18.101  13.320  1.00153.99           C
ATOM    466  O   THR A  61      46.977  17.739  14.388  1.00153.99           O
ATOM    467  N   MET A  62      46.235  19.395  13.061  1.00113.79           N
ATOM    468  CA  MET A  62      46.374  20.292  14.162  1.00113.79           C
ATOM    469  CB  MET A  62      46.733  21.748  13.809  1.00113.79           C
ATOM    470  CG  MET A  62      47.255  22.511  15.035  1.00113.79           C
ATOM    471  SD  MET A  62      48.173  24.046  14.687  1.00113.79           S
ATOM    472  CE  MET A  62      46.725  25.098  14.363  1.00113.79           C
ATOM    473  C   MET A  62      45.034  20.236  14.826  1.00113.79           C
ATOM    474  O   MET A  62      44.059  19.805  14.205  1.00113.79           O
ATOM    475  N   VAL A  63      44.962  20.592  16.121  1.00 82.32           N
ATOM    476  CA  VAL A  63      43.704  20.605  16.810  1.00 82.32           C
ATOM    477  CB  VAL A  63      43.786  20.060  18.210  1.00 82.32           C
ATOM    478  CG1 VAL A  63      42.389  20.135  18.846  1.00 82.32           C
ATOM    479  CG2 VAL A  63      44.408  18.659  18.179  1.00 82.32           C
ATOM    480  C   VAL A  63      43.375  22.045  16.988  1.00 82.32           C
ATOM    481  O   VAL A  63      43.857  22.693  17.916  1.00 82.32           O
ATOM    482  N   TYR A  64      42.538  22.592  16.102  1.00246.75           N
ATOM    483  CA  TYR A  64      42.149  23.959  16.209  1.00246.75           C
ATOM    484  CB  TYR A  64      41.472  24.256  17.547  1.00246.75           C
ATOM    485  CG  TYR A  64      40.402  25.181  17.159  1.00246.75           C
ATOM    486  CD1 TYR A  64      40.630  26.503  16.884  1.00246.75           C
ATOM    487  CD2 TYR A  64      39.141  24.669  17.048  1.00246.75           C
ATOM    488  CE1 TYR A  64      39.589  27.308  16.511  1.00246.75           C
ATOM    489  CE2 TYR A  64      38.098  25.468  16.675  1.00246.75           C
ATOM    490  CZ  TYR A  64      38.330  26.788  16.410  1.00246.75           C
ATOM    491  OH  TYR A  64      37.274  27.628  16.023  1.00246.75           O
ATOM    492  C   TYR A  64      43.415  24.762  16.156  1.00246.75           C
ATOM    493  O   TYR A  64      44.141  24.684  15.165  1.00246.75           O
ATOM    494  N   ASN A  65      43.730  25.522  17.238  1.00225.39           N
ATOM    495  CA  ASN A  65      44.942  26.316  17.310  1.00225.39           C
ATOM    496  CB  ASN A  65      44.704  27.815  17.587  1.00225.39           C
ATOM    497  CG  ASN A  65      43.889  28.443  16.480  1.00225.39           C
ATOM    498  OD1 ASN A  65      42.852  27.916  16.090  1.00225.39           O
ATOM    499  ND2 ASN A  65      44.362  29.609  15.967  1.00225.39           N
ATOM    500  C   ASN A  65      45.669  25.910  18.561  1.00225.39           C
ATOM    501  O   ASN A  65      46.643  26.553  18.956  1.00225.39           O
ATOM    502  N   GLN A  66      45.142  24.885  19.254  1.00149.20           N
ATOM    503  CA  GLN A  66      45.621  24.416  20.530  1.00149.20           C
ATOM    504  CB  GLN A  66      44.499  23.709  21.291  1.00149.20           C
ATOM    505  CG  GLN A  66      43.346  24.670  21.523  1.00149.20           C
ATOM    506  CD  GLN A  66      43.625  25.481  22.775  1.00149.20           C
ATOM    507  OE1 GLN A  66      43.232  25.090  23.870  1.00149.20           O
ATOM    508  NE2 GLN A  66      44.323  26.638  22.619  1.00149.20           N
ATOM    509  C   GLN A  66      46.830  23.522  20.556  1.00149.20           C
ATOM    510  O   GLN A  66      47.687  23.679  21.427  1.00149.20           O
ATOM    511  N   GLY A  67      46.923  22.538  19.642  1.00 41.87           N
ATOM    512  CA  GLY A  67      47.995  21.585  19.701  1.00 41.87           C
ATOM    513  C   GLY A  67      47.811  20.653  18.544  1.00 41.87           C
ATOM    514  O   GLY A  67      47.127  20.993  17.581  1.00 41.87           O
ATOM    515  N   PHE A  68      48.424  19.448  18.605  1.00 76.82           N
ATOM    516  CA  PHE A  68      48.352  18.560  17.477  1.00 76.82           C
ATOM    517  CB  PHE A  68      49.529  18.757  16.502  1.00 76.82           C
ATOM    518  CG  PHE A  68      50.787  18.687  17.310  1.00 76.82           C
ATOM    519  CD1 PHE A  68      51.213  19.804  17.984  1.00 76.82           C
ATOM    520  CD2 PHE A  68      51.542  17.536  17.405  1.00 76.82           C
ATOM    521  CE1 PHE A  68      52.357  19.782  18.733  1.00 76.82           C
ATOM    522  CE2 PHE A  68      52.695  17.509  18.161  1.00 76.82           C
ATOM    523  CZ  PHE A  68      53.101  18.640  18.827  1.00 76.82           C
ATOM    524  C   PHE A  68      48.369  17.119  17.890  1.00 76.82           C
ATOM    525  O   PHE A  68      48.737  16.770  19.010  1.00 76.82           O
ATOM    526  N   GLU A  69      47.939  16.237  16.963  1.00 91.22           N
ATOM    527  CA  GLU A  69      47.957  14.822  17.180  1.00 91.22           C
ATOM    528  CB  GLU A  69      46.559  14.193  17.261  1.00 91.22           C
ATOM    529  CG  GLU A  69      46.596  12.701  17.591  1.00 91.22           C
ATOM    530  CD  GLU A  69      45.173  12.241  17.861  1.00 91.22           C
ATOM    531  OE1 GLU A  69      44.746  12.307  19.046  1.00 91.22           O
ATOM    532  OE2 GLU A  69      44.491  11.826  16.888  1.00 91.22           O
ATOM    533  C   GLU A  69      48.654  14.211  15.996  1.00 91.22           C
ATOM    534  O   GLU A  69      48.393  14.582  14.849  1.00 91.22           O
ATOM    535  N   ILE A  70      49.573  13.254  16.251  1.00156.01           N
ATOM    536  CA  ILE A  70      50.326  12.624  15.198  1.00156.01           C
ATOM    537  CB  ILE A  70      51.814  12.603  15.449  1.00156.01           C
ATOM    538  CG1 ILE A  70      52.372  13.914  16.008  1.00156.01           C
ATOM    539  CG2 ILE A  70      52.483  12.128  14.161  1.00156.01           C
ATOM    540  CD1 ILE A  70      52.208  15.114  15.135  1.00156.01           C
ATOM    541  C   ILE A  70      50.077  11.154  15.368  1.00156.01           C
ATOM    542  O   ILE A  70      50.225  10.637  16.476  1.00156.01           O
ATOM    543  N   VAL A  71      49.705  10.435  14.294  1.00134.61           N
ATOM    544  CA  VAL A  71      49.683   9.005  14.402  1.00134.61           C
ATOM    545  CB  VAL A  71      48.343   8.374  14.144  1.00134.61           C
ATOM    546  CG1 VAL A  71      47.517   8.455  15.436  1.00134.61           C
ATOM    547  CG2 VAL A  71      47.654   9.175  13.031  1.00134.61           C
ATOM    548  C   VAL A  71      50.738   8.509  13.465  1.00134.61           C
ATOM    549  O   VAL A  71      50.668   8.696  12.250  1.00134.61           O
ATOM    550  N   LEU A  72      51.779   7.879  14.045  1.00130.42           N
ATOM    551  CA  LEU A  72      52.936   7.490  13.293  1.00130.42           C
ATOM    552  CB  LEU A  72      54.051   8.553  13.412  1.00130.42           C
ATOM    553  CG  LEU A  72      55.395   8.202  12.746  1.00130.42           C
ATOM    554  CD1 LEU A  72      55.322   8.249  11.209  1.00130.42           C
ATOM    555  CD2 LEU A  72      56.533   9.026  13.359  1.00130.42           C
ATOM    556  C   LEU A  72      53.504   6.260  13.922  1.00130.42           C
ATOM    557  O   LEU A  72      53.690   6.212  15.134  1.00130.42           O
ATOM    558  N   ALA A  73      53.802   5.230  13.109  1.00233.15           N
ATOM    559  CA  ALA A  73      54.469   4.048  13.578  1.00233.15           C
ATOM    560  CB  ALA A  73      55.950   4.298  13.917  1.00233.15           C
ATOM    561  C   ALA A  73      53.817   3.453  14.798  1.00233.15           C
ATOM    562  O   ALA A  73      54.511   3.076  15.740  1.00233.15           O
ATOM    563  N   GLY A  74      52.473   3.356  14.828  1.00 60.79           N
ATOM    564  CA  GLY A  74      51.802   2.659  15.895  1.00 60.79           C
ATOM    565  C   GLY A  74      51.781   3.453  17.165  1.00 60.79           C
ATOM    566  O   GLY A  74      51.439   2.922  18.223  1.00 60.79           O
ATOM    567  N   ARG A  75      52.154   4.743  17.108  1.00125.86           N
ATOM    568  CA  ARG A  75      52.109   5.540  18.297  1.00125.86           C
ATOM    569  CB  ARG A  75      53.484   5.803  18.933  1.00125.86           C
ATOM    570  CG  ARG A  75      53.904   4.659  19.863  1.00125.86           C
ATOM    571  CD  ARG A  75      55.414   4.472  20.002  1.00125.86           C
ATOM    572  NE  ARG A  75      55.851   3.703  18.806  1.00125.86           N
ATOM    573  CZ  ARG A  75      57.154   3.719  18.412  1.00125.86           C
ATOM    574  NH1 ARG A  75      58.061   4.489  19.086  1.00125.86           N
ATOM    575  NH2 ARG A  75      57.547   2.963  17.347  1.00125.86           N
ATOM    576  C   ARG A  75      51.414   6.817  17.984  1.00125.86           C
ATOM    577  O   ARG A  75      51.376   7.267  16.839  1.00125.86           O
ATOM    578  N   LYS A  76      50.805   7.413  19.023  1.00224.76           N
ATOM    579  CA  LYS A  76      50.043   8.600  18.818  1.00224.76           C
ATOM    580  CB  LYS A  76      48.548   8.288  19.023  1.00224.76           C
ATOM    581  CG  LYS A  76      47.566   9.323  18.511  1.00224.76           C
ATOM    582  CD  LYS A  76      47.352  10.439  19.518  1.00224.76           C
ATOM    583  CE  LYS A  76      46.703   9.889  20.784  1.00224.76           C
ATOM    584  NZ  LYS A  76      45.432   9.202  20.450  1.00224.76           N
ATOM    585  C   LYS A  76      50.600   9.643  19.745  1.00224.76           C
ATOM    586  O   LYS A  76      50.774   9.406  20.941  1.00224.76           O
ATOM    587  N   TYR A  77      50.912  10.835  19.190  1.00109.76           N
ATOM    588  CA  TYR A  77      51.537  11.897  19.930  1.00109.76           C
ATOM    589  CB  TYR A  77      52.772  12.480  19.222  1.00109.76           C
ATOM    590  CG  TYR A  77      53.888  11.504  19.334  1.00109.76           C
ATOM    591  CD1 TYR A  77      53.824  10.299  18.677  1.00109.76           C
ATOM    592  CD2 TYR A  77      54.982  11.784  20.121  1.00109.76           C
ATOM    593  CE1 TYR A  77      54.853   9.397  18.786  1.00109.76           C
ATOM    594  CE2 TYR A  77      56.015  10.887  20.232  1.00109.76           C
ATOM    595  CZ  TYR A  77      55.948   9.691  19.560  1.00109.76           C
ATOM    596  OH  TYR A  77      57.001   8.759  19.667  1.00109.76           O
ATOM    597  C   TYR A  77      50.560  13.023  20.076  1.00109.76           C
ATOM    598  O   TYR A  77      49.888  13.409  19.121  1.00109.76           O
ATOM    599  N   PHE A  78      50.452  13.570  21.306  1.00123.45           N
ATOM    600  CA  PHE A  78      49.564  14.666  21.576  1.00123.45           C
ATOM    601  CB  PHE A  78      48.234  14.201  22.211  1.00123.45           C
ATOM    602  CG  PHE A  78      47.533  15.342  22.875  1.00123.45           C
ATOM    603  CD1 PHE A  78      46.820  16.269  22.149  1.00123.45           C
ATOM    604  CD2 PHE A  78      47.602  15.491  24.244  1.00123.45           C
ATOM    605  CE1 PHE A  78      46.179  17.315  22.771  1.00123.45           C
ATOM    606  CE2 PHE A  78      46.961  16.536  24.873  1.00123.45           C
ATOM    607  CZ  PHE A  78      46.247  17.449  24.135  1.00123.45           C
ATOM    608  C   PHE A  78      50.207  15.627  22.526  1.00123.45           C
ATOM    609  O   PHE A  78      50.831  15.233  23.511  1.00123.45           O
ATOM    610  N   ALA A  79      50.057  16.938  22.243  1.00 57.57           N
ATOM    611  CA  ALA A  79      50.592  17.943  23.110  1.00 57.57           C
ATOM    612  CB  ALA A  79      52.120  18.100  22.987  1.00 57.57           C
ATOM    613  C   ALA A  79      49.974  19.249  22.738  1.00 57.57           C
ATOM    614  O   ALA A  79      49.555  19.453  21.598  1.00 57.57           O
ATOM    615  N   PHE A  80      49.895  20.175  23.719  1.00148.97           N
ATOM    616  CA  PHE A  80      49.368  21.486  23.453  1.00148.97           C
ATOM    617  CB  PHE A  80      48.613  22.131  24.643  1.00148.97           C
ATOM    618  CG  PHE A  80      47.346  21.408  25.008  1.00148.97           C
ATOM    619  CD1 PHE A  80      46.160  21.717  24.380  1.00148.97           C
ATOM    620  CD2 PHE A  80      47.322  20.432  25.982  1.00148.97           C
ATOM    621  CE1 PHE A  80      44.985  21.077  24.703  1.00148.97           C
ATOM    622  CE2 PHE A  80      46.152  19.783  26.315  1.00148.97           C
ATOM    623  CZ  PHE A  80      44.979  20.105  25.674  1.00148.97           C
ATOM    624  C   PHE A  80      50.560  22.351  23.188  1.00148.97           C
ATOM    625  O   PHE A  80      51.657  22.083  23.678  1.00148.97           O
ATOM    626  N   SER A  81      50.386  23.412  22.372  1.00 83.50           N
ATOM    627  CA  SER A  81      51.493  24.306  22.108  1.00 83.50           C
ATOM    628  CB  SER A  81      51.185  25.364  21.036  1.00 83.50           C
ATOM    629  OG  SER A  81      50.037  26.104  21.411  1.00 83.50           O
ATOM    630  C   SER A  81      51.819  24.992  23.406  1.00 83.50           C
ATOM    631  O   SER A  81      50.959  25.159  24.269  1.00 83.50           O
ATOM    632  N   LYS A  82      53.100  25.392  23.564  1.00106.76           N
ATOM    633  CA  LYS A  82      53.631  25.913  24.793  1.00106.76           C
ATOM    634  CB  LYS A  82      55.172  25.796  24.852  1.00106.76           C
ATOM    635  CG  LYS A  82      55.769  25.898  26.256  1.00106.76           C
ATOM    636  CD  LYS A  82      57.231  25.446  26.325  1.00106.76           C
ATOM    637  CE  LYS A  82      58.203  26.623  26.445  1.00106.76           C
ATOM    638  NZ  LYS A  82      58.310  27.061  27.853  1.00106.76           N
ATOM    639  C   LYS A  82      53.233  27.330  25.060  1.00106.76           C
ATOM    640  O   LYS A  82      53.122  28.166  24.162  1.00106.76           O
ATOM    641  N   TYR A  83      52.952  27.629  26.348  1.00 89.60           N
ATOM    642  CA  TYR A  83      52.682  28.976  26.793  1.00 89.60           C
ATOM    643  CB  TYR A  83      51.199  29.367  26.766  1.00 89.60           C
ATOM    644  CG  TYR A  83      50.362  28.508  27.647  1.00 89.60           C
ATOM    645  CD1 TYR A  83      50.219  28.797  28.973  1.00 89.60           C
ATOM    646  CD2 TYR A  83      49.758  27.405  27.094  1.00 89.60           C
ATOM    647  CE1 TYR A  83      49.429  28.027  29.780  1.00 89.60           C
ATOM    648  CE2 TYR A  83      48.965  26.631  27.895  1.00 89.60           C
ATOM    649  CZ  TYR A  83      48.806  26.950  29.232  1.00 89.60           C
ATOM    650  OH  TYR A  83      47.991  26.175  30.086  1.00 89.60           O
ATOM    651  C   TYR A  83      53.162  29.098  28.199  1.00 89.60           C
ATOM    652  O   TYR A  83      53.247  28.115  28.925  1.00 89.60           O
ATOM    653  N   VAL A  84      53.559  30.323  28.618  1.00101.80           N
ATOM    654  CA  VAL A  84      53.959  30.527  29.995  1.00101.80           C
ATOM    655  CB  VAL A  84      55.429  30.746  30.169  1.00101.80           C
ATOM    656  CG1 VAL A  84      55.831  31.941  29.277  1.00101.80           C
ATOM    657  CG2 VAL A  84      55.716  30.927  31.669  1.00101.80           C
ATOM    658  C   VAL A  84      53.255  31.739  30.521  1.00101.80           C
ATOM    659  O   VAL A  84      53.228  32.784  29.875  1.00101.80           O
ATOM    660  N   LYS A  85      52.667  31.633  31.728  1.00 86.60           N
ATOM    661  CA  LYS A  85      51.987  32.783  32.252  1.00 86.60           C
ATOM    662  CB  LYS A  85      50.498  32.545  32.556  1.00 86.60           C
ATOM    663  CG  LYS A  85      49.776  33.818  33.000  1.00 86.60           C
ATOM    664  CD  LYS A  85      48.257  33.705  33.055  1.00 86.60           C
ATOM    665  CE  LYS A  85      47.609  35.004  33.523  1.00 86.60           C
ATOM    666  NZ  LYS A  85      46.149  34.824  33.607  1.00 86.60           N
ATOM    667  C   LYS A  85      52.641  33.169  33.533  1.00 86.60           C
ATOM    668  O   LYS A  85      52.418  32.560  34.580  1.00 86.60           O
ATOM    669  N   HIS A  86      53.479  34.211  33.455  1.00143.89           N
ATOM    670  CA  HIS A  86      54.137  34.757  34.596  1.00143.89           C
ATOM    671  ND1 HIS A  86      54.654  37.043  32.149  1.00143.89           N
ATOM    672  CG  HIS A  86      55.361  36.034  32.762  0.00143.89           C
ATOM    673  CB  HIS A  86      55.295  35.695  34.222  0.00143.89           C
ATOM    674  NE2 HIS A  86      55.886  36.078  30.566  1.00143.89           N
ATOM    675  CD2 HIS A  86      56.107  35.455  31.780  1.00143.89           C
ATOM    676  CE1 HIS A  86      55.009  37.024  30.840  1.00143.89           C
ATOM    677  C   HIS A  86      53.131  35.456  35.451  1.00143.89           C
ATOM    678  O   HIS A  86      53.293  35.558  36.663  1.00143.89           O
ATOM    679  N   GLY A  87      52.051  35.952  34.834  1.00 58.78           N
ATOM    680  CA  GLY A  87      51.041  36.686  35.534  1.00 58.78           C
ATOM    681  C   GLY A  87      51.035  38.017  34.882  1.00 58.78           C
ATOM    682  O   GLY A  87      49.984  38.578  34.582  1.00 58.78           O
ATOM    683  N   SER A  88      52.233  38.556  34.619  1.00164.29           N
ATOM    684  CA  SER A  88      52.262  39.791  33.913  1.00164.29           C
ATOM    685  CB  SER A  88      53.693  40.330  33.732  1.00164.29           C
ATOM    686  OG  SER A  88      54.301  40.544  34.997  0.00164.29           O
ATOM    687  C   SER A  88      51.729  39.499  32.557  1.00164.29           C
ATOM    688  O   SER A  88      50.741  40.071  32.098  1.00164.29           O
ATOM    689  N   LYS A  89      52.361  38.531  31.885  1.00166.37           N
ATOM    690  CA  LYS A  89      51.924  38.303  30.551  1.00166.37           C
ATOM    691  CB  LYS A  89      52.917  38.700  29.451  1.00166.37           C
ATOM    692  CG  LYS A  89      53.209  40.179  29.272  1.00166.37           C
ATOM    693  CD  LYS A  89      54.358  40.398  28.290  0.00166.37           C
ATOM    694  CE  LYS A  89      54.080  39.843  26.887  0.00166.37           C
ATOM    695  NZ  LYS A  89      55.232  40.110  25.997  0.00166.37           N
ATOM    696  C   LYS A  89      51.815  36.850  30.328  1.00166.37           C
ATOM    697  O   LYS A  89      52.281  36.021  31.109  1.00166.37           O
ATOM    698  N   VAL A  90      51.157  36.529  29.210  1.00127.51           N
ATOM    699  CA  VAL A  90      51.119  35.191  28.731  1.00127.51           C
ATOM    700  CB  VAL A  90      49.749  34.686  28.404  1.00127.51           C
ATOM    701  CG1 VAL A  90      49.000  34.381  29.704  1.00127.51           C
ATOM    702  CG2 VAL A  90      49.054  35.754  27.549  1.00127.51           C
ATOM    703  C   VAL A  90      51.897  35.194  27.463  1.00127.51           C
ATOM    704  O   VAL A  90      51.708  36.052  26.601  1.00127.51           O
ATOM    705  N   THR A  91      52.827  34.233  27.336  1.00 45.07           N
ATOM    706  CA  THR A  91      53.598  34.142  26.135  1.00 45.07           C
ATOM    707  CB  THR A  91      55.074  34.236  26.366  1.00 45.07           C
ATOM    708  OG1 THR A  91      55.400  35.488  26.955  1.00 45.07           O
ATOM    709  CG2 THR A  91      55.795  34.066  25.019  1.00 45.07           C
ATOM    710  C   THR A  91      53.327  32.806  25.540  1.00 45.07           C
ATOM    711  O   THR A  91      53.272  31.798  26.243  1.00 45.07           O
ATOM    712  N   SER A  92      53.151  32.771  24.208  1.00 45.14           N
ATOM    713  CA  SER A  92      52.868  31.529  23.552  1.00 45.14           C
ATOM    714  CB  SER A  92      51.640  31.604  22.631  1.00 45.14           C
ATOM    715  OG  SER A  92      50.497  31.993  23.380  1.00 45.14           O
ATOM    716  C   SER A  92      54.050  31.192  22.701  1.00 45.14           C
ATOM    717  O   SER A  92      54.688  32.081  22.137  1.00 45.14           O
ATOM    718  N   MET A  93      54.393  29.887  22.640  1.00141.28           N
ATOM    719  CA  MET A  93      55.472  29.442  21.811  1.00141.28           C
ATOM    720  CB  MET A  93      56.719  28.985  22.579  1.00141.28           C
ATOM    721  CG  MET A  93      57.569  30.192  22.980  1.00141.28           C
ATOM    722  SD  MET A  93      58.277  31.059  21.542  1.00141.28           S
ATOM    723  CE  MET A  93      58.577  32.654  22.358  1.00141.28           C
ATOM    724  C   MET A  93      54.965  28.338  20.952  1.00141.28           C
ATOM    725  O   MET A  93      54.705  27.212  21.368  1.00141.28           O
ATOM    726  N   CYS A  94      54.809  28.720  19.689  1.00132.20           N
ATOM    727  CA  CYS A  94      54.278  28.034  18.568  1.00132.20           C
ATOM    728  CB  CYS A  94      54.301  29.091  17.495  1.00132.20           C
ATOM    729  SG  CYS A  94      52.891  28.996  16.438  1.00132.20           S
ATOM    730  C   CYS A  94      55.225  26.942  18.157  1.00132.20           C
ATOM    731  O   CYS A  94      54.837  25.927  17.579  1.00132.20           O
ATOM    732  N   ASP A  95      56.527  27.212  18.343  1.00 78.65           N
ATOM    733  CA  ASP A  95      57.599  26.325  18.003  1.00 78.65           C
ATOM    734  CB  ASP A  95      58.969  27.022  17.884  1.00 78.65           C
ATOM    735  CG  ASP A  95      59.366  27.606  19.230  1.00 78.65           C
ATOM    736  OD1 ASP A  95      58.449  27.992  20.002  1.00 78.65           O
ATOM    737  OD2 ASP A  95      60.591  27.680  19.503  1.00 78.65           O
ATOM    738  C   ASP A  95      57.728  25.217  19.004  1.00 78.65           C
ATOM    739  O   ASP A  95      58.343  24.194  18.714  1.00 78.65           O
ATOM    740  N   GLN A  96      57.195  25.413  20.225  1.00107.96           N
ATOM    741  CA  GLN A  96      57.415  24.495  21.314  1.00107.96           C
ATOM    742  CB  GLN A  96      57.963  25.226  22.551  1.00107.96           C
ATOM    743  CG  GLN A  96      59.278  25.970  22.319  1.00107.96           C
ATOM    744  CD  GLN A  96      60.400  25.193  22.983  1.00107.96           C
ATOM    745  OE1 GLN A  96      60.857  25.558  24.064  1.00107.96           O
ATOM    746  NE2 GLN A  96      60.852  24.089  22.332  1.00107.96           N
ATOM    747  C   GLN A  96      56.118  23.902  21.781  1.00107.96           C
ATOM    748  O   GLN A  96      55.035  24.347  21.402  1.00107.96           O
ATOM    749  N   THR A  97      56.211  22.860  22.643  1.00 56.04           N
ATOM    750  CA  THR A  97      55.029  22.228  23.168  1.00 56.04           C
ATOM    751  CB  THR A  97      54.875  20.795  22.745  1.00 56.04           C
ATOM    752  OG1 THR A  97      55.880  19.994  23.352  1.00 56.04           O
ATOM    753  CG2 THR A  97      55.006  20.713  21.216  1.00 56.04           C
ATOM    754  C   THR A  97      55.115  22.169  24.667  1.00 56.04           C
ATOM    755  O   THR A  97      56.189  22.295  25.255  1.00 56.04           O
ATOM    756  N   GLN A  98      53.946  21.989  25.320  1.00109.20           N
ATOM    757  CA  GLN A  98      53.862  21.774  26.738  1.00109.20           C
ATOM    758  CB  GLN A  98      52.428  21.915  27.289  1.00109.20           C
ATOM    759  CG  GLN A  98      52.299  21.684  28.796  1.00109.20           C
ATOM    760  CD  GLN A  98      52.564  22.990  29.524  1.00109.20           C
ATOM    761  OE1 GLN A  98      51.654  23.575  30.109  1.00109.20           O
ATOM    762  NE2 GLN A  98      53.839  23.460  29.497  1.00109.20           N
ATOM    763  C   GLN A  98      54.227  20.337  26.872  1.00109.20           C
ATOM    764  O   GLN A  98      54.427  19.661  25.864  1.00109.20           O
ATOM    765  N   LEU A  99      54.387  19.813  28.097  1.00157.45           N
ATOM    766  CA  LEU A  99      54.670  18.413  28.077  1.00157.45           C
ATOM    767  CB  LEU A  99      55.273  17.827  29.355  1.00157.45           C
ATOM    768  CG  LEU A  99      54.245  17.383  30.379  1.00157.45           C
ATOM    769  CD1 LEU A  99      54.920  16.496  31.430  1.00157.45           C
ATOM    770  CD2 LEU A  99      53.571  18.632  30.979  1.00157.45           C
ATOM    771  C   LEU A  99      53.451  17.684  27.617  1.00157.45           C
ATOM    772  O   LEU A  99      52.328  18.004  28.007  1.00157.45           O
ATOM    773  N   GLY A 100      53.662  16.683  26.735  1.00 47.95           N
ATOM    774  CA  GLY A 100      52.570  15.992  26.120  1.00 47.95           C
ATOM    775  C   GLY A 100      52.636  14.530  26.419  1.00 47.95           C
ATOM    776  O   GLY A 100      53.506  14.061  27.154  1.00 47.95           O
ATOM    777  N   TRP A 101      51.684  13.776  25.828  1.00 99.65           N
ATOM    778  CA  TRP A 101      51.564  12.371  26.070  1.00 99.65           C
ATOM    779  CB  TRP A 101      50.170  11.977  26.589  1.00 99.65           C
ATOM    780  CG  TRP A 101      49.838  12.473  27.976  1.00 99.65           C
ATOM    781  CD2 TRP A 101      49.337  13.786  28.273  1.00 99.65           C
ATOM    782  CD1 TRP A 101      49.925  11.817  29.169  1.00 99.65           C
ATOM    783  NE1 TRP A 101      49.504  12.636  30.189  1.00 99.65           N
ATOM    784  CE2 TRP A 101      49.139  13.851  29.652  1.00 99.65           C
ATOM    785  CE3 TRP A 101      49.047  14.846  27.462  1.00 99.65           C
ATOM    786  CZ2 TRP A 101      48.649  14.980  30.244  1.00 99.65           C
ATOM    787  CZ3 TRP A 101      48.574  15.989  28.065  1.00 99.65           C
ATOM    788  CH2 TRP A 101      48.378  16.055  29.429  1.00 99.65           C
ATOM    789  C   TRP A 101      51.756  11.627  24.783  1.00 99.65           C
ATOM    790  O   TRP A 101      51.202  11.988  23.744  1.00 99.65           O
ATOM    791  N   ALA A 102      52.573  10.555  24.829  1.00 53.01           N
ATOM    792  CA  ALA A 102      52.752   9.712  23.686  1.00 53.01           C
ATOM    793  CB  ALA A 102      54.178   9.770  23.100  1.00 53.01           C
ATOM    794  C   ALA A 102      52.503   8.325  24.184  1.00 53.01           C
ATOM    795  O   ALA A 102      52.900   7.972  25.293  1.00 53.01           O
ATOM    796  N   HIS A 103      51.789   7.507  23.391  1.00 69.51           N
ATOM    797  CA  HIS A 103      51.519   6.154  23.786  1.00 69.51           C
ATOM    798  ND1 HIS A 103      48.688   7.959  24.615  1.00 69.51           N
ATOM    799  CG  HIS A 103      49.078   6.695  24.231  1.00 69.51           C
ATOM    800  CB  HIS A 103      50.314   6.008  24.737  1.00 69.51           C
ATOM    801  NE2 HIS A 103      47.175   7.245  23.150  1.00 69.51           N
ATOM    802  CD2 HIS A 103      48.140   6.271  23.339  1.00 69.51           C
ATOM    803  CE1 HIS A 103      47.546   8.238  23.940  1.00 69.51           C
ATOM    804  C   HIS A 103      51.218   5.388  22.542  1.00 69.51           C
ATOM    805  O   HIS A 103      50.880   5.967  21.511  1.00 69.51           O
ATOM    806  N   SER A 104      51.336   4.052  22.607  1.00 40.43           N
ATOM    807  CA  SER A 104      51.055   3.266  21.446  1.00 40.43           C
ATOM    808  CB  SER A 104      51.371   1.770  21.627  1.00 40.43           C
ATOM    809  OG  SER A 104      50.572   1.233  22.670  1.00 40.43           O
ATOM    810  C   SER A 104      49.591   3.395  21.177  1.00 40.43           C
ATOM    811  O   SER A 104      48.830   3.863  22.022  1.00 40.43           O
ATOM    812  N   THR A 105      49.162   2.959  19.980  1.00 58.91           N
ATOM    813  CA  THR A 105      47.797   3.091  19.553  1.00 58.91           C
ATOM    814  CB  THR A 105      47.563   2.543  18.178  1.00 58.91           C
ATOM    815  OG1 THR A 105      47.890   1.162  18.145  1.00 58.91           O
ATOM    816  CG2 THR A 105      48.431   3.324  17.177  1.00 58.91           C
ATOM    817  C   THR A 105      46.896   2.352  20.499  1.00 58.91           C
ATOM    818  O   THR A 105      45.729   2.708  20.654  1.00 58.91           O
ATOM    819  N   ASP A 106      47.395   1.257  21.100  1.00 70.38           N
ATOM    820  CA  ASP A 106      46.648   0.445  22.031  1.00 70.38           C
ATOM    821  CB  ASP A 106      47.367  -0.878  22.362  1.00 70.38           C
ATOM    822  CG  ASP A 106      47.402  -1.752  21.114  1.00 70.38           C
ATOM    823  OD1 ASP A 106      46.356  -1.853  20.421  1.00 70.38           O
ATOM    824  OD2 ASP A 106      48.485  -2.339  20.843  1.00 70.38           O
ATOM    825  C   ASP A 106      46.433   1.165  23.335  1.00 70.38           C
ATOM    826  O   ASP A 106      45.450   0.905  24.027  1.00 70.38           O
ATOM    827  N   ASN A 107      47.324   2.112  23.686  1.00 94.85           N
ATOM    828  CA  ASN A 107      47.303   2.813  24.947  1.00 94.85           C
ATOM    829  CB  ASN A 107      45.893   3.205  25.436  1.00 94.85           C
ATOM    830  CG  ASN A 107      45.351   4.314  24.542  1.00 94.85           C
ATOM    831  OD1 ASN A 107      44.708   4.048  23.529  1.00 94.85           O
ATOM    832  ND2 ASN A 107      45.617   5.586  24.935  1.00 94.85           N
ATOM    833  C   ASN A 107      47.954   2.009  26.041  1.00 94.85           C
ATOM    834  O   ASN A 107      47.686   2.235  27.220  1.00 94.85           O
ATOM    835  N   SER A 108      48.814   1.029  25.683  1.00 63.57           N
ATOM    836  CA  SER A 108      49.543   0.226  26.643  1.00 63.57           C
ATOM    837  CB  SER A 108      50.132  -1.062  26.026  1.00 63.57           C
ATOM    838  OG  SER A 108      51.069  -0.759  25.002  1.00 63.57           O
ATOM    839  C   SER A 108      50.672   0.974  27.296  1.00 63.57           C
ATOM    840  O   SER A 108      50.646   1.229  28.500  1.00 63.57           O
ATOM    841  N   ASN A 109      51.695   1.360  26.500  1.00 54.13           N
ATOM    842  CA  ASN A 109      52.855   2.009  27.036  1.00 54.13           C
ATOM    843  CB  ASN A 109      54.172   1.570  26.378  1.00 54.13           C
ATOM    844  CG  ASN A 109      54.454   0.118  26.741  1.00 54.13           C
ATOM    845  OD1 ASN A 109      54.393  -0.270  27.906  1.00 54.13           O
ATOM    846  ND2 ASN A 109      54.783  -0.709  25.713  1.00 54.13           N
ATOM    847  C   ASN A 109      52.703   3.470  26.782  1.00 54.13           C
ATOM    848  O   ASN A 109      52.335   3.882  25.681  1.00 54.13           O
ATOM    849  N   TRP A 110      53.004   4.279  27.822  1.00 92.45           N
ATOM    850  CA  TRP A 110      52.866   5.709  27.795  1.00 92.45           C
ATOM    851  CB  TRP A 110      51.837   6.232  28.819  1.00 92.45           C
ATOM    852  CG  TRP A 110      50.399   5.861  28.542  1.00 92.45           C
ATOM    853  CD2 TRP A 110      49.316   6.799  28.401  1.00 92.45           C
ATOM    854  CD1 TRP A 110      49.847   4.619  28.431  1.00 92.45           C
ATOM    855  NE1 TRP A 110      48.495   4.722  28.207  1.00 92.45           N
ATOM    856  CE2 TRP A 110      48.153   6.057  28.192  1.00 92.45           C
ATOM    857  CE3 TRP A 110      49.289   8.165  28.446  1.00 92.45           C
ATOM    858  CZ2 TRP A 110      46.943   6.669  28.023  1.00 92.45           C
ATOM    859  CZ3 TRP A 110      48.065   8.778  28.271  1.00 92.45           C
ATOM    860  CH2 TRP A 110      46.916   8.045  28.063  1.00 92.45           C
ATOM    861  C   TRP A 110      54.173   6.311  28.212  1.00 92.45           C
ATOM    862  O   TRP A 110      54.991   5.665  28.865  1.00 92.45           O
ATOM    863  N   GLN A 111      54.397   7.576  27.797  1.00120.20           N
ATOM    864  CA  GLN A 111      55.551   8.343  28.172  1.00120.20           C
ATOM    865  CB  GLN A 111      56.836   7.913  27.432  1.00120.20           C
ATOM    866  CG  GLN A 111      56.793   8.027  25.906  1.00120.20           C
ATOM    867  CD  GLN A 111      58.046   7.342  25.364  1.00120.20           C
ATOM    868  OE1 GLN A 111      57.981   6.543  24.430  1.00120.20           O
ATOM    869  NE2 GLN A 111      59.223   7.657  25.968  1.00120.20           N
ATOM    870  C   GLN A 111      55.228   9.793  27.935  1.00120.20           C
ATOM    871  O   GLN A 111      54.221  10.121  27.308  1.00120.20           O
ATOM    872  N   CYS A 112      56.061  10.705  28.480  1.00 58.33           N
ATOM    873  CA  CYS A 112      55.828  12.125  28.351  1.00 58.33           C
ATOM    874  CB  CYS A 112      55.991  12.884  29.679  1.00 58.33           C
ATOM    875  SG  CYS A 112      54.840  12.240  30.914  1.00 58.33           S
ATOM    876  C   CYS A 112      56.872  12.668  27.433  1.00 58.33           C
ATOM    877  O   CYS A 112      57.971  12.126  27.370  1.00 58.33           O
ATOM    878  N   TYR A 113      56.561  13.741  26.675  1.00116.91           N
ATOM    879  CA  TYR A 113      57.571  14.248  25.789  1.00116.91           C
ATOM    880  CB  TYR A 113      57.501  13.544  24.417  1.00116.91           C
ATOM    881  CG  TYR A 113      56.548  14.208  23.477  1.00116.91           C
ATOM    882  CD1 TYR A 113      55.291  14.643  23.831  1.00116.91           C
ATOM    883  CD2 TYR A 113      56.970  14.448  22.196  1.00116.91           C
ATOM    884  CE1 TYR A 113      54.473  15.260  22.911  1.00116.91           C
ATOM    885  CE2 TYR A 113      56.160  15.061  21.270  1.00116.91           C
ATOM    886  CZ  TYR A 113      54.899  15.468  21.625  1.00116.91           C
ATOM    887  OH  TYR A 113      54.057  16.100  20.683  1.00116.91           O
ATOM    888  C   TYR A 113      57.383  15.726  25.610  1.00116.91           C
ATOM    889  O   TYR A 113      56.328  16.273  25.930  1.00116.91           O
ATOM    890  N   TYR A 114      58.438  16.437  25.152  1.00144.19           N
ATOM    891  CA  TYR A 114      58.214  17.812  24.811  1.00144.19           C
ATOM    892  CB  TYR A 114      58.722  18.891  25.805  1.00144.19           C
ATOM    893  CG  TYR A 114      60.155  19.276  25.668  1.00144.19           C
ATOM    894  CD1 TYR A 114      61.173  18.503  26.174  1.00144.19           C
ATOM    895  CD2 TYR A 114      60.461  20.468  25.051  1.00144.19           C
ATOM    896  CE1 TYR A 114      62.480  18.911  26.041  1.00144.19           C
ATOM    897  CE2 TYR A 114      61.764  20.880  24.915  1.00144.19           C
ATOM    898  CZ  TYR A 114      62.774  20.096  25.412  1.00144.19           C
ATOM    899  OH  TYR A 114      64.116  20.507  25.280  1.00144.19           O
ATOM    900  C   TYR A 114      58.815  17.983  23.455  1.00144.19           C
ATOM    901  O   TYR A 114      59.791  17.318  23.107  1.00144.19           O
ATOM    902  N   ALA A 115      58.212  18.853  22.624  1.00 43.78           N
ATOM    903  CA  ALA A 115      58.690  18.971  21.278  1.00 43.78           C
ATOM    904  CB  ALA A 115      57.630  18.627  20.218  1.00 43.78           C
ATOM    905  C   ALA A 115      59.140  20.365  20.998  1.00 43.78           C
ATOM    906  O   ALA A 115      58.650  21.334  21.580  1.00 43.78           O
ATOM    907  N   THR A 116      60.140  20.476  20.101  1.00105.77           N
ATOM    908  CA  THR A 116      60.621  21.748  19.657  1.00105.77           C
ATOM    909  CB  THR A 116      61.996  22.083  20.159  1.00105.77           C
ATOM    910  OG1 THR A 116      62.307  23.436  19.861  1.00105.77           O
ATOM    911  CG2 THR A 116      63.018  21.144  19.495  1.00105.77           C
ATOM    912  C   THR A 116      60.702  21.667  18.166  1.00105.77           C
ATOM    913  O   THR A 116      61.104  20.645  17.612  1.00105.77           O
ATOM    914  N   LYS A 117      60.308  22.757  17.481  1.00200.72           N
ATOM    915  CA  LYS A 117      60.360  22.847  16.049  1.00200.72           C
ATOM    916  CB  LYS A 117      59.584  24.079  15.558  1.00200.72           C
ATOM    917  CG  LYS A 117      58.100  23.898  15.249  1.00200.72           C
ATOM    918  CD  LYS A 117      57.877  23.426  13.816  1.00200.72           C
ATOM    919  CE  LYS A 117      58.808  24.185  12.871  1.00200.72           C
ATOM    920  NZ  LYS A 117      58.142  24.449  11.584  1.00200.72           N
ATOM    921  C   LYS A 117      61.787  23.102  15.693  1.00200.72           C
ATOM    922  O   LYS A 117      62.205  24.252  15.568  1.00200.72           O
ATOM    923  N   MET A 118      62.600  22.031  15.628  1.00191.27           N
ATOM    924  CA  MET A 118      63.970  22.199  15.247  1.00191.27           C
ATOM    925  CB  MET A 118      64.831  20.967  15.576  1.00191.27           C
ATOM    926  CG  MET A 118      64.401  19.683  14.870  1.00191.27           C
ATOM    927  SD  MET A 118      65.462  18.263  15.255  1.00191.27           S
ATOM    928  CE  MET A 118      64.887  17.283  13.838  1.00191.27           C
ATOM    929  C   MET A 118      64.072  22.473  13.809  1.00191.27           C
ATOM    930  O   MET A 118      64.571  23.510  13.398  1.00191.27           O
ATOM    931  N   HIS A 119      63.563  21.577  12.954  1.00229.30           N
ATOM    932  CA  HIS A 119      63.654  22.103  11.642  1.00229.30           C
ATOM    933  ND1 HIS A 119      65.490  19.799   9.172  1.00229.30           N
ATOM    934  CG  HIS A 119      65.117  20.841   9.995  1.00229.30           C
ATOM    935  CB  HIS A 119      63.706  21.131  10.441  1.00229.30           C
ATOM    936  NE2 HIS A 119      67.335  20.971   9.585  1.00229.30           N
ATOM    937  CD2 HIS A 119      66.259  21.544  10.238  1.00229.30           C
ATOM    938  CE1 HIS A 119      66.825  19.926   8.958  1.00229.30           C
ATOM    939  C   HIS A 119      62.503  23.002  11.577  1.00229.30           C
ATOM    940  O   HIS A 119      61.448  22.777  12.170  1.00229.30           O
ATOM    941  N   PRO A 120      62.755  24.059  10.915  1.00200.27           N
ATOM    942  CA  PRO A 120      61.763  25.058  10.772  1.00200.27           C
ATOM    943  CD  PRO A 120      64.099  24.599  10.838  1.00200.27           C
ATOM    944  CB  PRO A 120      62.472  26.305  10.269  1.00200.27           C
ATOM    945  CG  PRO A 120      63.915  26.124  10.766  1.00200.27           C
ATOM    946  C   PRO A 120      60.770  24.537   9.800  1.00200.27           C
ATOM    947  O   PRO A 120      60.189  23.458  10.090  1.00200.27           O
ATOM    948  OXT PRO A 120      60.569  25.192   8.742  1.00200.27           O
TER     949      PRO A 120
ATOM    950  N   PHE B 121      21.363   9.347  -0.226  1.00137.95           N
ATOM    951  CA  PHE B 121      21.228  10.359   0.843  1.00137.95           C
ATOM    952  CB  PHE B 121      22.362  11.396   0.770  1.00137.95           C
ATOM    953  CG  PHE B 121      23.636  10.679   1.058  1.00137.95           C
ATOM    954  CD1 PHE B 121      24.081  10.542   2.353  1.00137.95           C
ATOM    955  CD2 PHE B 121      24.377  10.134   0.035  1.00137.95           C
ATOM    956  CE1 PHE B 121      25.254   9.878   2.623  1.00137.95           C
ATOM    957  CE2 PHE B 121      25.551   9.469   0.299  1.00137.95           C
ATOM    958  CZ  PHE B 121      25.991   9.341   1.594  1.00137.95           C
ATOM    959  C   PHE B 121      19.919  11.076   0.762  1.00137.95           C
ATOM    960  O   PHE B 121      19.474  11.495  -0.306  1.00137.95           O
ATOM    961  N   PRO B 122      19.304  11.191   1.911  1.00 69.48           N
ATOM    962  CA  PRO B 122      18.010  11.816   1.994  1.00 69.48           C
ATOM    963  CD  PRO B 122      19.446  10.123   2.889  1.00 69.48           C
ATOM    964  CB  PRO B 122      17.400  11.348   3.313  1.00 69.48           C
ATOM    965  CG  PRO B 122      18.073   9.990   3.566  1.00 69.48           C
ATOM    966  C   PRO B 122      18.059  13.305   1.880  1.00 69.48           C
ATOM    967  O   PRO B 122      19.129  13.894   2.027  1.00 69.48           O
ATOM    968  N   LYS B 123      16.906  13.911   1.538  1.00 69.06           N
ATOM    969  CA  LYS B 123      16.735  15.330   1.466  1.00 69.06           C
ATOM    970  CB  LYS B 123      15.389  15.736   0.842  1.00 69.06           C
ATOM    971  CG  LYS B 123      15.239  15.370  -0.635  1.00 69.06           C
ATOM    972  CD  LYS B 123      13.793  15.458  -1.128  1.00 69.06           C
ATOM    973  CE  LYS B 123      13.634  15.209  -2.628  1.00 69.06           C
ATOM    974  NZ  LYS B 123      14.173  16.358  -3.389  1.00 69.06           N
ATOM    975  C   LYS B 123      16.727  15.879   2.859  1.00 69.06           C
ATOM    976  O   LYS B 123      17.233  16.974   3.105  1.00 69.06           O
ATOM    977  N   GLN B 124      16.115  15.129   3.804  1.00 70.95           N
ATOM    978  CA  GLN B 124      15.949  15.602   5.150  1.00 70.95           C
ATOM    979  CB  GLN B 124      14.476  15.913   5.474  1.00 70.95           C
ATOM    980  CG  GLN B 124      14.222  16.429   6.891  1.00 70.95           C
ATOM    981  CD  GLN B 124      14.095  17.944   6.821  1.00 70.95           C
ATOM    982  OE1 GLN B 124      14.098  18.528   5.738  1.00 70.95           O
ATOM    983  NE2 GLN B 124      13.965  18.599   8.005  1.00 70.95           N
ATOM    984  C   GLN B 124      16.358  14.514   6.101  1.00 70.95           C
ATOM    985  O   GLN B 124      16.237  13.330   5.788  1.00 70.95           O
ATOM    986  N   PHE B 125      16.883  14.896   7.287  1.00 57.12           N
ATOM    987  CA  PHE B 125      17.216  13.905   8.275  1.00 57.12           C
ATOM    988  CB  PHE B 125      18.618  13.291   8.103  1.00 57.12           C
ATOM    989  CG  PHE B 125      18.788  12.272   9.179  1.00 57.12           C
ATOM    990  CD1 PHE B 125      19.277  12.626  10.415  1.00 57.12           C
ATOM    991  CD2 PHE B 125      18.451  10.958   8.948  1.00 57.12           C
ATOM    992  CE1 PHE B 125      19.428  11.683  11.401  1.00 57.12           C
ATOM    993  CE2 PHE B 125      18.603  10.011   9.934  1.00 57.12           C
ATOM    994  CZ  PHE B 125      19.093  10.374  11.165  1.00 57.12           C
ATOM    995  C   PHE B 125      17.166  14.533   9.639  1.00 57.12           C
ATOM    996  O   PHE B 125      17.552  15.686   9.827  1.00 57.12           O
ATOM    997  N   ASP B 126      16.677  13.765  10.635  1.00 90.74           N
ATOM    998  CA  ASP B 126      16.593  14.233  11.990  1.00 90.74           C
ATOM    999  CB  ASP B 126      15.238  14.902  12.292  1.00 90.74           C
ATOM   1000  CG  ASP B 126      15.304  15.621  13.632  1.00 90.74           C
ATOM   1001  OD1 ASP B 126      16.203  15.286  14.448  1.00 90.74           O
ATOM   1002  OD2 ASP B 126      14.450  16.521  13.855  1.00 90.74           O
ATOM   1003  C   ASP B 126      16.717  13.015  12.863  1.00 90.74           C
ATOM   1004  O   ASP B 126      15.855  12.140  12.845  1.00 90.74           O
ATOM   1005  N   TRP B 127      17.797  12.932  13.663  1.00107.54           N
ATOM   1006  CA  TRP B 127      18.053  11.791  14.500  1.00107.54           C
ATOM   1007  CB  TRP B 127      19.453  11.756  15.129  1.00107.54           C
ATOM   1008  CG  TRP B 127      20.518  11.301  14.160  1.00107.54           C
ATOM   1009  CD2 TRP B 127      20.693   9.929  13.769  1.00107.54           C
ATOM   1010  CD1 TRP B 127      21.464  12.018  13.487  1.00107.54           C
ATOM   1011  NE1 TRP B 127      22.220  11.176  12.704  1.00107.54           N
ATOM   1012  CE2 TRP B 127      21.756   9.888  12.868  1.00107.54           C
ATOM   1013  CE3 TRP B 127      20.021   8.797  14.131  1.00107.54           C
ATOM   1014  CZ2 TRP B 127      22.166   8.708  12.315  1.00107.54           C
ATOM   1015  CZ3 TRP B 127      20.437   7.608  13.572  1.00107.54           C
ATOM   1016  CH2 TRP B 127      21.490   7.565  12.682  1.00107.54           C
ATOM   1017  C   TRP B 127      17.028  11.670  15.580  1.00107.54           C
ATOM   1018  O   TRP B 127      16.908  10.616  16.204  1.00107.54           O
ATOM   1019  N   ARG B 128      16.355  12.786  15.911  1.00 98.75           N
ATOM   1020  CA  ARG B 128      15.306  12.803  16.889  1.00 98.75           C
ATOM   1021  CB  ARG B 128      14.845  14.231  17.223  1.00 98.75           C
ATOM   1022  CG  ARG B 128      15.938  15.079  17.880  1.00 98.75           C
ATOM   1023  CD  ARG B 128      15.500  16.515  18.174  1.00 98.75           C
ATOM   1024  NE  ARG B 128      15.159  17.143  16.867  1.00 98.75           N
ATOM   1025  CZ  ARG B 128      14.801  18.459  16.807  1.00 98.75           C
ATOM   1026  NH1 ARG B 128      14.777  19.216  17.942  1.00 98.75           N
ATOM   1027  NH2 ARG B 128      14.467  19.017  15.606  1.00 98.75           N
ATOM   1028  C   ARG B 128      14.130  12.048  16.356  1.00 98.75           C
ATOM   1029  O   ARG B 128      13.403  11.412  17.117  1.00 98.75           O
ATOM   1030  N   ASN B 129      13.869  12.133  15.036  1.00 65.06           N
ATOM   1031  CA  ASN B 129      12.722  11.429  14.545  1.00 65.06           C
ATOM   1032  CB  ASN B 129      11.564  12.377  14.184  1.00 65.06           C
ATOM   1033  CG  ASN B 129      10.305  11.551  13.966  1.00 65.06           C
ATOM   1034  OD1 ASN B 129      10.334  10.515  13.305  1.00 65.06           O
ATOM   1035  ND2 ASN B 129       9.166  12.020  14.542  1.00 65.06           N
ATOM   1036  C   ASN B 129      13.078  10.671  13.306  1.00 65.06           C
ATOM   1037  O   ASN B 129      12.986  11.194  12.197  1.00 65.06           O
ATOM   1038  N   VAL B 130      13.484   9.398  13.466  1.00130.68           N
ATOM   1039  CA  VAL B 130      13.724   8.575  12.323  1.00130.68           C
ATOM   1040  CB  VAL B 130      15.100   7.967  12.327  1.00130.68           C
ATOM   1041  CG1 VAL B 130      15.364   7.344  13.703  1.00130.68           C
ATOM   1042  CG2 VAL B 130      15.208   6.970  11.163  1.00130.68           C
ATOM   1043  C   VAL B 130      12.672   7.518  12.391  1.00130.68           C
ATOM   1044  O   VAL B 130      12.797   6.524  13.106  1.00130.68           O
ATOM   1045  N   SER B 131      11.600   7.705  11.601  1.00 54.53           N
ATOM   1046  CA  SER B 131      10.493   6.797  11.619  1.00 54.53           C
ATOM   1047  CB  SER B 131      10.868   5.379  11.155  1.00 54.53           C
ATOM   1048  OG  SER B 131      11.274   5.405   9.795  1.00 54.53           O
ATOM   1049  C   SER B 131       9.917   6.708  13.006  1.00 54.53           C
ATOM   1050  O   SER B 131       9.586   5.624  13.484  1.00 54.53           O
ATOM   1051  N   ASN B 132       9.760   7.876  13.664  1.00 84.72           N
ATOM   1052  CA  ASN B 132       9.159   8.046  14.963  1.00 84.72           C
ATOM   1053  CB  ASN B 132       7.796   7.345  15.087  1.00 84.72           C
ATOM   1054  CG  ASN B 132       6.800   8.145  14.258  1.00 84.72           C
ATOM   1055  OD1 ASN B 132       6.206   7.634  13.310  1.00 84.72           O
ATOM   1056  ND2 ASN B 132       6.612   9.440  14.627  1.00 84.72           N
ATOM   1057  C   ASN B 132      10.036   7.584  16.095  1.00 84.72           C
ATOM   1058  O   ASN B 132       9.629   7.673  17.251  1.00 84.72           O
ATOM   1059  N   VAL B 133      11.277   7.131  15.843  1.00106.97           N
ATOM   1060  CA  VAL B 133      12.088   6.767  16.977  1.00106.97           C
ATOM   1061  CB  VAL B 133      12.883   5.506  16.789  1.00106.97           C
ATOM   1062  CG1 VAL B 133      11.902   4.333  16.627  1.00106.97           C
ATOM   1063  CG2 VAL B 133      13.831   5.688  15.596  1.00106.97           C
ATOM   1064  C   VAL B 133      13.048   7.890  17.261  1.00106.97           C
ATOM   1065  O   VAL B 133      13.500   8.573  16.343  1.00106.97           O
ATOM   1066  N   ASN B 134      13.369   8.121  18.558  1.00 74.39           N
ATOM   1067  CA  ASN B 134      14.260   9.191  18.940  1.00 74.39           C
ATOM   1068  CB  ASN B 134      13.676  10.109  20.029  1.00 74.39           C
ATOM   1069  CG  ASN B 134      14.679  11.220  20.314  1.00 74.39           C
ATOM   1070  OD1 ASN B 134      15.446  11.624  19.442  1.00 74.39           O
ATOM   1071  ND2 ASN B 134      14.681  11.724  21.577  1.00 74.39           N
ATOM   1072  C   ASN B 134      15.536   8.613  19.496  1.00 74.39           C
ATOM   1073  O   ASN B 134      15.521   7.802  20.419  1.00 74.39           O
ATOM   1074  N   TYR B 135      16.662   8.938  18.831  1.00134.11           N
ATOM   1075  CA  TYR B 135      18.030   8.606  19.138  1.00134.11           C
ATOM   1076  CB  TYR B 135      18.862   8.345  17.879  1.00134.11           C
ATOM   1077  CG  TYR B 135      18.292   7.072  17.361  1.00134.11           C
ATOM   1078  CD1 TYR B 135      18.701   5.871  17.893  1.00134.11           C
ATOM   1079  CD2 TYR B 135      17.341   7.075  16.367  1.00134.11           C
ATOM   1080  CE1 TYR B 135      18.179   4.686  17.433  1.00134.11           C
ATOM   1081  CE2 TYR B 135      16.816   5.892  15.903  1.00134.11           C
ATOM   1082  CZ  TYR B 135      17.235   4.696  16.436  1.00134.11           C
ATOM   1083  OH  TYR B 135      16.696   3.482  15.962  1.00134.11           O
ATOM   1084  C   TYR B 135      18.761   9.564  20.047  1.00134.11           C
ATOM   1085  O   TYR B 135      19.838   9.232  20.539  1.00134.11           O
ATOM   1086  N   VAL B 136      18.306  10.826  20.175  1.00 68.30           N
ATOM   1087  CA  VAL B 136      19.075  11.812  20.897  1.00 68.30           C
ATOM   1088  CB  VAL B 136      18.927  13.186  20.307  1.00 68.30           C
ATOM   1089  CG1 VAL B 136      19.767  14.181  21.128  1.00 68.30           C
ATOM   1090  CG2 VAL B 136      19.300  13.117  18.814  1.00 68.30           C
ATOM   1091  C   VAL B 136      18.681  11.890  22.346  1.00 68.30           C
ATOM   1092  O   VAL B 136      17.508  11.801  22.701  1.00 68.30           O
ATOM   1093  N   SER B 137      19.694  12.072  23.223  1.00 99.03           N
ATOM   1094  CA  SER B 137      19.510  12.188  24.648  1.00 99.03           C
ATOM   1095  CB  SER B 137      20.844  12.047  25.408  1.00 99.03           C
ATOM   1096  OG  SER B 137      20.655  12.172  26.808  1.00 99.03           O
ATOM   1097  C   SER B 137      18.954  13.558  24.919  1.00 99.03           C
ATOM   1098  O   SER B 137      19.012  14.429  24.056  1.00 99.03           O
ATOM   1099  N   PRO B 138      18.432  13.782  26.101  1.00 72.74           N
ATOM   1100  CA  PRO B 138      17.795  15.040  26.410  1.00 72.74           C
ATOM   1101  CD  PRO B 138      17.838  12.686  26.853  1.00 72.74           C
ATOM   1102  CB  PRO B 138      17.061  14.816  27.728  1.00 72.74           C
ATOM   1103  CG  PRO B 138      16.722  13.315  27.702  1.00 72.74           C
ATOM   1104  C   PRO B 138      18.704  16.225  26.433  1.00 72.74           C
ATOM   1105  O   PRO B 138      19.913  16.065  26.595  1.00 72.74           O
ATOM   1106  N   VAL B 139      18.122  17.426  26.238  1.00 34.58           N
ATOM   1107  CA  VAL B 139      18.853  18.660  26.259  1.00 34.58           C
ATOM   1108  CB  VAL B 139      18.045  19.836  25.782  1.00 34.58           C
ATOM   1109  CG1 VAL B 139      18.884  21.115  25.943  1.00 34.58           C
ATOM   1110  CG2 VAL B 139      17.581  19.568  24.340  1.00 34.58           C
ATOM   1111  C   VAL B 139      19.215  18.925  27.685  1.00 34.58           C
ATOM   1112  O   VAL B 139      18.446  18.622  28.594  1.00 34.58           O
ATOM   1113  N   ARG B 140      20.416  19.494  27.912  1.00129.76           N
ATOM   1114  CA  ARG B 140      20.870  19.772  29.247  1.00129.76           C
ATOM   1115  CB  ARG B 140      22.070  18.910  29.664  1.00129.76           C
ATOM   1116  CG  ARG B 140      21.765  17.412  29.690  1.00129.76           C
ATOM   1117  CD  ARG B 140      22.942  16.561  30.169  1.00129.76           C
ATOM   1118  NE  ARG B 140      23.157  16.883  31.608  1.00129.76           N
ATOM   1119  CZ  ARG B 140      24.197  16.307  32.281  1.00129.76           C
ATOM   1120  NH1 ARG B 140      25.014  15.419  31.646  1.00129.76           N
ATOM   1121  NH2 ARG B 140      24.405  16.616  33.596  1.00129.76           N
ATOM   1122  C   ARG B 140      21.340  21.197  29.292  1.00129.76           C
ATOM   1123  O   ARG B 140      21.397  21.870  28.263  1.00129.76           O
ATOM   1124  N   ASN B 141      21.647  21.715  30.505  1.00100.80           N
ATOM   1125  CA  ASN B 141      22.160  23.058  30.564  1.00100.80           C
ATOM   1126  CB  ASN B 141      21.337  24.057  31.411  1.00100.80           C
ATOM   1127  CG  ASN B 141      21.557  23.799  32.895  1.00100.80           C
ATOM   1128  OD1 ASN B 141      22.538  24.268  33.469  1.00100.80           O
ATOM   1129  ND2 ASN B 141      20.627  23.045  33.537  1.00100.80           N
ATOM   1130  C   ASN B 141      23.546  23.006  31.150  1.00100.80           C
ATOM   1131  O   ASN B 141      23.788  22.388  32.187  1.00100.80           O
ATOM   1132  N   GLN B 142      24.504  23.641  30.450  1.00 76.98           N
ATOM   1133  CA  GLN B 142      25.882  23.731  30.855  1.00 76.98           C
ATOM   1134  CB  GLN B 142      26.812  24.250  29.737  1.00 76.98           C
ATOM   1135  CG  GLN B 142      26.504  25.677  29.272  1.00 76.98           C
ATOM   1136  CD  GLN B 142      27.501  26.064  28.183  1.00 76.98           C
ATOM   1137  OE1 GLN B 142      28.608  26.503  28.471  1.00 76.98           O
ATOM   1138  NE2 GLN B 142      27.089  25.896  26.895  1.00 76.98           N
ATOM   1139  C   GLN B 142      26.005  24.639  32.034  1.00 76.98           C
ATOM   1140  O   GLN B 142      26.931  24.511  32.836  1.00 76.98           O
ATOM   1141  N   GLY B 143      25.100  25.631  32.138  1.00 31.07           N
ATOM   1142  CA  GLY B 143      25.157  26.553  33.230  1.00 31.07           C
ATOM   1143  C   GLY B 143      26.237  27.539  32.914  1.00 31.07           C
ATOM   1144  O   GLY B 143      26.579  27.769  31.756  1.00 31.07           O
ATOM   1145  N   ALA B 144      26.796  28.149  33.972  1.00 48.51           N
ATOM   1146  CA  ALA B 144      27.801  29.171  33.926  1.00 48.51           C
ATOM   1147  CB  ALA B 144      28.115  29.740  35.320  1.00 48.51           C
ATOM   1148  C   ALA B 144      29.091  28.658  33.357  1.00 48.51           C
ATOM   1149  O   ALA B 144      29.845  29.411  32.744  1.00 48.51           O
ATOM   1150  N   CYS B 145      29.404  27.372  33.583  1.00 79.72           N
ATOM   1151  CA  CYS B 145      30.688  26.813  33.248  1.00 79.72           C
ATOM   1152  CB  CYS B 145      30.842  25.402  33.824  1.00 79.72           C
ATOM   1153  SG  CYS B 145      32.566  24.908  33.737  1.00 79.72           S
ATOM   1154  C   CYS B 145      30.903  26.730  31.757  1.00 79.72           C
ATOM   1155  O   CYS B 145      29.981  26.432  31.005  1.00 79.72           O
ATOM   1156  N   GLY B 146      32.153  26.961  31.281  1.00 57.70           N
ATOM   1157  CA  GLY B 146      32.413  26.927  29.858  1.00 57.70           C
ATOM   1158  C   GLY B 146      32.675  25.505  29.462  1.00 57.70           C
ATOM   1159  O   GLY B 146      33.750  25.164  28.966  1.00 57.70           O
ATOM   1160  N   SER B 147      31.662  24.651  29.709  1.00176.49           N
ATOM   1161  CA  SER B 147      31.654  23.235  29.499  1.00176.49           C
ATOM   1162  CB  SER B 147      30.880  22.498  30.604  1.00176.49           C
ATOM   1163  OG  SER B 147      29.536  22.943  30.650  1.00176.49           O
ATOM   1164  C   SER B 147      31.125  22.771  28.163  1.00176.49           C
ATOM   1165  O   SER B 147      30.954  21.566  27.981  1.00176.49           O
ATOM   1166  N   CYS B 148      30.891  23.658  27.177  1.00 71.61           N
ATOM   1167  CA  CYS B 148      30.196  23.274  25.972  1.00 71.61           C
ATOM   1168  CB  CYS B 148      30.131  24.426  24.957  1.00 71.61           C
ATOM   1169  SG  CYS B 148      31.778  25.018  24.482  1.00 71.61           S
ATOM   1170  C   CYS B 148      30.837  22.094  25.306  1.00 71.61           C
ATOM   1171  O   CYS B 148      30.142  21.162  24.907  1.00 71.61           O
ATOM   1172  N   TYR B 149      32.175  22.065  25.214  1.00166.55           N
ATOM   1173  CA  TYR B 149      32.865  21.010  24.518  1.00166.55           C
ATOM   1174  CB  TYR B 149      34.405  21.157  24.564  1.00166.55           C
ATOM   1175  CG  TYR B 149      34.914  20.954  25.961  1.00166.55           C
ATOM   1176  CD1 TYR B 149      35.222  19.699  26.421  1.00166.55           C
ATOM   1177  CD2 TYR B 149      35.106  22.007  26.821  1.00166.55           C
ATOM   1178  CE1 TYR B 149      35.687  19.494  27.700  1.00166.55           C
ATOM   1179  CE2 TYR B 149      35.573  21.812  28.102  1.00166.55           C
ATOM   1180  CZ  TYR B 149      35.863  20.552  28.552  1.00166.55           C
ATOM   1181  OH  TYR B 149      36.338  20.345  29.865  1.00166.55           O
ATOM   1182  C   TYR B 149      32.521  19.689  25.147  1.00166.55           C
ATOM   1183  O   TYR B 149      32.406  18.676  24.455  1.00166.55           O
ATOM   1184  N   ALA B 150      32.412  19.653  26.487  1.00 57.65           N
ATOM   1185  CA  ALA B 150      32.124  18.429  27.179  1.00 57.65           C
ATOM   1186  CB  ALA B 150      32.208  18.592  28.707  1.00 57.65           C
ATOM   1187  C   ALA B 150      30.737  17.958  26.854  1.00 57.65           C
ATOM   1188  O   ALA B 150      30.515  16.774  26.604  1.00 57.65           O
ATOM   1189  N   PHE B 151      29.753  18.883  26.864  1.00157.21           N
ATOM   1190  CA  PHE B 151      28.390  18.504  26.610  1.00157.21           C
ATOM   1191  CB  PHE B 151      27.349  19.611  26.909  1.00157.21           C
ATOM   1192  CG  PHE B 151      27.228  19.704  28.389  1.00157.21           C
ATOM   1193  CD1 PHE B 151      26.332  18.878  29.015  1.00157.21           C
ATOM   1194  CD2 PHE B 151      27.994  20.568  29.139  1.00157.21           C
ATOM   1195  CE1 PHE B 151      26.200  18.924  30.377  1.00157.21           C
ATOM   1196  CE2 PHE B 151      27.871  20.623  30.502  1.00157.21           C
ATOM   1197  CZ  PHE B 151      26.969  19.795  31.118  1.00157.21           C
ATOM   1198  C   PHE B 151      28.257  18.024  25.192  1.00157.21           C
ATOM   1199  O   PHE B 151      27.616  17.007  24.935  1.00157.21           O
ATOM   1200  N   SER B 152      28.883  18.722  24.227  1.00 71.09           N
ATOM   1201  CA  SER B 152      28.780  18.309  22.857  1.00 71.09           C
ATOM   1202  CB  SER B 152      29.575  19.225  21.915  1.00 71.09           C
ATOM   1203  OG  SER B 152      29.436  18.772  20.582  1.00 71.09           O
ATOM   1204  C   SER B 152      29.350  16.932  22.739  1.00 71.09           C
ATOM   1205  O   SER B 152      28.772  16.057  22.096  1.00 71.09           O
ATOM   1206  N   SER B 153      30.507  16.698  23.381  1.00101.81           N
ATOM   1207  CA  SER B 153      31.156  15.423  23.278  1.00101.81           C
ATOM   1208  CB  SER B 153      32.548  15.390  23.934  1.00101.81           C
ATOM   1209  OG  SER B 153      32.468  15.708  25.310  1.00101.81           O
ATOM   1210  C   SER B 153      30.298  14.332  23.843  1.00101.81           C
ATOM   1211  O   SER B 153      30.109  13.309  23.189  1.00101.81           O
ATOM   1212  N   MET B 154      29.728  14.500  25.049  1.00166.48           N
ATOM   1213  CA  MET B 154      28.918  13.430  25.560  1.00166.48           C
ATOM   1214  CB  MET B 154      28.485  13.549  27.002  1.00166.48           C
ATOM   1215  CG  MET B 154      28.214  14.967  27.465  1.00166.48           C
ATOM   1216  SD  MET B 154      28.295  14.893  29.253  1.00166.48           S
ATOM   1217  CE  MET B 154      29.924  14.119  29.010  1.00166.48           C
ATOM   1218  C   MET B 154      27.694  13.261  24.742  1.00166.48           C
ATOM   1219  O   MET B 154      27.228  12.138  24.573  1.00166.48           O
ATOM   1220  N   ALA B 155      27.132  14.368  24.222  1.00 37.14           N
ATOM   1221  CA  ALA B 155      25.919  14.276  23.464  1.00 37.14           C
ATOM   1222  CB  ALA B 155      25.412  15.642  22.963  1.00 37.14           C
ATOM   1223  C   ALA B 155      26.145  13.396  22.269  1.00 37.14           C
ATOM   1224  O   ALA B 155      25.298  12.567  21.941  1.00 37.14           O
ATOM   1225  N   MET B 156      27.295  13.545  21.585  1.00 60.86           N
ATOM   1226  CA  MET B 156      27.551  12.748  20.414  1.00 60.86           C
ATOM   1227  CB  MET B 156      28.870  13.137  19.728  1.00 60.86           C
ATOM   1228  CG  MET B 156      29.195  12.326  18.471  1.00 60.86           C
ATOM   1229  SD  MET B 156      30.533  13.035  17.453  1.00 60.86           S
ATOM   1230  CE  MET B 156      31.829  12.875  18.700  1.00 60.86           C
ATOM   1231  C   MET B 156      27.624  11.294  20.780  1.00 60.86           C
ATOM   1232  O   MET B 156      26.985  10.436  20.178  1.00 60.86           O
ATOM   1233  N   TYR B 157      28.370  11.007  21.845  1.00151.35           N
ATOM   1234  CA  TYR B 157      28.666   9.727  22.415  1.00151.35           C
ATOM   1235  CB  TYR B 157      29.413  10.169  23.677  1.00151.35           C
ATOM   1236  CG  TYR B 157      30.105   9.208  24.546  1.00151.35           C
ATOM   1237  CD1 TYR B 157      29.409   8.506  25.490  1.00151.35           C
ATOM   1238  CD2 TYR B 157      31.467   9.062  24.426  1.00151.35           C
ATOM   1239  CE1 TYR B 157      30.089   7.647  26.311  1.00151.35           C
ATOM   1240  CE2 TYR B 157      32.148   8.209  25.246  1.00151.35           C
ATOM   1241  CZ  TYR B 157      31.450   7.505  26.187  1.00151.35           C
ATOM   1242  OH  TYR B 157      32.146   6.636  27.037  1.00151.35           O
ATOM   1243  C   TYR B 157      27.370   9.057  22.805  1.00151.35           C
ATOM   1244  O   TYR B 157      27.142   7.877  22.530  1.00151.35           O
ATOM   1245  N   GLU B 158      26.476   9.798  23.484  1.00119.07           N
ATOM   1246  CA  GLU B 158      25.250   9.217  23.963  1.00119.07           C
ATOM   1247  CB  GLU B 158      24.573  10.070  25.058  1.00119.07           C
ATOM   1248  CG  GLU B 158      24.458  11.564  24.764  1.00119.07           C
ATOM   1249  CD  GLU B 158      24.168  12.227  26.104  1.00119.07           C
ATOM   1250  OE1 GLU B 158      24.295  11.528  27.146  1.00119.07           O
ATOM   1251  OE2 GLU B 158      23.821  13.434  26.113  1.00119.07           O
ATOM   1252  C   GLU B 158      24.301   8.859  22.847  1.00119.07           C
ATOM   1253  O   GLU B 158      23.652   7.815  22.905  1.00119.07           O
ATOM   1254  N   ALA B 159      24.176   9.710  21.807  1.00 42.36           N
ATOM   1255  CA  ALA B 159      23.282   9.414  20.717  1.00 42.36           C
ATOM   1256  CB  ALA B 159      23.168  10.576  19.713  1.00 42.36           C
ATOM   1257  C   ALA B 159      23.773   8.213  19.960  1.00 42.36           C
ATOM   1258  O   ALA B 159      23.007   7.310  19.628  1.00 42.36           O
ATOM   1259  N   ARG B 160      25.091   8.166  19.695  1.00 65.81           N
ATOM   1260  CA  ARG B 160      25.678   7.117  18.910  1.00 65.81           C
ATOM   1261  CB  ARG B 160      27.166   7.361  18.620  1.00 65.81           C
ATOM   1262  CG  ARG B 160      27.389   8.540  17.666  1.00 65.81           C
ATOM   1263  CD  ARG B 160      28.863   8.793  17.338  1.00 65.81           C
ATOM   1264  NE  ARG B 160      28.939   9.920  16.362  1.00 65.81           N
ATOM   1265  CZ  ARG B 160      29.173   9.662  15.041  1.00 65.81           C
ATOM   1266  NH1 ARG B 160      29.309   8.378  14.602  1.00 65.81           N
ATOM   1267  NH2 ARG B 160      29.289  10.690  14.152  1.00 65.81           N
ATOM   1268  C   ARG B 160      25.519   5.798  19.597  1.00 65.81           C
ATOM   1269  O   ARG B 160      25.356   4.765  18.950  1.00 65.81           O
ATOM   1270  N   LEU B 161      25.602   5.795  20.934  1.00127.66           N
ATOM   1271  CA  LEU B 161      25.418   4.597  21.699  1.00127.66           C
ATOM   1272  CB  LEU B 161      25.539   4.876  23.204  1.00127.66           C
ATOM   1273  CG  LEU B 161      25.290   3.641  24.082  1.00127.66           C
ATOM   1274  CD1 LEU B 161      26.388   2.585  23.886  1.00127.66           C
ATOM   1275  CD2 LEU B 161      25.086   4.037  25.552  1.00127.66           C
ATOM   1276  C   LEU B 161      24.016   4.130  21.463  1.00127.66           C
ATOM   1277  O   LEU B 161      23.762   2.936  21.310  1.00127.66           O
ATOM   1278  N   ARG B 162      23.063   5.080  21.439  1.00 66.55           N
ATOM   1279  CA  ARG B 162      21.678   4.742  21.289  1.00 66.55           C
ATOM   1280  CB  ARG B 162      20.749   5.958  21.446  1.00 66.55           C
ATOM   1281  CG  ARG B 162      20.727   6.490  22.881  1.00 66.55           C
ATOM   1282  CD  ARG B 162      19.728   7.622  23.122  1.00 66.55           C
ATOM   1283  NE  ARG B 162      19.840   8.007  24.557  1.00 66.55           N
ATOM   1284  CZ  ARG B 162      18.874   8.776  25.138  1.00 66.55           C
ATOM   1285  NH1 ARG B 162      17.802   9.196  24.404  1.00 66.55           N
ATOM   1286  NH2 ARG B 162      18.979   9.127  26.452  1.00 66.55           N
ATOM   1287  C   ARG B 162      21.436   4.114  19.951  1.00 66.55           C
ATOM   1288  O   ARG B 162      20.782   3.078  19.858  1.00 66.55           O
ATOM   1289  N   VAL B 163      21.982   4.709  18.874  1.00 37.19           N
ATOM   1290  CA  VAL B 163      21.775   4.193  17.549  1.00 37.19           C
ATOM   1291  CB  VAL B 163      22.431   5.045  16.499  1.00 37.19           C
ATOM   1292  CG1 VAL B 163      22.186   4.408  15.120  1.00 37.19           C
ATOM   1293  CG2 VAL B 163      21.903   6.483  16.634  1.00 37.19           C
ATOM   1294  C   VAL B 163      22.377   2.824  17.451  1.00 37.19           C
ATOM   1295  O   VAL B 163      21.762   1.897  16.922  1.00 37.19           O
ATOM   1296  N   LEU B 164      23.601   2.654  17.989  1.00 57.92           N
ATOM   1297  CA  LEU B 164      24.310   1.412  17.860  1.00 57.92           C
ATOM   1298  CB  LEU B 164      25.714   1.461  18.489  1.00 57.92           C
ATOM   1299  CG  LEU B 164      26.699   2.365  17.723  1.00 57.92           C
ATOM   1300  CD1 LEU B 164      28.087   2.374  18.384  1.00 57.92           C
ATOM   1301  CD2 LEU B 164      26.760   1.973  16.235  1.00 57.92           C
ATOM   1302  C   LEU B 164      23.548   0.303  18.527  1.00 57.92           C
ATOM   1303  O   LEU B 164      23.474  -0.801  17.991  1.00 57.92           O
ATOM   1304  N   SER B 165      23.023   0.559  19.741  1.00 64.21           N
ATOM   1305  CA  SER B 165      22.278  -0.385  20.533  1.00 64.21           C
ATOM   1306  CB  SER B 165      22.402  -0.110  22.041  1.00 64.21           C
ATOM   1307  OG  SER B 165      21.850   1.160  22.353  1.00 64.21           O
ATOM   1308  C   SER B 165      20.817  -0.371  20.183  1.00 64.21           C
ATOM   1309  O   SER B 165      20.044  -1.144  20.748  1.00 64.21           O
ATOM   1310  N   LYS B 166      20.381   0.513  19.266  1.00107.09           N
ATOM   1311  CA  LYS B 166      18.984   0.569  18.935  1.00107.09           C
ATOM   1312  CB  LYS B 166      18.455  -0.765  18.379  1.00107.09           C
ATOM   1313  CG  LYS B 166      17.002  -0.721  17.901  1.00107.09           C
ATOM   1314  CD  LYS B 166      16.586  -1.969  17.119  1.00107.09           C
ATOM   1315  CE  LYS B 166      16.422  -3.214  17.995  1.00107.09           C
ATOM   1316  NZ  LYS B 166      15.181  -3.114  18.795  1.00107.09           N
ATOM   1317  C   LYS B 166      18.192   0.913  20.163  1.00107.09           C
ATOM   1318  O   LYS B 166      17.156   0.309  20.441  1.00107.09           O
ATOM   1319  N   ASN B 167      18.676   1.915  20.923  1.00 59.79           N
ATOM   1320  CA  ASN B 167      18.033   2.429  22.101  1.00 59.79           C
ATOM   1321  CB  ASN B 167      16.601   2.930  21.837  1.00 59.79           C
ATOM   1322  CG  ASN B 167      16.686   4.201  21.000  1.00 59.79           C
ATOM   1323  OD1 ASN B 167      17.538   5.058  21.231  1.00 59.79           O
ATOM   1324  ND2 ASN B 167      15.779   4.328  19.995  1.00 59.79           N
ATOM   1325  C   ASN B 167      17.987   1.389  23.175  1.00 59.79           C
ATOM   1326  O   ASN B 167      17.240   1.527  24.143  1.00 59.79           O
ATOM   1327  N   SER B 168      18.799   0.322  23.051  1.00 77.77           N
ATOM   1328  CA  SER B 168      18.856  -0.657  24.096  1.00 77.77           C
ATOM   1329  CB  SER B 168      19.709  -1.882  23.727  1.00 77.77           C
ATOM   1330  OG  SER B 168      19.099  -2.600  22.665  1.00 77.77           O
ATOM   1331  C   SER B 168      19.499   0.001  25.276  1.00 77.77           C
ATOM   1332  O   SER B 168      19.039  -0.158  26.407  1.00 77.77           O
ATOM   1333  N   VAL B 169      20.587   0.767  25.026  1.00 53.68           N
ATOM   1334  CA  VAL B 169      21.300   1.443  26.078  1.00 53.68           C
ATOM   1335  CB  VAL B 169      22.770   1.148  26.094  1.00 53.68           C
ATOM   1336  CG1 VAL B 169      23.423   2.008  27.189  1.00 53.68           C
ATOM   1337  CG2 VAL B 169      22.966  -0.365  26.286  1.00 53.68           C
ATOM   1338  C   VAL B 169      21.161   2.929  25.883  1.00 53.68           C
ATOM   1339  O   VAL B 169      21.496   3.468  24.831  1.00 53.68           O
ATOM   1340  N   LYS B 170      20.553   3.578  26.896  1.00217.91           N
ATOM   1341  CA  LYS B 170      20.225   4.969  27.122  1.00217.91           C
ATOM   1342  CB  LYS B 170      18.914   5.154  27.906  1.00217.91           C
ATOM   1343  CG  LYS B 170      19.013   4.692  29.363  1.00217.91           C
ATOM   1344  CD  LYS B 170      17.888   5.206  30.265  1.00217.91           C
ATOM   1345  CE  LYS B 170      16.620   4.351  30.226  1.00217.91           C
ATOM   1346  NZ  LYS B 170      15.937   4.514  28.923  1.00217.91           N
ATOM   1347  C   LYS B 170      21.248   5.819  27.844  1.00217.91           C
ATOM   1348  O   LYS B 170      20.919   6.955  28.180  1.00217.91           O
ATOM   1349  N   ARG B 171      22.429   5.298  28.228  1.00103.79           N
ATOM   1350  CA  ARG B 171      23.328   5.955  29.157  1.00103.79           C
ATOM   1351  CB  ARG B 171      24.738   5.338  29.152  1.00103.79           C
ATOM   1352  CG  ARG B 171      24.760   3.866  29.561  1.00103.79           C
ATOM   1353  CD  ARG B 171      25.033   3.640  31.048  1.00103.79           C
ATOM   1354  NE  ARG B 171      24.993   2.169  31.281  1.00103.79           N
ATOM   1355  CZ  ARG B 171      23.813   1.566  31.611  1.00103.79           C
ATOM   1356  NH1 ARG B 171      22.680   2.316  31.750  1.00103.79           N
ATOM   1357  NH2 ARG B 171      23.766   0.215  31.801  1.00103.79           N
ATOM   1358  C   ARG B 171      23.494   7.438  28.955  1.00103.79           C
ATOM   1359  O   ARG B 171      23.535   7.950  27.838  1.00103.79           O
ATOM   1360  N   VAL B 172      23.550   8.171  30.095  1.00111.43           N
ATOM   1361  CA  VAL B 172      23.825   9.580  30.099  1.00111.43           C
ATOM   1362  CB  VAL B 172      22.848  10.398  30.905  1.00111.43           C
ATOM   1363  CG1 VAL B 172      22.816   9.884  32.355  1.00111.43           C
ATOM   1364  CG2 VAL B 172      23.238  11.881  30.777  1.00111.43           C
ATOM   1365  C   VAL B 172      25.200   9.702  30.682  1.00111.43           C
ATOM   1366  O   VAL B 172      25.444   9.313  31.824  1.00111.43           O
ATOM   1367  N   MET B 173      26.149  10.228  29.884  1.00119.34           N
ATOM   1368  CA  MET B 173      27.520  10.327  30.301  1.00119.34           C
ATOM   1369  CB  MET B 173      28.515  10.350  29.126  1.00119.34           C
ATOM   1370  CG  MET B 173      28.676   8.956  28.522  1.00119.34           C
ATOM   1371  SD  MET B 173      29.451   7.742  29.640  1.00119.34           S
ATOM   1372  CE  MET B 173      29.012   6.254  28.692  1.00119.34           C
ATOM   1373  C   MET B 173      27.708  11.550  31.149  1.00119.34           C
ATOM   1374  O   MET B 173      26.843  12.422  31.197  1.00119.34           O
ATOM   1375  N   SER B 174      28.864  11.635  31.848  1.00 71.72           N
ATOM   1376  CA  SER B 174      29.095  12.710  32.775  1.00 71.72           C
ATOM   1377  CB  SER B 174      29.676  12.212  34.102  1.00 71.72           C
ATOM   1378  OG  SER B 174      29.964  13.316  34.943  1.00 71.72           O
ATOM   1379  C   SER B 174      30.068  13.732  32.248  1.00 71.72           C
ATOM   1380  O   SER B 174      31.256  13.466  32.070  1.00 71.72           O
ATOM   1381  N   PRO B 175      29.563  14.914  31.991  1.00185.55           N
ATOM   1382  CA  PRO B 175      30.336  16.049  31.542  1.00185.55           C
ATOM   1383  CD  PRO B 175      28.208  15.275  32.378  1.00185.55           C
ATOM   1384  CB  PRO B 175      29.297  17.125  31.238  1.00185.55           C
ATOM   1385  CG  PRO B 175      28.158  16.803  32.229  1.00185.55           C
ATOM   1386  C   PRO B 175      31.267  16.519  32.625  1.00185.55           C
ATOM   1387  O   PRO B 175      32.338  17.045  32.320  1.00185.55           O
ATOM   1388  N   GLN B 176      30.861  16.366  33.898  1.00 61.69           N
ATOM   1389  CA  GLN B 176      31.606  16.880  35.015  1.00 61.69           C
ATOM   1390  CB  GLN B 176      30.845  16.773  36.345  1.00 61.69           C
ATOM   1391  CG  GLN B 176      31.635  17.348  37.523  1.00 61.69           C
ATOM   1392  CD  GLN B 176      31.794  18.842  37.287  1.00 61.69           C
ATOM   1393  OE1 GLN B 176      30.869  19.507  36.821  1.00 61.69           O
ATOM   1394  NE2 GLN B 176      32.999  19.383  37.612  1.00 61.69           N
ATOM   1395  C   GLN B 176      32.910  16.168  35.178  1.00 61.69           C
ATOM   1396  O   GLN B 176      33.923  16.789  35.497  1.00 61.69           O
ATOM   1397  N   ASP B 177      32.926  14.840  34.962  1.00 97.85           N
ATOM   1398  CA  ASP B 177      34.134  14.087  35.153  1.00 97.85           C
ATOM   1399  CB  ASP B 177      33.927  12.595  34.824  1.00 97.85           C
ATOM   1400  CG  ASP B 177      35.081  11.789  35.401  1.00 97.85           C
ATOM   1401  OD1 ASP B 177      35.025  11.481  36.621  1.00 97.85           O
ATOM   1402  OD2 ASP B 177      36.034  11.480  34.638  1.00 97.85           O
ATOM   1403  C   ASP B 177      35.163  14.660  34.221  1.00 97.85           C
ATOM   1404  O   ASP B 177      36.325  14.839  34.586  1.00 97.85           O
ATOM   1405  N   VAL B 178      34.739  14.987  32.987  1.00100.51           N
ATOM   1406  CA  VAL B 178      35.579  15.612  32.002  1.00100.51           C
ATOM   1407  CB  VAL B 178      34.757  16.126  30.869  1.00100.51           C
ATOM   1408  CG1 VAL B 178      35.582  17.256  30.234  1.00100.51           C
ATOM   1409  CG2 VAL B 178      34.341  14.981  29.924  1.00100.51           C
ATOM   1410  C   VAL B 178      36.128  16.893  32.533  1.00100.51           C
ATOM   1411  O   VAL B 178      37.335  17.139  32.509  1.00100.51           O
ATOM   1412  N   VAL B 179      35.215  17.753  33.011  1.00 62.61           N
ATOM   1413  CA  VAL B 179      35.588  19.069  33.444  1.00 62.61           C
ATOM   1414  CB  VAL B 179      34.410  19.896  33.891  1.00 62.61           C
ATOM   1415  CG1 VAL B 179      34.933  21.239  34.434  1.00 62.61           C
ATOM   1416  CG2 VAL B 179      33.427  20.051  32.715  1.00 62.61           C
ATOM   1417  C   VAL B 179      36.539  18.973  34.598  1.00 62.61           C
ATOM   1418  O   VAL B 179      37.503  19.732  34.675  1.00 62.61           O
ATOM   1419  N   SER B 180      36.254  18.068  35.552  1.00121.67           N
ATOM   1420  CA  SER B 180      37.047  17.937  36.745  1.00121.67           C
ATOM   1421  CB  SER B 180      36.256  17.180  37.826  1.00121.67           C
ATOM   1422  OG  SER B 180      36.921  17.251  39.074  1.00121.67           O
ATOM   1423  C   SER B 180      38.365  17.221  36.533  1.00121.67           C
ATOM   1424  O   SER B 180      39.406  17.693  36.987  1.00121.67           O
ATOM   1425  N   CYS B 181      38.316  15.998  35.952  1.00117.67           N
ATOM   1426  CA  CYS B 181      39.441  15.110  35.734  1.00117.67           C
ATOM   1427  CB  CYS B 181      39.021  13.629  35.662  1.00117.67           C
ATOM   1428  SG  CYS B 181      39.073  12.724  37.241  1.00117.67           S
ATOM   1429  C   CYS B 181      40.338  15.327  34.534  1.00117.67           C
ATOM   1430  O   CYS B 181      41.550  15.144  34.636  1.00117.67           O
ATOM   1431  N   SER B 182      39.776  15.690  33.361  1.00 88.29           N
ATOM   1432  CA  SER B 182      40.503  15.618  32.113  1.00 88.29           C
ATOM   1433  CB  SER B 182      39.566  15.685  30.888  1.00 88.29           C
ATOM   1434  OG  SER B 182      40.297  15.562  29.680  1.00 88.29           O
ATOM   1435  C   SER B 182      41.579  16.652  31.928  1.00 88.29           C
ATOM   1436  O   SER B 182      41.340  17.856  31.964  1.00 88.29           O
ATOM   1437  N   GLU B 183      42.816  16.152  31.707  1.00126.86           N
ATOM   1438  CA  GLU B 183      44.050  16.858  31.447  1.00126.86           C
ATOM   1439  CB  GLU B 183      45.265  15.919  31.592  1.00126.86           C
ATOM   1440  CG  GLU B 183      45.452  15.316  32.990  1.00126.86           C
ATOM   1441  CD  GLU B 183      46.373  16.213  33.801  1.00126.86           C
ATOM   1442  OE1 GLU B 183      46.098  17.440  33.850  1.00126.86           O
ATOM   1443  OE2 GLU B 183      47.362  15.690  34.377  1.00126.86           O
ATOM   1444  C   GLU B 183      44.066  17.371  30.035  1.00126.86           C
ATOM   1445  O   GLU B 183      44.836  18.267  29.686  1.00126.86           O
ATOM   1446  N   TYR B 184      43.280  16.705  29.177  1.00185.33           N
ATOM   1447  CA  TYR B 184      43.112  16.936  27.778  1.00185.33           C
ATOM   1448  CB  TYR B 184      42.430  15.749  27.073  1.00185.33           C
ATOM   1449  CG  TYR B 184      43.332  14.564  27.007  1.00185.33           C
ATOM   1450  CD1 TYR B 184      44.674  14.734  26.787  1.00185.33           C
ATOM   1451  CD2 TYR B 184      42.834  13.288  27.102  1.00185.33           C
ATOM   1452  CE1 TYR B 184      45.518  13.651  26.713  1.00185.33           C
ATOM   1453  CE2 TYR B 184      43.671  12.198  27.026  1.00185.33           C
ATOM   1454  CZ  TYR B 184      45.020  12.376  26.836  1.00185.33           C
ATOM   1455  OH  TYR B 184      45.883  11.262  26.763  1.00185.33           O
ATOM   1456  C   TYR B 184      42.380  18.234  27.535  1.00185.33           C
ATOM   1457  O   TYR B 184      42.350  18.740  26.413  1.00185.33           O
ATOM   1458  N   ALA B 185      41.669  18.755  28.555  1.00 78.40           N
ATOM   1459  CA  ALA B 185      40.922  19.979  28.419  1.00 78.40           C
ATOM   1460  CB  ALA B 185      39.405  19.745  28.321  1.00 78.40           C
ATOM   1461  C   ALA B 185      41.149  20.860  29.620  1.00 78.40           C
ATOM   1462  O   ALA B 185      41.835  20.495  30.572  1.00 78.40           O
ATOM   1463  N   GLN B 186      40.626  22.098  29.504  1.00199.67           N
ATOM   1464  CA  GLN B 186      40.625  23.255  30.364  1.00199.67           C
ATOM   1465  CB  GLN B 186      40.510  24.555  29.552  1.00199.67           C
ATOM   1466  CG  GLN B 186      41.852  24.999  28.949  1.00199.67           C
ATOM   1467  CD  GLN B 186      42.668  23.780  28.516  1.00199.67           C
ATOM   1468  OE1 GLN B 186      43.598  23.360  29.205  1.00199.67           O
ATOM   1469  NE2 GLN B 186      42.319  23.201  27.337  1.00199.67           N
ATOM   1470  C   GLN B 186      39.638  23.266  31.503  1.00199.67           C
ATOM   1471  O   GLN B 186      39.627  24.232  32.264  1.00199.67           O
ATOM   1472  N   GLY B 187      38.683  22.320  31.596  1.00 51.17           N
ATOM   1473  CA  GLY B 187      37.751  22.416  32.687  1.00 51.17           C
ATOM   1474  C   GLY B 187      36.705  23.391  32.261  1.00 51.17           C
ATOM   1475  O   GLY B 187      36.145  23.278  31.175  1.00 51.17           O
ATOM   1476  N   CYS B 188      36.396  24.357  33.139  1.00107.53           N
ATOM   1477  CA  CYS B 188      35.410  25.374  32.942  1.00107.53           C
ATOM   1478  CB  CYS B 188      35.165  26.143  34.234  1.00107.53           C
ATOM   1479  SG  CYS B 188      33.448  26.657  34.258  1.00107.53           S
ATOM   1480  C   CYS B 188      35.911  26.342  31.909  1.00107.53           C
ATOM   1481  O   CYS B 188      35.151  27.149  31.374  1.00107.53           O
ATOM   1482  N   ALA B 189      37.241  26.334  31.709  1.00 80.59           N
ATOM   1483  CA  ALA B 189      38.035  27.126  30.808  1.00 80.59           C
ATOM   1484  CB  ALA B 189      39.541  26.924  31.024  1.00 80.59           C
ATOM   1485  C   ALA B 189      37.758  26.804  29.363  1.00 80.59           C
ATOM   1486  O   ALA B 189      38.084  27.603  28.485  1.00 80.59           O
ATOM   1487  N   GLY B 190      37.289  25.579  29.051  1.00 44.78           N
ATOM   1488  CA  GLY B 190      37.024  25.252  27.672  1.00 44.78           C
ATOM   1489  C   GLY B 190      37.756  23.985  27.318  1.00 44.78           C
ATOM   1490  O   GLY B 190      38.461  23.413  28.145  1.00 44.78           O
ATOM   1491  N   GLY B 191      37.603  23.522  26.053  1.00 41.49           N
ATOM   1492  CA  GLY B 191      38.236  22.315  25.580  1.00 41.49           C
ATOM   1493  C   GLY B 191      37.762  22.033  24.177  1.00 41.49           C
ATOM   1494  O   GLY B 191      37.038  22.838  23.590  1.00 41.49           O
ATOM   1495  N   PHE B 192      38.180  20.880  23.589  1.00154.42           N
ATOM   1496  CA  PHE B 192      37.750  20.566  22.245  1.00154.42           C
ATOM   1497  CB  PHE B 192      38.833  20.786  21.171  1.00154.42           C
ATOM   1498  CG  PHE B 192      39.102  22.249  21.138  1.00154.42           C
ATOM   1499  CD1 PHE B 192      38.167  23.103  20.614  1.00154.42           C
ATOM   1500  CD2 PHE B 192      40.272  22.777  21.617  1.00154.42           C
ATOM   1501  CE1 PHE B 192      38.375  24.458  20.565  1.00154.42           C
ATOM   1502  CE2 PHE B 192      40.478  24.133  21.565  1.00154.42           C
ATOM   1503  CZ  PHE B 192      39.541  24.982  21.042  1.00154.42           C
ATOM   1504  C   PHE B 192      37.294  19.130  22.161  1.00154.42           C
ATOM   1505  O   PHE B 192      37.926  18.226  22.702  1.00154.42           O
ATOM   1506  N   PRO B 193      36.212  18.903  21.443  1.00156.68           N
ATOM   1507  CA  PRO B 193      35.609  17.599  21.306  1.00156.68           C
ATOM   1508  CD  PRO B 193      35.321  19.964  21.011  1.00156.68           C
ATOM   1509  CB  PRO B 193      34.293  17.812  20.553  1.00156.68           C
ATOM   1510  CG  PRO B 193      34.374  19.258  20.025  1.00156.68           C
ATOM   1511  C   PRO B 193      36.513  16.563  20.709  1.00156.68           C
ATOM   1512  O   PRO B 193      36.379  15.391  21.057  1.00156.68           O
ATOM   1513  N   TYR B 194      37.455  16.954  19.836  1.00172.76           N
ATOM   1514  CA  TYR B 194      38.320  15.989  19.215  1.00172.76           C
ATOM   1515  CB  TYR B 194      39.318  16.677  18.261  1.00172.76           C
ATOM   1516  CG  TYR B 194      40.095  15.658  17.494  1.00172.76           C
ATOM   1517  CD1 TYR B 194      39.611  15.170  16.301  1.00172.76           C
ATOM   1518  CD2 TYR B 194      41.304  15.190  17.954  1.00172.76           C
ATOM   1519  CE1 TYR B 194      40.315  14.233  15.579  1.00172.76           C
ATOM   1520  CE2 TYR B 194      42.012  14.253  17.236  1.00172.76           C
ATOM   1521  CZ  TYR B 194      41.522  13.771  16.045  1.00172.76           C
ATOM   1522  OH  TYR B 194      42.252  12.809  15.309  1.00172.76           O
ATOM   1523  C   TYR B 194      39.083  15.312  20.317  1.00172.76           C
ATOM   1524  O   TYR B 194      39.290  14.101  20.334  1.00172.76           O
ATOM   1525  N   LEU B 195      39.544  16.123  21.265  1.00244.71           N
ATOM   1526  CA  LEU B 195      40.309  15.765  22.406  1.00244.71           C
ATOM   1527  CB  LEU B 195      40.887  17.122  22.847  1.00244.71           C
ATOM   1528  CG  LEU B 195      41.613  17.185  24.167  1.00244.71           C
ATOM   1529  CD1 LEU B 195      40.566  17.030  25.271  1.00244.71           C
ATOM   1530  CD2 LEU B 195      42.840  16.262  24.196  1.00244.71           C
ATOM   1531  C   LEU B 195      39.478  15.021  23.440  1.00244.71           C
ATOM   1532  O   LEU B 195      40.016  14.220  24.207  1.00244.71           O
ATOM   1533  N   ILE B 196      38.199  15.410  23.632  1.00199.21           N
ATOM   1534  CA  ILE B 196      37.378  14.731  24.602  1.00199.21           C
ATOM   1535  CB  ILE B 196      36.545  15.716  25.345  1.00199.21           C
ATOM   1536  CG1 ILE B 196      36.162  15.094  26.662  1.00199.21           C
ATOM   1537  CG2 ILE B 196      35.343  16.185  24.520  1.00199.21           C
ATOM   1538  CD1 ILE B 196      35.624  16.175  27.549  1.00199.21           C
ATOM   1539  C   ILE B 196      36.559  13.566  24.095  1.00199.21           C
ATOM   1540  O   ILE B 196      36.642  12.445  24.600  1.00199.21           O
ATOM   1541  N   ALA B 197      35.737  13.807  23.052  1.00 69.01           N
ATOM   1542  CA  ALA B 197      34.892  12.768  22.551  1.00 69.01           C
ATOM   1543  CB  ALA B 197      33.996  13.232  21.391  1.00 69.01           C
ATOM   1544  C   ALA B 197      35.806  11.722  22.016  1.00 69.01           C
ATOM   1545  O   ALA B 197      35.502  10.532  22.104  1.00 69.01           O
ATOM   1546  N   GLY B 198      36.865  12.160  21.296  1.00 87.71           N
ATOM   1547  CA  GLY B 198      37.823  11.223  20.773  1.00 87.71           C
ATOM   1548  C   GLY B 198      38.925  10.740  21.696  1.00 87.71           C
ATOM   1549  O   GLY B 198      38.879   9.621  22.204  1.00 87.71           O
ATOM   1550  N   LYS B 199      39.913  11.621  22.010  1.00189.77           N
ATOM   1551  CA  LYS B 199      41.110  11.155  22.689  1.00189.77           C
ATOM   1552  CB  LYS B 199      42.240  12.176  22.879  1.00189.77           C
ATOM   1553  CG  LYS B 199      43.188  12.323  21.703  1.00189.77           C
ATOM   1554  CD  LYS B 199      44.385  13.209  22.026  1.00189.77           C
ATOM   1555  CE  LYS B 199      45.678  12.411  22.184  1.00189.77           C
ATOM   1556  NZ  LYS B 199      45.448  11.246  23.054  1.00189.77           N
ATOM   1557  C   LYS B 199      40.877  10.709  24.089  1.00189.77           C
ATOM   1558  O   LYS B 199      41.269   9.608  24.472  1.00189.77           O
ATOM   1559  N   TYR B 200      40.239  11.571  24.895  1.00 78.34           N
ATOM   1560  CA  TYR B 200      40.051  11.288  26.285  1.00 78.34           C
ATOM   1561  CB  TYR B 200      39.353  12.462  27.002  1.00 78.34           C
ATOM   1562  CG  TYR B 200      39.047  12.080  28.406  1.00 78.34           C
ATOM   1563  CD1 TYR B 200      39.999  12.155  29.397  1.00 78.34           C
ATOM   1564  CD2 TYR B 200      37.782  11.651  28.730  1.00 78.34           C
ATOM   1565  CE1 TYR B 200      39.687  11.796  30.689  1.00 78.34           C
ATOM   1566  CE2 TYR B 200      37.464  11.291  30.017  1.00 78.34           C
ATOM   1567  CZ  TYR B 200      38.419  11.364  30.997  1.00 78.34           C
ATOM   1568  OH  TYR B 200      38.090  10.995  32.318  1.00 78.34           O
ATOM   1569  C   TYR B 200      39.202  10.063  26.404  1.00 78.34           C
ATOM   1570  O   TYR B 200      39.454   9.188  27.232  1.00 78.34           O
ATOM   1571  N   GLY B 201      38.166   9.958  25.557  1.00 31.89           N
ATOM   1572  CA  GLY B 201      37.296   8.820  25.626  1.00 31.89           C
ATOM   1573  C   GLY B 201      38.088   7.570  25.372  1.00 31.89           C
ATOM   1574  O   GLY B 201      37.862   6.547  26.014  1.00 31.89           O
ATOM   1575  N   GLU B 202      39.010   7.607  24.392  1.00100.10           N
ATOM   1576  CA  GLU B 202      39.821   6.470  24.043  1.00100.10           C
ATOM   1577  CB  GLU B 202      40.673   6.778  22.795  1.00100.10           C
ATOM   1578  CG  GLU B 202      41.704   5.711  22.423  1.00100.10           C
ATOM   1579  CD  GLU B 202      42.657   6.347  21.415  1.00100.10           C
ATOM   1580  OE1 GLU B 202      42.236   6.574  20.251  1.00100.10           O
ATOM   1581  OE2 GLU B 202      43.821   6.625  21.805  1.00100.10           O
ATOM   1582  C   GLU B 202      40.793   6.122  25.142  1.00100.10           C
ATOM   1583  O   GLU B 202      40.915   4.962  25.536  1.00100.10           O
ATOM   1584  N   ASP B 203      41.553   7.123  25.626  1.00125.92           N
ATOM   1585  CA  ASP B 203      42.600   6.883  26.577  1.00125.92           C
ATOM   1586  CB  ASP B 203      43.524   8.106  26.701  1.00125.92           C
ATOM   1587  CG  ASP B 203      44.129   8.424  25.338  1.00125.92           C
ATOM   1588  OD1 ASP B 203      43.789   7.740  24.338  1.00125.92           O
ATOM   1589  OD2 ASP B 203      44.939   9.380  25.277  1.00125.92           O
ATOM   1590  C   ASP B 203      42.098   6.565  27.967  1.00125.92           C
ATOM   1591  O   ASP B 203      42.514   5.571  28.560  1.00125.92           O
ATOM   1592  N   PHE B 204      41.310   7.492  28.569  1.00111.38           N
ATOM   1593  CA  PHE B 204      40.755   7.362  29.900  1.00111.38           C
ATOM   1594  CB  PHE B 204      40.711   8.695  30.655  1.00111.38           C
ATOM   1595  CG  PHE B 204      42.140   9.026  30.886  1.00111.38           C
ATOM   1596  CD1 PHE B 204      42.840   9.760  29.960  1.00111.38           C
ATOM   1597  CD2 PHE B 204      42.783   8.578  32.015  1.00111.38           C
ATOM   1598  CE1 PHE B 204      44.166  10.058  30.165  1.00111.38           C
ATOM   1599  CE2 PHE B 204      44.108   8.874  32.225  1.00111.38           C
ATOM   1600  CZ  PHE B 204      44.800   9.615  31.300  1.00111.38           C
ATOM   1601  C   PHE B 204      39.396   6.733  30.016  1.00111.38           C
ATOM   1602  O   PHE B 204      39.133   5.985  30.957  1.00111.38           O
ATOM   1603  N   GLY B 205      38.470   7.068  29.095  1.00 45.30           N
ATOM   1604  CA  GLY B 205      37.129   6.551  29.187  1.00 45.30           C
ATOM   1605  C   GLY B 205      36.238   7.548  29.874  1.00 45.30           C
ATOM   1606  O   GLY B 205      36.703   8.478  30.533  1.00 45.30           O
ATOM   1607  N   LEU B 206      34.906   7.361  29.739  1.00153.17           N
ATOM   1608  CA  LEU B 206      33.979   8.285  30.330  1.00153.17           C
ATOM   1609  CB  LEU B 206      33.118   9.016  29.287  1.00153.17           C
ATOM   1610  CG  LEU B 206      32.409  10.250  29.863  1.00153.17           C
ATOM   1611  CD1 LEU B 206      33.457  11.244  30.391  1.00153.17           C
ATOM   1612  CD2 LEU B 206      31.438  10.872  28.850  1.00153.17           C
ATOM   1613  C   LEU B 206      33.068   7.522  31.252  1.00153.17           C
ATOM   1614  O   LEU B 206      32.821   6.334  31.051  1.00153.17           O
ATOM   1615  N   VAL B 207      32.555   8.195  32.309  1.00 63.22           N
ATOM   1616  CA  VAL B 207      31.691   7.566  33.273  1.00 63.22           C
ATOM   1617  CB  VAL B 207      32.123   7.775  34.695  1.00 63.22           C
ATOM   1618  CG1 VAL B 207      33.486   7.091  34.899  1.00 63.22           C
ATOM   1619  CG2 VAL B 207      32.127   9.285  34.990  1.00 63.22           C
ATOM   1620  C   VAL B 207      30.307   8.138  33.142  1.00 63.22           C
ATOM   1621  O   VAL B 207      30.088   9.145  32.474  1.00 63.22           O
ATOM   1622  N   GLU B 208      29.320   7.468  33.772  1.00 52.42           N
ATOM   1623  CA  GLU B 208      27.941   7.871  33.707  1.00 52.42           C
ATOM   1624  CB  GLU B 208      26.966   6.762  34.145  1.00 52.42           C
ATOM   1625  CG  GLU B 208      26.985   5.548  33.210  1.00 52.42           C
ATOM   1626  CD  GLU B 208      25.991   4.516  33.727  1.00 52.42           C
ATOM   1627  OE1 GLU B 208      24.766   4.744  33.551  1.00 52.42           O
ATOM   1628  OE2 GLU B 208      26.442   3.489  34.306  1.00 52.42           O
ATOM   1629  C   GLU B 208      27.719   9.070  34.585  1.00 52.42           C
ATOM   1630  O   GLU B 208      28.502   9.363  35.487  1.00 52.42           O
ATOM   1631  N   GLU B 209      26.618   9.806  34.324  1.00 68.19           N
ATOM   1632  CA  GLU B 209      26.345  11.016  35.048  1.00 68.19           C
ATOM   1633  CB  GLU B 209      25.104  11.779  34.575  1.00 68.19           C
ATOM   1634  CG  GLU B 209      24.894  13.048  35.404  1.00 68.19           C
ATOM   1635  CD  GLU B 209      23.952  13.955  34.640  1.00 68.19           C
ATOM   1636  OE1 GLU B 209      23.863  13.764  33.399  1.00 68.19           O
ATOM   1637  OE2 GLU B 209      23.325  14.845  35.273  1.00 68.19           O
ATOM   1638  C   GLU B 209      26.167  10.737  36.504  1.00 68.19           C
ATOM   1639  O   GLU B 209      26.600  11.520  37.348  1.00 68.19           O
ATOM   1640  N   SER B 210      25.521   9.613  36.843  1.00 31.85           N
ATOM   1641  CA  SER B 210      25.271   9.315  38.220  1.00 31.85           C
ATOM   1642  CB  SER B 210      24.448   8.030  38.411  1.00 31.85           C
ATOM   1643  OG  SER B 210      25.169   6.910  37.922  1.00 31.85           O
ATOM   1644  C   SER B 210      26.575   9.143  38.940  1.00 31.85           C
ATOM   1645  O   SER B 210      26.656   9.402  40.140  1.00 31.85           O
ATOM   1646  N   CYS B 211      27.632   8.695  38.228  1.00113.33           N
ATOM   1647  CA  CYS B 211      28.904   8.470  38.862  1.00113.33           C
ATOM   1648  CB  CYS B 211      30.015   7.948  37.915  1.00113.33           C
ATOM   1649  SG  CYS B 211      29.539   6.639  36.741  1.00113.33           S
ATOM   1650  C   CYS B 211      29.427   9.788  39.354  1.00113.33           C
ATOM   1651  O   CYS B 211      29.942   9.880  40.469  1.00113.33           O
ATOM   1652  N   PHE B 212      29.335  10.841  38.509  1.00162.12           N
ATOM   1653  CA  PHE B 212      29.865  12.122  38.882  1.00162.12           C
ATOM   1654  CB  PHE B 212      31.166  12.397  38.100  1.00162.12           C
ATOM   1655  CG  PHE B 212      32.046  13.367  38.810  1.00162.12           C
ATOM   1656  CD1 PHE B 212      31.664  14.667  39.033  1.00162.12           C
ATOM   1657  CD2 PHE B 212      33.299  12.967  39.216  1.00162.12           C
ATOM   1658  CE1 PHE B 212      32.509  15.539  39.681  1.00162.12           C
ATOM   1659  CE2 PHE B 212      34.148  13.834  39.861  1.00162.12           C
ATOM   1660  CZ  PHE B 212      33.751  15.127  40.099  1.00162.12           C
ATOM   1661  C   PHE B 212      28.850  13.136  38.418  1.00162.12           C
ATOM   1662  O   PHE B 212      28.931  13.595  37.280  1.00162.12           O
ATOM   1663  N   PRO B 213      27.940  13.571  39.254  1.00149.74           N
ATOM   1664  CA  PRO B 213      26.899  14.473  38.821  1.00149.74           C
ATOM   1665  CD  PRO B 213      27.527  12.795  40.408  1.00149.74           C
ATOM   1666  CB  PRO B 213      25.858  14.496  39.945  1.00149.74           C
ATOM   1667  CG  PRO B 213      26.509  13.711  41.104  1.00149.74           C
ATOM   1668  C   PRO B 213      27.432  15.811  38.418  1.00149.74           C
ATOM   1669  O   PRO B 213      28.481  16.212  38.919  1.00149.74           O
ATOM   1670  N   TYR B 214      26.718  16.518  37.516  1.00107.70           N
ATOM   1671  CA  TYR B 214      27.217  17.747  36.958  1.00107.70           C
ATOM   1672  CB  TYR B 214      26.501  18.109  35.642  1.00107.70           C
ATOM   1673  CG  TYR B 214      27.105  19.341  35.063  1.00107.70           C
ATOM   1674  CD1 TYR B 214      28.396  19.317  34.587  1.00107.70           C
ATOM   1675  CD2 TYR B 214      26.378  20.505  34.959  1.00107.70           C
ATOM   1676  CE1 TYR B 214      28.964  20.439  34.036  1.00107.70           C
ATOM   1677  CE2 TYR B 214      26.941  21.632  34.408  1.00107.70           C
ATOM   1678  CZ  TYR B 214      28.236  21.601  33.947  1.00107.70           C
ATOM   1679  OH  TYR B 214      28.820  22.754  33.381  1.00107.70           O
ATOM   1680  C   TYR B 214      27.060  18.874  37.934  1.00107.70           C
ATOM   1681  O   TYR B 214      25.965  19.124  38.438  1.00107.70           O
ATOM   1682  N   ASN B 215      28.211  19.480  38.320  1.00110.58           N
ATOM   1683  CA  ASN B 215      28.305  20.630  39.183  1.00110.58           C
ATOM   1684  CB  ASN B 215      29.558  20.606  40.072  1.00110.58           C
ATOM   1685  CG  ASN B 215      29.325  21.578  41.222  1.00110.58           C
ATOM   1686  OD1 ASN B 215      28.347  22.326  41.239  1.00110.58           O
ATOM   1687  ND2 ASN B 215      30.249  21.576  42.218  1.00110.58           N
ATOM   1688  C   ASN B 215      28.291  21.940  38.440  1.00110.58           C
ATOM   1689  O   ASN B 215      27.653  22.900  38.871  1.00110.58           O
ATOM   1690  N   GLY B 216      29.007  22.019  37.295  1.00 37.09           N
ATOM   1691  CA  GLY B 216      29.111  23.262  36.577  1.00 37.09           C
ATOM   1692  C   GLY B 216      30.263  24.057  37.116  1.00 37.09           C
ATOM   1693  O   GLY B 216      30.345  25.267  36.905  1.00 37.09           O
ATOM   1694  N   LYS B 217      31.184  23.400  37.845  1.00154.64           N
ATOM   1695  CA  LYS B 217      32.312  24.113  38.364  1.00154.64           C
ATOM   1696  CB  LYS B 217      32.146  24.554  39.827  1.00154.64           C
ATOM   1697  CG  LYS B 217      31.946  23.397  40.805  1.00154.64           C
ATOM   1698  CD  LYS B 217      32.052  23.829  42.267  1.00154.64           C
ATOM   1699  CE  LYS B 217      30.902  24.724  42.734  1.00154.64           C
ATOM   1700  NZ  LYS B 217      30.978  26.046  42.070  1.00154.64           N
ATOM   1701  C   LYS B 217      33.528  23.245  38.270  1.00154.64           C
ATOM   1702  O   LYS B 217      33.476  22.074  37.904  1.00154.64           O
ATOM   1703  N   ASP B 218      34.667  23.857  38.621  1.00113.29           N
ATOM   1704  CA  ASP B 218      36.023  23.386  38.624  1.00113.29           C
ATOM   1705  CB  ASP B 218      37.041  24.533  38.713  1.00113.29           C
ATOM   1706  CG  ASP B 218      36.945  25.298  37.400  1.00113.29           C
ATOM   1707  OD1 ASP B 218      36.614  24.659  36.365  1.00113.29           O
ATOM   1708  OD2 ASP B 218      37.199  26.532  37.413  1.00113.29           O
ATOM   1709  C   ASP B 218      36.265  22.434  39.759  1.00113.29           C
ATOM   1710  O   ASP B 218      37.410  22.276  40.183  1.00113.29           O
ATOM   1711  N   GLU B 219      35.198  21.878  40.373  1.00 85.37           N
ATOM   1712  CA  GLU B 219      35.385  21.023  41.520  1.00 85.37           C
ATOM   1713  CB  GLU B 219      34.124  20.323  42.057  1.00 85.37           C
ATOM   1714  CG  GLU B 219      33.270  21.230  42.942  1.00 85.37           C
ATOM   1715  CD  GLU B 219      32.333  20.357  43.766  1.00 85.37           C
ATOM   1716  OE1 GLU B 219      31.995  19.238  43.296  1.00 85.37           O
ATOM   1717  OE2 GLU B 219      31.950  20.794  44.883  1.00 85.37           O
ATOM   1718  C   GLU B 219      36.424  19.970  41.285  1.00 85.37           C
ATOM   1719  O   GLU B 219      36.829  19.662  40.165  1.00 85.37           O
ATOM   1720  N   PRO B 220      36.894  19.464  42.399  1.00125.09           N
ATOM   1721  CA  PRO B 220      37.943  18.477  42.424  1.00125.09           C
ATOM   1722  CD  PRO B 220      36.831  20.226  43.637  1.00125.09           C
ATOM   1723  CB  PRO B 220      38.369  18.361  43.889  1.00125.09           C
ATOM   1724  CG  PRO B 220      38.019  19.738  44.482  1.00125.09           C
ATOM   1725  C   PRO B 220      37.483  17.191  41.834  1.00125.09           C
ATOM   1726  O   PRO B 220      36.277  16.946  41.801  1.00125.09           O
ATOM   1727  N   CYS B 221      38.414  16.345  41.351  1.00 72.72           N
ATOM   1728  CA  CYS B 221      37.902  15.175  40.720  1.00 72.72           C
ATOM   1729  CB  CYS B 221      38.759  14.633  39.564  1.00 72.72           C
ATOM   1730  SG  CYS B 221      37.733  13.615  38.464  1.00 72.72           S
ATOM   1731  C   CYS B 221      37.714  14.111  41.750  1.00 72.72           C
ATOM   1732  O   CYS B 221      38.645  13.406  42.138  1.00 72.72           O
ATOM   1733  N   LYS B 222      36.462  13.999  42.230  1.00101.70           N
ATOM   1734  CA  LYS B 222      36.097  13.001  43.188  1.00101.70           C
ATOM   1735  CB  LYS B 222      35.824  13.571  44.593  1.00101.70           C
ATOM   1736  CG  LYS B 222      35.380  12.524  45.620  1.00101.70           C
ATOM   1737  CD  LYS B 222      35.379  13.037  47.062  1.00101.70           C
ATOM   1738  CE  LYS B 222      34.372  14.161  47.319  1.00101.70           C
ATOM   1739  NZ  LYS B 222      33.008  13.609  47.476  1.00101.70           N
ATOM   1740  C   LYS B 222      34.801  12.440  42.718  1.00101.70           C
ATOM   1741  O   LYS B 222      33.835  13.177  42.527  1.00101.70           O
ATOM   1742  N   GLU B 223      34.738  11.113  42.511  1.00122.87           N
ATOM   1743  CA  GLU B 223      33.481  10.571  42.107  1.00122.87           C
ATOM   1744  CB  GLU B 223      33.549   9.535  40.967  1.00122.87           C
ATOM   1745  CG  GLU B 223      34.549   8.403  41.205  1.00122.87           C
ATOM   1746  CD  GLU B 223      35.880   8.852  40.620  1.00122.87           C
ATOM   1747  OE1 GLU B 223      35.922   9.106  39.386  1.00122.87           O
ATOM   1748  OE2 GLU B 223      36.870   8.951  41.393  1.00122.87           O
ATOM   1749  C   GLU B 223      32.874   9.946  43.305  1.00122.87           C
ATOM   1750  O   GLU B 223      33.535   9.248  44.074  1.00122.87           O
ATOM   1751  N   THR B 224      31.576  10.221  43.499  1.00 18.63           N
ATOM   1752  CA  THR B 224      30.905   9.664  44.623  1.00 18.63           C
ATOM   1753  CB  THR B 224      29.449  10.020  44.670  1.00 18.63           C
ATOM   1754  OG1 THR B 224      29.286  11.428  44.745  1.00 18.63           O
ATOM   1755  CG2 THR B 224      28.815   9.340  45.894  1.00 18.63           C
ATOM   1756  C   THR B 224      30.989   8.198  44.442  1.00 18.63           C
ATOM   1757  O   THR B 224      31.263   7.457  45.385  1.00 18.63           O
ATOM   1758  N   LYS B 225      30.779   7.736  43.197  1.00113.52           N
ATOM   1759  CA  LYS B 225      30.771   6.317  43.052  1.00113.52           C
ATOM   1760  CB  LYS B 225      29.866   5.798  41.921  1.00113.52           C
ATOM   1761  CG  LYS B 225      28.384   6.051  42.200  1.00113.52           C
ATOM   1762  CD  LYS B 225      27.444   5.598  41.082  1.00113.52           C
ATOM   1763  CE  LYS B 225      26.656   4.330  41.428  1.00113.52           C
ATOM   1764  NZ  LYS B 225      27.573   3.176  41.559  1.00113.52           N
ATOM   1765  C   LYS B 225      32.142   5.770  42.854  1.00113.52           C
ATOM   1766  O   LYS B 225      32.985   6.344  42.169  1.00113.52           O
ATOM   1767  N   SER B 226      32.399   4.627  43.512  1.00 73.53           N
ATOM   1768  CA  SER B 226      33.626   3.924  43.317  1.00 73.53           C
ATOM   1769  CB  SER B 226      34.068   3.096  44.534  1.00 73.53           C
ATOM   1770  OG  SER B 226      35.290   2.427  44.258  1.00 73.53           O
ATOM   1771  C   SER B 226      33.365   2.973  42.198  1.00 73.53           C
ATOM   1772  O   SER B 226      32.211   2.645  41.928  1.00 73.53           O
ATOM   1773  N   LYS B 227      34.442   2.529  41.518  1.00167.28           N
ATOM   1774  CA  LYS B 227      34.375   1.564  40.454  1.00167.28           C
ATOM   1775  CB  LYS B 227      34.338   0.086  40.909  1.00167.28           C
ATOM   1776  CG  LYS B 227      33.284  -0.275  41.960  1.00167.28           C
ATOM   1777  CD  LYS B 227      33.583   0.276  43.357  1.00167.28           C
ATOM   1778  CE  LYS B 227      32.600  -0.196  44.430  1.00167.28           C
ATOM   1779  NZ  LYS B 227      31.263   0.391  44.189  1.00167.28           N
ATOM   1780  C   LYS B 227      33.227   1.826  39.529  1.00167.28           C
ATOM   1781  O   LYS B 227      32.296   1.026  39.450  1.00167.28           O
ATOM   1782  N   CYS B 228      33.247   2.958  38.798  1.00 76.53           N
ATOM   1783  CA  CYS B 228      32.143   3.188  37.909  1.00 76.53           C
ATOM   1784  CB  CYS B 228      31.701   4.674  37.841  1.00 76.53           C
ATOM   1785  SG  CYS B 228      29.897   4.832  37.621  1.00 76.53           S
ATOM   1786  C   CYS B 228      32.615   2.723  36.555  1.00 76.53           C
ATOM   1787  O   CYS B 228      33.806   2.787  36.249  1.00 76.53           O
ATOM   1788  N   ARG B 229      31.695   2.201  35.717  1.00101.47           N
ATOM   1789  CA  ARG B 229      32.057   1.696  34.419  1.00101.47           C
ATOM   1790  CB  ARG B 229      30.898   1.025  33.660  1.00101.47           C
ATOM   1791  CG  ARG B 229      30.333  -0.257  34.275  1.00101.47           C
ATOM   1792  CD  ARG B 229      29.227  -0.863  33.405  1.00101.47           C
ATOM   1793  NE  ARG B 229      28.728  -2.101  34.065  1.00101.47           N
ATOM   1794  CZ  ARG B 229      27.812  -2.882  33.419  1.00101.47           C
ATOM   1795  NH1 ARG B 229      27.393  -2.538  32.166  1.00101.47           N
ATOM   1796  NH2 ARG B 229      27.315  -4.001  34.022  1.00101.47           N
ATOM   1797  C   ARG B 229      32.458   2.857  33.565  1.00101.47           C
ATOM   1798  O   ARG B 229      31.963   3.969  33.740  1.00101.47           O
ATOM   1799  N   ARG B 230      33.387   2.623  32.614  1.00 93.39           N
ATOM   1800  CA  ARG B 230      33.812   3.675  31.733  1.00 93.39           C
ATOM   1801  CB  ARG B 230      35.277   4.094  31.941  1.00 93.39           C
ATOM   1802  CG  ARG B 230      35.441   5.257  32.919  1.00 93.39           C
ATOM   1803  CD  ARG B 230      36.858   5.432  33.464  1.00 93.39           C
ATOM   1804  NE  ARG B 230      36.837   4.942  34.867  1.00 93.39           N
ATOM   1805  CZ  ARG B 230      36.587   5.859  35.848  1.00 93.39           C
ATOM   1806  NH1 ARG B 230      36.480   7.179  35.515  1.00 93.39           N
ATOM   1807  NH2 ARG B 230      36.443   5.465  37.146  1.00 93.39           N
ATOM   1808  C   ARG B 230      33.653   3.249  30.308  1.00 93.39           C
ATOM   1809  O   ARG B 230      34.050   2.148  29.926  1.00 93.39           O
ATOM   1810  N   HIS B 231      33.046   4.124  29.475  1.00 94.49           N
ATOM   1811  CA  HIS B 231      32.934   3.793  28.084  1.00 94.49           C
ATOM   1812  ND1 HIS B 231      29.217   2.956  27.620  1.00 94.49           N
ATOM   1813  CG  HIS B 231      30.579   2.885  27.809  1.00 94.49           C
ATOM   1814  CB  HIS B 231      31.541   3.980  27.449  1.00 94.49           C
ATOM   1815  NE2 HIS B 231      29.633   0.953  28.494  1.00 94.49           N
ATOM   1816  CD2 HIS B 231      30.816   1.655  28.343  1.00 94.49           C
ATOM   1817  CE1 HIS B 231      28.701   1.774  28.046  1.00 94.49           C
ATOM   1818  C   HIS B 231      34.018   4.500  27.315  1.00 94.49           C
ATOM   1819  O   HIS B 231      34.419   5.616  27.644  1.00 94.49           O
ATOM   1820  N   SER B 232      34.546   3.834  26.264  1.00 83.47           N
ATOM   1821  CA  SER B 232      35.662   4.377  25.530  1.00 83.47           C
ATOM   1822  CB  SER B 232      36.929   3.508  25.605  1.00 83.47           C
ATOM   1823  OG  SER B 232      36.697   2.245  24.999  1.00 83.47           O
ATOM   1824  C   SER B 232      35.297   4.516  24.082  1.00 83.47           C
ATOM   1825  O   SER B 232      34.273   4.002  23.635  1.00 83.47           O
ATOM   1826  N   THR B 233      36.132   5.253  23.312  1.00110.91           N
ATOM   1827  CA  THR B 233      35.874   5.468  21.912  1.00110.91           C
ATOM   1828  CB  THR B 233      35.949   6.907  21.495  1.00110.91           C
ATOM   1829  OG1 THR B 233      37.257   7.416  21.713  1.00110.91           O
ATOM   1830  CG2 THR B 233      34.917   7.710  22.308  1.00110.91           C
ATOM   1831  C   THR B 233      36.892   4.710  21.108  1.00110.91           C
ATOM   1832  O   THR B 233      38.097   4.875  21.285  1.00110.91           O
ATOM   1833  N   THR B 234      36.405   3.844  20.196  1.00 52.94           N
ATOM   1834  CA  THR B 234      37.216   3.011  19.349  1.00 52.94           C
ATOM   1835  CB  THR B 234      36.406   2.071  18.499  1.00 52.94           C
ATOM   1836  OG1 THR B 234      35.597   2.815  17.600  1.00 52.94           O
ATOM   1837  CG2 THR B 234      35.521   1.187  19.390  1.00 52.94           C
ATOM   1838  C   THR B 234      37.965   3.853  18.364  1.00 52.94           C
ATOM   1839  O   THR B 234      39.093   3.521  17.999  1.00 52.94           O
ATOM   1840  N   ASN B 235      37.325   4.920  17.840  1.00117.47           N
ATOM   1841  CA  ASN B 235      38.016   5.740  16.882  1.00117.47           C
ATOM   1842  CB  ASN B 235      38.089   5.125  15.462  1.00117.47           C
ATOM   1843  CG  ASN B 235      36.707   4.857  14.882  1.00117.47           C
ATOM   1844  OD1 ASN B 235      35.796   4.422  15.583  1.00117.47           O
ATOM   1845  ND2 ASN B 235      36.551   5.102  13.553  1.00117.47           N
ATOM   1846  C   ASN B 235      37.428   7.122  16.833  1.00117.47           C
ATOM   1847  O   ASN B 235      36.314   7.361  17.299  1.00117.47           O
ATOM   1848  N   TYR B 236      38.231   8.097  16.342  1.00187.61           N
ATOM   1849  CA  TYR B 236      37.767   9.452  16.201  1.00187.61           C
ATOM   1850  CB  TYR B 236      37.842  10.268  17.502  1.00187.61           C
ATOM   1851  CG  TYR B 236      39.255  10.246  17.963  1.00187.61           C
ATOM   1852  CD1 TYR B 236      40.131  11.211  17.532  1.00187.61           C
ATOM   1853  CD2 TYR B 236      39.709   9.259  18.810  1.00187.61           C
ATOM   1854  CE1 TYR B 236      41.440  11.205  17.945  1.00187.61           C
ATOM   1855  CE2 TYR B 236      41.018   9.249  19.227  1.00187.61           C
ATOM   1856  CZ  TYR B 236      41.884  10.225  18.794  1.00187.61           C
ATOM   1857  OH  TYR B 236      43.226  10.228  19.214  1.00187.61           O
ATOM   1858  C   TYR B 236      38.577  10.166  15.153  1.00187.61           C
ATOM   1859  O   TYR B 236      39.740   9.837  14.919  1.00187.61           O
ATOM   1860  N   TYR B 237      37.958  11.148  14.455  1.00127.53           N
ATOM   1861  CA  TYR B 237      38.686  11.956  13.511  1.00127.53           C
ATOM   1862  CB  TYR B 237      39.083  11.211  12.222  1.00127.53           C
ATOM   1863  CG  TYR B 237      37.865  10.615  11.615  1.00127.53           C
ATOM   1864  CD1 TYR B 237      37.017  11.370  10.840  1.00127.53           C
ATOM   1865  CD2 TYR B 237      37.583   9.285  11.822  1.00127.53           C
ATOM   1866  CE1 TYR B 237      35.897  10.800  10.281  1.00127.53           C
ATOM   1867  CE2 TYR B 237      36.465   8.711  11.267  1.00127.53           C
ATOM   1868  CZ  TYR B 237      35.621   9.471  10.496  1.00127.53           C
ATOM   1869  OH  TYR B 237      34.473   8.882   9.925  1.00127.53           O
ATOM   1870  C   TYR B 237      37.899  13.189  13.158  1.00127.53           C
ATOM   1871  O   TYR B 237      36.705  13.286  13.440  1.00127.53           O
ATOM   1872  N   TYR B 238      38.573  14.187  12.543  1.00100.16           N
ATOM   1873  CA  TYR B 238      37.886  15.361  12.065  1.00100.16           C
ATOM   1874  CB  TYR B 238      38.792  16.566  11.709  1.00100.16           C
ATOM   1875  CG  TYR B 238      39.319  17.273  12.914  1.00100.16           C
ATOM   1876  CD1 TYR B 238      38.505  18.119  13.632  1.00100.16           C
ATOM   1877  CD2 TYR B 238      40.629  17.123  13.310  1.00100.16           C
ATOM   1878  CE1 TYR B 238      38.982  18.788  14.734  1.00100.16           C
ATOM   1879  CE2 TYR B 238      41.113  17.790  14.412  1.00100.16           C
ATOM   1880  CZ  TYR B 238      40.288  18.624  15.127  1.00100.16           C
ATOM   1881  OH  TYR B 238      40.786  19.308  16.256  1.00100.16           O
ATOM   1882  C   TYR B 238      37.253  14.959  10.768  1.00100.16           C
ATOM   1883  O   TYR B 238      37.869  14.266   9.964  1.00100.16           O
ATOM   1884  N   VAL B 239      35.990  15.357  10.527  1.00120.65           N
ATOM   1885  CA  VAL B 239      35.385  15.007   9.273  1.00120.65           C
ATOM   1886  CB  VAL B 239      33.968  15.489   9.136  1.00120.65           C
ATOM   1887  CG1 VAL B 239      33.458  15.142   7.735  1.00120.65           C
ATOM   1888  CG2 VAL B 239      33.114  14.859  10.242  1.00120.65           C
ATOM   1889  C   VAL B 239      36.200  15.676   8.211  1.00120.65           C
ATOM   1890  O   VAL B 239      36.539  16.854   8.330  1.00120.65           O
ATOM   1891  N   GLY B 240      36.518  14.933   7.129  1.00 42.14           N
ATOM   1892  CA  GLY B 240      37.357  15.465   6.101  1.00 42.14           C
ATOM   1893  C   GLY B 240      38.713  14.849   6.279  1.00 42.14           C
ATOM   1894  O   GLY B 240      39.558  14.929   5.390  1.00 42.14           O
ATOM   1895  N   GLY B 241      38.976  14.239   7.447  1.00 41.16           N
ATOM   1896  CA  GLY B 241      40.212  13.531   7.626  1.00 41.16           C
ATOM   1897  C   GLY B 241      41.164  14.294   8.489  1.00 41.16           C
ATOM   1898  O   GLY B 241      41.949  13.687   9.215  1.00 41.16           O
ATOM   1899  N   PHE B 242      41.132  15.637   8.435  1.00109.50           N
ATOM   1900  CA  PHE B 242      42.028  16.404   9.253  1.00109.50           C
ATOM   1901  CB  PHE B 242      43.444  16.528   8.627  1.00109.50           C
ATOM   1902  CG  PHE B 242      43.410  17.225   7.304  1.00109.50           C
ATOM   1903  CD1 PHE B 242      42.850  16.609   6.211  1.00109.50           C
ATOM   1904  CD2 PHE B 242      43.985  18.475   7.167  1.00109.50           C
ATOM   1905  CE1 PHE B 242      42.827  17.253   5.001  1.00109.50           C
ATOM   1906  CE2 PHE B 242      43.966  19.134   5.958  1.00109.50           C
ATOM   1907  CZ  PHE B 242      43.375  18.513   4.883  1.00109.50           C
ATOM   1908  C   PHE B 242      41.406  17.753   9.418  1.00109.50           C
ATOM   1909  O   PHE B 242      40.422  18.080   8.758  1.00109.50           O
ATOM   1910  N   TYR B 243      41.951  18.579  10.324  1.00153.29           N
ATOM   1911  CA  TYR B 243      41.348  19.857  10.560  1.00153.29           C
ATOM   1912  CB  TYR B 243      41.929  20.465  11.852  1.00153.29           C
ATOM   1913  CG  TYR B 243      41.497  21.866  12.069  1.00153.29           C
ATOM   1914  CD1 TYR B 243      40.188  22.202  12.307  1.00153.29           C
ATOM   1915  CD2 TYR B 243      42.439  22.860  12.085  1.00153.29           C
ATOM   1916  CE1 TYR B 243      39.828  23.512  12.514  1.00153.29           C
ATOM   1917  CE2 TYR B 243      42.088  24.173  12.292  1.00153.29           C
ATOM   1918  CZ  TYR B 243      40.775  24.504  12.504  1.00153.29           C
ATOM   1919  OH  TYR B 243      40.400  25.848  12.716  1.00153.29           O
ATOM   1920  C   TYR B 243      41.575  20.716   9.349  1.00153.29           C
ATOM   1921  O   TYR B 243      42.715  20.993   8.973  1.00153.29           O
ATOM   1922  N   GLY B 244      40.459  21.180   8.734  1.00 63.05           N
ATOM   1923  CA  GLY B 244      40.488  22.009   7.559  1.00 63.05           C
ATOM   1924  C   GLY B 244      39.827  21.322   6.382  1.00 63.05           C
ATOM   1925  O   GLY B 244      39.549  21.940   5.355  1.00 63.05           O
ATOM   1926  N   ALA B 245      39.647  19.997   6.474  1.00103.49           N
ATOM   1927  CA  ALA B 245      39.035  19.102   5.529  1.00103.49           C
ATOM   1928  CB  ALA B 245      39.459  17.644   5.760  1.00103.49           C
ATOM   1929  C   ALA B 245      37.529  19.152   5.494  1.00103.49           C
ATOM   1930  O   ALA B 245      36.912  18.548   4.625  1.00103.49           O
ATOM   1931  N   CYS B 246      36.882  19.713   6.528  1.00 83.83           N
ATOM   1932  CA  CYS B 246      35.446  19.629   6.684  1.00 83.83           C
ATOM   1933  CB  CYS B 246      34.970  20.120   8.071  1.00 83.83           C
ATOM   1934  SG  CYS B 246      33.186  19.875   8.329  1.00 83.83           S
ATOM   1935  C   CYS B 246      34.674  20.367   5.616  1.00 83.83           C
ATOM   1936  O   CYS B 246      35.118  21.377   5.074  1.00 83.83           O
ATOM   1937  N   ASN B 247      33.484  19.823   5.259  1.00 88.07           N
ATOM   1938  CA  ASN B 247      32.584  20.460   4.339  1.00 88.07           C
ATOM   1939  CB  ASN B 247      32.903  20.162   2.870  1.00 88.07           C
ATOM   1940  CG  ASN B 247      32.741  18.658   2.675  1.00 88.07           C
ATOM   1941  OD1 ASN B 247      33.332  17.854   3.386  1.00 88.07           O
ATOM   1942  ND2 ASN B 247      31.872  18.258   1.717  1.00 88.07           N
ATOM   1943  C   ASN B 247      31.196  19.949   4.632  1.00 88.07           C
ATOM   1944  O   ASN B 247      31.015  19.001   5.398  1.00 88.07           O
ATOM   1945  N   GLU B 248      30.174  20.584   4.019  1.00 84.71           N
ATOM   1946  CA  GLU B 248      28.799  20.247   4.256  1.00 84.71           C
ATOM   1947  CB  GLU B 248      27.807  21.117   3.478  1.00 84.71           C
ATOM   1948  CG  GLU B 248      26.369  20.633   3.669  1.00 84.71           C
ATOM   1949  CD  GLU B 248      25.545  21.093   2.478  1.00 84.71           C
ATOM   1950  OE1 GLU B 248      26.090  21.869   1.649  1.00 84.71           O
ATOM   1951  OE2 GLU B 248      24.364  20.671   2.371  1.00 84.71           O
ATOM   1952  C   GLU B 248      28.498  18.862   3.796  1.00 84.71           C
ATOM   1953  O   GLU B 248      27.837  18.101   4.500  1.00 84.71           O
ATOM   1954  N   TYR B 249      28.970  18.503   2.592  1.00710.77           N
ATOM   1955  CA  TYR B 249      28.606  17.222   2.079  1.00710.77           C
ATOM   1956  CB  TYR B 249      28.813  17.067   0.581  1.00710.77           C
ATOM   1957  CG  TYR B 249      27.545  17.981   0.087  1.00710.77           C
ATOM   1958  CD1 TYR B 249      26.576  18.906   0.461  1.00710.77           C
ATOM   1959  CD2 TYR B 249      27.145  19.210  -0.408  1.00710.77           C
ATOM   1960  CE1 TYR B 249      26.653  18.777  -0.966  1.00710.77           C
ATOM   1961  CE2 TYR B 249      26.011  18.474   0.079  1.00710.77           C
ATOM   1962  CZ  TYR B 249      26.505  17.437  -0.664  1.00710.77           C
ATOM   1963  OH  TYR B 249      26.373  16.047  -1.155  1.00710.77           O
ATOM   1964  C   TYR B 249      29.148  16.101   2.911  1.00710.77           C
ATOM   1965  O   TYR B 249      28.429  15.138   3.168  1.00710.77           O
ATOM   1966  N   LEU B 250      30.406  16.181   3.380  1.00111.32           N
ATOM   1967  CA  LEU B 250      30.921  15.139   4.231  1.00111.32           C
ATOM   1968  CB  LEU B 250      32.426  15.271   4.540  1.00111.32           C
ATOM   1969  CG  LEU B 250      33.324  14.790   3.386  1.00111.32           C
ATOM   1970  CD1 LEU B 250      32.966  15.499   2.073  1.00111.32           C
ATOM   1971  CD2 LEU B 250      34.814  14.906   3.753  1.00111.32           C
ATOM   1972  C   LEU B 250      30.166  15.119   5.526  1.00111.32           C
ATOM   1973  O   LEU B 250      29.978  14.066   6.132  1.00111.32           O
ATOM   1974  N   MET B 251      29.738  16.296   6.005  1.00133.80           N
ATOM   1975  CA  MET B 251      29.064  16.400   7.269  1.00133.80           C
ATOM   1976  CB  MET B 251      28.779  17.878   7.580  1.00133.80           C
ATOM   1977  CG  MET B 251      28.588  18.244   9.048  1.00133.80           C
ATOM   1978  SD  MET B 251      28.629  20.050   9.285  1.00133.80           S
ATOM   1979  CE  MET B 251      27.965  20.067  10.972  1.00133.80           C
ATOM   1980  C   MET B 251      27.775  15.631   7.213  1.00133.80           C
ATOM   1981  O   MET B 251      27.468  14.858   8.119  1.00133.80           O
ATOM   1982  N   MET B 252      26.981  15.801   6.139  1.00182.55           N
ATOM   1983  CA  MET B 252      25.740  15.085   6.105  1.00182.55           C
ATOM   1984  CB  MET B 252      24.686  15.645   5.136  1.00182.55           C
ATOM   1985  CG  MET B 252      25.133  15.746   3.692  1.00182.55           C
ATOM   1986  SD  MET B 252      25.298  14.159   2.844  1.00182.55           S
ATOM   1987  CE  MET B 252      25.779  15.081   1.372  1.00182.55           C
ATOM   1988  C   MET B 252      25.962  13.617   5.912  1.00182.55           C
ATOM   1989  O   MET B 252      25.166  12.814   6.394  1.00182.55           O
ATOM   1990  N   ARG B 253      27.019  13.206   5.181  1.00119.39           N
ATOM   1991  CA  ARG B 253      27.229  11.790   5.037  1.00119.39           C
ATOM   1992  CB  ARG B 253      28.432  11.393   4.167  1.00119.39           C
ATOM   1993  CG  ARG B 253      28.263  11.645   2.670  1.00119.39           C
ATOM   1994  CD  ARG B 253      29.092  10.665   1.838  1.00119.39           C
ATOM   1995  NE  ARG B 253      30.436  10.588   2.475  1.00119.39           N
ATOM   1996  CZ  ARG B 253      31.063   9.381   2.596  1.00119.39           C
ATOM   1997  NH1 ARG B 253      30.501   8.258   2.059  1.00119.39           N
ATOM   1998  NH2 ARG B 253      32.245   9.298   3.274  1.00119.39           N
ATOM   1999  C   ARG B 253      27.501  11.211   6.393  1.00119.39           C
ATOM   2000  O   ARG B 253      26.943  10.177   6.759  1.00119.39           O
ATOM   2001  N   GLU B 254      28.359  11.880   7.187  1.00 88.44           N
ATOM   2002  CA  GLU B 254      28.712  11.384   8.489  1.00 88.44           C
ATOM   2003  CB  GLU B 254      29.726  12.295   9.209  1.00 88.44           C
ATOM   2004  CG  GLU B 254      29.868  12.007  10.706  1.00 88.44           C
ATOM   2005  CD  GLU B 254      30.490  10.637  10.903  1.00 88.44           C
ATOM   2006  OE1 GLU B 254      30.503   9.848   9.926  1.00 88.44           O
ATOM   2007  OE2 GLU B 254      30.957  10.355  12.037  1.00 88.44           O
ATOM   2008  C   GLU B 254      27.485  11.309   9.342  1.00 88.44           C
ATOM   2009  O   GLU B 254      27.269  10.322  10.044  1.00 88.44           O
ATOM   2010  N   LEU B 255      26.631  12.345   9.283  1.00 57.96           N
ATOM   2011  CA  LEU B 255      25.498  12.400  10.161  1.00 57.96           C
ATOM   2012  CB  LEU B 255      24.686  13.693   9.972  1.00 57.96           C
ATOM   2013  CG  LEU B 255      23.464  13.808  10.900  1.00 57.96           C
ATOM   2014  CD1 LEU B 255      23.899  13.880  12.372  1.00 57.96           C
ATOM   2015  CD2 LEU B 255      22.561  14.984  10.492  1.00 57.96           C
ATOM   2016  C   LEU B 255      24.569  11.241   9.940  1.00 57.96           C
ATOM   2017  O   LEU B 255      24.244  10.519  10.881  1.00 57.96           O
ATOM   2018  N   VAL B 256      24.122  11.015   8.693  1.00111.74           N
ATOM   2019  CA  VAL B 256      23.169   9.969   8.452  1.00111.74           C
ATOM   2020  CB  VAL B 256      22.495  10.085   7.109  1.00111.74           C
ATOM   2021  CG1 VAL B 256      23.560  10.239   6.014  1.00111.74           C
ATOM   2022  CG2 VAL B 256      21.574   8.868   6.920  1.00111.74           C
ATOM   2023  C   VAL B 256      23.773   8.604   8.610  1.00111.74           C
ATOM   2024  O   VAL B 256      23.124   7.685   9.110  1.00111.74           O
ATOM   2025  N   LYS B 257      25.014   8.415   8.131  1.00146.33           N
ATOM   2026  CA  LYS B 257      25.652   7.134   8.220  1.00146.33           C
ATOM   2027  CB  LYS B 257      26.823   6.970   7.241  1.00146.33           C
ATOM   2028  CG  LYS B 257      26.311   6.853   5.806  1.00146.33           C
ATOM   2029  CD  LYS B 257      25.315   5.704   5.630  1.00146.33           C
ATOM   2030  CE  LYS B 257      24.509   5.776   4.332  1.00146.33           C
ATOM   2031  NZ  LYS B 257      25.408   5.635   3.167  1.00146.33           N
ATOM   2032  C   LYS B 257      26.112   6.794   9.607  1.00146.33           C
ATOM   2033  O   LYS B 257      26.059   5.626   9.989  1.00146.33           O
ATOM   2034  N   ASN B 258      26.590   7.779  10.403  1.00104.56           N
ATOM   2035  CA  ASN B 258      27.175   7.392  11.662  1.00104.56           C
ATOM   2036  CB  ASN B 258      28.678   7.710  11.728  1.00104.56           C
ATOM   2037  CG  ASN B 258      29.389   6.702  10.834  1.00104.56           C
ATOM   2038  OD1 ASN B 258      29.175   5.497  10.953  1.00104.56           O
ATOM   2039  ND2 ASN B 258      30.253   7.202   9.909  1.00104.56           N
ATOM   2040  C   ASN B 258      26.523   8.015  12.872  1.00104.56           C
ATOM   2041  O   ASN B 258      26.709   7.509  13.978  1.00104.56           O
ATOM   2042  N   GLY B 259      25.749   9.112  12.739  1.00 50.29           N
ATOM   2043  CA  GLY B 259      25.106   9.643  13.917  1.00 50.29           C
ATOM   2044  C   GLY B 259      25.468  11.089  14.111  1.00 50.29           C
ATOM   2045  O   GLY B 259      26.250  11.658  13.351  1.00 50.29           O
ATOM   2046  N   PRO B 260      24.923  11.689  15.151  1.00 79.18           N
ATOM   2047  CA  PRO B 260      25.177  13.077  15.430  1.00 79.18           C
ATOM   2048  CD  PRO B 260      23.648  11.250  15.695  1.00 79.18           C
ATOM   2049  CB  PRO B 260      24.227  13.451  16.566  1.00 79.18           C
ATOM   2050  CG  PRO B 260      23.035  12.496  16.362  1.00 79.18           C
ATOM   2051  C   PRO B 260      26.626  13.272  15.729  1.00 79.18           C
ATOM   2052  O   PRO B 260      27.268  12.352  16.234  1.00 79.18           O
ATOM   2053  N   ILE B 261      27.165  14.460  15.398  1.00104.63           N
ATOM   2054  CA  ILE B 261      28.568  14.699  15.565  1.00104.63           C
ATOM   2055  CB  ILE B 261      29.277  14.786  14.254  1.00104.63           C
ATOM   2056  CG1 ILE B 261      28.767  16.023  13.495  1.00104.63           C
ATOM   2057  CG2 ILE B 261      29.042  13.469  13.498  1.00104.63           C
ATOM   2058  CD1 ILE B 261      29.646  16.427  12.313  1.00104.63           C
ATOM   2059  C   ILE B 261      28.727  16.051  16.185  1.00104.63           C
ATOM   2060  O   ILE B 261      27.843  16.900  16.084  1.00104.63           O
ATOM   2061  N   SER B 262      29.876  16.270  16.857  1.00 79.91           N
ATOM   2062  CA  SER B 262      30.174  17.529  17.481  1.00 79.91           C
ATOM   2063  CB  SER B 262      31.329  17.419  18.495  1.00 79.91           C
ATOM   2064  OG  SER B 262      31.589  18.680  19.091  1.00 79.91           O
ATOM   2065  C   SER B 262      30.592  18.523  16.431  1.00 79.91           C
ATOM   2066  O   SER B 262      31.318  18.195  15.494  1.00 79.91           O
ATOM   2067  N   ILE B 263      30.133  19.784  16.576  1.00 54.93           N
ATOM   2068  CA  ILE B 263      30.485  20.847  15.671  1.00 54.93           C
ATOM   2069  CB  ILE B 263      29.385  21.204  14.704  1.00 54.93           C
ATOM   2070  CG1 ILE B 263      28.160  21.725  15.472  1.00 54.93           C
ATOM   2071  CG2 ILE B 263      29.079  19.974  13.829  1.00 54.93           C
ATOM   2072  CD1 ILE B 263      27.116  22.396  14.580  1.00 54.93           C
ATOM   2073  C   ILE B 263      30.726  22.061  16.519  1.00 54.93           C
ATOM   2074  O   ILE B 263      30.332  22.100  17.684  1.00 54.93           O
ATOM   2075  N   SER B 264      31.435  23.071  15.972  1.00 93.29           N
ATOM   2076  CA  SER B 264      31.588  24.295  16.708  1.00 93.29           C
ATOM   2077  CB  SER B 264      32.968  24.469  17.331  1.00 93.29           C
ATOM   2078  OG  SER B 264      33.201  23.425  18.263  1.00 93.29           O
ATOM   2079  C   SER B 264      31.360  25.437  15.764  1.00 93.29           C
ATOM   2080  O   SER B 264      31.538  25.295  14.556  1.00 93.29           O
ATOM   2081  N   PHE B 265      30.904  26.594  16.295  1.00186.67           N
ATOM   2082  CA  PHE B 265      30.689  27.751  15.470  1.00186.67           C
ATOM   2083  CB  PHE B 265      29.298  27.814  14.809  1.00186.67           C
ATOM   2084  CG  PHE B 265      28.225  27.978  15.833  1.00186.67           C
ATOM   2085  CD1 PHE B 265      27.690  26.882  16.466  1.00186.67           C
ATOM   2086  CD2 PHE B 265      27.749  29.228  16.163  1.00186.67           C
ATOM   2087  CE1 PHE B 265      26.700  27.029  17.411  1.00186.67           C
ATOM   2088  CE2 PHE B 265      26.759  29.381  17.106  1.00186.67           C
ATOM   2089  CZ  PHE B 265      26.231  28.280  17.734  1.00186.67           C
ATOM   2090  C   PHE B 265      30.865  28.979  16.305  1.00186.67           C
ATOM   2091  O   PHE B 265      31.034  28.904  17.522  1.00186.67           O
ATOM   2092  N   GLU B 266      30.848  30.159  15.652  1.00109.08           N
ATOM   2093  CA  GLU B 266      31.049  31.379  16.379  1.00109.08           C
ATOM   2094  CB  GLU B 266      31.793  32.457  15.569  1.00109.08           C
ATOM   2095  CG  GLU B 266      32.025  33.763  16.336  1.00109.08           C
ATOM   2096  CD  GLU B 266      33.102  33.520  17.385  1.00109.08           C
ATOM   2097  OE1 GLU B 266      33.488  32.337  17.574  1.00109.08           O
ATOM   2098  OE2 GLU B 266      33.551  34.516  18.012  1.00109.08           O
ATOM   2099  C   GLU B 266      29.717  31.935  16.768  1.00109.08           C
ATOM   2100  O   GLU B 266      28.880  32.248  15.921  1.00109.08           O
ATOM   2101  N   VAL B 267      29.487  32.060  18.089  1.00 68.09           N
ATOM   2102  CA  VAL B 267      28.259  32.620  18.566  1.00 68.09           C
ATOM   2103  CB  VAL B 267      27.889  32.172  19.951  1.00 68.09           C
ATOM   2104  CG1 VAL B 267      26.678  32.991  20.428  1.00 68.09           C
ATOM   2105  CG2 VAL B 267      27.621  30.656  19.916  1.00 68.09           C
ATOM   2106  C   VAL B 267      28.408  34.107  18.574  1.00 68.09           C
ATOM   2107  O   VAL B 267      29.447  34.642  18.958  1.00 68.09           O
ATOM   2108  N   TYR B 268      27.346  34.815  18.145  1.00 65.09           N
ATOM   2109  CA  TYR B 268      27.359  36.248  18.088  1.00 65.09           C
ATOM   2110  CB  TYR B 268      27.164  36.822  16.671  1.00 65.09           C
ATOM   2111  CG  TYR B 268      28.386  36.536  15.864  1.00 65.09           C
ATOM   2112  CD1 TYR B 268      29.489  37.352  15.968  1.00 65.09           C
ATOM   2113  CD2 TYR B 268      28.429  35.467  14.997  1.00 65.09           C
ATOM   2114  CE1 TYR B 268      30.621  37.104  15.228  1.00 65.09           C
ATOM   2115  CE2 TYR B 268      29.558  35.214  14.253  1.00 65.09           C
ATOM   2116  CZ  TYR B 268      30.656  36.033  14.368  1.00 65.09           C
ATOM   2117  OH  TYR B 268      31.817  35.777  13.607  1.00 65.09           O
ATOM   2118  C   TYR B 268      26.211  36.715  18.922  1.00 65.09           C
ATOM   2119  O   TYR B 268      25.329  35.934  19.271  1.00 65.09           O
ATOM   2120  N   GLY B 269      26.195  38.019  19.259  1.00 25.52           N
ATOM   2121  CA  GLY B 269      25.212  38.571  20.146  1.00 25.52           C
ATOM   2122  C   GLY B 269      23.836  38.355  19.597  1.00 25.52           C
ATOM   2123  O   GLY B 269      22.905  38.072  20.348  1.00 25.52           O
ATOM   2124  N   ASP B 270      23.664  38.475  18.269  1.00 54.26           N
ATOM   2125  CA  ASP B 270      22.355  38.335  17.702  1.00 54.26           C
ATOM   2126  CB  ASP B 270      22.293  38.605  16.182  1.00 54.26           C
ATOM   2127  CG  ASP B 270      23.121  37.587  15.407  1.00 54.26           C
ATOM   2128  OD1 ASP B 270      24.057  36.988  16.000  1.00 54.26           O
ATOM   2129  OD2 ASP B 270      22.825  37.403  14.196  1.00 54.26           O
ATOM   2130  C   ASP B 270      21.861  36.949  17.980  1.00 54.26           C
ATOM   2131  O   ASP B 270      20.661  36.726  18.121  1.00 54.26           O
ATOM   2132  N   PHE B 271      22.790  35.981  18.058  1.00122.79           N
ATOM   2133  CA  PHE B 271      22.505  34.593  18.294  1.00122.79           C
ATOM   2134  CB  PHE B 271      23.774  33.728  18.164  1.00122.79           C
ATOM   2135  CG  PHE B 271      23.416  32.282  18.244  1.00122.79           C
ATOM   2136  CD1 PHE B 271      23.088  31.583  17.105  1.00122.79           C
ATOM   2137  CD2 PHE B 271      23.412  31.621  19.450  1.00122.79           C
ATOM   2138  CE1 PHE B 271      22.760  30.249  17.165  1.00122.79           C
ATOM   2139  CE2 PHE B 271      23.085  30.286  19.516  1.00122.79           C
ATOM   2140  CZ  PHE B 271      22.759  29.596  18.373  1.00122.79           C
ATOM   2141  C   PHE B 271      21.938  34.429  19.675  1.00122.79           C
ATOM   2142  O   PHE B 271      21.055  33.603  19.898  1.00122.79           O
ATOM   2143  N   LYS B 272      22.421  35.229  20.645  1.00114.90           N
ATOM   2144  CA  LYS B 272      22.014  35.081  22.017  1.00114.90           C
ATOM   2145  CB  LYS B 272      22.624  36.173  22.915  1.00114.90           C
ATOM   2146  CG  LYS B 272      22.264  36.053  24.398  1.00114.90           C
ATOM   2147  CD  LYS B 272      22.915  34.859  25.098  1.00114.90           C
ATOM   2148  CE  LYS B 272      22.572  34.764  26.587  1.00114.90           C
ATOM   2149  NZ  LYS B 272      23.241  33.589  27.188  1.00114.90           N
ATOM   2150  C   LYS B 272      20.518  35.201  22.115  1.00114.90           C
ATOM   2151  O   LYS B 272      19.869  34.440  22.831  1.00114.90           O
ATOM   2152  N   HIS B 273      19.945  36.170  21.386  1.00146.75           N
ATOM   2153  CA  HIS B 273      18.549  36.517  21.355  1.00146.75           C
ATOM   2154  ND1 HIS B 273      20.373  39.298  21.137  0.00146.75           N
ATOM   2155  CG  HIS B 273      19.054  38.989  21.382  0.00146.75           C
ATOM   2156  CB  HIS B 273      18.313  37.883  20.690  1.00146.75           C
ATOM   2157  NE2 HIS B 273      19.668  40.716  22.698  0.00146.75           N
ATOM   2158  CD2 HIS B 273      18.638  39.865  22.338  0.00146.75           C
ATOM   2159  CE1 HIS B 273      20.689  40.338  21.951  0.00146.75           C
ATOM   2160  C   HIS B 273      17.715  35.505  20.619  1.00146.75           C
ATOM   2161  O   HIS B 273      16.494  35.551  20.714  1.00146.75           O
ATOM   2162  N   TYR B 274      18.328  34.619  19.814  1.00116.86           N
ATOM   2163  CA  TYR B 274      17.632  33.709  18.932  1.00116.86           C
ATOM   2164  CB  TYR B 274      18.614  32.674  18.346  1.00116.86           C
ATOM   2165  CG  TYR B 274      17.900  31.570  17.648  1.00116.86           C
ATOM   2166  CD1 TYR B 274      17.485  30.465  18.355  1.00116.86           C
ATOM   2167  CD2 TYR B 274      17.661  31.624  16.294  1.00116.86           C
ATOM   2168  CE1 TYR B 274      16.834  29.431  17.726  1.00116.86           C
ATOM   2169  CE2 TYR B 274      17.009  30.593  15.659  1.00116.86           C
ATOM   2170  CZ  TYR B 274      16.595  29.494  16.374  1.00116.86           C
ATOM   2171  OH  TYR B 274      15.929  28.432  15.725  1.00116.86           O
ATOM   2172  C   TYR B 274      16.490  32.999  19.603  1.00116.86           C
ATOM   2173  O   TYR B 274      16.669  32.312  20.608  1.00116.86           O
ATOM   2174  N   LYS B 275      15.253  33.279  19.122  1.00120.54           N
ATOM   2175  CA  LYS B 275      14.041  32.603  19.515  1.00120.54           C
ATOM   2176  CB  LYS B 275      12.795  33.497  19.389  1.00120.54           C
ATOM   2177  CG  LYS B 275      12.780  34.691  20.345  1.00120.54           C
ATOM   2178  CD  LYS B 275      13.810  35.769  20.002  1.00120.54           C
ATOM   2179  CE  LYS B 275      13.723  37.000  20.906  1.00120.54           C
ATOM   2180  NZ  LYS B 275      14.709  38.017  20.479  0.00120.54           N
ATOM   2181  C   LYS B 275      13.760  31.373  18.700  1.00120.54           C
ATOM   2182  O   LYS B 275      13.500  30.300  19.244  1.00120.54           O
ATOM   2183  N   GLY B 276      13.814  31.504  17.352  1.00 36.19           N
ATOM   2184  CA  GLY B 276      13.432  30.411  16.497  1.00 36.19           C
ATOM   2185  C   GLY B 276      13.704  30.781  15.068  1.00 36.19           C
ATOM   2186  O   GLY B 276      14.116  31.901  14.768  1.00 36.19           O
ATOM   2187  N   GLY B 277      13.452  29.834  14.137  1.00 22.99           N
ATOM   2188  CA  GLY B 277      13.684  30.078  12.740  1.00 22.99           C
ATOM   2189  C   GLY B 277      15.043  29.577  12.361  1.00 22.99           C
ATOM   2190  O   GLY B 277      15.670  28.806  13.087  1.00 22.99           O
ATOM   2191  N   ILE B 278      15.522  29.995  11.171  1.00 50.67           N
ATOM   2192  CA  ILE B 278      16.802  29.554  10.698  1.00 50.67           C
ATOM   2193  CB  ILE B 278      16.791  29.189   9.243  1.00 50.67           C
ATOM   2194  CG1 ILE B 278      15.761  28.077   8.981  1.00 50.67           C
ATOM   2195  CG2 ILE B 278      18.220  28.791   8.844  1.00 50.67           C
ATOM   2196  CD1 ILE B 278      15.458  27.856   7.499  1.00 50.67           C
ATOM   2197  C   ILE B 278      17.746  30.705  10.865  1.00 50.67           C
ATOM   2198  O   ILE B 278      17.655  31.707  10.159  1.00 50.67           O
ATOM   2199  N   TYR B 279      18.704  30.554  11.800  1.00189.79           N
ATOM   2200  CA  TYR B 279      19.650  31.565  12.186  1.00189.79           C
ATOM   2201  CB  TYR B 279      20.422  31.180  13.463  1.00189.79           C
ATOM   2202  CG  TYR B 279      21.560  32.116  13.687  1.00189.79           C
ATOM   2203  CD1 TYR B 279      21.396  33.276  14.410  1.00189.79           C
ATOM   2204  CD2 TYR B 279      22.802  31.826  13.170  1.00189.79           C
ATOM   2205  CE1 TYR B 279      22.457  34.126  14.617  1.00189.79           C
ATOM   2206  CE2 TYR B 279      23.866  32.672  13.375  1.00189.79           C
ATOM   2207  CZ  TYR B 279      23.695  33.825  14.102  1.00189.79           C
ATOM   2208  OH  TYR B 279      24.785  34.694  14.318  1.00189.79           O
ATOM   2209  C   TYR B 279      20.640  31.848  11.099  1.00189.79           C
ATOM   2210  O   TYR B 279      21.061  30.949  10.371  1.00189.79           O
ATOM   2211  N   GLN B 280      20.997  33.148  10.951  1.00 92.60           N
ATOM   2212  CA  GLN B 280      21.939  33.575   9.953  1.00 92.60           C
ATOM   2213  CB  GLN B 280      21.266  33.905   8.609  1.00 92.60           C
ATOM   2214  CG  GLN B 280      22.218  34.509   7.573  1.00 92.60           C
ATOM   2215  CD  GLN B 280      21.380  35.044   6.418  1.00 92.60           C
ATOM   2216  OE1 GLN B 280      20.154  34.937   6.419  1.00 92.60           O
ATOM   2217  NE2 GLN B 280      22.058  35.646   5.404  1.00 92.60           N
ATOM   2218  C   GLN B 280      22.620  34.856  10.372  1.00 92.60           C
ATOM   2219  O   GLN B 280      22.092  35.634  11.165  1.00 92.60           O
ATOM   2220  N   HIS B 281      23.845  35.059   9.834  1.00228.17           N
ATOM   2221  CA  HIS B 281      24.659  36.259   9.838  1.00228.17           C
ATOM   2222  ND1 HIS B 281      23.182  39.005  11.041  0.00228.17           N
ATOM   2223  CG  HIS B 281      22.923  38.140  10.001  0.00228.17           C
ATOM   2224  CB  HIS B 281      23.991  37.484   9.177  1.00228.17           C
ATOM   2225  NE2 HIS B 281      20.969  38.861  10.872  0.00228.17           N
ATOM   2226  CD2 HIS B 281      21.566  38.064   9.911  0.00228.17           C
ATOM   2227  CE1 HIS B 281      21.979  39.406  11.526  0.00228.17           C
ATOM   2228  C   HIS B 281      25.245  36.700  11.145  1.00228.17           C
ATOM   2229  O   HIS B 281      24.944  36.161  12.206  1.00228.17           O
ATOM   2230  N   THR B 282      26.205  37.658  11.006  1.00125.11           N
ATOM   2231  CA  THR B 282      26.923  38.426  11.999  1.00125.11           C
ATOM   2232  CB  THR B 282      26.598  38.043  13.437  1.00125.11           C
ATOM   2233  OG1 THR B 282      25.210  38.240  13.668  1.00125.11           O
ATOM   2234  CG2 THR B 282      27.342  38.936  14.447  1.00125.11           C
ATOM   2235  C   THR B 282      28.394  38.315  11.654  1.00125.11           C
ATOM   2236  O   THR B 282      28.756  37.716  10.642  1.00125.11           O
ATOM   2237  N   GLY B 283      29.278  38.971  12.434  1.00 54.94           N
ATOM   2238  CA  GLY B 283      30.707  38.838  12.353  1.00 54.94           C
ATOM   2239  C   GLY B 283      31.255  39.192  11.011  1.00 54.94           C
ATOM   2240  O   GLY B 283      30.913  40.202  10.395  1.00 54.94           O
ATOM   2241  N   LEU B 284      32.217  38.353  10.584  1.00147.93           N
ATOM   2242  CA  LEU B 284      32.927  38.476   9.351  1.00147.93           C
ATOM   2243  CB  LEU B 284      33.551  39.871   9.149  1.00147.93           C
ATOM   2244  CG  LEU B 284      34.283  40.070   7.803  0.00147.93           C
ATOM   2245  CD1 LEU B 284      35.570  39.234   7.704  0.00147.93           C
ATOM   2246  CD2 LEU B 284      33.334  39.835   6.618  0.00147.93           C
ATOM   2247  C   LEU B 284      34.029  37.485   9.503  1.00147.93           C
ATOM   2248  O   LEU B 284      33.947  36.347   9.045  1.00147.93           O
ATOM   2249  N   GLY B 285      35.109  37.925  10.172  1.00 22.12           N
ATOM   2250  CA  GLY B 285      36.221  37.063  10.426  1.00 22.12           C
ATOM   2251  C   GLY B 285      36.746  37.420  11.811  1.00 22.12           C
ATOM   2252  O   GLY B 285      37.795  36.850  12.213  1.00 22.12           O
ATOM   2253  OXT GLY B 285      36.103  38.269  12.484  1.00 22.12           O
TER    2254      GLY B 285
ATOM   2255  N   ASP C 286      45.695  29.376  -0.032  1.00123.48           N
ATOM   2256  CA  ASP C 286      47.013  29.717  -0.585  1.00123.48           C
ATOM   2257  CB  ASP C 286      47.251  31.235  -0.589  1.00123.48           C
ATOM   2258  CG  ASP C 286      46.502  31.845  -1.770  0.00123.48           C
ATOM   2259  OD1 ASP C 286      46.450  31.202  -2.852  0.00123.48           O
ATOM   2260  OD2 ASP C 286      45.973  32.976  -1.598  0.00123.48           O
ATOM   2261  C   ASP C 286      47.986  29.026   0.281  1.00123.48           C
ATOM   2262  O   ASP C 286      48.377  27.892   0.026  1.00123.48           O
ATOM   2263  N   SER C 287      48.463  29.653   1.350  1.00 87.62           N
ATOM   2264  CA  SER C 287      49.116  28.658   2.116  1.00 87.62           C
ATOM   2265  CB  SER C 287      50.040  29.229   3.200  1.00 87.62           C
ATOM   2266  OG  SER C 287      51.072  29.996   2.602  1.00 87.62           O
ATOM   2267  C   SER C 287      47.970  28.008   2.814  1.00 87.62           C
ATOM   2268  O   SER C 287      47.186  28.714   3.444  1.00 87.62           O
ATOM   2269  N   TYR C 288      47.816  26.670   2.746  1.00185.15           N
ATOM   2270  CA  TYR C 288      46.664  26.122   3.389  1.00185.15           C
ATOM   2271  CB  TYR C 288      46.472  24.615   3.103  1.00185.15           C
ATOM   2272  CG  TYR C 288      45.201  24.248   3.773  1.00185.15           C
ATOM   2273  CD1 TYR C 288      44.102  25.003   3.451  1.00185.15           C
ATOM   2274  CD2 TYR C 288      45.094  23.262   4.732  1.00185.15           C
ATOM   2275  CE1 TYR C 288      42.883  24.779   4.024  1.00185.15           C
ATOM   2276  CE2 TYR C 288      43.866  23.027   5.313  1.00185.15           C
ATOM   2277  CZ  TYR C 288      42.774  23.785   4.952  1.00185.15           C
ATOM   2278  OH  TYR C 288      41.519  23.571   5.538  1.00185.15           O
ATOM   2279  C   TYR C 288      46.821  26.401   4.850  1.00185.15           C
ATOM   2280  O   TYR C 288      47.847  26.079   5.448  1.00185.15           O
ATOM   2281  N   ASN C 289      45.828  27.117   5.428  1.00127.20           N
ATOM   2282  CA  ASN C 289      45.811  27.466   6.823  1.00127.20           C
ATOM   2283  CB  ASN C 289      46.197  28.929   7.115  1.00127.20           C
ATOM   2284  CG  ASN C 289      47.706  29.100   7.207  1.00127.20           C
ATOM   2285  OD1 ASN C 289      48.205  30.223   7.271  1.00127.20           O
ATOM   2286  ND2 ASN C 289      48.452  27.963   7.229  1.00127.20           N
ATOM   2287  C   ASN C 289      44.394  27.361   7.286  1.00127.20           C
ATOM   2288  O   ASN C 289      43.648  28.335   7.173  1.00127.20           O
ATOM   2289  N   PRO C 290      43.964  26.243   7.801  1.00120.01           N
ATOM   2290  CA  PRO C 290      42.617  26.133   8.273  1.00120.01           C
ATOM   2291  CD  PRO C 290      44.570  24.951   7.548  1.00120.01           C
ATOM   2292  CB  PRO C 290      42.290  24.641   8.330  1.00120.01           C
ATOM   2293  CG  PRO C 290      43.674  23.964   8.324  1.00120.01           C
ATOM   2294  C   PRO C 290      42.525  26.818   9.589  1.00120.01           C
ATOM   2295  O   PRO C 290      43.262  26.457  10.510  1.00120.01           O
ATOM   2296  N   TRP C 291      41.592  27.772   9.692  1.00239.76           N
ATOM   2297  CA  TRP C 291      41.392  28.550  10.872  1.00239.76           C
ATOM   2298  CB  TRP C 291      42.125  29.895  10.855  1.00239.76           C
ATOM   2299  CG  TRP C 291      43.537  30.137  11.296  1.00239.76           C
ATOM   2300  CD2 TRP C 291      43.762  31.042  12.381  1.00239.76           C
ATOM   2301  CD1 TRP C 291      44.761  29.792  10.807  1.00239.76           C
ATOM   2302  NE1 TRP C 291      45.743  30.440  11.527  1.00239.76           N
ATOM   2303  CE2 TRP C 291      45.137  31.215  12.496  1.00239.76           C
ATOM   2304  CE3 TRP C 291      42.884  31.696  13.194  1.00239.76           C
ATOM   2305  CZ2 TRP C 291      45.655  32.051  13.443  1.00239.76           C
ATOM   2306  CZ3 TRP C 291      43.403  32.522  14.162  1.00239.76           C
ATOM   2307  CH2 TRP C 291      44.766  32.694  14.278  1.00239.76           C
ATOM   2308  C   TRP C 291      40.055  29.181  10.745  1.00239.76           C
ATOM   2309  O   TRP C 291      39.887  30.031   9.873  1.00239.76           O
ATOM   2310  N   GLN C 292      39.095  28.851  11.616  1.00 91.91           N
ATOM   2311  CA  GLN C 292      37.920  29.664  11.598  1.00 91.91           C
ATOM   2312  CB  GLN C 292      36.724  29.097  10.813  1.00 91.91           C
ATOM   2313  CG  GLN C 292      37.013  29.073   9.309  1.00 91.91           C
ATOM   2314  CD  GLN C 292      35.700  28.989   8.546  1.00 91.91           C
ATOM   2315  OE1 GLN C 292      35.369  27.962   7.958  1.00 91.91           O
ATOM   2316  NE2 GLN C 292      34.937  30.114   8.542  1.00 91.91           N
ATOM   2317  C   GLN C 292      37.570  29.856  13.030  1.00 91.91           C
ATOM   2318  O   GLN C 292      37.510  28.896  13.793  1.00 91.91           O
ATOM   2319  N   ILE C 293      37.343  31.118  13.435  1.00121.56           N
ATOM   2320  CA  ILE C 293      37.124  31.386  14.826  1.00121.56           C
ATOM   2321  CB  ILE C 293      37.092  32.844  15.184  1.00121.56           C
ATOM   2322  CG1 ILE C 293      35.886  33.537  14.531  1.00121.56           C
ATOM   2323  CG2 ILE C 293      38.448  33.458  14.801  1.00121.56           C
ATOM   2324  CD1 ILE C 293      35.587  34.919  15.112  1.00121.56           C
ATOM   2325  C   ILE C 293      35.811  30.813  15.235  1.00121.56           C
ATOM   2326  O   ILE C 293      34.802  30.978  14.552  1.00121.56           O
ATOM   2327  N   THR C 294      35.823  30.091  16.372  1.00142.49           N
ATOM   2328  CA  THR C 294      34.642  29.498  16.925  1.00142.49           C
ATOM   2329  CB  THR C 294      34.626  28.008  16.757  1.00142.49           C
ATOM   2330  OG1 THR C 294      34.686  27.657  15.382  1.00142.49           O
ATOM   2331  CG2 THR C 294      33.356  27.448  17.383  1.00142.49           C
ATOM   2332  C   THR C 294      34.681  29.773  18.402  1.00142.49           C
ATOM   2333  O   THR C 294      35.726  30.136  18.939  1.00142.49           O
ATOM   2334  N   ASN C 295      33.529  29.675  19.101  1.00132.43           N
ATOM   2335  CA  ASN C 295      33.595  29.866  20.521  1.00132.43           C
ATOM   2336  CB  ASN C 295      33.356  31.328  20.942  1.00132.43           C
ATOM   2337  CG  ASN C 295      31.954  31.751  20.522  1.00132.43           C
ATOM   2338  OD1 ASN C 295      31.224  30.999  19.879  1.00132.43           O
ATOM   2339  ND2 ASN C 295      31.568  33.003  20.884  1.00132.43           N
ATOM   2340  C   ASN C 295      32.567  29.014  21.210  1.00132.43           C
ATOM   2341  O   ASN C 295      32.371  29.148  22.418  1.00132.43           O
ATOM   2342  N   HIS C 296      31.894  28.094  20.484  1.00 97.61           N
ATOM   2343  CA  HIS C 296      30.889  27.311  21.151  1.00 97.61           C
ATOM   2344  ND1 HIS C 296      27.279  26.876  21.480  1.00 97.61           N
ATOM   2345  CG  HIS C 296      28.470  27.349  21.980  1.00 97.61           C
ATOM   2346  CB  HIS C 296      29.520  28.014  21.145  1.00 97.61           C
ATOM   2347  NE2 HIS C 296      27.258  26.471  23.667  1.00 97.61           N
ATOM   2348  CD2 HIS C 296      28.443  27.093  23.316  1.00 97.61           C
ATOM   2349  CE1 HIS C 296      26.592  26.363  22.531  1.00 97.61           C
ATOM   2350  C   HIS C 296      30.760  25.974  20.472  1.00 97.61           C
ATOM   2351  O   HIS C 296      30.627  25.898  19.252  1.00 97.61           O
ATOM   2352  N   ALA C 297      30.772  24.875  21.260  1.00 47.86           N
ATOM   2353  CA  ALA C 297      30.685  23.552  20.695  1.00 47.86           C
ATOM   2354  CB  ALA C 297      31.678  22.552  21.315  1.00 47.86           C
ATOM   2355  C   ALA C 297      29.301  23.014  20.932  1.00 47.86           C
ATOM   2356  O   ALA C 297      28.761  23.156  22.027  1.00 47.86           O
ATOM   2357  N   VAL C 298      28.704  22.367  19.900  1.00 73.44           N
ATOM   2358  CA  VAL C 298      27.349  21.873  19.958  1.00 73.44           C
ATOM   2359  CB  VAL C 298      26.362  22.833  19.357  1.00 73.44           C
ATOM   2360  CG1 VAL C 298      26.306  24.085  20.249  1.00 73.44           C
ATOM   2361  CG2 VAL C 298      26.795  23.143  17.911  1.00 73.44           C
ATOM   2362  C   VAL C 298      27.238  20.564  19.214  1.00 73.44           C
ATOM   2363  O   VAL C 298      28.228  20.046  18.697  1.00 73.44           O
ATOM   2364  N   LEU C 299      26.012  19.980  19.179  1.00138.97           N
ATOM   2365  CA  LEU C 299      25.780  18.684  18.582  1.00138.97           C
ATOM   2366  CB  LEU C 299      25.216  17.720  19.650  1.00138.97           C
ATOM   2367  CG  LEU C 299      24.954  16.264  19.229  1.00138.97           C
ATOM   2368  CD1 LEU C 299      23.682  16.131  18.381  1.00138.97           C
ATOM   2369  CD2 LEU C 299      26.195  15.654  18.564  1.00138.97           C
ATOM   2370  C   LEU C 299      24.836  18.783  17.399  1.00138.97           C
ATOM   2371  O   LEU C 299      23.691  19.217  17.524  1.00138.97           O
ATOM   2372  N   LEU C 300      25.300  18.344  16.201  1.00 84.83           N
ATOM   2373  CA  LEU C 300      24.521  18.385  14.983  1.00 84.83           C
ATOM   2374  CB  LEU C 300      25.400  18.375  13.721  1.00 84.83           C
ATOM   2375  CG  LEU C 300      24.613  18.413  12.399  1.00 84.83           C
ATOM   2376  CD1 LEU C 300      23.896  19.759  12.214  1.00 84.83           C
ATOM   2377  CD2 LEU C 300      25.511  18.039  11.208  1.00 84.83           C
ATOM   2378  C   LEU C 300      23.678  17.134  14.940  1.00 84.83           C
ATOM   2379  O   LEU C 300      24.202  16.027  15.028  1.00 84.83           O
ATOM   2380  N   VAL C 301      22.339  17.303  14.995  1.00121.90           N
ATOM   2381  CA  VAL C 301      21.356  16.248  14.943  1.00121.90           C
ATOM   2382  CB  VAL C 301      20.273  16.442  15.958  1.00121.90           C
ATOM   2383  CG1 VAL C 301      20.926  16.372  17.350  1.00121.90           C
ATOM   2384  CG2 VAL C 301      19.549  17.770  15.681  1.00121.90           C
ATOM   2385  C   VAL C 301      20.718  15.961  13.603  1.00121.90           C
ATOM   2386  O   VAL C 301      20.178  14.870  13.421  1.00121.90           O
ATOM   2387  N   GLY C 302      20.650  16.937  12.665  1.00 46.77           N
ATOM   2388  CA  GLY C 302      19.919  16.662  11.446  1.00 46.77           C
ATOM   2389  C   GLY C 302      19.997  17.819  10.484  1.00 46.77           C
ATOM   2390  O   GLY C 302      20.718  18.787  10.714  1.00 46.77           O
ATOM   2391  N   TYR C 303      19.278  17.714   9.337  1.00 71.87           N
ATOM   2392  CA  TYR C 303      19.260  18.766   8.349  1.00 71.87           C
ATOM   2393  CB  TYR C 303      20.391  18.653   7.306  1.00 71.87           C
ATOM   2394  CG  TYR C 303      20.318  17.317   6.642  1.00 71.87           C
ATOM   2395  CD1 TYR C 303      19.410  17.076   5.637  1.00 71.87           C
ATOM   2396  CD2 TYR C 303      21.173  16.302   7.017  1.00 71.87           C
ATOM   2397  CE1 TYR C 303      19.350  15.843   5.027  1.00 71.87           C
ATOM   2398  CE2 TYR C 303      21.118  15.068   6.411  1.00 71.87           C
ATOM   2399  CZ  TYR C 303      20.203  14.836   5.414  1.00 71.87           C
ATOM   2400  OH  TYR C 303      20.143  13.570   4.790  1.00 71.87           O
ATOM   2401  C   TYR C 303      17.944  18.774   7.619  1.00 71.87           C
ATOM   2402  O   TYR C 303      17.202  17.793   7.635  1.00 71.87           O
ATOM   2403  N   GLY C 304      17.621  19.900   6.941  1.00 24.76           N
ATOM   2404  CA  GLY C 304      16.373  19.984   6.230  1.00 24.76           C
ATOM   2405  C   GLY C 304      16.402  21.175   5.324  1.00 24.76           C
ATOM   2406  O   GLY C 304      17.430  21.836   5.185  1.00 24.76           O
ATOM   2407  N   THR C 305      15.263  21.451   4.649  1.00 44.03           N
ATOM   2408  CA  THR C 305      15.178  22.587   3.774  1.00 44.03           C
ATOM   2409  CB  THR C 305      15.190  22.208   2.322  1.00 44.03           C
ATOM   2410  OG1 THR C 305      16.354  21.454   2.020  1.00 44.03           O
ATOM   2411  CG2 THR C 305      15.162  23.494   1.478  1.00 44.03           C
ATOM   2412  C   THR C 305      13.865  23.268   4.023  1.00 44.03           C
ATOM   2413  O   THR C 305      12.823  22.619   4.111  1.00 44.03           O
ATOM   2414  N   ASP C 306      13.881  24.611   4.153  1.00 60.65           N
ATOM   2415  CA  ASP C 306      12.653  25.332   4.337  1.00 60.65           C
ATOM   2416  CB  ASP C 306      12.868  26.804   4.738  1.00 60.65           C
ATOM   2417  CG  ASP C 306      11.536  27.398   5.176  1.00 60.65           C
ATOM   2418  OD1 ASP C 306      10.804  26.719   5.945  1.00 60.65           O
ATOM   2419  OD2 ASP C 306      11.242  28.551   4.762  1.00 60.65           O
ATOM   2420  C   ASP C 306      11.961  25.307   3.010  1.00 60.65           C
ATOM   2421  O   ASP C 306      12.545  25.664   1.989  1.00 60.65           O
ATOM   2422  N   GLN C 307      10.686  24.879   2.976  1.00 41.22           N
ATOM   2423  CA  GLN C 307      10.033  24.780   1.702  1.00 41.22           C
ATOM   2424  CB  GLN C 307       8.644  24.125   1.787  1.00 41.22           C
ATOM   2425  CG  GLN C 307       8.687  22.637   2.134  1.00 41.22           C
ATOM   2426  CD  GLN C 307       7.251  22.137   2.184  1.00 41.22           C
ATOM   2427  OE1 GLN C 307       6.309  22.927   2.191  1.00 41.22           O
ATOM   2428  NE2 GLN C 307       7.076  20.789   2.222  1.00 41.22           N
ATOM   2429  C   GLN C 307       9.848  26.130   1.076  1.00 41.22           C
ATOM   2430  O   GLN C 307      10.170  26.320  -0.095  1.00 41.22           O
ATOM   2431  N   LYS C 308       9.327  27.112   1.836  1.00 80.91           N
ATOM   2432  CA  LYS C 308       9.049  28.388   1.236  1.00 80.91           C
ATOM   2433  CB  LYS C 308       8.288  29.344   2.170  1.00 80.91           C
ATOM   2434  CG  LYS C 308       6.830  28.945   2.406  1.00 80.91           C
ATOM   2435  CD  LYS C 308       6.660  27.663   3.221  1.00 80.91           C
ATOM   2436  CE  LYS C 308       5.197  27.278   3.449  1.00 80.91           C
ATOM   2437  NZ  LYS C 308       5.121  26.049   4.269  1.00 80.91           N
ATOM   2438  C   LYS C 308      10.306  29.091   0.830  1.00 80.91           C
ATOM   2439  O   LYS C 308      10.466  29.479  -0.326  1.00 80.91           O
ATOM   2440  N   SER C 309      11.241  29.261   1.784  1.00 83.01           N
ATOM   2441  CA  SER C 309      12.453  29.987   1.531  1.00 83.01           C
ATOM   2442  CB  SER C 309      13.259  30.269   2.810  1.00 83.01           C
ATOM   2443  OG  SER C 309      12.538  31.147   3.660  1.00 83.01           O
ATOM   2444  C   SER C 309      13.334  29.190   0.630  1.00 83.01           C
ATOM   2445  O   SER C 309      14.014  29.735  -0.238  1.00 83.01           O
ATOM   2446  N   GLY C 310      13.348  27.861   0.819  1.00 18.42           N
ATOM   2447  CA  GLY C 310      14.196  27.032   0.017  1.00 18.42           C
ATOM   2448  C   GLY C 310      15.570  27.064   0.615  1.00 18.42           C
ATOM   2449  O   GLY C 310      16.533  26.600   0.007  1.00 18.42           O
ATOM   2450  N   LYS C 311      15.694  27.608   1.842  1.00 75.96           N
ATOM   2451  CA  LYS C 311      16.979  27.726   2.473  1.00 75.96           C
ATOM   2452  CB  LYS C 311      17.027  28.917   3.445  1.00 75.96           C
ATOM   2453  CG  LYS C 311      18.424  29.314   3.915  1.00 75.96           C
ATOM   2454  CD  LYS C 311      18.452  30.686   4.593  1.00 75.96           C
ATOM   2455  CE  LYS C 311      18.267  31.862   3.632  1.00 75.96           C
ATOM   2456  NZ  LYS C 311      18.307  33.138   4.381  1.00 75.96           N
ATOM   2457  C   LYS C 311      17.260  26.473   3.253  1.00 75.96           C
ATOM   2458  O   LYS C 311      16.425  26.011   4.030  1.00 75.96           O
ATOM   2459  N   ASP C 312      18.461  25.885   3.051  1.00 54.03           N
ATOM   2460  CA  ASP C 312      18.836  24.677   3.737  1.00 54.03           C
ATOM   2461  CB  ASP C 312      20.031  23.944   3.099  1.00 54.03           C
ATOM   2462  CG  ASP C 312      19.599  23.361   1.763  1.00 54.03           C
ATOM   2463  OD1 ASP C 312      18.407  22.973   1.640  1.00 54.03           O
ATOM   2464  OD2 ASP C 312      20.461  23.289   0.847  1.00 54.03           O
ATOM   2465  C   ASP C 312      19.250  25.028   5.130  1.00 54.03           C
ATOM   2466  O   ASP C 312      19.731  26.131   5.387  1.00 54.03           O
ATOM   2467  N   TYR C 313      19.059  24.089   6.081  1.00 73.08           N
ATOM   2468  CA  TYR C 313      19.469  24.362   7.428  1.00 73.08           C
ATOM   2469  CB  TYR C 313      18.378  25.024   8.294  1.00 73.08           C
ATOM   2470  CG  TYR C 313      17.153  24.173   8.299  1.00 73.08           C
ATOM   2471  CD1 TYR C 313      17.047  23.089   9.140  1.00 73.08           C
ATOM   2472  CD2 TYR C 313      16.101  24.477   7.466  1.00 73.08           C
ATOM   2473  CE1 TYR C 313      15.910  22.314   9.141  1.00 73.08           C
ATOM   2474  CE2 TYR C 313      14.962  23.707   7.463  1.00 73.08           C
ATOM   2475  CZ  TYR C 313      14.867  22.624   8.302  1.00 73.08           C
ATOM   2476  OH  TYR C 313      13.699  21.832   8.301  1.00 73.08           O
ATOM   2477  C   TYR C 313      19.932  23.108   8.106  1.00 73.08           C
ATOM   2478  O   TYR C 313      19.698  21.995   7.634  1.00 73.08           O
ATOM   2479  N   TRP C 314      20.643  23.286   9.242  1.00101.71           N
ATOM   2480  CA  TRP C 314      21.110  22.197  10.054  1.00101.71           C
ATOM   2481  CB  TRP C 314      22.561  22.354  10.551  1.00101.71           C
ATOM   2482  CG  TRP C 314      23.649  22.379   9.501  1.00101.71           C
ATOM   2483  CD2 TRP C 314      24.136  21.220   8.809  1.00101.71           C
ATOM   2484  CD1 TRP C 314      24.370  23.439   9.031  1.00101.71           C
ATOM   2485  NE1 TRP C 314      25.285  23.012   8.099  1.00101.71           N
ATOM   2486  CE2 TRP C 314      25.149  21.647   7.949  1.00101.71           C
ATOM   2487  CE3 TRP C 314      23.771  19.905   8.885  1.00101.71           C
ATOM   2488  CZ2 TRP C 314      25.815  20.762   7.151  1.00101.71           C
ATOM   2489  CZ3 TRP C 314      24.443  19.016   8.077  1.00101.71           C
ATOM   2490  CH2 TRP C 314      25.445  19.437   7.227  1.00101.71           C
ATOM   2491  C   TRP C 314      20.277  22.271  11.296  1.00101.71           C
ATOM   2492  O   TRP C 314      19.814  23.348  11.671  1.00101.71           O
ATOM   2493  N   ILE C 315      20.039  21.120  11.956  1.00 52.09           N
ATOM   2494  CA  ILE C 315      19.296  21.122  13.184  1.00 52.09           C
ATOM   2495  CB  ILE C 315      18.245  20.054  13.251  1.00 52.09           C
ATOM   2496  CG1 ILE C 315      17.200  20.261  12.142  1.00 52.09           C
ATOM   2497  CG2 ILE C 315      17.647  20.056  14.666  1.00 52.09           C
ATOM   2498  CD1 ILE C 315      16.262  19.067  11.966  1.00 52.09           C
ATOM   2499  C   ILE C 315      20.312  20.840  14.254  1.00 52.09           C
ATOM   2500  O   ILE C 315      20.954  19.788  14.235  1.00 52.09           O
ATOM   2501  N   VAL C 316      20.482  21.777  15.211  1.00 54.55           N
ATOM   2502  CA  VAL C 316      21.524  21.620  16.198  1.00 54.55           C
ATOM   2503  CB  VAL C 316      22.557  22.708  16.114  1.00 54.55           C
ATOM   2504  CG1 VAL C 316      23.617  22.460  17.194  1.00 54.55           C
ATOM   2505  CG2 VAL C 316      23.119  22.756  14.683  1.00 54.55           C
ATOM   2506  C   VAL C 316      20.976  21.652  17.596  1.00 54.55           C
ATOM   2507  O   VAL C 316      20.042  22.397  17.910  1.00 54.55           O
ATOM   2508  N   LYS C 317      21.588  20.840  18.489  1.00 71.77           N
ATOM   2509  CA  LYS C 317      21.232  20.724  19.881  1.00 71.77           C
ATOM   2510  CB  LYS C 317      21.409  19.284  20.394  1.00 71.77           C
ATOM   2511  CG  LYS C 317      21.057  19.052  21.865  1.00 71.77           C
ATOM   2512  CD  LYS C 317      21.240  17.588  22.272  1.00 71.77           C
ATOM   2513  CE  LYS C 317      21.137  17.329  23.777  1.00 71.77           C
ATOM   2514  NZ  LYS C 317      21.517  15.928  24.075  1.00 71.77           N
ATOM   2515  C   LYS C 317      22.184  21.566  20.682  1.00 71.77           C
ATOM   2516  O   LYS C 317      23.397  21.354  20.649  1.00 71.77           O
ATOM   2517  N   ASN C 318      21.648  22.547  21.438  1.00 80.77           N
ATOM   2518  CA  ASN C 318      22.453  23.433  22.235  1.00 80.77           C
ATOM   2519  CB  ASN C 318      21.859  24.854  22.274  1.00 80.77           C
ATOM   2520  CG  ASN C 318      22.959  25.871  22.541  1.00 80.77           C
ATOM   2521  OD1 ASN C 318      23.962  25.572  23.186  1.00 80.77           O
ATOM   2522  ND2 ASN C 318      22.773  27.111  22.015  1.00 80.77           N
ATOM   2523  C   ASN C 318      22.503  22.877  23.639  1.00 80.77           C
ATOM   2524  O   ASN C 318      21.777  21.944  23.972  1.00 80.77           O
ATOM   2525  N   SER C 319      23.474  23.337  24.455  1.00109.53           N
ATOM   2526  CA  SER C 319      23.625  22.956  25.841  1.00109.53           C
ATOM   2527  CB  SER C 319      25.070  22.563  26.195  1.00109.53           C
ATOM   2528  OG  SER C 319      25.951  23.642  25.929  1.00109.53           O
ATOM   2529  C   SER C 319      23.145  24.000  26.824  1.00109.53           C
ATOM   2530  O   SER C 319      23.607  24.010  27.967  1.00109.53           O
ATOM   2531  N   TRP C 320      22.341  24.979  26.366  1.00145.38           N
ATOM   2532  CA  TRP C 320      21.778  26.079  27.112  1.00145.38           C
ATOM   2533  CB  TRP C 320      21.572  27.318  26.237  1.00145.38           C
ATOM   2534  CG  TRP C 320      22.926  27.840  25.821  1.00145.38           C
ATOM   2535  CD2 TRP C 320      23.175  28.872  24.856  1.00145.38           C
ATOM   2536  CD1 TRP C 320      24.148  27.421  26.262  1.00145.38           C
ATOM   2537  NE1 TRP C 320      25.143  28.124  25.632  1.00145.38           N
ATOM   2538  CE2 TRP C 320      24.560  29.021  24.763  1.00145.38           C
ATOM   2539  CE3 TRP C 320      22.323  29.632  24.108  1.00145.38           C
ATOM   2540  CZ2 TRP C 320      25.116  29.935  23.916  1.00145.38           C
ATOM   2541  CZ3 TRP C 320      22.889  30.555  23.257  1.00145.38           C
ATOM   2542  CH2 TRP C 320      24.258  30.703  23.162  1.00145.38           C
ATOM   2543  C   TRP C 320      20.533  25.728  27.879  1.00145.38           C
ATOM   2544  O   TRP C 320      19.940  26.592  28.522  1.00145.38           O
ATOM   2545  N   GLY C 321      20.006  24.501  27.731  1.00 36.28           N
ATOM   2546  CA  GLY C 321      18.800  24.169  28.436  1.00 36.28           C
ATOM   2547  C   GLY C 321      17.669  24.235  27.454  1.00 36.28           C
ATOM   2548  O   GLY C 321      17.804  24.796  26.369  1.00 36.28           O
ATOM   2549  N   THR C 322      16.521  23.639  27.832  1.00 49.05           N
ATOM   2550  CA  THR C 322      15.325  23.553  27.039  1.00 49.05           C
ATOM   2551  CB  THR C 322      14.302  22.624  27.623  1.00 49.05           C
ATOM   2552  OG1 THR C 322      13.867  23.098  28.889  1.00 49.05           O
ATOM   2553  CG2 THR C 322      14.935  21.229  27.763  1.00 49.05           C
ATOM   2554  C   THR C 322      14.679  24.900  26.915  1.00 49.05           C
ATOM   2555  O   THR C 322      13.924  25.151  25.978  1.00 49.05           O
ATOM   2556  N   LYS C 323      14.926  25.792  27.888  1.00168.50           N
ATOM   2557  CA  LYS C 323      14.307  27.087  27.938  1.00168.50           C
ATOM   2558  CB  LYS C 323      14.717  27.899  29.180  1.00168.50           C
ATOM   2559  CG  LYS C 323      14.069  29.285  29.253  1.00168.50           C
ATOM   2560  CD  LYS C 323      12.553  29.253  29.469  1.00168.50           C
ATOM   2561  CE  LYS C 323      11.750  29.040  28.184  1.00168.50           C
ATOM   2562  NZ  LYS C 323      11.815  30.251  27.335  1.00168.50           N
ATOM   2563  C   LYS C 323      14.676  27.901  26.735  1.00168.50           C
ATOM   2564  O   LYS C 323      13.917  28.785  26.335  1.00168.50           O
ATOM   2565  N   TRP C 324      15.858  27.652  26.140  1.00 79.99           N
ATOM   2566  CA  TRP C 324      16.317  28.491  25.064  1.00 79.99           C
ATOM   2567  CB  TRP C 324      17.839  28.715  25.116  1.00 79.99           C
ATOM   2568  CG  TRP C 324      18.416  29.569  24.013  1.00 79.99           C
ATOM   2569  CD2 TRP C 324      18.945  29.046  22.785  1.00 79.99           C
ATOM   2570  CD1 TRP C 324      18.580  30.923  23.957  1.00 79.99           C
ATOM   2571  NE1 TRP C 324      19.184  31.274  22.773  1.00 79.99           N
ATOM   2572  CE2 TRP C 324      19.414  30.127  22.041  1.00 79.99           C
ATOM   2573  CE3 TRP C 324      19.039  27.765  22.317  1.00 79.99           C
ATOM   2574  CZ2 TRP C 324      19.985  29.945  20.814  1.00 79.99           C
ATOM   2575  CZ3 TRP C 324      19.610  27.585  21.077  1.00 79.99           C
ATOM   2576  CH2 TRP C 324      20.074  28.654  20.339  1.00 79.99           C
ATOM   2577  C   TRP C 324      15.990  27.916  23.715  1.00 79.99           C
ATOM   2578  O   TRP C 324      15.909  26.706  23.521  1.00 79.99           O
ATOM   2579  N   GLY C 325      15.751  28.821  22.742  1.00 35.91           N
ATOM   2580  CA  GLY C 325      15.550  28.491  21.357  1.00 35.91           C
ATOM   2581  C   GLY C 325      14.343  27.636  21.175  1.00 35.91           C
ATOM   2582  O   GLY C 325      13.308  27.839  21.808  1.00 35.91           O
ATOM   2583  N   GLU C 326      14.457  26.659  20.251  1.00 65.72           N
ATOM   2584  CA  GLU C 326      13.358  25.789  19.978  1.00 65.72           C
ATOM   2585  CB  GLU C 326      13.274  25.413  18.488  1.00 65.72           C
ATOM   2586  CG  GLU C 326      12.983  26.631  17.605  1.00 65.72           C
ATOM   2587  CD  GLU C 326      13.057  26.225  16.140  1.00 65.72           C
ATOM   2588  OE1 GLU C 326      13.567  25.110  15.849  1.00 65.72           O
ATOM   2589  OE2 GLU C 326      12.607  27.036  15.287  1.00 65.72           O
ATOM   2590  C   GLU C 326      13.572  24.546  20.780  1.00 65.72           C
ATOM   2591  O   GLU C 326      14.120  23.558  20.296  1.00 65.72           O
ATOM   2592  N   ASN C 327      13.103  24.572  22.041  1.00 48.00           N
ATOM   2593  CA  ASN C 327      13.202  23.454  22.933  1.00 48.00           C
ATOM   2594  CB  ASN C 327      12.408  22.227  22.449  1.00 48.00           C
ATOM   2595  CG  ASN C 327      10.925  22.571  22.492  1.00 48.00           C
ATOM   2596  OD1 ASN C 327      10.445  23.191  23.440  1.00 48.00           O
ATOM   2597  ND2 ASN C 327      10.178  22.162  21.432  1.00 48.00           N
ATOM   2598  C   ASN C 327      14.632  23.037  23.110  1.00 48.00           C
ATOM   2599  O   ASN C 327      14.914  21.850  23.269  1.00 48.00           O
ATOM   2600  N   GLY C 328      15.575  24.000  23.117  1.00 34.52           N
ATOM   2601  CA  GLY C 328      16.953  23.674  23.362  1.00 34.52           C
ATOM   2602  C   GLY C 328      17.702  23.509  22.072  1.00 34.52           C
ATOM   2603  O   GLY C 328      18.926  23.388  22.089  1.00 34.52           O
ATOM   2604  N   PHE C 329      17.000  23.519  20.920  1.00 68.42           N
ATOM   2605  CA  PHE C 329      17.645  23.318  19.648  1.00 68.42           C
ATOM   2606  CB  PHE C 329      16.976  22.238  18.777  1.00 68.42           C
ATOM   2607  CG  PHE C 329      17.211  20.886  19.358  1.00 68.42           C
ATOM   2608  CD1 PHE C 329      16.502  20.454  20.455  1.00 68.42           C
ATOM   2609  CD2 PHE C 329      18.127  20.036  18.781  1.00 68.42           C
ATOM   2610  CE1 PHE C 329      16.718  19.201  20.979  1.00 68.42           C
ATOM   2611  CE2 PHE C 329      18.347  18.782  19.300  1.00 68.42           C
ATOM   2612  CZ  PHE C 329      17.643  18.363  20.403  1.00 68.42           C
ATOM   2613  C   PHE C 329      17.558  24.575  18.835  1.00 68.42           C
ATOM   2614  O   PHE C 329      16.820  25.503  19.168  1.00 68.42           O
ATOM   2615  N   PHE C 330      18.370  24.645  17.753  1.00 77.60           N
ATOM   2616  CA  PHE C 330      18.285  25.763  16.857  1.00 77.60           C
ATOM   2617  CB  PHE C 330      19.220  26.944  17.203  1.00 77.60           C
ATOM   2618  CG  PHE C 330      20.653  26.543  17.082  1.00 77.60           C
ATOM   2619  CD1 PHE C 330      21.304  25.925  18.126  1.00 77.60           C
ATOM   2620  CD2 PHE C 330      21.356  26.803  15.927  1.00 77.60           C
ATOM   2621  CE1 PHE C 330      22.627  25.565  18.013  1.00 77.60           C
ATOM   2622  CE2 PHE C 330      22.679  26.445  15.807  1.00 77.60           C
ATOM   2623  CZ  PHE C 330      23.317  25.824  16.853  1.00 77.60           C
ATOM   2624  C   PHE C 330      18.607  25.288  15.474  1.00 77.60           C
ATOM   2625  O   PHE C 330      19.272  24.271  15.281  1.00 77.60           O
ATOM   2626  N   ARG C 331      18.109  26.021  14.461  1.00 90.82           N
ATOM   2627  CA  ARG C 331      18.373  25.673  13.099  1.00 90.82           C
ATOM   2628  CB  ARG C 331      17.102  25.623  12.239  1.00 90.82           C
ATOM   2629  CG  ARG C 331      16.161  24.488  12.646  1.00 90.82           C
ATOM   2630  CD  ARG C 331      14.788  24.563  11.981  1.00 90.82           C
ATOM   2631  NE  ARG C 331      14.101  25.766  12.530  1.00 90.82           N
ATOM   2632  CZ  ARG C 331      13.057  26.327  11.854  1.00 90.82           C
ATOM   2633  NH1 ARG C 331      12.651  25.793  10.665  1.00 90.82           N
ATOM   2634  NH2 ARG C 331      12.422  27.421  12.367  1.00 90.82           N
ATOM   2635  C   ARG C 331      19.256  26.759  12.576  1.00 90.82           C
ATOM   2636  O   ARG C 331      19.142  27.910  12.994  1.00 90.82           O
ATOM   2637  N   ILE C 332      20.203  26.406  11.684  1.00 64.03           N
ATOM   2638  CA  ILE C 332      21.104  27.388  11.161  1.00 64.03           C
ATOM   2639  CB  ILE C 332      22.436  27.376  11.856  1.00 64.03           C
ATOM   2640  CG1 ILE C 332      23.310  28.554  11.396  1.00 64.03           C
ATOM   2641  CG2 ILE C 332      23.068  25.989  11.661  1.00 64.03           C
ATOM   2642  CD1 ILE C 332      24.542  28.771  12.275  1.00 64.03           C
ATOM   2643  C   ILE C 332      21.322  27.110   9.706  1.00 64.03           C
ATOM   2644  O   ILE C 332      21.247  25.965   9.264  1.00 64.03           O
ATOM   2645  N   LEU C 333      21.636  28.168   8.929  1.00160.48           N
ATOM   2646  CA  LEU C 333      21.797  28.065   7.505  1.00160.48           C
ATOM   2647  CB  LEU C 333      22.313  29.363   6.858  1.00160.48           C
ATOM   2648  CG  LEU C 333      21.491  30.619   7.196  1.00160.48           C
ATOM   2649  CD1 LEU C 333      21.964  31.827   6.373  1.00160.48           C
ATOM   2650  CD2 LEU C 333      19.987  30.360   7.083  1.00160.48           C
ATOM   2651  C   LEU C 333      22.855  27.044   7.235  1.00160.48           C
ATOM   2652  O   LEU C 333      23.900  27.028   7.884  1.00160.48           O
ATOM   2653  N   ARG C 334      22.598  26.164   6.245  1.00147.91           N
ATOM   2654  CA  ARG C 334      23.520  25.122   5.891  1.00147.91           C
ATOM   2655  CB  ARG C 334      22.883  23.720   5.903  1.00147.91           C
ATOM   2656  CG  ARG C 334      23.754  22.646   5.247  1.00147.91           C
ATOM   2657  CD  ARG C 334      23.139  21.243   5.257  1.00147.91           C
ATOM   2658  NE  ARG C 334      21.729  21.352   4.788  1.00147.91           N
ATOM   2659  CZ  ARG C 334      21.258  20.495   3.834  1.00147.91           C
ATOM   2660  NH1 ARG C 334      22.097  19.586   3.257  1.00147.91           N
ATOM   2661  NH2 ARG C 334      19.949  20.562   3.450  1.00147.91           N
ATOM   2662  C   ARG C 334      24.013  25.349   4.493  1.00147.91           C
ATOM   2663  O   ARG C 334      23.283  25.841   3.634  1.00147.91           O
ATOM   2664  N   GLY C 335      25.293  24.999   4.239  1.00 47.19           N
ATOM   2665  CA  GLY C 335      25.855  25.069   2.915  1.00 47.19           C
ATOM   2666  C   GLY C 335      26.724  26.284   2.731  1.00 47.19           C
ATOM   2667  O   GLY C 335      27.490  26.362   1.770  1.00 47.19           O
ATOM   2668  N   VAL C 336      26.525  27.304   3.581  1.00155.17           N
ATOM   2669  CA  VAL C 336      27.232  28.557   3.632  1.00155.17           C
ATOM   2670  CB  VAL C 336      26.349  29.675   4.104  1.00155.17           C
ATOM   2671  CG1 VAL C 336      25.993  29.430   5.580  1.00155.17           C
ATOM   2672  CG2 VAL C 336      27.056  31.014   3.834  1.00155.17           C
ATOM   2673  C   VAL C 336      28.454  28.533   4.513  1.00155.17           C
ATOM   2674  O   VAL C 336      29.238  29.481   4.485  1.00155.17           O
ATOM   2675  N   ASP C 337      28.627  27.504   5.371  1.00 77.74           N
ATOM   2676  CA  ASP C 337      29.686  27.552   6.347  1.00 77.74           C
ATOM   2677  CB  ASP C 337      31.071  27.802   5.719  1.00 77.74           C
ATOM   2678  CG  ASP C 337      32.147  27.523   6.763  1.00 77.74           C
ATOM   2679  OD1 ASP C 337      31.783  27.204   7.925  1.00 77.74           O
ATOM   2680  OD2 ASP C 337      33.353  27.624   6.410  1.00 77.74           O
ATOM   2681  C   ASP C 337      29.361  28.686   7.273  1.00 77.74           C
ATOM   2682  O   ASP C 337      30.235  29.436   7.708  1.00 77.74           O
ATOM   2683  N   GLU C 338      28.059  28.807   7.611  1.00107.23           N
ATOM   2684  CA  GLU C 338      27.559  29.871   8.436  1.00107.23           C
ATOM   2685  CB  GLU C 338      26.035  29.813   8.637  1.00107.23           C
ATOM   2686  CG  GLU C 338      25.476  30.970   9.467  1.00107.23           C
ATOM   2687  CD  GLU C 338      25.466  32.222   8.600  1.00107.23           C
ATOM   2688  OE1 GLU C 338      24.966  32.138   7.447  1.00107.23           O
ATOM   2689  OE2 GLU C 338      25.950  33.281   9.082  1.00107.23           O
ATOM   2690  C   GLU C 338      28.199  29.823   9.786  1.00107.23           C
ATOM   2691  O   GLU C 338      28.108  28.842  10.521  1.00107.23           O
ATOM   2692  N   CYS C 339      28.869  30.932  10.136  1.00128.13           N
ATOM   2693  CA  CYS C 339      29.512  31.144  11.399  1.00128.13           C
ATOM   2694  CB  CYS C 339      28.563  31.423  12.587  1.00128.13           C
ATOM   2695  SG  CYS C 339      27.450  30.059  13.034  1.00128.13           S
ATOM   2696  C   CYS C 339      30.434  30.012  11.720  1.00128.13           C
ATOM   2697  O   CYS C 339      30.582  29.642  12.884  1.00128.13           O
ATOM   2698  N   SER C 340      31.119  29.474  10.689  1.00114.12           N
ATOM   2699  CA  SER C 340      32.135  28.481  10.892  1.00114.12           C
ATOM   2700  CB  SER C 340      33.090  28.953  12.003  1.00114.12           C
ATOM   2701  OG  SER C 340      33.654  30.210  11.664  1.00114.12           O
ATOM   2702  C   SER C 340      31.568  27.152  11.330  1.00114.12           C
ATOM   2703  O   SER C 340      32.317  26.292  11.787  1.00114.12           O
ATOM   2704  N   ILE C 341      30.253  26.907  11.165  1.00181.94           N
ATOM   2705  CA  ILE C 341      29.680  25.665  11.627  1.00181.94           C
ATOM   2706  CB  ILE C 341      28.173  25.599  11.689  1.00181.94           C
ATOM   2707  CG1 ILE C 341      27.487  25.689  10.334  1.00181.94           C
ATOM   2708  CG2 ILE C 341      27.677  26.690  12.634  1.00181.94           C
ATOM   2709  CD1 ILE C 341      25.990  25.431  10.497  1.00181.94           C
ATOM   2710  C   ILE C 341      30.177  24.474  10.852  1.00181.94           C
ATOM   2711  O   ILE C 341      30.077  23.335  11.298  1.00181.94           O
ATOM   2712  N   GLU C 342      30.543  24.685   9.587  1.00165.96           N
ATOM   2713  CA  GLU C 342      31.050  23.677   8.699  1.00165.96           C
ATOM   2714  CB  GLU C 342      30.595  23.905   7.253  1.00165.96           C
ATOM   2715  CG  GLU C 342      29.084  23.657   7.170  1.00165.96           C
ATOM   2716  CD  GLU C 342      28.563  23.970   5.778  1.00165.96           C
ATOM   2717  OE1 GLU C 342      29.389  24.319   4.891  1.00165.96           O
ATOM   2718  OE2 GLU C 342      27.323  23.864   5.588  1.00165.96           O
ATOM   2719  C   GLU C 342      32.531  23.426   8.796  1.00165.96           C
ATOM   2720  O   GLU C 342      33.050  22.726   7.935  1.00165.96           O
ATOM   2721  N   ASN C 343      33.294  24.153   9.639  1.00149.03           N
ATOM   2722  CA  ASN C 343      34.724  23.950   9.661  1.00149.03           C
ATOM   2723  CB  ASN C 343      35.556  25.232   9.813  1.00149.03           C
ATOM   2724  CG  ASN C 343      35.302  25.849  11.162  1.00149.03           C
ATOM   2725  OD1 ASN C 343      34.750  26.942  11.241  1.00149.03           O
ATOM   2726  ND2 ASN C 343      35.714  25.154  12.254  1.00149.03           N
ATOM   2727  C   ASN C 343      35.329  22.890  10.561  1.00149.03           C
ATOM   2728  O   ASN C 343      36.436  22.444  10.280  1.00149.03           O
ATOM   2729  N   GLU C 344      34.780  22.648  11.768  1.00255.64           N
ATOM   2730  CA  GLU C 344      35.306  21.735  12.759  1.00255.64           C
ATOM   2731  CB  GLU C 344      35.935  22.376  14.015  1.00255.64           C
ATOM   2732  CG  GLU C 344      35.024  23.007  15.064  1.00255.64           C
ATOM   2733  CD  GLU C 344      35.927  23.159  16.289  1.00255.64           C
ATOM   2734  OE1 GLU C 344      36.956  22.438  16.330  1.00255.64           O
ATOM   2735  OE2 GLU C 344      35.642  23.978  17.196  1.00255.64           O
ATOM   2736  C   GLU C 344      34.530  20.497  13.139  1.00255.64           C
ATOM   2737  O   GLU C 344      34.571  20.156  14.321  1.00255.64           O
ATOM   2738  N   ALA C 345      33.633  19.927  12.316  1.00 63.32           N
ATOM   2739  CA  ALA C 345      32.866  18.797  12.791  1.00 63.32           C
ATOM   2740  CB  ALA C 345      31.900  18.238  11.731  1.00 63.32           C
ATOM   2741  C   ALA C 345      33.788  17.678  13.200  1.00 63.32           C
ATOM   2742  O   ALA C 345      34.782  17.411  12.525  1.00 63.32           O
ATOM   2743  N   VAL C 346      33.470  16.993  14.332  1.00 46.29           N
ATOM   2744  CA  VAL C 346      34.288  15.917  14.830  1.00 46.29           C
ATOM   2745  CB  VAL C 346      34.936  16.221  16.152  1.00 46.29           C
ATOM   2746  CG1 VAL C 346      35.634  14.949  16.663  1.00 46.29           C
ATOM   2747  CG2 VAL C 346      35.881  17.423  15.980  1.00 46.29           C
ATOM   2748  C   VAL C 346      33.422  14.714  15.042  1.00 46.29           C
ATOM   2749  O   VAL C 346      32.280  14.829  15.484  1.00 46.29           O
ATOM   2750  N   ALA C 347      33.957  13.512  14.730  1.00 41.45           N
ATOM   2751  CA  ALA C 347      33.197  12.308  14.908  1.00 41.45           C
ATOM   2752  CB  ALA C 347      32.864  11.601  13.577  1.00 41.45           C
ATOM   2753  C   ALA C 347      34.004  11.359  15.750  1.00 41.45           C
ATOM   2754  O   ALA C 347      35.231  11.340  15.679  1.00 41.45           O
ATOM   2755  N   VAL C 348      33.325  10.572  16.612  1.00 98.64           N
ATOM   2756  CA  VAL C 348      33.993   9.569  17.394  1.00 98.64           C
ATOM   2757  CB  VAL C 348      34.343   9.997  18.781  1.00 98.64           C
ATOM   2758  CG1 VAL C 348      33.042  10.284  19.554  1.00 98.64           C
ATOM   2759  CG2 VAL C 348      35.260   8.908  19.374  1.00 98.64           C
ATOM   2760  C   VAL C 348      33.035   8.426  17.507  1.00 98.64           C
ATOM   2761  O   VAL C 348      31.825   8.625  17.412  1.00 98.64           O
ATOM   2762  N   THR C 349      33.549   7.191  17.696  1.00 45.45           N
ATOM   2763  CA  THR C 349      32.688   6.047  17.807  1.00 45.45           C
ATOM   2764  CB  THR C 349      33.049   4.961  16.838  1.00 45.45           C
ATOM   2765  OG1 THR C 349      32.984   5.458  15.508  1.00 45.45           O
ATOM   2766  CG2 THR C 349      32.073   3.788  17.023  1.00 45.45           C
ATOM   2767  C   THR C 349      32.843   5.474  19.186  1.00 45.45           C
ATOM   2768  O   THR C 349      33.925   5.022  19.560  1.00 45.45           O
ATOM   2769  N   PRO C 350      31.780   5.487  19.952  1.00 83.90           N
ATOM   2770  CA  PRO C 350      31.816   4.929  21.282  1.00 83.90           C
ATOM   2771  CD  PRO C 350      30.835   6.585  19.866  1.00 83.90           C
ATOM   2772  CB  PRO C 350      30.742   5.658  22.093  1.00 83.90           C
ATOM   2773  CG  PRO C 350      29.868   6.351  21.037  1.00 83.90           C
ATOM   2774  C   PRO C 350      31.669   3.436  21.286  1.00 83.90           C
ATOM   2775  O   PRO C 350      31.151   2.877  20.321  1.00 83.90           O
ATOM   2776  N   VAL C 351      32.127   2.772  22.367  1.00 53.40           N
ATOM   2777  CA  VAL C 351      31.997   1.345  22.480  1.00 53.40           C
ATOM   2778  CB  VAL C 351      33.242   0.690  23.010  1.00 53.40           C
ATOM   2779  CG1 VAL C 351      32.999  -0.825  23.121  1.00 53.40           C
ATOM   2780  CG2 VAL C 351      34.434   1.085  22.126  1.00 53.40           C
ATOM   2781  C   VAL C 351      30.941   1.086  23.503  1.00 53.40           C
ATOM   2782  O   VAL C 351      31.171   1.266  24.697  1.00 53.40           O
ATOM   2783  N   ASP C 352      29.761   0.618  23.056  1.00 88.81           N
ATOM   2784  CA  ASP C 352      28.667   0.357  23.946  1.00 88.81           C
ATOM   2785  CB  ASP C 352      27.413  -0.143  23.217  1.00 88.81           C
ATOM   2786  CG  ASP C 352      27.779  -1.493  22.613  1.00 88.81           C
ATOM   2787  OD1 ASP C 352      28.833  -1.568  21.926  1.00 88.81           O
ATOM   2788  OD2 ASP C 352      27.023  -2.472  22.846  1.00 88.81           O
ATOM   2789  C   ASP C 352      29.070  -0.774  24.881  1.00 88.81           C
ATOM   2790  O   ASP C 352      30.186  -1.323  24.705  1.00 88.81           O
ATOM   2791  OXT ASP C 352      28.253  -1.119  25.776  1.00 88.81           O
TER    2792      ASP C 352
ATOM   2793  N   ASP D 353      48.617 -27.414  23.520  1.00 49.02           N
ATOM   2794  CA  ASP D 353      47.215 -27.536  23.065  1.00 49.02           C
ATOM   2795  CB  ASP D 353      47.151 -28.281  21.716  1.00 49.02           C
ATOM   2796  CG  ASP D 353      47.812 -27.413  20.653  1.00 49.02           C
ATOM   2797  OD1 ASP D 353      48.422 -26.375  21.019  1.00 49.02           O
ATOM   2798  OD2 ASP D 353      47.715 -27.784  19.452  1.00 49.02           O
ATOM   2799  C   ASP D 353      46.407 -28.262  24.086  1.00 49.02           C
ATOM   2800  O   ASP D 353      46.951 -28.874  25.002  1.00 49.02           O
ATOM   2801  N   THR D 354      45.068 -28.166  23.973  1.00 75.72           N
ATOM   2802  CA  THR D 354      44.185 -28.886  24.849  1.00 75.72           C
ATOM   2803  CB  THR D 354      42.885 -28.199  25.134  1.00 75.72           C
ATOM   2804  OG1 THR D 354      42.193 -27.963  23.918  1.00 75.72           O
ATOM   2805  CG2 THR D 354      43.167 -26.878  25.865  1.00 75.72           C
ATOM   2806  C   THR D 354      43.845 -30.159  24.144  1.00 75.72           C
ATOM   2807  O   THR D 354      44.224 -30.381  22.996  1.00 75.72           O
ATOM   2808  N   PRO D 355      43.149 -31.009  24.835  1.00 89.18           N
ATOM   2809  CA  PRO D 355      42.755 -32.279  24.277  1.00 89.18           C
ATOM   2810  CD  PRO D 355      43.395 -31.110  26.263  1.00 89.18           C
ATOM   2811  CB  PRO D 355      42.358 -33.154  25.460  1.00 89.18           C
ATOM   2812  CG  PRO D 355      43.220 -32.598  26.607  1.00 89.18           C
ATOM   2813  C   PRO D 355      41.703 -32.152  23.215  1.00 89.18           C
ATOM   2814  O   PRO D 355      41.364 -33.164  22.604  1.00 89.18           O
ATOM   2815  N   ALA D 356      41.148 -30.943  22.993  1.00 69.48           N
ATOM   2816  CA  ALA D 356      40.065 -30.805  22.057  1.00 69.48           C
ATOM   2817  CB  ALA D 356      39.248 -29.517  22.262  1.00 69.48           C
ATOM   2818  C   ALA D 356      40.531 -30.819  20.634  1.00 69.48           C
ATOM   2819  O   ALA D 356      41.569 -30.254  20.289  1.00 69.48           O
ATOM   2820  N   ASN D 357      39.767 -31.513  19.764  1.00225.99           N
ATOM   2821  CA  ASN D 357      40.012 -31.394  18.359  1.00225.99           C
ATOM   2822  CB  ASN D 357      40.807 -32.544  17.700  1.00225.99           C
ATOM   2823  CG  ASN D 357      40.049 -33.850  17.745  1.00225.99           C
ATOM   2824  OD1 ASN D 357      39.475 -34.267  16.740  1.00225.99           O
ATOM   2825  ND2 ASN D 357      40.045 -34.511  18.933  1.00225.99           N
ATOM   2826  C   ASN D 357      38.674 -31.189  17.708  1.00225.99           C
ATOM   2827  O   ASN D 357      38.008 -32.117  17.249  1.00225.99           O
ATOM   2828  N   CYS D 358      38.252 -29.914  17.644  1.00 76.66           N
ATOM   2829  CA  CYS D 358      36.970 -29.591  17.094  1.00 76.66           C
ATOM   2830  CB  CYS D 358      36.196 -28.564  17.934  1.00 76.66           C
ATOM   2831  SG  CYS D 358      35.683 -29.326  19.497  1.00 76.66           S
ATOM   2832  C   CYS D 358      37.157 -29.070  15.708  1.00 76.66           C
ATOM   2833  O   CYS D 358      38.270 -28.748  15.292  1.00 76.66           O
ATOM   2834  N   THR D 359      36.040 -28.968  14.963  1.00129.18           N
ATOM   2835  CA  THR D 359      36.083 -28.610  13.578  1.00129.18           C
ATOM   2836  CB  THR D 359      35.332 -29.590  12.730  1.00129.18           C
ATOM   2837  OG1 THR D 359      35.464 -29.272  11.357  1.00129.18           O
ATOM   2838  CG2 THR D 359      33.849 -29.546  13.128  1.00129.18           C
ATOM   2839  C   THR D 359      35.433 -27.285  13.346  1.00129.18           C
ATOM   2840  O   THR D 359      34.709 -26.754  14.187  1.00129.18           O
ATOM   2841  N   TYR D 360      35.698 -26.744  12.143  1.00100.07           N
ATOM   2842  CA  TYR D 360      35.185 -25.510  11.629  1.00100.07           C
ATOM   2843  CB  TYR D 360      35.663 -25.317  10.172  1.00100.07           C
ATOM   2844  CG  TYR D 360      34.897 -24.241   9.478  1.00100.07           C
ATOM   2845  CD1 TYR D 360      35.271 -22.926   9.577  1.00100.07           C
ATOM   2846  CD2 TYR D 360      33.802 -24.558   8.703  1.00100.07           C
ATOM   2847  CE1 TYR D 360      34.565 -21.940   8.928  1.00100.07           C
ATOM   2848  CE2 TYR D 360      33.090 -23.580   8.050  1.00100.07           C
ATOM   2849  CZ  TYR D 360      33.467 -22.268   8.165  1.00100.07           C
ATOM   2850  OH  TYR D 360      32.737 -21.261   7.496  1.00100.07           O
ATOM   2851  C   TYR D 360      33.692 -25.621  11.610  1.00100.07           C
ATOM   2852  O   TYR D 360      32.984 -24.683  11.975  1.00100.07           O
ATOM   2853  N   GLY D 361      33.179 -26.789  11.183  1.00 39.66           N
ATOM   2854  CA  GLY D 361      31.764 -27.012  11.081  1.00 39.66           C
ATOM   2855  C   GLY D 361      31.138 -26.926  12.439  1.00 39.66           C
ATOM   2856  O   GLY D 361      30.029 -26.415  12.593  1.00 39.66           O
ATOM   2857  N   ASP D 362      31.834 -27.432  13.472  1.00 65.38           N
ATOM   2858  CA  ASP D 362      31.275 -27.422  14.796  1.00 65.38           C
ATOM   2859  CB  ASP D 362      32.213 -28.037  15.846  1.00 65.38           C
ATOM   2860  CG  ASP D 362      32.288 -29.541  15.631  1.00 65.38           C
ATOM   2861  OD1 ASP D 362      31.363 -30.113  14.997  1.00 65.38           O
ATOM   2862  OD2 ASP D 362      33.291 -30.137  16.103  1.00 65.38           O
ATOM   2863  C   ASP D 362      31.034 -25.997  15.199  1.00 65.38           C
ATOM   2864  O   ASP D 362      30.092 -25.702  15.936  1.00 65.38           O
ATOM   2865  N   SER D 363      31.923 -25.090  14.752  1.00 99.68           N
ATOM   2866  CA  SER D 363      31.859 -23.690  15.081  1.00 99.68           C
ATOM   2867  CB  SER D 363      33.159 -22.945  14.727  1.00 99.68           C
ATOM   2868  OG  SER D 363      33.039 -21.571  15.061  1.00 99.68           O
ATOM   2869  C   SER D 363      30.743 -22.973  14.365  1.00 99.68           C
ATOM   2870  O   SER D 363      30.216 -21.983  14.872  1.00 99.68           O
ATOM   2871  N   VAL D 364      30.345 -23.418  13.154  1.00117.67           N
ATOM   2872  CA  VAL D 364      29.339 -22.658  12.455  1.00117.67           C
ATOM   2873  CB  VAL D 364      29.157 -23.075  11.025  1.00117.67           C
ATOM   2874  CG1 VAL D 364      30.465 -22.804  10.263  1.00117.67           C
ATOM   2875  CG2 VAL D 364      28.711 -24.545  11.001  1.00117.67           C
ATOM   2876  C   VAL D 364      28.020 -22.834  13.146  1.00117.67           C
ATOM   2877  O   VAL D 364      27.689 -23.929  13.594  1.00117.67           O
ATOM   2878  N   GLY D 365      27.226 -21.744  13.269  1.00 41.15           N
ATOM   2879  CA  GLY D 365      25.934 -21.886  13.883  1.00 41.15           C
ATOM   2880  C   GLY D 365      25.664 -20.750  14.824  1.00 41.15           C
ATOM   2881  O   GLY D 365      26.293 -19.694  14.761  1.00 41.15           O
ATOM   2882  N   THR D 366      24.692 -20.960  15.736  1.00 47.53           N
ATOM   2883  CA  THR D 366      24.299 -19.958  16.685  1.00 47.53           C
ATOM   2884  CB  THR D 366      22.808 -19.829  16.827  1.00 47.53           C
ATOM   2885  OG1 THR D 366      22.223 -19.511  15.572  1.00 47.53           O
ATOM   2886  CG2 THR D 366      22.492 -18.724  17.850  1.00 47.53           C
ATOM   2887  C   THR D 366      24.853 -20.320  18.029  1.00 47.53           C
ATOM   2888  O   THR D 366      24.747 -21.461  18.485  1.00 47.53           O
ATOM   2889  N   TRP D 367      25.473 -19.323  18.696  1.00 76.78           N
ATOM   2890  CA  TRP D 367      26.073 -19.538  19.984  1.00 76.78           C
ATOM   2891  CB  TRP D 367      27.604 -19.389  19.977  1.00 76.78           C
ATOM   2892  CG  TRP D 367      28.318 -20.566  19.358  1.00 76.78           C
ATOM   2893  CD2 TRP D 367      29.047 -21.538  20.124  1.00 76.78           C
ATOM   2894  CD1 TRP D 367      28.432 -20.938  18.050  1.00 76.78           C
ATOM   2895  NE1 TRP D 367      29.175 -22.091  17.954  1.00 76.78           N
ATOM   2896  CE2 TRP D 367      29.564 -22.467  19.223  1.00 76.78           C
ATOM   2897  CE3 TRP D 367      29.263 -21.644  21.468  1.00 76.78           C
ATOM   2898  CZ2 TRP D 367      30.309 -23.527  19.657  1.00 76.78           C
ATOM   2899  CZ3 TRP D 367      30.021 -22.709  21.903  1.00 76.78           C
ATOM   2900  CH2 TRP D 367      30.532 -23.631  21.013  1.00 76.78           C
ATOM   2901  C   TRP D 367      25.517 -18.544  20.951  1.00 76.78           C
ATOM   2902  O   TRP D 367      25.205 -17.410  20.591  1.00 76.78           O
ATOM   2903  N   VAL D 368      25.359 -18.976  22.220  1.00 43.87           N
ATOM   2904  CA  VAL D 368      24.883 -18.125  23.272  1.00 43.87           C
ATOM   2905  CB  VAL D 368      23.778 -18.747  24.077  1.00 43.87           C
ATOM   2906  CG1 VAL D 368      23.438 -17.824  25.260  1.00 43.87           C
ATOM   2907  CG2 VAL D 368      22.591 -19.022  23.139  1.00 43.87           C
ATOM   2908  C   VAL D 368      26.042 -17.925  24.198  1.00 43.87           C
ATOM   2909  O   VAL D 368      26.703 -18.877  24.606  1.00 43.87           O
ATOM   2910  N   LEU D 369      26.320 -16.657  24.542  1.00128.49           N
ATOM   2911  CA  LEU D 369      27.420 -16.287  25.388  1.00128.49           C
ATOM   2912  CB  LEU D 369      28.190 -15.097  24.760  1.00128.49           C
ATOM   2913  CG  LEU D 369      29.285 -14.357  25.569  1.00128.49           C
ATOM   2914  CD1 LEU D 369      30.018 -13.377  24.641  1.00128.49           C
ATOM   2915  CD2 LEU D 369      28.771 -13.610  26.819  1.00128.49           C
ATOM   2916  C   LEU D 369      26.844 -15.800  26.683  1.00128.49           C
ATOM   2917  O   LEU D 369      26.091 -14.828  26.696  1.00128.49           O
ATOM   2918  N   HIS D 370      27.200 -16.448  27.813  1.00 74.13           N
ATOM   2919  CA  HIS D 370      26.796 -15.952  29.105  1.00 74.13           C
ATOM   2920  ND1 HIS D 370      25.105 -19.001  30.797  1.00 74.13           N
ATOM   2921  CG  HIS D 370      25.316 -17.844  30.079  1.00 74.13           C
ATOM   2922  CB  HIS D 370      26.578 -17.039  30.178  1.00 74.13           C
ATOM   2923  NE2 HIS D 370      23.247 -18.630  29.636  1.00 74.13           N
ATOM   2924  CD2 HIS D 370      24.170 -17.633  29.374  1.00 74.13           C
ATOM   2925  CE1 HIS D 370      23.854 -19.429  30.497  1.00 74.13           C
ATOM   2926  C   HIS D 370      27.977 -15.179  29.593  1.00 74.13           C
ATOM   2927  O   HIS D 370      29.078 -15.720  29.672  1.00 74.13           O
ATOM   2928  N   LEU D 371      27.784 -13.892  29.940  1.00 53.53           N
ATOM   2929  CA  LEU D 371      28.909 -13.092  30.333  1.00 53.53           C
ATOM   2930  CB  LEU D 371      28.985 -11.757  29.582  1.00 53.53           C
ATOM   2931  CG  LEU D 371      30.259 -10.978  29.924  1.00 53.53           C
ATOM   2932  CD1 LEU D 371      31.481 -11.702  29.337  1.00 53.53           C
ATOM   2933  CD2 LEU D 371      30.152  -9.497  29.527  1.00 53.53           C
ATOM   2934  C   LEU D 371      28.799 -12.719  31.780  1.00 53.53           C
ATOM   2935  O   LEU D 371      27.755 -12.263  32.242  1.00 53.53           O
ATOM   2936  N   GLY D 372      29.898 -12.907  32.538  1.00 46.34           N
ATOM   2937  CA  GLY D 372      29.935 -12.502  33.916  1.00 46.34           C
ATOM   2938  C   GLY D 372      30.761 -11.253  33.960  1.00 46.34           C
ATOM   2939  O   GLY D 372      30.667 -10.425  33.057  1.00 46.34           O
ATOM   2940  N   VAL D 373      31.548 -11.103  35.052  1.00138.74           N
ATOM   2941  CA  VAL D 373      32.569 -10.113  35.328  1.00138.74           C
ATOM   2942  CB  VAL D 373      33.932 -10.647  34.913  1.00138.74           C
ATOM   2943  CG1 VAL D 373      35.098  -9.791  35.454  1.00138.74           C
ATOM   2944  CG2 VAL D 373      34.005 -12.114  35.374  1.00138.74           C
ATOM   2945  C   VAL D 373      32.240  -8.763  34.708  1.00138.74           C
ATOM   2946  O   VAL D 373      31.072  -8.425  34.525  1.00138.74           O
ATOM   2947  N   ASP D 374      33.274  -7.900  34.516  1.00151.00           N
ATOM   2948  CA  ASP D 374      33.221  -6.615  33.855  1.00151.00           C
ATOM   2949  CB  ASP D 374      31.889  -5.861  34.045  1.00151.00           C
ATOM   2950  CG  ASP D 374      31.908  -4.590  33.202  1.00151.00           C
ATOM   2951  OD1 ASP D 374      32.924  -4.357  32.495  1.00151.00           O
ATOM   2952  OD2 ASP D 374      30.902  -3.834  33.251  1.00151.00           O
ATOM   2953  C   ASP D 374      34.285  -5.729  34.447  1.00151.00           C
ATOM   2954  O   ASP D 374      33.973  -4.682  35.011  1.00151.00           O
ATOM   2955  N   GLY D 375      35.578  -6.079  34.296  1.00 55.94           N
ATOM   2956  CA  GLY D 375      36.599  -5.272  34.915  1.00 55.94           C
ATOM   2957  C   GLY D 375      37.711  -5.067  33.937  1.00 55.94           C
ATOM   2958  O   GLY D 375      37.496  -5.050  32.730  1.00 55.94           O
ATOM   2959  N   MET D 376      38.938  -4.832  34.443  1.00 93.28           N
ATOM   2960  CA  MET D 376      40.066  -4.667  33.571  1.00 93.28           C
ATOM   2961  CB  MET D 376      41.009  -3.508  33.953  1.00 93.28           C
ATOM   2962  CG  MET D 376      41.445  -3.449  35.417  1.00 93.28           C
ATOM   2963  SD  MET D 376      42.506  -2.015  35.778  1.00 93.28           S
ATOM   2964  CE  MET D 376      42.412  -2.162  37.586  1.00 93.28           C
ATOM   2965  C   MET D 376      40.813  -5.963  33.460  1.00 93.28           C
ATOM   2966  O   MET D 376      40.383  -6.989  33.985  1.00 93.28           O
ATOM   2967  N   THR D 377      41.950  -5.944  32.733  1.00131.14           N
ATOM   2968  CA  THR D 377      42.756  -7.108  32.475  1.00131.14           C
ATOM   2969  CB  THR D 377      44.025  -6.799  31.724  1.00131.14           C
ATOM   2970  OG1 THR D 377      44.896  -6.031  32.540  1.00131.14           O
ATOM   2971  CG2 THR D 377      43.708  -6.001  30.454  1.00131.14           C
ATOM   2972  C   THR D 377      43.234  -7.657  33.787  1.00131.14           C
ATOM   2973  O   THR D 377      43.425  -8.863  33.931  1.00131.14           O
ATOM   2974  N   LYS D 378      43.569  -6.754  34.728  1.00100.31           N
ATOM   2975  CA  LYS D 378      44.022  -7.094  36.050  1.00100.31           C
ATOM   2976  CB  LYS D 378      44.681  -5.888  36.757  1.00100.31           C
ATOM   2977  CG  LYS D 378      45.203  -6.140  38.179  0.00100.31           C
ATOM   2978  CD  LYS D 378      44.106  -6.297  39.238  0.00100.31           C
ATOM   2979  CE  LYS D 378      44.625  -6.605  40.641  1.00100.31           C
ATOM   2980  NZ  LYS D 378      43.491  -6.646  41.592  1.00100.31           N
ATOM   2981  C   LYS D 378      42.890  -7.582  36.894  1.00100.31           C
ATOM   2982  O   LYS D 378      43.047  -8.521  37.675  1.00100.31           O
ATOM   2983  N   LYS D 379      41.723  -6.928  36.763  1.00143.17           N
ATOM   2984  CA  LYS D 379      40.564  -7.195  37.566  1.00143.17           C
ATOM   2985  CB  LYS D 379      39.405  -6.221  37.296  1.00143.17           C
ATOM   2986  CG  LYS D 379      39.343  -5.069  38.294  0.00143.17           C
ATOM   2987  CD  LYS D 379      38.969  -5.592  39.681  1.00143.17           C
ATOM   2988  CE  LYS D 379      37.668  -6.400  39.652  1.00143.17           C
ATOM   2989  NZ  LYS D 379      37.583  -7.305  40.819  1.00143.17           N
ATOM   2990  C   LYS D 379      40.045  -8.574  37.354  1.00143.17           C
ATOM   2991  O   LYS D 379      39.551  -9.197  38.292  1.00143.17           O
ATOM   2992  N   VAL D 380      40.121  -9.100  36.122  1.00108.26           N
ATOM   2993  CA  VAL D 380      39.487 -10.366  35.921  1.00108.26           C
ATOM   2994  CB  VAL D 380      38.418 -10.332  34.871  1.00108.26           C
ATOM   2995  CG1 VAL D 380      39.095 -10.206  33.497  1.00108.26           C
ATOM   2996  CG2 VAL D 380      37.525 -11.573  35.028  1.00108.26           C
ATOM   2997  C   VAL D 380      40.489 -11.376  35.481  1.00108.26           C
ATOM   2998  O   VAL D 380      41.594 -11.045  35.050  1.00108.26           O
ATOM   2999  N   ASP D 381      40.118 -12.659  35.649  1.00119.95           N
ATOM   3000  CA  ASP D 381      40.950 -13.744  35.241  1.00119.95           C
ATOM   3001  CB  ASP D 381      41.867 -14.176  36.391  1.00119.95           C
ATOM   3002  CG  ASP D 381      43.262 -14.364  35.849  0.00119.95           C
ATOM   3003  OD1 ASP D 381      43.400 -14.846  34.707  1.00119.95           O
ATOM   3004  OD2 ASP D 381      44.222 -13.975  36.554  0.00119.95           O
ATOM   3005  C   ASP D 381      39.960 -14.842  34.985  1.00119.95           C
ATOM   3006  O   ASP D 381      39.271 -15.270  35.910  1.00119.95           O
ATOM   3007  N   CYS D 382      39.848 -15.326  33.731  1.00 90.41           N
ATOM   3008  CA  CYS D 382      38.784 -16.253  33.442  1.00 90.41           C
ATOM   3009  CB  CYS D 382      38.236 -16.056  32.022  1.00 90.41           C
ATOM   3010  SG  CYS D 382      37.808 -14.314  31.760  1.00 90.41           S
ATOM   3011  C   CYS D 382      39.271 -17.665  33.534  1.00 90.41           C
ATOM   3012  O   CYS D 382      39.261 -18.405  32.551  1.00 90.41           O
ATOM   3013  N   SER D 383      39.762 -18.057  34.719  1.00 86.76           N
ATOM   3014  CA  SER D 383      40.159 -19.408  34.973  1.00 86.76           C
ATOM   3015  CB  SER D 383      41.325 -19.486  35.975  1.00 86.76           C
ATOM   3016  OG  SER D 383      41.008 -18.773  37.158  1.00 86.76           O
ATOM   3017  C   SER D 383      38.995 -20.221  35.469  1.00 86.76           C
ATOM   3018  O   SER D 383      39.018 -21.449  35.386  1.00 86.76           O
ATOM   3019  N   LYS D 384      37.935 -19.564  35.992  1.00165.52           N
ATOM   3020  CA  LYS D 384      36.864 -20.299  36.614  1.00165.52           C
ATOM   3021  CB  LYS D 384      36.584 -19.870  38.064  1.00165.52           C
ATOM   3022  CG  LYS D 384      37.802 -19.890  38.986  1.00165.52           C
ATOM   3023  CD  LYS D 384      38.733 -18.699  38.758  1.00165.52           C
ATOM   3024  CE  LYS D 384      39.884 -18.608  39.762  1.00165.52           C
ATOM   3025  NZ  LYS D 384      40.681 -17.385  39.507  1.00165.52           N
ATOM   3026  C   LYS D 384      35.574 -20.063  35.892  1.00165.52           C
ATOM   3027  O   LYS D 384      35.114 -20.920  35.141  1.00165.52           O
ATOM   3028  N   ASN D 385      34.918 -18.921  36.195  1.00146.36           N
ATOM   3029  CA  ASN D 385      33.641 -18.563  35.642  1.00146.36           C
ATOM   3030  CB  ASN D 385      32.668 -19.752  35.522  1.00146.36           C
ATOM   3031  CG  ASN D 385      31.474 -19.325  34.679  1.00146.36           C
ATOM   3032  OD1 ASN D 385      30.587 -20.126  34.387  1.00146.36           O
ATOM   3033  ND2 ASN D 385      31.453 -18.029  34.268  1.00146.36           N
ATOM   3034  C   ASN D 385      33.052 -17.610  36.633  1.00146.36           C
ATOM   3035  O   ASN D 385      33.513 -16.475  36.725  1.00146.36           O
ATOM   3036  N   PHE D 386      31.982 -18.056  37.345  1.00142.96           N
ATOM   3037  CA  PHE D 386      31.291 -17.329  38.393  1.00142.96           C
ATOM   3038  CB  PHE D 386      32.082 -16.105  38.967  1.00142.96           C
ATOM   3039  CG  PHE D 386      31.406 -15.272  40.006  1.00142.96           C
ATOM   3040  CD1 PHE D 386      31.394 -15.635  41.333  1.00142.96           C
ATOM   3041  CD2 PHE D 386      30.782 -14.103  39.632  1.00142.96           C
ATOM   3042  CE1 PHE D 386      30.766 -14.840  42.264  1.00142.96           C
ATOM   3043  CE2 PHE D 386      30.154 -13.306  40.557  1.00142.96           C
ATOM   3044  CZ  PHE D 386      30.145 -13.675  41.880  1.00142.96           C
ATOM   3045  C   PHE D 386      29.939 -16.965  37.846  1.00142.96           C
ATOM   3046  O   PHE D 386      29.560 -17.416  36.766  1.00142.96           O
ATOM   3047  N   LYS D 387      29.161 -16.165  38.595  1.00 78.18           N
ATOM   3048  CA  LYS D 387      27.838 -15.751  38.228  1.00 78.18           C
ATOM   3049  CB  LYS D 387      27.162 -14.899  39.315  1.00 78.18           C
ATOM   3050  CG  LYS D 387      26.941 -15.663  40.623  1.00 78.18           C
ATOM   3051  CD  LYS D 387      26.651 -14.759  41.822  1.00 78.18           C
ATOM   3052  CE  LYS D 387      25.384 -13.915  41.667  1.00 78.18           C
ATOM   3053  NZ  LYS D 387      25.184 -13.078  42.871  1.00 78.18           N
ATOM   3054  C   LYS D 387      27.909 -14.925  36.981  1.00 78.18           C
ATOM   3055  O   LYS D 387      28.937 -14.321  36.677  1.00 78.18           O
ATOM   3056  N   ILE D 388      26.802 -14.909  36.204  1.00142.70           N
ATOM   3057  CA  ILE D 388      26.801 -14.165  34.974  1.00142.70           C
ATOM   3058  CB  ILE D 388      26.758 -15.038  33.746  1.00142.70           C
ATOM   3059  CG1 ILE D 388      25.483 -15.900  33.677  1.00142.70           C
ATOM   3060  CG2 ILE D 388      28.058 -15.858  33.738  1.00142.70           C
ATOM   3061  CD1 ILE D 388      24.224 -15.144  33.252  1.00142.70           C
ATOM   3062  C   ILE D 388      25.677 -13.167  34.931  1.00142.70           C
ATOM   3063  O   ILE D 388      24.555 -13.435  35.361  1.00142.70           O
ATOM   3064  N   THR D 389      26.027 -11.927  34.512  1.00124.36           N
ATOM   3065  CA  THR D 389      25.122 -10.817  34.357  1.00124.36           C
ATOM   3066  CB  THR D 389      25.812  -9.485  34.417  1.00124.36           C
ATOM   3067  OG1 THR D 389      24.848  -8.444  34.489  1.00124.36           O
ATOM   3068  CG2 THR D 389      26.692  -9.314  33.168  1.00124.36           C
ATOM   3069  C   THR D 389      24.312 -10.829  33.086  1.00124.36           C
ATOM   3070  O   THR D 389      23.111 -10.566  33.128  1.00124.36           O
ATOM   3071  N   ASN D 390      24.923 -11.133  31.915  1.00 97.23           N
ATOM   3072  CA  ASN D 390      24.165 -10.936  30.702  1.00 97.23           C
ATOM   3073  CB  ASN D 390      24.411  -9.553  30.079  1.00 97.23           C
ATOM   3074  CG  ASN D 390      25.904  -9.429  29.809  1.00 97.23           C
ATOM   3075  OD1 ASN D 390      26.687 -10.315  30.147  1.00 97.23           O
ATOM   3076  ND2 ASN D 390      26.318  -8.284  29.207  1.00 97.23           N
ATOM   3077  C   ASN D 390      24.470 -11.970  29.656  1.00 97.23           C
ATOM   3078  O   ASN D 390      25.419 -12.745  29.764  1.00 97.23           O
ATOM   3079  N   ASN D 391      23.629 -12.001  28.597  1.00 81.81           N
ATOM   3080  CA  ASN D 391      23.791 -12.953  27.535  1.00 81.81           C
ATOM   3081  CB  ASN D 391      22.627 -13.952  27.429  1.00 81.81           C
ATOM   3082  CG  ASN D 391      21.363 -13.148  27.157  1.00 81.81           C
ATOM   3083  OD1 ASN D 391      20.965 -12.309  27.964  1.00 81.81           O
ATOM   3084  ND2 ASN D 391      20.717 -13.401  25.988  1.00 81.81           N
ATOM   3085  C   ASN D 391      23.855 -12.228  26.227  1.00 81.81           C
ATOM   3086  O   ASN D 391      23.208 -11.198  26.047  1.00 81.81           O
ATOM   3087  N   TYR D 392      24.684 -12.741  25.291  1.00109.46           N
ATOM   3088  CA  TYR D 392      24.756 -12.189  23.969  1.00109.46           C
ATOM   3089  CB  TYR D 392      25.985 -11.305  23.716  1.00109.46           C
ATOM   3090  CG  TYR D 392      25.684 -10.051  24.450  1.00109.46           C
ATOM   3091  CD1 TYR D 392      25.945  -9.951  25.795  1.00109.46           C
ATOM   3092  CD2 TYR D 392      25.122  -8.982  23.792  1.00109.46           C
ATOM   3093  CE1 TYR D 392      25.655  -8.793  26.473  1.00109.46           C
ATOM   3094  CE2 TYR D 392      24.831  -7.820  24.466  1.00109.46           C
ATOM   3095  CZ  TYR D 392      25.098  -7.727  25.812  1.00109.46           C
ATOM   3096  OH  TYR D 392      24.804  -6.541  26.518  1.00109.46           O
ATOM   3097  C   TYR D 392      24.736 -13.314  22.984  1.00109.46           C
ATOM   3098  O   TYR D 392      25.434 -14.313  23.150  1.00109.46           O
ATOM   3099  N   THR D 393      23.936 -13.172  21.908  1.00104.99           N
ATOM   3100  CA  THR D 393      23.831 -14.239  20.954  1.00104.99           C
ATOM   3101  CB  THR D 393      22.421 -14.534  20.530  1.00104.99           C
ATOM   3102  OG1 THR D 393      21.850 -13.402  19.890  1.00104.99           O
ATOM   3103  CG2 THR D 393      21.604 -14.913  21.777  1.00104.99           C
ATOM   3104  C   THR D 393      24.597 -13.862  19.725  1.00104.99           C
ATOM   3105  O   THR D 393      24.555 -12.716  19.281  1.00104.99           O
ATOM   3106  N   VAL D 394      25.345 -14.834  19.155  1.00 48.04           N
ATOM   3107  CA  VAL D 394      26.112 -14.561  17.972  1.00 48.04           C
ATOM   3108  CB  VAL D 394      27.594 -14.498  18.209  1.00 48.04           C
ATOM   3109  CG1 VAL D 394      27.894 -13.290  19.111  1.00 48.04           C
ATOM   3110  CG2 VAL D 394      28.050 -15.847  18.793  1.00 48.04           C
ATOM   3111  C   VAL D 394      25.877 -15.652  16.976  1.00 48.04           C
ATOM   3112  O   VAL D 394      25.730 -16.822  17.326  1.00 48.04           O
ATOM   3113  N   HIS D 395      25.835 -15.267  15.686  1.00 87.14           N
ATOM   3114  CA  HIS D 395      25.619 -16.187  14.608  1.00 87.14           C
ATOM   3115  ND1 HIS D 395      22.876 -14.337  15.076  1.00 87.14           N
ATOM   3116  CG  HIS D 395      23.179 -15.519  14.437  1.00 87.14           C
ATOM   3117  CB  HIS D 395      24.459 -15.757  13.692  1.00 87.14           C
ATOM   3118  NE2 HIS D 395      21.144 -15.693  15.399  1.00 87.14           N
ATOM   3119  CD2 HIS D 395      22.110 -16.337  14.645  1.00 87.14           C
ATOM   3120  CE1 HIS D 395      21.649 -14.495  15.634  1.00 87.14           C
ATOM   3121  C   HIS D 395      26.861 -16.181  13.772  1.00 87.14           C
ATOM   3122  O   HIS D 395      27.351 -15.128  13.361  1.00 87.14           O
ATOM   3123  N   LEU D 396      27.419 -17.376  13.502  1.00125.18           N
ATOM   3124  CA  LEU D 396      28.625 -17.409  12.717  1.00125.18           C
ATOM   3125  CB  LEU D 396      29.797 -18.075  13.457  1.00125.18           C
ATOM   3126  CG  LEU D 396      30.108 -17.384  14.803  1.00125.18           C
ATOM   3127  CD1 LEU D 396      28.996 -17.622  15.836  1.00125.18           C
ATOM   3128  CD2 LEU D 396      31.488 -17.768  15.338  1.00125.18           C
ATOM   3129  C   LEU D 396      28.352 -18.161  11.444  1.00125.18           C
ATOM   3130  O   LEU D 396      27.884 -19.297  11.473  1.00125.18           O
ATOM   3131  N   LEU D 397      28.624 -17.545  10.271  1.00 98.93           N
ATOM   3132  CA  LEU D 397      28.348 -18.270   9.058  1.00 98.93           C
ATOM   3133  CB  LEU D 397      27.153 -17.784   8.221  1.00 98.93           C
ATOM   3134  CG  LEU D 397      25.797 -18.155   8.853  1.00 98.93           C
ATOM   3135  CD1 LEU D 397      24.634 -17.921   7.881  1.00 98.93           C
ATOM   3136  CD2 LEU D 397      25.803 -19.597   9.381  1.00 98.93           C
ATOM   3137  C   LEU D 397      29.529 -18.381   8.149  1.00 98.93           C
ATOM   3138  O   LEU D 397      30.487 -17.614   8.238  1.00 98.93           O
ATOM   3139  N   PHE D 398      29.401 -19.347   7.205  1.00263.40           N
ATOM   3140  CA  PHE D 398      30.307 -19.803   6.177  1.00263.40           C
ATOM   3141  CB  PHE D 398      29.569 -19.981   4.834  1.00263.40           C
ATOM   3142  CG  PHE D 398      28.494 -20.995   5.004  1.00263.40           C
ATOM   3143  CD1 PHE D 398      27.278 -20.634   5.538  1.00263.40           C
ATOM   3144  CD2 PHE D 398      28.697 -22.299   4.620  1.00263.40           C
ATOM   3145  CE1 PHE D 398      26.281 -21.566   5.695  1.00263.40           C
ATOM   3146  CE2 PHE D 398      27.702 -23.235   4.775  1.00263.40           C
ATOM   3147  CZ  PHE D 398      26.492 -22.869   5.314  1.00263.40           C
ATOM   3148  C   PHE D 398      31.392 -18.795   5.955  1.00263.40           C
ATOM   3149  O   PHE D 398      31.135 -17.606   5.794  1.00263.40           O
ATOM   3150  N   PRO D 399      32.495 -19.308   5.508  1.00328.66           N
ATOM   3151  CA  PRO D 399      33.796 -18.824   5.863  1.00328.66           C
ATOM   3152  CD  PRO D 399      32.468 -19.646   4.087  1.00328.66           C
ATOM   3153  CB  PRO D 399      34.530 -18.497   4.566  1.00328.66           C
ATOM   3154  CG  PRO D 399      33.890 -19.448   3.551  1.00328.66           C
ATOM   3155  C   PRO D 399      34.046 -17.789   6.937  1.00328.66           C
ATOM   3156  O   PRO D 399      34.593 -18.249   7.936  1.00328.66           O
ATOM   3157  N   ASP D 400      33.855 -16.464   6.810  1.00200.13           N
ATOM   3158  CA  ASP D 400      34.241 -15.613   7.923  1.00200.13           C
ATOM   3159  CB  ASP D 400      35.352 -14.614   7.542  1.00200.13           C
ATOM   3160  CG  ASP D 400      34.908 -13.779   6.355  1.00200.13           C
ATOM   3161  OD1 ASP D 400      34.839 -14.337   5.228  1.00200.13           O
ATOM   3162  OD2 ASP D 400      34.627 -12.569   6.557  1.00200.13           O
ATOM   3163  C   ASP D 400      33.236 -14.894   8.800  1.00200.13           C
ATOM   3164  O   ASP D 400      33.641 -14.412   9.852  1.00200.13           O
ATOM   3165  N   LYS D 401      31.952 -14.719   8.429  1.00181.14           N
ATOM   3166  CA  LYS D 401      31.168 -13.681   9.077  1.00181.14           C
ATOM   3167  CB  LYS D 401      30.055 -13.117   8.171  1.00181.14           C
ATOM   3168  CG  LYS D 401      30.583 -12.494   6.876  1.00181.14           C
ATOM   3169  CD  LYS D 401      31.592 -11.366   7.100  1.00181.14           C
ATOM   3170  CE  LYS D 401      30.945 -10.037   7.488  1.00181.14           C
ATOM   3171  NZ  LYS D 401      30.202  -9.479   6.337  1.00181.14           N
ATOM   3172  C   LYS D 401      30.523 -14.017  10.395  1.00181.14           C
ATOM   3173  O   LYS D 401      30.058 -15.130  10.631  1.00181.14           O
ATOM   3174  N   ALA D 402      30.465 -12.996  11.292  1.00 44.10           N
ATOM   3175  CA  ALA D 402      29.805 -13.115  12.562  1.00 44.10           C
ATOM   3176  CB  ALA D 402      30.760 -13.020  13.766  1.00 44.10           C
ATOM   3177  C   ALA D 402      28.839 -11.967  12.665  1.00 44.10           C
ATOM   3178  O   ALA D 402      29.111 -10.879  12.161  1.00 44.10           O
ATOM   3179  N   VAL D 403      27.662 -12.189  13.296  1.00 46.77           N
ATOM   3180  CA  VAL D 403      26.705 -11.126  13.448  1.00 46.77           C
ATOM   3181  CB  VAL D 403      25.730 -11.037  12.318  1.00 46.77           C
ATOM   3182  CG1 VAL D 403      26.496 -10.741  11.015  1.00 46.77           C
ATOM   3183  CG2 VAL D 403      24.928 -12.344  12.301  1.00 46.77           C
ATOM   3184  C   VAL D 403      25.905 -11.395  14.689  1.00 46.77           C
ATOM   3185  O   VAL D 403      25.828 -12.533  15.151  1.00 46.77           O
ATOM   3186  N   ASP D 404      25.304 -10.332  15.270  1.00 90.20           N
ATOM   3187  CA  ASP D 404      24.524 -10.448  16.474  1.00 90.20           C
ATOM   3188  CB  ASP D 404      25.083  -9.589  17.629  1.00 90.20           C
ATOM   3189  CG  ASP D 404      25.140  -8.115  17.226  1.00 90.20           C
ATOM   3190  OD1 ASP D 404      24.551  -7.741  16.176  1.00 90.20           O
ATOM   3191  OD2 ASP D 404      25.790  -7.338  17.975  1.00 90.20           O
ATOM   3192  C   ASP D 404      23.095 -10.059  16.208  1.00 90.20           C
ATOM   3193  O   ASP D 404      22.703  -9.815  15.069  1.00 90.20           O
ATOM   3194  N   ALA D 405      22.278 -10.017  17.284  1.00 40.62           N
ATOM   3195  CA  ALA D 405      20.876  -9.678  17.260  1.00 40.62           C
ATOM   3196  CB  ALA D 405      20.199  -9.845  18.632  1.00 40.62           C
ATOM   3197  C   ALA D 405      20.687  -8.250  16.835  1.00 40.62           C
ATOM   3198  O   ALA D 405      19.729  -7.919  16.137  1.00 40.62           O
ATOM   3199  N   ALA D 406      21.609  -7.370  17.259  1.00 68.99           N
ATOM   3200  CA  ALA D 406      21.588  -5.957  17.007  1.00 68.99           C
ATOM   3201  CB  ALA D 406      22.760  -5.211  17.666  1.00 68.99           C
ATOM   3202  C   ALA D 406      21.656  -5.721  15.533  1.00 68.99           C
ATOM   3203  O   ALA D 406      21.254  -4.661  15.062  1.00 68.99           O
ATOM   3204  N   GLY D 407      22.227  -6.668  14.766  1.00 33.78           N
ATOM   3205  CA  GLY D 407      22.304  -6.476  13.347  1.00 33.78           C
ATOM   3206  C   GLY D 407      23.709  -6.097  12.996  1.00 33.78           C
ATOM   3207  O   GLY D 407      24.001  -5.763  11.849  1.00 33.78           O
ATOM   3208  N   ASN D 408      24.621  -6.136  13.985  1.00 74.72           N
ATOM   3209  CA  ASN D 408      25.995  -5.782  13.751  1.00 74.72           C
ATOM   3210  CB  ASN D 408      26.795  -5.568  15.048  1.00 74.72           C
ATOM   3211  CG  ASN D 408      26.149  -4.445  15.847  1.00 74.72           C
ATOM   3212  OD1 ASN D 408      26.182  -4.453  17.075  1.00 74.72           O
ATOM   3213  ND2 ASN D 408      25.534  -3.458  15.148  1.00 74.72           N
ATOM   3214  C   ASN D 408      26.670  -6.913  13.028  1.00 74.72           C
ATOM   3215  O   ASN D 408      26.296  -8.075  13.183  1.00 74.72           O
ATOM   3216  N   VAL D 409      27.695  -6.595  12.206  1.00 35.47           N
ATOM   3217  CA  VAL D 409      28.399  -7.624  11.490  1.00 35.47           C
ATOM   3218  CB  VAL D 409      28.258  -7.534   9.997  1.00 35.47           C
ATOM   3219  CG1 VAL D 409      29.088  -8.662   9.355  1.00 35.47           C
ATOM   3220  CG2 VAL D 409      26.763  -7.588   9.639  1.00 35.47           C
ATOM   3221  C   VAL D 409      29.866  -7.527  11.815  1.00 35.47           C
ATOM   3222  O   VAL D 409      30.382  -6.457  12.136  1.00 35.47           O
ATOM   3223  N   GLY D 410      30.577  -8.675  11.752  1.00 32.38           N
ATOM   3224  CA  GLY D 410      31.983  -8.712  12.050  1.00 32.38           C
ATOM   3225  C   GLY D 410      32.502 -10.024  11.556  1.00 32.38           C
ATOM   3226  O   GLY D 410      31.868 -10.660  10.715  1.00 32.38           O
ATOM   3227  N   PHE D 411      33.698 -10.462  12.013  1.00206.82           N
ATOM   3228  CA  PHE D 411      34.062 -11.770  11.550  1.00206.82           C
ATOM   3229  CB  PHE D 411      34.615 -11.878  10.108  1.00206.82           C
ATOM   3230  CG  PHE D 411      35.822 -11.084   9.769  1.00206.82           C
ATOM   3231  CD1 PHE D 411      35.722  -9.752   9.442  1.00206.82           C
ATOM   3232  CD2 PHE D 411      37.051 -11.694   9.716  1.00206.82           C
ATOM   3233  CE1 PHE D 411      36.840  -9.027   9.103  1.00206.82           C
ATOM   3234  CE2 PHE D 411      38.174 -10.978   9.379  1.00206.82           C
ATOM   3235  CZ  PHE D 411      38.068  -9.641   9.075  1.00206.82           C
ATOM   3236  C   PHE D 411      34.771 -12.599  12.577  1.00206.82           C
ATOM   3237  O   PHE D 411      34.991 -12.154  13.701  1.00206.82           O
ATOM   3238  N   TRP D 412      35.058 -13.879  12.241  1.00 83.38           N
ATOM   3239  CA  TRP D 412      35.621 -14.794  13.191  1.00 83.38           C
ATOM   3240  CB  TRP D 412      34.540 -15.523  14.007  1.00 83.38           C
ATOM   3241  CG  TRP D 412      33.684 -16.448  13.181  1.00 83.38           C
ATOM   3242  CD2 TRP D 412      34.047 -17.823  12.986  1.00 83.38           C
ATOM   3243  CD1 TRP D 412      32.520 -16.242  12.502  1.00 83.38           C
ATOM   3244  NE1 TRP D 412      32.131 -17.413  11.887  1.00 83.38           N
ATOM   3245  CE2 TRP D 412      33.064 -18.389  12.182  1.00 83.38           C
ATOM   3246  CE3 TRP D 412      35.108 -18.540  13.448  1.00 83.38           C
ATOM   3247  CZ2 TRP D 412      33.140 -19.705  11.822  1.00 83.38           C
ATOM   3248  CZ3 TRP D 412      35.185 -19.860  13.085  1.00 83.38           C
ATOM   3249  CH2 TRP D 412      34.217 -20.427  12.287  1.00 83.38           C
ATOM   3250  C   TRP D 412      36.466 -15.814  12.484  1.00 83.38           C
ATOM   3251  O   TRP D 412      36.434 -15.937  11.258  1.00 83.38           O
ATOM   3252  N   THR D 413      37.294 -16.541  13.266  1.00 90.75           N
ATOM   3253  CA  THR D 413      38.132 -17.570  12.725  1.00 90.75           C
ATOM   3254  CB  THR D 413      39.566 -17.150  12.579  1.00 90.75           C
ATOM   3255  OG1 THR D 413      39.690 -15.992  11.778  1.00 90.75           O
ATOM   3256  CG2 THR D 413      40.335 -18.290  11.910  1.00 90.75           C
ATOM   3257  C   THR D 413      38.196 -18.648  13.755  1.00 90.75           C
ATOM   3258  O   THR D 413      38.096 -18.374  14.948  1.00 90.75           O
ATOM   3259  N   MET D 414      38.346 -19.912  13.328  1.00151.25           N
ATOM   3260  CA  MET D 414      38.575 -20.929  14.301  1.00151.25           C
ATOM   3261  CB  MET D 414      38.183 -22.337  13.819  1.00151.25           C
ATOM   3262  CG  MET D 414      38.420 -23.424  14.867  1.00151.25           C
ATOM   3263  SD  MET D 414      37.654 -25.026  14.488  1.00151.25           S
ATOM   3264  CE  MET D 414      36.004 -24.484  15.022  1.00151.25           C
ATOM   3265  C   MET D 414      40.055 -20.877  14.493  1.00151.25           C
ATOM   3266  O   MET D 414      40.767 -20.387  13.619  1.00151.25           O
ATOM   3267  N   VAL D 415      40.568 -21.314  15.656  1.00 79.32           N
ATOM   3268  CA  VAL D 415      41.992 -21.338  15.829  1.00 79.32           C
ATOM   3269  CB  VAL D 415      42.458 -20.790  17.140  1.00 79.32           C
ATOM   3270  CG1 VAL D 415      43.989 -20.920  17.187  1.00 79.32           C
ATOM   3271  CG2 VAL D 415      41.944 -19.350  17.286  1.00 79.32           C
ATOM   3272  C   VAL D 415      42.360 -22.777  15.825  1.00 79.32           C
ATOM   3273  O   VAL D 415      42.206 -23.468  16.833  1.00 79.32           O
ATOM   3274  N   TYR D 416      42.867 -23.265  14.676  1.00226.46           N
ATOM   3275  CA  TYR D 416      43.198 -24.653  14.604  1.00226.46           C
ATOM   3276  CB  TYR D 416      44.228 -25.078  15.660  1.00226.46           C
ATOM   3277  CG  TYR D 416      45.620 -24.916  15.172  1.00226.46           C
ATOM   3278  CD1 TYR D 416      46.073 -23.760  14.585  1.00226.46           C
ATOM   3279  CD2 TYR D 416      46.493 -25.958  15.365  1.00226.46           C
ATOM   3280  CE1 TYR D 416      47.379 -23.665  14.164  1.00226.46           C
ATOM   3281  CE2 TYR D 416      47.798 -25.868  14.950  1.00226.46           C
ATOM   3282  CZ  TYR D 416      48.240 -24.719  14.345  1.00226.46           C
ATOM   3283  OH  TYR D 416      49.580 -24.625  13.916  1.00226.46           O
ATOM   3284  C   TYR D 416      41.972 -25.429  14.925  1.00226.46           C
ATOM   3285  O   TYR D 416      40.939 -25.308  14.268  1.00226.46           O
ATOM   3286  N   ASN D 417      42.076 -26.226  16.008  1.00246.58           N
ATOM   3287  CA  ASN D 417      41.007 -27.081  16.440  1.00246.58           C
ATOM   3288  CB  ASN D 417      41.472 -28.526  16.625  1.00246.58           C
ATOM   3289  CG  ASN D 417      42.238 -28.939  15.402  1.00246.58           C
ATOM   3290  OD1 ASN D 417      43.461 -28.883  15.353  1.00246.58           O
ATOM   3291  ND2 ASN D 417      41.479 -29.365  14.374  1.00246.58           N
ATOM   3292  C   ASN D 417      40.695 -26.738  17.862  1.00246.58           C
ATOM   3293  O   ASN D 417      39.833 -27.373  18.471  1.00246.58           O
ATOM   3294  N   GLN D 418      41.472 -25.823  18.464  1.00256.06           N
ATOM   3295  CA  GLN D 418      41.251 -25.572  19.855  1.00256.06           C
ATOM   3296  CB  GLN D 418      42.467 -25.673  20.771  1.00256.06           C
ATOM   3297  CG  GLN D 418      43.743 -24.930  20.451  1.00256.06           C
ATOM   3298  CD  GLN D 418      44.674 -25.773  21.305  1.00256.06           C
ATOM   3299  OE1 GLN D 418      45.387 -25.274  22.170  1.00256.06           O
ATOM   3300  NE2 GLN D 418      44.618 -27.112  21.076  1.00256.06           N
ATOM   3301  C   GLN D 418      40.228 -24.584  20.314  1.00256.06           C
ATOM   3302  O   GLN D 418      39.696 -24.758  21.409  1.00256.06           O
ATOM   3303  N   GLY D 419      39.934 -23.518  19.551  1.00 41.14           N
ATOM   3304  CA  GLY D 419      38.975 -22.562  20.030  1.00 41.14           C
ATOM   3305  C   GLY D 419      38.745 -21.577  18.928  1.00 41.14           C
ATOM   3306  O   GLY D 419      39.035 -21.861  17.768  1.00 41.14           O
ATOM   3307  N   PHE D 420      38.204 -20.383  19.265  1.00 75.00           N
ATOM   3308  CA  PHE D 420      37.884 -19.448  18.225  1.00 75.00           C
ATOM   3309  CB  PHE D 420      36.449 -19.654  17.702  1.00 75.00           C
ATOM   3310  CG  PHE D 420      35.529 -19.527  18.872  1.00 75.00           C
ATOM   3311  CD1 PHE D 420      35.432 -20.548  19.791  1.00 75.00           C
ATOM   3312  CD2 PHE D 420      34.757 -18.404  19.051  1.00 75.00           C
ATOM   3313  CE1 PHE D 420      34.593 -20.454  20.878  1.00 75.00           C
ATOM   3314  CE2 PHE D 420      33.916 -18.303  20.133  1.00 75.00           C
ATOM   3315  CZ  PHE D 420      33.832 -19.324  21.049  1.00 75.00           C
ATOM   3316  C   PHE D 420      38.001 -18.040  18.723  1.00 75.00           C
ATOM   3317  O   PHE D 420      38.033 -17.776  19.925  1.00 75.00           O
ATOM   3318  N   GLU D 421      38.113 -17.087  17.772  1.00 94.58           N
ATOM   3319  CA  GLU D 421      38.132 -15.698  18.118  1.00 94.58           C
ATOM   3320  CB  GLU D 421      39.493 -15.012  17.927  1.00 94.58           C
ATOM   3321  CG  GLU D 421      39.485 -13.585  18.464  1.00 94.58           C
ATOM   3322  CD  GLU D 421      40.893 -13.023  18.374  1.00 94.58           C
ATOM   3323  OE1 GLU D 421      41.252 -12.457  17.305  1.00 94.58           O
ATOM   3324  OE2 GLU D 421      41.633 -13.148  19.378  1.00 94.58           O
ATOM   3325  C   GLU D 421      37.130 -15.019  17.236  1.00 94.58           C
ATOM   3326  O   GLU D 421      37.070 -15.274  16.031  1.00 94.58           O
ATOM   3327  N   ILE D 422      36.291 -14.151  17.838  1.00 57.54           N
ATOM   3328  CA  ILE D 422      35.284 -13.440  17.101  1.00 57.54           C
ATOM   3329  CB  ILE D 422      33.886 -13.753  17.565  1.00 57.54           C
ATOM   3330  CG1 ILE D 422      33.568 -15.246  17.397  1.00 57.54           C
ATOM   3331  CG2 ILE D 422      32.909 -12.828  16.822  1.00 57.54           C
ATOM   3332  CD1 ILE D 422      32.281 -15.662  18.106  1.00 57.54           C
ATOM   3333  C   ILE D 422      35.482 -11.983  17.372  1.00 57.54           C
ATOM   3334  O   ILE D 422      35.630 -11.575  18.523  1.00 57.54           O
ATOM   3335  N   VAL D 423      35.521 -11.156  16.309  1.00131.49           N
ATOM   3336  CA  VAL D 423      35.592  -9.740  16.514  1.00131.49           C
ATOM   3337  CB  VAL D 423      36.760  -9.088  15.832  1.00131.49           C
ATOM   3338  CG1 VAL D 423      38.041  -9.450  16.601  1.00131.49           C
ATOM   3339  CG2 VAL D 423      36.820  -9.614  14.395  1.00131.49           C
ATOM   3340  C   VAL D 423      34.298  -9.179  16.008  1.00131.49           C
ATOM   3341  O   VAL D 423      33.984  -9.268  14.821  1.00131.49           O
ATOM   3342  N   LEU D 424      33.495  -8.604  16.924  1.00118.72           N
ATOM   3343  CA  LEU D 424      32.207  -8.115  16.529  1.00118.72           C
ATOM   3344  CB  LEU D 424      31.099  -9.150  16.783  1.00118.72           C
ATOM   3345  CG  LEU D 424      29.692  -8.676  16.387  1.00118.72           C
ATOM   3346  CD1 LEU D 424      29.503  -8.709  14.864  1.00118.72           C
ATOM   3347  CD2 LEU D 424      28.601  -9.429  17.149  1.00118.72           C
ATOM   3348  C   LEU D 424      31.871  -6.960  17.421  1.00118.72           C
ATOM   3349  O   LEU D 424      32.096  -7.014  18.629  1.00118.72           O
ATOM   3350  N   ALA D 425      31.316  -5.881  16.832  1.00231.46           N
ATOM   3351  CA  ALA D 425      30.841  -4.743  17.567  1.00231.46           C
ATOM   3352  CB  ALA D 425      29.546  -5.025  18.349  1.00231.46           C
ATOM   3353  C   ALA D 425      31.871  -4.221  18.530  1.00231.46           C
ATOM   3354  O   ALA D 425      31.549  -3.911  19.677  1.00231.46           O
ATOM   3355  N   GLY D 426      33.141  -4.114  18.097  1.00 61.98           N
ATOM   3356  CA  GLY D 426      34.149  -3.485  18.906  1.00 61.98           C
ATOM   3357  C   GLY D 426      34.620  -4.368  20.025  1.00 61.98           C
ATOM   3358  O   GLY D 426      35.318  -3.892  20.921  1.00 61.98           O
ATOM   3359  N   ARG D 427      34.254  -5.664  20.031  1.00159.81           N
ATOM   3360  CA  ARG D 427      34.758  -6.511  21.076  1.00159.81           C
ATOM   3361  CB  ARG D 427      33.764  -6.820  22.208  1.00159.81           C
ATOM   3362  CG  ARG D 427      32.444  -7.446  21.773  1.00159.81           C
ATOM   3363  CD  ARG D 427      31.426  -6.390  21.333  1.00159.81           C
ATOM   3364  NE  ARG D 427      30.072  -6.982  21.503  1.00159.81           N
ATOM   3365  CZ  ARG D 427      29.148  -6.295  22.239  1.00159.81           C
ATOM   3366  NH1 ARG D 427      29.461  -5.077  22.772  1.00159.81           N
ATOM   3367  NH2 ARG D 427      27.911  -6.829  22.459  1.00159.81           N
ATOM   3368  C   ARG D 427      35.252  -7.791  20.490  1.00159.81           C
ATOM   3369  O   ARG D 427      34.810  -8.210  19.422  1.00159.81           O
ATOM   3370  N   LYS D 428      36.231  -8.430  21.166  1.00170.59           N
ATOM   3371  CA  LYS D 428      36.730  -9.674  20.663  1.00170.59           C
ATOM   3372  CB  LYS D 428      38.191  -9.638  20.180  1.00170.59           C
ATOM   3373  CG  LYS D 428      39.173  -8.894  21.074  1.00170.59           C
ATOM   3374  CD  LYS D 428      40.617  -9.118  20.621  1.00170.59           C
ATOM   3375  CE  LYS D 428      40.832  -8.882  19.123  1.00170.59           C
ATOM   3376  NZ  LYS D 428      41.408  -7.542  18.885  1.00170.59           N
ATOM   3377  C   LYS D 428      36.502 -10.750  21.681  1.00170.59           C
ATOM   3378  O   LYS D 428      36.728 -10.553  22.875  1.00170.59           O
ATOM   3379  N   TYR D 429      36.027 -11.927  21.208  1.00 74.37           N
ATOM   3380  CA  TYR D 429      35.691 -13.032  22.064  1.00 74.37           C
ATOM   3381  CB  TYR D 429      34.379 -13.763  21.717  1.00 74.37           C
ATOM   3382  CG  TYR D 429      33.202 -12.863  21.689  1.00 74.37           C
ATOM   3383  CD1 TYR D 429      32.594 -12.444  22.845  1.00 74.37           C
ATOM   3384  CD2 TYR D 429      32.694 -12.472  20.476  1.00 74.37           C
ATOM   3385  CE1 TYR D 429      31.497 -11.622  22.791  1.00 74.37           C
ATOM   3386  CE2 TYR D 429      31.596 -11.653  20.415  1.00 74.37           C
ATOM   3387  CZ  TYR D 429      31.000 -11.229  21.575  1.00 74.37           C
ATOM   3388  OH  TYR D 429      29.872 -10.387  21.512  1.00 74.37           O
ATOM   3389  C   TYR D 429      36.683 -14.122  21.796  1.00 74.37           C
ATOM   3390  O   TYR D 429      36.975 -14.429  20.640  1.00 74.37           O
ATOM   3391  N   PHE D 430      37.238 -14.727  22.869  1.00125.98           N
ATOM   3392  CA  PHE D 430      38.125 -15.845  22.706  1.00125.98           C
ATOM   3393  CB  PHE D 430      39.619 -15.461  22.726  1.00125.98           C
ATOM   3394  CG  PHE D 430      40.438 -16.697  22.930  1.00125.98           C
ATOM   3395  CD1 PHE D 430      40.527 -17.675  21.964  1.00125.98           C
ATOM   3396  CD2 PHE D 430      41.093 -16.898  24.123  1.00125.98           C
ATOM   3397  CE1 PHE D 430      41.278 -18.808  22.175  1.00125.98           C
ATOM   3398  CE2 PHE D 430      41.848 -18.026  24.341  1.00125.98           C
ATOM   3399  CZ  PHE D 430      41.944 -18.985  23.363  1.00125.98           C
ATOM   3400  C   PHE D 430      37.878 -16.859  23.779  1.00125.98           C
ATOM   3401  O   PHE D 430      37.652 -16.520  24.939  1.00125.98           O
ATOM   3402  N   ALA D 431      37.905 -18.152  23.397  1.00 61.50           N
ATOM   3403  CA  ALA D 431      37.687 -19.209  24.341  1.00 61.50           C
ATOM   3404  CB  ALA D 431      36.211 -19.334  24.729  1.00 61.50           C
ATOM   3405  C   ALA D 431      38.109 -20.498  23.696  1.00 61.50           C
ATOM   3406  O   ALA D 431      38.101 -20.624  22.471  1.00 61.50           O
ATOM   3407  N   PHE D 432      38.498 -21.499  24.517  1.00128.20           N
ATOM   3408  CA  PHE D 432      38.874 -22.780  23.983  1.00128.20           C
ATOM   3409  CB  PHE D 432      39.992 -23.532  24.738  1.00128.20           C
ATOM   3410  CG  PHE D 432      41.310 -22.848  24.599  1.00128.20           C
ATOM   3411  CD1 PHE D 432      41.989 -22.894  23.405  1.00128.20           C
ATOM   3412  CD2 PHE D 432      41.866 -22.154  25.650  1.00128.20           C
ATOM   3413  CE1 PHE D 432      43.204 -22.271  23.262  1.00128.20           C
ATOM   3414  CE2 PHE D 432      43.083 -21.530  25.515  1.00128.20           C
ATOM   3415  CZ  PHE D 432      43.754 -21.589  24.319  1.00128.20           C
ATOM   3416  C   PHE D 432      37.672 -23.668  24.097  1.00128.20           C
ATOM   3417  O   PHE D 432      36.822 -23.468  24.963  1.00128.20           O
ATOM   3418  N   SER D 433      37.565 -24.679  23.212  1.00 85.27           N
ATOM   3419  CA  SER D 433      36.435 -25.571  23.251  1.00 85.27           C
ATOM   3420  CB  SER D 433      36.417 -26.593  22.099  1.00 85.27           C
ATOM   3421  OG  SER D 433      35.269 -27.421  22.197  1.00 85.27           O
ATOM   3422  C   SER D 433      36.513 -26.348  24.539  1.00 85.27           C
ATOM   3423  O   SER D 433      37.597 -26.631  25.048  1.00 85.27           O
ATOM   3424  N   LYS D 434      35.335 -26.727  25.083  1.00114.81           N
ATOM   3425  CA  LYS D 434      35.232 -27.375  26.363  1.00114.81           C
ATOM   3426  CB  LYS D 434      33.813 -27.327  26.959  1.00114.81           C
ATOM   3427  CG  LYS D 434      33.708 -27.897  28.377  1.00114.81           C
ATOM   3428  CD  LYS D 434      32.415 -27.530  29.107  1.00114.81           C
ATOM   3429  CE  LYS D 434      32.461 -26.170  29.809  1.00114.81           C
ATOM   3430  NZ  LYS D 434      33.644 -26.086  30.693  1.00114.81           N
ATOM   3431  C   LYS D 434      35.654 -28.806  26.305  1.00114.81           C
ATOM   3432  O   LYS D 434      35.483 -29.506  25.308  1.00114.81           O
ATOM   3433  N   TYR D 435      36.280 -29.250  27.408  1.00160.21           N
ATOM   3434  CA  TYR D 435      36.733 -30.595  27.542  1.00160.21           C
ATOM   3435  CB  TYR D 435      38.030 -30.733  26.721  1.00160.21           C
ATOM   3436  CG  TYR D 435      39.084 -31.470  27.429  1.00160.21           C
ATOM   3437  CD1 TYR D 435      39.176 -32.840  27.414  1.00160.21           C
ATOM   3438  CD2 TYR D 435      40.013 -30.719  28.099  1.00160.21           C
ATOM   3439  CE1 TYR D 435      40.196 -33.459  28.095  1.00160.21           C
ATOM   3440  CE2 TYR D 435      41.030 -31.332  28.779  1.00160.21           C
ATOM   3441  CZ  TYR D 435      41.120 -32.704  28.779  1.00160.21           C
ATOM   3442  OH  TYR D 435      42.169 -33.337  29.478  1.00160.21           O
ATOM   3443  C   TYR D 435      36.844 -30.886  29.008  1.00160.21           C
ATOM   3444  O   TYR D 435      37.187 -30.004  29.793  1.00160.21           O
ATOM   3445  N   VAL D 436      36.510 -32.121  29.439  1.00105.94           N
ATOM   3446  CA  VAL D 436      36.622 -32.387  30.845  1.00105.94           C
ATOM   3447  CB  VAL D 436      35.327 -32.325  31.592  1.00105.94           C
ATOM   3448  CG1 VAL D 436      34.469 -33.529  31.166  1.00105.94           C
ATOM   3449  CG2 VAL D 436      35.641 -32.277  33.099  1.00105.94           C
ATOM   3450  C   VAL D 436      37.108 -33.778  31.027  1.00105.94           C
ATOM   3451  O   VAL D 436      36.840 -34.662  30.215  1.00105.94           O
ATOM   3452  N   LYS D 437      37.859 -34.027  32.110  1.00142.87           N
ATOM   3453  CA  LYS D 437      38.195 -35.400  32.262  1.00142.87           C
ATOM   3454  CB  LYS D 437      39.698 -35.739  32.132  1.00142.87           C
ATOM   3455  CG  LYS D 437      40.686 -34.880  32.922  1.00142.87           C
ATOM   3456  CD  LYS D 437      40.817 -35.234  34.401  1.00142.87           C
ATOM   3457  CE  LYS D 437      42.056 -34.608  35.049  1.00142.87           C
ATOM   3458  NZ  LYS D 437      42.072 -34.896  36.499  1.00142.87           N
ATOM   3459  C   LYS D 437      37.569 -35.927  33.511  1.00142.87           C
ATOM   3460  O   LYS D 437      37.762 -35.414  34.615  1.00142.87           O
ATOM   3461  N   HIS D 438      36.762 -36.985  33.300  1.00 64.97           N
ATOM   3462  CA  HIS D 438      36.038 -37.737  34.281  1.00 64.97           C
ATOM   3463  ND1 HIS D 438      34.367 -40.424  35.448  1.00 64.97           N
ATOM   3464  CG  HIS D 438      34.136 -39.464  34.488  0.00 64.97           C
ATOM   3465  CB  HIS D 438      35.197 -38.847  33.621  0.00 64.97           C
ATOM   3466  NE2 HIS D 438      32.175 -40.043  35.447  1.00 64.97           N
ATOM   3467  CD2 HIS D 438      32.792 -39.244  34.500  1.00 64.97           C
ATOM   3468  CE1 HIS D 438      33.161 -40.734  35.990  1.00 64.97           C
ATOM   3469  C   HIS D 438      37.104 -38.373  35.107  1.00 64.97           C
ATOM   3470  O   HIS D 438      36.929 -38.632  36.295  1.00 64.97           O
ATOM   3471  N   GLY D 439      38.266 -38.588  34.462  1.00 67.43           N
ATOM   3472  CA  GLY D 439      39.433 -39.196  35.024  1.00 67.43           C
ATOM   3473  C   GLY D 439      39.811 -40.283  34.068  1.00 67.43           C
ATOM   3474  O   GLY D 439      40.889 -40.266  33.492  1.00 67.43           O
ATOM   3475  N   SER D 440      38.910 -41.257  33.861  1.00197.94           N
ATOM   3476  CA  SER D 440      39.206 -42.256  32.890  1.00197.94           C
ATOM   3477  CB  SER D 440      38.230 -43.446  32.918  1.00197.94           C
ATOM   3478  OG  SER D 440      38.569 -44.354  31.881  0.00197.94           O
ATOM   3479  C   SER D 440      39.045 -41.636  31.559  1.00197.94           C
ATOM   3480  O   SER D 440      39.838 -41.856  30.648  1.00197.94           O
ATOM   3481  N   LYS D 441      38.012 -40.793  31.428  1.00124.21           N
ATOM   3482  CA  LYS D 441      37.710 -40.379  30.097  1.00124.21           C
ATOM   3483  CB  LYS D 441      36.275 -40.765  29.718  1.00124.21           C
ATOM   3484  CG  LYS D 441      35.866 -40.442  28.283  1.00124.21           C
ATOM   3485  CD  LYS D 441      34.547 -41.100  27.894  0.00124.21           C
ATOM   3486  CE  LYS D 441      33.376 -40.646  28.762  0.00124.21           C
ATOM   3487  NZ  LYS D 441      32.166 -41.431  28.436  0.00124.21           N
ATOM   3488  C   LYS D 441      37.842 -38.901  29.927  1.00124.21           C
ATOM   3489  O   LYS D 441      37.581 -38.107  30.829  1.00124.21           O
ATOM   3490  N   VAL D 442      38.301 -38.515  28.725  1.00131.02           N
ATOM   3491  CA  VAL D 442      38.343 -37.142  28.351  1.00131.02           C
ATOM   3492  CB  VAL D 442      39.628 -36.704  27.731  1.00131.02           C
ATOM   3493  CG1 VAL D 442      40.682 -36.536  28.829  1.00131.02           C
ATOM   3494  CG2 VAL D 442      40.002 -37.763  26.680  1.00131.02           C
ATOM   3495  C   VAL D 442      37.291 -36.972  27.318  1.00131.02           C
ATOM   3496  O   VAL D 442      37.268 -37.672  26.305  1.00131.02           O
ATOM   3497  N   THR D 443      36.370 -36.036  27.581  1.00132.15           N
ATOM   3498  CA  THR D 443      35.335 -35.770  26.639  1.00132.15           C
ATOM   3499  CB  THR D 443      33.952 -35.889  27.208  1.00132.15           C
ATOM   3500  OG1 THR D 443      33.850 -35.119  28.390  1.00132.15           O
ATOM   3501  CG2 THR D 443      33.655 -37.360  27.509  1.00132.15           C
ATOM   3502  C   THR D 443      35.499 -34.369  26.192  1.00132.15           C
ATOM   3503  O   THR D 443      35.824 -33.472  26.970  1.00132.15           O
ATOM   3504  N   SER D 444      35.289 -34.154  24.889  1.00 56.08           N
ATOM   3505  CA  SER D 444      35.398 -32.827  24.387  1.00 56.08           C
ATOM   3506  CB  SER D 444      36.345 -32.716  23.182  1.00 56.08           C
ATOM   3507  OG  SER D 444      37.657 -33.077  23.584  1.00 56.08           O
ATOM   3508  C   SER D 444      34.026 -32.445  23.950  1.00 56.08           C
ATOM   3509  O   SER D 444      33.251 -33.292  23.506  1.00 56.08           O
ATOM   3510  N   MET D 445      33.672 -31.157  24.132  1.00124.13           N
ATOM   3511  CA  MET D 445      32.392 -30.690  23.698  1.00124.13           C
ATOM   3512  CB  MET D 445      31.497 -30.189  24.844  1.00124.13           C
ATOM   3513  CG  MET D 445      31.080 -31.292  25.817  1.00124.13           C
ATOM   3514  SD  MET D 445      29.984 -32.560  25.107  1.00124.13           S
ATOM   3515  CE  MET D 445      29.765 -33.458  26.672  1.00124.13           C
ATOM   3516  C   MET D 445      32.647 -29.526  22.798  1.00124.13           C
ATOM   3517  O   MET D 445      33.009 -28.439  23.244  1.00124.13           O
ATOM   3518  N   CYS D 446      32.469 -29.749  21.489  1.00 82.52           N
ATOM   3519  CA  CYS D 446      32.661 -28.753  20.477  1.00 82.52           C
ATOM   3520  CB  CYS D 446      32.707 -29.361  19.071  1.00 82.52           C
ATOM   3521  SG  CYS D 446      34.116 -30.496  18.945  1.00 82.52           S
ATOM   3522  C   CYS D 446      31.535 -27.774  20.566  1.00 82.52           C
ATOM   3523  O   CYS D 446      31.583 -26.689  19.989  1.00 82.52           O
ATOM   3524  N   ASP D 447      30.454 -28.229  21.218  1.00159.99           N
ATOM   3525  CA  ASP D 447      29.226 -27.556  21.518  1.00159.99           C
ATOM   3526  CB  ASP D 447      28.298 -28.572  22.222  1.00159.99           C
ATOM   3527  CG  ASP D 447      26.974 -27.951  22.611  1.00159.99           C
ATOM   3528  OD1 ASP D 447      26.766 -26.768  22.250  1.00159.99           O
ATOM   3529  OD2 ASP D 447      26.158 -28.643  23.280  1.00159.99           O
ATOM   3530  C   ASP D 447      29.476 -26.426  22.479  1.00159.99           C
ATOM   3531  O   ASP D 447      28.862 -25.366  22.363  1.00159.99           O
ATOM   3532  N   GLN D 448      30.376 -26.616  23.466  1.00117.31           N
ATOM   3533  CA  GLN D 448      30.542 -25.599  24.470  1.00117.31           C
ATOM   3534  CB  GLN D 448      30.254 -26.016  25.927  1.00117.31           C
ATOM   3535  CG  GLN D 448      28.903 -26.669  26.214  1.00117.31           C
ATOM   3536  CD  GLN D 448      29.214 -28.095  26.637  1.00117.31           C
ATOM   3537  OE1 GLN D 448      28.322 -28.918  26.815  1.00117.31           O
ATOM   3538  NE2 GLN D 448      30.525 -28.392  26.836  1.00117.31           N
ATOM   3539  C   GLN D 448      31.958 -25.134  24.525  1.00117.31           C
ATOM   3540  O   GLN D 448      32.821 -25.570  23.764  1.00117.31           O
ATOM   3541  N   THR D 449      32.213 -24.190  25.457  1.00131.22           N
ATOM   3542  CA  THR D 449      33.535 -23.657  25.603  1.00131.22           C
ATOM   3543  CB  THR D 449      33.692 -22.326  24.925  1.00131.22           C
ATOM   3544  OG1 THR D 449      34.936 -21.735  25.250  1.00131.22           O
ATOM   3545  CG2 THR D 449      32.528 -21.413  25.296  1.00131.22           C
ATOM   3546  C   THR D 449      33.947 -23.583  27.046  1.00131.22           C
ATOM   3547  O   THR D 449      33.140 -23.711  27.964  1.00131.22           O
ATOM   3548  N   GLN D 450      35.273 -23.446  27.253  1.00150.85           N
ATOM   3549  CA  GLN D 450      35.916 -23.249  28.519  1.00150.85           C
ATOM   3550  CB  GLN D 450      37.460 -23.303  28.388  1.00150.85           C
ATOM   3551  CG  GLN D 450      38.262 -22.904  29.637  1.00150.85           C
ATOM   3552  CD  GLN D 450      39.752 -22.804  29.286  1.00150.85           C
ATOM   3553  OE1 GLN D 450      40.525 -22.168  30.001  1.00150.85           O
ATOM   3554  NE2 GLN D 450      40.171 -23.445  28.161  1.00150.85           N
ATOM   3555  C   GLN D 450      35.590 -21.836  28.862  1.00150.85           C
ATOM   3556  O   GLN D 450      35.012 -21.112  28.054  1.00150.85           O
ATOM   3557  N   LEU D 451      35.912 -21.409  30.094  1.00 54.94           N
ATOM   3558  CA  LEU D 451      35.665 -20.032  30.398  1.00 54.94           C
ATOM   3559  CB  LEU D 451      35.982 -19.652  31.853  1.00 54.94           C
ATOM   3560  CG  LEU D 451      35.789 -18.156  32.154  1.00 54.94           C
ATOM   3561  CD1 LEU D 451      34.346 -17.707  31.888  1.00 54.94           C
ATOM   3562  CD2 LEU D 451      36.274 -17.809  33.570  1.00 54.94           C
ATOM   3563  C   LEU D 451      36.571 -19.252  29.497  1.00 54.94           C
ATOM   3564  O   LEU D 451      37.755 -19.567  29.384  1.00 54.94           O
ATOM   3565  N   GLY D 452      36.029 -18.209  28.831  1.00 47.81           N
ATOM   3566  CA  GLY D 452      36.806 -17.467  27.884  1.00 47.81           C
ATOM   3567  C   GLY D 452      36.866 -16.024  28.275  1.00 47.81           C
ATOM   3568  O   GLY D 452      36.299 -15.608  29.287  1.00 47.81           O
ATOM   3569  N   TRP D 453      37.575 -15.221  27.446  1.00 93.93           N
ATOM   3570  CA  TRP D 453      37.786 -13.835  27.744  1.00 93.93           C
ATOM   3571  CB  TRP D 453      39.279 -13.474  27.738  1.00 93.93           C
ATOM   3572  CG  TRP D 453      40.114 -14.304  28.683  1.00 93.93           C
ATOM   3573  CD2 TRP D 453      40.625 -15.603  28.345  1.00 93.93           C
ATOM   3574  CD1 TRP D 453      40.537 -14.042  29.953  1.00 93.93           C
ATOM   3575  NE1 TRP D 453      41.286 -15.095  30.424  1.00 93.93           N
ATOM   3576  CE2 TRP D 453      41.349 -16.063  29.443  1.00 93.93           C
ATOM   3577  CE3 TRP D 453      40.503 -16.350  27.208  1.00 93.93           C
ATOM   3578  CZ2 TRP D 453      41.962 -17.283  29.423  1.00 93.93           C
ATOM   3579  CZ3 TRP D 453      41.123 -17.579  27.190  1.00 93.93           C
ATOM   3580  CH2 TRP D 453      41.840 -18.037  28.277  1.00 93.93           C
ATOM   3581  C   TRP D 453      37.163 -13.006  26.659  1.00 93.93           C
ATOM   3582  O   TRP D 453      37.315 -13.292  25.472  1.00 93.93           O
ATOM   3583  N   ALA D 454      36.429 -11.944  27.048  1.00 48.27           N
ATOM   3584  CA  ALA D 454      35.870 -11.048  26.079  1.00 48.27           C
ATOM   3585  CB  ALA D 454      34.334 -11.141  25.980  1.00 48.27           C
ATOM   3586  C   ALA D 454      36.228  -9.669  26.539  1.00 48.27           C
ATOM   3587  O   ALA D 454      36.125  -9.359  27.725  1.00 48.27           O
ATOM   3588  N   HIS D 455      36.703  -8.810  25.614  1.00 74.67           N
ATOM   3589  CA  HIS D 455      37.019  -7.459  25.979  1.00 74.67           C
ATOM   3590  ND1 HIS D 455      40.150  -8.998  26.047  1.00 74.67           N
ATOM   3591  CG  HIS D 455      39.583  -7.750  25.897  1.00 74.67           C
ATOM   3592  CB  HIS D 455      38.390  -7.270  26.670  1.00 74.67           C
ATOM   3593  NE2 HIS D 455      41.366  -7.923  24.528  1.00 74.67           N
ATOM   3594  CD2 HIS D 455      40.337  -7.108  24.964  1.00 74.67           C
ATOM   3595  CE1 HIS D 455      41.213  -9.047  25.206  1.00 74.67           C
ATOM   3596  C   HIS D 455      36.962  -6.625  24.739  1.00 74.67           C
ATOM   3597  O   HIS D 455      37.014  -7.143  23.625  1.00 74.67           O
ATOM   3598  N   SER D 456      36.843  -5.293  24.901  1.00 39.04           N
ATOM   3599  CA  SER D 456      36.739  -4.440  23.753  1.00 39.04           C
ATOM   3600  CB  SER D 456      36.491  -2.962  24.102  1.00 39.04           C
ATOM   3601  OG  SER D 456      37.603  -2.439  24.814  1.00 39.04           O
ATOM   3602  C   SER D 456      38.033  -4.524  23.009  1.00 39.04           C
ATOM   3603  O   SER D 456      39.038  -4.999  23.532  1.00 39.04           O
ATOM   3604  N   THR D 457      38.037  -4.030  21.756  1.00112.57           N
ATOM   3605  CA  THR D 457      39.184  -4.126  20.895  1.00112.57           C
ATOM   3606  CB  THR D 457      38.963  -3.551  19.527  1.00112.57           C
ATOM   3607  OG1 THR D 457      37.902  -4.231  18.872  1.00112.57           O
ATOM   3608  CG2 THR D 457      40.263  -3.705  18.721  1.00112.57           C
ATOM   3609  C   THR D 457      40.354  -3.413  21.511  1.00112.57           C
ATOM   3610  O   THR D 457      41.503  -3.749  21.233  1.00112.57           O
ATOM   3611  N   ASP D 458      40.094  -2.362  22.306  1.00 76.85           N
ATOM   3612  CA  ASP D 458      41.112  -1.581  22.965  1.00 76.85           C
ATOM   3613  CB  ASP D 458      40.540  -0.318  23.635  1.00 76.85           C
ATOM   3614  CG  ASP D 458      39.967   0.613  22.575  1.00 76.85           C
ATOM   3615  OD1 ASP D 458      40.679   0.893  21.576  1.00 76.85           O
ATOM   3616  OD2 ASP D 458      38.807   1.069  22.764  1.00 76.85           O
ATOM   3617  C   ASP D 458      41.773  -2.359  24.074  1.00 76.85           C
ATOM   3618  O   ASP D 458      42.917  -2.075  24.418  1.00 76.85           O
ATOM   3619  N   ASN D 459      41.070  -3.357  24.644  1.00154.83           N
ATOM   3620  CA  ASN D 459      41.415  -4.157  25.799  1.00154.83           C
ATOM   3621  CB  ASN D 459      42.785  -4.901  25.800  1.00154.83           C
ATOM   3622  CG  ASN D 459      44.027  -4.027  25.963  1.00154.83           C
ATOM   3623  OD1 ASN D 459      44.728  -3.746  24.993  1.00154.83           O
ATOM   3624  ND2 ASN D 459      44.342  -3.613  27.219  1.00154.83           N
ATOM   3625  C   ASN D 459      41.210  -3.414  27.096  1.00154.83           C
ATOM   3626  O   ASN D 459      41.846  -3.713  28.106  1.00154.83           O
ATOM   3627  N   SER D 460      40.302  -2.412  27.100  1.00101.21           N
ATOM   3628  CA  SER D 460      39.947  -1.672  28.290  1.00101.21           C
ATOM   3629  CB  SER D 460      39.212  -0.361  27.967  1.00101.21           C
ATOM   3630  OG  SER D 460      40.070   0.515  27.250  1.00101.21           O
ATOM   3631  C   SER D 460      39.063  -2.468  29.224  1.00101.21           C
ATOM   3632  O   SER D 460      39.461  -2.799  30.341  1.00101.21           O
ATOM   3633  N   ASN D 461      37.832  -2.815  28.776  1.00 53.60           N
ATOM   3634  CA  ASN D 461      36.884  -3.506  29.613  1.00 53.60           C
ATOM   3635  CB  ASN D 461      35.433  -3.026  29.428  1.00 53.60           C
ATOM   3636  CG  ASN D 461      35.319  -1.611  29.981  1.00 53.60           C
ATOM   3637  OD1 ASN D 461      35.747  -1.332  31.100  1.00 53.60           O
ATOM   3638  ND2 ASN D 461      34.728  -0.690  29.174  1.00 53.60           N
ATOM   3639  C   ASN D 461      36.917  -4.960  29.258  1.00 53.60           C
ATOM   3640  O   ASN D 461      36.919  -5.324  28.083  1.00 53.60           O
ATOM   3641  N   TRP D 462      36.929  -5.816  30.303  1.00110.11           N
ATOM   3642  CA  TRP D 462      37.062  -7.246  30.213  1.00110.11           C
ATOM   3643  CB  TRP D 462      38.296  -7.739  30.948  1.00110.11           C
ATOM   3644  CG  TRP D 462      39.546  -7.356  30.241  1.00110.11           C
ATOM   3645  CD2 TRP D 462      40.524  -8.308  29.830  1.00110.11           C
ATOM   3646  CD1 TRP D 462      40.011  -6.125  29.885  1.00110.11           C
ATOM   3647  NE1 TRP D 462      41.218  -6.251  29.260  1.00110.11           N
ATOM   3648  CE2 TRP D 462      41.545  -7.588  29.231  1.00110.11           C
ATOM   3649  CE3 TRP D 462      40.566  -9.667  29.954  1.00110.11           C
ATOM   3650  CZ2 TRP D 462      42.630  -8.226  28.749  1.00110.11           C
ATOM   3651  CZ3 TRP D 462      41.668 -10.313  29.449  1.00110.11           C
ATOM   3652  CH2 TRP D 462      42.682  -9.600  28.859  1.00110.11           C
ATOM   3653  C   TRP D 462      35.946  -7.911  30.946  1.00110.11           C
ATOM   3654  O   TRP D 462      35.333  -7.323  31.835  1.00110.11           O
ATOM   3655  N   GLN D 463      35.686  -9.186  30.583  1.00146.37           N
ATOM   3656  CA  GLN D 463      34.639  -9.956  31.188  1.00146.37           C
ATOM   3657  CB  GLN D 463      33.308  -9.701  30.468  1.00146.37           C
ATOM   3658  CG  GLN D 463      33.037  -8.236  30.112  1.00146.37           C
ATOM   3659  CD  GLN D 463      32.115  -7.591  31.126  1.00146.37           C
ATOM   3660  OE1 GLN D 463      31.670  -8.235  32.075  1.00146.37           O
ATOM   3661  NE2 GLN D 463      31.794  -6.291  30.902  1.00146.37           N
ATOM   3662  C   GLN D 463      34.971 -11.399  30.893  1.00146.37           C
ATOM   3663  O   GLN D 463      35.774 -11.681  30.004  1.00146.37           O
ATOM   3664  N   CYS D 464      34.360 -12.357  31.625  1.00 50.24           N
ATOM   3665  CA  CYS D 464      34.575 -13.764  31.380  1.00 50.24           C
ATOM   3666  CB  CYS D 464      34.963 -14.536  32.654  1.00 50.24           C
ATOM   3667  SG  CYS D 464      36.546 -13.929  33.296  1.00 50.24           S
ATOM   3668  C   CYS D 464      33.277 -14.317  30.872  1.00 50.24           C
ATOM   3669  O   CYS D 464      32.212 -13.824  31.241  1.00 50.24           O
ATOM   3670  N   TYR D 465      33.321 -15.329  29.975  1.00100.22           N
ATOM   3671  CA  TYR D 465      32.072 -15.821  29.473  1.00100.22           C
ATOM   3672  CB  TYR D 465      31.644 -15.086  28.198  1.00100.22           C
ATOM   3673  CG  TYR D 465      32.248 -15.747  27.016  1.00100.22           C
ATOM   3674  CD1 TYR D 465      33.601 -15.877  26.826  1.00100.22           C
ATOM   3675  CD2 TYR D 465      31.407 -16.311  26.096  1.00100.22           C
ATOM   3676  CE1 TYR D 465      34.086 -16.510  25.706  1.00100.22           C
ATOM   3677  CE2 TYR D 465      31.876 -16.943  24.975  1.00100.22           C
ATOM   3678  CZ  TYR D 465      33.228 -17.039  24.775  1.00100.22           C
ATOM   3679  OH  TYR D 465      33.731 -17.685  23.628  1.00100.22           O
ATOM   3680  C   TYR D 465      32.201 -17.285  29.161  1.00100.22           C
ATOM   3681  O   TYR D 465      33.296 -17.840  29.095  1.00100.22           O
ATOM   3682  N   TYR D 466      31.041 -17.946  28.981  1.00183.53           N
ATOM   3683  CA  TYR D 466      30.920 -19.342  28.668  1.00183.53           C
ATOM   3684  CB  TYR D 466      30.299 -20.069  29.884  1.00183.53           C
ATOM   3685  CG  TYR D 466      29.694 -21.401  29.603  1.00183.53           C
ATOM   3686  CD1 TYR D 466      30.438 -22.556  29.667  1.00183.53           C
ATOM   3687  CD2 TYR D 466      28.353 -21.489  29.304  1.00183.53           C
ATOM   3688  CE1 TYR D 466      29.848 -23.775  29.420  1.00183.53           C
ATOM   3689  CE2 TYR D 466      27.759 -22.704  29.058  1.00183.53           C
ATOM   3690  CZ  TYR D 466      28.510 -23.850  29.115  1.00183.53           C
ATOM   3691  OH  TYR D 466      27.903 -25.097  28.864  1.00183.53           O
ATOM   3692  C   TYR D 466      29.993 -19.384  27.498  1.00183.53           C
ATOM   3693  O   TYR D 466      29.017 -18.640  27.460  1.00183.53           O
ATOM   3694  N   ALA D 467      30.275 -20.231  26.491  1.00 42.68           N
ATOM   3695  CA  ALA D 467      29.417 -20.253  25.340  1.00 42.68           C
ATOM   3696  CB  ALA D 467      30.114 -19.813  24.040  1.00 42.68           C
ATOM   3697  C   ALA D 467      28.897 -21.636  25.111  1.00 42.68           C
ATOM   3698  O   ALA D 467      29.566 -22.628  25.393  1.00 42.68           O
ATOM   3699  N   THR D 468      27.645 -21.718  24.614  1.00 39.65           N
ATOM   3700  CA  THR D 468      27.043 -22.971  24.260  1.00 39.65           C
ATOM   3701  CB  THR D 468      25.904 -23.372  25.150  1.00 39.65           C
ATOM   3702  OG1 THR D 468      26.342 -23.465  26.497  1.00 39.65           O
ATOM   3703  CG2 THR D 468      25.359 -24.730  24.675  1.00 39.65           C
ATOM   3704  C   THR D 468      26.462 -22.771  22.899  1.00 39.65           C
ATOM   3705  O   THR D 468      25.901 -21.713  22.618  1.00 39.65           O
ATOM   3706  N   LYS D 469      26.577 -23.773  22.003  1.00147.70           N
ATOM   3707  CA  LYS D 469      26.000 -23.551  20.709  1.00147.70           C
ATOM   3708  CB  LYS D 469      26.715 -24.272  19.555  1.00147.70           C
ATOM   3709  CG  LYS D 469      26.776 -25.790  19.684  1.00147.70           C
ATOM   3710  CD  LYS D 469      27.342 -26.457  18.427  1.00147.70           C
ATOM   3711  CE  LYS D 469      27.485 -27.976  18.540  1.00147.70           C
ATOM   3712  NZ  LYS D 469      26.162 -28.626  18.408  1.00147.70           N
ATOM   3713  C   LYS D 469      24.581 -23.990  20.782  1.00147.70           C
ATOM   3714  O   LYS D 469      24.262 -25.170  20.640  1.00147.70           O
ATOM   3715  N   MET D 470      23.698 -23.043  21.149  1.00204.75           N
ATOM   3716  CA  MET D 470      22.319 -23.399  21.269  1.00204.75           C
ATOM   3717  CB  MET D 470      21.474 -22.370  22.038  1.00204.75           C
ATOM   3718  CG  MET D 470      20.224 -22.976  22.690  1.00204.75           C
ATOM   3719  SD  MET D 470      19.115 -23.917  21.596  1.00204.75           S
ATOM   3720  CE  MET D 470      18.411 -22.480  20.738  1.00204.75           C
ATOM   3721  C   MET D 470      21.683 -23.558  19.955  1.00204.75           C
ATOM   3722  O   MET D 470      21.289 -24.650  19.574  1.00204.75           O
ATOM   3723  N   HIS D 471      21.656 -22.486  19.153  1.00158.06           N
ATOM   3724  CA  HIS D 471      20.974 -22.725  17.932  1.00158.06           C
ATOM   3725  ND1 HIS D 471      17.887 -21.533  17.714  1.00158.06           N
ATOM   3726  CG  HIS D 471      19.135 -20.995  17.941  1.00158.06           C
ATOM   3727  CB  HIS D 471      20.380 -21.477  17.253  1.00158.06           C
ATOM   3728  NE2 HIS D 471      17.619 -19.928  19.231  1.00158.06           N
ATOM   3729  CD2 HIS D 471      18.953 -20.015  18.871  1.00158.06           C
ATOM   3730  CE1 HIS D 471      17.018 -20.859  18.511  1.00158.06           C
ATOM   3731  C   HIS D 471      22.019 -23.325  17.106  1.00158.06           C
ATOM   3732  O   HIS D 471      22.930 -22.661  16.624  1.00158.06           O
ATOM   3733  N   PRO D 472      21.842 -24.609  17.025  1.00190.08           N
ATOM   3734  CA  PRO D 472      22.764 -25.507  16.398  1.00190.08           C
ATOM   3735  CD  PRO D 472      20.479 -25.109  16.920  1.00190.08           C
ATOM   3736  CB  PRO D 472      21.986 -26.786  16.080  1.00190.08           C
ATOM   3737  CG  PRO D 472      20.647 -26.628  16.820  1.00190.08           C
ATOM   3738  C   PRO D 472      23.340 -24.919  15.157  1.00190.08           C
ATOM   3739  O   PRO D 472      24.381 -24.219  15.275  1.00190.08           O
ATOM   3740  OXT PRO D 472      22.755 -25.139  14.063  1.00190.08           O
TER    3741      PRO D 472
ATOM   3742  N   PHE E 473      57.616  -8.367  -6.875  1.00 48.58           N
ATOM   3743  CA  PHE E 473      57.784  -9.660  -6.174  1.00 48.58           C
ATOM   3744  CB  PHE E 473      56.567 -10.550  -6.488  1.00 48.58           C
ATOM   3745  CG  PHE E 473      56.632 -11.805  -5.689  1.00 48.58           C
ATOM   3746  CD1 PHE E 473      56.165 -11.828  -4.395  1.00 48.58           C
ATOM   3747  CD2 PHE E 473      57.142 -12.961  -6.233  1.00 48.58           C
ATOM   3748  CE1 PHE E 473      56.214 -12.982  -3.651  1.00 48.58           C
ATOM   3749  CE2 PHE E 473      57.194 -14.120  -5.495  1.00 48.58           C
ATOM   3750  CZ  PHE E 473      56.731 -14.130  -4.201  1.00 48.58           C
ATOM   3751  C   PHE E 473      59.024 -10.332  -6.678  1.00 48.58           C
ATOM   3752  O   PHE E 473      59.133 -10.644  -7.863  1.00 48.58           O
ATOM   3753  N   PRO E 474      59.966 -10.539  -5.792  1.00 70.83           N
ATOM   3754  CA  PRO E 474      61.219 -11.141  -6.180  1.00 70.83           C
ATOM   3755  CD  PRO E 474      60.139  -9.586  -4.707  1.00 70.83           C
ATOM   3756  CB  PRO E 474      62.210 -10.794  -5.072  1.00 70.83           C
ATOM   3757  CG  PRO E 474      61.655  -9.489  -4.476  1.00 70.83           C
ATOM   3758  C   PRO E 474      61.103 -12.620  -6.397  1.00 70.83           C
ATOM   3759  O   PRO E 474      60.144 -13.226  -5.921  1.00 70.83           O
ATOM   3760  N   LYS E 475      62.047 -13.201  -7.168  1.00102.02           N
ATOM   3761  CA  LYS E 475      62.116 -14.614  -7.411  1.00102.02           C
ATOM   3762  CB  LYS E 475      63.124 -14.983  -8.514  1.00102.02           C
ATOM   3763  CG  LYS E 475      63.161 -16.480  -8.829  1.00102.02           C
ATOM   3764  CD  LYS E 475      63.924 -16.821 -10.112  1.00102.02           C
ATOM   3765  CE  LYS E 475      65.445 -16.761  -9.952  1.00102.02           C
ATOM   3766  NZ  LYS E 475      66.105 -17.123 -11.226  1.00102.02           N
ATOM   3767  C   LYS E 475      62.559 -15.294  -6.156  1.00102.02           C
ATOM   3768  O   LYS E 475      62.093 -16.386  -5.834  1.00102.02           O
ATOM   3769  N   GLN E 476      63.506 -14.664  -5.429  1.00 81.51           N
ATOM   3770  CA  GLN E 476      64.010 -15.254  -4.222  1.00 81.51           C
ATOM   3771  CB  GLN E 476      65.429 -15.835  -4.353  1.00 81.51           C
ATOM   3772  CG  GLN E 476      66.515 -14.796  -4.638  1.00 81.51           C
ATOM   3773  CD  GLN E 476      67.838 -15.543  -4.730  1.00 81.51           C
ATOM   3774  OE1 GLN E 476      67.890 -16.760  -4.560  1.00 81.51           O
ATOM   3775  NE2 GLN E 476      68.940 -14.797  -5.010  1.00 81.51           N
ATOM   3776  C   GLN E 476      64.026 -14.212  -3.152  1.00 81.51           C
ATOM   3777  O   GLN E 476      64.083 -13.015  -3.434  1.00 81.51           O
ATOM   3778  N   PHE E 477      63.937 -14.653  -1.879  1.00 56.71           N
ATOM   3779  CA  PHE E 477      63.933 -13.716  -0.790  1.00 56.71           C
ATOM   3780  CB  PHE E 477      62.510 -13.219  -0.471  1.00 56.71           C
ATOM   3781  CG  PHE E 477      62.569 -12.238   0.646  1.00 56.71           C
ATOM   3782  CD1 PHE E 477      62.637 -12.660   1.952  1.00 56.71           C
ATOM   3783  CD2 PHE E 477      62.541 -10.888   0.382  1.00 56.71           C
ATOM   3784  CE1 PHE E 477      62.688 -11.751   2.980  1.00 56.71           C
ATOM   3785  CE2 PHE E 477      62.592  -9.974   1.408  1.00 56.71           C
ATOM   3786  CZ  PHE E 477      62.667 -10.404   2.711  1.00 56.71           C
ATOM   3787  C   PHE E 477      64.463 -14.403   0.435  1.00 56.71           C
ATOM   3788  O   PHE E 477      64.162 -15.570   0.692  1.00 56.71           O
ATOM   3789  N   ASP E 478      65.279 -13.680   1.231  1.00 91.08           N
ATOM   3790  CA  ASP E 478      65.821 -14.222   2.444  1.00 91.08           C
ATOM   3791  CB  ASP E 478      67.191 -14.890   2.233  1.00 91.08           C
ATOM   3792  CG  ASP E 478      67.551 -15.706   3.466  1.00 91.08           C
ATOM   3793  OD1 ASP E 478      66.985 -15.428   4.557  1.00 91.08           O
ATOM   3794  OD2 ASP E 478      68.400 -16.627   3.329  1.00 91.08           O
ATOM   3795  C   ASP E 478      66.010 -13.058   3.374  1.00 91.08           C
ATOM   3796  O   ASP E 478      66.802 -12.158   3.103  1.00 91.08           O
ATOM   3797  N   TRP E 479      65.288 -13.054   4.509  1.00105.11           N
ATOM   3798  CA  TRP E 479      65.331 -11.974   5.457  1.00105.11           C
ATOM   3799  CB  TRP E 479      64.256 -12.055   6.549  1.00105.11           C
ATOM   3800  CG  TRP E 479      62.892 -11.651   6.047  1.00105.11           C
ATOM   3801  CD2 TRP E 479      62.518 -10.286   5.802  1.00105.11           C
ATOM   3802  CD1 TRP E 479      61.811 -12.414   5.717  1.00105.11           C
ATOM   3803  NE1 TRP E 479      60.783 -11.607   5.288  1.00105.11           N
ATOM   3804  CE2 TRP E 479      61.205 -10.295   5.335  1.00105.11           C
ATOM   3805  CE3 TRP E 479      63.214  -9.121   5.955  1.00105.11           C
ATOM   3806  CZ2 TRP E 479      60.564  -9.132   5.012  1.00105.11           C
ATOM   3807  CZ3 TRP E 479      62.565  -7.951   5.630  1.00105.11           C
ATOM   3808  CH2 TRP E 479      61.265  -7.957   5.168  1.00105.11           C
ATOM   3809  C   TRP E 479      66.673 -11.883   6.101  1.00105.11           C
ATOM   3810  O   TRP E 479      67.005 -10.860   6.699  1.00105.11           O
ATOM   3811  N   ARG E 480      67.424 -12.997   6.100  1.00 97.78           N
ATOM   3812  CA  ARG E 480      68.749 -13.035   6.643  1.00 97.78           C
ATOM   3813  CB  ARG E 480      69.307 -14.465   6.708  1.00 97.78           C
ATOM   3814  CG  ARG E 480      68.525 -15.359   7.676  1.00 97.78           C
ATOM   3815  CD  ARG E 480      69.014 -16.807   7.701  1.00 97.78           C
ATOM   3816  NE  ARG E 480      68.809 -17.360   6.333  1.00 97.78           N
ATOM   3817  CZ  ARG E 480      69.200 -18.634   6.043  1.00 97.78           C
ATOM   3818  NH1 ARG E 480      69.758 -19.415   7.014  1.00 97.78           N
ATOM   3819  NH2 ARG E 480      69.034 -19.127   4.781  1.00 97.78           N
ATOM   3820  C   ARG E 480      69.651 -12.208   5.781  1.00 97.78           C
ATOM   3821  O   ARG E 480      70.586 -11.584   6.281  1.00 97.78           O
ATOM   3822  N   ASN E 481      69.438 -12.208   4.450  1.00 67.73           N
ATOM   3823  CA  ASN E 481      70.329 -11.414   3.656  1.00 67.73           C
ATOM   3824  CB  ASN E 481      71.353 -12.260   2.877  1.00 67.73           C
ATOM   3825  CG  ASN E 481      72.410 -11.333   2.288  1.00 67.73           C
ATOM   3826  OD1 ASN E 481      72.091 -10.351   1.620  1.00 67.73           O
ATOM   3827  ND2 ASN E 481      73.709 -11.648   2.545  1.00 67.73           N
ATOM   3828  C   ASN E 481      69.563 -10.611   2.655  1.00 67.73           C
ATOM   3829  O   ASN E 481      69.273 -11.087   1.557  1.00 67.73           O
ATOM   3830  N   VAL E 482      69.219  -9.353   3.001  1.00137.41           N
ATOM   3831  CA  VAL E 482      68.638  -8.521   1.997  1.00137.41           C
ATOM   3832  CB  VAL E 482      67.297  -7.923   2.357  1.00137.41           C
ATOM   3833  CG1 VAL E 482      66.294  -9.075   2.542  1.00137.41           C
ATOM   3834  CG2 VAL E 482      67.400  -7.049   3.612  1.00137.41           C
ATOM   3835  C   VAL E 482      69.660  -7.453   1.751  1.00137.41           C
ATOM   3836  O   VAL E 482      69.852  -6.527   2.537  1.00137.41           O
ATOM   3837  N   SER E 483      70.363  -7.561   0.616  1.00 92.11           N
ATOM   3838  CA  SER E 483      71.392  -6.612   0.311  1.00 92.11           C
ATOM   3839  CB  SER E 483      70.846  -5.186   0.104  1.00 92.11           C
ATOM   3840  OG  SER E 483      71.900  -4.287  -0.206  1.00 92.11           O
ATOM   3841  C   SER E 483      72.410  -6.586   1.424  1.00 92.11           C
ATOM   3842  O   SER E 483      72.869  -5.523   1.839  1.00 92.11           O
ATOM   3843  N   ASN E 484      72.809  -7.783   1.907  1.00101.72           N
ATOM   3844  CA  ASN E 484      73.840  -7.980   2.898  1.00101.72           C
ATOM   3845  CB  ASN E 484      75.107  -7.162   2.572  1.00101.72           C
ATOM   3846  CG  ASN E 484      76.300  -7.755   3.312  1.00101.72           C
ATOM   3847  OD1 ASN E 484      76.178  -8.740   4.038  1.00101.72           O
ATOM   3848  ND2 ASN E 484      77.497  -7.138   3.115  1.00101.72           N
ATOM   3849  C   ASN E 484      73.395  -7.622   4.296  1.00101.72           C
ATOM   3850  O   ASN E 484      74.182  -7.726   5.233  1.00101.72           O
ATOM   3851  N   VAL E 485      72.122  -7.251   4.526  1.00103.72           N
ATOM   3852  CA  VAL E 485      71.744  -6.960   5.889  1.00103.72           C
ATOM   3853  CB  VAL E 485      70.886  -5.738   6.035  1.00103.72           C
ATOM   3854  CG1 VAL E 485      69.548  -5.994   5.328  1.00103.72           C
ATOM   3855  CG2 VAL E 485      70.746  -5.418   7.532  1.00103.72           C
ATOM   3856  C   VAL E 485      70.976  -8.130   6.449  1.00103.72           C
ATOM   3857  O   VAL E 485      70.260  -8.813   5.717  1.00103.72           O
ATOM   3858  N   ASN E 486      71.116  -8.396   7.771  1.00 75.40           N
ATOM   3859  CA  ASN E 486      70.447  -9.509   8.406  1.00 75.40           C
ATOM   3860  CB  ASN E 486      71.417 -10.417   9.185  1.00 75.40           C
ATOM   3861  CG  ASN E 486      70.622 -11.554   9.811  1.00 75.40           C
ATOM   3862  OD1 ASN E 486      69.781 -12.172   9.168  1.00 75.40           O
ATOM   3863  ND2 ASN E 486      70.896 -11.833  11.116  1.00 75.40           N
ATOM   3864  C   ASN E 486      69.433  -8.997   9.397  1.00 75.40           C
ATOM   3865  O   ASN E 486      69.757  -8.216  10.288  1.00 75.40           O
ATOM   3866  N   TYR E 487      68.147  -9.337   9.162  1.00138.21           N
ATOM   3867  CA  TYR E 487      66.963  -9.061   9.940  1.00138.21           C
ATOM   3868  CB  TYR E 487      65.738  -8.815   9.055  1.00138.21           C
ATOM   3869  CG  TYR E 487      66.044  -7.541   8.346  1.00138.21           C
ATOM   3870  CD1 TYR E 487      65.857  -6.335   8.983  1.00138.21           C
ATOM   3871  CD2 TYR E 487      66.527  -7.549   7.059  1.00138.21           C
ATOM   3872  CE1 TYR E 487      66.138  -5.151   8.344  1.00138.21           C
ATOM   3873  CE2 TYR E 487      66.809  -6.367   6.417  1.00138.21           C
ATOM   3874  CZ  TYR E 487      66.613  -5.167   7.055  1.00138.21           C
ATOM   3875  OH  TYR E 487      66.901  -3.954   6.394  1.00138.21           O
ATOM   3876  C   TYR E 487      66.602 -10.076  11.001  1.00138.21           C
ATOM   3877  O   TYR E 487      65.777  -9.790  11.865  1.00138.21           O
ATOM   3878  N   VAL E 488      67.071 -11.336  10.893  1.00 66.02           N
ATOM   3879  CA  VAL E 488      66.591 -12.380  11.771  1.00 66.02           C
ATOM   3880  CB  VAL E 488      66.555 -13.713  11.080  1.00 66.02           C
ATOM   3881  CG1 VAL E 488      66.045 -14.779  12.065  1.00 66.02           C
ATOM   3882  CG2 VAL E 488      65.720 -13.574   9.796  1.00 66.02           C
ATOM   3883  C   VAL E 488      67.454 -12.530  12.993  1.00 66.02           C
ATOM   3884  O   VAL E 488      68.679 -12.450  12.924  1.00 66.02           O
ATOM   3885  N   SER E 489      66.806 -12.775  14.157  1.00 53.54           N
ATOM   3886  CA  SER E 489      67.512 -12.962  15.399  1.00 53.54           C
ATOM   3887  CB  SER E 489      66.618 -12.831  16.640  1.00 53.54           C
ATOM   3888  OG  SER E 489      65.642 -13.862  16.640  1.00 53.54           O
ATOM   3889  C   SER E 489      68.086 -14.348  15.390  1.00 53.54           C
ATOM   3890  O   SER E 489      67.716 -15.171  14.557  1.00 53.54           O
ATOM   3891  N   PRO E 490      68.970 -14.632  16.314  1.00 70.99           N
ATOM   3892  CA  PRO E 490      69.658 -15.898  16.325  1.00 70.99           C
ATOM   3893  CD  PRO E 490      69.787 -13.572  16.883  1.00 70.99           C
ATOM   3894  CB  PRO E 490      70.807 -15.736  17.316  1.00 70.99           C
ATOM   3895  CG  PRO E 490      71.127 -14.232  17.250  1.00 70.99           C
ATOM   3896  C   PRO E 490      68.803 -17.094  16.591  1.00 70.99           C
ATOM   3897  O   PRO E 490      67.731 -16.962  17.179  1.00 70.99           O
ATOM   3898  N   VAL E 491      69.267 -18.274  16.130  1.00 32.68           N
ATOM   3899  CA  VAL E 491      68.568 -19.512  16.325  1.00 32.68           C
ATOM   3900  CB  VAL E 491      69.112 -20.646  15.502  1.00 32.68           C
ATOM   3901  CG1 VAL E 491      68.355 -21.932  15.874  1.00 32.68           C
ATOM   3902  CG2 VAL E 491      69.008 -20.273  14.014  1.00 32.68           C
ATOM   3903  C   VAL E 491      68.728 -19.881  17.762  1.00 32.68           C
ATOM   3904  O   VAL E 491      69.764 -19.614  18.369  1.00 32.68           O
ATOM   3905  N   ARG E 492      67.683 -20.497  18.347  1.00124.73           N
ATOM   3906  CA  ARG E 492      67.723 -20.861  19.733  1.00124.73           C
ATOM   3907  CB  ARG E 492      66.796 -19.994  20.592  1.00124.73           C
ATOM   3908  CG  ARG E 492      67.172 -18.514  20.522  1.00124.73           C
ATOM   3909  CD  ARG E 492      66.357 -17.640  21.470  1.00124.73           C
ATOM   3910  NE  ARG E 492      66.668 -18.110  22.848  1.00124.73           N
ATOM   3911  CZ  ARG E 492      66.408 -17.301  23.915  1.00124.73           C
ATOM   3912  NH1 ARG E 492      65.876 -16.061  23.711  1.00124.73           N
ATOM   3913  NH2 ARG E 492      66.683 -17.729  25.181  1.00124.73           N
ATOM   3914  C   ARG E 492      67.279 -22.287  19.862  1.00124.73           C
ATOM   3915  O   ARG E 492      66.867 -22.915  18.886  1.00124.73           O
ATOM   3916  N   ASN E 493      67.404 -22.848  21.083  1.00 48.69           N
ATOM   3917  CA  ASN E 493      67.024 -24.213  21.325  1.00 48.69           C
ATOM   3918  CB  ASN E 493      68.174 -25.048  21.917  1.00 48.69           C
ATOM   3919  CG  ASN E 493      67.754 -26.510  21.976  1.00 48.69           C
ATOM   3920  OD1 ASN E 493      66.611 -26.855  21.686  1.00 48.69           O
ATOM   3921  ND2 ASN E 493      68.706 -27.395  22.378  1.00 48.69           N
ATOM   3922  C   ASN E 493      65.908 -24.228  22.330  1.00 48.69           C
ATOM   3923  O   ASN E 493      66.048 -23.719  23.441  1.00 48.69           O
ATOM   3924  N   GLN E 494      64.757 -24.814  21.944  1.00 73.79           N
ATOM   3925  CA  GLN E 494      63.589 -24.953  22.773  1.00 73.79           C
ATOM   3926  CB  GLN E 494      62.343 -25.368  21.972  1.00 73.79           C
ATOM   3927  CG  GLN E 494      62.464 -26.724  21.276  1.00 73.79           C
ATOM   3928  CD  GLN E 494      61.169 -26.941  20.511  1.00 73.79           C
ATOM   3929  OE1 GLN E 494      60.113 -26.475  20.928  1.00 73.79           O
ATOM   3930  NE2 GLN E 494      61.253 -27.652  19.357  1.00 73.79           N
ATOM   3931  C   GLN E 494      63.854 -25.950  23.852  1.00 73.79           C
ATOM   3932  O   GLN E 494      63.230 -25.911  24.913  1.00 73.79           O
ATOM   3933  N   GLY E 495      64.745 -26.916  23.578  1.00 32.71           N
ATOM   3934  CA  GLY E 495      65.085 -27.876  24.581  1.00 32.71           C
ATOM   3935  C   GLY E 495      63.970 -28.858  24.679  1.00 32.71           C
ATOM   3936  O   GLY E 495      63.245 -29.111  23.720  1.00 32.71           O
ATOM   3937  N   ALA E 496      63.827 -29.417  25.889  1.00 58.83           N
ATOM   3938  CA  ALA E 496      62.916 -30.459  26.238  1.00 58.83           C
ATOM   3939  CB  ALA E 496      63.109 -30.937  27.688  1.00 58.83           C
ATOM   3940  C   ALA E 496      61.481 -30.054  26.101  1.00 58.83           C
ATOM   3941  O   ALA E 496      60.655 -30.898  25.762  1.00 58.83           O
ATOM   3942  N   CYS E 497      61.090 -28.790  26.367  1.00145.32           N
ATOM   3943  CA  CYS E 497      59.659 -28.699  26.387  1.00145.32           C
ATOM   3944  CB  CYS E 497      59.026 -28.078  27.638  1.00145.32           C
ATOM   3945  SG  CYS E 497      58.782 -26.297  27.751  1.00145.32           S
ATOM   3946  C   CYS E 497      59.040 -28.226  25.113  1.00145.32           C
ATOM   3947  O   CYS E 497      59.695 -27.658  24.241  1.00145.32           O
ATOM   3948  N   GLY E 498      57.723 -28.500  24.975  1.00 63.16           N
ATOM   3949  CA  GLY E 498      57.017 -28.256  23.747  1.00 63.16           C
ATOM   3950  C   GLY E 498      56.677 -26.805  23.640  1.00 63.16           C
ATOM   3951  O   GLY E 498      55.507 -26.424  23.629  1.00 63.16           O
ATOM   3952  N   SER E 499      57.736 -25.977  23.565  1.00147.05           N
ATOM   3953  CA  SER E 499      57.718 -24.544  23.476  1.00147.05           C
ATOM   3954  CB  SER E 499      58.933 -23.882  24.145  1.00147.05           C
ATOM   3955  OG  SER E 499      58.782 -23.865  25.554  1.00147.05           O
ATOM   3956  C   SER E 499      57.701 -23.995  22.073  1.00147.05           C
ATOM   3957  O   SER E 499      57.779 -22.779  21.915  1.00147.05           O
ATOM   3958  N   CYS E 500      57.576 -24.825  21.024  1.00112.63           N
ATOM   3959  CA  CYS E 500      57.790 -24.394  19.661  1.00112.63           C
ATOM   3960  CB  CYS E 500      57.344 -25.468  18.655  1.00112.63           C
ATOM   3961  SG  CYS E 500      58.114 -27.081  18.966  1.00112.63           S
ATOM   3962  C   CYS E 500      56.987 -23.166  19.330  1.00112.63           C
ATOM   3963  O   CYS E 500      57.527 -22.194  18.803  1.00112.63           O
ATOM   3964  N   TYR E 501      55.691 -23.145  19.680  1.00 85.05           N
ATOM   3965  CA  TYR E 501      54.838 -22.045  19.313  1.00 85.05           C
ATOM   3966  CB  TYR E 501      53.378 -22.208  19.780  1.00 85.05           C
ATOM   3967  CG  TYR E 501      53.410 -22.156  21.263  1.00 85.05           C
ATOM   3968  CD1 TYR E 501      53.633 -23.292  21.990  1.00 85.05           C
ATOM   3969  CD2 TYR E 501      53.236 -20.972  21.933  1.00 85.05           C
ATOM   3970  CE1 TYR E 501      53.678 -23.257  23.360  1.00 85.05           C
ATOM   3971  CE2 TYR E 501      53.281 -20.932  23.305  1.00 85.05           C
ATOM   3972  CZ  TYR E 501      53.502 -22.076  24.023  1.00 85.05           C
ATOM   3973  OH  TYR E 501      53.549 -22.039  25.432  1.00 85.05           O
ATOM   3974  C   TYR E 501      55.374 -20.771  19.898  1.00 85.05           C
ATOM   3975  O   TYR E 501      55.254 -19.708  19.288  1.00 85.05           O
ATOM   3976  N   ALA E 502      55.921 -20.823  21.127  1.00 48.95           N
ATOM   3977  CA  ALA E 502      56.434 -19.643  21.766  1.00 48.95           C
ATOM   3978  CB  ALA E 502      56.868 -19.895  23.223  1.00 48.95           C
ATOM   3979  C   ALA E 502      57.634 -19.135  21.026  1.00 48.95           C
ATOM   3980  O   ALA E 502      57.767 -17.934  20.793  1.00 48.95           O
ATOM   3981  N   PHE E 503      58.550 -20.044  20.637  1.00 63.49           N
ATOM   3982  CA  PHE E 503      59.750 -19.633  19.963  1.00 63.49           C
ATOM   3983  CB  PHE E 503      60.773 -20.771  19.769  1.00 63.49           C
ATOM   3984  CG  PHE E 503      61.476 -20.972  21.074  1.00 63.49           C
ATOM   3985  CD1 PHE E 503      60.889 -21.673  22.103  1.00 63.49           C
ATOM   3986  CD2 PHE E 503      62.739 -20.455  21.263  1.00 63.49           C
ATOM   3987  CE1 PHE E 503      61.549 -21.848  23.298  1.00 63.49           C
ATOM   3988  CE2 PHE E 503      63.404 -20.626  22.455  1.00 63.49           C
ATOM   3989  CZ  PHE E 503      62.806 -21.325  23.477  1.00 63.49           C
ATOM   3990  C   PHE E 503      59.414 -19.036  18.630  1.00 63.49           C
ATOM   3991  O   PHE E 503      59.960 -18.002  18.248  1.00 63.49           O
ATOM   3992  N   SER E 504      58.493 -19.668  17.882  1.00 81.84           N
ATOM   3993  CA  SER E 504      58.142 -19.165  16.586  1.00 81.84           C
ATOM   3994  CB  SER E 504      57.129 -20.072  15.885  1.00 81.84           C
ATOM   3995  OG  SER E 504      57.723 -21.346  15.695  1.00 81.84           O
ATOM   3996  C   SER E 504      57.547 -17.807  16.751  1.00 81.84           C
ATOM   3997  O   SER E 504      57.850 -16.878  16.003  1.00 81.84           O
ATOM   3998  N   SER E 505      56.696 -17.650  17.775  1.00 95.57           N
ATOM   3999  CA  SER E 505      56.027 -16.407  18.021  1.00 95.57           C
ATOM   4000  CB  SER E 505      55.117 -16.510  19.252  1.00 95.57           C
ATOM   4001  OG  SER E 505      54.466 -15.271  19.473  1.00 95.57           O
ATOM   4002  C   SER E 505      57.037 -15.328  18.269  1.00 95.57           C
ATOM   4003  O   SER E 505      56.999 -14.284  17.621  1.00 95.57           O
ATOM   4004  N   MET E 506      57.984 -15.550  19.202  1.00128.34           N
ATOM   4005  CA  MET E 506      58.913 -14.505  19.518  1.00128.34           C
ATOM   4006  CB  MET E 506      59.695 -14.739  20.811  1.00128.34           C
ATOM   4007  CG  MET E 506      58.712 -14.970  21.965  1.00128.34           C
ATOM   4008  SD  MET E 506      57.148 -14.032  21.862  1.00128.34           S
ATOM   4009  CE  MET E 506      57.855 -12.392  21.524  1.00128.34           C
ATOM   4010  C   MET E 506      59.812 -14.237  18.347  1.00128.34           C
ATOM   4011  O   MET E 506      60.186 -13.093  18.095  1.00128.34           O
ATOM   4012  N   ALA E 507      60.158 -15.287  17.578  1.00 35.54           N
ATOM   4013  CA  ALA E 507      61.033 -15.134  16.449  1.00 35.54           C
ATOM   4014  CB  ALA E 507      61.253 -16.453  15.689  1.00 35.54           C
ATOM   4015  C   ALA E 507      60.420 -14.176  15.474  1.00 35.54           C
ATOM   4016  O   ALA E 507      61.105 -13.319  14.915  1.00 35.54           O
ATOM   4017  N   MET E 508      59.104 -14.306  15.234  1.00 99.02           N
ATOM   4018  CA  MET E 508      58.426 -13.455  14.300  1.00 99.02           C
ATOM   4019  CB  MET E 508      56.933 -13.787  14.214  1.00 99.02           C
ATOM   4020  CG  MET E 508      56.220 -13.132  13.038  1.00 99.02           C
ATOM   4021  SD  MET E 508      54.460 -12.796  13.340  1.00 99.02           S
ATOM   4022  CE  MET E 508      54.048 -14.443  13.979  1.00 99.02           C
ATOM   4023  C   MET E 508      58.499 -12.028  14.778  1.00 99.02           C
ATOM   4024  O   MET E 508      58.887 -11.125  14.037  1.00 99.02           O
ATOM   4025  N   TYR E 509      58.177 -11.803  16.068  1.00142.69           N
ATOM   4026  CA  TYR E 509      58.142 -10.483  16.650  1.00142.69           C
ATOM   4027  CB  TYR E 509      57.965 -10.473  18.186  1.00142.69           C
ATOM   4028  CG  TYR E 509      56.630 -10.767  18.795  1.00142.69           C
ATOM   4029  CD1 TYR E 509      56.014 -11.996  18.742  1.00142.69           C
ATOM   4030  CD2 TYR E 509      56.027  -9.770  19.523  1.00142.69           C
ATOM   4031  CE1 TYR E 509      54.803 -12.205  19.364  1.00142.69           C
ATOM   4032  CE2 TYR E 509      54.822  -9.966  20.147  1.00142.69           C
ATOM   4033  CZ  TYR E 509      54.206 -11.186  20.067  1.00142.69           C
ATOM   4034  OH  TYR E 509      52.970 -11.380  20.717  1.00142.69           O
ATOM   4035  C   TYR E 509      59.497  -9.858  16.555  1.00142.69           C
ATOM   4036  O   TYR E 509      59.635  -8.667  16.284  1.00142.69           O
ATOM   4037  N   GLU E 510      60.534 -10.652  16.856  1.00115.74           N
ATOM   4038  CA  GLU E 510      61.878 -10.161  16.960  1.00115.74           C
ATOM   4039  CB  GLU E 510      62.795 -11.273  17.491  1.00115.74           C
ATOM   4040  CG  GLU E 510      64.078 -10.788  18.145  1.00115.74           C
ATOM   4041  CD  GLU E 510      64.519 -11.904  19.084  1.00115.74           C
ATOM   4042  OE1 GLU E 510      63.626 -12.502  19.742  1.00115.74           O
ATOM   4043  OE2 GLU E 510      65.748 -12.172  19.159  1.00115.74           O
ATOM   4044  C   GLU E 510      62.382  -9.675  15.629  1.00115.74           C
ATOM   4045  O   GLU E 510      63.006  -8.617  15.551  1.00115.74           O
ATOM   4046  N   ALA E 511      62.146 -10.447  14.547  1.00 40.28           N
ATOM   4047  CA  ALA E 511      62.598 -10.061  13.237  1.00 40.28           C
ATOM   4048  CB  ALA E 511      62.360 -11.161  12.187  1.00 40.28           C
ATOM   4049  C   ALA E 511      61.860  -8.837  12.776  1.00 40.28           C
ATOM   4050  O   ALA E 511      62.455  -7.900  12.246  1.00 40.28           O
ATOM   4051  N   ARG E 512      60.531  -8.806  12.995  1.00 67.63           N
ATOM   4052  CA  ARG E 512      59.703  -7.724  12.530  1.00 67.63           C
ATOM   4053  CB  ARG E 512      58.202  -7.957  12.789  1.00 67.63           C
ATOM   4054  CG  ARG E 512      57.617  -9.079  11.924  1.00 67.63           C
ATOM   4055  CD  ARG E 512      56.133  -9.364  12.185  1.00 67.63           C
ATOM   4056  NE  ARG E 512      55.710 -10.473  11.279  1.00 67.63           N
ATOM   4057  CZ  ARG E 512      54.978 -10.216  10.154  1.00 67.63           C
ATOM   4058  NH1 ARG E 512      54.619  -8.935   9.849  1.00 67.63           N
ATOM   4059  NH2 ARG E 512      54.585 -11.243   9.344  1.00 67.63           N
ATOM   4060  C   ARG E 512      60.108  -6.444  13.189  1.00 67.63           C
ATOM   4061  O   ARG E 512      60.033  -5.374  12.588  1.00 67.63           O
ATOM   4062  N   LEU E 513      60.518  -6.518  14.463  1.00121.50           N
ATOM   4063  CA  LEU E 513      60.946  -5.366  15.202  1.00121.50           C
ATOM   4064  CB  LEU E 513      61.344  -5.758  16.638  1.00121.50           C
ATOM   4065  CG  LEU E 513      61.491  -4.590  17.626  1.00121.50           C
ATOM   4066  CD1 LEU E 513      60.113  -4.060  18.048  1.00121.50           C
ATOM   4067  CD2 LEU E 513      62.367  -4.969  18.830  1.00121.50           C
ATOM   4068  C   LEU E 513      62.181  -4.848  14.512  1.00121.50           C
ATOM   4069  O   LEU E 513      62.361  -3.641  14.354  1.00121.50           O
ATOM   4070  N   ARG E 514      63.078  -5.765  14.086  1.00 97.94           N
ATOM   4071  CA  ARG E 514      64.306  -5.363  13.451  1.00 97.94           C
ATOM   4072  CB  ARG E 514      65.279  -6.514  13.133  1.00 97.94           C
ATOM   4073  CG  ARG E 514      66.232  -6.893  14.270  1.00 97.94           C
ATOM   4074  CD  ARG E 514      65.638  -7.798  15.348  1.00 97.94           C
ATOM   4075  NE  ARG E 514      66.744  -8.176  16.278  1.00 97.94           N
ATOM   4076  CZ  ARG E 514      67.634  -9.151  15.927  1.00 97.94           C
ATOM   4077  NH1 ARG E 514      67.566  -9.722  14.689  1.00 97.94           N
ATOM   4078  NH2 ARG E 514      68.601  -9.551  16.805  1.00 97.94           N
ATOM   4079  C   ARG E 514      64.045  -4.662  12.150  1.00 97.94           C
ATOM   4080  O   ARG E 514      64.596  -3.597  11.879  1.00 97.94           O
ATOM   4081  N   VAL E 515      63.181  -5.233  11.300  1.00 45.70           N
ATOM   4082  CA  VAL E 515      62.931  -4.644  10.015  1.00 45.70           C
ATOM   4083  CB  VAL E 515      61.987  -5.462   9.183  1.00 45.70           C
ATOM   4084  CG1 VAL E 515      61.723  -4.719   7.861  1.00 45.70           C
ATOM   4085  CG2 VAL E 515      62.585  -6.867   9.006  1.00 45.70           C
ATOM   4086  C   VAL E 515      62.306  -3.291  10.189  1.00 45.70           C
ATOM   4087  O   VAL E 515      62.632  -2.337   9.479  1.00 45.70           O
ATOM   4088  N   LEU E 516      61.381  -3.183  11.157  1.00141.79           N
ATOM   4089  CA  LEU E 516      60.626  -1.982  11.338  1.00141.79           C
ATOM   4090  CB  LEU E 516      59.582  -2.143  12.458  1.00141.79           C
ATOM   4091  CG  LEU E 516      58.488  -1.064  12.469  1.00141.79           C
ATOM   4092  CD1 LEU E 516      57.594  -1.190  11.224  1.00141.79           C
ATOM   4093  CD2 LEU E 516      57.670  -1.106  13.769  1.00141.79           C
ATOM   4094  C   LEU E 516      61.567  -0.872  11.701  1.00141.79           C
ATOM   4095  O   LEU E 516      61.458   0.234  11.173  1.00141.79           O
ATOM   4096  N   SER E 517      62.492  -1.157  12.643  1.00 71.52           N
ATOM   4097  CA  SER E 517      63.485  -0.259  13.171  1.00 71.52           C
ATOM   4098  CB  SER E 517      63.915  -0.634  14.599  1.00 71.52           C
ATOM   4099  OG  SER E 517      64.542  -1.908  14.603  1.00 71.52           O
ATOM   4100  C   SER E 517      64.723  -0.223  12.322  1.00 71.52           C
ATOM   4101  O   SER E 517      65.629   0.562  12.594  1.00 71.52           O
ATOM   4102  N   LYS E 518      64.824  -1.062  11.277  1.00162.79           N
ATOM   4103  CA  LYS E 518      66.035  -1.085  10.504  1.00162.79           C
ATOM   4104  CB  LYS E 518      66.369   0.270   9.855  1.00162.79           C
ATOM   4105  CG  LYS E 518      65.477   0.626   8.664  1.00162.79           C
ATOM   4106  CD  LYS E 518      65.623  -0.340   7.485  1.00162.79           C
ATOM   4107  CE  LYS E 518      67.015  -0.323   6.849  1.00162.79           C
ATOM   4108  NZ  LYS E 518      67.074  -1.284   5.726  1.00162.79           N
ATOM   4109  C   LYS E 518      67.192  -1.471  11.374  1.00162.79           C
ATOM   4110  O   LYS E 518      68.259  -0.861  11.318  1.00162.79           O
ATOM   4111  N   ASN E 519      66.993  -2.518  12.199  1.00 63.25           N
ATOM   4112  CA  ASN E 519      68.004  -3.082  13.051  1.00 63.25           C
ATOM   4113  CB  ASN E 519      69.247  -3.554  12.273  1.00 63.25           C
ATOM   4114  CG  ASN E 519      68.863  -4.798  11.480  1.00 63.25           C
ATOM   4115  OD1 ASN E 519      68.211  -5.703  11.999  1.00 63.25           O
ATOM   4116  ND2 ASN E 519      69.276  -4.850  10.185  1.00 63.25           N
ATOM   4117  C   ASN E 519      68.427  -2.097  14.092  1.00 63.25           C
ATOM   4118  O   ASN E 519      69.468  -2.265  14.726  1.00 63.25           O
ATOM   4119  N   SER E 520      67.618  -1.046  14.315  1.00 33.67           N
ATOM   4120  CA  SER E 520      67.930  -0.114  15.354  1.00 33.67           C
ATOM   4121  CB  SER E 520      66.998   1.109  15.346  1.00 33.67           C
ATOM   4122  OG  SER E 520      67.344   1.997  16.399  1.00 33.67           O
ATOM   4123  C   SER E 520      67.735  -0.827  16.658  1.00 33.67           C
ATOM   4124  O   SER E 520      68.545  -0.681  17.573  1.00 33.67           O
ATOM   4125  N   VAL E 521      66.647  -1.624  16.752  1.00 57.68           N
ATOM   4126  CA  VAL E 521      66.314  -2.343  17.956  1.00 57.68           C
ATOM   4127  CB  VAL E 521      64.933  -2.023  18.447  1.00 57.68           C
ATOM   4128  CG1 VAL E 521      64.600  -2.947  19.627  1.00 57.68           C
ATOM   4129  CG2 VAL E 521      64.882  -0.522  18.788  1.00 57.68           C
ATOM   4130  C   VAL E 521      66.362  -3.825  17.680  1.00 57.68           C
ATOM   4131  O   VAL E 521      65.678  -4.330  16.793  1.00 57.68           O
ATOM   4132  N   LYS E 522      67.277  -4.507  18.398  1.00219.77           N
ATOM   4133  CA  LYS E 522      67.645  -5.906  18.443  1.00219.77           C
ATOM   4134  CB  LYS E 522      69.158  -6.117  18.639  1.00219.77           C
ATOM   4135  CG  LYS E 522      69.703  -5.659  19.995  1.00219.77           C
ATOM   4136  CD  LYS E 522      69.597  -4.154  20.248  1.00219.77           C
ATOM   4137  CE  LYS E 522      70.142  -3.735  21.615  1.00219.77           C
ATOM   4138  NZ  LYS E 522      70.056  -2.266  21.769  1.00219.77           N
ATOM   4139  C   LYS E 522      66.945  -6.812  19.441  1.00219.77           C
ATOM   4140  O   LYS E 522      67.372  -7.958  19.571  1.00219.77           O
ATOM   4141  N   ARG E 523      65.974  -6.350  20.255  1.00161.42           N
ATOM   4142  CA  ARG E 523      65.488  -7.110  21.395  1.00161.42           C
ATOM   4143  CB  ARG E 523      64.215  -6.530  22.034  1.00161.42           C
ATOM   4144  CG  ARG E 523      64.460  -5.350  22.975  1.00161.42           C
ATOM   4145  CD  ARG E 523      65.047  -4.111  22.301  1.00161.42           C
ATOM   4146  NE  ARG E 523      65.058  -3.019  23.316  1.00161.42           N
ATOM   4147  CZ  ARG E 523      66.087  -2.924  24.208  1.00161.42           C
ATOM   4148  NH1 ARG E 523      67.103  -3.834  24.173  1.00161.42           N
ATOM   4149  NH2 ARG E 523      66.096  -1.924  25.138  1.00161.42           N
ATOM   4150  C   ARG E 523      65.234  -8.574  21.162  1.00161.42           C
ATOM   4151  O   ARG E 523      64.809  -9.007  20.094  1.00161.42           O
ATOM   4152  N   VAL E 524      65.548  -9.382  22.207  1.00 48.74           N
ATOM   4153  CA  VAL E 524      65.286 -10.796  22.229  1.00 48.74           C
ATOM   4154  CB  VAL E 524      66.455 -11.617  22.696  1.00 48.74           C
ATOM   4155  CG1 VAL E 524      66.011 -13.086  22.796  1.00 48.74           C
ATOM   4156  CG2 VAL E 524      67.631 -11.394  21.727  1.00 48.74           C
ATOM   4157  C   VAL E 524      64.187 -10.965  23.233  1.00 48.74           C
ATOM   4158  O   VAL E 524      64.357 -10.653  24.411  1.00 48.74           O
ATOM   4159  N   MET E 525      63.017 -11.461  22.788  1.00 87.50           N
ATOM   4160  CA  MET E 525      61.888 -11.577  23.666  1.00 87.50           C
ATOM   4161  CB  MET E 525      60.558 -11.385  22.923  1.00 87.50           C
ATOM   4162  CG  MET E 525      60.484  -9.948  22.388  1.00 87.50           C
ATOM   4163  SD  MET E 525      58.952  -9.464  21.540  1.00 87.50           S
ATOM   4164  CE  MET E 525      59.487  -7.740  21.301  1.00 87.50           C
ATOM   4165  C   MET E 525      61.956 -12.878  24.419  1.00 87.50           C
ATOM   4166  O   MET E 525      62.774 -13.740  24.102  1.00 87.50           O
ATOM   4167  N   SER E 526      61.109 -13.042  25.467  1.00 67.02           N
ATOM   4168  CA  SER E 526      61.212 -14.200  26.326  1.00 67.02           C
ATOM   4169  CB  SER E 526      61.137 -13.829  27.816  1.00 67.02           C
ATOM   4170  OG  SER E 526      61.100 -15.003  28.613  1.00 67.02           O
ATOM   4171  C   SER E 526      60.120 -15.211  26.086  1.00 67.02           C
ATOM   4172  O   SER E 526      58.942 -14.966  26.344  1.00 67.02           O
ATOM   4173  N   PRO E 527      60.505 -16.368  25.600  1.00 93.02           N
ATOM   4174  CA  PRO E 527      59.563 -17.444  25.402  1.00 93.02           C
ATOM   4175  CD  PRO E 527      61.602 -16.432  24.646  1.00 93.02           C
ATOM   4176  CB  PRO E 527      60.266 -18.454  24.500  1.00 93.02           C
ATOM   4177  CG  PRO E 527      61.266 -17.598  23.704  1.00 93.02           C
ATOM   4178  C   PRO E 527      59.101 -18.039  26.698  1.00 93.02           C
ATOM   4179  O   PRO E 527      57.996 -18.581  26.753  1.00 93.02           O
ATOM   4180  N   GLN E 528      59.934 -17.975  27.753  1.00108.79           N
ATOM   4181  CA  GLN E 528      59.535 -18.609  28.976  1.00108.79           C
ATOM   4182  CB  GLN E 528      60.615 -18.829  30.037  1.00108.79           C
ATOM   4183  CG  GLN E 528      59.966 -19.505  31.246  1.00108.79           C
ATOM   4184  CD  GLN E 528      60.812 -20.671  31.713  1.00108.79           C
ATOM   4185  OE1 GLN E 528      61.311 -21.456  30.914  1.00108.79           O
ATOM   4186  NE2 GLN E 528      60.987 -20.783  33.055  1.00108.79           N
ATOM   4187  C   GLN E 528      58.392 -17.908  29.629  1.00108.79           C
ATOM   4188  O   GLN E 528      57.547 -18.560  30.240  1.00108.79           O
ATOM   4189  N   ASP E 529      58.328 -16.565  29.540  1.00 89.23           N
ATOM   4190  CA  ASP E 529      57.252 -15.890  30.207  1.00 89.23           C
ATOM   4191  CB  ASP E 529      57.306 -14.358  30.040  1.00 89.23           C
ATOM   4192  CG  ASP E 529      56.329 -13.711  31.020  1.00 89.23           C
ATOM   4193  OD1 ASP E 529      55.302 -14.360  31.349  1.00 89.23           O
ATOM   4194  OD2 ASP E 529      56.606 -12.559  31.453  1.00 89.23           O
ATOM   4195  C   ASP E 529      55.969 -16.410  29.626  1.00 89.23           C
ATOM   4196  O   ASP E 529      55.007 -16.669  30.347  1.00 89.23           O
ATOM   4197  N   VAL E 530      55.931 -16.609  28.297  1.00 47.48           N
ATOM   4198  CA  VAL E 530      54.746 -17.119  27.666  1.00 47.48           C
ATOM   4199  CB  VAL E 530      54.921 -17.288  26.183  1.00 47.48           C
ATOM   4200  CG1 VAL E 530      53.650 -17.938  25.608  1.00 47.48           C
ATOM   4201  CG2 VAL E 530      55.281 -15.928  25.563  1.00 47.48           C
ATOM   4202  C   VAL E 530      54.454 -18.483  28.214  1.00 47.48           C
ATOM   4203  O   VAL E 530      53.319 -18.796  28.574  1.00 47.48           O
ATOM   4204  N   VAL E 531      55.495 -19.329  28.301  1.00 63.38           N
ATOM   4205  CA  VAL E 531      55.345 -20.685  28.756  1.00 63.38           C
ATOM   4206  CB  VAL E 531      56.665 -21.410  28.798  1.00 63.38           C
ATOM   4207  CG1 VAL E 531      56.473 -22.775  29.482  1.00 63.38           C
ATOM   4208  CG2 VAL E 531      57.220 -21.502  27.365  1.00 63.38           C
ATOM   4209  C   VAL E 531      54.813 -20.695  30.155  1.00 63.38           C
ATOM   4210  O   VAL E 531      53.927 -21.482  30.484  1.00 63.38           O
ATOM   4211  N   SER E 532      55.389 -19.854  31.029  1.00121.29           N
ATOM   4212  CA  SER E 532      55.027 -19.852  32.418  1.00121.29           C
ATOM   4213  CB  SER E 532      56.134 -19.193  33.257  1.00121.29           C
ATOM   4214  OG  SER E 532      55.881 -19.364  34.640  1.00121.29           O
ATOM   4215  C   SER E 532      53.725 -19.143  32.710  1.00121.29           C
ATOM   4216  O   SER E 532      52.909 -19.643  33.482  1.00121.29           O
ATOM   4217  N   CYS E 533      53.579 -17.898  32.204  1.00105.94           N
ATOM   4218  CA  CYS E 533      52.468 -17.009  32.453  1.00105.94           C
ATOM   4219  CB  CYS E 533      52.915 -15.547  32.381  1.00105.94           C
ATOM   4220  SG  CYS E 533      53.983 -15.286  33.807  1.00105.94           S
ATOM   4221  C   CYS E 533      51.213 -17.138  31.632  1.00105.94           C
ATOM   4222  O   CYS E 533      50.118 -16.939  32.155  1.00105.94           O
ATOM   4223  N   SER E 534      51.327 -17.443  30.325  1.00 82.62           N
ATOM   4224  CA  SER E 534      50.203 -17.285  29.435  1.00 82.62           C
ATOM   4225  CB  SER E 534      50.630 -17.208  27.960  1.00 82.62           C
ATOM   4226  OG  SER E 534      49.494 -17.041  27.127  1.00 82.62           O
ATOM   4227  C   SER E 534      49.128 -18.326  29.555  1.00 82.62           C
ATOM   4228  O   SER E 534      49.365 -19.525  29.441  1.00 82.62           O
ATOM   4229  N   GLU E 535      47.891 -17.827  29.775  1.00134.09           N
ATOM   4230  CA  GLU E 535      46.626 -18.505  29.905  1.00134.09           C
ATOM   4231  CB  GLU E 535      45.544 -17.529  30.409  1.00134.09           C
ATOM   4232  CG  GLU E 535      45.812 -16.916  31.788  1.00134.09           C
ATOM   4233  CD  GLU E 535      44.870 -17.554  32.788  1.00134.09           C
ATOM   4234  OE1 GLU E 535      44.929 -18.784  33.011  1.00134.09           O
ATOM   4235  OE2 GLU E 535      44.034 -16.814  33.342  1.00134.09           O
ATOM   4236  C   GLU E 535      46.152 -18.968  28.553  1.00134.09           C
ATOM   4237  O   GLU E 535      45.306 -19.855  28.439  1.00134.09           O
ATOM   4238  N   TYR E 536      46.614 -18.262  27.508  1.00159.16           N
ATOM   4239  CA  TYR E 536      46.299 -18.435  26.119  1.00159.16           C
ATOM   4240  CB  TYR E 536      46.700 -17.229  25.254  1.00159.16           C
ATOM   4241  CG  TYR E 536      45.856 -16.086  25.723  1.00159.16           C
ATOM   4242  CD1 TYR E 536      44.489 -16.125  25.579  1.00159.16           C
ATOM   4243  CD2 TYR E 536      46.418 -14.963  26.288  1.00159.16           C
ATOM   4244  CE1 TYR E 536      43.698 -15.080  26.000  1.00159.16           C
ATOM   4245  CE2 TYR E 536      45.634 -13.913  26.711  1.00159.16           C
ATOM   4246  CZ  TYR E 536      44.270 -13.970  26.570  1.00159.16           C
ATOM   4247  OH  TYR E 536      43.462 -12.895  27.002  1.00159.16           O
ATOM   4248  C   TYR E 536      46.911 -19.692  25.571  1.00159.16           C
ATOM   4249  O   TYR E 536      46.606 -20.076  24.443  1.00159.16           O
ATOM   4250  N   ALA E 537      47.909 -20.265  26.276  1.00 74.09           N
ATOM   4251  CA  ALA E 537      48.578 -21.462  25.837  1.00 74.09           C
ATOM   4252  CB  ALA E 537      49.988 -21.202  25.280  1.00 74.09           C
ATOM   4253  C   ALA E 537      48.743 -22.422  26.988  1.00 74.09           C
ATOM   4254  O   ALA E 537      48.416 -22.135  28.138  1.00 74.09           O
ATOM   4255  N   GLN E 538      49.182 -23.642  26.623  1.00188.11           N
ATOM   4256  CA  GLN E 538      49.456 -24.838  27.374  1.00188.11           C
ATOM   4257  CB  GLN E 538      49.225 -26.096  26.524  1.00188.11           C
ATOM   4258  CG  GLN E 538      47.727 -26.398  26.342  1.00188.11           C
ATOM   4259  CD  GLN E 538      47.015 -25.207  25.696  1.00188.11           C
ATOM   4260  OE1 GLN E 538      47.081 -25.013  24.484  1.00188.11           O
ATOM   4261  NE2 GLN E 538      46.298 -24.397  26.521  1.00188.11           N
ATOM   4262  C   GLN E 538      50.784 -24.909  28.092  1.00188.11           C
ATOM   4263  O   GLN E 538      51.060 -25.927  28.724  1.00188.11           O
ATOM   4264  N   GLY E 539      51.717 -23.952  27.911  1.00 52.55           N
ATOM   4265  CA  GLY E 539      52.984 -24.092  28.584  1.00 52.55           C
ATOM   4266  C   GLY E 539      53.826 -24.997  27.740  1.00 52.55           C
ATOM   4267  O   GLY E 539      53.949 -24.802  26.535  1.00 52.55           O
ATOM   4268  N   CYS E 540      54.477 -25.983  28.374  1.00 83.23           N
ATOM   4269  CA  CYS E 540      55.322 -26.939  27.727  1.00 83.23           C
ATOM   4270  CB  CYS E 540      56.270 -27.596  28.731  1.00 83.23           C
ATOM   4271  SG  CYS E 540      57.467 -26.340  29.296  1.00 83.23           S
ATOM   4272  C   CYS E 540      54.483 -27.919  26.948  1.00 83.23           C
ATOM   4273  O   CYS E 540      55.003 -28.721  26.174  1.00 83.23           O
ATOM   4274  N   ALA E 541      53.167 -27.928  27.229  1.00 78.45           N
ATOM   4275  CA  ALA E 541      52.124 -28.717  26.625  1.00 78.45           C
ATOM   4276  CB  ALA E 541      50.785 -28.603  27.372  1.00 78.45           C
ATOM   4277  C   ALA E 541      51.867 -28.317  25.193  1.00 78.45           C
ATOM   4278  O   ALA E 541      51.278 -29.086  24.432  1.00 78.45           O
ATOM   4279  N   GLY E 542      52.161 -27.053  24.820  1.00 45.08           N
ATOM   4280  CA  GLY E 542      51.931 -26.629  23.459  1.00 45.08           C
ATOM   4281  C   GLY E 542      51.143 -25.347  23.460  1.00 45.08           C
ATOM   4282  O   GLY E 542      50.758 -24.849  24.515  1.00 45.08           O
ATOM   4283  N   GLY E 543      50.870 -24.784  22.257  1.00 42.09           N
ATOM   4284  CA  GLY E 543      50.140 -23.551  22.138  1.00 42.09           C
ATOM   4285  C   GLY E 543      50.083 -23.172  20.680  1.00 42.09           C
ATOM   4286  O   GLY E 543      50.545 -23.925  19.826  1.00 42.09           O
ATOM   4287  N   PHE E 544      49.507 -21.987  20.362  1.00391.93           N
ATOM   4288  CA  PHE E 544      49.362 -21.558  18.999  1.00391.93           C
ATOM   4289  CB  PHE E 544      47.915 -21.565  18.540  1.00391.93           C
ATOM   4290  CG  PHE E 544      47.235 -23.066  18.804  1.00391.93           C
ATOM   4291  CD1 PHE E 544      46.574 -24.016  19.617  1.00391.93           C
ATOM   4292  CD2 PHE E 544      47.095 -24.199  18.011  1.00391.93           C
ATOM   4293  CE1 PHE E 544      47.014 -24.101  18.363  1.00391.93           C
ATOM   4294  CE2 PHE E 544      46.433 -24.892  19.076  1.00391.93           C
ATOM   4295  CZ  PHE E 544      46.687 -23.674  19.625  1.00391.93           C
ATOM   4296  C   PHE E 544      49.840 -20.138  18.823  1.00391.93           C
ATOM   4297  O   PHE E 544      49.472 -19.239  19.592  1.00391.93           O
ATOM   4298  N   PRO E 545      50.627 -19.853  17.813  1.00164.51           N
ATOM   4299  CA  PRO E 545      51.168 -18.539  17.535  1.00164.51           C
ATOM   4300  CD  PRO E 545      51.074 -20.844  16.855  1.00164.51           C
ATOM   4301  CB  PRO E 545      52.071 -18.703  16.307  1.00164.51           C
ATOM   4302  CG  PRO E 545      51.588 -20.024  15.674  1.00164.51           C
ATOM   4303  C   PRO E 545      50.121 -17.473  17.373  1.00164.51           C
ATOM   4304  O   PRO E 545      50.385 -16.330  17.743  1.00164.51           O
ATOM   4305  N   TYR E 546      48.935 -17.811  16.852  1.00145.83           N
ATOM   4306  CA  TYR E 546      47.906 -16.833  16.658  1.00145.83           C
ATOM   4307  CB  TYR E 546      46.697 -17.491  15.957  1.00145.83           C
ATOM   4308  CG  TYR E 546      45.483 -16.630  15.888  1.00145.83           C
ATOM   4309  CD1 TYR E 546      45.513 -15.364  15.358  1.00145.83           C
ATOM   4310  CD2 TYR E 546      44.283 -17.154  16.290  1.00145.83           C
ATOM   4311  CE1 TYR E 546      44.361 -14.614  15.296  1.00145.83           C
ATOM   4312  CE2 TYR E 546      43.131 -16.414  16.229  1.00145.83           C
ATOM   4313  CZ  TYR E 546      43.170 -15.137  15.735  1.00145.83           C
ATOM   4314  OH  TYR E 546      41.984 -14.374  15.673  1.00145.83           O
ATOM   4315  C   TYR E 546      47.553 -16.280  18.014  1.00145.83           C
ATOM   4316  O   TYR E 546      47.368 -15.076  18.188  1.00145.83           O
ATOM   4317  N   LEU E 547      47.450 -17.164  19.018  1.00100.47           N
ATOM   4318  CA  LEU E 547      47.146 -16.789  20.371  1.00100.47           C
ATOM   4319  CB  LEU E 547      46.771 -18.017  21.221  1.00100.47           C
ATOM   4320  CG  LEU E 547      45.460 -18.693  20.766  1.00100.47           C
ATOM   4321  CD1 LEU E 547      45.125 -19.918  21.627  1.00100.47           C
ATOM   4322  CD2 LEU E 547      44.295 -17.691  20.746  1.00100.47           C
ATOM   4323  C   LEU E 547      48.302 -16.086  21.057  1.00100.47           C
ATOM   4324  O   LEU E 547      48.071 -15.306  21.979  1.00100.47           O
ATOM   4325  N   ILE E 548      49.566 -16.493  20.790  1.00153.44           N
ATOM   4326  CA  ILE E 548      50.717 -15.879  21.422  1.00153.44           C
ATOM   4327  CB  ILE E 548      51.858 -16.854  21.557  1.00153.44           C
ATOM   4328  CG1 ILE E 548      51.411 -18.102  22.338  1.00153.44           C
ATOM   4329  CG2 ILE E 548      53.036 -16.118  22.218  1.00153.44           C
ATOM   4330  CD1 ILE E 548      50.867 -17.784  23.726  1.00153.44           C
ATOM   4331  C   ILE E 548      51.270 -14.659  20.737  1.00153.44           C
ATOM   4332  O   ILE E 548      51.351 -13.570  21.308  1.00153.44           O
ATOM   4333  N   ALA E 549      51.673 -14.824  19.463  1.00 65.22           N
ATOM   4334  CA  ALA E 549      52.273 -13.739  18.750  1.00 65.22           C
ATOM   4335  CB  ALA E 549      52.736 -14.130  17.333  1.00 65.22           C
ATOM   4336  C   ALA E 549      51.224 -12.694  18.608  1.00 65.22           C
ATOM   4337  O   ALA E 549      51.532 -11.503  18.601  1.00 65.22           O
ATOM   4338  N   GLY E 550      49.978 -13.111  18.301  1.00 91.04           N
ATOM   4339  CA  GLY E 550      48.922 -12.142  18.197  1.00 91.04           C
ATOM   4340  C   GLY E 550      48.215 -11.723  19.467  1.00 91.04           C
ATOM   4341  O   GLY E 550      48.442 -10.635  19.995  1.00 91.04           O
ATOM   4342  N   LYS E 551      47.395 -12.637  20.042  1.00140.24           N
ATOM   4343  CA  LYS E 551      46.480 -12.267  21.101  1.00140.24           C
ATOM   4344  CB  LYS E 551      45.476 -13.374  21.451  1.00140.24           C
ATOM   4345  CG  LYS E 551      44.421 -12.935  22.467  1.00140.24           C
ATOM   4346  CD  LYS E 551      43.222 -13.880  22.524  1.00140.24           C
ATOM   4347  CE  LYS E 551      42.069 -13.326  23.359  1.00140.24           C
ATOM   4348  NZ  LYS E 551      41.705 -11.978  22.870  1.00140.24           N
ATOM   4349  C   LYS E 551      47.162 -11.910  22.381  1.00140.24           C
ATOM   4350  O   LYS E 551      46.915 -10.845  22.944  1.00140.24           O
ATOM   4351  N   TYR E 552      48.052 -12.790  22.870  1.00 66.45           N
ATOM   4352  CA  TYR E 552      48.689 -12.575  24.135  1.00 66.45           C
ATOM   4353  CB  TYR E 552      49.595 -13.765  24.526  1.00 66.45           C
ATOM   4354  CG  TYR E 552      50.235 -13.499  25.848  1.00 66.45           C
ATOM   4355  CD1 TYR E 552      49.527 -13.707  27.010  1.00 66.45           C
ATOM   4356  CD2 TYR E 552      51.538 -13.065  25.929  1.00 66.45           C
ATOM   4357  CE1 TYR E 552      50.106 -13.471  28.235  1.00 66.45           C
ATOM   4358  CE2 TYR E 552      52.121 -12.828  27.152  1.00 66.45           C
ATOM   4359  CZ  TYR E 552      51.406 -13.029  28.305  1.00 66.45           C
ATOM   4360  OH  TYR E 552      52.010 -12.783  29.555  1.00 66.45           O
ATOM   4361  C   TYR E 552      49.527 -11.338  24.022  1.00 66.45           C
ATOM   4362  O   TYR E 552      49.567 -10.512  24.933  1.00 66.45           O
ATOM   4363  N   GLY E 553      50.209 -11.177  22.877  1.00 34.08           N
ATOM   4364  CA  GLY E 553      51.069 -10.041  22.698  1.00 34.08           C
ATOM   4365  C   GLY E 553      50.272  -8.773  22.808  1.00 34.08           C
ATOM   4366  O   GLY E 553      50.736  -7.807  23.411  1.00 34.08           O
ATOM   4367  N   GLU E 554      49.071  -8.721  22.190  1.00113.18           N
ATOM   4368  CA  GLU E 554      48.286  -7.515  22.229  1.00113.18           C
ATOM   4369  CB  GLU E 554      47.117  -7.507  21.232  1.00113.18           C
ATOM   4370  CG  GLU E 554      45.999  -8.472  21.613  1.00113.18           C
ATOM   4371  CD  GLU E 554      44.785  -8.099  20.790  1.00113.18           C
ATOM   4372  OE1 GLU E 554      44.967  -7.317  19.813  1.00113.18           O
ATOM   4373  OE2 GLU E 554      43.672  -8.576  21.112  1.00113.18           O
ATOM   4374  C   GLU E 554      47.704  -7.288  23.595  1.00113.18           C
ATOM   4375  O   GLU E 554      47.698  -6.175  24.118  1.00113.18           O
ATOM   4376  N   ASP E 555      47.156  -8.360  24.186  1.00200.50           N
ATOM   4377  CA  ASP E 555      46.448  -8.349  25.426  1.00200.50           C
ATOM   4378  CB  ASP E 555      45.823  -9.755  25.544  1.00200.50           C
ATOM   4379  CG  ASP E 555      44.674  -9.667  26.486  1.00200.50           C
ATOM   4380  OD1 ASP E 555      44.885  -8.855  27.420  1.00200.50           O
ATOM   4381  OD2 ASP E 555      43.633 -10.350  26.321  1.00200.50           O
ATOM   4382  C   ASP E 555      47.352  -8.056  26.611  1.00200.50           C
ATOM   4383  O   ASP E 555      47.122  -7.097  27.350  1.00200.50           O
ATOM   4384  N   PHE E 556      48.310  -8.970  26.892  1.00117.07           N
ATOM   4385  CA  PHE E 556      49.252  -8.857  27.977  1.00117.07           C
ATOM   4386  CB  PHE E 556      49.485 -10.191  28.692  1.00117.07           C
ATOM   4387  CG  PHE E 556      48.220 -10.450  29.441  1.00117.07           C
ATOM   4388  CD1 PHE E 556      47.133 -10.978  28.789  1.00117.07           C
ATOM   4389  CD2 PHE E 556      48.106 -10.159  30.781  1.00117.07           C
ATOM   4390  CE1 PHE E 556      45.958 -11.222  29.456  1.00117.07           C
ATOM   4391  CE2 PHE E 556      46.931 -10.400  31.460  1.00117.07           C
ATOM   4392  CZ  PHE E 556      45.856 -10.936  30.793  1.00117.07           C
ATOM   4393  C   PHE E 556      50.580  -8.224  27.658  1.00117.07           C
ATOM   4394  O   PHE E 556      51.146  -7.511  28.485  1.00117.07           O
ATOM   4395  N   GLY E 557      51.152  -8.517  26.471  1.00 44.91           N
ATOM   4396  CA  GLY E 557      52.446  -7.989  26.117  1.00 44.91           C
ATOM   4397  C   GLY E 557      53.520  -8.998  26.409  1.00 44.91           C
ATOM   4398  O   GLY E 557      53.307  -9.962  27.144  1.00 44.91           O
ATOM   4399  N   LEU E 558      54.725  -8.798  25.822  1.00158.67           N
ATOM   4400  CA  LEU E 558      55.770  -9.738  26.090  1.00158.67           C
ATOM   4401  CB  LEU E 558      56.256 -10.569  24.901  1.00158.67           C
ATOM   4402  CG  LEU E 558      57.023 -11.782  25.444  1.00158.67           C
ATOM   4403  CD1 LEU E 558      56.035 -12.731  26.145  1.00158.67           C
ATOM   4404  CD2 LEU E 558      57.905 -12.458  24.404  1.00158.67           C
ATOM   4405  C   LEU E 558      56.956  -9.009  26.655  1.00158.67           C
ATOM   4406  O   LEU E 558      57.134  -7.811  26.434  1.00158.67           O
ATOM   4407  N   VAL E 559      57.806  -9.739  27.411  1.00 67.22           N
ATOM   4408  CA  VAL E 559      58.954  -9.172  28.066  1.00 67.22           C
ATOM   4409  CB  VAL E 559      59.027  -9.527  29.526  1.00 67.22           C
ATOM   4410  CG1 VAL E 559      57.772  -8.980  30.229  1.00 67.22           C
ATOM   4411  CG2 VAL E 559      59.202 -11.049  29.659  1.00 67.22           C
ATOM   4412  C   VAL E 559      60.206  -9.695  27.418  1.00 67.22           C
ATOM   4413  O   VAL E 559      60.184 -10.645  26.638  1.00 67.22           O
ATOM   4414  N   GLU E 560      61.347  -9.049  27.723  1.00 90.56           N
ATOM   4415  CA  GLU E 560      62.616  -9.403  27.149  1.00 90.56           C
ATOM   4416  CB  GLU E 560      63.648  -8.270  27.289  1.00 90.56           C
ATOM   4417  CG  GLU E 560      64.886  -8.431  26.410  1.00 90.56           C
ATOM   4418  CD  GLU E 560      65.605  -7.089  26.380  1.00 90.56           C
ATOM   4419  OE1 GLU E 560      65.033  -6.101  26.917  1.00 90.56           O
ATOM   4420  OE2 GLU E 560      66.728  -7.030  25.814  1.00 90.56           O
ATOM   4421  C   GLU E 560      63.146 -10.648  27.808  1.00 90.56           C
ATOM   4422  O   GLU E 560      62.725 -11.030  28.899  1.00 90.56           O
ATOM   4423  N   GLU E 561      64.105 -11.315  27.135  1.00 84.35           N
ATOM   4424  CA  GLU E 561      64.678 -12.562  27.572  1.00 84.35           C
ATOM   4425  CB  GLU E 561      65.795 -13.032  26.627  1.00 84.35           C
ATOM   4426  CG  GLU E 561      66.437 -14.351  27.048  1.00 84.35           C
ATOM   4427  CD  GLU E 561      65.422 -15.458  26.815  1.00 84.35           C
ATOM   4428  OE1 GLU E 561      64.432 -15.207  26.077  1.00 84.35           O
ATOM   4429  OE2 GLU E 561      65.620 -16.569  27.372  1.00 84.35           O
ATOM   4430  C   GLU E 561      65.304 -12.398  28.923  1.00 84.35           C
ATOM   4431  O   GLU E 561      65.152 -13.254  29.794  1.00 84.35           O
ATOM   4432  N   SER E 562      66.015 -11.279  29.141  1.00 68.11           N
ATOM   4433  CA  SER E 562      66.712 -11.090  30.380  1.00 68.11           C
ATOM   4434  CB  SER E 562      67.549  -9.798  30.407  1.00 68.11           C
ATOM   4435  OG  SER E 562      68.222  -9.680  31.652  1.00 68.11           O
ATOM   4436  C   SER E 562      65.732 -11.020  31.508  1.00 68.11           C
ATOM   4437  O   SER E 562      66.059 -11.392  32.634  1.00 68.11           O
ATOM   4438  N   CYS E 563      64.509 -10.526  31.241  1.00 42.18           N
ATOM   4439  CA  CYS E 563      63.524 -10.393  32.276  1.00 42.18           C
ATOM   4440  CB  CYS E 563      62.232  -9.709  31.787  1.00 42.18           C
ATOM   4441  SG  CYS E 563      61.001  -9.545  33.114  1.00 42.18           S
ATOM   4442  C   CYS E 563      63.151 -11.745  32.803  1.00 42.18           C
ATOM   4443  O   CYS E 563      63.022 -11.929  34.015  1.00 42.18           O
ATOM   4444  N   PHE E 564      62.944 -12.729  31.901  1.00156.90           N
ATOM   4445  CA  PHE E 564      62.546 -14.040  32.336  1.00156.90           C
ATOM   4446  CB  PHE E 564      61.055 -14.265  32.004  1.00156.90           C
ATOM   4447  CG  PHE E 564      60.446 -15.342  32.837  1.00156.90           C
ATOM   4448  CD1 PHE E 564      60.830 -16.654  32.712  1.00156.90           C
ATOM   4449  CD2 PHE E 564      59.440 -15.023  33.724  1.00156.90           C
ATOM   4450  CE1 PHE E 564      60.236 -17.620  33.488  1.00156.90           C
ATOM   4451  CE2 PHE E 564      58.842 -15.987  34.501  1.00156.90           C
ATOM   4452  CZ  PHE E 564      59.247 -17.293  34.382  1.00156.90           C
ATOM   4453  C   PHE E 564      63.348 -15.002  31.497  1.00156.90           C
ATOM   4454  O   PHE E 564      62.898 -15.386  30.419  1.00156.90           O
ATOM   4455  N   PRO E 565      64.482 -15.464  31.965  1.00 77.94           N
ATOM   4456  CA  PRO E 565      65.323 -16.312  31.156  1.00 77.94           C
ATOM   4457  CD  PRO E 565      65.258 -14.690  32.920  1.00 77.94           C
ATOM   4458  CB  PRO E 565      66.648 -16.413  31.907  1.00 77.94           C
ATOM   4459  CG  PRO E 565      66.726 -15.078  32.675  1.00 77.94           C
ATOM   4460  C   PRO E 565      64.670 -17.624  30.856  1.00 77.94           C
ATOM   4461  O   PRO E 565      63.836 -18.064  31.644  1.00 77.94           O
ATOM   4462  N   TYR E 566      65.040 -18.268  29.728  1.00103.46           N
ATOM   4463  CA  TYR E 566      64.369 -19.469  29.306  1.00103.46           C
ATOM   4464  CB  TYR E 566      64.606 -19.761  27.810  1.00103.46           C
ATOM   4465  CG  TYR E 566      63.803 -20.946  27.402  1.00103.46           C
ATOM   4466  CD1 TYR E 566      62.432 -20.856  27.322  1.00103.46           C
ATOM   4467  CD2 TYR E 566      64.416 -22.131  27.064  1.00103.46           C
ATOM   4468  CE1 TYR E 566      61.683 -21.941  26.933  1.00103.46           C
ATOM   4469  CE2 TYR E 566      63.670 -23.218  26.674  1.00103.46           C
ATOM   4470  CZ  TYR E 566      62.300 -23.126  26.609  1.00103.46           C
ATOM   4471  OH  TYR E 566      61.533 -24.241  26.207  1.00103.46           O
ATOM   4472  C   TYR E 566      64.854 -20.643  30.109  1.00103.46           C
ATOM   4473  O   TYR E 566      66.056 -20.901  30.197  1.00103.46           O
ATOM   4474  N   ASN E 567      63.914 -21.287  30.844  1.00 87.55           N
ATOM   4475  CA  ASN E 567      64.130 -22.495  31.598  1.00 87.55           C
ATOM   4476  CB  ASN E 567      63.350 -22.548  32.921  1.00 87.55           C
ATOM   4477  CG  ASN E 567      64.122 -21.719  33.941  1.00 87.55           C
ATOM   4478  OD1 ASN E 567      65.311 -21.940  34.167  1.00 87.55           O
ATOM   4479  ND2 ASN E 567      63.420 -20.747  34.582  1.00 87.55           N
ATOM   4480  C   ASN E 567      63.854 -23.759  30.831  1.00 87.55           C
ATOM   4481  O   ASN E 567      64.575 -24.745  30.979  1.00 87.55           O
ATOM   4482  N   GLY E 568      62.790 -23.766  29.995  1.00 39.46           N
ATOM   4483  CA  GLY E 568      62.421 -24.960  29.281  1.00 39.46           C
ATOM   4484  C   GLY E 568      61.512 -25.800  30.133  1.00 39.46           C
ATOM   4485  O   GLY E 568      61.362 -26.998  29.891  1.00 39.46           O
ATOM   4486  N   LYS E 569      60.888 -25.205  31.170  1.00121.31           N
ATOM   4487  CA  LYS E 569      59.989 -25.986  31.971  1.00121.31           C
ATOM   4488  CB  LYS E 569      60.609 -26.558  33.261  1.00121.31           C
ATOM   4489  CG  LYS E 569      59.765 -27.686  33.864  1.00121.31           C
ATOM   4490  CD  LYS E 569      60.480 -28.527  34.922  1.00121.31           C
ATOM   4491  CE  LYS E 569      59.688 -29.766  35.345  1.00121.31           C
ATOM   4492  NZ  LYS E 569      59.673 -30.755  34.242  1.00121.31           N
ATOM   4493  C   LYS E 569      58.809 -25.138  32.356  1.00121.31           C
ATOM   4494  O   LYS E 569      58.733 -23.948  32.063  1.00121.31           O
ATOM   4495  N   ASP E 570      57.854 -25.784  33.043  1.00114.27           N
ATOM   4496  CA  ASP E 570      56.583 -25.330  33.539  1.00114.27           C
ATOM   4497  CB  ASP E 570      55.641 -26.485  33.921  1.00114.27           C
ATOM   4498  CG  ASP E 570      55.228 -27.166  32.619  1.00114.27           C
ATOM   4499  OD1 ASP E 570      55.738 -26.745  31.548  1.00114.27           O
ATOM   4500  OD2 ASP E 570      54.401 -28.114  32.676  1.00114.27           O
ATOM   4501  C   ASP E 570      56.768 -24.425  34.727  1.00114.27           C
ATOM   4502  O   ASP E 570      55.868 -24.302  35.558  1.00114.27           O
ATOM   4503  N   GLU E 571      57.990 -23.885  34.907  1.00133.22           N
ATOM   4504  CA  GLU E 571      58.350 -23.027  36.011  1.00133.22           C
ATOM   4505  CB  GLU E 571      59.612 -22.196  35.710  1.00133.22           C
ATOM   4506  CG  GLU E 571      60.063 -21.264  36.838  1.00133.22           C
ATOM   4507  CD  GLU E 571      61.082 -22.011  37.687  1.00133.22           C
ATOM   4508  OE1 GLU E 571      61.125 -23.266  37.587  1.00133.22           O
ATOM   4509  OE2 GLU E 571      61.837 -21.335  38.438  1.00133.22           O
ATOM   4510  C   GLU E 571      57.246 -22.046  36.293  1.00133.22           C
ATOM   4511  O   GLU E 571      56.393 -21.757  35.455  1.00133.22           O
ATOM   4512  N   PRO E 572      57.237 -21.579  37.520  1.00122.71           N
ATOM   4513  CA  PRO E 572      56.234 -20.643  37.966  1.00122.71           C
ATOM   4514  CD  PRO E 572      57.744 -22.393  38.615  1.00122.71           C
ATOM   4515  CB  PRO E 572      56.321 -20.631  39.490  1.00122.71           C
ATOM   4516  CG  PRO E 572      56.894 -22.015  39.838  1.00122.71           C
ATOM   4517  C   PRO E 572      56.425 -19.286  37.369  1.00122.71           C
ATOM   4518  O   PRO E 572      57.536 -18.961  36.955  1.00122.71           O
ATOM   4519  N   CYS E 573      55.348 -18.476  37.319  1.00 95.45           N
ATOM   4520  CA  CYS E 573      55.440 -17.158  36.766  1.00 95.45           C
ATOM   4521  CB  CYS E 573      54.092 -16.467  36.546  1.00 95.45           C
ATOM   4522  SG  CYS E 573      53.357 -16.844  34.946  1.00 95.45           S
ATOM   4523  C   CYS E 573      56.135 -16.267  37.729  1.00 95.45           C
ATOM   4524  O   CYS E 573      55.497 -15.622  38.559  1.00 95.45           O
ATOM   4525  N   LYS E 574      57.472 -16.199  37.640  1.00133.23           N
ATOM   4526  CA  LYS E 574      58.151 -15.262  38.478  1.00133.23           C
ATOM   4527  CB  LYS E 574      58.802 -15.877  39.727  1.00133.23           C
ATOM   4528  CG  LYS E 574      57.780 -16.428  40.726  1.00133.23           C
ATOM   4529  CD  LYS E 574      58.412 -17.065  41.961  1.00133.23           C
ATOM   4530  CE  LYS E 574      58.393 -16.150  43.187  1.00133.23           C
ATOM   4531  NZ  LYS E 574      59.104 -14.885  42.891  1.00133.23           N
ATOM   4532  C   LYS E 574      59.231 -14.676  37.645  1.00133.23           C
ATOM   4533  O   LYS E 574      60.055 -15.389  37.075  1.00133.23           O
ATOM   4534  N   GLU E 575      59.249 -13.339  37.543  1.00 53.75           N
ATOM   4535  CA  GLU E 575      60.259 -12.734  36.744  1.00 53.75           C
ATOM   4536  CB  GLU E 575      59.770 -11.510  35.961  1.00 53.75           C
ATOM   4537  CG  GLU E 575      58.745 -11.859  34.881  1.00 53.75           C
ATOM   4538  CD  GLU E 575      58.110 -10.558  34.418  1.00 53.75           C
ATOM   4539  OE1 GLU E 575      58.435  -9.499  35.017  1.00 53.75           O
ATOM   4540  OE2 GLU E 575      57.289 -10.606  33.463  1.00 53.75           O
ATOM   4541  C   GLU E 575      61.330 -12.300  37.668  1.00 53.75           C
ATOM   4542  O   GLU E 575      61.073 -11.763  38.745  1.00 53.75           O
ATOM   4543  N   THR E 576      62.580 -12.557  37.258  1.00 19.11           N
ATOM   4544  CA  THR E 576      63.675 -12.154  38.069  1.00 19.11           C
ATOM   4545  CB  THR E 576      65.001 -12.486  37.450  1.00 19.11           C
ATOM   4546  OG1 THR E 576      65.096 -13.883  37.215  1.00 19.11           O
ATOM   4547  CG2 THR E 576      66.117 -12.036  38.407  1.00 19.11           C
ATOM   4548  C   THR E 576      63.558 -10.676  38.137  1.00 19.11           C
ATOM   4549  O   THR E 576      63.752 -10.070  39.189  1.00 19.11           O
ATOM   4550  N   LYS E 577      63.204 -10.055  36.997  1.00114.50           N
ATOM   4551  CA  LYS E 577      63.142  -8.629  36.991  1.00114.50           C
ATOM   4552  CB  LYS E 577      63.572  -8.000  35.657  1.00114.50           C
ATOM   4553  CG  LYS E 577      65.065  -8.179  35.364  1.00114.50           C
ATOM   4554  CD  LYS E 577      65.456  -7.865  33.918  1.00114.50           C
ATOM   4555  CE  LYS E 577      65.280  -6.394  33.534  1.00114.50           C
ATOM   4556  NZ  LYS E 577      66.304  -5.563  34.205  1.00114.50           N
ATOM   4557  C   LYS E 577      61.770  -8.131  37.310  1.00114.50           C
ATOM   4558  O   LYS E 577      60.757  -8.709  36.918  1.00114.50           O
ATOM   4559  N   SER E 578      61.720  -7.027  38.081  1.00 72.72           N
ATOM   4560  CA  SER E 578      60.478  -6.374  38.355  1.00 72.72           C
ATOM   4561  CB  SER E 578      60.443  -5.667  39.723  1.00 72.72           C
ATOM   4562  OG  SER E 578      59.181  -5.046  39.917  1.00 72.72           O
ATOM   4563  C   SER E 578      60.332  -5.319  37.308  1.00 72.72           C
ATOM   4564  O   SER E 578      61.319  -4.910  36.700  1.00 72.72           O
ATOM   4565  N   LYS E 579      59.082  -4.873  37.065  1.00100.29           N
ATOM   4566  CA  LYS E 579      58.783  -3.794  36.162  1.00100.29           C
ATOM   4567  CB  LYS E 579      59.062  -2.408  36.768  1.00100.29           C
ATOM   4568  CG  LYS E 579      58.103  -2.061  37.912  1.00100.29           C
ATOM   4569  CD  LYS E 579      58.535  -0.855  38.747  1.00100.29           C
ATOM   4570  CE  LYS E 579      59.581  -1.187  39.812  1.00100.29           C
ATOM   4571  NZ  LYS E 579      60.902  -1.396  39.180  1.00100.29           N
ATOM   4572  C   LYS E 579      59.532  -3.933  34.870  1.00100.29           C
ATOM   4573  O   LYS E 579      60.337  -3.072  34.520  1.00100.29           O
ATOM   4574  N   CYS E 580      59.294  -5.030  34.125  1.00 36.67           N
ATOM   4575  CA  CYS E 580      59.965  -5.206  32.866  1.00 36.67           C
ATOM   4576  CB  CYS E 580      60.172  -6.687  32.481  1.00 36.67           C
ATOM   4577  SG  CYS E 580      61.152  -7.607  33.708  1.00 36.67           S
ATOM   4578  C   CYS E 580      59.107  -4.577  31.806  1.00 36.67           C
ATOM   4579  O   CYS E 580      57.882  -4.561  31.914  1.00 36.67           O
ATOM   4580  N   ARG E 581      59.746  -4.029  30.750  1.00100.30           N
ATOM   4581  CA  ARG E 581      59.080  -3.381  29.646  1.00100.30           C
ATOM   4582  CB  ARG E 581      60.084  -2.771  28.651  1.00100.30           C
ATOM   4583  CG  ARG E 581      61.191  -1.917  29.284  1.00100.30           C
ATOM   4584  CD  ARG E 581      62.344  -1.639  28.311  1.00100.30           C
ATOM   4585  NE  ARG E 581      63.521  -1.142  29.082  1.00100.30           N
ATOM   4586  CZ  ARG E 581      63.774   0.196  29.180  1.00100.30           C
ATOM   4587  NH1 ARG E 581      62.919   1.097  28.615  1.00100.30           N
ATOM   4588  NH2 ARG E 581      64.890   0.631  29.836  1.00100.30           N
ATOM   4589  C   ARG E 581      58.370  -4.463  28.884  1.00100.30           C
ATOM   4590  O   ARG E 581      58.862  -5.587  28.810  1.00100.30           O
ATOM   4591  N   ARG E 582      57.190  -4.163  28.296  1.00 69.39           N
ATOM   4592  CA  ARG E 582      56.492  -5.190  27.567  1.00 69.39           C
ATOM   4593  CB  ARG E 582      55.213  -5.661  28.283  1.00 69.39           C
ATOM   4594  CG  ARG E 582      55.544  -6.351  29.610  1.00 69.39           C
ATOM   4595  CD  ARG E 582      54.344  -6.894  30.388  1.00 69.39           C
ATOM   4596  NE  ARG E 582      54.890  -7.709  31.512  1.00 69.39           N
ATOM   4597  CZ  ARG E 582      54.229  -8.834  31.913  1.00 69.39           C
ATOM   4598  NH1 ARG E 582      53.051  -9.175  31.317  1.00 69.39           N
ATOM   4599  NH2 ARG E 582      54.746  -9.635  32.889  1.00 69.39           N
ATOM   4600  C   ARG E 582      56.139  -4.693  26.192  1.00 69.39           C
ATOM   4601  O   ARG E 582      55.644  -3.579  26.027  1.00 69.39           O
ATOM   4602  N   HIS E 583      56.415  -5.526  25.161  1.00 80.76           N
ATOM   4603  CA  HIS E 583      56.115  -5.210  23.787  1.00 80.76           C
ATOM   4604  ND1 HIS E 583      59.447  -5.431  23.714  1.00 80.76           N
ATOM   4605  CG  HIS E 583      58.460  -5.159  22.792  1.00 80.76           C
ATOM   4606  CB  HIS E 583      57.110  -5.812  22.777  1.00 80.76           C
ATOM   4607  NE2 HIS E 583      60.279  -3.906  22.324  1.00 80.76           N
ATOM   4608  CD2 HIS E 583      58.986  -4.224  21.951  1.00 80.76           C
ATOM   4609  CE1 HIS E 583      60.512  -4.655  23.388  1.00 80.76           C
ATOM   4610  C   HIS E 583      54.769  -5.785  23.454  1.00 80.76           C
ATOM   4611  O   HIS E 583      54.441  -6.892  23.876  1.00 80.76           O
ATOM   4612  N   SER E 584      53.956  -5.058  22.655  1.00 76.20           N
ATOM   4613  CA  SER E 584      52.638  -5.544  22.338  1.00 76.20           C
ATOM   4614  CB  SER E 584      51.511  -4.644  22.869  1.00 76.20           C
ATOM   4615  OG  SER E 584      50.247  -5.203  22.547  1.00 76.20           O
ATOM   4616  C   SER E 584      52.491  -5.616  20.842  1.00 76.20           C
ATOM   4617  O   SER E 584      53.316  -5.088  20.097  1.00 76.20           O
ATOM   4618  N   THR E 585      51.427  -6.306  20.369  1.00115.79           N
ATOM   4619  CA  THR E 585      51.182  -6.475  18.963  1.00115.79           C
ATOM   4620  CB  THR E 585      50.900  -7.901  18.597  1.00115.79           C
ATOM   4621  OG1 THR E 585      49.688  -8.330  19.202  1.00115.79           O
ATOM   4622  CG2 THR E 585      52.064  -8.765  19.106  1.00115.79           C
ATOM   4623  C   THR E 585      49.954  -5.682  18.596  1.00115.79           C
ATOM   4624  O   THR E 585      48.876  -5.879  19.151  1.00115.79           O
ATOM   4625  N   THR E 586      50.102  -4.741  17.642  1.00 53.44           N
ATOM   4626  CA  THR E 586      49.035  -3.894  17.177  1.00 53.44           C
ATOM   4627  CB  THR E 586      49.495  -2.829  16.225  1.00 53.44           C
ATOM   4628  OG1 THR E 586      50.033  -3.429  15.056  1.00 53.44           O
ATOM   4629  CG2 THR E 586      50.546  -1.950  16.908  1.00 53.44           C
ATOM   4630  C   THR E 586      48.020  -4.688  16.410  1.00 53.44           C
ATOM   4631  O   THR E 586      46.838  -4.347  16.417  1.00 53.44           O
ATOM   4632  N   ASN E 587      48.460  -5.715  15.655  1.00 98.53           N
ATOM   4633  CA  ASN E 587      47.513  -6.466  14.874  1.00 98.53           C
ATOM   4634  CB  ASN E 587      47.274  -5.882  13.471  1.00 98.53           C
ATOM   4635  CG  ASN E 587      48.588  -5.901  12.703  1.00 98.53           C
ATOM   4636  OD1 ASN E 587      49.500  -5.135  13.001  1.00 98.53           O
ATOM   4637  ND2 ASN E 587      48.689  -6.793  11.682  1.00 98.53           N
ATOM   4638  C   ASN E 587      48.006  -7.870  14.672  1.00 98.53           C
ATOM   4639  O   ASN E 587      49.203  -8.140  14.757  1.00 98.53           O
ATOM   4640  N   TYR E 588      47.064  -8.814  14.442  1.00 98.40           N
ATOM   4641  CA  TYR E 588      47.410 -10.183  14.149  1.00 98.40           C
ATOM   4642  CB  TYR E 588      47.626 -11.055  15.402  1.00 98.40           C
ATOM   4643  CG  TYR E 588      46.416 -10.951  16.260  1.00 98.40           C
ATOM   4644  CD1 TYR E 588      46.247  -9.879  17.106  1.00 98.40           C
ATOM   4645  CD2 TYR E 588      45.447 -11.924  16.231  1.00 98.40           C
ATOM   4646  CE1 TYR E 588      45.129  -9.783  17.902  1.00 98.40           C
ATOM   4647  CE2 TYR E 588      44.328 -11.832  17.025  1.00 98.40           C
ATOM   4648  CZ  TYR E 588      44.164 -10.759  17.865  1.00 98.40           C
ATOM   4649  OH  TYR E 588      43.017 -10.664  18.680  1.00 98.40           O
ATOM   4650  C   TYR E 588      46.325 -10.780  13.305  1.00 98.40           C
ATOM   4651  O   TYR E 588      45.162 -10.390  13.416  1.00 98.40           O
ATOM   4652  N   TYR E 589      46.688 -11.742  12.424  1.00216.71           N
ATOM   4653  CA  TYR E 589      45.720 -12.214  11.476  1.00216.71           C
ATOM   4654  CB  TYR E 589      45.793 -11.171  10.342  1.00216.71           C
ATOM   4655  CG  TYR E 589      44.576 -10.886   9.535  1.00216.71           C
ATOM   4656  CD1 TYR E 589      43.625 -10.027  10.038  1.00216.71           C
ATOM   4657  CD2 TYR E 589      44.412 -11.401   8.272  1.00216.71           C
ATOM   4658  CE1 TYR E 589      42.505  -9.710   9.310  1.00216.71           C
ATOM   4659  CE2 TYR E 589      43.292 -11.083   7.543  1.00216.71           C
ATOM   4660  CZ  TYR E 589      42.338 -10.243   8.058  1.00216.71           C
ATOM   4661  OH  TYR E 589      41.195  -9.924   7.297  1.00216.71           O
ATOM   4662  C   TYR E 589      46.250 -13.530  10.940  1.00216.71           C
ATOM   4663  O   TYR E 589      47.463 -13.731  10.886  1.00216.71           O
ATOM   4664  N   TYR E 590      45.372 -14.476  10.533  1.00106.01           N
ATOM   4665  CA  TYR E 590      45.867 -15.645   9.841  1.00106.01           C
ATOM   4666  CB  TYR E 590      44.913 -16.860   9.803  1.00106.01           C
ATOM   4667  CG  TYR E 590      44.955 -17.653  11.067  1.00106.01           C
ATOM   4668  CD1 TYR E 590      46.015 -18.498  11.306  1.00106.01           C
ATOM   4669  CD2 TYR E 590      43.938 -17.598  11.991  1.00106.01           C
ATOM   4670  CE1 TYR E 590      46.078 -19.256  12.451  1.00106.01           C
ATOM   4671  CE2 TYR E 590      43.991 -18.354  13.141  1.00106.01           C
ATOM   4672  CZ  TYR E 590      45.064 -19.183  13.373  1.00106.01           C
ATOM   4673  OH  TYR E 590      45.125 -19.962  14.549  1.00106.01           O
ATOM   4674  C   TYR E 590      46.025 -15.194   8.422  1.00106.01           C
ATOM   4675  O   TYR E 590      45.174 -14.473   7.907  1.00106.01           O
ATOM   4676  N   VAL E 591      47.129 -15.566   7.746  1.00119.62           N
ATOM   4677  CA  VAL E 591      47.274 -15.127   6.387  1.00119.62           C
ATOM   4678  CB  VAL E 591      48.536 -15.599   5.724  1.00119.62           C
ATOM   4679  CG1 VAL E 591      48.544 -15.091   4.279  1.00119.62           C
ATOM   4680  CG2 VAL E 591      49.740 -15.099   6.528  1.00119.62           C
ATOM   4681  C   VAL E 591      46.130 -15.708   5.624  1.00119.62           C
ATOM   4682  O   VAL E 591      45.825 -16.893   5.762  1.00119.62           O
ATOM   4683  N   GLY E 592      45.478 -14.881   4.780  1.00 40.14           N
ATOM   4684  CA  GLY E 592      44.340 -15.339   4.043  1.00 40.14           C
ATOM   4685  C   GLY E 592      43.116 -14.784   4.709  1.00 40.14           C
ATOM   4686  O   GLY E 592      42.023 -14.836   4.150  1.00 40.14           O
ATOM   4687  N   GLY E 593      43.261 -14.258   5.940  1.00 42.73           N
ATOM   4688  CA  GLY E 593      42.151 -13.614   6.586  1.00 42.73           C
ATOM   4689  C   GLY E 593      41.589 -14.433   7.709  1.00 42.73           C
ATOM   4690  O   GLY E 593      41.104 -13.876   8.694  1.00 42.73           O
ATOM   4691  N   PHE E 594      41.609 -15.771   7.589  1.00 83.97           N
ATOM   4692  CA  PHE E 594      41.102 -16.613   8.634  1.00 83.97           C
ATOM   4693  CB  PHE E 594      39.568 -16.681   8.660  1.00 83.97           C
ATOM   4694  CG  PHE E 594      39.109 -16.864   7.255  1.00 83.97           C
ATOM   4695  CD1 PHE E 594      39.018 -15.766   6.434  1.00 83.97           C
ATOM   4696  CD2 PHE E 594      38.765 -18.099   6.756  1.00 83.97           C
ATOM   4697  CE1 PHE E 594      38.599 -15.888   5.133  1.00 83.97           C
ATOM   4698  CE2 PHE E 594      38.345 -18.226   5.454  1.00 83.97           C
ATOM   4699  CZ  PHE E 594      38.262 -17.122   4.639  1.00 83.97           C
ATOM   4700  C   PHE E 594      41.687 -17.973   8.438  1.00 83.97           C
ATOM   4701  O   PHE E 594      42.390 -18.218   7.458  1.00 83.97           O
ATOM   4702  N   TYR E 595      41.429 -18.897   9.377  1.00 85.43           N
ATOM   4703  CA  TYR E 595      42.071 -20.166   9.262  1.00 85.43           C
ATOM   4704  CB  TYR E 595      41.974 -20.982  10.559  1.00 85.43           C
ATOM   4705  CG  TYR E 595      42.825 -22.192  10.421  1.00 85.43           C
ATOM   4706  CD1 TYR E 595      42.313 -23.351   9.889  1.00 85.43           C
ATOM   4707  CD2 TYR E 595      44.137 -22.156  10.827  1.00 85.43           C
ATOM   4708  CE1 TYR E 595      43.105 -24.466   9.771  1.00 85.43           C
ATOM   4709  CE2 TYR E 595      44.933 -23.267  10.711  1.00 85.43           C
ATOM   4710  CZ  TYR E 595      44.414 -24.422  10.184  1.00 85.43           C
ATOM   4711  OH  TYR E 595      45.230 -25.564  10.064  1.00 85.43           O
ATOM   4712  C   TYR E 595      41.420 -20.919   8.143  1.00 85.43           C
ATOM   4713  O   TYR E 595      40.209 -21.153   8.157  1.00 85.43           O
ATOM   4714  N   GLY E 596      42.246 -21.341   7.155  1.00 59.12           N
ATOM   4715  CA  GLY E 596      41.785 -22.076   6.007  1.00 59.12           C
ATOM   4716  C   GLY E 596      42.007 -21.292   4.735  1.00 59.12           C
ATOM   4717  O   GLY E 596      41.893 -21.840   3.640  1.00 59.12           O
ATOM   4718  N   ALA E 597      42.234 -19.973   4.861  1.00 98.96           N
ATOM   4719  CA  ALA E 597      42.525 -19.003   3.837  1.00 98.96           C
ATOM   4720  CB  ALA E 597      42.256 -17.567   4.304  1.00 98.96           C
ATOM   4721  C   ALA E 597      43.932 -19.048   3.299  1.00 98.96           C
ATOM   4722  O   ALA E 597      44.225 -18.410   2.293  1.00 98.96           O
ATOM   4723  N   CYS E 598      44.884 -19.654   4.020  1.00 78.40           N
ATOM   4724  CA  CYS E 598      46.284 -19.541   3.672  1.00 78.40           C
ATOM   4725  CB  CYS E 598      47.227 -20.120   4.747  1.00 78.40           C
ATOM   4726  SG  CYS E 598      48.986 -19.869   4.361  1.00 78.40           S
ATOM   4727  C   CYS E 598      46.641 -20.180   2.355  1.00 78.40           C
ATOM   4728  O   CYS E 598      46.027 -21.151   1.919  1.00 78.40           O
ATOM   4729  N   ASN E 599      47.644 -19.585   1.663  1.00 78.89           N
ATOM   4730  CA  ASN E 599      48.181 -20.150   0.456  1.00 78.89           C
ATOM   4731  CB  ASN E 599      47.356 -19.871  -0.816  1.00 78.89           C
ATOM   4732  CG  ASN E 599      47.246 -18.375  -1.055  1.00 78.89           C
ATOM   4733  OD1 ASN E 599      48.228 -17.707  -1.368  1.00 78.89           O
ATOM   4734  ND2 ASN E 599      46.004 -17.836  -0.929  1.00 78.89           N
ATOM   4735  C   ASN E 599      49.582 -19.631   0.278  1.00 78.89           C
ATOM   4736  O   ASN E 599      50.029 -18.739   0.998  1.00 78.89           O
ATOM   4737  N   GLU E 600      50.318 -20.214  -0.689  1.00 83.02           N
ATOM   4738  CA  GLU E 600      51.697 -19.899  -0.945  1.00 83.02           C
ATOM   4739  CB  GLU E 600      52.262 -20.733  -2.104  1.00 83.02           C
ATOM   4740  CG  GLU E 600      53.699 -20.378  -2.476  1.00 83.02           C
ATOM   4741  CD  GLU E 600      53.906 -20.856  -3.904  1.00 83.02           C
ATOM   4742  OE1 GLU E 600      52.882 -21.131  -4.583  1.00 83.02           O
ATOM   4743  OE2 GLU E 600      55.081 -20.955  -4.341  1.00 83.02           O
ATOM   4744  C   GLU E 600      51.859 -18.472  -1.378  1.00 83.02           C
ATOM   4745  O   GLU E 600      52.741 -17.766  -0.888  1.00 83.02           O
ATOM   4746  N   TYR E 601      51.003 -18.008  -2.308  1.00 61.93           N
ATOM   4747  CA  TYR E 601      51.158 -16.687  -2.846  1.00 61.93           C
ATOM   4748  CB  TYR E 601      50.215 -16.374  -4.017  1.00 61.93           C
ATOM   4749  CG  TYR E 601      50.819 -17.104  -5.164  1.00 61.93           C
ATOM   4750  CD1 TYR E 601      50.555 -18.438  -5.364  1.00 61.93           C
ATOM   4751  CD2 TYR E 601      51.667 -16.449  -6.027  1.00 61.93           C
ATOM   4752  CE1 TYR E 601      51.126 -19.108  -6.419  1.00 61.93           C
ATOM   4753  CE2 TYR E 601      52.241 -17.115  -7.083  1.00 61.93           C
ATOM   4754  CZ  TYR E 601      51.968 -18.447  -7.279  1.00 61.93           C
ATOM   4755  OH  TYR E 601      52.554 -19.138  -8.360  1.00 61.93           O
ATOM   4756  C   TYR E 601      50.998 -15.660  -1.776  1.00 61.93           C
ATOM   4757  O   TYR E 601      51.788 -14.720  -1.700  1.00 61.93           O
ATOM   4758  N   LEU E 602      49.982 -15.819  -0.911  1.00 52.70           N
ATOM   4759  CA  LEU E 602      49.756 -14.873   0.143  1.00 52.70           C
ATOM   4760  CB  LEU E 602      48.505 -15.161   0.988  1.00 52.70           C
ATOM   4761  CG  LEU E 602      47.184 -14.989   0.222  1.00 52.70           C
ATOM   4762  CD1 LEU E 602      45.979 -15.177   1.158  1.00 52.70           C
ATOM   4763  CD2 LEU E 602      47.151 -13.656  -0.541  1.00 52.70           C
ATOM   4764  C   LEU E 602      50.911 -14.913   1.083  1.00 52.70           C
ATOM   4765  O   LEU E 602      51.305 -13.889   1.638  1.00 52.70           O
ATOM   4766  N   MET E 603      51.470 -16.113   1.313  1.00 49.63           N
ATOM   4767  CA  MET E 603      52.546 -16.235   2.253  1.00 49.63           C
ATOM   4768  CB  MET E 603      52.991 -17.694   2.450  1.00 49.63           C
ATOM   4769  CG  MET E 603      51.929 -18.547   3.148  1.00 49.63           C
ATOM   4770  SD  MET E 603      52.281 -20.332   3.179  1.00 49.63           S
ATOM   4771  CE  MET E 603      53.722 -20.209   4.277  1.00 49.63           C
ATOM   4772  C   MET E 603      53.723 -15.435   1.781  1.00 49.63           C
ATOM   4773  O   MET E 603      54.340 -14.714   2.563  1.00 49.63           O
ATOM   4774  N   MET E 604      54.063 -15.522   0.482  1.00 93.12           N
ATOM   4775  CA  MET E 604      55.215 -14.813  -0.006  1.00 93.12           C
ATOM   4776  CB  MET E 604      55.579 -15.165  -1.461  1.00 93.12           C
ATOM   4777  CG  MET E 604      55.977 -16.631  -1.648  1.00 93.12           C
ATOM   4778  SD  MET E 604      56.573 -17.066  -3.311  1.00 93.12           S
ATOM   4779  CE  MET E 604      54.981 -16.814  -4.146  1.00 93.12           C
ATOM   4780  C   MET E 604      54.980 -13.333   0.057  1.00 93.12           C
ATOM   4781  O   MET E 604      55.908 -12.565   0.305  1.00 93.12           O
ATOM   4782  N   ARG E 605      53.740 -12.880  -0.213  1.00123.77           N
ATOM   4783  CA  ARG E 605      53.463 -11.471  -0.175  1.00123.77           C
ATOM   4784  CB  ARG E 605      52.014 -11.134  -0.578  1.00123.77           C
ATOM   4785  CG  ARG E 605      51.701  -9.636  -0.544  1.00123.77           C
ATOM   4786  CD  ARG E 605      50.271  -9.296  -0.974  1.00123.77           C
ATOM   4787  NE  ARG E 605      49.340  -9.936  -0.003  1.00123.77           N
ATOM   4788  CZ  ARG E 605      47.991  -9.802  -0.163  1.00123.77           C
ATOM   4789  NH1 ARG E 605      47.498  -9.067  -1.204  1.00123.77           N
ATOM   4790  NH2 ARG E 605      47.136 -10.407   0.711  1.00123.77           N
ATOM   4791  C   ARG E 605      53.670 -10.978   1.222  1.00123.77           C
ATOM   4792  O   ARG E 605      54.314  -9.953   1.441  1.00123.77           O
ATOM   4793  N   GLU E 606      53.148 -11.722   2.217  1.00 85.25           N
ATOM   4794  CA  GLU E 606      53.267 -11.322   3.590  1.00 85.25           C
ATOM   4795  CB  GLU E 606      52.586 -12.313   4.552  1.00 85.25           C
ATOM   4796  CG  GLU E 606      52.853 -12.021   6.033  1.00 85.25           C
ATOM   4797  CD  GLU E 606      51.932 -10.908   6.510  1.00 85.25           C
ATOM   4798  OE1 GLU E 606      50.927 -10.623   5.804  1.00 85.25           O
ATOM   4799  OE2 GLU E 606      52.221 -10.332   7.591  1.00 85.25           O
ATOM   4800  C   GLU E 606      54.714 -11.279   3.966  1.00 85.25           C
ATOM   4801  O   GLU E 606      55.171 -10.336   4.609  1.00 85.25           O
ATOM   4802  N   LEU E 607      55.481 -12.297   3.543  1.00 60.76           N
ATOM   4803  CA  LEU E 607      56.851 -12.415   3.948  1.00 60.76           C
ATOM   4804  CB  LEU E 607      57.495 -13.685   3.364  1.00 60.76           C
ATOM   4805  CG  LEU E 607      58.948 -13.929   3.801  1.00 60.76           C
ATOM   4806  CD1 LEU E 607      59.034 -14.167   5.316  1.00 60.76           C
ATOM   4807  CD2 LEU E 607      59.586 -15.069   2.989  1.00 60.76           C
ATOM   4808  C   LEU E 607      57.653 -11.228   3.493  1.00 60.76           C
ATOM   4809  O   LEU E 607      58.311 -10.576   4.303  1.00 60.76           O
ATOM   4810  N   VAL E 608      57.609 -10.899   2.188  1.00 60.00           N
ATOM   4811  CA  VAL E 608      58.415  -9.825   1.674  1.00 60.00           C
ATOM   4812  CB  VAL E 608      58.436  -9.791   0.169  1.00 60.00           C
ATOM   4813  CG1 VAL E 608      59.039 -11.114  -0.334  1.00 60.00           C
ATOM   4814  CG2 VAL E 608      57.017  -9.514  -0.357  1.00 60.00           C
ATOM   4815  C   VAL E 608      57.934  -8.487   2.158  1.00 60.00           C
ATOM   4816  O   VAL E 608      58.733  -7.606   2.481  1.00 60.00           O
ATOM   4817  N   LYS E 609      56.606  -8.261   2.154  1.00130.01           N
ATOM   4818  CA  LYS E 609      56.134  -6.976   2.579  1.00130.01           C
ATOM   4819  CB  LYS E 609      54.637  -6.757   2.300  1.00130.01           C
ATOM   4820  CG  LYS E 609      54.294  -6.586   0.819  1.00130.01           C
ATOM   4821  CD  LYS E 609      52.792  -6.651   0.535  1.00130.01           C
ATOM   4822  CE  LYS E 609      51.948  -5.877   1.551  1.00130.01           C
ATOM   4823  NZ  LYS E 609      52.472  -4.502   1.707  1.00130.01           N
ATOM   4824  C   LYS E 609      56.329  -6.782   4.056  1.00130.01           C
ATOM   4825  O   LYS E 609      56.940  -5.797   4.468  1.00130.01           O
ATOM   4826  N   ASN E 610      55.750  -7.701   4.869  1.00 91.38           N
ATOM   4827  CA  ASN E 610      55.705  -7.665   6.315  1.00 91.38           C
ATOM   4828  CB  ASN E 610      54.434  -8.323   6.877  1.00 91.38           C
ATOM   4829  CG  ASN E 610      53.270  -7.381   6.600  1.00 91.38           C
ATOM   4830  OD1 ASN E 610      53.309  -6.205   6.959  1.00 91.38           O
ATOM   4831  ND2 ASN E 610      52.206  -7.907   5.937  1.00 91.38           N
ATOM   4832  C   ASN E 610      56.875  -8.224   7.092  1.00 91.38           C
ATOM   4833  O   ASN E 610      57.234  -7.667   8.128  1.00 91.38           O
ATOM   4834  N   GLY E 611      57.470  -9.365   6.683  1.00 53.76           N
ATOM   4835  CA  GLY E 611      58.541  -9.920   7.476  1.00 53.76           C
ATOM   4836  C   GLY E 611      58.276 -11.383   7.719  1.00 53.76           C
ATOM   4837  O   GLY E 611      57.279 -11.926   7.246  1.00 53.76           O
ATOM   4838  N   PRO E 612      59.133 -12.033   8.485  1.00 82.76           N
ATOM   4839  CA  PRO E 612      58.982 -13.439   8.750  1.00 82.76           C
ATOM   4840  CD  PRO E 612      60.517 -11.605   8.609  1.00 82.76           C
ATOM   4841  CB  PRO E 612      60.254 -13.863   9.477  1.00 82.76           C
ATOM   4842  CG  PRO E 612      61.313 -12.879   8.952  1.00 82.76           C
ATOM   4843  C   PRO E 612      57.715 -13.675   9.500  1.00 82.76           C
ATOM   4844  O   PRO E 612      57.273 -12.789  10.231  1.00 82.76           O
ATOM   4845  N   ILE E 613      57.107 -14.862   9.319  1.00 90.78           N
ATOM   4846  CA  ILE E 613      55.811 -15.094   9.876  1.00 90.78           C
ATOM   4847  CB  ILE E 613      54.826 -15.053   8.741  1.00 90.78           C
ATOM   4848  CG1 ILE E 613      55.474 -14.294   7.569  1.00 90.78           C
ATOM   4849  CG2 ILE E 613      53.585 -14.265   9.170  1.00 90.78           C
ATOM   4850  CD1 ILE E 613      54.712 -14.430   6.252  1.00 90.78           C
ATOM   4851  C   ILE E 613      55.844 -16.487  10.445  1.00 90.78           C
ATOM   4852  O   ILE E 613      56.635 -17.320  10.005  1.00 90.78           O
ATOM   4853  N   SER E 614      55.005 -16.772  11.466  1.00 80.30           N
ATOM   4854  CA  SER E 614      54.978 -18.081  12.071  1.00 80.30           C
ATOM   4855  CB  SER E 614      54.328 -18.086  13.464  1.00 80.30           C
ATOM   4856  OG  SER E 614      54.335 -19.400  13.999  1.00 80.30           O
ATOM   4857  C   SER E 614      54.197 -19.022  11.193  1.00 80.30           C
ATOM   4858  O   SER E 614      53.189 -18.650  10.595  1.00 80.30           O
ATOM   4859  N   ILE E 615      54.655 -20.290  11.101  1.00130.94           N
ATOM   4860  CA  ILE E 615      53.997 -21.293  10.301  1.00130.94           C
ATOM   4861  CB  ILE E 615      54.696 -21.514   8.985  1.00130.94           C
ATOM   4862  CG1 ILE E 615      54.680 -20.215   8.162  1.00130.94           C
ATOM   4863  CG2 ILE E 615      54.048 -22.707   8.262  1.00130.94           C
ATOM   4864  CD1 ILE E 615      55.621 -20.233   6.956  1.00130.94           C
ATOM   4865  C   ILE E 615      54.047 -22.579  11.084  1.00130.94           C
ATOM   4866  O   ILE E 615      54.855 -22.704  12.004  1.00130.94           O
ATOM   4867  N   SER E 616      53.144 -23.550  10.795  1.00 63.58           N
ATOM   4868  CA  SER E 616      53.270 -24.823  11.454  1.00 63.58           C
ATOM   4869  CB  SER E 616      52.241 -25.123  12.564  1.00 63.58           C
ATOM   4870  OG  SER E 616      51.066 -25.714  12.035  1.00 63.58           O
ATOM   4871  C   SER E 616      53.149 -25.893  10.410  1.00 63.58           C
ATOM   4872  O   SER E 616      52.586 -25.670   9.338  1.00 63.58           O
ATOM   4873  N   PHE E 617      53.718 -27.086  10.691  1.00175.04           N
ATOM   4874  CA  PHE E 617      53.663 -28.176   9.756  1.00175.04           C
ATOM   4875  CB  PHE E 617      54.802 -28.156   8.713  1.00175.04           C
ATOM   4876  CG  PHE E 617      56.123 -28.390   9.371  1.00175.04           C
ATOM   4877  CD1 PHE E 617      56.788 -27.364  10.001  1.00175.04           C
ATOM   4878  CD2 PHE E 617      56.701 -29.640   9.365  1.00175.04           C
ATOM   4879  CE1 PHE E 617      58.006 -27.577  10.605  1.00175.04           C
ATOM   4880  CE2 PHE E 617      57.919 -29.859   9.966  1.00175.04           C
ATOM   4881  CZ  PHE E 617      58.577 -28.827  10.588  1.00175.04           C
ATOM   4882  C   PHE E 617      53.744 -29.458  10.526  1.00175.04           C
ATOM   4883  O   PHE E 617      53.934 -29.456  11.742  1.00175.04           O
ATOM   4884  N   GLU E 618      53.572 -30.603   9.832  1.00117.48           N
ATOM   4885  CA  GLU E 618      53.629 -31.856  10.534  1.00117.48           C
ATOM   4886  CB  GLU E 618      52.647 -32.919  10.012  1.00117.48           C
ATOM   4887  CG  GLU E 618      52.613 -34.176  10.886  1.00117.48           C
ATOM   4888  CD  GLU E 618      51.788 -33.872  12.126  1.00117.48           C
ATOM   4889  OE1 GLU E 618      50.566 -33.619  11.966  1.00117.48           O
ATOM   4890  OE2 GLU E 618      52.359 -33.886  13.247  1.00117.48           O
ATOM   4891  C   GLU E 618      55.006 -32.422  10.398  1.00117.48           C
ATOM   4892  O   GLU E 618      55.482 -32.696   9.296  1.00117.48           O
ATOM   4893  N   VAL E 619      55.689 -32.603  11.544  1.00 70.16           N
ATOM   4894  CA  VAL E 619      57.005 -33.165  11.544  1.00 70.16           C
ATOM   4895  CB  VAL E 619      57.828 -32.771  12.739  1.00 70.16           C
ATOM   4896  CG1 VAL E 619      59.119 -33.605  12.743  1.00 70.16           C
ATOM   4897  CG2 VAL E 619      58.082 -31.254  12.683  1.00 70.16           C
ATOM   4898  C   VAL E 619      56.864 -34.648  11.563  1.00 70.16           C
ATOM   4899  O   VAL E 619      56.022 -35.199  12.270  1.00 70.16           O
ATOM   4900  N   TYR E 620      57.702 -35.336  10.768  1.00 86.98           N
ATOM   4901  CA  TYR E 620      57.678 -36.767  10.728  1.00 86.98           C
ATOM   4902  CB  TYR E 620      57.181 -37.361   9.402  1.00 86.98           C
ATOM   4903  CG  TYR E 620      55.691 -37.261   9.398  1.00 86.98           C
ATOM   4904  CD1 TYR E 620      54.932 -38.286   9.914  1.00 86.98           C
ATOM   4905  CD2 TYR E 620      55.047 -36.151   8.904  1.00 86.98           C
ATOM   4906  CE1 TYR E 620      53.559 -38.216   9.917  1.00 86.98           C
ATOM   4907  CE2 TYR E 620      53.675 -36.076   8.901  1.00 86.98           C
ATOM   4908  CZ  TYR E 620      52.927 -37.110   9.408  1.00 86.98           C
ATOM   4909  OH  TYR E 620      51.518 -37.034   9.408  1.00 86.98           O
ATOM   4910  C   TYR E 620      59.068 -37.245  10.998  1.00 86.98           C
ATOM   4911  O   TYR E 620      60.014 -36.461  11.002  1.00 86.98           O
ATOM   4912  N   GLY E 621      59.217 -38.562  11.229  1.00 28.40           N
ATOM   4913  CA  GLY E 621      60.463 -39.144  11.642  1.00 28.40           C
ATOM   4914  C   GLY E 621      61.534 -38.864  10.637  1.00 28.40           C
ATOM   4915  O   GLY E 621      62.679 -38.610  11.005  1.00 28.40           O
ATOM   4916  N   ASP E 622      61.199 -38.899   9.337  1.00 50.53           N
ATOM   4917  CA  ASP E 622      62.196 -38.691   8.329  1.00 50.53           C
ATOM   4918  CB  ASP E 622      61.655 -38.861   6.892  1.00 50.53           C
ATOM   4919  CG  ASP E 622      60.519 -37.882   6.614  1.00 50.53           C
ATOM   4920  OD1 ASP E 622      59.946 -37.323   7.586  1.00 50.53           O
ATOM   4921  OD2 ASP E 622      60.197 -37.694   5.410  1.00 50.53           O
ATOM   4922  C   ASP E 622      62.772 -37.319   8.502  1.00 50.53           C
ATOM   4923  O   ASP E 622      63.944 -37.087   8.212  1.00 50.53           O
ATOM   4924  N   PHE E 623      61.947 -36.376   8.985  1.00121.96           N
ATOM   4925  CA  PHE E 623      62.317 -35.007   9.202  1.00121.96           C
ATOM   4926  CB  PHE E 623      61.096 -34.148   9.587  1.00121.96           C
ATOM   4927  CG  PHE E 623      61.472 -32.704   9.632  1.00121.96           C
ATOM   4928  CD1 PHE E 623      61.458 -31.944   8.484  1.00121.96           C
ATOM   4929  CD2 PHE E 623      61.837 -32.107  10.816  1.00121.96           C
ATOM   4930  CE1 PHE E 623      61.800 -30.611   8.517  1.00121.96           C
ATOM   4931  CE2 PHE E 623      62.179 -30.775  10.854  1.00121.96           C
ATOM   4932  CZ  PHE E 623      62.161 -30.023   9.704  1.00121.96           C
ATOM   4933  C   PHE E 623      63.344 -34.938  10.298  1.00121.96           C
ATOM   4934  O   PHE E 623      64.241 -34.097  10.259  1.00121.96           O
ATOM   4935  N   LYS E 624      63.255 -35.833  11.304  1.00 59.09           N
ATOM   4936  CA  LYS E 624      64.144 -35.762  12.435  1.00 59.09           C
ATOM   4937  CB  LYS E 624      64.049 -36.977  13.376  1.00 59.09           C
ATOM   4938  CG  LYS E 624      62.732 -37.175  14.126  1.00 59.09           C
ATOM   4939  CD  LYS E 624      62.675 -38.548  14.805  1.00 59.09           C
ATOM   4940  CE  LYS E 624      61.429 -38.792  15.657  1.00 59.09           C
ATOM   4941  NZ  LYS E 624      61.487 -40.148  16.250  1.00 59.09           N
ATOM   4942  C   LYS E 624      65.566 -35.802  11.956  1.00 59.09           C
ATOM   4943  O   LYS E 624      66.411 -35.036  12.415  1.00 59.09           O
ATOM   4944  N   HIS E 625      65.849 -36.716  11.016  1.00121.82           N
ATOM   4945  CA  HIS E 625      67.146 -37.012  10.470  1.00121.82           C
ATOM   4946  ND1 HIS E 625      67.357 -40.052  11.478  0.00121.82           N
ATOM   4947  CG  HIS E 625      66.659 -39.478  10.440  0.00121.82           C
ATOM   4948  CB  HIS E 625      67.152 -38.308   9.646  1.00121.82           C
ATOM   4949  NE2 HIS E 625      65.452 -41.184  11.287  0.00121.82           N
ATOM   4950  CD2 HIS E 625      65.498 -40.181  10.336  0.00121.82           C
ATOM   4951  CE1 HIS E 625      66.590 -41.067  11.948  0.00121.82           C
ATOM   4952  C   HIS E 625      67.654 -35.926   9.571  1.00121.82           C
ATOM   4953  O   HIS E 625      68.830 -35.936   9.229  1.00121.82           O
ATOM   4954  N   TYR E 626      66.784 -35.016   9.102  1.00114.62           N
ATOM   4955  CA  TYR E 626      67.121 -34.023   8.111  1.00114.62           C
ATOM   4956  CB  TYR E 626      66.014 -32.952   8.015  1.00114.62           C
ATOM   4957  CG  TYR E 626      66.455 -31.771   7.222  1.00114.62           C
ATOM   4958  CD1 TYR E 626      67.151 -30.751   7.831  1.00114.62           C
ATOM   4959  CD2 TYR E 626      66.160 -31.665   5.882  1.00114.62           C
ATOM   4960  CE1 TYR E 626      67.556 -29.648   7.117  1.00114.62           C
ATOM   4961  CE2 TYR E 626      66.563 -30.564   5.162  1.00114.62           C
ATOM   4962  CZ  TYR E 626      67.262 -29.553   5.778  1.00114.62           C
ATOM   4963  OH  TYR E 626      67.674 -28.423   5.040  1.00114.62           O
ATOM   4964  C   TYR E 626      68.433 -33.350   8.393  1.00114.62           C
ATOM   4965  O   TYR E 626      68.623 -32.739   9.443  1.00114.62           O
ATOM   4966  N   LYS E 627      69.420 -33.583   7.492  1.00167.48           N
ATOM   4967  CA  LYS E 627      70.701 -32.927   7.499  1.00167.48           C
ATOM   4968  CB  LYS E 627      71.815 -33.813   6.919  1.00167.48           C
ATOM   4969  CG  LYS E 627      71.929 -35.172   7.615  1.00167.48           C
ATOM   4970  CD  LYS E 627      72.054 -35.082   9.137  1.00167.48           C
ATOM   4971  CE  LYS E 627      72.258 -36.440   9.815  1.00167.48           C
ATOM   4972  NZ  LYS E 627      71.141 -37.353   9.486  0.00167.48           N
ATOM   4973  C   LYS E 627      70.704 -31.645   6.713  1.00167.48           C
ATOM   4974  O   LYS E 627      71.160 -30.609   7.194  1.00167.48           O
ATOM   4975  N   GLY E 628      70.175 -31.691   5.465  1.00 34.96           N
ATOM   4976  CA  GLY E 628      70.242 -30.548   4.593  1.00 34.96           C
ATOM   4977  C   GLY E 628      69.475 -30.842   3.334  1.00 34.96           C
ATOM   4978  O   GLY E 628      68.973 -31.947   3.138  1.00 34.96           O
ATOM   4979  N   GLY E 629      69.389 -29.843   2.428  1.00 22.52           N
ATOM   4980  CA  GLY E 629      68.675 -30.017   1.193  1.00 22.52           C
ATOM   4981  C   GLY E 629      67.267 -29.527   1.348  1.00 22.52           C
ATOM   4982  O   GLY E 629      66.937 -28.815   2.296  1.00 22.52           O
ATOM   4983  N   ILE E 630      66.398 -29.887   0.379  1.00 48.49           N
ATOM   4984  CA  ILE E 630      65.031 -29.452   0.414  1.00 48.49           C
ATOM   4985  CB  ILE E 630      64.530 -28.998  -0.927  1.00 48.49           C
ATOM   4986  CG1 ILE E 630      65.357 -27.798  -1.420  1.00 48.49           C
ATOM   4987  CG2 ILE E 630      63.025 -28.704  -0.808  1.00 48.49           C
ATOM   4988  CD1 ILE E 630      65.141 -27.465  -2.896  1.00 48.49           C
ATOM   4989  C   ILE E 630      64.203 -30.630   0.831  1.00 48.49           C
ATOM   4990  O   ILE E 630      64.041 -31.589   0.079  1.00 48.49           O
ATOM   4991  N   TYR E 631      63.630 -30.553   2.050  1.00105.82           N
ATOM   4992  CA  TYR E 631      62.877 -31.611   2.672  1.00105.82           C
ATOM   4993  CB  TYR E 631      62.613 -31.360   4.173  1.00105.82           C
ATOM   4994  CG  TYR E 631      61.618 -32.345   4.703  1.00105.82           C
ATOM   4995  CD1 TYR E 631      60.270 -32.065   4.652  1.00105.82           C
ATOM   4996  CD2 TYR E 631      62.019 -33.541   5.258  1.00105.82           C
ATOM   4997  CE1 TYR E 631      59.342 -32.955   5.142  1.00105.82           C
ATOM   4998  CE2 TYR E 631      61.095 -34.436   5.749  1.00105.82           C
ATOM   4999  CZ  TYR E 631      59.753 -34.145   5.694  1.00105.82           C
ATOM   5000  OH  TYR E 631      58.804 -35.060   6.199  1.00105.82           O
ATOM   5001  C   TYR E 631      61.557 -31.825   2.006  1.00105.82           C
ATOM   5002  O   TYR E 631      60.913 -30.877   1.551  1.00105.82           O
ATOM   5003  N   GLN E 632      61.151 -33.112   1.897  1.00 94.04           N
ATOM   5004  CA  GLN E 632      59.883 -33.445   1.313  1.00 94.04           C
ATOM   5005  CB  GLN E 632      59.931 -33.536  -0.223  1.00 94.04           C
ATOM   5006  CG  GLN E 632      58.585 -33.891  -0.855  1.00 94.04           C
ATOM   5007  CD  GLN E 632      58.790 -34.022  -2.358  1.00 94.04           C
ATOM   5008  OE1 GLN E 632      57.869 -34.369  -3.096  1.00 94.04           O
ATOM   5009  NE2 GLN E 632      60.037 -33.748  -2.826  1.00 94.04           N
ATOM   5010  C   GLN E 632      59.404 -34.792   1.798  1.00 94.04           C
ATOM   5011  O   GLN E 632      60.176 -35.620   2.281  1.00 94.04           O
ATOM   5012  N   HIS E 633      58.071 -34.994   1.697  1.00235.36           N
ATOM   5013  CA  HIS E 633      57.321 -36.220   1.869  1.00235.36           C
ATOM   5014  ND1 HIS E 633      59.006 -38.936   2.527  0.00235.36           N
ATOM   5015  CG  HIS E 633      58.997 -38.087   1.443  0.00235.36           C
ATOM   5016  CB  HIS E 633      57.770 -37.375   0.955  1.00235.36           C
ATOM   5017  NE2 HIS E 633      61.083 -38.896   1.734  0.00235.36           N
ATOM   5018  CD2 HIS E 633      60.274 -38.074   0.969  0.00235.36           C
ATOM   5019  CE1 HIS E 633      60.278 -39.392   2.656  0.00235.36           C
ATOM   5020  C   HIS E 633      57.246 -36.761   3.255  1.00235.36           C
ATOM   5021  O   HIS E 633      58.029 -36.390   4.128  1.00235.36           O
ATOM   5022  N   THR E 634      56.201 -37.616   3.450  1.00197.03           N
ATOM   5023  CA  THR E 634      55.909 -38.397   4.624  1.00197.03           C
ATOM   5024  CB  THR E 634      56.491 -37.795   5.860  1.00197.03           C
ATOM   5025  OG1 THR E 634      56.373 -38.661   6.972  1.00197.03           O
ATOM   5026  CG2 THR E 634      55.782 -36.455   6.086  1.00197.03           C
ATOM   5027  C   THR E 634      54.411 -38.422   4.787  1.00197.03           C
ATOM   5028  O   THR E 634      53.669 -37.912   3.949  1.00197.03           O
ATOM   5029  N   GLY E 635      53.938 -39.084   5.863  1.00 58.87           N
ATOM   5030  CA  GLY E 635      52.572 -39.060   6.321  1.00 58.87           C
[truncated: 484,831 more chars]
