# Supplementary material for: Evolutionary Analysis of Dipeptidyl Peptidase I
Source: Int J Mol Sci. 2022 Feb 6;23(3):1852. doi: 10.3390/ijms23031852 (PMC8836896; doi:10.3390/ijms23031852)
Supplement: Supplementary file 1 [file ijms-23-01852-s001.zip › Supplementary File S2 Homology models/Modeller/Trichoplax adhaerens/mod.B99990005.pdb]

EXPDTA    THEORETICAL MODEL, MODELLER 10.1 2021/11/04 16:04:42
REMARK   6 MODELLER OBJECTIVE FUNCTION:     10717.4092
REMARK   6 MODELLER BEST TEMPLATE % SEQ ID:  60.227
REMARK   6 SEQUENCE: mod
REMARK   6 ALIGNMENT: alignment.pir
REMARK   6 SCRIPT: model.py
REMARK   6 DOPE score: -159868.48438
REMARK   6 GA341 score: 1.00000
REMARK   6 DOPE-HR score: -134201.50000
REMARK   6 TEMPLATE: 1K3B 1:A - 119:A MODELS 1:A - 120:A AT 60.2%
REMARK   6 TEMPLATE: 1K3B 120:B - 283:B MODELS 121:B - 285:B AT 60.2%
REMARK   6 TEMPLATE: 1K3B 284:C - 350:C MODELS 286:C - 352:C AT 60.2%
REMARK   6 TEMPLATE: 1K3B 353:D - 471:D MODELS 353:D - 472:D AT 60.2%
REMARK   6 TEMPLATE: 1K3B 472:E - 635:E MODELS 473:E - 637:E AT 60.2%
REMARK   6 TEMPLATE: 1K3B 636:F - 702:F MODELS 638:F - 704:F AT 60.2%
REMARK   6 TEMPLATE: 1K3B 705:G - 823:G MODELS 705:G - 824:G AT 60.2%
REMARK   6 TEMPLATE: 1K3B 824:H - 987:H MODELS 825:H - 989:H AT 60.2%
REMARK   6 TEMPLATE: 1K3B 988:I - 1054:I MODELS 990:I - 1056:I AT 60.2%
REMARK   6 TEMPLATE: 1K3B 1057:J - 1175:J MODELS 1057:J - 1176:J AT 60.2%
REMARK   6 TEMPLATE: 1K3B 1176:K - 1339:K MODELS 1177:K - 1341:K AT 60.2%
REMARK   6 TEMPLATE: 1K3B 1340:L - 1406:L MODELS 1342:L - 1408:L AT 60.2%
SSBOND   1 CYS A    6    CYS A   94                          1555   1555  2.03
SSBOND   2 CYS A   30    CYS A  112                          1555   1555  2.02
SSBOND   3 CYS B  145    CYS B  188                          1555   1555  2.02
SSBOND   4 CYS B  181    CYS B  221                          1555   1555  2.02
SSBOND   5 CYS B  211    CYS B  228                          1555   1555  2.02
SSBOND   6 CYS D  358    CYS D  446                          1555   1555  2.03
SSBOND   7 CYS D  382    CYS D  464                          1555   1555  2.02
SSBOND   8 CYS E  497    CYS E  540                          1555   1555  2.03
SSBOND   9 CYS E  533    CYS E  573                          1555   1555  2.04
SSBOND  10 CYS E  563    CYS E  580                          1555   1555  2.02
SSBOND  11 CYS G  710    CYS G  798                          1555   1555  2.03
SSBOND  12 CYS G  734    CYS G  816                          1555   1555  1.98
SSBOND  13 CYS H  849    CYS H  892                          1555   1555  2.03
SSBOND  14 CYS H  885    CYS H  925                          1555   1555  2.03
SSBOND  15 CYS H  915    CYS H  932                          1555   1555  2.03
SSBOND  16 CYS J 1062    CYS J 1150                          1555   1555  2.03
SSBOND  17 CYS J 1086    CYS J 1168                          1555   1555  2.03
SSBOND  18 CYS K 1201    CYS K 1244                          1555   1555  2.03
SSBOND  19 CYS K 1237    CYS K 1277                          1555   1555  2.03
SSBOND  20 CYS K 1267    CYS K 1284                          1555   1555  2.03
ATOM      1  N   ASP A   1      32.778  25.102  18.466  1.00128.89           N
ATOM      2  CA  ASP A   1      34.095  25.541  17.987  1.00128.89           C
ATOM      3  CB  ASP A   1      33.966  26.135  16.576  1.00128.89           C
ATOM      4  CG  ASP A   1      32.738  27.016  16.491  1.00128.89           C
ATOM      5  OD1 ASP A   1      31.636  26.454  16.251  1.00128.89           O
ATOM      6  OD2 ASP A   1      32.881  28.257  16.625  1.00128.89           O
ATOM      7  C   ASP A   1      34.859  26.382  18.944  1.00128.89           C
ATOM      8  O   ASP A   1      34.319  26.945  19.895  1.00128.89           O
ATOM      9  N   THR A   2      36.182  26.405  18.715  1.00149.48           N
ATOM     10  CA  THR A   2      37.150  27.063  19.529  1.00149.48           C
ATOM     11  CB  THR A   2      38.458  26.342  19.391  1.00149.48           C
ATOM     12  OG1 THR A   2      38.241  24.961  19.623  1.00149.48           O
ATOM     13  CG2 THR A   2      39.442  26.833  20.444  1.00149.48           C
ATOM     14  C   THR A   2      37.279  28.434  18.947  1.00149.48           C
ATOM     15  O   THR A   2      36.772  28.691  17.858  1.00149.48           O
ATOM     16  N   PRO A   3      37.913  29.334  19.640  1.00 79.50           N
ATOM     17  CA  PRO A   3      38.070  30.671  19.122  1.00 79.50           C
ATOM     18  CD  PRO A   3      37.837  29.321  21.090  1.00 79.50           C
ATOM     19  CB  PRO A   3      38.451  31.544  20.320  1.00 79.50           C
ATOM     20  CG  PRO A   3      37.830  30.801  21.514  1.00 79.50           C
ATOM     21  C   PRO A   3      39.059  30.700  17.990  1.00 79.50           C
ATOM     22  O   PRO A   3      39.227  31.755  17.381  1.00 79.50           O
ATOM     23  N   ALA A   4      39.736  29.567  17.707  1.00 69.31           N
ATOM     24  CA  ALA A   4      40.780  29.534  16.716  1.00 69.31           C
ATOM     25  CB  ALA A   4      41.635  28.259  16.802  1.00 69.31           C
ATOM     26  C   ALA A   4      40.241  29.609  15.321  1.00 69.31           C
ATOM     27  O   ALA A   4      39.243  28.976  14.979  1.00 69.31           O
ATOM     28  N   ASN A   5      40.917  30.408  14.466  1.00166.99           N
ATOM     29  CA  ASN A   5      40.523  30.487  13.093  1.00166.99           C
ATOM     30  CB  ASN A   5      39.843  31.839  12.785  1.00166.99           C
ATOM     31  CG  ASN A   5      38.721  31.620  11.776  1.00166.99           C
ATOM     32  OD1 ASN A   5      37.663  31.094  12.123  1.00166.99           O
ATOM     33  ND2 ASN A   5      38.944  32.045  10.502  1.00166.99           N
ATOM     34  C   ASN A   5      41.814  30.386  12.323  1.00166.99           C
ATOM     35  O   ASN A   5      42.328  31.387  11.827  1.00166.99           O
ATOM     36  N   CYS A   6      42.363  29.158  12.185  1.00 71.22           N
ATOM     37  CA  CYS A   6      43.645  28.994  11.554  1.00 71.22           C
ATOM     38  CB  CYS A   6      44.604  28.093  12.350  1.00 71.22           C
ATOM     39  SG  CYS A   6      45.108  28.892  13.902  1.00 71.22           S
ATOM     40  C   CYS A   6      43.466  28.437  10.177  1.00 71.22           C
ATOM     41  O   CYS A   6      42.403  27.936   9.816  1.00 71.22           O
ATOM     42  N   THR A   7      44.541  28.506   9.365  1.00 54.87           N
ATOM     43  CA  THR A   7      44.409  28.114   7.993  1.00 54.87           C
ATOM     44  CB  THR A   7      44.821  29.186   7.032  1.00 54.87           C
ATOM     45  OG1 THR A   7      46.207  29.458   7.168  1.00 54.87           O
ATOM     46  CG2 THR A   7      44.008  30.455   7.332  1.00 54.87           C
ATOM     47  C   THR A   7      45.265  26.920   7.685  1.00 54.87           C
ATOM     48  O   THR A   7      46.118  26.499   8.463  1.00 54.87           O
ATOM     49  N   TYR A   8      45.026  26.356   6.488  1.00 99.37           N
ATOM     50  CA  TYR A   8      45.669  25.197   5.949  1.00 99.37           C
ATOM     51  CB  TYR A   8      45.033  24.877   4.565  1.00 99.37           C
ATOM     52  CG  TYR A   8      45.803  23.765   3.952  1.00 99.37           C
ATOM     53  CD1 TYR A   8      45.525  22.454   4.249  1.00 99.37           C
ATOM     54  CD2 TYR A   8      46.818  24.048   3.072  1.00 99.37           C
ATOM     55  CE1 TYR A   8      46.256  21.434   3.712  1.00 99.37           C
ATOM     56  CE2 TYR A   8      47.563  23.038   2.524  1.00 99.37           C
ATOM     57  CZ  TYR A   8      47.284  21.724   2.832  1.00 99.37           C
ATOM     58  OH  TYR A   8      48.049  20.696   2.264  1.00 99.37           O
ATOM     59  C   TYR A   8      47.142  25.496   5.833  1.00 99.37           C
ATOM     60  O   TYR A   8      47.999  24.663   6.138  1.00 99.37           O
ATOM     61  N   GLY A   9      47.471  26.729   5.404  1.00 33.86           N
ATOM     62  CA  GLY A   9      48.838  27.152   5.239  1.00 33.86           C
ATOM     63  C   GLY A   9      49.544  27.156   6.563  1.00 33.86           C
ATOM     64  O   GLY A   9      50.724  26.821   6.638  1.00 33.86           O
ATOM     65  N   ASP A  10      48.852  27.549   7.650  1.00 57.62           N
ATOM     66  CA  ASP A  10      49.478  27.618   8.947  1.00 57.62           C
ATOM     67  CB  ASP A  10      48.519  28.099  10.053  1.00 57.62           C
ATOM     68  CG  ASP A  10      48.177  29.562   9.795  1.00 57.62           C
ATOM     69  OD1 ASP A  10      49.122  30.393   9.761  1.00 57.62           O
ATOM     70  OD2 ASP A  10      46.967  29.865   9.612  1.00 57.62           O
ATOM     71  C   ASP A  10      49.938  26.238   9.331  1.00 57.62           C
ATOM     72  O   ASP A  10      50.936  26.071  10.031  1.00 57.62           O
ATOM     73  N   SER A  11      49.173  25.215   8.917  1.00 59.32           N
ATOM     74  CA  SER A  11      49.426  23.829   9.212  1.00 59.32           C
ATOM     75  CB  SER A  11      48.203  22.950   8.906  1.00 59.32           C
ATOM     76  OG  SER A  11      47.134  23.289   9.778  1.00 59.32           O
ATOM     77  C   SER A  11      50.584  23.259   8.432  1.00 59.32           C
ATOM     78  O   SER A  11      51.248  22.331   8.894  1.00 59.32           O
ATOM     79  N   VAL A  12      50.862  23.759   7.215  1.00 55.74           N
ATOM     80  CA  VAL A  12      51.913  23.124   6.462  1.00 55.74           C
ATOM     81  CB  VAL A  12      51.927  23.519   5.013  1.00 55.74           C
ATOM     82  CG1 VAL A  12      53.143  22.866   4.332  1.00 55.74           C
ATOM     83  CG2 VAL A  12      50.577  23.118   4.391  1.00 55.74           C
ATOM     84  C   VAL A  12      53.232  23.496   7.072  1.00 55.74           C
ATOM     85  O   VAL A  12      53.427  24.636   7.490  1.00 55.74           O
ATOM     86  N   GLY A  13      54.174  22.529   7.168  1.00 39.72           N
ATOM     87  CA  GLY A  13      55.468  22.844   7.701  1.00 39.72           C
ATOM     88  C   GLY A  13      55.941  21.746   8.604  1.00 39.72           C
ATOM     89  O   GLY A  13      55.460  20.615   8.543  1.00 39.72           O
ATOM     90  N   THR A  14      56.929  22.067   9.471  1.00121.28           N
ATOM     91  CA  THR A  14      57.439  21.074  10.369  1.00121.28           C
ATOM     92  CB  THR A  14      58.932  21.031  10.450  1.00121.28           C
ATOM     93  OG1 THR A  14      59.441  22.313  10.782  1.00121.28           O
ATOM     94  CG2 THR A  14      59.492  20.561   9.109  1.00121.28           C
ATOM     95  C   THR A  14      56.938  21.371  11.738  1.00121.28           C
ATOM     96  O   THR A  14      56.932  22.517  12.190  1.00121.28           O
ATOM     97  N   TRP A  15      56.486  20.307  12.428  1.00 71.13           N
ATOM     98  CA  TRP A  15      55.957  20.444  13.750  1.00 71.13           C
ATOM     99  CB  TRP A  15      54.456  20.107  13.847  1.00 71.13           C
ATOM    100  CG  TRP A  15      53.557  21.149  13.219  1.00 71.13           C
ATOM    101  CD2 TRP A  15      52.769  22.088  13.967  1.00 71.13           C
ATOM    102  CD1 TRP A  15      53.307  21.401  11.901  1.00 71.13           C
ATOM    103  NE1 TRP A  15      52.425  22.450  11.782  1.00 71.13           N
ATOM    104  CE2 TRP A  15      52.081  22.879  13.047  1.00 71.13           C
ATOM    105  CE3 TRP A  15      52.628  22.275  15.313  1.00 71.13           C
ATOM    106  CZ2 TRP A  15      51.241  23.875  13.460  1.00 71.13           C
ATOM    107  CZ3 TRP A  15      51.780  23.279  15.727  1.00 71.13           C
ATOM    108  CH2 TRP A  15      51.102  24.064  14.818  1.00 71.13           C
ATOM    109  C   TRP A  15      56.710  19.516  14.649  1.00 71.13           C
ATOM    110  O   TRP A  15      57.186  18.466  14.222  1.00 71.13           O
ATOM    111  N   VAL A  16      56.878  19.913  15.925  1.00 41.88           N
ATOM    112  CA  VAL A  16      57.520  19.066  16.886  1.00 41.88           C
ATOM    113  CB  VAL A  16      58.661  19.729  17.605  1.00 41.88           C
ATOM    114  CG1 VAL A  16      59.197  18.762  18.673  1.00 41.88           C
ATOM    115  CG2 VAL A  16      59.716  20.152  16.568  1.00 41.88           C
ATOM    116  C   VAL A  16      56.472  18.749  17.902  1.00 41.88           C
ATOM    117  O   VAL A  16      55.814  19.649  18.422  1.00 41.88           O
ATOM    118  N   LEU A  17      56.278  17.448  18.198  1.00 84.03           N
ATOM    119  CA  LEU A  17      55.270  17.063  19.141  1.00 84.03           C
ATOM    120  CB  LEU A  17      54.353  15.944  18.619  1.00 84.03           C
ATOM    121  CG  LEU A  17      53.544  16.335  17.368  1.00 84.03           C
ATOM    122  CD1 LEU A  17      54.466  16.611  16.170  1.00 84.03           C
ATOM    123  CD2 LEU A  17      52.462  15.288  17.055  1.00 84.03           C
ATOM    124  C   LEU A  17      55.963  16.522  20.354  1.00 84.03           C
ATOM    125  O   LEU A  17      56.797  15.623  20.257  1.00 84.03           O
ATOM    126  N   HIS A  18      55.633  17.071  21.539  1.00 70.82           N
ATOM    127  CA  HIS A  18      56.201  16.572  22.761  1.00 70.82           C
ATOM    128  ND1 HIS A  18      58.842  18.553  23.400  1.00 70.82           N
ATOM    129  CG  HIS A  18      57.475  18.692  23.309  1.00 70.82           C
ATOM    130  CB  HIS A  18      56.488  17.673  23.797  1.00 70.82           C
ATOM    131  NE2 HIS A  18      58.468  20.513  22.419  1.00 70.82           N
ATOM    132  CD2 HIS A  18      57.264  19.895  22.708  1.00 70.82           C
ATOM    133  CE1 HIS A  18      59.387  19.668  22.852  1.00 70.82           C
ATOM    134  C   HIS A  18      55.144  15.685  23.333  1.00 70.82           C
ATOM    135  O   HIS A  18      54.010  16.118  23.538  1.00 70.82           O
ATOM    136  N   LEU A  19      55.493  14.409  23.599  1.00152.36           N
ATOM    137  CA  LEU A  19      54.522  13.446  24.036  1.00152.36           C
ATOM    138  CB  LEU A  19      54.643  12.113  23.271  1.00152.36           C
ATOM    139  CG  LEU A  19      54.518  12.221  21.740  1.00152.36           C
ATOM    140  CD1 LEU A  19      54.643  10.841  21.076  1.00152.36           C
ATOM    141  CD2 LEU A  19      53.231  12.944  21.320  1.00152.36           C
ATOM    142  C   LEU A  19      54.763  13.093  25.473  1.00152.36           C
ATOM    143  O   LEU A  19      55.878  12.758  25.869  1.00152.36           O
ATOM    144  N   GLY A  20      53.699  13.157  26.295  1.00 44.47           N
ATOM    145  CA  GLY A  20      53.797  12.751  27.669  1.00 44.47           C
ATOM    146  C   GLY A  20      53.154  11.402  27.743  1.00 44.47           C
ATOM    147  O   GLY A  20      53.283  10.612  26.811  1.00 44.47           O
ATOM    148  N   VAL A  21      52.476  11.142  28.885  1.00138.16           N
ATOM    149  CA  VAL A  21      51.646  10.023  29.276  1.00138.16           C
ATOM    150  CB  VAL A  21      50.182  10.382  29.136  1.00138.16           C
ATOM    151  CG1 VAL A  21      49.291   9.394  29.913  1.00138.16           C
ATOM    152  CG2 VAL A  21      50.014  11.841  29.592  1.00138.16           C
ATOM    153  C   VAL A  21      52.010   8.736  28.548  1.00138.16           C
ATOM    154  O   VAL A  21      53.161   8.518  28.174  1.00138.16           O
ATOM    155  N   ASP A  22      51.055   7.775  28.481  1.00149.24           N
ATOM    156  CA  ASP A  22      51.149   6.531  27.756  1.00149.24           C
ATOM    157  CB  ASP A  22      52.549   5.892  27.736  1.00149.24           C
ATOM    158  CG  ASP A  22      52.521   4.719  26.764  1.00149.24           C
ATOM    159  OD1 ASP A  22      51.432   4.445  26.193  1.00149.24           O
ATOM    160  OD2 ASP A  22      53.591   4.079  26.582  1.00149.24           O
ATOM    161  C   ASP A  22      50.250   5.528  28.422  1.00149.24           C
ATOM    162  O   ASP A  22      50.727   4.539  28.976  1.00149.24           O
ATOM    163  N   GLY A  23      48.918   5.715  28.344  1.00 53.16           N
ATOM    164  CA  GLY A  23      48.041   4.802  29.025  1.00 53.16           C
ATOM    165  C   GLY A  23      46.906   4.451  28.118  1.00 53.16           C
ATOM    166  O   GLY A  23      47.043   4.444  26.898  1.00 53.16           O
ATOM    167  N   MET A  24      45.755   4.084  28.715  1.00 46.23           N
ATOM    168  CA  MET A  24      44.584   3.735  27.966  1.00 46.23           C
ATOM    169  CB  MET A  24      43.740   2.636  28.636  1.00 46.23           C
ATOM    170  CG  MET A  24      42.674   2.033  27.719  1.00 46.23           C
ATOM    171  SD  MET A  24      41.790   0.615  28.434  1.00 46.23           S
ATOM    172  CE  MET A  24      41.047   0.082  26.865  1.00 46.23           C
ATOM    173  C   MET A  24      43.737   4.964  27.828  1.00 46.23           C
ATOM    174  O   MET A  24      44.104   6.043  28.291  1.00 46.23           O
ATOM    175  N   THR A  25      42.577   4.819  27.157  1.00128.13           N
ATOM    176  CA  THR A  25      41.656   5.898  26.925  1.00128.13           C
ATOM    177  CB  THR A  25      40.416   5.465  26.200  1.00128.13           C
ATOM    178  OG1 THR A  25      39.649   4.604  27.030  1.00128.13           O
ATOM    179  CG2 THR A  25      40.813   4.713  24.926  1.00128.13           C
ATOM    180  C   THR A  25      41.157   6.387  28.251  1.00128.13           C
ATOM    181  O   THR A  25      40.837   7.564  28.411  1.00128.13           O
ATOM    182  N   LYS A  26      40.952   5.450  29.194  1.00108.71           N
ATOM    183  CA  LYS A  26      40.506   5.754  30.526  1.00108.71           C
ATOM    184  CB  LYS A  26      40.012   4.508  31.281  1.00108.71           C
ATOM    185  CG  LYS A  26      39.514   4.803  32.700  0.00108.71           C
ATOM    186  CD  LYS A  26      38.220   5.620  32.743  0.00108.71           C
ATOM    187  CE  LYS A  26      36.967   4.804  32.418  1.00108.71           C
ATOM    188  NZ  LYS A  26      35.769   5.671  32.476  1.00108.71           N
ATOM    189  C   LYS A  26      41.609   6.357  31.338  1.00108.71           C
ATOM    190  O   LYS A  26      41.380   7.259  32.141  1.00108.71           O
ATOM    191  N   LYS A  27      42.838   5.840  31.150  1.00115.07           N
ATOM    192  CA  LYS A  27      43.989   6.216  31.920  1.00115.07           C
ATOM    193  CB  LYS A  27      45.229   5.365  31.595  1.00115.07           C
ATOM    194  CG  LYS A  27      46.439   5.700  32.471  0.00115.07           C
ATOM    195  CD  LYS A  27      46.233   5.354  33.947  1.00115.07           C
ATOM    196  CE  LYS A  27      47.437   5.682  34.833  1.00115.07           C
ATOM    197  NZ  LYS A  27      47.145   5.319  36.238  1.00115.07           N
ATOM    198  C   LYS A  27      44.353   7.646  31.680  1.00115.07           C
ATOM    199  O   LYS A  27      44.822   8.327  32.590  1.00115.07           O
ATOM    200  N   VAL A  28      44.162   8.147  30.446  1.00138.41           N
ATOM    201  CA  VAL A  28      44.625   9.475  30.166  1.00138.41           C
ATOM    202  CB  VAL A  28      45.443   9.602  28.914  1.00138.41           C
ATOM    203  CG1 VAL A  28      46.615   8.625  28.965  1.00138.41           C
ATOM    204  CG2 VAL A  28      44.522   9.419  27.699  1.00138.41           C
ATOM    205  C   VAL A  28      43.466  10.363  29.879  1.00138.41           C
ATOM    206  O   VAL A  28      42.372   9.913  29.545  1.00138.41           O
ATOM    207  N   ASP A  29      43.713  11.675  30.048  1.00 95.14           N
ATOM    208  CA  ASP A  29      42.786  12.716  29.732  1.00 95.14           C
ATOM    209  CB  ASP A  29      41.877  13.077  30.920  1.00 95.14           C
ATOM    210  CG  ASP A  29      40.733  13.951  30.429  0.00 95.14           C
ATOM    211  OD1 ASP A  29      41.011  15.026  29.836  1.00 95.14           O
ATOM    212  OD2 ASP A  29      39.558  13.556  30.654  0.00 95.14           O
ATOM    213  C   ASP A  29      43.663  13.892  29.438  1.00 95.14           C
ATOM    214  O   ASP A  29      44.364  14.371  30.328  1.00 95.14           O
ATOM    215  N   CYS A  30      43.659  14.391  28.186  1.00 86.15           N
ATOM    216  CA  CYS A  30      44.599  15.423  27.844  1.00 86.15           C
ATOM    217  CB  CYS A  30      45.103  15.240  26.407  1.00 86.15           C
ATOM    218  SG  CYS A  30      45.664  13.529  26.176  1.00 86.15           S
ATOM    219  C   CYS A  30      43.954  16.772  27.955  1.00 86.15           C
ATOM    220  O   CYS A  30      43.796  17.486  26.966  1.00 86.15           O
ATOM    221  N   SER A  31      43.508  17.123  29.175  1.00118.19           N
ATOM    222  CA  SER A  31      42.963  18.415  29.472  1.00118.19           C
ATOM    223  CB  SER A  31      41.960  18.375  30.635  1.00118.19           C
ATOM    224  OG  SER A  31      40.847  17.565  30.290  1.00118.19           O
ATOM    225  C   SER A  31      44.060  19.359  29.871  1.00118.19           C
ATOM    226  O   SER A  31      43.915  20.575  29.745  1.00118.19           O
ATOM    227  N   LYS A  32      45.192  18.821  30.375  1.00175.32           N
ATOM    228  CA  LYS A  32      46.200  19.673  30.945  1.00175.32           C
ATOM    229  CB  LYS A  32      46.500  19.331  32.414  1.00175.32           C
ATOM    230  CG  LYS A  32      47.330  20.398  33.131  1.00175.32           C
ATOM    231  CD  LYS A  32      47.333  20.250  34.654  1.00175.32           C
ATOM    232  CE  LYS A  32      48.094  21.362  35.378  1.00175.32           C
ATOM    233  NZ  LYS A  32      49.537  21.281  35.061  1.00175.32           N
ATOM    234  C   LYS A  32      47.487  19.569  30.190  1.00175.32           C
ATOM    235  O   LYS A  32      47.858  20.513  29.498  1.00175.32           O
ATOM    236  N   ASN A  33      48.237  18.459  30.391  1.00130.21           N
ATOM    237  CA  ASN A  33      49.507  18.203  29.759  1.00130.21           C
ATOM    238  CB  ASN A  33      50.372  19.449  29.491  1.00130.21           C
ATOM    239  CG  ASN A  33      51.576  19.017  28.664  1.00130.21           C
ATOM    240  OD1 ASN A  33      51.751  17.835  28.371  1.00130.21           O
ATOM    241  ND2 ASN A  33      52.436  19.998  28.283  1.00130.21           N
ATOM    242  C   ASN A  33      50.283  17.370  30.731  1.00130.21           C
ATOM    243  O   ASN A  33      49.988  16.194  30.926  1.00130.21           O
ATOM    244  N   PHE A  34      51.353  17.975  31.302  1.00 88.00           N
ATOM    245  CA  PHE A  34      52.215  17.399  32.307  1.00 88.00           C
ATOM    246  CB  PHE A  34      51.778  16.071  32.966  1.00 88.00           C
ATOM    247  CG  PHE A  34      50.703  16.346  33.963  1.00 88.00           C
ATOM    248  CD1 PHE A  34      49.383  16.439  33.588  1.00 88.00           C
ATOM    249  CD2 PHE A  34      51.027  16.500  35.291  1.00 88.00           C
ATOM    250  CE1 PHE A  34      48.405  16.691  34.521  1.00 88.00           C
ATOM    251  CE2 PHE A  34      50.055  16.751  36.229  1.00 88.00           C
ATOM    252  CZ  PHE A  34      48.739  16.845  35.845  1.00 88.00           C
ATOM    253  C   PHE A  34      53.560  17.168  31.703  1.00 88.00           C
ATOM    254  O   PHE A  34      53.876  17.692  30.636  1.00 88.00           O
ATOM    255  N   LYS A  35      54.385  16.358  32.397  1.00105.21           N
ATOM    256  CA  LYS A  35      55.725  16.055  31.975  1.00105.21           C
ATOM    257  CB  LYS A  35      56.502  15.176  32.969  1.00105.21           C
ATOM    258  CG  LYS A  35      56.847  15.882  34.280  1.00105.21           C
ATOM    259  CD  LYS A  35      55.627  16.218  35.137  1.00105.21           C
ATOM    260  CE  LYS A  35      55.985  16.911  36.452  1.00105.21           C
ATOM    261  NZ  LYS A  35      56.559  18.247  36.182  1.00105.21           N
ATOM    262  C   LYS A  35      55.680  15.315  30.675  1.00105.21           C
ATOM    263  O   LYS A  35      54.698  14.644  30.359  1.00105.21           O
ATOM    264  N   ILE A  36      56.759  15.450  29.871  1.00101.52           N
ATOM    265  CA  ILE A  36      56.798  14.820  28.579  1.00101.52           C
ATOM    266  CB  ILE A  36      56.851  15.808  27.450  1.00101.52           C
ATOM    267  CG1 ILE A  36      58.139  16.644  27.529  1.00101.52           C
ATOM    268  CG2 ILE A  36      55.563  16.647  27.493  1.00101.52           C
ATOM    269  CD1 ILE A  36      58.407  17.470  26.272  1.00101.52           C
ATOM    270  C   ILE A  36      57.997  13.923  28.453  1.00101.52           C
ATOM    271  O   ILE A  36      59.122  14.300  28.788  1.00101.52           O
ATOM    272  N   THR A  37      57.740  12.663  28.034  1.00122.38           N
ATOM    273  CA  THR A  37      58.732  11.643  27.808  1.00122.38           C
ATOM    274  CB  THR A  37      58.147  10.260  27.827  1.00122.38           C
ATOM    275  OG1 THR A  37      59.184   9.290  27.781  1.00122.38           O
ATOM    276  CG2 THR A  37      57.204  10.091  26.624  1.00122.38           C
ATOM    277  C   THR A  37      59.492  11.784  26.513  1.00122.38           C
ATOM    278  O   THR A  37      60.716  11.658  26.509  1.00122.38           O
ATOM    279  N   ASN A  38      58.807  12.052  25.374  1.00 59.99           N
ATOM    280  CA  ASN A  38      59.531  11.993  24.128  1.00 59.99           C
ATOM    281  CB  ASN A  38      59.389  10.641  23.407  1.00 59.99           C
ATOM    282  CG  ASN A  38      60.124   9.579  24.210  1.00 59.99           C
ATOM    283  OD1 ASN A  38      59.550   8.937  25.087  1.00 59.99           O
ATOM    284  ND2 ASN A  38      61.433   9.380  23.896  1.00 59.99           N
ATOM    285  C   ASN A  38      59.059  13.029  23.155  1.00 59.99           C
ATOM    286  O   ASN A  38      58.019  13.662  23.331  1.00 59.99           O
ATOM    287  N   ASN A  39      59.855  13.222  22.079  1.00 35.90           N
ATOM    288  CA  ASN A  39      59.531  14.174  21.057  1.00 35.90           C
ATOM    289  CB  ASN A  39      60.593  15.275  20.887  1.00 35.90           C
ATOM    290  CG  ASN A  39      60.602  16.131  22.143  1.00 35.90           C
ATOM    291  OD1 ASN A  39      59.685  16.065  22.960  1.00 35.90           O
ATOM    292  ND2 ASN A  39      61.666  16.964  22.302  1.00 35.90           N
ATOM    293  C   ASN A  39      59.463  13.447  19.750  1.00 35.90           C
ATOM    294  O   ASN A  39      60.225  12.511  19.516  1.00 35.90           O
ATOM    295  N   TYR A  40      58.507  13.842  18.879  1.00105.17           N
ATOM    296  CA  TYR A  40      58.401  13.268  17.569  1.00105.17           C
ATOM    297  CB  TYR A  40      57.233  12.281  17.410  1.00105.17           C
ATOM    298  CG  TYR A  40      57.620  11.075  18.196  1.00105.17           C
ATOM    299  CD1 TYR A  40      57.414  11.021  19.555  1.00105.17           C
ATOM    300  CD2 TYR A  40      58.205   9.999  17.568  1.00105.17           C
ATOM    301  CE1 TYR A  40      57.778   9.907  20.274  1.00105.17           C
ATOM    302  CE2 TYR A  40      58.572   8.883  18.281  1.00105.17           C
ATOM    303  CZ  TYR A  40      58.360   8.836  19.637  1.00105.17           C
ATOM    304  OH  TYR A  40      58.735   7.692  20.373  1.00105.17           O
ATOM    305  C   TYR A  40      58.240  14.395  16.595  1.00105.17           C
ATOM    306  O   TYR A  40      57.446  15.310  16.807  1.00105.17           O
ATOM    307  N   THR A  41      58.993  14.359  15.478  1.00100.08           N
ATOM    308  CA  THR A  41      58.908  15.443  14.542  1.00100.08           C
ATOM    309  CB  THR A  41      60.245  15.934  14.067  1.00100.08           C
ATOM    310  OG1 THR A  41      60.090  17.128  13.315  1.00100.08           O
ATOM    311  CG2 THR A  41      60.897  14.840  13.204  1.00100.08           C
ATOM    312  C   THR A  41      58.149  14.975  13.342  1.00100.08           C
ATOM    313  O   THR A  41      58.341  13.855  12.873  1.00100.08           O
ATOM    314  N   VAL A  42      57.237  15.830  12.828  1.00 40.56           N
ATOM    315  CA  VAL A  42      56.467  15.454  11.675  1.00 40.56           C
ATOM    316  CB  VAL A  42      55.024  15.164  11.976  1.00 40.56           C
ATOM    317  CG1 VAL A  42      54.953  13.944  12.910  1.00 40.56           C
ATOM    318  CG2 VAL A  42      54.377  16.434  12.555  1.00 40.56           C
ATOM    319  C   VAL A  42      56.494  16.582  10.690  1.00 40.56           C
ATOM    320  O   VAL A  42      56.504  17.758  11.055  1.00 40.56           O
ATOM    321  N   HIS A  43      56.516  16.227   9.390  1.00 75.27           N
ATOM    322  CA  HIS A  43      56.522  17.185   8.325  1.00 75.27           C
ATOM    323  ND1 HIS A  43      59.610  16.176   8.681  1.00 75.27           N
ATOM    324  CG  HIS A  43      59.023  17.079   7.823  1.00 75.27           C
ATOM    325  CB  HIS A  43      57.630  16.946   7.284  1.00 75.27           C
ATOM    326  NE2 HIS A  43      61.127  17.752   8.279  1.00 75.27           N
ATOM    327  CD2 HIS A  43      59.962  18.035   7.588  1.00 75.27           C
ATOM    328  CE1 HIS A  43      60.868  16.626   8.919  1.00 75.27           C
ATOM    329  C   HIS A  43      55.225  17.034   7.587  1.00 75.27           C
ATOM    330  O   HIS A  43      54.832  15.927   7.213  1.00 75.27           O
ATOM    331  N   LEU A  44      54.521  18.160   7.360  1.00 65.86           N
ATOM    332  CA  LEU A  44      53.263  18.104   6.663  1.00 65.86           C
ATOM    333  CB  LEU A  44      52.146  18.839   7.425  1.00 65.86           C
ATOM    334  CG  LEU A  44      51.907  18.296   8.848  1.00 65.86           C
ATOM    335  CD1 LEU A  44      50.782  19.065   9.557  1.00 65.86           C
ATOM    336  CD2 LEU A  44      51.687  16.778   8.845  1.00 65.86           C
ATOM    337  C   LEU A  44      53.434  18.820   5.351  1.00 65.86           C
ATOM    338  O   LEU A  44      53.831  19.980   5.317  1.00 65.86           O
ATOM    339  N   LEU A  45      53.118  18.147   4.230  1.00 82.34           N
ATOM    340  CA  LEU A  45      53.348  18.742   2.941  1.00 82.34           C
ATOM    341  CB  LEU A  45      54.249  17.887   2.035  1.00 82.34           C
ATOM    342  CG  LEU A  45      55.676  17.657   2.558  1.00 82.34           C
ATOM    343  CD1 LEU A  45      56.491  16.788   1.579  1.00 82.34           C
ATOM    344  CD2 LEU A  45      56.368  18.989   2.890  1.00 82.34           C
ATOM    345  C   LEU A  45      52.071  18.880   2.168  1.00 82.34           C
ATOM    346  O   LEU A  45      51.151  18.082   2.333  1.00 82.34           O
ATOM    347  N   PHE A  46      52.075  19.857   1.220  1.00268.33           N
ATOM    348  CA  PHE A  46      51.053  20.284   0.288  1.00268.33           C
ATOM    349  CB  PHE A  46      51.660  20.567  -1.102  1.00268.33           C
ATOM    350  CG  PHE A  46      52.771  21.548  -1.009  1.00268.33           C
ATOM    351  CD1 PHE A  46      54.054  21.102  -0.801  1.00268.33           C
ATOM    352  CD2 PHE A  46      52.546  22.897  -1.134  1.00268.33           C
ATOM    353  CE1 PHE A  46      55.102  21.988  -0.714  1.00268.33           C
ATOM    354  CE2 PHE A  46      53.593  23.787  -1.047  1.00268.33           C
ATOM    355  CZ  PHE A  46      54.876  23.338  -0.838  1.00268.33           C
ATOM    356  C   PHE A  46      50.091  19.155   0.077  1.00268.33           C
ATOM    357  O   PHE A  46      50.495  18.011  -0.105  1.00268.33           O
ATOM    358  N   PRO A  47      48.905  19.506  -0.313  1.00286.87           N
ATOM    359  CA  PRO A  47      47.707  18.820   0.094  1.00286.87           C
ATOM    360  CD  PRO A  47      48.821  19.787  -1.742  1.00286.87           C
ATOM    361  CB  PRO A  47      46.973  18.378  -1.180  1.00286.87           C
ATOM    362  CG  PRO A  47      47.946  18.675  -2.323  1.00286.87           C
ATOM    363  C   PRO A  47      47.638  17.753   1.174  1.00286.87           C
ATOM    364  O   PRO A  47      47.065  18.113   2.201  1.00286.87           O
ATOM    365  N   ASP A  48      48.004  16.473   1.013  1.00207.57           N
ATOM    366  CA  ASP A  48      47.772  15.520   2.085  1.00207.57           C
ATOM    367  CB  ASP A  48      46.758  14.450   1.648  1.00207.57           C
ATOM    368  CG  ASP A  48      47.256  13.804   0.370  1.00207.57           C
ATOM    369  OD1 ASP A  48      48.460  13.449   0.315  1.00207.57           O
ATOM    370  OD2 ASP A  48      46.444  13.670  -0.582  1.00207.57           O
ATOM    371  C   ASP A  48      48.888  14.872   2.885  1.00207.57           C
ATOM    372  O   ASP A  48      48.568  14.197   3.860  1.00207.57           O
ATOM    373  N   LYS A  49      50.183  14.945   2.513  1.00152.49           N
ATOM    374  CA  LYS A  49      51.125  14.006   3.092  1.00152.49           C
ATOM    375  CB  LYS A  49      52.243  13.623   2.108  1.00152.49           C
ATOM    376  CG  LYS A  49      51.786  12.636   1.034  1.00152.49           C
ATOM    377  CD  LYS A  49      51.453  11.256   1.605  1.00152.49           C
ATOM    378  CE  LYS A  49      50.982  10.248   0.557  1.00152.49           C
ATOM    379  NZ  LYS A  49      49.607  10.583   0.126  1.00152.49           N
ATOM    380  C   LYS A  49      51.788  14.417   4.376  1.00152.49           C
ATOM    381  O   LYS A  49      52.121  15.580   4.596  1.00152.49           O
ATOM    382  N   ALA A  50      52.016  13.409   5.259  1.00 41.47           N
ATOM    383  CA  ALA A  50      52.712  13.604   6.499  1.00 41.47           C
ATOM    384  CB  ALA A  50      51.833  13.379   7.741  1.00 41.47           C
ATOM    385  C   ALA A  50      53.817  12.589   6.538  1.00 41.47           C
ATOM    386  O   ALA A  50      53.657  11.476   6.038  1.00 41.47           O
ATOM    387  N   VAL A  51      54.986  12.961   7.106  1.00 42.34           N
ATOM    388  CA  VAL A  51      56.087  12.040   7.191  1.00 42.34           C
ATOM    389  CB  VAL A  51      57.017  12.121   6.018  1.00 42.34           C
ATOM    390  CG1 VAL A  51      56.244  11.723   4.749  1.00 42.34           C
ATOM    391  CG2 VAL A  51      57.615  13.537   5.967  1.00 42.34           C
ATOM    392  C   VAL A  51      56.888  12.395   8.406  1.00 42.34           C
ATOM    393  O   VAL A  51      56.816  13.521   8.894  1.00 42.34           O
ATOM    394  N   ASP A  52      57.660  11.421   8.938  1.00 82.02           N
ATOM    395  CA  ASP A  52      58.473  11.654  10.102  1.00 82.02           C
ATOM    396  CB  ASP A  52      58.051  10.815  11.326  1.00 82.02           C
ATOM    397  CG  ASP A  52      58.111   9.330  10.994  1.00 82.02           C
ATOM    398  OD1 ASP A  52      58.670   8.966   9.925  1.00 82.02           O
ATOM    399  OD2 ASP A  52      57.585   8.535  11.819  1.00 82.02           O
ATOM    400  C   ASP A  52      59.921  11.403   9.780  1.00 82.02           C
ATOM    401  O   ASP A  52      60.292  11.186   8.628  1.00 82.02           O
ATOM    402  N   ALA A  53      60.781  11.468  10.819  1.00 42.44           N
ATOM    403  CA  ALA A  53      62.211  11.293  10.740  1.00 42.44           C
ATOM    404  CB  ALA A  53      62.909  11.534  12.089  1.00 42.44           C
ATOM    405  C   ALA A  53      62.553   9.895  10.310  1.00 42.44           C
ATOM    406  O   ALA A  53      63.515   9.679   9.574  1.00 42.44           O
ATOM    407  N   ALA A  54      61.764   8.912  10.774  1.00 66.79           N
ATOM    408  CA  ALA A  54      61.948   7.508  10.527  1.00 66.79           C
ATOM    409  CB  ALA A  54      60.895   6.629  11.226  1.00 66.79           C
ATOM    410  C   ALA A  54      61.853   7.261   9.057  1.00 66.79           C
ATOM    411  O   ALA A  54      62.356   6.252   8.568  1.00 66.79           O
ATOM    412  N   GLY A  55      61.145   8.131   8.314  1.00 30.35           N
ATOM    413  CA  GLY A  55      61.040   7.932   6.898  1.00 30.35           C
ATOM    414  C   GLY A  55      59.687   7.372   6.593  1.00 30.35           C
ATOM    415  O   GLY A  55      59.405   6.993   5.458  1.00 30.35           O
ATOM    416  N   ASN A  56      58.812   7.302   7.614  1.00 40.14           N
ATOM    417  CA  ASN A  56      57.482   6.785   7.438  1.00 40.14           C
ATOM    418  CB  ASN A  56      56.800   6.416   8.767  1.00 40.14           C
ATOM    419  CG  ASN A  56      57.564   5.252   9.385  1.00 40.14           C
ATOM    420  OD1 ASN A  56      57.754   4.212   8.756  1.00 40.14           O
ATOM    421  ND2 ASN A  56      58.023   5.432  10.653  1.00 40.14           N
ATOM    422  C   ASN A  56      56.638   7.832   6.766  1.00 40.14           C
ATOM    423  O   ASN A  56      56.868   9.030   6.926  1.00 40.14           O
ATOM    424  N   VAL A  57      55.626   7.395   5.982  1.00 87.51           N
ATOM    425  CA  VAL A  57      54.773   8.325   5.291  1.00 87.51           C
ATOM    426  CB  VAL A  57      54.850   8.218   3.796  1.00 87.51           C
ATOM    427  CG1 VAL A  57      54.318   6.838   3.374  1.00 87.51           C
ATOM    428  CG2 VAL A  57      54.074   9.396   3.182  1.00 87.51           C
ATOM    429  C   VAL A  57      53.343   8.074   5.680  1.00 87.51           C
ATOM    430  O   VAL A  57      52.962   6.953   6.013  1.00 87.51           O
ATOM    431  N   GLY A  58      52.503   9.134   5.643  1.00 26.16           N
ATOM    432  CA  GLY A  58      51.123   9.002   6.032  1.00 26.16           C
ATOM    433  C   GLY A  58      50.374  10.197   5.519  1.00 26.16           C
ATOM    434  O   GLY A  58      50.827  10.865   4.590  1.00 26.16           O
ATOM    435  N   PHE A  59      49.184  10.490   6.095  1.00163.26           N
ATOM    436  CA  PHE A  59      48.458  11.632   5.606  1.00163.26           C
ATOM    437  CB  PHE A  59      47.380  11.303   4.552  1.00163.26           C
ATOM    438  CG  PHE A  59      46.413  10.308   5.093  1.00163.26           C
ATOM    439  CD1 PHE A  59      46.644   8.961   4.932  1.00163.26           C
ATOM    440  CD2 PHE A  59      45.276  10.716   5.750  1.00163.26           C
ATOM    441  CE1 PHE A  59      45.756   8.032   5.422  1.00163.26           C
ATOM    442  CE2 PHE A  59      44.384   9.792   6.242  1.00163.26           C
ATOM    443  CZ  PHE A  59      44.623   8.449   6.078  1.00163.26           C
ATOM    444  C   PHE A  59      47.851  12.426   6.726  1.00163.26           C
ATOM    445  O   PHE A  59      47.840  11.998   7.877  1.00163.26           O
ATOM    446  N   TRP A  60      47.381  13.657   6.410  1.00 80.03           N
ATOM    447  CA  TRP A  60      46.775  14.501   7.400  1.00 80.03           C
ATOM    448  CB  TRP A  60      47.757  15.409   8.159  1.00 80.03           C
ATOM    449  CG  TRP A  60      48.280  16.592   7.388  1.00 80.03           C
ATOM    450  CD2 TRP A  60      47.740  17.913   7.521  1.00 80.03           C
ATOM    451  CD1 TRP A  60      49.319  16.683   6.509  1.00 80.03           C
ATOM    452  NE1 TRP A  60      49.455  17.982   6.080  1.00 80.03           N
ATOM    453  CE2 TRP A  60      48.490  18.751   6.697  1.00 80.03           C
ATOM    454  CE3 TRP A  60      46.712  18.394   8.282  1.00 80.03           C
ATOM    455  CZ2 TRP A  60      48.224  20.086   6.619  1.00 80.03           C
ATOM    456  CZ3 TRP A  60      46.434  19.739   8.186  1.00 80.03           C
ATOM    457  CH2 TRP A  60      47.175  20.569   7.370  1.00 80.03           C
ATOM    458  C   TRP A  60      45.764  15.383   6.729  1.00 80.03           C
ATOM    459  O   TRP A  60      45.693  15.465   5.503  1.00 80.03           O
ATOM    460  N   THR A  61      44.897  16.021   7.542  1.00134.22           N
ATOM    461  CA  THR A  61      43.941  16.947   7.010  1.00134.22           C
ATOM    462  CB  THR A  61      42.608  16.317   6.715  1.00134.22           C
ATOM    463  OG1 THR A  61      41.721  17.260   6.131  1.00134.22           O
ATOM    464  CG2 THR A  61      42.026  15.769   8.030  1.00134.22           C
ATOM    465  C   THR A  61      43.730  17.976   8.065  1.00134.22           C
ATOM    466  O   THR A  61      43.843  17.674   9.252  1.00134.22           O
ATOM    467  N   MET A  62      43.457  19.238   7.685  1.00162.06           N
ATOM    468  CA  MET A  62      43.148  20.130   8.755  1.00162.06           C
ATOM    469  CB  MET A  62      43.485  21.621   8.527  1.00162.06           C
ATOM    470  CG  MET A  62      42.454  22.459   7.776  1.00162.06           C
ATOM    471  SD  MET A  62      42.864  24.233   7.767  1.00162.06           S
ATOM    472  CE  MET A  62      43.082  24.329   9.568  1.00162.06           C
ATOM    473  C   MET A  62      41.688  19.923   8.963  1.00162.06           C
ATOM    474  O   MET A  62      41.012  19.376   8.093  1.00162.06           O
ATOM    475  N   VAL A  63      41.173  20.251  10.158  1.00144.53           N
ATOM    476  CA  VAL A  63      39.768  20.100  10.343  1.00144.53           C
ATOM    477  CB  VAL A  63      39.397  19.294  11.561  1.00144.53           C
ATOM    478  CG1 VAL A  63      39.797  17.833  11.289  1.00144.53           C
ATOM    479  CG2 VAL A  63      40.099  19.872  12.803  1.00144.53           C
ATOM    480  C   VAL A  63      39.216  21.473  10.417  1.00144.53           C
ATOM    481  O   VAL A  63      39.313  22.118  11.463  1.00144.53           O
ATOM    482  N   TYR A  64      38.626  21.947   9.288  1.00195.07           N
ATOM    483  CA  TYR A  64      38.048  23.249   9.366  1.00195.07           C
ATOM    484  CB  TYR A  64      37.013  23.250  10.509  1.00195.07           C
ATOM    485  CG  TYR A  64      35.960  24.290  10.375  1.00195.07           C
ATOM    486  CD1 TYR A  64      34.883  24.021   9.570  1.00195.07           C
ATOM    487  CD2 TYR A  64      36.014  25.495  11.034  1.00195.07           C
ATOM    488  CE1 TYR A  64      33.870  24.935   9.420  1.00195.07           C
ATOM    489  CE2 TYR A  64      35.000  26.414  10.888  1.00195.07           C
ATOM    490  CZ  TYR A  64      33.925  26.137  10.081  1.00195.07           C
ATOM    491  OH  TYR A  64      32.889  27.083   9.936  1.00195.07           O
ATOM    492  C   TYR A  64      39.230  24.134   9.679  1.00195.07           C
ATOM    493  O   TYR A  64      40.304  23.959   9.105  1.00195.07           O
ATOM    494  N   ASN A  65      38.992  25.213  10.441  1.00217.47           N
ATOM    495  CA  ASN A  65      39.976  26.104  11.009  1.00217.47           C
ATOM    496  CB  ASN A  65      39.433  27.501  11.318  1.00217.47           C
ATOM    497  CG  ASN A  65      39.366  28.233  10.010  1.00217.47           C
ATOM    498  OD1 ASN A  65      38.883  27.685   9.024  1.00217.47           O
ATOM    499  ND2 ASN A  65      39.899  29.483   9.992  1.00217.47           N
ATOM    500  C   ASN A  65      40.508  25.648  12.345  1.00217.47           C
ATOM    501  O   ASN A  65      41.388  26.303  12.902  1.00217.47           O
ATOM    502  N   GLN A  66      39.855  24.667  12.993  1.00212.14           N
ATOM    503  CA  GLN A  66      40.161  24.341  14.366  1.00212.14           C
ATOM    504  CB  GLN A  66      38.937  23.982  15.180  1.00212.14           C
ATOM    505  CG  GLN A  66      38.365  25.326  15.593  1.00212.14           C
ATOM    506  CD  GLN A  66      36.893  25.207  15.798  1.00212.14           C
ATOM    507  OE1 GLN A  66      36.415  24.649  16.784  1.00212.14           O
ATOM    508  NE2 GLN A  66      36.153  25.736  14.791  1.00212.14           N
ATOM    509  C   GLN A  66      41.347  23.521  14.772  1.00212.14           C
ATOM    510  O   GLN A  66      41.899  23.776  15.843  1.00212.14           O
ATOM    511  N   GLY A  67      41.758  22.499  14.005  1.00 39.61           N
ATOM    512  CA  GLY A  67      42.863  21.689  14.451  1.00 39.61           C
ATOM    513  C   GLY A  67      43.156  20.732  13.339  1.00 39.61           C
ATOM    514  O   GLY A  67      42.764  20.981  12.201  1.00 39.61           O
ATOM    515  N   PHE A  68      43.863  19.614  13.641  1.00 75.27           N
ATOM    516  CA  PHE A  68      44.189  18.682  12.598  1.00 75.27           C
ATOM    517  CB  PHE A  68      45.554  18.934  11.926  1.00 75.27           C
ATOM    518  CG  PHE A  68      46.591  18.975  13.001  1.00 75.27           C
ATOM    519  CD1 PHE A  68      46.833  20.177  13.619  1.00 75.27           C
ATOM    520  CD2 PHE A  68      47.309  17.862  13.400  1.00 75.27           C
ATOM    521  CE1 PHE A  68      47.771  20.276  14.617  1.00 75.27           C
ATOM    522  CE2 PHE A  68      48.253  17.958  14.401  1.00 75.27           C
ATOM    523  CZ  PHE A  68      48.485  19.169  15.011  1.00 75.27           C
ATOM    524  C   PHE A  68      44.242  17.275  13.109  1.00 75.27           C
ATOM    525  O   PHE A  68      44.280  17.019  14.309  1.00 75.27           O
ATOM    526  N   GLU A  69      44.204  16.324  12.146  1.00124.98           N
ATOM    527  CA  GLU A  69      44.383  14.926  12.397  1.00124.98           C
ATOM    528  CB  GLU A  69      43.186  14.012  12.096  1.00124.98           C
ATOM    529  CG  GLU A  69      42.186  13.905  13.233  1.00124.98           C
ATOM    530  CD  GLU A  69      41.313  12.699  12.931  1.00124.98           C
ATOM    531  OE1 GLU A  69      41.788  11.779  12.212  1.00124.98           O
ATOM    532  OE2 GLU A  69      40.154  12.686  13.425  1.00124.98           O
ATOM    533  C   GLU A  69      45.451  14.443  11.473  1.00124.98           C
ATOM    534  O   GLU A  69      45.459  14.748  10.280  1.00124.98           O
ATOM    535  N   ILE A  70      46.393  13.661  12.029  1.00 55.76           N
ATOM    536  CA  ILE A  70      47.451  13.106  11.240  1.00 55.76           C
ATOM    537  CB  ILE A  70      48.808  13.617  11.628  1.00 55.76           C
ATOM    538  CG1 ILE A  70      48.864  15.141  11.445  1.00 55.76           C
ATOM    539  CG2 ILE A  70      49.867  12.863  10.807  1.00 55.76           C
ATOM    540  CD1 ILE A  70      50.139  15.775  11.997  1.00 55.76           C
ATOM    541  C   ILE A  70      47.445  11.631  11.484  1.00 55.76           C
ATOM    542  O   ILE A  70      47.338  11.188  12.626  1.00 55.76           O
ATOM    543  N   VAL A  71      47.523  10.830  10.403  1.00 52.65           N
ATOM    544  CA  VAL A  71      47.602   9.405  10.551  1.00 52.65           C
ATOM    545  CB  VAL A  71      46.562   8.679   9.748  1.00 52.65           C
ATOM    546  CG1 VAL A  71      46.771   7.163   9.905  1.00 52.65           C
ATOM    547  CG2 VAL A  71      45.175   9.177  10.193  1.00 52.65           C
ATOM    548  C   VAL A  71      48.943   9.028  10.013  1.00 52.65           C
ATOM    549  O   VAL A  71      49.214   9.202   8.825  1.00 52.65           O
ATOM    550  N   LEU A  72      49.834   8.516  10.884  1.00149.39           N
ATOM    551  CA  LEU A  72      51.143   8.199  10.404  1.00149.39           C
ATOM    552  CB  LEU A  72      52.070   9.435  10.469  1.00149.39           C
ATOM    553  CG  LEU A  72      53.445   9.330   9.775  1.00149.39           C
ATOM    554  CD1 LEU A  72      54.231  10.643   9.936  1.00149.39           C
ATOM    555  CD2 LEU A  72      54.260   8.117  10.244  1.00149.39           C
ATOM    556  C   LEU A  72      51.691   7.121  11.297  1.00149.39           C
ATOM    557  O   LEU A  72      51.523   7.167  12.516  1.00149.39           O
ATOM    558  N   ALA A  73      52.340   6.104  10.693  1.00225.16           N
ATOM    559  CA  ALA A  73      52.989   5.047  11.423  1.00225.16           C
ATOM    560  CB  ALA A  73      54.247   5.515  12.177  1.00225.16           C
ATOM    561  C   ALA A  73      52.073   4.391  12.414  1.00225.16           C
ATOM    562  O   ALA A  73      52.474   4.118  13.544  1.00225.16           O
ATOM    563  N   GLY A  74      50.812   4.121  12.029  1.00 57.35           N
ATOM    564  CA  GLY A  74      49.922   3.369  12.873  1.00 57.35           C
ATOM    565  C   GLY A  74      49.424   4.176  14.036  1.00 57.35           C
ATOM    566  O   GLY A  74      48.877   3.610  14.982  1.00 57.35           O
ATOM    567  N   ARG A  75      49.600   5.512  14.021  1.00147.22           N
ATOM    568  CA  ARG A  75      49.093   6.300  15.111  1.00147.22           C
ATOM    569  CB  ARG A  75      50.174   6.761  16.108  1.00147.22           C
ATOM    570  CG  ARG A  75      51.338   7.530  15.482  1.00147.22           C
ATOM    571  CD  ARG A  75      52.557   6.639  15.231  1.00147.22           C
ATOM    572  NE  ARG A  75      53.013   6.126  16.555  1.00147.22           N
ATOM    573  CZ  ARG A  75      54.061   6.717  17.200  1.00147.22           C
ATOM    574  NH1 ARG A  75      54.754   7.726  16.598  1.00147.22           N
ATOM    575  NH2 ARG A  75      54.430   6.287  18.442  1.00147.22           N
ATOM    576  C   ARG A  75      48.378   7.499  14.567  1.00147.22           C
ATOM    577  O   ARG A  75      48.715   7.995  13.494  1.00147.22           O
ATOM    578  N   LYS A  76      47.329   7.966  15.285  1.00122.16           N
ATOM    579  CA  LYS A  76      46.620   9.150  14.880  1.00122.16           C
ATOM    580  CB  LYS A  76      45.073   9.102  14.871  1.00122.16           C
ATOM    581  CG  LYS A  76      44.379   8.601  13.599  1.00122.16           C
ATOM    582  CD  LYS A  76      44.138   7.098  13.481  1.00122.16           C
ATOM    583  CE  LYS A  76      43.264   6.753  12.268  1.00122.16           C
ATOM    584  NZ  LYS A  76      42.579   5.457  12.461  1.00122.16           N
ATOM    585  C   LYS A  76      46.928  10.234  15.865  1.00122.16           C
ATOM    586  O   LYS A  76      46.969   9.999  17.072  1.00122.16           O
ATOM    587  N   TYR A  77      47.137  11.469  15.360  1.00 52.85           N
ATOM    588  CA  TYR A  77      47.406  12.587  16.216  1.00 52.85           C
ATOM    589  CB  TYR A  77      48.712  13.335  15.895  1.00 52.85           C
ATOM    590  CG  TYR A  77      49.871  12.421  16.097  1.00 52.85           C
ATOM    591  CD1 TYR A  77      50.239  12.016  17.360  1.00 52.85           C
ATOM    592  CD2 TYR A  77      50.607  11.994  15.015  1.00 52.85           C
ATOM    593  CE1 TYR A  77      51.318  11.181  17.538  1.00 52.85           C
ATOM    594  CE2 TYR A  77      51.686  11.161  15.188  1.00 52.85           C
ATOM    595  CZ  TYR A  77      52.040  10.753  16.450  1.00 52.85           C
ATOM    596  OH  TYR A  77      53.149   9.899  16.627  1.00 52.85           O
ATOM    597  C   TYR A  77      46.305  13.582  16.011  1.00 52.85           C
ATOM    598  O   TYR A  77      45.911  13.863  14.879  1.00 52.85           O
ATOM    599  N   PHE A  78      45.760  14.125  17.120  1.00135.87           N
ATOM    600  CA  PHE A  78      44.708  15.098  17.034  1.00135.87           C
ATOM    601  CB  PHE A  78      43.309  14.455  17.172  1.00135.87           C
ATOM    602  CG  PHE A  78      42.331  15.520  17.518  1.00135.87           C
ATOM    603  CD1 PHE A  78      41.953  16.468  16.596  1.00135.87           C
ATOM    604  CD2 PHE A  78      41.814  15.579  18.792  1.00135.87           C
ATOM    605  CE1 PHE A  78      41.062  17.457  16.940  1.00135.87           C
ATOM    606  CE2 PHE A  78      40.922  16.563  19.142  1.00135.87           C
ATOM    607  CZ  PHE A  78      40.549  17.503  18.214  1.00135.87           C
ATOM    608  C   PHE A  78      44.880  16.145  18.096  1.00135.87           C
ATOM    609  O   PHE A  78      45.192  15.843  19.246  1.00135.87           O
ATOM    610  N   ALA A  79      44.682  17.427  17.717  1.00 56.78           N
ATOM    611  CA  ALA A  79      44.790  18.510  18.656  1.00 56.78           C
ATOM    612  CB  ALA A  79      46.245  18.874  18.998  1.00 56.78           C
ATOM    613  C   ALA A  79      44.157  19.727  18.047  1.00 56.78           C
ATOM    614  O   ALA A  79      44.072  19.856  16.825  1.00 56.78           O
ATOM    615  N   PHE A  80      43.684  20.657  18.903  1.00143.40           N
ATOM    616  CA  PHE A  80      43.118  21.885  18.418  1.00143.40           C
ATOM    617  CB  PHE A  80      41.974  22.485  19.266  1.00143.40           C
ATOM    618  CG  PHE A  80      40.709  21.709  19.112  1.00143.40           C
ATOM    619  CD1 PHE A  80      39.909  21.903  18.010  1.00143.40           C
ATOM    620  CD2 PHE A  80      40.318  20.793  20.060  1.00143.40           C
ATOM    621  CE1 PHE A  80      38.737  21.201  17.855  1.00143.40           C
ATOM    622  CE2 PHE A  80      39.146  20.089  19.911  1.00143.40           C
ATOM    623  CZ  PHE A  80      38.352  20.292  18.809  1.00143.40           C
ATOM    624  C   PHE A  80      44.209  22.906  18.464  1.00143.40           C
ATOM    625  O   PHE A  80      45.131  22.804  19.269  1.00143.40           O
ATOM    626  N   SER A  81      44.137  23.921  17.583  1.00 79.59           N
ATOM    627  CA  SER A  81      45.143  24.947  17.580  1.00 79.59           C
ATOM    628  CB  SER A  81      44.992  25.954  16.427  1.00 79.59           C
ATOM    629  OG  SER A  81      46.018  26.933  16.496  1.00 79.59           O
ATOM    630  C   SER A  81      44.997  25.695  18.873  1.00 79.59           C
ATOM    631  O   SER A  81      43.906  25.782  19.434  1.00 79.59           O
ATOM    632  N   LYS A  82      46.116  26.261  19.371  1.00 80.62           N
ATOM    633  CA  LYS A  82      46.185  26.897  20.658  1.00 80.62           C
ATOM    634  CB  LYS A  82      47.638  27.090  21.122  1.00 80.62           C
ATOM    635  CG  LYS A  82      47.783  27.659  22.530  1.00 80.62           C
ATOM    636  CD  LYS A  82      49.233  27.664  23.015  1.00 80.62           C
ATOM    637  CE  LYS A  82      49.401  28.225  24.426  1.00 80.62           C
ATOM    638  NZ  LYS A  82      48.925  27.233  25.412  1.00 80.62           N
ATOM    639  C   LYS A  82      45.528  28.246  20.680  1.00 80.62           C
ATOM    640  O   LYS A  82      45.580  29.008  19.716  1.00 80.62           O
ATOM    641  N   TYR A  83      44.852  28.547  21.812  1.00147.64           N
ATOM    642  CA  TYR A  83      44.258  29.832  22.050  1.00147.64           C
ATOM    643  CB  TYR A  83      42.773  29.899  21.647  1.00147.64           C
ATOM    644  CG  TYR A  83      42.011  28.910  22.460  1.00147.64           C
ATOM    645  CD1 TYR A  83      41.886  27.604  22.045  1.00147.64           C
ATOM    646  CD2 TYR A  83      41.428  29.288  23.646  1.00147.64           C
ATOM    647  CE1 TYR A  83      41.182  26.697  22.802  1.00147.64           C
ATOM    648  CE2 TYR A  83      40.722  28.385  24.405  1.00147.64           C
ATOM    649  CZ  TYR A  83      40.597  27.085  23.981  1.00147.64           C
ATOM    650  OH  TYR A  83      39.874  26.151  24.752  1.00147.64           O
ATOM    651  C   TYR A  83      44.383  30.101  23.522  1.00147.64           C
ATOM    652  O   TYR A  83      44.384  29.167  24.323  1.00147.64           O
ATOM    653  N   VAL A  84      44.508  31.387  23.922  1.00 39.27           N
ATOM    654  CA  VAL A  84      44.647  31.696  25.320  1.00 39.27           C
ATOM    655  CB  VAL A  84      45.947  32.370  25.649  1.00 39.27           C
ATOM    656  CG1 VAL A  84      45.953  32.723  27.146  1.00 39.27           C
ATOM    657  CG2 VAL A  84      47.100  31.449  25.217  1.00 39.27           C
ATOM    658  C   VAL A  84      43.555  32.643  25.702  1.00 39.27           C
ATOM    659  O   VAL A  84      43.269  33.604  24.989  1.00 39.27           O
ATOM    660  N   LYS A  85      42.913  32.388  26.858  1.00139.21           N
ATOM    661  CA  LYS A  85      41.845  33.240  27.288  1.00139.21           C
ATOM    662  CB  LYS A  85      40.573  32.466  27.673  1.00139.21           C
ATOM    663  CG  LYS A  85      39.442  33.366  28.176  1.00139.21           C
ATOM    664  CD  LYS A  85      38.851  34.289  27.110  1.00139.21           C
ATOM    665  CE  LYS A  85      37.645  33.692  26.383  1.00139.21           C
ATOM    666  NZ  LYS A  85      37.017  34.720  25.523  1.00139.21           N
ATOM    667  C   LYS A  85      42.285  33.982  28.502  1.00139.21           C
ATOM    668  O   LYS A  85      42.344  33.434  29.601  1.00139.21           O
ATOM    669  N   HIS A  86      42.615  35.270  28.315  1.00 78.50           N
ATOM    670  CA  HIS A  86      42.960  36.128  29.406  1.00 78.50           C
ATOM    671  ND1 HIS A  86      45.235  38.281  30.627  1.00 78.50           N
ATOM    672  CG  HIS A  86      43.965  38.333  30.101  0.00 78.50           C
ATOM    673  CB  HIS A  86      43.495  37.494  28.951  0.00 78.50           C
ATOM    674  NE2 HIS A  86      44.116  39.784  31.821  1.00 78.50           N
ATOM    675  CD2 HIS A  86      43.293  39.257  30.842  1.00 78.50           C
ATOM    676  CE1 HIS A  86      45.272  39.168  31.653  1.00 78.50           C
ATOM    677  C   HIS A  86      41.688  36.356  30.155  1.00 78.50           C
ATOM    678  O   HIS A  86      41.684  36.562  31.365  1.00 78.50           O
ATOM    679  N   GLY A  87      40.567  36.309  29.415  1.00 67.41           N
ATOM    680  CA  GLY A  87      39.239  36.555  29.890  1.00 67.41           C
ATOM    681  C   GLY A  87      38.742  37.666  29.037  1.00 67.41           C
ATOM    682  O   GLY A  87      37.716  37.551  28.369  1.00 67.41           O
ATOM    683  N   SER A  88      39.468  38.792  29.027  1.00197.24           N
ATOM    684  CA  SER A  88      39.069  39.842  28.151  1.00197.24           C
ATOM    685  CB  SER A  88      39.722  41.188  28.494  1.00197.24           C
ATOM    686  OG  SER A  88      39.276  42.183  27.587  0.00197.24           O
ATOM    687  C   SER A  88      39.478  39.493  26.767  1.00197.24           C
ATOM    688  O   SER A  88      38.694  39.569  25.822  1.00197.24           O
ATOM    689  N   LYS A  89      40.736  39.052  26.609  1.00 96.82           N
ATOM    690  CA  LYS A  89      41.173  38.898  25.258  1.00 96.82           C
ATOM    691  CB  LYS A  89      42.446  39.691  24.918  1.00 96.82           C
ATOM    692  CG  LYS A  89      43.722  39.095  25.513  1.00 96.82           C
ATOM    693  CD  LYS A  89      45.000  39.624  24.857  0.00 96.82           C
ATOM    694  CE  LYS A  89      46.284  39.030  25.439  0.00 96.82           C
ATOM    695  NZ  LYS A  89      47.461  39.548  24.705  0.00 96.82           N
ATOM    696  C   LYS A  89      41.469  37.476  24.965  1.00 96.82           C
ATOM    697  O   LYS A  89      41.870  36.697  25.829  1.00 96.82           O
ATOM    698  N   VAL A  90      41.251  37.104  23.693  1.00 37.87           N
ATOM    699  CA  VAL A  90      41.542  35.779  23.253  1.00 37.87           C
ATOM    700  CB  VAL A  90      40.380  35.118  22.572  1.00 37.87           C
ATOM    701  CG1 VAL A  90      40.829  33.741  22.053  1.00 37.87           C
ATOM    702  CG2 VAL A  90      39.202  35.062  23.560  1.00 37.87           C
ATOM    703  C   VAL A  90      42.641  35.897  22.246  1.00 37.87           C
ATOM    704  O   VAL A  90      42.599  36.747  21.356  1.00 37.87           O
ATOM    705  N   THR A  91      43.680  35.050  22.382  1.00 30.52           N
ATOM    706  CA  THR A  91      44.764  35.082  21.445  1.00 30.52           C
ATOM    707  CB  THR A  91      46.089  35.390  22.078  1.00 30.52           C
ATOM    708  OG1 THR A  91      46.038  36.648  22.734  1.00 30.52           O
ATOM    709  CG2 THR A  91      47.170  35.405  20.983  1.00 30.52           C
ATOM    710  C   THR A  91      44.873  33.713  20.857  1.00 30.52           C
ATOM    711  O   THR A  91      44.800  32.714  21.569  1.00 30.52           O
ATOM    712  N   SER A  92      45.056  33.628  19.526  1.00 35.95           N
ATOM    713  CA  SER A  92      45.154  32.337  18.913  1.00 35.95           C
ATOM    714  CB  SER A  92      44.217  32.159  17.704  1.00 35.95           C
ATOM    715  OG  SER A  92      42.861  32.257  18.115  1.00 35.95           O
ATOM    716  C   SER A  92      46.551  32.177  18.405  1.00 35.95           C
ATOM    717  O   SER A  92      47.185  33.147  17.992  1.00 35.95           O
ATOM    718  N   MET A  93      47.082  30.938  18.475  1.00 57.87           N
ATOM    719  CA  MET A  93      48.385  30.673  17.939  1.00 57.87           C
ATOM    720  CB  MET A  93      49.455  30.370  19.002  1.00 57.87           C
ATOM    721  CG  MET A  93      49.839  31.599  19.829  1.00 57.87           C
ATOM    722  SD  MET A  93      51.101  31.298  21.104  1.00 57.87           S
ATOM    723  CE  MET A  93      49.935  30.712  22.367  1.00 57.87           C
ATOM    724  C   MET A  93      48.257  29.478  17.052  1.00 57.87           C
ATOM    725  O   MET A  93      48.072  28.352  17.510  1.00 57.87           O
ATOM    726  N   CYS A  94      48.345  29.721  15.735  1.00 68.99           N
ATOM    727  CA  CYS A  94      48.239  28.718  14.717  1.00 68.99           C
ATOM    728  CB  CYS A  94      48.031  29.325  13.322  1.00 68.99           C
ATOM    729  SG  CYS A  94      46.475  30.259  13.281  1.00 68.99           S
ATOM    730  C   CYS A  94      49.479  27.880  14.714  1.00 68.99           C
ATOM    731  O   CYS A  94      49.509  26.800  14.126  1.00 68.99           O
ATOM    732  N   ASP A  95      50.561  28.436  15.288  1.00148.64           N
ATOM    733  CA  ASP A  95      51.866  27.844  15.391  1.00148.64           C
ATOM    734  CB  ASP A  95      52.926  28.827  15.925  1.00148.64           C
ATOM    735  CG  ASP A  95      53.034  30.028  14.997  1.00148.64           C
ATOM    736  OD1 ASP A  95      52.072  30.277  14.225  1.00148.64           O
ATOM    737  OD2 ASP A  95      54.084  30.723  15.056  1.00148.64           O
ATOM    738  C   ASP A  95      51.850  26.723  16.389  1.00148.64           C
ATOM    739  O   ASP A  95      52.682  25.822  16.317  1.00148.64           O
ATOM    740  N   GLN A  96      50.944  26.775  17.387  1.00 70.75           N
ATOM    741  CA  GLN A  96      51.002  25.808  18.452  1.00 70.75           C
ATOM    742  CB  GLN A  96      51.441  26.460  19.772  1.00 70.75           C
ATOM    743  CG  GLN A  96      52.845  27.063  19.656  1.00 70.75           C
ATOM    744  CD  GLN A  96      53.123  27.938  20.869  1.00 70.75           C
ATOM    745  OE1 GLN A  96      52.234  28.209  21.675  1.00 70.75           O
ATOM    746  NE2 GLN A  96      54.396  28.397  21.002  1.00 70.75           N
ATOM    747  C   GLN A  96      49.668  25.141  18.653  1.00 70.75           C
ATOM    748  O   GLN A  96      48.682  25.484  18.002  1.00 70.75           O
ATOM    749  N   THR A  97      49.614  24.131  19.560  1.00 50.55           N
ATOM    750  CA  THR A  97      48.388  23.406  19.774  1.00 50.55           C
ATOM    751  CB  THR A  97      48.445  21.981  19.303  1.00 50.55           C
ATOM    752  OG1 THR A  97      49.399  21.250  20.060  1.00 50.55           O
ATOM    753  CG2 THR A  97      48.830  21.973  17.813  1.00 50.55           C
ATOM    754  C   THR A  97      48.058  23.351  21.235  1.00 50.55           C
ATOM    755  O   THR A  97      48.890  23.619  22.099  1.00 50.55           O
ATOM    756  N   GLN A  98      46.786  23.030  21.543  1.00126.74           N
ATOM    757  CA  GLN A  98      46.395  22.816  22.905  1.00126.74           C
ATOM    758  CB  GLN A  98      44.880  22.865  23.160  1.00126.74           C
ATOM    759  CG  GLN A  98      44.115  21.741  22.459  1.00126.74           C
ATOM    760  CD  GLN A  98      42.691  21.733  22.996  1.00126.74           C
ATOM    761  OE1 GLN A  98      41.771  21.242  22.344  1.00126.74           O
ATOM    762  NE2 GLN A  98      42.502  22.281  24.227  1.00126.74           N
ATOM    763  C   GLN A  98      46.836  21.418  23.179  1.00126.74           C
ATOM    764  O   GLN A  98      47.410  20.772  22.305  1.00126.74           O
ATOM    765  N   LEU A  99      46.631  20.911  24.407  1.00153.39           N
ATOM    766  CA  LEU A  99      47.042  19.552  24.611  1.00153.39           C
ATOM    767  CB  LEU A  99      46.996  19.083  26.072  1.00153.39           C
ATOM    768  CG  LEU A  99      48.136  19.695  26.900  1.00153.39           C
ATOM    769  CD1 LEU A  99      49.500  19.138  26.461  1.00153.39           C
ATOM    770  CD2 LEU A  99      48.089  21.231  26.860  1.00153.39           C
ATOM    771  C   LEU A  99      46.163  18.682  23.774  1.00153.39           C
ATOM    772  O   LEU A  99      44.946  18.861  23.742  1.00153.39           O
ATOM    773  N   GLY A 100      46.776  17.706  23.071  1.00 44.51           N
ATOM    774  CA  GLY A 100      46.044  16.872  22.164  1.00 44.51           C
ATOM    775  C   GLY A 100      46.186  15.430  22.542  1.00 44.51           C
ATOM    776  O   GLY A 100      46.852  15.082  23.519  1.00 44.51           O
ATOM    777  N   TRP A 101      45.539  14.554  21.739  1.00 88.81           N
ATOM    778  CA  TRP A 101      45.512  13.148  22.017  1.00 88.81           C
ATOM    779  CB  TRP A 101      44.072  12.615  22.120  1.00 88.81           C
ATOM    780  CG  TRP A 101      43.255  13.274  23.207  1.00 88.81           C
ATOM    781  CD2 TRP A 101      42.599  14.540  23.049  1.00 88.81           C
ATOM    782  CD1 TRP A 101      42.996  12.862  24.483  1.00 88.81           C
ATOM    783  NE1 TRP A 101      42.218  13.795  25.127  1.00 88.81           N
ATOM    784  CE2 TRP A 101      41.967  14.836  24.255  1.00 88.81           C
ATOM    785  CE3 TRP A 101      42.531  15.394  21.983  1.00 88.81           C
ATOM    786  CZ2 TRP A 101      41.257  15.990  24.417  1.00 88.81           C
ATOM    787  CZ3 TRP A 101      41.810  16.555  22.148  1.00 88.81           C
ATOM    788  CH2 TRP A 101      41.185  16.848  23.342  1.00 88.81           C
ATOM    789  C   TRP A 101      46.162  12.407  20.883  1.00 88.81           C
ATOM    790  O   TRP A 101      45.904  12.677  19.711  1.00 88.81           O
ATOM    791  N   ALA A 102      47.043  11.442  21.218  1.00 42.25           N
ATOM    792  CA  ALA A 102      47.666  10.614  20.225  1.00 42.25           C
ATOM    793  CB  ALA A 102      49.182  10.842  20.094  1.00 42.25           C
ATOM    794  C   ALA A 102      47.467   9.203  20.686  1.00 42.25           C
ATOM    795  O   ALA A 102      47.611   8.906  21.870  1.00 42.25           O
ATOM    796  N   HIS A 103      47.098   8.295  19.760  1.00 62.23           N
ATOM    797  CA  HIS A 103      46.909   6.919  20.124  1.00 62.23           C
ATOM    798  ND1 HIS A 103      43.634   8.182  20.053  1.00 62.23           N
ATOM    799  CG  HIS A 103      44.366   7.032  19.861  1.00 62.23           C
ATOM    800  CB  HIS A 103      45.521   6.614  20.725  1.00 62.23           C
ATOM    801  NE2 HIS A 103      42.754   7.159  18.286  1.00 62.23           N
ATOM    802  CD2 HIS A 103      43.816   6.419  18.778  1.00 62.23           C
ATOM    803  CE1 HIS A 103      42.684   8.208  19.085  1.00 62.23           C
ATOM    804  C   HIS A 103      47.067   6.098  18.884  1.00 62.23           C
ATOM    805  O   HIS A 103      46.950   6.608  17.771  1.00 62.23           O
ATOM    806  N   SER A 104      47.339   4.789  19.044  1.00 32.62           N
ATOM    807  CA  SER A 104      47.517   3.949  17.895  1.00 32.62           C
ATOM    808  CB  SER A 104      47.979   2.521  18.236  1.00 32.62           C
ATOM    809  OG  SER A 104      46.976   1.848  18.982  1.00 32.62           O
ATOM    810  C   SER A 104      46.194   3.855  17.204  1.00 32.62           C
ATOM    811  O   SER A 104      45.159   4.197  17.769  1.00 32.62           O
ATOM    812  N   THR A 105      46.202   3.356  15.955  1.00 53.31           N
ATOM    813  CA  THR A 105      45.026   3.286  15.133  1.00 53.31           C
ATOM    814  CB  THR A 105      45.297   2.696  13.780  1.00 53.31           C
ATOM    815  OG1 THR A 105      45.751   1.357  13.912  1.00 53.31           O
ATOM    816  CG2 THR A 105      46.365   3.552  13.077  1.00 53.31           C
ATOM    817  C   THR A 105      43.976   2.440  15.799  1.00 53.31           C
ATOM    818  O   THR A 105      42.783   2.648  15.588  1.00 53.31           O
ATOM    819  N   ASP A 106      44.390   1.417  16.565  1.00 70.36           N
ATOM    820  CA  ASP A 106      43.485   0.536  17.264  1.00 70.36           C
ATOM    821  CB  ASP A 106      44.172  -0.732  17.795  1.00 70.36           C
ATOM    822  CG  ASP A 106      44.377  -1.659  16.607  1.00 70.36           C
ATOM    823  OD1 ASP A 106      43.364  -1.964  15.922  1.00 70.36           O
ATOM    824  OD2 ASP A 106      45.541  -2.081  16.371  1.00 70.36           O
ATOM    825  C   ASP A 106      42.822   1.221  18.424  1.00 70.36           C
ATOM    826  O   ASP A 106      41.734   0.812  18.831  1.00 70.36           O
ATOM    827  N   ASN A 107      43.448   2.287  18.967  1.00117.40           N
ATOM    828  CA  ASN A 107      42.971   3.008  20.121  1.00117.40           C
ATOM    829  CB  ASN A 107      41.443   3.202  20.110  1.00117.40           C
ATOM    830  CG  ASN A 107      41.102   4.345  21.039  1.00117.40           C
ATOM    831  OD1 ASN A 107      41.429   5.494  20.752  1.00117.40           O
ATOM    832  ND2 ASN A 107      40.417   4.031  22.170  1.00117.40           N
ATOM    833  C   ASN A 107      43.358   2.323  21.408  1.00117.40           C
ATOM    834  O   ASN A 107      42.740   2.551  22.448  1.00117.40           O
ATOM    835  N   SER A 108      44.390   1.452  21.372  1.00 98.88           N
ATOM    836  CA  SER A 108      44.883   0.783  22.553  1.00 98.88           C
ATOM    837  CB  SER A 108      45.804  -0.403  22.214  1.00 98.88           C
ATOM    838  OG  SER A 108      45.076  -1.400  21.512  1.00 98.88           O
ATOM    839  C   SER A 108      45.666   1.708  23.449  1.00 98.88           C
ATOM    840  O   SER A 108      45.244   2.013  24.564  1.00 98.88           O
ATOM    841  N   ASN A 109      46.833   2.196  22.966  1.00 60.54           N
ATOM    842  CA  ASN A 109      47.697   3.010  23.779  1.00 60.54           C
ATOM    843  CB  ASN A 109      49.194   2.718  23.580  1.00 60.54           C
ATOM    844  CG  ASN A 109      49.473   1.326  24.127  1.00 60.54           C
ATOM    845  OD1 ASN A 109      49.078   0.323  23.535  1.00 60.54           O
ATOM    846  ND2 ASN A 109      50.176   1.258  25.289  1.00 60.54           N
ATOM    847  C   ASN A 109      47.472   4.443  23.415  1.00 60.54           C
ATOM    848  O   ASN A 109      47.385   4.791  22.238  1.00 60.54           O
ATOM    849  N   TRP A 110      47.380   5.302  24.453  1.00 93.97           N
ATOM    850  CA  TRP A 110      47.094   6.706  24.331  1.00 93.97           C
ATOM    851  CB  TRP A 110      45.762   7.095  24.993  1.00 93.97           C
ATOM    852  CG  TRP A 110      44.530   6.625  24.266  1.00 93.97           C
ATOM    853  CD2 TRP A 110      43.442   7.488  23.905  1.00 93.97           C
ATOM    854  CD1 TRP A 110      44.173   5.367  23.878  1.00 93.97           C
ATOM    855  NE1 TRP A 110      42.938   5.397  23.277  1.00 93.97           N
ATOM    856  CE2 TRP A 110      42.472   6.696  23.296  1.00 93.97           C
ATOM    857  CE3 TRP A 110      43.260   8.830  24.080  1.00 93.97           C
ATOM    858  CZ2 TRP A 110      41.299   7.237  22.853  1.00 93.97           C
ATOM    859  CZ3 TRP A 110      42.082   9.373  23.614  1.00 93.97           C
ATOM    860  CH2 TRP A 110      41.118   8.592  23.013  1.00 93.97           C
ATOM    861  C   TRP A 110      48.138   7.496  25.065  1.00 93.97           C
ATOM    862  O   TRP A 110      48.814   6.985  25.956  1.00 93.97           O
ATOM    863  N   GLN A 111      48.294   8.780  24.675  1.00 88.76           N
ATOM    864  CA  GLN A 111      49.206   9.695  25.302  1.00 88.76           C
ATOM    865  CB  GLN A 111      50.645   9.602  24.767  1.00 88.76           C
ATOM    866  CG  GLN A 111      51.330   8.268  25.061  1.00 88.76           C
ATOM    867  CD  GLN A 111      52.734   8.324  24.476  1.00 88.76           C
ATOM    868  OE1 GLN A 111      53.151   9.342  23.926  1.00 88.76           O
ATOM    869  NE2 GLN A 111      53.485   7.197  24.594  1.00 88.76           N
ATOM    870  C   GLN A 111      48.723  11.079  24.983  1.00 88.76           C
ATOM    871  O   GLN A 111      47.855  11.260  24.130  1.00 88.76           O
ATOM    872  N   CYS A 112      49.275  12.097  25.676  1.00 47.57           N
ATOM    873  CA  CYS A 112      48.897  13.465  25.450  1.00 47.57           C
ATOM    874  CB  CYS A 112      48.519  14.185  26.753  1.00 47.57           C
ATOM    875  SG  CYS A 112      47.130  13.344  27.559  1.00 47.57           S
ATOM    876  C   CYS A 112      50.097  14.155  24.876  1.00 47.57           C
ATOM    877  O   CYS A 112      51.226  13.785  25.194  1.00 47.57           O
ATOM    878  N   TYR A 113      49.892  15.147  23.977  1.00 68.64           N
ATOM    879  CA  TYR A 113      51.031  15.827  23.428  1.00 68.64           C
ATOM    880  CB  TYR A 113      51.561  15.236  22.109  1.00 68.64           C
ATOM    881  CG  TYR A 113      50.634  15.537  20.979  1.00 68.64           C
ATOM    882  CD1 TYR A 113      49.487  14.805  20.779  1.00 68.64           C
ATOM    883  CD2 TYR A 113      50.936  16.552  20.098  1.00 68.64           C
ATOM    884  CE1 TYR A 113      48.650  15.094  19.725  1.00 68.64           C
ATOM    885  CE2 TYR A 113      50.104  16.846  19.044  1.00 68.64           C
ATOM    886  CZ  TYR A 113      48.957  16.115  18.855  1.00 68.64           C
ATOM    887  OH  TYR A 113      48.101  16.410  17.774  1.00 68.64           O
ATOM    888  C   TYR A 113      50.700  17.265  23.164  1.00 68.64           C
ATOM    889  O   TYR A 113      49.543  17.680  23.193  1.00 68.64           O
ATOM    890  N   TYR A 114      51.755  18.066  22.921  1.00161.61           N
ATOM    891  CA  TYR A 114      51.655  19.467  22.627  1.00161.61           C
ATOM    892  CB  TYR A 114      52.264  20.288  23.778  1.00161.61           C
ATOM    893  CG  TYR A 114      52.324  21.736  23.446  1.00161.61           C
ATOM    894  CD1 TYR A 114      51.237  22.551  23.652  1.00161.61           C
ATOM    895  CD2 TYR A 114      53.487  22.278  22.947  1.00161.61           C
ATOM    896  CE1 TYR A 114      51.312  23.890  23.352  1.00161.61           C
ATOM    897  CE2 TYR A 114      53.567  23.616  22.645  1.00161.61           C
ATOM    898  CZ  TYR A 114      52.473  24.422  22.849  1.00161.61           C
ATOM    899  OH  TYR A 114      52.536  25.797  22.547  1.00161.61           O
ATOM    900  C   TYR A 114      52.503  19.661  21.409  1.00161.61           C
ATOM    901  O   TYR A 114      53.579  19.076  21.311  1.00161.61           O
ATOM    902  N   ALA A 115      52.046  20.477  20.439  1.00 36.79           N
ATOM    903  CA  ALA A 115      52.831  20.634  19.247  1.00 36.79           C
ATOM    904  CB  ALA A 115      52.112  20.164  17.971  1.00 36.79           C
ATOM    905  C   ALA A 115      53.178  22.073  19.049  1.00 36.79           C
ATOM    906  O   ALA A 115      52.416  22.974  19.399  1.00 36.79           O
ATOM    907  N   THR A 116      54.386  22.313  18.502  1.00 98.35           N
ATOM    908  CA  THR A 116      54.808  23.643  18.186  1.00 98.35           C
ATOM    909  CB  THR A 116      55.891  24.163  19.087  1.00 98.35           C
ATOM    910  OG1 THR A 116      56.149  25.531  18.806  1.00 98.35           O
ATOM    911  CG2 THR A 116      57.163  23.324  18.879  1.00 98.35           C
ATOM    912  C   THR A 116      55.350  23.601  16.798  1.00 98.35           C
ATOM    913  O   THR A 116      56.086  22.683  16.435  1.00 98.35           O
ATOM    914  N   LYS A 117      54.976  24.596  15.973  1.00 86.42           N
ATOM    915  CA  LYS A 117      55.491  24.634  14.646  1.00 86.42           C
ATOM    916  CB  LYS A 117      54.789  25.668  13.748  1.00 86.42           C
ATOM    917  CG  LYS A 117      55.104  25.508  12.261  1.00 86.42           C
ATOM    918  CD  LYS A 117      54.128  26.260  11.354  1.00 86.42           C
ATOM    919  CE  LYS A 117      54.231  27.782  11.471  1.00 86.42           C
ATOM    920  NZ  LYS A 117      53.244  28.428  10.578  1.00 86.42           N
ATOM    921  C   LYS A 117      56.915  25.014  14.815  1.00 86.42           C
ATOM    922  O   LYS A 117      57.250  25.959  15.528  1.00 86.42           O
ATOM    923  N   MET A 118      57.775  24.298  14.087  1.00167.89           N
ATOM    924  CA  MET A 118      59.195  24.363  14.170  1.00167.89           C
ATOM    925  CB  MET A 118      59.924  23.294  13.341  1.00167.89           C
ATOM    926  CG  MET A 118      61.421  23.221  13.656  1.00167.89           C
ATOM    927  SD  MET A 118      62.299  21.835  12.872  1.00167.89           S
ATOM    928  CE  MET A 118      63.869  22.135  13.736  1.00167.89           C
ATOM    929  C   MET A 118      59.616  25.680  13.715  1.00167.89           C
ATOM    930  O   MET A 118      60.809  25.934  13.720  1.00167.89           O
ATOM    931  N   HIS A 119      58.676  26.430  13.120  1.00261.83           N
ATOM    932  CA  HIS A 119      58.849  27.758  12.615  1.00261.83           C
ATOM    933  ND1 HIS A 119      60.692  28.163  15.314  1.00261.83           N
ATOM    934  CG  HIS A 119      60.464  28.954  14.211  1.00261.83           C
ATOM    935  CB  HIS A 119      60.224  28.437  12.823  1.00261.83           C
ATOM    936  NE2 HIS A 119      60.788  30.272  16.014  1.00261.83           N
ATOM    937  CD2 HIS A 119      60.524  30.240  14.657  1.00261.83           C
ATOM    938  CE1 HIS A 119      60.881  29.002  16.365  1.00261.83           C
ATOM    939  C   HIS A 119      58.611  27.590  11.172  1.00261.83           C
ATOM    940  O   HIS A 119      58.018  28.439  10.508  1.00261.83           O
ATOM    941  N   PRO A 120      59.048  26.466  10.676  1.00123.71           N
ATOM    942  CA  PRO A 120      58.720  26.344   9.300  1.00123.71           C
ATOM    943  CD  PRO A 120      60.468  26.165  10.860  1.00123.71           C
ATOM    944  CB  PRO A 120      60.027  26.299   8.514  1.00123.71           C
ATOM    945  CG  PRO A 120      60.997  25.666   9.510  1.00123.71           C
ATOM    946  C   PRO A 120      57.954  25.082   9.146  1.00123.71           C
ATOM    947  O   PRO A 120      56.831  25.018   9.708  1.00123.71           O
ATOM    948  OXT PRO A 120      58.466  24.147   8.475  1.00123.71           O
TER     949      PRO A 120
ATOM    950  N   PHE B 121      25.107   5.577 -11.762  1.00102.12           N
ATOM    951  CA  PHE B 121      24.394   6.337 -10.719  1.00102.12           C
ATOM    952  CB  PHE B 121      25.350   7.306 -10.012  1.00102.12           C
ATOM    953  CG  PHE B 121      26.214   6.388  -9.215  1.00102.12           C
ATOM    954  CD1 PHE B 121      27.355   5.847  -9.762  1.00102.12           C
ATOM    955  CD2 PHE B 121      25.864   6.038  -7.930  1.00102.12           C
ATOM    956  CE1 PHE B 121      28.145   4.990  -9.032  1.00102.12           C
ATOM    957  CE2 PHE B 121      26.650   5.181  -7.194  1.00102.12           C
ATOM    958  CZ  PHE B 121      27.794   4.657  -7.745  1.00102.12           C
ATOM    959  C   PHE B 121      23.154   7.003 -11.220  1.00102.12           C
ATOM    960  O   PHE B 121      23.045   7.407 -12.378  1.00102.12           O
ATOM    961  N   PRO B 122      22.203   7.057 -10.324  1.00 71.95           N
ATOM    962  CA  PRO B 122      20.901   7.568 -10.661  1.00 71.95           C
ATOM    963  CD  PRO B 122      22.118   5.993  -9.335  1.00 71.95           C
ATOM    964  CB  PRO B 122      19.949   7.041  -9.591  1.00 71.95           C
ATOM    965  CG  PRO B 122      20.618   5.741  -9.117  1.00 71.95           C
ATOM    966  C   PRO B 122      20.830   9.050 -10.811  1.00 71.95           C
ATOM    967  O   PRO B 122      21.724   9.759 -10.353  1.00 71.95           O
ATOM    968  N   LYS B 123      19.794   9.516 -11.531  1.00125.98           N
ATOM    969  CA  LYS B 123      19.505  10.903 -11.725  1.00125.98           C
ATOM    970  CB  LYS B 123      18.479  11.130 -12.846  1.00125.98           C
ATOM    971  CG  LYS B 123      19.009  10.636 -14.192  1.00125.98           C
ATOM    972  CD  LYS B 123      20.311  11.325 -14.606  1.00125.98           C
ATOM    973  CE  LYS B 123      21.117  10.542 -15.643  1.00125.98           C
ATOM    974  NZ  LYS B 123      21.723   9.350 -15.006  1.00125.98           N
ATOM    975  C   LYS B 123      18.955  11.464 -10.451  1.00125.98           C
ATOM    976  O   LYS B 123      19.186  12.629 -10.129  1.00125.98           O
ATOM    977  N   GLN B 124      18.186  10.641  -9.704  1.00 95.98           N
ATOM    978  CA  GLN B 124      17.530  11.099  -8.511  1.00 95.98           C
ATOM    979  CB  GLN B 124      16.001  11.115  -8.676  1.00 95.98           C
ATOM    980  CG  GLN B 124      15.512  11.965  -9.850  1.00 95.98           C
ATOM    981  CD  GLN B 124      14.058  11.596 -10.114  1.00 95.98           C
ATOM    982  OE1 GLN B 124      13.211  11.673  -9.226  1.00 95.98           O
ATOM    983  NE2 GLN B 124      13.762  11.169 -11.371  1.00 95.98           N
ATOM    984  C   GLN B 124      17.800  10.112  -7.416  1.00 95.98           C
ATOM    985  O   GLN B 124      17.959   8.920  -7.677  1.00 95.98           O
ATOM    986  N   PHE B 125      17.881  10.588  -6.152  1.00112.09           N
ATOM    987  CA  PHE B 125      18.056   9.662  -5.067  1.00112.09           C
ATOM    988  CB  PHE B 125      19.525   9.276  -4.816  1.00112.09           C
ATOM    989  CG  PHE B 125      19.524   8.091  -3.915  1.00112.09           C
ATOM    990  CD1 PHE B 125      19.354   6.830  -4.439  1.00112.09           C
ATOM    991  CD2 PHE B 125      19.690   8.231  -2.557  1.00112.09           C
ATOM    992  CE1 PHE B 125      19.352   5.723  -3.624  1.00112.09           C
ATOM    993  CE2 PHE B 125      19.689   7.127  -1.736  1.00112.09           C
ATOM    994  CZ  PHE B 125      19.518   5.871  -2.269  1.00112.09           C
ATOM    995  C   PHE B 125      17.529  10.287  -3.806  1.00112.09           C
ATOM    996  O   PHE B 125      17.688  11.485  -3.573  1.00112.09           O
ATOM    997  N   ASP B 126      16.869   9.472  -2.957  1.00 96.54           N
ATOM    998  CA  ASP B 126      16.339   9.944  -1.709  1.00 96.54           C
ATOM    999  CB  ASP B 126      14.888  10.450  -1.837  1.00 96.54           C
ATOM   1000  CG  ASP B 126      14.492  11.199  -0.571  1.00 96.54           C
ATOM   1001  OD1 ASP B 126      15.145  10.981   0.483  1.00 96.54           O
ATOM   1002  OD2 ASP B 126      13.525  12.005  -0.646  1.00 96.54           O
ATOM   1003  C   ASP B 126      16.342   8.764  -0.780  1.00 96.54           C
ATOM   1004  O   ASP B 126      15.625   7.791  -1.001  1.00 96.54           O
ATOM   1005  N   TRP B 127      17.146   8.827   0.300  1.00111.35           N
ATOM   1006  CA  TRP B 127      17.278   7.736   1.227  1.00111.35           C
ATOM   1007  CB  TRP B 127      18.451   7.861   2.209  1.00111.35           C
ATOM   1008  CG  TRP B 127      19.748   7.442   1.562  1.00111.35           C
ATOM   1009  CD2 TRP B 127      20.051   6.071   1.258  1.00111.35           C
ATOM   1010  CD1 TRP B 127      20.806   8.180   1.122  1.00111.35           C
ATOM   1011  NE1 TRP B 127      21.756   7.352   0.569  1.00111.35           N
ATOM   1012  CE2 TRP B 127      21.302   6.052   0.644  1.00111.35           C
ATOM   1013  CE3 TRP B 127      19.341   4.924   1.469  1.00111.35           C
ATOM   1014  CZ2 TRP B 127      21.865   4.877   0.232  1.00111.35           C
ATOM   1015  CZ3 TRP B 127      19.914   3.741   1.056  1.00111.35           C
ATOM   1016  CH2 TRP B 127      21.152   3.719   0.450  1.00111.35           C
ATOM   1017  C   TRP B 127      16.010   7.488   1.974  1.00111.35           C
ATOM   1018  O   TRP B 127      15.849   6.437   2.594  1.00111.35           O
ATOM   1019  N   ARG B 128      15.135   8.503   2.033  1.00158.92           N
ATOM   1020  CA  ARG B 128      13.847   8.403   2.653  1.00158.92           C
ATOM   1021  CB  ARG B 128      13.182   9.784   2.742  1.00158.92           C
ATOM   1022  CG  ARG B 128      13.934  10.709   3.704  1.00158.92           C
ATOM   1023  CD  ARG B 128      13.964  12.174   3.267  1.00158.92           C
ATOM   1024  NE  ARG B 128      12.568  12.682   3.216  1.00158.92           N
ATOM   1025  CZ  ARG B 128      12.287  13.781   2.457  1.00158.92           C
ATOM   1026  NH1 ARG B 128      13.249  14.316   1.650  1.00158.92           N
ATOM   1027  NH2 ARG B 128      11.052  14.356   2.519  1.00158.92           N
ATOM   1028  C   ARG B 128      12.983   7.487   1.842  1.00158.92           C
ATOM   1029  O   ARG B 128      12.150   6.769   2.392  1.00158.92           O
ATOM   1030  N   ASN B 129      13.118   7.511   0.501  1.00 65.84           N
ATOM   1031  CA  ASN B 129      12.272   6.646  -0.269  1.00 65.84           C
ATOM   1032  CB  ASN B 129      11.162   7.417  -1.009  1.00 65.84           C
ATOM   1033  CG  ASN B 129      10.191   6.428  -1.641  1.00 65.84           C
ATOM   1034  OD1 ASN B 129      10.588   5.535  -2.388  1.00 65.84           O
ATOM   1035  ND2 ASN B 129       8.875   6.590  -1.335  1.00 65.84           N
ATOM   1036  C   ASN B 129      13.078   5.926  -1.302  1.00 65.84           C
ATOM   1037  O   ASN B 129      13.260   6.418  -2.415  1.00 65.84           O
ATOM   1038  N   VAL B 130      13.576   4.723  -0.964  1.00129.21           N
ATOM   1039  CA  VAL B 130      14.236   3.932  -1.954  1.00129.21           C
ATOM   1040  CB  VAL B 130      15.621   3.512  -1.547  1.00129.21           C
ATOM   1041  CG1 VAL B 130      15.565   2.911  -0.137  1.00129.21           C
ATOM   1042  CG2 VAL B 130      16.180   2.553  -2.611  1.00129.21           C
ATOM   1043  C   VAL B 130      13.355   2.741  -2.141  1.00129.21           C
ATOM   1044  O   VAL B 130      13.389   1.782  -1.371  1.00129.21           O
ATOM   1045  N   SER B 131      12.549   2.772  -3.215  1.00 93.87           N
ATOM   1046  CA  SER B 131      11.615   1.719  -3.482  1.00 93.87           C
ATOM   1047  CB  SER B 131      12.297   0.371  -3.782  1.00 93.87           C
ATOM   1048  OG  SER B 131      11.323  -0.630  -4.042  1.00 93.87           O
ATOM   1049  C   SER B 131      10.682   1.550  -2.311  1.00 93.87           C
ATOM   1050  O   SER B 131      10.389   0.432  -1.888  1.00 93.87           O
ATOM   1051  N   ASN B 132      10.168   2.682  -1.787  1.00109.62           N
ATOM   1052  CA  ASN B 132       9.188   2.750  -0.733  1.00109.62           C
ATOM   1053  CB  ASN B 132       8.012   1.784  -0.971  1.00109.62           C
ATOM   1054  CG  ASN B 132       6.878   2.155  -0.025  1.00109.62           C
ATOM   1055  OD1 ASN B 132       6.224   3.183  -0.194  1.00109.62           O
ATOM   1056  ND2 ASN B 132       6.633   1.291   0.996  1.00109.62           N
ATOM   1057  C   ASN B 132       9.762   2.463   0.631  1.00109.62           C
ATOM   1058  O   ASN B 132       9.038   2.527   1.622  1.00109.62           O
ATOM   1059  N   VAL B 133      11.074   2.200   0.770  1.00106.50           N
ATOM   1060  CA  VAL B 133      11.559   1.975   2.109  1.00106.50           C
ATOM   1061  CB  VAL B 133      12.527   0.832   2.225  1.00106.50           C
ATOM   1062  CG1 VAL B 133      11.792  -0.465   1.848  1.00106.50           C
ATOM   1063  CG2 VAL B 133      13.752   1.127   1.348  1.00106.50           C
ATOM   1064  C   VAL B 133      12.240   3.224   2.599  1.00106.50           C
ATOM   1065  O   VAL B 133      12.847   3.954   1.818  1.00106.50           O
ATOM   1066  N   ASN B 134      12.136   3.509   3.920  1.00 74.04           N
ATOM   1067  CA  ASN B 134      12.726   4.696   4.491  1.00 74.04           C
ATOM   1068  CB  ASN B 134      11.725   5.543   5.295  1.00 74.04           C
ATOM   1069  CG  ASN B 134      12.453   6.763   5.845  1.00 74.04           C
ATOM   1070  OD1 ASN B 134      13.327   7.331   5.193  1.00 74.04           O
ATOM   1071  ND2 ASN B 134      12.087   7.172   7.089  1.00 74.04           N
ATOM   1072  C   ASN B 134      13.838   4.313   5.432  1.00 74.04           C
ATOM   1073  O   ASN B 134      13.651   3.521   6.352  1.00 74.04           O
ATOM   1074  N   TYR B 135      15.061   4.789   5.118  1.00135.55           N
ATOM   1075  CA  TYR B 135      16.306   4.660   5.832  1.00135.55           C
ATOM   1076  CB  TYR B 135      17.498   4.488   4.886  1.00135.55           C
ATOM   1077  CG  TYR B 135      17.272   3.144   4.282  1.00135.55           C
ATOM   1078  CD1 TYR B 135      17.659   2.011   4.960  1.00135.55           C
ATOM   1079  CD2 TYR B 135      16.658   3.010   3.058  1.00135.55           C
ATOM   1080  CE1 TYR B 135      17.454   0.764   4.421  1.00135.55           C
ATOM   1081  CE2 TYR B 135      16.449   1.764   2.514  1.00135.55           C
ATOM   1082  CZ  TYR B 135      16.846   0.639   3.196  1.00135.55           C
ATOM   1083  OH  TYR B 135      16.631  -0.639   2.639  1.00135.55           O
ATOM   1084  C   TYR B 135      16.608   5.725   6.860  1.00135.55           C
ATOM   1085  O   TYR B 135      17.519   5.549   7.667  1.00135.55           O
ATOM   1086  N   VAL B 136      15.975   6.918   6.781  1.00 65.48           N
ATOM   1087  CA  VAL B 136      16.371   8.007   7.641  1.00 65.48           C
ATOM   1088  CB  VAL B 136      16.236   9.338   6.964  1.00 65.48           C
ATOM   1089  CG1 VAL B 136      16.662  10.443   7.940  1.00 65.48           C
ATOM   1090  CG2 VAL B 136      17.052   9.303   5.670  1.00 65.48           C
ATOM   1091  C   VAL B 136      15.550   8.060   8.906  1.00 65.48           C
ATOM   1092  O   VAL B 136      14.345   7.817   8.912  1.00 65.48           O
ATOM   1093  N   SER B 137      16.217   8.390  10.035  1.00 58.16           N
ATOM   1094  CA  SER B 137      15.580   8.478  11.327  1.00 58.16           C
ATOM   1095  CB  SER B 137      16.576   8.492  12.501  1.00 58.16           C
ATOM   1096  OG  SER B 137      17.381   9.659  12.422  1.00 58.16           O
ATOM   1097  C   SER B 137      14.833   9.778  11.352  1.00 58.16           C
ATOM   1098  O   SER B 137      15.066  10.627  10.500  1.00 58.16           O
ATOM   1099  N   PRO B 138      13.959   9.967  12.311  1.00 79.35           N
ATOM   1100  CA  PRO B 138      13.118  11.135  12.351  1.00 79.35           C
ATOM   1101  CD  PRO B 138      13.308   8.816  12.918  1.00 79.35           C
ATOM   1102  CB  PRO B 138      12.031  10.829  13.378  1.00 79.35           C
ATOM   1103  CG  PRO B 138      11.907   9.297  13.327  1.00 79.35           C
ATOM   1104  C   PRO B 138      13.822  12.429  12.602  1.00 79.35           C
ATOM   1105  O   PRO B 138      14.925  12.425  13.150  1.00 79.35           O
ATOM   1106  N   VAL B 139      13.182  13.545  12.177  1.00 50.39           N
ATOM   1107  CA  VAL B 139      13.688  14.871  12.364  1.00 50.39           C
ATOM   1108  CB  VAL B 139      12.863  15.914  11.661  1.00 50.39           C
ATOM   1109  CG1 VAL B 139      13.409  17.307  12.015  1.00 50.39           C
ATOM   1110  CG2 VAL B 139      12.855  15.608  10.154  1.00 50.39           C
ATOM   1111  C   VAL B 139      13.619  15.172  13.828  1.00 50.39           C
ATOM   1112  O   VAL B 139      12.724  14.707  14.534  1.00 50.39           O
ATOM   1113  N   ARG B 140      14.591  15.960  14.324  1.00135.47           N
ATOM   1114  CA  ARG B 140      14.645  16.283  15.724  1.00135.47           C
ATOM   1115  CB  ARG B 140      15.818  15.597  16.445  1.00135.47           C
ATOM   1116  CG  ARG B 140      15.707  14.072  16.473  1.00135.47           C
ATOM   1117  CD  ARG B 140      15.663  13.483  17.884  1.00135.47           C
ATOM   1118  NE  ARG B 140      17.037  13.579  18.453  1.00135.47           N
ATOM   1119  CZ  ARG B 140      17.215  13.644  19.805  1.00135.47           C
ATOM   1120  NH1 ARG B 140      16.136  13.689  20.638  1.00135.47           N
ATOM   1121  NH2 ARG B 140      18.475  13.660  20.328  1.00135.47           N
ATOM   1122  C   ARG B 140      14.871  17.760  15.843  1.00135.47           C
ATOM   1123  O   ARG B 140      15.127  18.443  14.853  1.00135.47           O
ATOM   1124  N   ASN B 141      14.743  18.299  17.074  1.00 45.80           N
ATOM   1125  CA  ASN B 141      14.957  19.705  17.282  1.00 45.80           C
ATOM   1126  CB  ASN B 141      13.736  20.410  17.899  1.00 45.80           C
ATOM   1127  CG  ASN B 141      13.914  21.916  17.762  1.00 45.80           C
ATOM   1128  OD1 ASN B 141      15.015  22.407  17.516  1.00 45.80           O
ATOM   1129  ND2 ASN B 141      12.797  22.673  17.930  1.00 45.80           N
ATOM   1130  C   ASN B 141      16.106  19.872  18.237  1.00 45.80           C
ATOM   1131  O   ASN B 141      16.096  19.340  19.346  1.00 45.80           O
ATOM   1132  N   GLN B 142      17.144  20.616  17.803  1.00 67.58           N
ATOM   1133  CA  GLN B 142      18.323  20.907  18.578  1.00 67.58           C
ATOM   1134  CB  GLN B 142      19.465  21.498  17.731  1.00 67.58           C
ATOM   1135  CG  GLN B 142      19.142  22.840  17.072  1.00 67.58           C
ATOM   1136  CD  GLN B 142      20.344  23.237  16.225  1.00 67.58           C
ATOM   1137  OE1 GLN B 142      21.431  23.495  16.741  1.00 67.58           O
ATOM   1138  NE2 GLN B 142      20.148  23.277  14.880  1.00 67.58           N
ATOM   1139  C   GLN B 142      17.991  21.850  19.691  1.00 67.58           C
ATOM   1140  O   GLN B 142      18.665  21.869  20.721  1.00 67.58           O
ATOM   1141  N   GLY B 143      16.975  22.709  19.486  1.00 27.60           N
ATOM   1142  CA  GLY B 143      16.606  23.625  20.521  1.00 27.60           C
ATOM   1143  C   GLY B 143      17.609  24.732  20.520  1.00 27.60           C
ATOM   1144  O   GLY B 143      18.233  25.026  19.504  1.00 27.60           O
ATOM   1145  N   ALA B 144      17.770  25.371  21.692  1.00 50.51           N
ATOM   1146  CA  ALA B 144      18.613  26.509  21.911  1.00 50.51           C
ATOM   1147  CB  ALA B 144      18.456  27.095  23.325  1.00 50.51           C
ATOM   1148  C   ALA B 144      20.072  26.202  21.722  1.00 50.51           C
ATOM   1149  O   ALA B 144      20.815  27.068  21.266  1.00 50.51           O
ATOM   1150  N   CYS B 145      20.552  24.995  22.089  1.00134.04           N
ATOM   1151  CA  CYS B 145      21.981  24.794  22.040  1.00134.04           C
ATOM   1152  CB  CYS B 145      22.547  23.607  22.835  1.00134.04           C
ATOM   1153  SG  CYS B 145      22.833  24.064  24.559  1.00134.04           S
ATOM   1154  C   CYS B 145      22.521  24.658  20.659  1.00134.04           C
ATOM   1155  O   CYS B 145      21.859  24.175  19.745  1.00134.04           O
ATOM   1156  N   GLY B 146      23.797  25.072  20.496  1.00 60.38           N
ATOM   1157  CA  GLY B 146      24.428  25.009  19.209  1.00 60.38           C
ATOM   1158  C   GLY B 146      24.952  23.618  19.036  1.00 60.38           C
ATOM   1159  O   GLY B 146      26.158  23.397  18.927  1.00 60.38           O
ATOM   1160  N   SER B 147      24.010  22.655  19.033  1.00150.54           N
ATOM   1161  CA  SER B 147      24.212  21.237  18.916  1.00150.54           C
ATOM   1162  CB  SER B 147      23.156  20.416  19.677  1.00150.54           C
ATOM   1163  OG  SER B 147      23.391  20.471  21.075  1.00150.54           O
ATOM   1164  C   SER B 147      24.204  20.698  17.507  1.00150.54           C
ATOM   1165  O   SER B 147      24.284  19.482  17.346  1.00150.54           O
ATOM   1166  N   CYS B 148      24.140  21.533  16.452  1.00 65.49           N
ATOM   1167  CA  CYS B 148      23.909  21.032  15.115  1.00 65.49           C
ATOM   1168  CB  CYS B 148      23.980  22.140  14.048  1.00 65.49           C
ATOM   1169  SG  CYS B 148      25.602  22.958  13.985  1.00 65.49           S
ATOM   1170  C   CYS B 148      24.881  19.949  14.722  1.00 65.49           C
ATOM   1171  O   CYS B 148      24.468  18.917  14.195  1.00 65.49           O
ATOM   1172  N   TYR B 149      26.182  20.107  15.016  1.00 74.38           N
ATOM   1173  CA  TYR B 149      27.170  19.144  14.605  1.00 74.38           C
ATOM   1174  CB  TYR B 149      28.595  19.520  15.057  1.00 74.38           C
ATOM   1175  CG  TYR B 149      28.616  19.576  16.546  1.00 74.38           C
ATOM   1176  CD1 TYR B 149      28.180  20.698  17.216  1.00 74.38           C
ATOM   1177  CD2 TYR B 149      29.077  18.508  17.277  1.00 74.38           C
ATOM   1178  CE1 TYR B 149      28.197  20.756  18.592  1.00 74.38           C
ATOM   1179  CE2 TYR B 149      29.092  18.565  18.649  1.00 74.38           C
ATOM   1180  CZ  TYR B 149      28.657  19.681  19.313  1.00 74.38           C
ATOM   1181  OH  TYR B 149      28.689  19.702  20.723  1.00 74.38           O
ATOM   1182  C   TYR B 149      26.846  17.795  15.182  1.00 74.38           C
ATOM   1183  O   TYR B 149      27.052  16.769  14.532  1.00 74.38           O
ATOM   1184  N   ALA B 150      26.387  17.753  16.446  1.00 44.63           N
ATOM   1185  CA  ALA B 150      26.055  16.509  17.088  1.00 44.63           C
ATOM   1186  CB  ALA B 150      25.690  16.692  18.572  1.00 44.63           C
ATOM   1187  C   ALA B 150      24.878  15.864  16.412  1.00 44.63           C
ATOM   1188  O   ALA B 150      24.874  14.657  16.172  1.00 44.63           O
ATOM   1189  N   PHE B 151      23.839  16.658  16.088  1.00 56.56           N
ATOM   1190  CA  PHE B 151      22.661  16.116  15.470  1.00 56.56           C
ATOM   1191  CB  PHE B 151      21.530  17.151  15.316  1.00 56.56           C
ATOM   1192  CG  PHE B 151      20.889  17.328  16.653  1.00 56.56           C
ATOM   1193  CD1 PHE B 151      21.465  18.108  17.632  1.00 56.56           C
ATOM   1194  CD2 PHE B 151      19.689  16.708  16.922  1.00 56.56           C
ATOM   1195  CE1 PHE B 151      20.857  18.257  18.858  1.00 56.56           C
ATOM   1196  CE2 PHE B 151      19.077  16.854  18.144  1.00 56.56           C
ATOM   1197  CZ  PHE B 151      19.661  17.629  19.115  1.00 56.56           C
ATOM   1198  C   PHE B 151      23.002  15.569  14.115  1.00 56.56           C
ATOM   1199  O   PHE B 151      22.568  14.477  13.753  1.00 56.56           O
ATOM   1200  N   SER B 152      23.794  16.315  13.325  1.00 68.76           N
ATOM   1201  CA  SER B 152      24.148  15.865  12.008  1.00 68.76           C
ATOM   1202  CB  SER B 152      25.064  16.855  11.272  1.00 68.76           C
ATOM   1203  OG  SER B 152      25.383  16.351   9.984  1.00 68.76           O
ATOM   1204  C   SER B 152      24.893  14.575  12.131  1.00 68.76           C
ATOM   1205  O   SER B 152      24.638  13.625  11.392  1.00 68.76           O
ATOM   1206  N   SER B 153      25.830  14.505  13.092  1.00 93.22           N
ATOM   1207  CA  SER B 153      26.639  13.331  13.242  1.00 93.22           C
ATOM   1208  CB  SER B 153      27.769  13.497  14.277  1.00 93.22           C
ATOM   1209  OG  SER B 153      27.253  13.877  15.542  1.00 93.22           O
ATOM   1210  C   SER B 153      25.796  12.139  13.586  1.00 93.22           C
ATOM   1211  O   SER B 153      25.949  11.082  12.977  1.00 93.22           O
ATOM   1212  N   MET B 154      24.867  12.273  14.552  1.00 75.24           N
ATOM   1213  CA  MET B 154      24.050  11.164  14.960  1.00 75.24           C
ATOM   1214  CB  MET B 154      23.162  11.518  16.159  1.00 75.24           C
ATOM   1215  CG  MET B 154      24.022  11.981  17.332  1.00 75.24           C
ATOM   1216  SD  MET B 154      25.259  10.755  17.850  1.00 75.24           S
ATOM   1217  CE  MET B 154      26.454  12.001  18.407  1.00 75.24           C
ATOM   1218  C   MET B 154      23.176  10.761  13.813  1.00 75.24           C
ATOM   1219  O   MET B 154      22.963   9.574  13.567  1.00 75.24           O
ATOM   1220  N   ALA B 155      22.664  11.751  13.061  1.00 32.00           N
ATOM   1221  CA  ALA B 155      21.764  11.478  11.979  1.00 32.00           C
ATOM   1222  CB  ALA B 155      21.309  12.757  11.256  1.00 32.00           C
ATOM   1223  C   ALA B 155      22.441  10.615  10.962  1.00 32.00           C
ATOM   1224  O   ALA B 155      21.841   9.676  10.441  1.00 32.00           O
ATOM   1225  N   MET B 156      23.712  10.912  10.638  1.00 52.65           N
ATOM   1226  CA  MET B 156      24.393  10.132   9.644  1.00 52.65           C
ATOM   1227  CB  MET B 156      25.795  10.679   9.330  1.00 52.65           C
ATOM   1228  CG  MET B 156      26.551   9.872   8.275  1.00 52.65           C
ATOM   1229  SD  MET B 156      28.017  10.712   7.606  1.00 52.65           S
ATOM   1230  CE  MET B 156      28.896  10.847   9.190  1.00 52.65           C
ATOM   1231  C   MET B 156      24.537   8.714  10.109  1.00 52.65           C
ATOM   1232  O   MET B 156      24.231   7.764   9.391  1.00 52.65           O
ATOM   1233  N   TYR B 157      24.958   8.548  11.368  1.00111.35           N
ATOM   1234  CA  TYR B 157      25.242   7.280  11.980  1.00111.35           C
ATOM   1235  CB  TYR B 157      25.659   7.558  13.436  1.00111.35           C
ATOM   1236  CG  TYR B 157      26.425   6.449  14.066  1.00111.35           C
ATOM   1237  CD1 TYR B 157      25.811   5.336  14.590  1.00111.35           C
ATOM   1238  CD2 TYR B 157      27.793   6.561  14.150  1.00111.35           C
ATOM   1239  CE1 TYR B 157      26.562   4.349  15.181  1.00111.35           C
ATOM   1240  CE2 TYR B 157      28.550   5.580  14.739  1.00111.35           C
ATOM   1241  CZ  TYR B 157      27.927   4.474  15.255  1.00111.35           C
ATOM   1242  OH  TYR B 157      28.688   3.458  15.864  1.00111.35           O
ATOM   1243  C   TYR B 157      23.982   6.461  12.011  1.00111.35           C
ATOM   1244  O   TYR B 157      23.993   5.259  11.742  1.00111.35           O
ATOM   1245  N   GLU B 158      22.854   7.099  12.366  1.00 52.85           N
ATOM   1246  CA  GLU B 158      21.607   6.400  12.520  1.00 52.85           C
ATOM   1247  CB  GLU B 158      20.536   7.305  13.151  1.00 52.85           C
ATOM   1248  CG  GLU B 158      20.895   7.679  14.593  1.00 52.85           C
ATOM   1249  CD  GLU B 158      20.003   8.823  15.052  1.00 52.85           C
ATOM   1250  OE1 GLU B 158      19.188   9.308  14.225  1.00 52.85           O
ATOM   1251  OE2 GLU B 158      20.130   9.232  16.237  1.00 52.85           O
ATOM   1252  C   GLU B 158      21.108   5.871  11.204  1.00 52.85           C
ATOM   1253  O   GLU B 158      20.634   4.737  11.134  1.00 52.85           O
ATOM   1254  N   ALA B 159      21.177   6.680  10.126  1.00 39.42           N
ATOM   1255  CA  ALA B 159      20.698   6.240   8.843  1.00 39.42           C
ATOM   1256  CB  ALA B 159      20.720   7.362   7.788  1.00 39.42           C
ATOM   1257  C   ALA B 159      21.552   5.119   8.325  1.00 39.42           C
ATOM   1258  O   ALA B 159      21.044   4.111   7.836  1.00 39.42           O
ATOM   1259  N   ARG B 160      22.886   5.257   8.444  1.00 92.97           N
ATOM   1260  CA  ARG B 160      23.790   4.275   7.913  1.00 92.97           C
ATOM   1261  CB  ARG B 160      25.269   4.706   7.960  1.00 92.97           C
ATOM   1262  CG  ARG B 160      25.576   5.763   6.894  1.00 92.97           C
ATOM   1263  CD  ARG B 160      27.064   6.026   6.645  1.00 92.97           C
ATOM   1264  NE  ARG B 160      27.150   6.906   5.444  1.00 92.97           N
ATOM   1265  CZ  ARG B 160      28.353   7.150   4.843  1.00 92.97           C
ATOM   1266  NH1 ARG B 160      29.497   6.617   5.359  1.00 92.97           N
ATOM   1267  NH2 ARG B 160      28.408   7.924   3.720  1.00 92.97           N
ATOM   1268  C   ARG B 160      23.616   2.962   8.610  1.00 92.97           C
ATOM   1269  O   ARG B 160      23.796   1.907   8.006  1.00 92.97           O
ATOM   1270  N   LEU B 161      23.297   2.985   9.913  1.00 43.85           N
ATOM   1271  CA  LEU B 161      23.066   1.771  10.641  1.00 43.85           C
ATOM   1272  CB  LEU B 161      22.734   2.023  12.121  1.00 43.85           C
ATOM   1273  CG  LEU B 161      23.869   2.695  12.912  1.00 43.85           C
ATOM   1274  CD1 LEU B 161      23.474   2.910  14.384  1.00 43.85           C
ATOM   1275  CD2 LEU B 161      25.183   1.920  12.759  1.00 43.85           C
ATOM   1276  C   LEU B 161      21.866   1.114  10.037  1.00 43.85           C
ATOM   1277  O   LEU B 161      21.820  -0.107   9.883  1.00 43.85           O
ATOM   1278  N   ARG B 162      20.847   1.922   9.688  1.00 65.11           N
ATOM   1279  CA  ARG B 162      19.626   1.388   9.159  1.00 65.11           C
ATOM   1280  CB  ARG B 162      18.546   2.464   8.959  1.00 65.11           C
ATOM   1281  CG  ARG B 162      18.060   3.046  10.289  1.00 65.11           C
ATOM   1282  CD  ARG B 162      16.861   3.987  10.167  1.00 65.11           C
ATOM   1283  NE  ARG B 162      16.537   4.462  11.542  1.00 65.11           N
ATOM   1284  CZ  ARG B 162      15.327   5.040  11.800  1.00 65.11           C
ATOM   1285  NH1 ARG B 162      14.412   5.184  10.798  1.00 65.11           N
ATOM   1286  NH2 ARG B 162      15.035   5.477  13.059  1.00 65.11           N
ATOM   1287  C   ARG B 162      19.880   0.710   7.846  1.00 65.11           C
ATOM   1288  O   ARG B 162      19.432  -0.413   7.627  1.00 65.11           O
ATOM   1289  N   VAL B 163      20.629   1.365   6.941  1.00 35.77           N
ATOM   1290  CA  VAL B 163      20.888   0.800   5.647  1.00 35.77           C
ATOM   1291  CB  VAL B 163      21.690   1.714   4.768  1.00 35.77           C
ATOM   1292  CG1 VAL B 163      21.992   0.982   3.450  1.00 35.77           C
ATOM   1293  CG2 VAL B 163      20.911   3.029   4.590  1.00 35.77           C
ATOM   1294  C   VAL B 163      21.677  -0.469   5.798  1.00 35.77           C
ATOM   1295  O   VAL B 163      21.374  -1.475   5.159  1.00 35.77           O
ATOM   1296  N   LEU B 164      22.702  -0.459   6.667  1.00 58.47           N
ATOM   1297  CA  LEU B 164      23.563  -1.597   6.793  1.00 58.47           C
ATOM   1298  CB  LEU B 164      24.701  -1.373   7.805  1.00 58.47           C
ATOM   1299  CG  LEU B 164      25.710  -0.295   7.363  1.00 58.47           C
ATOM   1300  CD1 LEU B 164      26.824  -0.103   8.405  1.00 58.47           C
ATOM   1301  CD2 LEU B 164      26.257  -0.593   5.957  1.00 58.47           C
ATOM   1302  C   LEU B 164      22.781  -2.795   7.241  1.00 58.47           C
ATOM   1303  O   LEU B 164      22.963  -3.889   6.712  1.00 58.47           O
ATOM   1304  N   SER B 165      21.928  -2.619   8.262  1.00 67.96           N
ATOM   1305  CA  SER B 165      21.088  -3.641   8.837  1.00 67.96           C
ATOM   1306  CB  SER B 165      20.725  -3.344  10.303  1.00 67.96           C
ATOM   1307  OG  SER B 165      19.967  -2.146  10.387  1.00 67.96           O
ATOM   1308  C   SER B 165      19.803  -3.809   8.079  1.00 67.96           C
ATOM   1309  O   SER B 165      18.996  -4.671   8.425  1.00 67.96           O
ATOM   1310  N   LYS B 166      19.556  -2.988   7.042  1.00107.78           N
ATOM   1311  CA  LYS B 166      18.323  -3.086   6.312  1.00107.78           C
ATOM   1312  CB  LYS B 166      18.152  -4.428   5.576  1.00107.78           C
ATOM   1313  CG  LYS B 166      16.994  -4.430   4.576  1.00107.78           C
ATOM   1314  CD  LYS B 166      17.042  -5.592   3.581  1.00107.78           C
ATOM   1315  CE  LYS B 166      16.500  -6.908   4.141  1.00107.78           C
ATOM   1316  NZ  LYS B 166      17.374  -7.393   5.232  1.00107.78           N
ATOM   1317  C   LYS B 166      17.167  -2.886   7.248  1.00107.78           C
ATOM   1318  O   LYS B 166      16.202  -3.649   7.243  1.00107.78           O
ATOM   1319  N   ASN B 167      17.257  -1.824   8.075  1.00 58.88           N
ATOM   1320  CA  ASN B 167      16.241  -1.402   9.000  1.00 58.88           C
ATOM   1321  CB  ASN B 167      14.890  -1.110   8.322  1.00 58.88           C
ATOM   1322  CG  ASN B 167      15.045   0.144   7.470  1.00 58.88           C
ATOM   1323  OD1 ASN B 167      15.703   1.104   7.869  1.00 58.88           O
ATOM   1324  ND2 ASN B 167      14.423   0.139   6.261  1.00 58.88           N
ATOM   1325  C   ASN B 167      16.030  -2.430  10.066  1.00 58.88           C
ATOM   1326  O   ASN B 167      15.021  -2.396  10.770  1.00 58.88           O
ATOM   1327  N   SER B 168      16.985  -3.363  10.235  1.00 32.49           N
ATOM   1328  CA  SER B 168      16.862  -4.324  11.289  1.00 32.49           C
ATOM   1329  CB  SER B 168      17.943  -5.418  11.228  1.00 32.49           C
ATOM   1330  OG  SER B 168      17.774  -6.333  12.300  1.00 32.49           O
ATOM   1331  C   SER B 168      17.037  -3.580  12.578  1.00 32.49           C
ATOM   1332  O   SER B 168      16.303  -3.813  13.539  1.00 32.49           O
ATOM   1333  N   VAL B 169      18.024  -2.650  12.620  1.00 55.17           N
ATOM   1334  CA  VAL B 169      18.305  -1.877  13.804  1.00 55.17           C
ATOM   1335  CB  VAL B 169      19.731  -1.993  14.260  1.00 55.17           C
ATOM   1336  CG1 VAL B 169      19.941  -1.050  15.456  1.00 55.17           C
ATOM   1337  CG2 VAL B 169      20.028  -3.471  14.568  1.00 55.17           C
ATOM   1338  C   VAL B 169      18.061  -0.419  13.506  1.00 55.17           C
ATOM   1339  O   VAL B 169      18.642   0.147  12.583  1.00 55.17           O
ATOM   1340  N   LYS B 170      17.095   0.161  14.247  1.00200.12           N
ATOM   1341  CA  LYS B 170      16.562   1.505  14.285  1.00200.12           C
ATOM   1342  CB  LYS B 170      15.049   1.530  14.546  1.00200.12           C
ATOM   1343  CG  LYS B 170      14.237   0.882  13.424  1.00200.12           C
ATOM   1344  CD  LYS B 170      14.422   1.560  12.065  1.00200.12           C
ATOM   1345  CE  LYS B 170      13.699   0.846  10.921  1.00200.12           C
ATOM   1346  NZ  LYS B 170      12.235   1.002  11.072  1.00200.12           N
ATOM   1347  C   LYS B 170      17.187   2.488  15.256  1.00200.12           C
ATOM   1348  O   LYS B 170      16.624   3.569  15.423  1.00200.12           O
ATOM   1349  N   ARG B 171      18.247   2.143  16.014  1.00186.52           N
ATOM   1350  CA  ARG B 171      18.682   2.941  17.145  1.00186.52           C
ATOM   1351  CB  ARG B 171      20.030   2.496  17.739  1.00186.52           C
ATOM   1352  CG  ARG B 171      19.999   1.072  18.294  1.00186.52           C
ATOM   1353  CD  ARG B 171      18.686   0.729  19.000  1.00186.52           C
ATOM   1354  NE  ARG B 171      18.493   1.708  20.106  1.00186.52           N
ATOM   1355  CZ  ARG B 171      17.267   1.826  20.696  1.00186.52           C
ATOM   1356  NH1 ARG B 171      16.234   1.037  20.279  1.00186.52           N
ATOM   1357  NH2 ARG B 171      17.071   2.731  21.698  1.00186.52           N
ATOM   1358  C   ARG B 171      18.753   4.426  16.913  1.00186.52           C
ATOM   1359  O   ARG B 171      19.069   4.914  15.828  1.00186.52           O
ATOM   1360  N   VAL B 172      18.391   5.185  17.977  1.00 47.51           N
ATOM   1361  CA  VAL B 172      18.481   6.618  17.989  1.00 47.51           C
ATOM   1362  CB  VAL B 172      17.255   7.299  18.523  1.00 47.51           C
ATOM   1363  CG1 VAL B 172      17.530   8.810  18.596  1.00 47.51           C
ATOM   1364  CG2 VAL B 172      16.060   6.926  17.628  1.00 47.51           C
ATOM   1365  C   VAL B 172      19.608   6.927  18.927  1.00 47.51           C
ATOM   1366  O   VAL B 172      19.555   6.582  20.107  1.00 47.51           O
ATOM   1367  N   MET B 173      20.664   7.588  18.413  1.00 87.09           N
ATOM   1368  CA  MET B 173      21.838   7.869  19.191  1.00 87.09           C
ATOM   1369  CB  MET B 173      23.093   8.081  18.329  1.00 87.09           C
ATOM   1370  CG  MET B 173      23.407   6.880  17.433  1.00 87.09           C
ATOM   1371  SD  MET B 173      23.729   5.323  18.316  1.00 87.09           S
ATOM   1372  CE  MET B 173      25.465   5.698  18.689  1.00 87.09           C
ATOM   1373  C   MET B 173      21.610   9.115  19.999  1.00 87.09           C
ATOM   1374  O   MET B 173      20.653   9.850  19.757  1.00 87.09           O
ATOM   1375  N   SER B 174      22.495   9.382  20.992  1.00 64.75           N
ATOM   1376  CA  SER B 174      22.304  10.505  21.879  1.00 64.75           C
ATOM   1377  CB  SER B 174      22.538  10.135  23.353  1.00 64.75           C
ATOM   1378  OG  SER B 174      22.474  11.296  24.167  1.00 64.75           O
ATOM   1379  C   SER B 174      23.243  11.646  21.575  1.00 64.75           C
ATOM   1380  O   SER B 174      24.458  11.545  21.743  1.00 64.75           O
ATOM   1381  N   PRO B 175      22.684  12.750  21.134  1.00 85.51           N
ATOM   1382  CA  PRO B 175      23.458  13.943  20.879  1.00 85.51           C
ATOM   1383  CD  PRO B 175      21.500  12.687  20.292  1.00 85.51           C
ATOM   1384  CB  PRO B 175      22.552  14.866  20.068  1.00 85.51           C
ATOM   1385  CG  PRO B 175      21.596  13.899  19.350  1.00 85.51           C
ATOM   1386  C   PRO B 175      23.937  14.580  22.150  1.00 85.51           C
ATOM   1387  O   PRO B 175      24.961  15.262  22.139  1.00 85.51           O
ATOM   1388  N   GLN B 176      23.194  14.386  23.253  1.00 52.02           N
ATOM   1389  CA  GLN B 176      23.500  15.023  24.503  1.00 52.02           C
ATOM   1390  CB  GLN B 176      22.408  14.824  25.567  1.00 52.02           C
ATOM   1391  CG  GLN B 176      22.711  15.554  26.877  1.00 52.02           C
ATOM   1392  CD  GLN B 176      22.710  17.049  26.589  1.00 52.02           C
ATOM   1393  OE1 GLN B 176      21.824  17.563  25.909  1.00 52.02           O
ATOM   1394  NE2 GLN B 176      23.739  17.769  27.114  1.00 52.02           N
ATOM   1395  C   GLN B 176      24.786  14.507  25.066  1.00 52.02           C
ATOM   1396  O   GLN B 176      25.580  15.273  25.612  1.00 52.02           O
ATOM   1397  N   ASP B 177      25.038  13.191  24.944  1.00 78.76           N
ATOM   1398  CA  ASP B 177      26.228  12.646  25.531  1.00 78.76           C
ATOM   1399  CB  ASP B 177      26.357  11.129  25.305  1.00 78.76           C
ATOM   1400  CG  ASP B 177      27.452  10.605  26.222  1.00 78.76           C
ATOM   1401  OD1 ASP B 177      28.188  11.448  26.802  1.00 78.76           O
ATOM   1402  OD2 ASP B 177      27.567   9.358  26.358  1.00 78.76           O
ATOM   1403  C   ASP B 177      27.402  13.326  24.893  1.00 78.76           C
ATOM   1404  O   ASP B 177      28.379  13.668  25.560  1.00 78.76           O
ATOM   1405  N   VAL B 178      27.334  13.547  23.569  1.00 44.32           N
ATOM   1406  CA  VAL B 178      28.402  14.212  22.880  1.00 44.32           C
ATOM   1407  CB  VAL B 178      28.142  14.338  21.412  1.00 44.32           C
ATOM   1408  CG1 VAL B 178      29.258  15.198  20.805  1.00 44.32           C
ATOM   1409  CG2 VAL B 178      28.030  12.930  20.805  1.00 44.32           C
ATOM   1410  C   VAL B 178      28.535  15.606  23.410  1.00 44.32           C
ATOM   1411  O   VAL B 178      29.638  16.065  23.705  1.00 44.32           O
ATOM   1412  N   VAL B 179      27.401  16.317  23.554  1.00 56.55           N
ATOM   1413  CA  VAL B 179      27.444  17.682  24.007  1.00 56.55           C
ATOM   1414  CB  VAL B 179      26.088  18.334  24.068  1.00 56.55           C
ATOM   1415  CG1 VAL B 179      26.244  19.733  24.693  1.00 56.55           C
ATOM   1416  CG2 VAL B 179      25.481  18.361  22.654  1.00 56.55           C
ATOM   1417  C   VAL B 179      28.029  17.752  25.388  1.00 56.55           C
ATOM   1418  O   VAL B 179      28.820  18.648  25.679  1.00 56.55           O
ATOM   1419  N   SER B 180      27.612  16.848  26.298  1.00 78.80           N
ATOM   1420  CA  SER B 180      28.078  16.891  27.663  1.00 78.80           C
ATOM   1421  CB  SER B 180      27.161  16.107  28.617  1.00 78.80           C
ATOM   1422  OG  SER B 180      25.868  16.694  28.641  1.00 78.80           O
ATOM   1423  C   SER B 180      29.475  16.352  27.860  1.00 78.80           C
ATOM   1424  O   SER B 180      30.278  16.965  28.562  1.00 78.80           O
ATOM   1425  N   CYS B 181      29.736  15.120  27.364  1.00112.62           N
ATOM   1426  CA  CYS B 181      30.973  14.388  27.521  1.00112.62           C
ATOM   1427  CB  CYS B 181      30.785  12.865  27.401  1.00112.62           C
ATOM   1428  SG  CYS B 181      30.451  11.986  28.958  1.00112.62           S
ATOM   1429  C   CYS B 181      32.134  14.704  26.610  1.00112.62           C
ATOM   1430  O   CYS B 181      33.282  14.677  27.052  1.00112.62           O
ATOM   1431  N   SER B 182      31.888  14.974  25.313  1.00 79.88           N
ATOM   1432  CA  SER B 182      32.955  14.986  24.342  1.00 79.88           C
ATOM   1433  CB  SER B 182      32.430  14.916  22.897  1.00 79.88           C
ATOM   1434  OG  SER B 182      33.511  14.928  21.978  1.00 79.88           O
ATOM   1435  C   SER B 182      33.888  16.161  24.432  1.00 79.88           C
ATOM   1436  O   SER B 182      33.490  17.318  24.343  1.00 79.88           O
ATOM   1437  N   GLU B 183      35.193  15.849  24.595  1.00 90.22           N
ATOM   1438  CA  GLU B 183      36.308  16.759  24.656  1.00 90.22           C
ATOM   1439  CB  GLU B 183      37.554  16.105  25.281  1.00 90.22           C
ATOM   1440  CG  GLU B 183      37.344  15.735  26.753  1.00 90.22           C
ATOM   1441  CD  GLU B 183      38.621  15.100  27.284  1.00 90.22           C
ATOM   1442  OE1 GLU B 183      39.716  15.653  26.998  1.00 90.22           O
ATOM   1443  OE2 GLU B 183      38.520  14.051  27.976  1.00 90.22           O
ATOM   1444  C   GLU B 183      36.677  17.235  23.274  1.00 90.22           C
ATOM   1445  O   GLU B 183      37.411  18.209  23.105  1.00 90.22           O
ATOM   1446  N   TYR B 184      36.255  16.456  22.266  1.00209.61           N
ATOM   1447  CA  TYR B 184      36.452  16.593  20.849  1.00209.61           C
ATOM   1448  CB  TYR B 184      36.042  15.298  20.123  1.00209.61           C
ATOM   1449  CG  TYR B 184      37.112  14.275  20.372  1.00209.61           C
ATOM   1450  CD1 TYR B 184      37.858  14.270  21.531  1.00209.61           C
ATOM   1451  CD2 TYR B 184      37.334  13.265  19.463  1.00209.61           C
ATOM   1452  CE1 TYR B 184      38.828  13.326  21.766  1.00209.61           C
ATOM   1453  CE2 TYR B 184      38.300  12.312  19.689  1.00209.61           C
ATOM   1454  CZ  TYR B 184      39.053  12.344  20.838  1.00209.61           C
ATOM   1455  OH  TYR B 184      40.045  11.369  21.071  1.00209.61           O
ATOM   1456  C   TYR B 184      35.667  17.767  20.333  1.00209.61           C
ATOM   1457  O   TYR B 184      35.863  18.188  19.194  1.00209.61           O
ATOM   1458  N   ALA B 185      34.653  18.223  21.099  1.00 72.30           N
ATOM   1459  CA  ALA B 185      33.816  19.323  20.704  1.00 72.30           C
ATOM   1460  CB  ALA B 185      32.439  18.880  20.179  1.00 72.30           C
ATOM   1461  C   ALA B 185      33.570  20.236  21.881  1.00 72.30           C
ATOM   1462  O   ALA B 185      33.976  19.972  23.011  1.00 72.30           O
ATOM   1463  N   GLN B 186      32.971  21.401  21.566  1.00192.10           N
ATOM   1464  CA  GLN B 186      32.592  22.520  22.390  1.00192.10           C
ATOM   1465  CB  GLN B 186      32.692  23.860  21.647  1.00192.10           C
ATOM   1466  CG  GLN B 186      34.141  24.368  21.589  1.00192.10           C
ATOM   1467  CD  GLN B 186      35.023  23.352  20.869  1.00192.10           C
ATOM   1468  OE1 GLN B 186      34.898  23.152  19.663  1.00192.10           O
ATOM   1469  NE2 GLN B 186      35.952  22.700  21.619  1.00192.10           N
ATOM   1470  C   GLN B 186      31.293  22.421  23.153  1.00192.10           C
ATOM   1471  O   GLN B 186      30.928  23.389  23.816  1.00192.10           O
ATOM   1472  N   GLY B 187      30.464  21.372  22.982  1.00 52.09           N
ATOM   1473  CA  GLY B 187      29.228  21.358  23.725  1.00 52.09           C
ATOM   1474  C   GLY B 187      28.239  22.174  22.949  1.00 52.09           C
ATOM   1475  O   GLY B 187      28.071  21.978  21.751  1.00 52.09           O
ATOM   1476  N   CYS B 188      27.525  23.084  23.632  1.00 74.64           N
ATOM   1477  CA  CYS B 188      26.542  23.954  23.053  1.00 74.64           C
ATOM   1478  CB  CYS B 188      25.717  24.664  24.121  1.00 74.64           C
ATOM   1479  SG  CYS B 188      24.705  23.454  25.007  1.00 74.64           S
ATOM   1480  C   CYS B 188      27.217  24.981  22.195  1.00 74.64           C
ATOM   1481  O   CYS B 188      26.568  25.685  21.422  1.00 74.64           O
ATOM   1482  N   ALA B 189      28.530  25.152  22.421  1.00 77.96           N
ATOM   1483  CA  ALA B 189      29.441  26.048  21.762  1.00 77.96           C
ATOM   1484  CB  ALA B 189      30.817  26.095  22.448  1.00 77.96           C
ATOM   1485  C   ALA B 189      29.662  25.672  20.318  1.00 77.96           C
ATOM   1486  O   ALA B 189      30.105  26.506  19.527  1.00 77.96           O
ATOM   1487  N   GLY B 190      29.495  24.382  19.952  1.00 45.14           N
ATOM   1488  CA  GLY B 190      29.689  23.998  18.576  1.00 45.14           C
ATOM   1489  C   GLY B 190      30.636  22.830  18.520  1.00 45.14           C
ATOM   1490  O   GLY B 190      31.144  22.384  19.548  1.00 45.14           O
ATOM   1491  N   GLY B 191      30.904  22.313  17.295  1.00 42.53           N
ATOM   1492  CA  GLY B 191      31.781  21.185  17.110  1.00 42.53           C
ATOM   1493  C   GLY B 191      31.811  20.818  15.646  1.00 42.53           C
ATOM   1494  O   GLY B 191      31.247  21.527  14.812  1.00 42.53           O
ATOM   1495  N   PHE B 192      32.485  19.688  15.304  1.00132.98           N
ATOM   1496  CA  PHE B 192      32.646  19.265  13.925  1.00132.98           C
ATOM   1497  CB  PHE B 192      34.112  19.188  13.493  1.00132.98           C
ATOM   1498  CG  PHE B 192      34.733  20.494  13.771  1.00132.98           C
ATOM   1499  CD1 PHE B 192      35.052  20.840  15.062  1.00132.98           C
ATOM   1500  CD2 PHE B 192      35.004  21.355  12.740  1.00132.98           C
ATOM   1501  CE1 PHE B 192      35.627  22.056  15.326  1.00132.98           C
ATOM   1502  CE2 PHE B 192      35.580  22.570  12.998  1.00132.98           C
ATOM   1503  CZ  PHE B 192      35.885  22.914  14.286  1.00132.98           C
ATOM   1504  C   PHE B 192      32.280  17.815  13.786  1.00132.98           C
ATOM   1505  O   PHE B 192      32.782  16.983  14.538  1.00132.98           O
ATOM   1506  N   PRO B 193      31.512  17.466  12.781  1.00153.28           N
ATOM   1507  CA  PRO B 193      31.132  16.095  12.559  1.00153.28           C
ATOM   1508  CD  PRO B 193      30.577  18.387  12.167  1.00153.28           C
ATOM   1509  CB  PRO B 193      30.058  16.119  11.468  1.00153.28           C
ATOM   1510  CG  PRO B 193      30.023  17.583  10.981  1.00153.28           C
ATOM   1511  C   PRO B 193      32.300  15.186  12.313  1.00153.28           C
ATOM   1512  O   PRO B 193      32.227  14.012  12.671  1.00153.28           O
ATOM   1513  N   TYR B 194      33.399  15.693  11.734  1.00147.04           N
ATOM   1514  CA  TYR B 194      34.529  14.850  11.473  1.00147.04           C
ATOM   1515  CB  TYR B 194      35.631  15.631  10.743  1.00147.04           C
ATOM   1516  CG  TYR B 194      36.771  14.738  10.404  1.00147.04           C
ATOM   1517  CD1 TYR B 194      36.571  13.585   9.687  1.00147.04           C
ATOM   1518  CD2 TYR B 194      38.053  15.088  10.749  1.00147.04           C
ATOM   1519  CE1 TYR B 194      37.632  12.775   9.358  1.00147.04           C
ATOM   1520  CE2 TYR B 194      39.118  14.283  10.422  1.00147.04           C
ATOM   1521  CZ  TYR B 194      38.908  13.118   9.729  1.00147.04           C
ATOM   1522  OH  TYR B 194      39.999  12.287   9.394  1.00147.04           O
ATOM   1523  C   TYR B 194      35.028  14.344  12.797  1.00147.04           C
ATOM   1524  O   TYR B 194      35.370  13.170  12.933  1.00147.04           O
ATOM   1525  N   LEU B 195      35.104  15.227  13.813  1.00165.04           N
ATOM   1526  CA  LEU B 195      35.531  14.815  15.120  1.00165.04           C
ATOM   1527  CB  LEU B 195      35.946  15.943  16.075  1.00165.04           C
ATOM   1528  CG  LEU B 195      37.380  16.458  15.872  1.00165.04           C
ATOM   1529  CD1 LEU B 195      37.557  17.298  14.601  1.00165.04           C
ATOM   1530  CD2 LEU B 195      37.842  17.174  17.139  1.00165.04           C
ATOM   1531  C   LEU B 195      34.514  13.988  15.856  1.00165.04           C
ATOM   1532  O   LEU B 195      34.895  13.243  16.754  1.00165.04           O
ATOM   1533  N   ILE B 196      33.200  14.252  15.691  1.00122.83           N
ATOM   1534  CA  ILE B 196      32.229  13.449  16.393  1.00122.83           C
ATOM   1535  CB  ILE B 196      31.110  14.264  16.936  1.00122.83           C
ATOM   1536  CG1 ILE B 196      31.762  15.154  18.003  1.00122.83           C
ATOM   1537  CG2 ILE B 196      30.008  13.342  17.487  1.00122.83           C
ATOM   1538  CD1 ILE B 196      30.879  16.238  18.573  1.00122.83           C
ATOM   1539  C   ILE B 196      31.733  12.219  15.699  1.00122.83           C
ATOM   1540  O   ILE B 196      31.803  11.116  16.241  1.00122.83           O
ATOM   1541  N   ALA B 197      31.217  12.366  14.464  1.00 63.01           N
ATOM   1542  CA  ALA B 197      30.696  11.210  13.800  1.00 63.01           C
ATOM   1543  CB  ALA B 197      30.066  11.532  12.434  1.00 63.01           C
ATOM   1544  C   ALA B 197      31.851  10.291  13.586  1.00 63.01           C
ATOM   1545  O   ALA B 197      31.694   9.071  13.640  1.00 63.01           O
ATOM   1546  N   GLY B 198      33.011  10.852  13.179  1.00 88.28           N
ATOM   1547  CA  GLY B 198      34.169  10.018  13.007  1.00 88.28           C
ATOM   1548  C   GLY B 198      35.012   9.702  14.225  1.00 88.28           C
ATOM   1549  O   GLY B 198      34.987   8.597  14.760  1.00 88.28           O
ATOM   1550  N   LYS B 199      35.726  10.725  14.744  1.00210.21           N
ATOM   1551  CA  LYS B 199      36.795  10.522  15.695  1.00210.21           C
ATOM   1552  CB  LYS B 199      37.579  11.842  15.844  1.00210.21           C
ATOM   1553  CG  LYS B 199      39.090  11.685  16.014  1.00210.21           C
ATOM   1554  CD  LYS B 199      39.564  11.082  17.326  1.00210.21           C
ATOM   1555  CE  LYS B 199      40.916  10.371  17.210  1.00210.21           C
ATOM   1556  NZ  LYS B 199      41.717  10.938  16.104  1.00210.21           N
ATOM   1557  C   LYS B 199      36.291  10.061  17.033  1.00210.21           C
ATOM   1558  O   LYS B 199      36.739   9.048  17.569  1.00210.21           O
ATOM   1559  N   TYR B 200      35.309  10.788  17.587  1.00 84.95           N
ATOM   1560  CA  TYR B 200      34.752  10.521  18.879  1.00 84.95           C
ATOM   1561  CB  TYR B 200      33.739  11.633  19.207  1.00 84.95           C
ATOM   1562  CG  TYR B 200      33.159  11.500  20.566  1.00 84.95           C
ATOM   1563  CD1 TYR B 200      33.920  11.764  21.681  1.00 84.95           C
ATOM   1564  CD2 TYR B 200      31.837  11.156  20.717  1.00 84.95           C
ATOM   1565  CE1 TYR B 200      33.370  11.657  22.936  1.00 84.95           C
ATOM   1566  CE2 TYR B 200      31.284  11.048  21.969  1.00 84.95           C
ATOM   1567  CZ  TYR B 200      32.052  11.296  23.080  1.00 84.95           C
ATOM   1568  OH  TYR B 200      31.484  11.186  24.366  1.00 84.95           O
ATOM   1569  C   TYR B 200      34.077   9.184  18.827  1.00 84.95           C
ATOM   1570  O   TYR B 200      34.191   8.373  19.745  1.00 84.95           O
ATOM   1571  N   GLY B 201      33.361   8.912  17.722  1.00 27.92           N
ATOM   1572  CA  GLY B 201      32.648   7.672  17.591  1.00 27.92           C
ATOM   1573  C   GLY B 201      33.618   6.525  17.636  1.00 27.92           C
ATOM   1574  O   GLY B 201      33.333   5.492  18.241  1.00 27.92           O
ATOM   1575  N   GLU B 202      34.773   6.656  16.955  1.00 73.35           N
ATOM   1576  CA  GLU B 202      35.744   5.595  16.935  1.00 73.35           C
ATOM   1577  CB  GLU B 202      36.857   5.840  15.891  1.00 73.35           C
ATOM   1578  CG  GLU B 202      37.922   4.740  15.817  1.00 73.35           C
ATOM   1579  CD  GLU B 202      38.815   5.050  14.619  1.00 73.35           C
ATOM   1580  OE1 GLU B 202      38.253   5.430  13.558  1.00 73.35           O
ATOM   1581  OE2 GLU B 202      40.060   4.901  14.743  1.00 73.35           O
ATOM   1582  C   GLU B 202      36.406   5.427  18.280  1.00 73.35           C
ATOM   1583  O   GLU B 202      36.556   4.307  18.768  1.00 73.35           O
ATOM   1584  N   ASP B 203      36.867   6.538  18.894  1.00124.85           N
ATOM   1585  CA  ASP B 203      37.600   6.462  20.131  1.00124.85           C
ATOM   1586  CB  ASP B 203      38.249   7.804  20.513  1.00124.85           C
ATOM   1587  CG  ASP B 203      39.285   8.205  19.472  1.00124.85           C
ATOM   1588  OD1 ASP B 203      39.312   7.601  18.371  1.00124.85           O
ATOM   1589  OD2 ASP B 203      40.069   9.142  19.765  1.00124.85           O
ATOM   1590  C   ASP B 203      36.761   6.094  21.326  1.00124.85           C
ATOM   1591  O   ASP B 203      37.100   5.165  22.058  1.00124.85           O
ATOM   1592  N   PHE B 204      35.739   6.929  21.632  1.00183.05           N
ATOM   1593  CA  PHE B 204      34.848   6.760  22.755  1.00183.05           C
ATOM   1594  CB  PHE B 204      34.418   8.103  23.363  1.00183.05           C
ATOM   1595  CG  PHE B 204      35.663   8.685  23.935  1.00183.05           C
ATOM   1596  CD1 PHE B 204      36.075   8.329  25.199  1.00183.05           C
ATOM   1597  CD2 PHE B 204      36.433   9.561  23.205  1.00183.05           C
ATOM   1598  CE1 PHE B 204      37.228   8.851  25.735  1.00183.05           C
ATOM   1599  CE2 PHE B 204      37.587  10.087  23.737  1.00183.05           C
ATOM   1600  CZ  PHE B 204      37.986   9.733  25.004  1.00183.05           C
ATOM   1601  C   PHE B 204      33.614   5.946  22.501  1.00183.05           C
ATOM   1602  O   PHE B 204      33.184   5.172  23.355  1.00183.05           O
ATOM   1603  N   GLY B 205      32.973   6.137  21.332  1.00 40.55           N
ATOM   1604  CA  GLY B 205      31.743   5.444  21.054  1.00 40.55           C
ATOM   1605  C   GLY B 205      30.579   6.321  21.428  1.00 40.55           C
ATOM   1606  O   GLY B 205      30.721   7.287  22.179  1.00 40.55           O
ATOM   1607  N   LEU B 206      29.379   5.992  20.893  1.00108.71           N
ATOM   1608  CA  LEU B 206      28.188   6.747  21.171  1.00108.71           C
ATOM   1609  CB  LEU B 206      27.519   7.401  19.946  1.00108.71           C
ATOM   1610  CG  LEU B 206      28.274   8.621  19.380  1.00108.71           C
ATOM   1611  CD1 LEU B 206      28.474   9.688  20.466  1.00108.71           C
ATOM   1612  CD2 LEU B 206      29.570   8.236  18.653  1.00108.71           C
ATOM   1613  C   LEU B 206      27.171   5.867  21.836  1.00108.71           C
ATOM   1614  O   LEU B 206      27.148   4.653  21.643  1.00108.71           O
ATOM   1615  N   VAL B 207      26.292   6.484  22.655  1.00 58.72           N
ATOM   1616  CA  VAL B 207      25.286   5.759  23.380  1.00 58.72           C
ATOM   1617  CB  VAL B 207      25.280   6.083  24.844  1.00 58.72           C
ATOM   1618  CG1 VAL B 207      26.639   5.673  25.438  1.00 58.72           C
ATOM   1619  CG2 VAL B 207      24.952   7.576  25.014  1.00 58.72           C
ATOM   1620  C   VAL B 207      23.944   6.137  22.829  1.00 58.72           C
ATOM   1621  O   VAL B 207      23.812   7.104  22.083  1.00 58.72           O
ATOM   1622  N   GLU B 208      22.904   5.349  23.167  1.00 98.80           N
ATOM   1623  CA  GLU B 208      21.575   5.592  22.674  1.00 98.80           C
ATOM   1624  CB  GLU B 208      20.671   4.350  22.748  1.00 98.80           C
ATOM   1625  CG  GLU B 208      20.594   3.729  24.142  1.00 98.80           C
ATOM   1626  CD  GLU B 208      19.897   2.383  24.009  1.00 98.80           C
ATOM   1627  OE1 GLU B 208      19.362   2.099  22.904  1.00 98.80           O
ATOM   1628  OE2 GLU B 208      19.896   1.618  25.011  1.00 98.80           O
ATOM   1629  C   GLU B 208      20.941   6.734  23.417  1.00 98.80           C
ATOM   1630  O   GLU B 208      21.380   7.122  24.499  1.00 98.80           O
ATOM   1631  N   GLU B 209      19.872   7.305  22.822  1.00 82.70           N
ATOM   1632  CA  GLU B 209      19.203   8.471  23.336  1.00 82.70           C
ATOM   1633  CB  GLU B 209      18.016   8.909  22.459  1.00 82.70           C
ATOM   1634  CG  GLU B 209      17.291  10.149  22.987  1.00 82.70           C
ATOM   1635  CD  GLU B 209      18.135  11.371  22.656  1.00 82.70           C
ATOM   1636  OE1 GLU B 209      19.038  11.252  21.786  1.00 82.70           O
ATOM   1637  OE2 GLU B 209      17.886  12.442  23.271  1.00 82.70           O
ATOM   1638  C   GLU B 209      18.667   8.203  24.711  1.00 82.70           C
ATOM   1639  O   GLU B 209      18.766   9.051  25.597  1.00 82.70           O
ATOM   1640  N   SER B 210      18.101   7.005  24.938  1.00 74.52           N
ATOM   1641  CA  SER B 210      17.494   6.706  26.206  1.00 74.52           C
ATOM   1642  CB  SER B 210      16.862   5.305  26.241  1.00 74.52           C
ATOM   1643  OG  SER B 210      15.803   5.224  25.299  1.00 74.52           O
ATOM   1644  C   SER B 210      18.536   6.752  27.277  1.00 74.52           C
ATOM   1645  O   SER B 210      18.246   7.044  28.437  1.00 74.52           O
ATOM   1646  N   CYS B 211      19.785   6.449  26.901  1.00 65.55           N
ATOM   1647  CA  CYS B 211      20.900   6.396  27.797  1.00 65.55           C
ATOM   1648  CB  CYS B 211      22.147   6.022  26.999  1.00 65.55           C
ATOM   1649  SG  CYS B 211      23.565   5.593  28.018  1.00 65.55           S
ATOM   1650  C   CYS B 211      21.144   7.752  28.386  1.00 65.55           C
ATOM   1651  O   CYS B 211      21.350   7.888  29.594  1.00 65.55           O
ATOM   1652  N   PHE B 212      21.154   8.790  27.526  1.00158.92           N
ATOM   1653  CA  PHE B 212      21.420  10.123  27.981  1.00158.92           C
ATOM   1654  CB  PHE B 212      22.844  10.533  27.555  1.00158.92           C
ATOM   1655  CG  PHE B 212      23.419  11.583  28.440  1.00158.92           C
ATOM   1656  CD1 PHE B 212      22.900  12.853  28.491  1.00158.92           C
ATOM   1657  CD2 PHE B 212      24.532  11.288  29.194  1.00158.92           C
ATOM   1658  CE1 PHE B 212      23.466  13.802  29.311  1.00158.92           C
ATOM   1659  CE2 PHE B 212      25.103  12.232  30.013  1.00158.92           C
ATOM   1660  CZ  PHE B 212      24.566  13.494  30.075  1.00158.92           C
ATOM   1661  C   PHE B 212      20.456  10.984  27.209  1.00158.92           C
ATOM   1662  O   PHE B 212      20.782  11.422  26.108  1.00158.92           O
ATOM   1663  N   PRO B 213      19.310  11.300  27.758  1.00 77.35           N
ATOM   1664  CA  PRO B 213      18.315  12.037  27.016  1.00 77.35           C
ATOM   1665  CD  PRO B 213      18.704  10.439  28.761  1.00 77.35           C
ATOM   1666  CB  PRO B 213      17.045  11.979  27.858  1.00 77.35           C
ATOM   1667  CG  PRO B 213      17.185  10.648  28.621  1.00 77.35           C
ATOM   1668  C   PRO B 213      18.770  13.421  26.679  1.00 77.35           C
ATOM   1669  O   PRO B 213      19.584  13.971  27.417  1.00 77.35           O
ATOM   1670  N   TYR B 214      18.247  14.000  25.575  1.00 95.52           N
ATOM   1671  CA  TYR B 214      18.715  15.278  25.107  1.00 95.52           C
ATOM   1672  CB  TYR B 214      18.357  15.522  23.627  1.00 95.52           C
ATOM   1673  CG  TYR B 214      18.953  16.809  23.172  1.00 95.52           C
ATOM   1674  CD1 TYR B 214      20.314  16.923  23.000  1.00 95.52           C
ATOM   1675  CD2 TYR B 214      18.153  17.890  22.884  1.00 95.52           C
ATOM   1676  CE1 TYR B 214      20.870  18.105  22.571  1.00 95.52           C
ATOM   1677  CE2 TYR B 214      18.704  19.074  22.455  1.00 95.52           C
ATOM   1678  CZ  TYR B 214      20.065  19.185  22.299  1.00 95.52           C
ATOM   1679  OH  TYR B 214      20.632  20.400  21.858  1.00 95.52           O
ATOM   1680  C   TYR B 214      18.143  16.378  25.950  1.00 95.52           C
ATOM   1681  O   TYR B 214      16.927  16.479  26.117  1.00 95.52           O
ATOM   1682  N   ASN B 215      19.050  17.135  26.614  1.00113.78           N
ATOM   1683  CA  ASN B 215      18.741  18.279  27.430  1.00113.78           C
ATOM   1684  CB  ASN B 215      19.684  18.427  28.632  1.00113.78           C
ATOM   1685  CG  ASN B 215      18.940  19.265  29.662  1.00113.78           C
ATOM   1686  OD1 ASN B 215      17.730  19.124  29.830  1.00113.78           O
ATOM   1687  ND2 ASN B 215      19.672  20.162  30.373  1.00113.78           N
ATOM   1688  C   ASN B 215      18.756  19.574  26.668  1.00113.78           C
ATOM   1689  O   ASN B 215      17.917  20.445  26.894  1.00113.78           O
ATOM   1690  N   GLY B 216      19.727  19.739  25.742  1.00 44.59           N
ATOM   1691  CA  GLY B 216      19.857  20.980  25.032  1.00 44.59           C
ATOM   1692  C   GLY B 216      20.645  21.944  25.864  1.00 44.59           C
ATOM   1693  O   GLY B 216      20.467  23.152  25.727  1.00 44.59           O
ATOM   1694  N   LYS B 217      21.507  21.447  26.779  1.00140.67           N
ATOM   1695  CA  LYS B 217      22.338  22.349  27.531  1.00140.67           C
ATOM   1696  CB  LYS B 217      21.799  22.778  28.903  1.00140.67           C
ATOM   1697  CG  LYS B 217      22.033  21.733  29.991  1.00140.67           C
ATOM   1698  CD  LYS B 217      21.934  22.296  31.409  1.00140.67           C
ATOM   1699  CE  LYS B 217      23.194  23.046  31.849  1.00140.67           C
ATOM   1700  NZ  LYS B 217      23.028  23.558  33.228  1.00140.67           N
ATOM   1701  C   LYS B 217      23.645  21.671  27.822  1.00140.67           C
ATOM   1702  O   LYS B 217      23.861  20.502  27.512  1.00140.67           O
ATOM   1703  N   ASP B 218      24.535  22.441  28.466  1.00112.63           N
ATOM   1704  CA  ASP B 218      25.877  22.161  28.895  1.00112.63           C
ATOM   1705  CB  ASP B 218      26.676  23.424  29.258  1.00112.63           C
ATOM   1706  CG  ASP B 218      27.042  24.131  27.959  1.00112.63           C
ATOM   1707  OD1 ASP B 218      27.130  23.434  26.913  1.00112.63           O
ATOM   1708  OD2 ASP B 218      27.243  25.374  27.995  1.00112.63           O
ATOM   1709  C   ASP B 218      25.887  21.250  30.090  1.00112.63           C
ATOM   1710  O   ASP B 218      26.853  21.271  30.853  1.00112.63           O
ATOM   1711  N   GLU B 219      24.767  20.546  30.367  1.00 77.27           N
ATOM   1712  CA  GLU B 219      24.665  19.695  31.529  1.00 77.27           C
ATOM   1713  CB  GLU B 219      23.472  18.722  31.522  1.00 77.27           C
ATOM   1714  CG  GLU B 219      22.116  19.378  31.777  1.00 77.27           C
ATOM   1715  CD  GLU B 219      21.113  18.260  32.029  1.00 77.27           C
ATOM   1716  OE1 GLU B 219      21.139  17.257  31.265  1.00 77.27           O
ATOM   1717  OE2 GLU B 219      20.318  18.386  32.998  1.00 77.27           O
ATOM   1718  C   GLU B 219      25.896  18.853  31.691  1.00 77.27           C
ATOM   1719  O   GLU B 219      26.669  18.625  30.763  1.00 77.27           O
ATOM   1720  N   PRO B 220      26.101  18.441  32.916  1.00 84.40           N
ATOM   1721  CA  PRO B 220      27.231  17.642  33.308  1.00 84.40           C
ATOM   1722  CD  PRO B 220      25.399  19.009  34.052  1.00 84.40           C
ATOM   1723  CB  PRO B 220      27.222  17.622  34.839  1.00 84.40           C
ATOM   1724  CG  PRO B 220      25.812  18.110  35.227  1.00 84.40           C
ATOM   1725  C   PRO B 220      27.124  16.293  32.691  1.00 84.40           C
ATOM   1726  O   PRO B 220      26.017  15.880  32.351  1.00 84.40           O
ATOM   1727  N   CYS B 221      28.253  15.579  32.525  1.00 72.61           N
ATOM   1728  CA  CYS B 221      28.093  14.343  31.836  1.00 72.61           C
ATOM   1729  CB  CYS B 221      29.257  13.968  30.904  1.00 72.61           C
ATOM   1730  SG  CYS B 221      28.719  12.735  29.684  1.00 72.61           S
ATOM   1731  C   CYS B 221      27.865  13.246  32.818  1.00 72.61           C
ATOM   1732  O   CYS B 221      28.770  12.800  33.523  1.00 72.61           O
ATOM   1733  N   LYS B 222      26.596  12.806  32.894  1.00130.71           N
ATOM   1734  CA  LYS B 222      26.230  11.710  33.733  1.00130.71           C
ATOM   1735  CB  LYS B 222      25.599  12.134  35.068  1.00130.71           C
ATOM   1736  CG  LYS B 222      26.576  12.857  35.995  1.00130.71           C
ATOM   1737  CD  LYS B 222      25.890  13.538  37.179  1.00130.71           C
ATOM   1738  CE  LYS B 222      25.274  12.556  38.177  1.00130.71           C
ATOM   1739  NZ  LYS B 222      24.125  11.856  37.561  1.00130.71           N
ATOM   1740  C   LYS B 222      25.191  10.960  32.976  1.00130.71           C
ATOM   1741  O   LYS B 222      24.208  11.535  32.513  1.00130.71           O
ATOM   1742  N   GLU B 223      25.382   9.640  32.827  1.00 57.11           N
ATOM   1743  CA  GLU B 223      24.409   8.880  32.117  1.00 57.11           C
ATOM   1744  CB  GLU B 223      25.008   7.684  31.357  1.00 57.11           C
ATOM   1745  CG  GLU B 223      25.990   8.073  30.249  1.00 57.11           C
ATOM   1746  CD  GLU B 223      26.669   6.799  29.760  1.00 57.11           C
ATOM   1747  OE1 GLU B 223      26.347   5.711  30.308  1.00 57.11           O
ATOM   1748  OE2 GLU B 223      27.520   6.898  28.836  1.00 57.11           O
ATOM   1749  C   GLU B 223      23.497   8.339  33.146  1.00 57.11           C
ATOM   1750  O   GLU B 223      23.928   7.757  34.141  1.00 57.11           O
ATOM   1751  N   THR B 224      22.191   8.543  32.934  1.00 19.09           N
ATOM   1752  CA  THR B 224      21.264   8.018  33.874  1.00 19.09           C
ATOM   1753  CB  THR B 224      19.840   8.294  33.492  1.00 19.09           C
ATOM   1754  OG1 THR B 224      19.624   9.693  33.385  1.00 19.09           O
ATOM   1755  CG2 THR B 224      18.916   7.694  34.564  1.00 19.09           C
ATOM   1756  C   THR B 224      21.474   6.549  33.816  1.00 19.09           C
ATOM   1757  O   THR B 224      21.477   5.862  34.836  1.00 19.09           O
ATOM   1758  N   LYS B 225      21.682   6.036  32.590  1.00 91.80           N
ATOM   1759  CA  LYS B 225      21.824   4.624  32.434  1.00 91.80           C
ATOM   1760  CB  LYS B 225      21.448   4.133  31.026  1.00 91.80           C
ATOM   1761  CG  LYS B 225      21.513   2.613  30.862  1.00 91.80           C
ATOM   1762  CD  LYS B 225      20.832   2.114  29.586  1.00 91.80           C
ATOM   1763  CE  LYS B 225      20.897   0.596  29.403  1.00 91.80           C
ATOM   1764  NZ  LYS B 225      20.217   0.210  28.146  1.00 91.80           N
ATOM   1765  C   LYS B 225      23.225   4.181  32.697  1.00 91.80           C
ATOM   1766  O   LYS B 225      24.194   4.831  32.308  1.00 91.80           O
ATOM   1767  N   SER B 226      23.353   3.045  33.408  1.00 80.63           N
ATOM   1768  CA  SER B 226      24.632   2.435  33.606  1.00 80.63           C
ATOM   1769  CB  SER B 226      24.781   1.722  34.960  1.00 80.63           C
ATOM   1770  OG  SER B 226      24.712   2.666  36.018  1.00 80.63           O
ATOM   1771  C   SER B 226      24.741   1.398  32.535  1.00 80.63           C
ATOM   1772  O   SER B 226      23.739   1.037  31.920  1.00 80.63           O
ATOM   1773  N   LYS B 227      25.971   0.904  32.286  1.00121.51           N
ATOM   1774  CA  LYS B 227      26.226  -0.128  31.318  1.00121.51           C
ATOM   1775  CB  LYS B 227      25.851  -1.549  31.788  1.00121.51           C
ATOM   1776  CG  LYS B 227      24.356  -1.789  32.003  1.00121.51           C
ATOM   1777  CD  LYS B 227      24.000  -3.274  32.096  1.00121.51           C
ATOM   1778  CE  LYS B 227      22.498  -3.546  32.186  1.00121.51           C
ATOM   1779  NZ  LYS B 227      21.968  -3.044  33.473  1.00121.51           N
ATOM   1780  C   LYS B 227      25.525   0.176  30.035  1.00121.51           C
ATOM   1781  O   LYS B 227      24.688  -0.591  29.561  1.00121.51           O
ATOM   1782  N   CYS B 228      25.867   1.328  29.441  1.00 92.30           N
ATOM   1783  CA  CYS B 228      25.265   1.784  28.230  1.00 92.30           C
ATOM   1784  CB  CYS B 228      25.398   3.304  28.158  1.00 92.30           C
ATOM   1785  SG  CYS B 228      24.333   4.071  26.933  1.00 92.30           S
ATOM   1786  C   CYS B 228      26.066   1.220  27.093  1.00 92.30           C
ATOM   1787  O   CYS B 228      27.286   1.357  27.073  1.00 92.30           O
ATOM   1788  N   ARG B 229      25.403   0.570  26.111  1.00 97.82           N
ATOM   1789  CA  ARG B 229      26.101   0.032  24.974  1.00 97.82           C
ATOM   1790  CB  ARG B 229      25.233  -0.903  24.114  1.00 97.82           C
ATOM   1791  CG  ARG B 229      23.958  -0.247  23.583  1.00 97.82           C
ATOM   1792  CD  ARG B 229      23.093  -1.190  22.746  1.00 97.82           C
ATOM   1793  NE  ARG B 229      21.836  -0.466  22.412  1.00 97.82           N
ATOM   1794  CZ  ARG B 229      20.862  -1.093  21.690  1.00 97.82           C
ATOM   1795  NH1 ARG B 229      21.052  -2.370  21.247  1.00 97.82           N
ATOM   1796  NH2 ARG B 229      19.694  -0.442  21.417  1.00 97.82           N
ATOM   1797  C   ARG B 229      26.544   1.185  24.126  1.00 97.82           C
ATOM   1798  O   ARG B 229      25.859   2.205  24.044  1.00 97.82           O
ATOM   1799  N   ARG B 230      27.726   1.059  23.484  1.00117.76           N
ATOM   1800  CA  ARG B 230      28.222   2.158  22.699  1.00117.76           C
ATOM   1801  CB  ARG B 230      29.529   2.763  23.241  1.00117.76           C
ATOM   1802  CG  ARG B 230      29.388   3.417  24.619  1.00117.76           C
ATOM   1803  CD  ARG B 230      30.689   4.039  25.129  1.00117.76           C
ATOM   1804  NE  ARG B 230      30.774   5.422  24.580  1.00117.76           N
ATOM   1805  CZ  ARG B 230      30.272   6.475  25.291  1.00117.76           C
ATOM   1806  NH1 ARG B 230      29.718   6.265  26.521  1.00117.76           N
ATOM   1807  NH2 ARG B 230      30.335   7.738  24.776  1.00117.76           N
ATOM   1808  C   ARG B 230      28.512   1.699  21.302  1.00117.76           C
ATOM   1809  O   ARG B 230      29.104   0.642  21.089  1.00117.76           O
ATOM   1810  N   HIS B 231      28.093   2.508  20.306  1.00 84.18           N
ATOM   1811  CA  HIS B 231      28.347   2.194  18.929  1.00 84.18           C
ATOM   1812  ND1 HIS B 231      24.936   1.910  19.023  1.00 84.18           N
ATOM   1813  CG  HIS B 231      26.012   1.602  18.223  1.00 84.18           C
ATOM   1814  CB  HIS B 231      27.174   2.514  17.990  1.00 84.18           C
ATOM   1815  NE2 HIS B 231      24.585  -0.144  18.246  1.00 84.18           N
ATOM   1816  CD2 HIS B 231      25.782   0.345  17.755  1.00 84.18           C
ATOM   1817  CE1 HIS B 231      24.113   0.831  19.002  1.00 84.18           C
ATOM   1818  C   HIS B 231      29.557   2.960  18.483  1.00 84.18           C
ATOM   1819  O   HIS B 231      29.738   4.119  18.858  1.00 84.18           O
ATOM   1820  N   SER B 232      30.424   2.327  17.658  1.00 43.79           N
ATOM   1821  CA  SER B 232      31.640   2.989  17.260  1.00 43.79           C
ATOM   1822  CB  SER B 232      32.910   2.241  17.696  1.00 43.79           C
ATOM   1823  OG  SER B 232      32.990   2.199  19.113  1.00 43.79           O
ATOM   1824  C   SER B 232      31.687   3.091  15.762  1.00 43.79           C
ATOM   1825  O   SER B 232      30.917   2.444  15.056  1.00 43.79           O
ATOM   1826  N   THR B 233      32.605   3.935  15.240  1.00108.64           N
ATOM   1827  CA  THR B 233      32.746   4.117  13.821  1.00108.64           C
ATOM   1828  CB  THR B 233      32.804   5.561  13.410  1.00108.64           C
ATOM   1829  OG1 THR B 233      33.943   6.186  13.980  1.00108.64           O
ATOM   1830  CG2 THR B 233      31.520   6.264  13.885  1.00108.64           C
ATOM   1831  C   THR B 233      34.036   3.480  13.393  1.00108.64           C
ATOM   1832  O   THR B 233      35.109   3.797  13.900  1.00108.64           O
ATOM   1833  N   THR B 234      33.944   2.540  12.435  1.00108.14           N
ATOM   1834  CA  THR B 234      35.065   1.811  11.914  1.00108.14           C
ATOM   1835  CB  THR B 234      34.649   0.669  11.033  1.00108.14           C
ATOM   1836  OG1 THR B 234      33.848  -0.247  11.767  1.00108.14           O
ATOM   1837  CG2 THR B 234      35.916  -0.027  10.509  1.00108.14           C
ATOM   1838  C   THR B 234      35.952   2.705  11.099  1.00108.14           C
ATOM   1839  O   THR B 234      37.154   2.453  11.025  1.00108.14           O
ATOM   1840  N   ASN B 235      35.390   3.725  10.410  1.00 92.40           N
ATOM   1841  CA  ASN B 235      36.218   4.544   9.563  1.00 92.40           C
ATOM   1842  CB  ASN B 235      36.427   3.893   8.180  1.00 92.40           C
ATOM   1843  CG  ASN B 235      37.639   4.495   7.472  1.00 92.40           C
ATOM   1844  OD1 ASN B 235      38.176   5.528   7.871  1.00 92.40           O
ATOM   1845  ND2 ASN B 235      38.086   3.819   6.379  1.00 92.40           N
ATOM   1846  C   ASN B 235      35.548   5.880   9.369  1.00 92.40           C
ATOM   1847  O   ASN B 235      34.333   5.999   9.517  1.00 92.40           O
ATOM   1848  N   TYR B 236      36.344   6.942   9.095  1.00 96.79           N
ATOM   1849  CA  TYR B 236      35.822   8.257   8.814  1.00 96.79           C
ATOM   1850  CB  TYR B 236      35.666   9.154  10.050  1.00 96.79           C
ATOM   1851  CG  TYR B 236      36.947   9.124  10.814  1.00 96.79           C
ATOM   1852  CD1 TYR B 236      37.139   8.108  11.717  1.00 96.79           C
ATOM   1853  CD2 TYR B 236      37.937  10.070  10.656  1.00 96.79           C
ATOM   1854  CE1 TYR B 236      38.288   8.021  12.460  1.00 96.79           C
ATOM   1855  CE2 TYR B 236      39.094   9.987  11.399  1.00 96.79           C
ATOM   1856  CZ  TYR B 236      39.271   8.964  12.302  1.00 96.79           C
ATOM   1857  OH  TYR B 236      40.450   8.872  13.069  1.00 96.79           O
ATOM   1858  C   TYR B 236      36.773   8.969   7.901  1.00 96.79           C
ATOM   1859  O   TYR B 236      37.983   8.765   7.975  1.00 96.79           O
ATOM   1860  N   TYR B 237      36.223   9.835   7.019  1.00221.29           N
ATOM   1861  CA  TYR B 237      36.982  10.579   6.045  1.00221.29           C
ATOM   1862  CB  TYR B 237      36.860  10.028   4.617  1.00221.29           C
ATOM   1863  CG  TYR B 237      37.570   8.791   4.214  1.00221.29           C
ATOM   1864  CD1 TYR B 237      37.442   7.580   4.855  1.00221.29           C
ATOM   1865  CD2 TYR B 237      38.324   8.876   3.068  1.00221.29           C
ATOM   1866  CE1 TYR B 237      38.115   6.484   4.361  1.00221.29           C
ATOM   1867  CE2 TYR B 237      38.991   7.789   2.572  1.00221.29           C
ATOM   1868  CZ  TYR B 237      38.888   6.588   3.226  1.00221.29           C
ATOM   1869  OH  TYR B 237      39.571   5.463   2.715  1.00221.29           O
ATOM   1870  C   TYR B 237      36.231  11.831   5.716  1.00221.29           C
ATOM   1871  O   TYR B 237      35.008  11.885   5.814  1.00221.29           O
ATOM   1872  N   TYR B 238      36.956  12.855   5.230  1.00188.38           N
ATOM   1873  CA  TYR B 238      36.280  13.952   4.595  1.00188.38           C
ATOM   1874  CB  TYR B 238      37.082  15.250   4.524  1.00188.38           C
ATOM   1875  CG  TYR B 238      37.040  16.003   5.802  1.00188.38           C
ATOM   1876  CD1 TYR B 238      37.676  15.581   6.941  1.00188.38           C
ATOM   1877  CD2 TYR B 238      36.360  17.193   5.828  1.00188.38           C
ATOM   1878  CE1 TYR B 238      37.617  16.344   8.083  1.00188.38           C
ATOM   1879  CE2 TYR B 238      36.298  17.956   6.962  1.00188.38           C
ATOM   1880  CZ  TYR B 238      36.929  17.534   8.098  1.00188.38           C
ATOM   1881  OH  TYR B 238      36.872  18.324   9.262  1.00188.38           O
ATOM   1882  C   TYR B 238      36.144  13.498   3.175  1.00188.38           C
ATOM   1883  O   TYR B 238      37.071  12.912   2.624  1.00188.38           O
ATOM   1884  N   VAL B 239      34.981  13.719   2.539  1.00124.57           N
ATOM   1885  CA  VAL B 239      34.848  13.303   1.174  1.00124.57           C
ATOM   1886  CB  VAL B 239      33.510  13.637   0.587  1.00124.57           C
ATOM   1887  CG1 VAL B 239      33.490  13.225  -0.887  1.00124.57           C
ATOM   1888  CG2 VAL B 239      32.430  12.939   1.417  1.00124.57           C
ATOM   1889  C   VAL B 239      35.876  14.062   0.402  1.00124.57           C
ATOM   1890  O   VAL B 239      36.031  15.269   0.589  1.00124.57           O
ATOM   1891  N   GLY B 240      36.592  13.367  -0.506  1.00 46.15           N
ATOM   1892  CA  GLY B 240      37.632  14.010  -1.247  1.00 46.15           C
ATOM   1893  C   GLY B 240      38.947  13.588  -0.650  1.00 46.15           C
ATOM   1894  O   GLY B 240      40.002  13.805  -1.242  1.00 46.15           O
ATOM   1895  N   GLY B 241      38.917  12.977   0.549  1.00 39.80           N
ATOM   1896  CA  GLY B 241      40.109  12.446   1.142  1.00 39.80           C
ATOM   1897  C   GLY B 241      40.608  13.332   2.236  1.00 39.80           C
ATOM   1898  O   GLY B 241      41.279  12.865   3.156  1.00 39.80           O
ATOM   1899  N   PHE B 242      40.295  14.633   2.179  1.00130.27           N
ATOM   1900  CA  PHE B 242      40.784  15.519   3.189  1.00130.27           C
ATOM   1901  CB  PHE B 242      42.315  15.637   3.154  1.00130.27           C
ATOM   1902  CG  PHE B 242      42.745  16.271   1.889  1.00130.27           C
ATOM   1903  CD1 PHE B 242      42.296  15.840   0.666  1.00130.27           C
ATOM   1904  CD2 PHE B 242      43.572  17.352   1.944  1.00130.27           C
ATOM   1905  CE1 PHE B 242      42.679  16.420  -0.503  1.00130.27           C
ATOM   1906  CE2 PHE B 242      43.975  17.949   0.784  1.00130.27           C
ATOM   1907  CZ  PHE B 242      43.528  17.477  -0.422  1.00130.27           C
ATOM   1908  C   PHE B 242      40.066  16.814   2.984  1.00130.27           C
ATOM   1909  O   PHE B 242      39.327  16.979   2.015  1.00130.27           O
ATOM   1910  N   TYR B 243      40.247  17.768   3.911  1.00167.17           N
ATOM   1911  CA  TYR B 243      39.497  18.991   3.877  1.00167.17           C
ATOM   1912  CB  TYR B 243      39.745  19.759   5.188  1.00167.17           C
ATOM   1913  CG  TYR B 243      38.857  20.936   5.408  1.00167.17           C
ATOM   1914  CD1 TYR B 243      37.632  20.769   6.013  1.00167.17           C
ATOM   1915  CD2 TYR B 243      39.245  22.202   5.038  1.00167.17           C
ATOM   1916  CE1 TYR B 243      36.806  21.845   6.247  1.00167.17           C
ATOM   1917  CE2 TYR B 243      38.422  23.281   5.270  1.00167.17           C
ATOM   1918  CZ  TYR B 243      37.202  23.107   5.876  1.00167.17           C
ATOM   1919  OH  TYR B 243      36.364  24.222   6.113  1.00167.17           O
ATOM   1920  C   TYR B 243      39.978  19.803   2.708  1.00167.17           C
ATOM   1921  O   TYR B 243      41.156  20.150   2.622  1.00167.17           O
ATOM   1922  N   GLY B 244      39.042  20.158   1.797  1.00 60.34           N
ATOM   1923  CA  GLY B 244      39.353  20.948   0.637  1.00 60.34           C
ATOM   1924  C   GLY B 244      39.160  20.160  -0.632  1.00 60.34           C
ATOM   1925  O   GLY B 244      39.142  20.724  -1.723  1.00 60.34           O
ATOM   1926  N   ALA B 245      39.101  18.827  -0.511  1.00101.99           N
ATOM   1927  CA  ALA B 245      38.878  17.828  -1.516  1.00101.99           C
ATOM   1928  CB  ALA B 245      39.387  16.465  -1.060  1.00101.99           C
ATOM   1929  C   ALA B 245      37.447  17.677  -1.974  1.00101.99           C
ATOM   1930  O   ALA B 245      37.196  17.013  -2.973  1.00101.99           O
ATOM   1931  N   CYS B 246      36.455  18.151  -1.201  1.00 83.55           N
ATOM   1932  CA  CYS B 246      35.064  17.839  -1.467  1.00 83.55           C
ATOM   1933  CB  CYS B 246      34.106  18.308  -0.355  1.00 83.55           C
ATOM   1934  SG  CYS B 246      32.371  17.849  -0.672  1.00 83.55           S
ATOM   1935  C   CYS B 246      34.559  18.382  -2.772  1.00 83.55           C
ATOM   1936  O   CYS B 246      35.023  19.416  -3.243  1.00 83.55           O
ATOM   1937  N   ASN B 247      33.590  17.651  -3.392  1.00209.89           N
ATOM   1938  CA  ASN B 247      32.952  17.957  -4.654  1.00209.89           C
ATOM   1939  CB  ASN B 247      33.378  17.035  -5.814  1.00209.89           C
ATOM   1940  CG  ASN B 247      34.594  17.530  -6.519  1.00209.89           C
ATOM   1941  OD1 ASN B 247      34.758  18.736  -6.643  1.00209.89           O
ATOM   1942  ND2 ASN B 247      35.440  16.597  -7.033  1.00209.89           N
ATOM   1943  C   ASN B 247      31.540  17.475  -4.614  1.00209.89           C
ATOM   1944  O   ASN B 247      31.182  16.625  -3.805  1.00209.89           O
ATOM   1945  N   GLU B 248      30.729  17.978  -5.570  1.00 92.31           N
ATOM   1946  CA  GLU B 248      29.376  17.536  -5.752  1.00 92.31           C
ATOM   1947  CB  GLU B 248      28.650  18.279  -6.883  1.00 92.31           C
ATOM   1948  CG  GLU B 248      27.252  17.709  -7.131  1.00 92.31           C
ATOM   1949  CD  GLU B 248      26.749  18.185  -8.485  1.00 92.31           C
ATOM   1950  OE1 GLU B 248      27.077  19.330  -8.888  1.00 92.31           O
ATOM   1951  OE2 GLU B 248      26.024  17.394  -9.143  1.00 92.31           O
ATOM   1952  C   GLU B 248      29.386  16.110  -6.194  1.00 92.31           C
ATOM   1953  O   GLU B 248      28.653  15.271  -5.673  1.00 92.31           O
ATOM   1954  N   TYR B 249      30.253  15.805  -7.171  1.00157.62           N
ATOM   1955  CA  TYR B 249      30.355  14.509  -7.771  1.00157.62           C
ATOM   1956  CB  TYR B 249      31.398  14.564  -8.900  1.00157.62           C
ATOM   1957  CG  TYR B 249      32.050  13.249  -9.052  1.00157.62           C
ATOM   1958  CD1 TYR B 249      31.417  12.133  -9.528  1.00157.62           C
ATOM   1959  CD2 TYR B 249      33.377  13.171  -8.727  1.00157.62           C
ATOM   1960  CE1 TYR B 249      32.123  10.959  -9.628  1.00157.62           C
ATOM   1961  CE2 TYR B 249      34.087  12.007  -8.825  1.00157.62           C
ATOM   1962  CZ  TYR B 249      33.449  10.888  -9.273  1.00157.62           C
ATOM   1963  OH  TYR B 249      34.169   9.681  -9.371  1.00157.62           O
ATOM   1964  C   TYR B 249      30.702  13.494  -6.727  1.00157.62           C
ATOM   1965  O   TYR B 249      30.045  12.457  -6.626  1.00157.62           O
ATOM   1966  N   LEU B 250      31.704  13.782  -5.884  1.00107.09           N
ATOM   1967  CA  LEU B 250      32.096  12.860  -4.858  1.00107.09           C
ATOM   1968  CB  LEU B 250      33.320  13.343  -4.058  1.00107.09           C
ATOM   1969  CG  LEU B 250      34.646  13.269  -4.839  1.00107.09           C
ATOM   1970  CD1 LEU B 250      35.086  11.815  -5.082  1.00107.09           C
ATOM   1971  CD2 LEU B 250      34.535  14.032  -6.160  1.00107.09           C
ATOM   1972  C   LEU B 250      30.982  12.709  -3.879  1.00107.09           C
ATOM   1973  O   LEU B 250      30.747  11.625  -3.349  1.00107.09           O
ATOM   1974  N   MET B 251      30.276  13.810  -3.575  1.00159.52           N
ATOM   1975  CA  MET B 251      29.254  13.688  -2.577  1.00159.52           C
ATOM   1976  CB  MET B 251      28.774  15.029  -1.977  1.00159.52           C
ATOM   1977  CG  MET B 251      28.608  16.201  -2.938  1.00159.52           C
ATOM   1978  SD  MET B 251      28.539  17.808  -2.084  1.00159.52           S
ATOM   1979  CE  MET B 251      27.211  17.352  -0.931  1.00159.52           C
ATOM   1980  C   MET B 251      28.134  12.790  -3.017  1.00159.52           C
ATOM   1981  O   MET B 251      27.649  11.986  -2.224  1.00159.52           O
ATOM   1982  N   MET B 252      27.708  12.861  -4.291  1.00 66.38           N
ATOM   1983  CA  MET B 252      26.620  12.030  -4.740  1.00 66.38           C
ATOM   1984  CB  MET B 252      26.214  12.355  -6.186  1.00 66.38           C
ATOM   1985  CG  MET B 252      25.679  13.777  -6.341  1.00 66.38           C
ATOM   1986  SD  MET B 252      25.684  14.424  -8.042  1.00 66.38           S
ATOM   1987  CE  MET B 252      24.374  13.335  -8.668  1.00 66.38           C
ATOM   1988  C   MET B 252      27.032  10.591  -4.709  1.00 66.38           C
ATOM   1989  O   MET B 252      26.231   9.705  -4.420  1.00 66.38           O
ATOM   1990  N   ARG B 253      28.298  10.315  -5.057  1.00 84.06           N
ATOM   1991  CA  ARG B 253      28.796   8.971  -5.098  1.00 84.06           C
ATOM   1992  CB  ARG B 253      30.231   8.976  -5.643  1.00 84.06           C
ATOM   1993  CG  ARG B 253      30.877   7.622  -5.915  1.00 84.06           C
ATOM   1994  CD  ARG B 253      32.190   7.801  -6.681  1.00 84.06           C
ATOM   1995  NE  ARG B 253      32.855   6.477  -6.804  1.00 84.06           N
ATOM   1996  CZ  ARG B 253      33.878   6.156  -5.960  1.00 84.06           C
ATOM   1997  NH1 ARG B 253      34.276   7.035  -4.995  1.00 84.06           N
ATOM   1998  NH2 ARG B 253      34.514   4.957  -6.098  1.00 84.06           N
ATOM   1999  C   ARG B 253      28.771   8.410  -3.709  1.00 84.06           C
ATOM   2000  O   ARG B 253      28.345   7.278  -3.487  1.00 84.06           O
ATOM   2001  N   GLU B 254      29.215   9.207  -2.720  1.00 86.39           N
ATOM   2002  CA  GLU B 254      29.228   8.744  -1.361  1.00 86.39           C
ATOM   2003  CB  GLU B 254      29.872   9.750  -0.399  1.00 86.39           C
ATOM   2004  CG  GLU B 254      29.937   9.247   1.041  1.00 86.39           C
ATOM   2005  CD  GLU B 254      30.990   8.150   1.115  1.00 86.39           C
ATOM   2006  OE1 GLU B 254      31.520   7.758   0.041  1.00 86.39           O
ATOM   2007  OE2 GLU B 254      31.278   7.692   2.253  1.00 86.39           O
ATOM   2008  C   GLU B 254      27.823   8.513  -0.895  1.00 86.39           C
ATOM   2009  O   GLU B 254      27.531   7.513  -0.241  1.00 86.39           O
ATOM   2010  N   LEU B 255      26.897   9.424  -1.245  1.00 59.73           N
ATOM   2011  CA  LEU B 255      25.555   9.353  -0.746  1.00 59.73           C
ATOM   2012  CB  LEU B 255      24.693  10.521  -1.262  1.00 59.73           C
ATOM   2013  CG  LEU B 255      23.236  10.506  -0.754  1.00 59.73           C
ATOM   2014  CD1 LEU B 255      23.173  10.674   0.767  1.00 59.73           C
ATOM   2015  CD2 LEU B 255      22.378  11.553  -1.503  1.00 59.73           C
ATOM   2016  C   LEU B 255      24.882   8.077  -1.164  1.00 59.73           C
ATOM   2017  O   LEU B 255      24.377   7.337  -0.321  1.00 59.73           O
ATOM   2018  N   VAL B 256      24.857   7.775  -2.474  1.00113.05           N
ATOM   2019  CA  VAL B 256      24.167   6.597  -2.924  1.00113.05           C
ATOM   2020  CB  VAL B 256      23.885   6.616  -4.404  1.00113.05           C
ATOM   2021  CG1 VAL B 256      25.179   6.925  -5.173  1.00113.05           C
ATOM   2022  CG2 VAL B 256      23.227   5.286  -4.787  1.00113.05           C
ATOM   2023  C   VAL B 256      24.898   5.345  -2.541  1.00113.05           C
ATOM   2024  O   VAL B 256      24.276   4.326  -2.242  1.00113.05           O
ATOM   2025  N   LYS B 257      26.242   5.373  -2.599  1.00129.14           N
ATOM   2026  CA  LYS B 257      27.050   4.226  -2.299  1.00129.14           C
ATOM   2027  CB  LYS B 257      28.519   4.443  -2.700  1.00129.14           C
ATOM   2028  CG  LYS B 257      29.312   3.149  -2.888  1.00129.14           C
ATOM   2029  CD  LYS B 257      28.907   2.381  -4.149  1.00129.14           C
ATOM   2030  CE  LYS B 257      29.806   1.183  -4.464  1.00129.14           C
ATOM   2031  NZ  LYS B 257      29.408   0.577  -5.755  1.00129.14           N
ATOM   2032  C   LYS B 257      27.028   3.904  -0.833  1.00129.14           C
ATOM   2033  O   LYS B 257      26.937   2.731  -0.472  1.00129.14           O
ATOM   2034  N   ASN B 258      27.120   4.922   0.059  1.00128.49           N
ATOM   2035  CA  ASN B 258      27.241   4.566   1.450  1.00128.49           C
ATOM   2036  CB  ASN B 258      28.647   4.801   2.027  1.00128.49           C
ATOM   2037  CG  ASN B 258      29.510   3.622   1.595  1.00128.49           C
ATOM   2038  OD1 ASN B 258      29.239   2.975   0.584  1.00128.49           O
ATOM   2039  ND2 ASN B 258      30.565   3.315   2.396  1.00128.49           N
ATOM   2040  C   ASN B 258      26.253   5.222   2.383  1.00128.49           C
ATOM   2041  O   ASN B 258      26.262   4.900   3.570  1.00128.49           O
ATOM   2042  N   GLY B 259      25.352   6.112   1.920  1.00 54.73           N
ATOM   2043  CA  GLY B 259      24.382   6.630   2.857  1.00 54.73           C
ATOM   2044  C   GLY B 259      24.528   8.110   3.078  1.00 54.73           C
ATOM   2045  O   GLY B 259      25.436   8.761   2.564  1.00 54.73           O
ATOM   2046  N   PRO B 260      23.616   8.647   3.867  1.00 77.27           N
ATOM   2047  CA  PRO B 260      23.590  10.060   4.144  1.00 77.27           C
ATOM   2048  CD  PRO B 260      22.312   8.029   4.046  1.00 77.27           C
ATOM   2049  CB  PRO B 260      22.307  10.296   4.938  1.00 77.27           C
ATOM   2050  CG  PRO B 260      21.368   9.177   4.447  1.00 77.27           C
ATOM   2051  C   PRO B 260      24.847  10.465   4.845  1.00 77.27           C
ATOM   2052  O   PRO B 260      25.415   9.651   5.571  1.00 77.27           O
ATOM   2053  N   ILE B 261      25.317  11.707   4.616  1.00148.84           N
ATOM   2054  CA  ILE B 261      26.549  12.139   5.210  1.00148.84           C
ATOM   2055  CB  ILE B 261      27.694  12.211   4.239  1.00148.84           C
ATOM   2056  CG1 ILE B 261      27.433  13.269   3.151  1.00148.84           C
ATOM   2057  CG2 ILE B 261      27.916  10.799   3.675  1.00148.84           C
ATOM   2058  CD1 ILE B 261      26.240  12.953   2.251  1.00148.84           C
ATOM   2059  C   ILE B 261      26.351  13.521   5.746  1.00148.84           C
ATOM   2060  O   ILE B 261      25.441  14.237   5.331  1.00148.84           O
ATOM   2061  N   SER B 262      27.201  13.915   6.717  1.00 43.10           N
ATOM   2062  CA  SER B 262      27.105  15.218   7.316  1.00 43.10           C
ATOM   2063  CB  SER B 262      27.834  15.320   8.667  1.00 43.10           C
ATOM   2064  OG  SER B 262      29.231  15.147   8.484  1.00 43.10           O
ATOM   2065  C   SER B 262      27.709  16.245   6.400  1.00 43.10           C
ATOM   2066  O   SER B 262      28.732  16.006   5.758  1.00 43.10           O
ATOM   2067  N   ILE B 263      27.072  17.434   6.322  1.00101.76           N
ATOM   2068  CA  ILE B 263      27.579  18.521   5.526  1.00101.76           C
ATOM   2069  CB  ILE B 263      26.872  18.713   4.211  1.00101.76           C
ATOM   2070  CG1 ILE B 263      25.396  19.087   4.418  1.00101.76           C
ATOM   2071  CG2 ILE B 263      27.071  17.432   3.384  1.00101.76           C
ATOM   2072  CD1 ILE B 263      24.572  17.989   5.087  1.00101.76           C
ATOM   2073  C   ILE B 263      27.390  19.779   6.321  1.00101.76           C
ATOM   2074  O   ILE B 263      26.631  19.791   7.290  1.00101.76           O
ATOM   2075  N   SER B 264      28.123  20.862   5.974  1.00 57.44           N
ATOM   2076  CA  SER B 264      27.889  22.105   6.660  1.00 57.44           C
ATOM   2077  CB  SER B 264      28.968  22.532   7.672  1.00 57.44           C
ATOM   2078  OG  SER B 264      30.028  23.206   7.015  1.00 57.44           O
ATOM   2079  C   SER B 264      27.796  23.183   5.624  1.00 57.44           C
ATOM   2080  O   SER B 264      28.318  23.042   4.518  1.00 57.44           O
ATOM   2081  N   PHE B 265      27.091  24.286   5.955  1.00176.91           N
ATOM   2082  CA  PHE B 265      26.934  25.367   5.022  1.00176.91           C
ATOM   2083  CB  PHE B 265      25.740  25.182   4.060  1.00176.91           C
ATOM   2084  CG  PHE B 265      24.449  25.221   4.814  1.00176.91           C
ATOM   2085  CD1 PHE B 265      23.965  24.101   5.451  1.00176.91           C
ATOM   2086  CD2 PHE B 265      23.717  26.385   4.888  1.00176.91           C
ATOM   2087  CE1 PHE B 265      22.775  24.140   6.142  1.00176.91           C
ATOM   2088  CE2 PHE B 265      22.526  26.430   5.577  1.00176.91           C
ATOM   2089  CZ  PHE B 265      22.050  25.306   6.205  1.00176.91           C
ATOM   2090  C   PHE B 265      26.728  26.630   5.796  1.00176.91           C
ATOM   2091  O   PHE B 265      26.620  26.617   7.022  1.00176.91           O
ATOM   2092  N   GLU B 266      26.693  27.774   5.084  1.00107.74           N
ATOM   2093  CA  GLU B 266      26.513  29.036   5.746  1.00107.74           C
ATOM   2094  CB  GLU B 266      27.289  30.186   5.080  1.00107.74           C
ATOM   2095  CG  GLU B 266      27.102  31.538   5.772  1.00107.74           C
ATOM   2096  CD  GLU B 266      27.858  31.524   7.092  1.00107.74           C
ATOM   2097  OE1 GLU B 266      28.417  30.452   7.452  1.00107.74           O
ATOM   2098  OE2 GLU B 266      27.887  32.592   7.762  1.00107.74           O
ATOM   2099  C   GLU B 266      25.060  29.394   5.706  1.00107.74           C
ATOM   2100  O   GLU B 266      24.468  29.558   4.639  1.00107.74           O
ATOM   2101  N   VAL B 267      24.447  29.516   6.901  1.00 63.22           N
ATOM   2102  CA  VAL B 267      23.068  29.892   6.997  1.00 63.22           C
ATOM   2103  CB  VAL B 267      22.420  29.465   8.286  1.00 63.22           C
ATOM   2104  CG1 VAL B 267      21.016  30.086   8.363  1.00 63.22           C
ATOM   2105  CG2 VAL B 267      22.410  27.928   8.350  1.00 63.22           C
ATOM   2106  C   VAL B 267      23.004  31.382   6.928  1.00 63.22           C
ATOM   2107  O   VAL B 267      23.816  32.081   7.533  1.00 63.22           O
ATOM   2108  N   TYR B 268      22.013  31.903   6.180  1.00 63.75           N
ATOM   2109  CA  TYR B 268      21.830  33.318   6.032  1.00 63.75           C
ATOM   2110  CB  TYR B 268      21.932  33.831   4.583  1.00 63.75           C
ATOM   2111  CG  TYR B 268      23.352  33.767   4.128  1.00 63.75           C
ATOM   2112  CD1 TYR B 268      24.238  34.759   4.483  1.00 63.75           C
ATOM   2113  CD2 TYR B 268      23.797  32.731   3.338  1.00 63.75           C
ATOM   2114  CE1 TYR B 268      25.548  34.716   4.066  1.00 63.75           C
ATOM   2115  CE2 TYR B 268      25.106  32.683   2.917  1.00 63.75           C
ATOM   2116  CZ  TYR B 268      25.984  33.675   3.282  1.00 63.75           C
ATOM   2117  OH  TYR B 268      27.327  33.627   2.852  1.00 63.75           O
ATOM   2118  C   TYR B 268      20.439  33.610   6.496  1.00 63.75           C
ATOM   2119  O   TYR B 268      19.619  32.705   6.635  1.00 63.75           O
ATOM   2120  N   GLY B 269      20.141  34.899   6.742  1.00 24.80           N
ATOM   2121  CA  GLY B 269      18.877  35.302   7.287  1.00 24.80           C
ATOM   2122  C   GLY B 269      17.767  34.874   6.380  1.00 24.80           C
ATOM   2123  O   GLY B 269      16.710  34.456   6.848  1.00 24.80           O
ATOM   2124  N   ASP B 270      17.968  34.961   5.054  1.00 54.91           N
ATOM   2125  CA  ASP B 270      16.909  34.618   4.152  1.00 54.91           C
ATOM   2126  CB  ASP B 270      17.229  34.882   2.663  1.00 54.91           C
ATOM   2127  CG  ASP B 270      18.385  34.016   2.183  1.00 54.91           C
ATOM   2128  OD1 ASP B 270      19.179  33.536   3.034  1.00 54.91           O
ATOM   2129  OD2 ASP B 270      18.492  33.833   0.940  1.00 54.91           O
ATOM   2130  C   ASP B 270      16.567  33.172   4.342  1.00 54.91           C
ATOM   2131  O   ASP B 270      15.423  32.768   4.147  1.00 54.91           O
ATOM   2132  N   PHE B 271      17.564  32.357   4.725  1.00124.18           N
ATOM   2133  CA  PHE B 271      17.413  30.944   4.931  1.00124.18           C
ATOM   2134  CB  PHE B 271      18.769  30.256   5.192  1.00124.18           C
ATOM   2135  CG  PHE B 271      18.592  28.774   5.267  1.00124.18           C
ATOM   2136  CD1 PHE B 271      18.626  28.007   4.124  1.00124.18           C
ATOM   2137  CD2 PHE B 271      18.396  28.148   6.476  1.00124.18           C
ATOM   2138  CE1 PHE B 271      18.467  26.641   4.185  1.00124.18           C
ATOM   2139  CE2 PHE B 271      18.238  26.783   6.543  1.00124.18           C
ATOM   2140  CZ  PHE B 271      18.273  26.025   5.398  1.00124.18           C
ATOM   2141  C   PHE B 271      16.501  30.702   6.098  1.00124.18           C
ATOM   2142  O   PHE B 271      15.717  29.754   6.094  1.00124.18           O
ATOM   2143  N   LYS B 272      16.564  31.559   7.134  1.00121.53           N
ATOM   2144  CA  LYS B 272      15.785  31.312   8.316  1.00121.53           C
ATOM   2145  CB  LYS B 272      15.958  32.384   9.403  1.00121.53           C
ATOM   2146  CG  LYS B 272      15.217  32.024  10.692  1.00121.53           C
ATOM   2147  CD  LYS B 272      15.763  30.762  11.363  1.00121.53           C
ATOM   2148  CE  LYS B 272      15.023  30.370  12.644  1.00121.53           C
ATOM   2149  NZ  LYS B 272      15.539  29.077  13.148  1.00121.53           N
ATOM   2150  C   LYS B 272      14.325  31.245   7.967  1.00121.53           C
ATOM   2151  O   LYS B 272      13.590  30.413   8.493  1.00121.53           O
ATOM   2152  N   HIS B 273      13.880  32.133   7.066  1.00121.80           N
ATOM   2153  CA  HIS B 273      12.522  32.299   6.625  1.00121.80           C
ATOM   2154  ND1 HIS B 273      12.257  35.196   7.896  0.00121.80           N
ATOM   2155  CG  HIS B 273      12.838  34.774   6.724  0.00121.80           C
ATOM   2156  CB  HIS B 273      12.328  33.635   5.893  1.00121.80           C
ATOM   2157  NE2 HIS B 273      14.041  36.483   7.574  0.00121.80           N
ATOM   2158  CD2 HIS B 273      13.927  35.572   6.540  0.00121.80           C
ATOM   2159  CE1 HIS B 273      13.016  36.220   8.364  0.00121.80           C
ATOM   2160  C   HIS B 273      12.068  31.193   5.713  1.00121.80           C
ATOM   2161  O   HIS B 273      10.881  31.106   5.417  1.00121.80           O
ATOM   2162  N   TYR B 274      12.990  30.371   5.179  1.00120.68           N
ATOM   2163  CA  TYR B 274      12.705  29.370   4.175  1.00120.68           C
ATOM   2164  CB  TYR B 274      13.950  28.491   3.929  1.00120.68           C
ATOM   2165  CG  TYR B 274      13.636  27.278   3.122  1.00120.68           C
ATOM   2166  CD1 TYR B 274      13.202  26.130   3.745  1.00120.68           C
ATOM   2167  CD2 TYR B 274      13.795  27.274   1.756  1.00120.68           C
ATOM   2168  CE1 TYR B 274      12.919  24.997   3.017  1.00120.68           C
ATOM   2169  CE2 TYR B 274      13.514  26.144   1.023  1.00120.68           C
ATOM   2170  CZ  TYR B 274      13.077  25.003   1.652  1.00120.68           C
ATOM   2171  OH  TYR B 274      12.790  23.842   0.902  1.00120.68           O
ATOM   2172  C   TYR B 274      11.535  28.492   4.526  1.00120.68           C
ATOM   2173  O   TYR B 274      11.524  27.816   5.556  1.00120.68           O
ATOM   2174  N   LYS B 275      10.455  28.596   3.709  1.00119.93           N
ATOM   2175  CA  LYS B 275       9.295  27.741   3.774  1.00119.93           C
ATOM   2176  CB  LYS B 275       8.019  28.421   3.251  1.00119.93           C
ATOM   2177  CG  LYS B 275       7.521  29.569   4.129  1.00119.93           C
ATOM   2178  CD  LYS B 275       8.418  30.807   4.094  1.00119.93           C
ATOM   2179  CE  LYS B 275       7.894  31.954   4.959  1.00119.93           C
ATOM   2180  NZ  LYS B 275       8.800  33.119   4.863  0.00119.93           N
ATOM   2181  C   LYS B 275       9.448  26.477   2.976  1.00119.93           C
ATOM   2182  O   LYS B 275       9.226  25.377   3.483  1.00119.93           O
ATOM   2183  N   GLY B 276       9.850  26.614   1.687  1.00 38.82           N
ATOM   2184  CA  GLY B 276       9.899  25.472   0.812  1.00 38.82           C
ATOM   2185  C   GLY B 276      10.531  25.869  -0.491  1.00 38.82           C
ATOM   2186  O   GLY B 276      10.859  27.033  -0.714  1.00 38.82           O
ATOM   2187  N   GLY B 277      10.696  24.888  -1.405  1.00 24.79           N
ATOM   2188  CA  GLY B 277      11.296  25.151  -2.683  1.00 24.79           C
ATOM   2189  C   GLY B 277      12.763  24.855  -2.619  1.00 24.79           C
ATOM   2190  O   GLY B 277      13.246  24.199  -1.696  1.00 24.79           O
ATOM   2191  N   ILE B 278      13.510  25.324  -3.640  1.00 49.81           N
ATOM   2192  CA  ILE B 278      14.922  25.077  -3.686  1.00 49.81           C
ATOM   2193  CB  ILE B 278      15.394  24.652  -5.044  1.00 49.81           C
ATOM   2194  CG1 ILE B 278      14.700  23.338  -5.444  1.00 49.81           C
ATOM   2195  CG2 ILE B 278      16.929  24.554  -5.016  1.00 49.81           C
ATOM   2196  CD1 ILE B 278      14.864  22.975  -6.920  1.00 49.81           C
ATOM   2197  C   ILE B 278      15.605  26.361  -3.327  1.00 49.81           C
ATOM   2198  O   ILE B 278      15.577  27.333  -4.080  1.00 49.81           O
ATOM   2199  N   TYR B 279      16.266  26.363  -2.154  1.00187.98           N
ATOM   2200  CA  TYR B 279      16.908  27.504  -1.560  1.00187.98           C
ATOM   2201  CB  TYR B 279      17.317  27.243  -0.100  1.00187.98           C
ATOM   2202  CG  TYR B 279      18.161  28.366   0.398  1.00187.98           C
ATOM   2203  CD1 TYR B 279      17.588  29.466   0.993  1.00187.98           C
ATOM   2204  CD2 TYR B 279      19.532  28.316   0.268  1.00187.98           C
ATOM   2205  CE1 TYR B 279      18.371  30.496   1.457  1.00187.98           C
ATOM   2206  CE2 TYR B 279      20.320  29.343   0.731  1.00187.98           C
ATOM   2207  CZ  TYR B 279      19.737  30.434   1.329  1.00187.98           C
ATOM   2208  OH  TYR B 279      20.535  31.491   1.811  1.00187.98           O
ATOM   2209  C   TYR B 279      18.132  27.915  -2.319  1.00187.98           C
ATOM   2210  O   TYR B 279      18.869  27.077  -2.838  1.00187.98           O
ATOM   2211  N   GLN B 280      18.346  29.249  -2.423  1.00139.70           N
ATOM   2212  CA  GLN B 280      19.484  29.785  -3.116  1.00139.70           C
ATOM   2213  CB  GLN B 280      19.231  29.920  -4.630  1.00139.70           C
ATOM   2214  CG  GLN B 280      20.279  30.746  -5.378  1.00139.70           C
ATOM   2215  CD  GLN B 280      21.567  29.952  -5.463  1.00139.70           C
ATOM   2216  OE1 GLN B 280      22.658  30.511  -5.377  1.00139.70           O
ATOM   2217  NE2 GLN B 280      21.446  28.611  -5.625  1.00139.70           N
ATOM   2218  C   GLN B 280      19.824  31.169  -2.614  1.00139.70           C
ATOM   2219  O   GLN B 280      18.979  31.888  -2.084  1.00139.70           O
ATOM   2220  N   HIS B 281      21.123  31.527  -2.761  1.00229.45           N
ATOM   2221  CA  HIS B 281      21.748  32.824  -2.597  1.00229.45           C
ATOM   2222  ND1 HIS B 281      19.644  35.381  -2.113  0.00229.45           N
ATOM   2223  CG  HIS B 281      19.837  34.455  -3.113  0.00229.45           C
ATOM   2224  CB  HIS B 281      21.182  33.926  -3.517  1.00229.45           C
ATOM   2225  NE2 HIS B 281      17.636  34.924  -2.950  0.00229.45           N
ATOM   2226  CD2 HIS B 281      18.599  34.186  -3.614  0.00229.45           C
ATOM   2227  CE1 HIS B 281      18.310  35.626  -2.058  0.00229.45           C
ATOM   2228  C   HIS B 281      21.848  33.377  -1.209  1.00229.45           C
ATOM   2229  O   HIS B 281      21.326  32.818  -0.248  1.00229.45           O
ATOM   2230  N   THR B 282      22.662  34.466  -1.122  1.00125.09           N
ATOM   2231  CA  THR B 282      22.930  35.353  -0.013  1.00125.09           C
ATOM   2232  CB  THR B 282      22.214  34.969   1.274  1.00125.09           C
ATOM   2233  OG1 THR B 282      20.813  34.964   1.043  1.00125.09           O
ATOM   2234  CG2 THR B 282      22.471  35.997   2.392  1.00125.09           C
ATOM   2235  C   THR B 282      24.435  35.436   0.122  1.00125.09           C
ATOM   2236  O   THR B 282      25.168  34.873  -0.690  1.00125.09           O
ATOM   2237  N   GLY B 283      24.938  36.218   1.098  1.00 55.21           N
ATOM   2238  CA  GLY B 283      26.326  36.273   1.468  1.00 55.21           C
ATOM   2239  C   GLY B 283      27.216  36.726   0.361  1.00 55.21           C
ATOM   2240  O   GLY B 283      26.941  37.674  -0.375  1.00 55.21           O
ATOM   2241  N   LEU B 284      28.378  36.052   0.297  1.00 95.66           N
ATOM   2242  CA  LEU B 284      29.412  36.337  -0.643  1.00 95.66           C
ATOM   2243  CB  LEU B 284      29.894  37.797  -0.564  1.00 95.66           C
ATOM   2244  CG  LEU B 284      30.976  38.168  -1.595  0.00 95.66           C
ATOM   2245  CD1 LEU B 284      30.425  38.110  -3.030  0.00 95.66           C
ATOM   2246  CD2 LEU B 284      31.620  39.523  -1.260  0.00 95.66           C
ATOM   2247  C   LEU B 284      30.532  35.451  -0.215  1.00 95.66           C
ATOM   2248  O   LEU B 284      30.616  34.284  -0.596  1.00 95.66           O
ATOM   2249  N   GLY B 285      31.438  36.004   0.609  1.00 24.26           N
ATOM   2250  CA  GLY B 285      32.529  35.220   1.096  1.00 24.26           C
ATOM   2251  C   GLY B 285      32.329  35.008   2.590  1.00 24.26           C
ATOM   2252  O   GLY B 285      33.282  35.301   3.361  1.00 24.26           O
ATOM   2253  OXT GLY B 285      31.223  34.546   2.979  1.00 24.26           O
TER    2254      GLY B 285
ATOM   2255  N   ASP C 286      46.246  28.083  -5.002  1.00144.86           N
ATOM   2256  CA  ASP C 286      47.039  29.291  -5.329  1.00144.86           C
ATOM   2257  CB  ASP C 286      46.520  30.020  -6.583  1.00144.86           C
ATOM   2258  CG  ASP C 286      47.681  30.920  -6.988  0.00144.86           C
ATOM   2259  OD1 ASP C 286      48.826  30.430  -6.788  0.00144.86           O
ATOM   2260  OD2 ASP C 286      47.474  32.054  -7.507  0.00144.86           O
ATOM   2261  C   ASP C 286      47.018  30.326  -4.256  1.00144.86           C
ATOM   2262  O   ASP C 286      46.533  31.431  -4.489  1.00144.86           O
ATOM   2263  N   SER C 287      47.540  30.024  -3.054  1.00136.09           N
ATOM   2264  CA  SER C 287      48.057  28.727  -2.747  1.00136.09           C
ATOM   2265  CB  SER C 287      49.170  28.770  -1.676  1.00136.09           C
ATOM   2266  OG  SER C 287      50.256  29.563  -2.135  1.00136.09           O
ATOM   2267  C   SER C 287      46.907  27.977  -2.151  1.00136.09           C
ATOM   2268  O   SER C 287      45.937  28.558  -1.676  1.00136.09           O
ATOM   2269  N   TYR C 288      47.053  26.649  -2.110  1.00236.83           N
ATOM   2270  CA  TYR C 288      46.096  25.721  -1.599  1.00236.83           C
ATOM   2271  CB  TYR C 288      46.929  24.501  -1.292  1.00236.83           C
ATOM   2272  CG  TYR C 288      46.227  23.228  -1.356  1.00236.83           C
ATOM   2273  CD1 TYR C 288      46.146  22.676  -2.599  1.00236.83           C
ATOM   2274  CD2 TYR C 288      45.701  22.610  -0.248  1.00236.83           C
ATOM   2275  CE1 TYR C 288      45.552  21.468  -2.749  1.00236.83           C
ATOM   2276  CE2 TYR C 288      45.099  21.386  -0.406  1.00236.83           C
ATOM   2277  CZ  TYR C 288      45.046  20.837  -1.659  1.00236.83           C
ATOM   2278  OH  TYR C 288      44.469  19.590  -1.879  1.00236.83           O
ATOM   2279  C   TYR C 288      45.679  26.231  -0.257  1.00236.83           C
ATOM   2280  O   TYR C 288      46.509  26.298   0.646  1.00236.83           O
ATOM   2281  N   ASN C 289      44.400  26.632  -0.105  1.00104.42           N
ATOM   2282  CA  ASN C 289      43.881  27.037   1.172  1.00104.42           C
ATOM   2283  CB  ASN C 289      43.966  28.552   1.470  1.00104.42           C
ATOM   2284  CG  ASN C 289      45.302  28.885   2.120  1.00104.42           C
ATOM   2285  OD1 ASN C 289      45.600  28.425   3.222  1.00104.42           O
ATOM   2286  ND2 ASN C 289      46.120  29.727   1.433  1.00104.42           N
ATOM   2287  C   ASN C 289      42.426  26.707   1.178  1.00104.42           C
ATOM   2288  O   ASN C 289      41.599  27.550   0.831  1.00104.42           O
ATOM   2289  N   PRO C 290      42.082  25.510   1.569  1.00214.17           N
ATOM   2290  CA  PRO C 290      40.682  25.192   1.655  1.00214.17           C
ATOM   2291  CD  PRO C 290      42.887  24.351   1.212  1.00214.17           C
ATOM   2292  CB  PRO C 290      40.614  23.669   1.755  1.00214.17           C
ATOM   2293  CG  PRO C 290      41.888  23.195   1.033  1.00214.17           C
ATOM   2294  C   PRO C 290      40.072  25.902   2.825  1.00214.17           C
ATOM   2295  O   PRO C 290      40.591  25.768   3.933  1.00214.17           O
ATOM   2296  N   TRP C 291      38.951  26.624   2.626  1.00172.04           N
ATOM   2297  CA  TRP C 291      38.409  27.334   3.743  1.00172.04           C
ATOM   2298  CB  TRP C 291      39.448  28.389   4.167  1.00172.04           C
ATOM   2299  CG  TRP C 291      39.227  29.256   5.375  1.00172.04           C
ATOM   2300  CD2 TRP C 291      38.808  30.629   5.325  1.00172.04           C
ATOM   2301  CD1 TRP C 291      39.479  28.976   6.683  1.00172.04           C
ATOM   2302  NE1 TRP C 291      39.253  30.091   7.450  1.00172.04           N
ATOM   2303  CE2 TRP C 291      38.841  31.115   6.630  1.00172.04           C
ATOM   2304  CE3 TRP C 291      38.440  31.423   4.280  1.00172.04           C
ATOM   2305  CZ2 TRP C 291      38.508  32.407   6.913  1.00172.04           C
ATOM   2306  CZ3 TRP C 291      38.094  32.724   4.566  1.00172.04           C
ATOM   2307  CH2 TRP C 291      38.129  33.206   5.859  1.00172.04           C
ATOM   2308  C   TRP C 291      37.185  28.033   3.251  1.00172.04           C
ATOM   2309  O   TRP C 291      37.278  28.972   2.460  1.00172.04           O
ATOM   2310  N   GLN C 292      35.997  27.588   3.703  1.00 85.56           N
ATOM   2311  CA  GLN C 292      34.805  28.294   3.346  1.00 85.56           C
ATOM   2312  CB  GLN C 292      33.967  27.657   2.227  1.00 85.56           C
ATOM   2313  CG  GLN C 292      34.689  27.762   0.881  1.00 85.56           C
ATOM   2314  CD  GLN C 292      33.696  27.554  -0.252  1.00 85.56           C
ATOM   2315  OE1 GLN C 292      34.062  27.624  -1.424  1.00 85.56           O
ATOM   2316  NE2 GLN C 292      32.405  27.310   0.097  1.00 85.56           N
ATOM   2317  C   GLN C 292      33.996  28.405   4.590  1.00 85.56           C
ATOM   2318  O   GLN C 292      33.796  27.434   5.317  1.00 85.56           O
ATOM   2319  N   ILE C 293      33.502  29.622   4.858  1.00146.68           N
ATOM   2320  CA  ILE C 293      32.791  29.887   6.070  1.00146.68           C
ATOM   2321  CB  ILE C 293      32.449  31.335   6.248  1.00146.68           C
ATOM   2322  CG1 ILE C 293      31.805  31.571   7.624  1.00146.68           C
ATOM   2323  CG2 ILE C 293      31.563  31.750   5.061  1.00146.68           C
ATOM   2324  CD1 ILE C 293      32.752  31.325   8.797  1.00146.68           C
ATOM   2325  C   ILE C 293      31.509  29.124   6.090  1.00146.68           C
ATOM   2326  O   ILE C 293      30.750  29.119   5.121  1.00146.68           O
ATOM   2327  N   THR C 294      31.265  28.432   7.220  1.00 63.14           N
ATOM   2328  CA  THR C 294      30.053  27.694   7.428  1.00 63.14           C
ATOM   2329  CB  THR C 294      30.249  26.211   7.324  1.00 63.14           C
ATOM   2330  OG1 THR C 294      31.177  25.774   8.306  1.00 63.14           O
ATOM   2331  CG2 THR C 294      30.773  25.880   5.917  1.00 63.14           C
ATOM   2332  C   THR C 294      29.608  27.983   8.832  1.00 63.14           C
ATOM   2333  O   THR C 294      30.381  28.505   9.634  1.00 63.14           O
ATOM   2334  N   ASN C 295      28.327  27.710   9.167  1.00130.75           N
ATOM   2335  CA  ASN C 295      27.944  27.932  10.533  1.00130.75           C
ATOM   2336  CB  ASN C 295      27.419  29.356  10.795  1.00130.75           C
ATOM   2337  CG  ASN C 295      26.154  29.586   9.984  1.00130.75           C
ATOM   2338  OD1 ASN C 295      25.766  28.760   9.159  1.00130.75           O
ATOM   2339  ND2 ASN C 295      25.496  30.753  10.215  1.00130.75           N
ATOM   2340  C   ASN C 295      26.870  26.965  10.940  1.00130.75           C
ATOM   2341  O   ASN C 295      26.325  27.088  12.037  1.00130.75           O
ATOM   2342  N   HIS C 296      26.542  25.959  10.100  1.00 96.03           N
ATOM   2343  CA  HIS C 296      25.487  25.065  10.498  1.00 96.03           C
ATOM   2344  ND1 HIS C 296      21.999  24.197   9.912  1.00 96.03           N
ATOM   2345  CG  HIS C 296      22.946  24.863  10.656  1.00 96.03           C
ATOM   2346  CB  HIS C 296      24.108  25.603  10.072  1.00 96.03           C
ATOM   2347  NE2 HIS C 296      21.427  23.944  12.046  1.00 96.03           N
ATOM   2348  CD2 HIS C 296      22.583  24.698  11.957  1.00 96.03           C
ATOM   2349  CE1 HIS C 296      21.115  23.667  10.794  1.00 96.03           C
ATOM   2350  C   HIS C 296      25.715  23.712   9.876  1.00 96.03           C
ATOM   2351  O   HIS C 296      25.934  23.600   8.671  1.00 96.03           O
ATOM   2352  N   ALA C 297      25.649  22.634  10.691  1.00 47.89           N
ATOM   2353  CA  ALA C 297      25.894  21.305  10.186  1.00 47.89           C
ATOM   2354  CB  ALA C 297      26.800  20.460  11.099  1.00 47.89           C
ATOM   2355  C   ALA C 297      24.584  20.577  10.053  1.00 47.89           C
ATOM   2356  O   ALA C 297      23.734  20.656  10.938  1.00 47.89           O
ATOM   2357  N   VAL C 298      24.402  19.833   8.933  1.00 67.45           N
ATOM   2358  CA  VAL C 298      23.170  19.133   8.653  1.00 67.45           C
ATOM   2359  CB  VAL C 298      22.240  19.918   7.773  1.00 67.45           C
ATOM   2360  CG1 VAL C 298      21.757  21.153   8.554  1.00 67.45           C
ATOM   2361  CG2 VAL C 298      22.983  20.274   6.473  1.00 67.45           C
ATOM   2362  C   VAL C 298      23.459  17.816   7.969  1.00 67.45           C
ATOM   2363  O   VAL C 298      24.618  17.448   7.780  1.00 67.45           O
ATOM   2364  N   LEU C 299      22.390  17.054   7.608  1.00140.71           N
ATOM   2365  CA  LEU C 299      22.530  15.733   7.031  1.00140.71           C
ATOM   2366  CB  LEU C 299      21.841  14.680   7.935  1.00140.71           C
ATOM   2367  CG  LEU C 299      21.913  13.201   7.508  1.00140.71           C
ATOM   2368  CD1 LEU C 299      20.924  12.876   6.381  1.00140.71           C
ATOM   2369  CD2 LEU C 299      23.358  12.787   7.182  1.00140.71           C
ATOM   2370  C   LEU C 299      21.967  15.684   5.623  1.00140.71           C
ATOM   2371  O   LEU C 299      20.792  15.960   5.388  1.00140.71           O
ATOM   2372  N   LEU C 300      22.811  15.295   4.637  1.00 84.01           N
ATOM   2373  CA  LEU C 300      22.417  15.210   3.249  1.00 84.01           C
ATOM   2374  CB  LEU C 300      23.620  15.319   2.297  1.00 84.01           C
ATOM   2375  CG  LEU C 300      23.250  15.236   0.807  1.00 84.01           C
ATOM   2376  CD1 LEU C 300      22.421  16.457   0.375  1.00 84.01           C
ATOM   2377  CD2 LEU C 300      24.497  15.018  -0.065  1.00 84.01           C
ATOM   2378  C   LEU C 300      21.796  13.854   3.030  1.00 84.01           C
ATOM   2379  O   LEU C 300      22.406  12.831   3.328  1.00 84.01           O
ATOM   2380  N   VAL C 301      20.491  13.833   2.678  1.00123.94           N
ATOM   2381  CA  VAL C 301      19.707  12.652   2.396  1.00123.94           C
ATOM   2382  CB  VAL C 301      18.351  12.727   3.027  1.00123.94           C
ATOM   2383  CG1 VAL C 301      18.553  12.789   4.551  1.00123.94           C
ATOM   2384  CG2 VAL C 301      17.589  13.936   2.457  1.00123.94           C
ATOM   2385  C   VAL C 301      19.541  12.257   0.947  1.00123.94           C
ATOM   2386  O   VAL C 301      19.224  11.098   0.676  1.00123.94           O
ATOM   2387  N   GLY C 302      19.632  13.199  -0.023  1.00 46.89           N
ATOM   2388  CA  GLY C 302      19.343  12.806  -1.387  1.00 46.89           C
ATOM   2389  C   GLY C 302      19.561  13.949  -2.347  1.00 46.89           C
ATOM   2390  O   GLY C 302      20.050  15.012  -1.969  1.00 46.89           O
ATOM   2391  N   TYR C 303      19.238  13.729  -3.648  1.00 74.79           N
ATOM   2392  CA  TYR C 303      19.390  14.749  -4.658  1.00 74.79           C
ATOM   2393  CB  TYR C 303      20.779  14.753  -5.339  1.00 74.79           C
ATOM   2394  CG  TYR C 303      21.020  13.429  -5.989  1.00 74.79           C
ATOM   2395  CD1 TYR C 303      20.571  13.172  -7.265  1.00 74.79           C
ATOM   2396  CD2 TYR C 303      21.706  12.441  -5.318  1.00 74.79           C
ATOM   2397  CE1 TYR C 303      20.799  11.949  -7.855  1.00 74.79           C
ATOM   2398  CE2 TYR C 303      21.936  11.217  -5.901  1.00 74.79           C
ATOM   2399  CZ  TYR C 303      21.481  10.968  -7.172  1.00 74.79           C
ATOM   2400  OH  TYR C 303      21.717   9.712  -7.771  1.00 74.79           O
ATOM   2401  C   TYR C 303      18.353  14.568  -5.730  1.00 74.79           C
ATOM   2402  O   TYR C 303      17.760  13.499  -5.867  1.00 74.79           O
ATOM   2403  N   GLY C 304      18.110  15.627  -6.535  1.00 24.64           N
ATOM   2404  CA  GLY C 304      17.137  15.527  -7.590  1.00 24.64           C
ATOM   2405  C   GLY C 304      17.296  16.704  -8.499  1.00 24.64           C
ATOM   2406  O   GLY C 304      18.217  17.504  -8.343  1.00 24.64           O
ATOM   2407  N   THR C 305      16.411  16.808  -9.514  1.00 44.56           N
ATOM   2408  CA  THR C 305      16.448  17.929 -10.408  1.00 44.56           C
ATOM   2409  CB  THR C 305      17.034  17.597 -11.749  1.00 44.56           C
ATOM   2410  OG1 THR C 305      18.352  17.090 -11.593  1.00 44.56           O
ATOM   2411  CG2 THR C 305      17.060  18.874 -12.605  1.00 44.56           C
ATOM   2412  C   THR C 305      15.036  18.380 -10.624  1.00 44.56           C
ATOM   2413  O   THR C 305      14.145  17.567 -10.870  1.00 44.56           O
ATOM   2414  N   ASP C 306      14.789  19.701 -10.524  1.00 54.63           N
ATOM   2415  CA  ASP C 306      13.462  20.200 -10.741  1.00 54.63           C
ATOM   2416  CB  ASP C 306      13.316  21.682 -10.350  1.00 54.63           C
ATOM   2417  CG  ASP C 306      11.840  22.049 -10.272  1.00 54.63           C
ATOM   2418  OD1 ASP C 306      11.091  21.737 -11.235  1.00 54.63           O
ATOM   2419  OD2 ASP C 306      11.440  22.642  -9.235  1.00 54.63           O
ATOM   2420  C   ASP C 306      13.196  20.040 -12.204  1.00 54.63           C
ATOM   2421  O   ASP C 306      13.973  20.496 -13.039  1.00 54.63           O
ATOM   2422  N   GLN C 307      12.084  19.375 -12.565  1.00127.38           N
ATOM   2423  CA  GLN C 307      11.848  19.129 -13.958  1.00127.38           C
ATOM   2424  CB  GLN C 307      10.608  18.252 -14.206  1.00127.38           C
ATOM   2425  CG  GLN C 307      10.327  18.003 -15.689  1.00127.38           C
ATOM   2426  CD  GLN C 307      11.491  17.217 -16.274  1.00127.38           C
ATOM   2427  OE1 GLN C 307      11.892  17.439 -17.415  1.00127.38           O
ATOM   2428  NE2 GLN C 307      12.045  16.265 -15.476  1.00127.38           N
ATOM   2429  C   GLN C 307      11.641  20.410 -14.704  1.00127.38           C
ATOM   2430  O   GLN C 307      12.264  20.633 -15.741  1.00127.38           O
ATOM   2431  N   LYS C 308      10.758  21.293 -14.201  1.00114.23           N
ATOM   2432  CA  LYS C 308      10.472  22.485 -14.946  1.00114.23           C
ATOM   2433  CB  LYS C 308       9.262  23.263 -14.404  1.00114.23           C
ATOM   2434  CG  LYS C 308       8.873  24.431 -15.312  1.00114.23           C
ATOM   2435  CD  LYS C 308       8.404  23.977 -16.696  1.00114.23           C
ATOM   2436  CE  LYS C 308       8.113  25.127 -17.661  1.00114.23           C
ATOM   2437  NZ  LYS C 308       7.860  24.593 -19.018  1.00114.23           N
ATOM   2438  C   LYS C 308      11.637  23.425 -14.971  1.00114.23           C
ATOM   2439  O   LYS C 308      12.078  23.846 -16.039  1.00114.23           O
ATOM   2440  N   SER C 309      12.173  23.772 -13.784  1.00 85.76           N
ATOM   2441  CA  SER C 309      13.242  24.730 -13.705  1.00 85.76           C
ATOM   2442  CB  SER C 309      13.479  25.257 -12.277  1.00 85.76           C
ATOM   2443  OG  SER C 309      13.848  24.202 -11.403  1.00 85.76           O
ATOM   2444  C   SER C 309      14.507  24.127 -14.224  1.00 85.76           C
ATOM   2445  O   SER C 309      15.321  24.806 -14.847  1.00 85.76           O
ATOM   2446  N   GLY C 310      14.712  22.824 -13.978  1.00 22.40           N
ATOM   2447  CA  GLY C 310      15.889  22.174 -14.473  1.00 22.40           C
ATOM   2448  C   GLY C 310      17.024  22.391 -13.518  1.00 22.40           C
ATOM   2449  O   GLY C 310      18.162  22.031 -13.817  1.00 22.40           O
ATOM   2450  N   LYS C 311      16.764  22.976 -12.331  1.00136.40           N
ATOM   2451  CA  LYS C 311      17.872  23.201 -11.445  1.00136.40           C
ATOM   2452  CB  LYS C 311      17.765  24.476 -10.587  1.00136.40           C
ATOM   2453  CG  LYS C 311      16.616  24.484  -9.579  1.00136.40           C
ATOM   2454  CD  LYS C 311      16.763  25.574  -8.512  1.00136.40           C
ATOM   2455  CE  LYS C 311      17.087  26.959  -9.077  1.00136.40           C
ATOM   2456  NZ  LYS C 311      15.909  27.507  -9.786  1.00136.40           N
ATOM   2457  C   LYS C 311      18.033  22.026 -10.529  1.00136.40           C
ATOM   2458  O   LYS C 311      17.061  21.471 -10.017  1.00136.40           O
ATOM   2459  N   ASP C 312      19.302  21.613 -10.319  1.00 61.55           N
ATOM   2460  CA  ASP C 312      19.627  20.488  -9.486  1.00 61.55           C
ATOM   2461  CB  ASP C 312      21.074  19.993  -9.672  1.00 61.55           C
ATOM   2462  CG  ASP C 312      21.242  19.460 -11.088  1.00 61.55           C
ATOM   2463  OD1 ASP C 312      20.310  18.772 -11.581  1.00 61.55           O
ATOM   2464  OD2 ASP C 312      22.315  19.731 -11.692  1.00 61.55           O
ATOM   2465  C   ASP C 312      19.516  20.911  -8.055  1.00 61.55           C
ATOM   2466  O   ASP C 312      19.707  22.081  -7.727  1.00 61.55           O
ATOM   2467  N   TYR C 313      19.190  19.956  -7.158  1.00 67.37           N
ATOM   2468  CA  TYR C 313      19.097  20.297  -5.768  1.00 67.37           C
ATOM   2469  CB  TYR C 313      17.685  20.737  -5.333  1.00 67.37           C
ATOM   2470  CG  TYR C 313      16.704  19.659  -5.654  1.00 67.37           C
ATOM   2471  CD1 TYR C 313      16.556  18.568  -4.829  1.00 67.37           C
ATOM   2472  CD2 TYR C 313      15.917  19.751  -6.780  1.00 67.37           C
ATOM   2473  CE1 TYR C 313      15.645  17.582  -5.127  1.00 67.37           C
ATOM   2474  CE2 TYR C 313      15.004  18.768  -7.084  1.00 67.37           C
ATOM   2475  CZ  TYR C 313      14.867  17.681  -6.255  1.00 67.37           C
ATOM   2476  OH  TYR C 313      13.931  16.670  -6.562  1.00 67.37           O
ATOM   2477  C   TYR C 313      19.520  19.142  -4.911  1.00 67.37           C
ATOM   2478  O   TYR C 313      19.605  18.001  -5.365  1.00 67.37           O
ATOM   2479  N   TRP C 314      19.824  19.441  -3.629  1.00 96.58           N
ATOM   2480  CA  TRP C 314      20.173  18.442  -2.658  1.00 96.58           C
ATOM   2481  CB  TRP C 314      21.401  18.798  -1.796  1.00 96.58           C
ATOM   2482  CG  TRP C 314      22.721  18.922  -2.527  1.00 96.58           C
ATOM   2483  CD2 TRP C 314      23.463  17.813  -3.056  1.00 96.58           C
ATOM   2484  CD1 TRP C 314      23.444  20.044  -2.819  1.00 96.58           C
ATOM   2485  NE1 TRP C 314      24.594  19.701  -3.490  1.00 96.58           N
ATOM   2486  CE2 TRP C 314      24.617  18.331  -3.644  1.00 96.58           C
ATOM   2487  CE3 TRP C 314      23.202  16.472  -3.053  1.00 96.58           C
ATOM   2488  CZ2 TRP C 314      25.532  17.511  -4.240  1.00 96.58           C
ATOM   2489  CZ3 TRP C 314      24.128  15.648  -3.654  1.00 96.58           C
ATOM   2490  CH2 TRP C 314      25.270  16.158  -4.234  1.00 96.58           C
ATOM   2491  C   TRP C 314      19.009  18.410  -1.714  1.00 96.58           C
ATOM   2492  O   TRP C 314      18.318  19.413  -1.548  1.00 96.58           O
ATOM   2493  N   ILE C 315      18.741  17.244  -1.094  1.00 59.26           N
ATOM   2494  CA  ILE C 315      17.667  17.142  -0.148  1.00 59.26           C
ATOM   2495  CB  ILE C 315      16.821  15.918  -0.342  1.00 59.26           C
ATOM   2496  CG1 ILE C 315      16.170  15.936  -1.737  1.00 59.26           C
ATOM   2497  CG2 ILE C 315      15.799  15.838   0.806  1.00 59.26           C
ATOM   2498  CD1 ILE C 315      15.532  14.604  -2.127  1.00 59.26           C
ATOM   2499  C   ILE C 315      18.345  17.022   1.187  1.00 59.26           C
ATOM   2500  O   ILE C 315      19.095  16.073   1.420  1.00 59.26           O
ATOM   2501  N   VAL C 316      18.096  17.995   2.104  1.00 55.22           N
ATOM   2502  CA  VAL C 316      18.820  17.991   3.352  1.00 55.22           C
ATOM   2503  CB  VAL C 316      19.691  19.203   3.506  1.00 55.22           C
ATOM   2504  CG1 VAL C 316      20.412  19.116   4.864  1.00 55.22           C
ATOM   2505  CG2 VAL C 316      20.634  19.293   2.298  1.00 55.22           C
ATOM   2506  C   VAL C 316      17.878  17.981   4.536  1.00 55.22           C
ATOM   2507  O   VAL C 316      16.805  18.590   4.519  1.00 55.22           O
ATOM   2508  N   LYS C 317      18.306  17.281   5.612  1.00 68.30           N
ATOM   2509  CA  LYS C 317      17.569  17.136   6.838  1.00 68.30           C
ATOM   2510  CB  LYS C 317      17.749  15.730   7.437  1.00 68.30           C
ATOM   2511  CG  LYS C 317      17.008  15.484   8.750  1.00 68.30           C
ATOM   2512  CD  LYS C 317      17.204  14.060   9.276  1.00 68.30           C
ATOM   2513  CE  LYS C 317      16.618  13.834  10.668  1.00 68.30           C
ATOM   2514  NZ  LYS C 317      16.955  12.474  11.145  1.00 68.30           N
ATOM   2515  C   LYS C 317      18.132  18.111   7.841  1.00 68.30           C
ATOM   2516  O   LYS C 317      19.321  18.079   8.161  1.00 68.30           O
ATOM   2517  N   ASN C 318      17.278  19.013   8.367  1.00 77.85           N
ATOM   2518  CA  ASN C 318      17.699  20.021   9.307  1.00 77.85           C
ATOM   2519  CB  ASN C 318      16.921  21.335   9.111  1.00 77.85           C
ATOM   2520  CG  ASN C 318      17.744  22.504   9.629  1.00 77.85           C
ATOM   2521  OD1 ASN C 318      18.652  22.338  10.440  1.00 77.85           O
ATOM   2522  ND2 ASN C 318      17.421  23.730   9.135  1.00 77.85           N
ATOM   2523  C   ASN C 318      17.436  19.500  10.699  1.00 77.85           C
ATOM   2524  O   ASN C 318      16.823  18.446  10.857  1.00 77.85           O
ATOM   2525  N   SER C 319      17.924  20.197  11.755  1.00100.69           N
ATOM   2526  CA  SER C 319      17.666  19.742  13.102  1.00100.69           C
ATOM   2527  CB  SER C 319      18.959  19.404  13.866  1.00100.69           C
ATOM   2528  OG  SER C 319      19.780  20.557  13.973  1.00100.69           O
ATOM   2529  C   SER C 319      16.954  20.817  13.883  1.00100.69           C
ATOM   2530  O   SER C 319      17.167  20.982  15.085  1.00100.69           O
ATOM   2531  N   TRP C 320      16.135  21.610  13.172  1.00148.27           N
ATOM   2532  CA  TRP C 320      15.262  22.656  13.633  1.00148.27           C
ATOM   2533  CB  TRP C 320      15.185  23.832  12.646  1.00148.27           C
ATOM   2534  CG  TRP C 320      16.513  24.556  12.639  1.00148.27           C
ATOM   2535  CD2 TRP C 320      16.913  25.591  11.726  1.00148.27           C
ATOM   2536  CD1 TRP C 320      17.573  24.352  13.475  1.00148.27           C
ATOM   2537  NE1 TRP C 320      18.608  25.189  13.140  1.00148.27           N
ATOM   2538  CE2 TRP C 320      18.217  25.958  12.065  1.00148.27           C
ATOM   2539  CE3 TRP C 320      16.253  26.185  10.690  1.00148.27           C
ATOM   2540  CZ2 TRP C 320      18.882  26.926  11.369  1.00148.27           C
ATOM   2541  CZ3 TRP C 320      16.927  27.164   9.993  1.00148.27           C
ATOM   2542  CH2 TRP C 320      18.216  27.527  10.325  1.00148.27           C
ATOM   2543  C   TRP C 320      13.904  22.145  14.017  1.00148.27           C
ATOM   2544  O   TRP C 320      13.023  22.929  14.363  1.00148.27           O
ATOM   2545  N   GLY C 321      13.630  20.843  13.828  1.00 38.58           N
ATOM   2546  CA  GLY C 321      12.320  20.350  14.152  1.00 38.58           C
ATOM   2547  C   GLY C 321      11.549  20.223  12.871  1.00 38.58           C
ATOM   2548  O   GLY C 321      11.908  20.797  11.844  1.00 38.58           O
ATOM   2549  N   THR C 322      10.457  19.439  12.921  1.00109.77           N
ATOM   2550  CA  THR C 322       9.599  19.159  11.804  1.00109.77           C
ATOM   2551  CB  THR C 322       8.657  18.024  12.068  1.00109.77           C
ATOM   2552  OG1 THR C 322       7.873  17.764  10.914  1.00109.77           O
ATOM   2553  CG2 THR C 322       7.764  18.381  13.264  1.00109.77           C
ATOM   2554  C   THR C 322       8.800  20.369  11.422  1.00109.77           C
ATOM   2555  O   THR C 322       8.348  20.485  10.285  1.00109.77           O
ATOM   2556  N   LYS C 323       8.561  21.289  12.372  1.00164.54           N
ATOM   2557  CA  LYS C 323       7.736  22.430  12.089  1.00164.54           C
ATOM   2558  CB  LYS C 323       7.428  23.303  13.320  1.00164.54           C
ATOM   2559  CG  LYS C 323       8.654  23.872  14.033  1.00164.54           C
ATOM   2560  CD  LYS C 323       9.536  22.806  14.681  1.00164.54           C
ATOM   2561  CE  LYS C 323      10.616  23.391  15.591  1.00164.54           C
ATOM   2562  NZ  LYS C 323       9.994  24.013  16.781  1.00164.54           N
ATOM   2563  C   LYS C 323       8.339  23.308  11.030  1.00164.54           C
ATOM   2564  O   LYS C 323       7.605  23.958  10.288  1.00164.54           O
ATOM   2565  N   TRP C 324       9.681  23.375  10.931  1.00100.93           N
ATOM   2566  CA  TRP C 324      10.307  24.285   9.996  1.00100.93           C
ATOM   2567  CB  TRP C 324      11.669  24.781  10.510  1.00100.93           C
ATOM   2568  CG  TRP C 324      12.458  25.634   9.545  1.00100.93           C
ATOM   2569  CD2 TRP C 324      13.377  25.098   8.572  1.00100.93           C
ATOM   2570  CD1 TRP C 324      12.494  26.988   9.407  1.00100.93           C
ATOM   2571  NE1 TRP C 324      13.383  27.337   8.415  1.00100.93           N
ATOM   2572  CE2 TRP C 324      13.929  26.184   7.896  1.00100.93           C
ATOM   2573  CE3 TRP C 324      13.729  23.815   8.277  1.00100.93           C
ATOM   2574  CZ2 TRP C 324      14.853  25.996   6.902  1.00100.93           C
ATOM   2575  CZ3 TRP C 324      14.656  23.629   7.273  1.00100.93           C
ATOM   2576  CH2 TRP C 324      15.207  24.700   6.600  1.00100.93           C
ATOM   2577  C   TRP C 324      10.560  23.653   8.661  1.00100.93           C
ATOM   2578  O   TRP C 324      10.944  22.496   8.604  1.00100.93           O
ATOM   2579  N   GLY C 325      10.350  24.397   7.544  1.00 50.33           N
ATOM   2580  CA  GLY C 325      10.677  23.926   6.211  1.00 50.33           C
ATOM   2581  C   GLY C 325       9.698  22.900   5.702  1.00 50.33           C
ATOM   2582  O   GLY C 325       8.542  22.863   6.116  1.00 50.33           O
ATOM   2583  N   GLU C 326      10.150  22.044   4.750  1.00 96.66           N
ATOM   2584  CA  GLU C 326       9.307  21.032   4.159  1.00 96.66           C
ATOM   2585  CB  GLU C 326       9.808  20.587   2.771  1.00 96.66           C
ATOM   2586  CG  GLU C 326       9.792  21.703   1.721  1.00 96.66           C
ATOM   2587  CD  GLU C 326      10.490  21.196   0.461  1.00 96.66           C
ATOM   2588  OE1 GLU C 326      11.242  20.190   0.560  1.00 96.66           O
ATOM   2589  OE2 GLU C 326      10.283  21.813  -0.618  1.00 96.66           O
ATOM   2590  C   GLU C 326       9.425  19.866   5.059  1.00 96.66           C
ATOM   2591  O   GLU C 326      10.267  18.991   4.868  1.00 96.66           O
ATOM   2592  N   ASN C 327       8.597  19.845   6.125  1.00188.85           N
ATOM   2593  CA  ASN C 327       8.862  18.890   7.153  1.00188.85           C
ATOM   2594  CB  ASN C 327       8.934  17.426   6.676  1.00188.85           C
ATOM   2595  CG  ASN C 327       7.532  17.002   6.259  1.00188.85           C
ATOM   2596  OD1 ASN C 327       6.545  17.377   6.889  1.00188.85           O
ATOM   2597  ND2 ASN C 327       7.440  16.202   5.164  1.00188.85           N
ATOM   2598  C   ASN C 327      10.206  19.345   7.638  1.00188.85           C
ATOM   2599  O   ASN C 327      10.696  20.401   7.328  1.00188.85           O
ATOM   2600  N   GLY C 328      10.934  18.608   8.417  1.00158.39           N
ATOM   2601  CA  GLY C 328      12.196  19.130   8.880  1.00158.39           C
ATOM   2602  C   GLY C 328      13.209  19.410   7.776  1.00158.39           C
ATOM   2603  O   GLY C 328      14.301  19.896   8.077  1.00158.39           O
ATOM   2604  N   PHE C 329      12.954  18.975   6.518  1.00118.34           N
ATOM   2605  CA  PHE C 329      13.893  19.045   5.411  1.00118.34           C
ATOM   2606  CB  PHE C 329      13.665  17.918   4.392  1.00118.34           C
ATOM   2607  CG  PHE C 329      13.858  16.620   5.091  1.00118.34           C
ATOM   2608  CD1 PHE C 329      12.882  16.142   5.933  1.00118.34           C
ATOM   2609  CD2 PHE C 329      14.997  15.877   4.892  1.00118.34           C
ATOM   2610  CE1 PHE C 329      13.045  14.942   6.582  1.00118.34           C
ATOM   2611  CE2 PHE C 329      15.165  14.675   5.538  1.00118.34           C
ATOM   2612  CZ  PHE C 329      14.189  14.208   6.385  1.00118.34           C
ATOM   2613  C   PHE C 329      13.857  20.315   4.591  1.00118.34           C
ATOM   2614  O   PHE C 329      12.940  21.132   4.685  1.00118.34           O
ATOM   2615  N   PHE C 330      14.927  20.510   3.767  1.00 86.61           N
ATOM   2616  CA  PHE C 330      14.979  21.605   2.833  1.00 86.61           C
ATOM   2617  CB  PHE C 330      15.602  22.907   3.386  1.00 86.61           C
ATOM   2618  CG  PHE C 330      17.046  22.721   3.723  1.00 86.61           C
ATOM   2619  CD1 PHE C 330      17.422  22.191   4.936  1.00 86.61           C
ATOM   2620  CD2 PHE C 330      18.028  23.099   2.835  1.00 86.61           C
ATOM   2621  CE1 PHE C 330      18.752  22.030   5.251  1.00 86.61           C
ATOM   2622  CE2 PHE C 330      19.360  22.940   3.143  1.00 86.61           C
ATOM   2623  CZ  PHE C 330      19.724  22.403   4.354  1.00 86.61           C
ATOM   2624  C   PHE C 330      15.768  21.172   1.633  1.00 86.61           C
ATOM   2625  O   PHE C 330      16.570  20.242   1.702  1.00 86.61           O
ATOM   2626  N   ARG C 331      15.538  21.827   0.477  1.00 88.04           N
ATOM   2627  CA  ARG C 331      16.280  21.486  -0.696  1.00 88.04           C
ATOM   2628  CB  ARG C 331      15.392  21.097  -1.885  1.00 88.04           C
ATOM   2629  CG  ARG C 331      14.580  19.839  -1.572  1.00 88.04           C
ATOM   2630  CD  ARG C 331      13.808  19.268  -2.756  1.00 88.04           C
ATOM   2631  NE  ARG C 331      12.897  20.332  -3.257  1.00 88.04           N
ATOM   2632  CZ  ARG C 331      11.688  19.982  -3.780  1.00 88.04           C
ATOM   2633  NH1 ARG C 331      11.254  18.692  -3.683  1.00 88.04           N
ATOM   2634  NH2 ARG C 331      10.922  20.917  -4.411  1.00 88.04           N
ATOM   2635  C   ARG C 331      17.082  22.698  -1.028  1.00 88.04           C
ATOM   2636  O   ARG C 331      16.657  23.821  -0.758  1.00 88.04           O
ATOM   2637  N   ILE C 332      18.300  22.492  -1.564  1.00 67.87           N
ATOM   2638  CA  ILE C 332      19.161  23.595  -1.867  1.00 67.87           C
ATOM   2639  CB  ILE C 332      20.236  23.795  -0.831  1.00 67.87           C
ATOM   2640  CG1 ILE C 332      21.025  25.088  -1.095  1.00 67.87           C
ATOM   2641  CG2 ILE C 332      21.096  22.521  -0.771  1.00 67.87           C
ATOM   2642  CD1 ILE C 332      21.959  25.475   0.052  1.00 67.87           C
ATOM   2643  C   ILE C 332      19.823  23.333  -3.181  1.00 67.87           C
ATOM   2644  O   ILE C 332      20.062  22.184  -3.550  1.00 67.87           O
ATOM   2645  N   LEU C 333      20.167  24.416  -3.911  1.00 53.30           N
ATOM   2646  CA  LEU C 333      20.749  24.285  -5.215  1.00 53.30           C
ATOM   2647  CB  LEU C 333      21.079  25.632  -5.882  1.00 53.30           C
ATOM   2648  CG  LEU C 333      21.704  25.506  -7.283  1.00 53.30           C
ATOM   2649  CD1 LEU C 333      20.742  24.824  -8.266  1.00 53.30           C
ATOM   2650  CD2 LEU C 333      22.196  26.875  -7.784  1.00 53.30           C
ATOM   2651  C   LEU C 333      22.007  23.489  -5.098  1.00 53.30           C
ATOM   2652  O   LEU C 333      22.806  23.671  -4.180  1.00 53.30           O
ATOM   2653  N   ARG C 334      22.188  22.566  -6.059  1.00105.64           N
ATOM   2654  CA  ARG C 334      23.280  21.635  -6.092  1.00105.64           C
ATOM   2655  CB  ARG C 334      22.749  20.196  -6.215  1.00105.64           C
ATOM   2656  CG  ARG C 334      23.703  19.158  -6.808  1.00105.64           C
ATOM   2657  CD  ARG C 334      23.120  17.747  -6.709  1.00105.64           C
ATOM   2658  NE  ARG C 334      23.754  16.899  -7.758  1.00105.64           N
ATOM   2659  CZ  ARG C 334      23.083  16.691  -8.928  1.00105.64           C
ATOM   2660  NH1 ARG C 334      21.874  17.287  -9.122  1.00105.64           N
ATOM   2661  NH2 ARG C 334      23.608  15.896  -9.906  1.00105.64           N
ATOM   2662  C   ARG C 334      24.153  21.918  -7.279  1.00105.64           C
ATOM   2663  O   ARG C 334      23.671  22.280  -8.351  1.00105.64           O
ATOM   2664  N   GLY C 335      25.485  21.769  -7.096  1.00 48.36           N
ATOM   2665  CA  GLY C 335      26.416  21.900  -8.185  1.00 48.36           C
ATOM   2666  C   GLY C 335      27.135  23.224  -8.176  1.00 48.36           C
ATOM   2667  O   GLY C 335      28.140  23.392  -8.867  1.00 48.36           O
ATOM   2668  N   VAL C 336      26.559  24.222  -7.482  1.00111.01           N
ATOM   2669  CA  VAL C 336      27.047  25.568  -7.298  1.00111.01           C
ATOM   2670  CB  VAL C 336      25.901  26.535  -7.160  1.00111.01           C
ATOM   2671  CG1 VAL C 336      26.400  27.968  -6.943  1.00111.01           C
ATOM   2672  CG2 VAL C 336      25.034  26.379  -8.426  1.00111.01           C
ATOM   2673  C   VAL C 336      27.953  25.702  -6.107  1.00111.01           C
ATOM   2674  O   VAL C 336      28.617  26.728  -5.955  1.00111.01           O
ATOM   2675  N   ASP C 337      27.982  24.706  -5.193  1.00 78.22           N
ATOM   2676  CA  ASP C 337      28.688  24.905  -3.954  1.00 78.22           C
ATOM   2677  CB  ASP C 337      30.157  25.347  -4.161  1.00 78.22           C
ATOM   2678  CG  ASP C 337      30.876  25.288  -2.823  1.00 78.22           C
ATOM   2679  OD1 ASP C 337      30.244  24.857  -1.822  1.00 78.22           O
ATOM   2680  OD2 ASP C 337      32.074  25.673  -2.786  1.00 78.22           O
ATOM   2681  C   ASP C 337      27.952  25.991  -3.230  1.00 78.22           C
ATOM   2682  O   ASP C 337      28.546  26.862  -2.594  1.00 78.22           O
ATOM   2683  N   GLU C 338      26.606  25.930  -3.308  1.00136.41           N
ATOM   2684  CA  GLU C 338      25.749  26.890  -2.667  1.00136.41           C
ATOM   2685  CB  GLU C 338      24.242  26.606  -2.801  1.00136.41           C
ATOM   2686  CG  GLU C 338      23.565  27.336  -3.953  1.00136.41           C
ATOM   2687  CD  GLU C 338      23.229  28.709  -3.382  1.00136.41           C
ATOM   2688  OE1 GLU C 338      24.120  29.597  -3.392  1.00136.41           O
ATOM   2689  OE2 GLU C 338      22.072  28.883  -2.918  1.00136.41           O
ATOM   2690  C   GLU C 338      25.996  26.965  -1.202  1.00136.41           C
ATOM   2691  O   GLU C 338      25.820  26.001  -0.463  1.00136.41           O
ATOM   2692  N   CYS C 339      26.385  28.167  -0.753  1.00 68.50           N
ATOM   2693  CA  CYS C 339      26.582  28.466   0.634  1.00 68.50           C
ATOM   2694  CB  CYS C 339      25.282  28.420   1.459  1.00 68.50           C
ATOM   2695  SG  CYS C 339      24.098  29.708   0.962  1.00 68.50           S
ATOM   2696  C   CYS C 339      27.566  27.510   1.246  1.00 68.50           C
ATOM   2697  O   CYS C 339      27.456  27.202   2.431  1.00 68.50           O
ATOM   2698  N   SER C 340      28.574  27.060   0.467  1.00100.66           N
ATOM   2699  CA  SER C 340      29.632  26.197   0.927  1.00100.66           C
ATOM   2700  CB  SER C 340      30.408  26.807   2.111  1.00100.66           C
ATOM   2701  OG  SER C 340      31.496  25.974   2.483  1.00100.66           O
ATOM   2702  C   SER C 340      29.114  24.839   1.332  1.00100.66           C
ATOM   2703  O   SER C 340      29.753  24.118   2.095  1.00100.66           O
ATOM   2704  N   ILE C 341      27.966  24.421   0.779  1.00127.00           N
ATOM   2705  CA  ILE C 341      27.354  23.149   1.071  1.00127.00           C
ATOM   2706  CB  ILE C 341      26.016  23.004   0.387  1.00127.00           C
ATOM   2707  CG1 ILE C 341      25.222  21.810   0.944  1.00127.00           C
ATOM   2708  CG2 ILE C 341      26.255  22.928  -1.131  1.00127.00           C
ATOM   2709  CD1 ILE C 341      24.646  22.047   2.337  1.00127.00           C
ATOM   2710  C   ILE C 341      28.228  22.012   0.603  1.00127.00           C
ATOM   2711  O   ILE C 341      28.142  20.890   1.096  1.00127.00           O
ATOM   2712  N   GLU C 342      28.958  22.235  -0.492  1.00161.58           N
ATOM   2713  CA  GLU C 342      29.839  21.292  -1.122  1.00161.58           C
ATOM   2714  CB  GLU C 342      29.810  21.404  -2.651  1.00161.58           C
ATOM   2715  CG  GLU C 342      28.424  20.988  -3.162  1.00161.58           C
ATOM   2716  CD  GLU C 342      28.365  21.076  -4.676  1.00161.58           C
ATOM   2717  OE1 GLU C 342      29.387  21.480  -5.291  1.00161.58           O
ATOM   2718  OE2 GLU C 342      27.292  20.726  -5.238  1.00161.58           O
ATOM   2719  C   GLU C 342      31.249  21.266  -0.587  1.00161.58           C
ATOM   2720  O   GLU C 342      32.098  20.664  -1.235  1.00161.58           O
ATOM   2721  N   ASN C 343      31.609  22.096   0.416  1.00207.81           N
ATOM   2722  CA  ASN C 343      32.963  22.144   0.925  1.00207.81           C
ATOM   2723  CB  ASN C 343      33.378  23.534   1.444  1.00207.81           C
ATOM   2724  CG  ASN C 343      34.054  24.289   0.307  1.00207.81           C
ATOM   2725  OD1 ASN C 343      33.555  24.355  -0.815  1.00207.81           O
ATOM   2726  ND2 ASN C 343      35.256  24.851   0.608  1.00207.81           N
ATOM   2727  C   ASN C 343      33.435  21.139   1.960  1.00207.81           C
ATOM   2728  O   ASN C 343      34.618  20.821   1.993  1.00207.81           O
ATOM   2729  N   GLU C 344      32.610  20.831   2.973  1.00256.39           N
ATOM   2730  CA  GLU C 344      32.866  19.991   4.122  1.00256.39           C
ATOM   2731  CB  GLU C 344      32.919  20.752   5.455  1.00256.39           C
ATOM   2732  CG  GLU C 344      31.973  21.940   5.500  1.00256.39           C
ATOM   2733  CD  GLU C 344      32.713  23.091   4.830  1.00256.39           C
ATOM   2734  OE1 GLU C 344      33.880  23.351   5.230  1.00256.39           O
ATOM   2735  OE2 GLU C 344      32.126  23.723   3.911  1.00256.39           O
ATOM   2736  C   GLU C 344      32.168  18.668   4.304  1.00256.39           C
ATOM   2737  O   GLU C 344      31.895  18.351   5.461  1.00256.39           O
ATOM   2738  N   ALA C 345      31.644  17.974   3.280  1.00 67.46           N
ATOM   2739  CA  ALA C 345      30.913  16.764   3.578  1.00 67.46           C
ATOM   2740  CB  ALA C 345      30.359  16.065   2.321  1.00 67.46           C
ATOM   2741  C   ALA C 345      31.805  15.789   4.304  1.00 67.46           C
ATOM   2742  O   ALA C 345      32.987  15.663   3.984  1.00 67.46           O
ATOM   2743  N   VAL C 346      31.250  15.077   5.321  1.00 53.01           N
ATOM   2744  CA  VAL C 346      32.017  14.131   6.085  1.00 53.01           C
ATOM   2745  CB  VAL C 346      32.237  14.546   7.512  1.00 53.01           C
ATOM   2746  CG1 VAL C 346      32.884  13.374   8.266  1.00 53.01           C
ATOM   2747  CG2 VAL C 346      33.092  15.825   7.530  1.00 53.01           C
ATOM   2748  C   VAL C 346      31.287  12.823   6.106  1.00 53.01           C
ATOM   2749  O   VAL C 346      30.061  12.786   6.190  1.00 53.01           O
ATOM   2750  N   ALA C 347      32.038  11.702   6.029  1.00 42.66           N
ATOM   2751  CA  ALA C 347      31.412  10.412   6.036  1.00 42.66           C
ATOM   2752  CB  ALA C 347      31.580   9.650   4.708  1.00 42.66           C
ATOM   2753  C   ALA C 347      32.049   9.593   7.116  1.00 42.66           C
ATOM   2754  O   ALA C 347      33.232   9.742   7.415  1.00 42.66           O
ATOM   2755  N   VAL C 348      31.250   8.726   7.769  1.00100.97           N
ATOM   2756  CA  VAL C 348      31.773   7.847   8.774  1.00100.97           C
ATOM   2757  CB  VAL C 348      31.609   8.355  10.178  1.00100.97           C
ATOM   2758  CG1 VAL C 348      32.407   9.663  10.323  1.00100.97           C
ATOM   2759  CG2 VAL C 348      30.110   8.493  10.487  1.00100.97           C
ATOM   2760  C   VAL C 348      30.983   6.587   8.654  1.00100.97           C
ATOM   2761  O   VAL C 348      29.841   6.613   8.196  1.00100.97           O
ATOM   2762  N   THR C 349      31.580   5.441   9.038  1.00 42.13           N
ATOM   2763  CA  THR C 349      30.868   4.198   8.942  1.00 42.13           C
ATOM   2764  CB  THR C 349      31.607   3.154   8.161  1.00 42.13           C
ATOM   2765  OG1 THR C 349      31.855   3.614   6.840  1.00 42.13           O
ATOM   2766  CG2 THR C 349      30.761   1.871   8.129  1.00 42.13           C
ATOM   2767  C   THR C 349      30.691   3.659  10.327  1.00 42.13           C
ATOM   2768  O   THR C 349      31.663   3.384  11.027  1.00 42.13           O
ATOM   2769  N   PRO C 350      29.455   3.524  10.734  1.00166.45           N
ATOM   2770  CA  PRO C 350      29.157   3.002  12.047  1.00166.45           C
ATOM   2771  CD  PRO C 350      28.461   4.497  10.304  1.00166.45           C
ATOM   2772  CB  PRO C 350      27.751   3.492  12.391  1.00166.45           C
ATOM   2773  CG  PRO C 350      27.573   4.753  11.531  1.00166.45           C
ATOM   2774  C   PRO C 350      29.246   1.506  12.069  1.00166.45           C
ATOM   2775  O   PRO C 350      29.102   0.889  11.015  1.00166.45           O
ATOM   2776  N   VAL C 351      29.486   0.905  13.255  1.00116.90           N
ATOM   2777  CA  VAL C 351      29.480  -0.520  13.385  1.00116.90           C
ATOM   2778  CB  VAL C 351      30.654  -1.068  14.158  1.00116.90           C
ATOM   2779  CG1 VAL C 351      30.716  -0.440  15.564  1.00116.90           C
ATOM   2780  CG2 VAL C 351      30.537  -2.601  14.171  1.00116.90           C
ATOM   2781  C   VAL C 351      28.208  -0.892  14.084  1.00116.90           C
ATOM   2782  O   VAL C 351      28.003  -0.600  15.264  1.00116.90           O
ATOM   2783  N   ASP C 352      27.314  -1.573  13.341  1.00 83.68           N
ATOM   2784  CA  ASP C 352      26.020  -1.915  13.869  1.00 83.68           C
ATOM   2785  CB  ASP C 352      25.006  -2.200  12.743  1.00 83.68           C
ATOM   2786  CG  ASP C 352      23.603  -2.303  13.318  1.00 83.68           C
ATOM   2787  OD1 ASP C 352      23.434  -2.015  14.532  1.00 83.68           O
ATOM   2788  OD2 ASP C 352      22.679  -2.674  12.546  1.00 83.68           O
ATOM   2789  C   ASP C 352      26.178  -3.189  14.695  1.00 83.68           C
ATOM   2790  O   ASP C 352      27.213  -3.324  15.400  1.00 83.68           O
ATOM   2791  OXT ASP C 352      25.261  -4.051  14.628  1.00 83.68           O
TER    2792      ASP C 352
ATOM   2793  N   ASP D 353      48.334 -26.866  20.696  1.00 36.38           N
ATOM   2794  CA  ASP D 353      47.230 -27.289  19.804  1.00 36.38           C
ATOM   2795  CB  ASP D 353      47.743 -28.269  18.737  1.00 36.38           C
ATOM   2796  CG  ASP D 353      48.733 -27.539  17.840  1.00 36.38           C
ATOM   2797  OD1 ASP D 353      49.043 -26.355  18.138  1.00 36.38           O
ATOM   2798  OD2 ASP D 353      49.193 -28.159  16.845  1.00 36.38           O
ATOM   2799  C   ASP D 353      46.200 -28.000  20.611  1.00 36.38           C
ATOM   2800  O   ASP D 353      46.470 -28.461  21.718  1.00 36.38           O
ATOM   2801  N   THR D 354      44.968 -28.061  20.079  1.00 43.60           N
ATOM   2802  CA  THR D 354      43.919 -28.794  20.712  1.00 43.60           C
ATOM   2803  CB  THR D 354      42.552 -28.220  20.476  1.00 43.60           C
ATOM   2804  OG1 THR D 354      42.243 -28.245  19.091  1.00 43.60           O
ATOM   2805  CG2 THR D 354      42.527 -26.774  21.000  1.00 43.60           C
ATOM   2806  C   THR D 354      43.959 -30.140  20.066  1.00 43.60           C
ATOM   2807  O   THR D 354      44.710 -30.363  19.119  1.00 43.60           O
ATOM   2808  N   PRO D 355      43.182 -31.047  20.570  1.00 71.43           N
ATOM   2809  CA  PRO D 355      43.148 -32.377  20.019  1.00 71.43           C
ATOM   2810  CD  PRO D 355      42.882 -31.039  21.994  1.00 71.43           C
ATOM   2811  CB  PRO D 355      42.429 -33.233  21.059  1.00 71.43           C
ATOM   2812  CG  PRO D 355      42.719 -32.515  22.389  1.00 71.43           C
ATOM   2813  C   PRO D 355      42.496 -32.413  18.669  1.00 71.43           C
ATOM   2814  O   PRO D 355      42.510 -33.468  18.038  1.00 71.43           O
ATOM   2815  N   ALA D 356      41.894 -31.295  18.218  1.00 58.17           N
ATOM   2816  CA  ALA D 356      41.137 -31.296  16.993  1.00 58.17           C
ATOM   2817  CB  ALA D 356      40.233 -30.064  16.845  1.00 58.17           C
ATOM   2818  C   ALA D 356      42.003 -31.357  15.771  1.00 58.17           C
ATOM   2819  O   ALA D 356      43.051 -30.718  15.684  1.00 58.17           O
ATOM   2820  N   ASN D 357      41.554 -32.159  14.780  1.00134.32           N
ATOM   2821  CA  ASN D 357      42.204 -32.256  13.506  1.00134.32           C
ATOM   2822  CB  ASN D 357      42.874 -33.627  13.290  1.00134.32           C
ATOM   2823  CG  ASN D 357      43.758 -33.566  12.051  1.00134.32           C
ATOM   2824  OD1 ASN D 357      43.485 -32.823  11.111  1.00134.32           O
ATOM   2825  ND2 ASN D 357      44.852 -34.374  12.049  1.00134.32           N
ATOM   2826  C   ASN D 357      41.117 -32.123  12.479  1.00134.32           C
ATOM   2827  O   ASN D 357      40.712 -33.110  11.867  1.00134.32           O
ATOM   2828  N   CYS D 358      40.637 -30.885  12.234  1.00 62.78           N
ATOM   2829  CA  CYS D 358      39.547 -30.708  11.313  1.00 62.78           C
ATOM   2830  CB  CYS D 358      38.440 -29.781  11.840  1.00 62.78           C
ATOM   2831  SG  CYS D 358      37.584 -30.551  13.244  1.00 62.78           S
ATOM   2832  C   CYS D 358      40.064 -30.175  10.013  1.00 62.78           C
ATOM   2833  O   CYS D 358      41.190 -29.687   9.924  1.00 62.78           O
ATOM   2834  N   THR D 359      39.231 -30.257   8.955  1.00 48.98           N
ATOM   2835  CA  THR D 359      39.687 -29.879   7.649  1.00 48.98           C
ATOM   2836  CB  THR D 359      39.506 -30.953   6.615  1.00 48.98           C
ATOM   2837  OG1 THR D 359      38.124 -31.209   6.409  1.00 48.98           O
ATOM   2838  CG2 THR D 359      40.212 -32.231   7.098  1.00 48.98           C
ATOM   2839  C   THR D 359      38.929 -28.693   7.145  1.00 48.98           C
ATOM   2840  O   THR D 359      37.896 -28.294   7.681  1.00 48.98           O
ATOM   2841  N   TYR D 360      39.466 -28.119   6.053  1.00 81.58           N
ATOM   2842  CA  TYR D 360      38.955 -26.965   5.373  1.00 81.58           C
ATOM   2843  CB  TYR D 360      39.829 -26.630   4.149  1.00 81.58           C
ATOM   2844  CG  TYR D 360      39.240 -25.496   3.385  1.00 81.58           C
ATOM   2845  CD1 TYR D 360      39.452 -24.194   3.774  1.00 81.58           C
ATOM   2846  CD2 TYR D 360      38.486 -25.743   2.261  1.00 81.58           C
ATOM   2847  CE1 TYR D 360      38.910 -23.154   3.055  1.00 81.58           C
ATOM   2848  CE2 TYR D 360      37.941 -24.708   1.539  1.00 81.58           C
ATOM   2849  CZ  TYR D 360      38.153 -23.411   1.937  1.00 81.58           C
ATOM   2850  OH  TYR D 360      37.597 -22.347   1.197  1.00 81.58           O
ATOM   2851  C   TYR D 360      37.572 -27.285   4.892  1.00 81.58           C
ATOM   2852  O   TYR D 360      36.673 -26.445   4.951  1.00 81.58           O
ATOM   2853  N   GLY D 361      37.371 -28.518   4.392  1.00 29.71           N
ATOM   2854  CA  GLY D 361      36.088 -28.926   3.890  1.00 29.71           C
ATOM   2855  C   GLY D 361      35.087 -28.911   5.005  1.00 29.71           C
ATOM   2856  O   GLY D 361      33.923 -28.564   4.806  1.00 29.71           O
ATOM   2857  N   ASP D 362      35.515 -29.297   6.220  1.00 57.76           N
ATOM   2858  CA  ASP D 362      34.609 -29.360   7.332  1.00 57.76           C
ATOM   2859  CB  ASP D 362      35.305 -29.758   8.646  1.00 57.76           C
ATOM   2860  CG  ASP D 362      35.746 -31.213   8.563  1.00 57.76           C
ATOM   2861  OD1 ASP D 362      34.925 -32.065   8.135  1.00 57.76           O
ATOM   2862  OD2 ASP D 362      36.919 -31.491   8.924  1.00 57.76           O
ATOM   2863  C   ASP D 362      34.053 -27.987   7.550  1.00 57.76           C
ATOM   2864  O   ASP D 362      32.900 -27.832   7.951  1.00 57.76           O
ATOM   2865  N   SER D 363      34.897 -26.961   7.327  1.00 95.10           N
ATOM   2866  CA  SER D 363      34.559 -25.576   7.532  1.00 95.10           C
ATOM   2867  CB  SER D 363      35.801 -24.668   7.544  1.00 95.10           C
ATOM   2868  OG  SER D 363      35.416 -23.318   7.750  1.00 95.10           O
ATOM   2869  C   SER D 363      33.626 -25.024   6.486  1.00 95.10           C
ATOM   2870  O   SER D 363      32.853 -24.109   6.771  1.00 95.10           O
ATOM   2871  N   VAL D 364      33.666 -25.528   5.236  1.00113.51           N
ATOM   2872  CA  VAL D 364      32.826 -24.926   4.227  1.00113.51           C
ATOM   2873  CB  VAL D 364      33.138 -25.394   2.836  1.00113.51           C
ATOM   2874  CG1 VAL D 364      34.575 -24.972   2.486  1.00113.51           C
ATOM   2875  CG2 VAL D 364      32.896 -26.911   2.764  1.00113.51           C
ATOM   2876  C   VAL D 364      31.396 -25.275   4.508  1.00113.51           C
ATOM   2877  O   VAL D 364      31.087 -26.400   4.896  1.00113.51           O
ATOM   2878  N   GLY D 365      30.472 -24.302   4.331  1.00 37.38           N
ATOM   2879  CA  GLY D 365      29.083 -24.601   4.541  1.00 37.38           C
ATOM   2880  C   GLY D 365      28.425 -23.493   5.303  1.00 37.38           C
ATOM   2881  O   GLY D 365      28.927 -22.373   5.380  1.00 37.38           O
ATOM   2882  N   THR D 366      27.251 -23.797   5.893  1.00 47.48           N
ATOM   2883  CA  THR D 366      26.528 -22.807   6.633  1.00 47.48           C
ATOM   2884  CB  THR D 366      25.069 -22.749   6.308  1.00 47.48           C
ATOM   2885  OG1 THR D 366      24.886 -22.485   4.925  1.00 47.48           O
ATOM   2886  CG2 THR D 366      24.414 -21.641   7.150  1.00 47.48           C
ATOM   2887  C   THR D 366      26.660 -23.102   8.091  1.00 47.48           C
ATOM   2888  O   THR D 366      26.530 -24.243   8.538  1.00 47.48           O
ATOM   2889  N   TRP D 367      26.934 -22.036   8.867  1.00 59.97           N
ATOM   2890  CA  TRP D 367      27.130 -22.157  10.282  1.00 59.97           C
ATOM   2891  CB  TRP D 367      28.542 -21.740  10.728  1.00 59.97           C
ATOM   2892  CG  TRP D 367      29.628 -22.688  10.278  1.00 59.97           C
ATOM   2893  CD2 TRP D 367      30.207 -23.699  11.121  1.00 59.97           C
ATOM   2894  CD1 TRP D 367      30.253 -22.785   9.071  1.00 59.97           C
ATOM   2895  NE1 TRP D 367      31.181 -23.800   9.103  1.00 59.97           N
ATOM   2896  CE2 TRP D 367      31.164 -24.367  10.358  1.00 59.97           C
ATOM   2897  CE3 TRP D 367      29.962 -24.038  12.418  1.00 59.97           C
ATOM   2898  CZ2 TRP D 367      31.894 -25.395  10.889  1.00 59.97           C
ATOM   2899  CZ3 TRP D 367      30.700 -25.073  12.951  1.00 59.97           C
ATOM   2900  CH2 TRP D 367      31.645 -25.738  12.199  1.00 59.97           C
ATOM   2901  C   TRP D 367      26.173 -21.238  10.969  1.00 59.97           C
ATOM   2902  O   TRP D 367      25.836 -20.171  10.459  1.00 59.97           O
ATOM   2903  N   VAL D 368      25.684 -21.656  12.152  1.00 39.92           N
ATOM   2904  CA  VAL D 368      24.824 -20.813  12.929  1.00 39.92           C
ATOM   2905  CB  VAL D 368      23.554 -21.489  13.361  1.00 39.92           C
ATOM   2906  CG1 VAL D 368      22.781 -20.541  14.293  1.00 39.92           C
ATOM   2907  CG2 VAL D 368      22.768 -21.899  12.105  1.00 39.92           C
ATOM   2908  C   VAL D 368      25.598 -20.474  14.164  1.00 39.92           C
ATOM   2909  O   VAL D 368      26.129 -21.356  14.837  1.00 39.92           O
ATOM   2910  N   LEU D 369      25.691 -19.170  14.485  1.00 51.35           N
ATOM   2911  CA  LEU D 369      26.440 -18.751  15.636  1.00 51.35           C
ATOM   2912  CB  LEU D 369      27.401 -17.585  15.340  1.00 51.35           C
ATOM   2913  CG  LEU D 369      28.460 -17.885  14.260  1.00 51.35           C
ATOM   2914  CD1 LEU D 369      29.372 -16.672  14.025  1.00 51.35           C
ATOM   2915  CD2 LEU D 369      29.244 -19.161  14.583  1.00 51.35           C
ATOM   2916  C   LEU D 369      25.466 -18.214  16.643  1.00 51.35           C
ATOM   2917  O   LEU D 369      24.685 -17.310  16.344  1.00 51.35           O
ATOM   2918  N   HIS D 370      25.485 -18.768  17.873  1.00 70.96           N
ATOM   2919  CA  HIS D 370      24.635 -18.265  18.914  1.00 70.96           C
ATOM   2920  ND1 HIS D 370      21.875 -20.190  18.974  1.00 70.96           N
ATOM   2921  CG  HIS D 370      23.226 -20.359  19.178  1.00 70.96           C
ATOM   2922  CB  HIS D 370      24.105 -19.353  19.862  1.00 70.96           C
ATOM   2923  NE2 HIS D 370      22.407 -22.168  18.107  1.00 70.96           N
ATOM   2924  CD2 HIS D 370      23.535 -21.572  18.642  1.00 70.96           C
ATOM   2925  CE1 HIS D 370      21.436 -21.301  18.329  1.00 70.96           C
ATOM   2926  C   HIS D 370      25.516 -17.366  19.720  1.00 70.96           C
ATOM   2927  O   HIS D 370      26.566 -17.793  20.194  1.00 70.96           O
ATOM   2928  N   LEU D 371      25.108 -16.093  19.888  1.00151.50           N
ATOM   2929  CA  LEU D 371      25.937 -15.124  20.549  1.00151.50           C
ATOM   2930  CB  LEU D 371      26.024 -13.794  19.779  1.00151.50           C
ATOM   2931  CG  LEU D 371      26.581 -13.894  18.343  1.00151.50           C
ATOM   2932  CD1 LEU D 371      26.623 -12.511  17.671  1.00151.50           C
ATOM   2933  CD2 LEU D 371      27.948 -14.592  18.313  1.00151.50           C
ATOM   2934  C   LEU D 371      25.343 -14.753  21.873  1.00151.50           C
ATOM   2935  O   LEU D 371      24.171 -14.398  21.969  1.00151.50           O
ATOM   2936  N   GLY D 372      26.159 -14.817  22.942  1.00 46.70           N
ATOM   2937  CA  GLY D 372      25.717 -14.388  24.237  1.00 46.70           C
ATOM   2938  C   GLY D 372      26.342 -13.046  24.453  1.00 46.70           C
ATOM   2939  O   GLY D 372      26.458 -12.272  23.506  1.00 46.70           O
ATOM   2940  N   VAL D 373      26.705 -12.760  25.726  1.00138.77           N
ATOM   2941  CA  VAL D 373      27.474 -11.650  26.248  1.00138.77           C
ATOM   2942  CB  VAL D 373      28.939 -12.045  26.320  1.00138.77           C
ATOM   2943  CG1 VAL D 373      29.787 -11.055  27.145  1.00138.77           C
ATOM   2944  CG2 VAL D 373      28.992 -13.482  26.862  1.00138.77           C
ATOM   2945  C   VAL D 373      27.243 -10.364  25.466  1.00138.77           C
ATOM   2946  O   VAL D 373      26.199 -10.172  24.845  1.00138.77           O
ATOM   2947  N   ASP D 374      28.164  -9.381  25.618  1.00149.68           N
ATOM   2948  CA  ASP D 374      28.207  -8.135  24.894  1.00149.68           C
ATOM   2949  CB  ASP D 374      26.828  -7.526  24.581  1.00149.68           C
ATOM   2950  CG  ASP D 374      27.030  -6.329  23.662  1.00149.68           C
ATOM   2951  OD1 ASP D 374      28.207  -6.021  23.334  1.00149.68           O
ATOM   2952  OD2 ASP D 374      26.006  -5.708  23.270  1.00149.68           O
ATOM   2953  C   ASP D 374      28.920  -7.122  25.745  1.00149.68           C
ATOM   2954  O   ASP D 374      28.325  -6.123  26.146  1.00149.68           O
ATOM   2955  N   GLY D 375      30.228  -7.309  26.007  1.00 54.31           N
ATOM   2956  CA  GLY D 375      30.907  -6.384  26.877  1.00 54.31           C
ATOM   2957  C   GLY D 375      32.238  -6.039  26.288  1.00 54.31           C
ATOM   2958  O   GLY D 375      32.421  -6.054  25.075  1.00 54.31           O
ATOM   2959  N   MET D 376      33.194  -5.652  27.156  1.00 63.46           N
ATOM   2960  CA  MET D 376      34.524  -5.310  26.739  1.00 63.46           C
ATOM   2961  CB  MET D 376      35.181  -4.239  27.631  1.00 63.46           C
ATOM   2962  CG  MET D 376      36.512  -3.707  27.095  1.00 63.46           C
ATOM   2963  SD  MET D 376      37.296  -2.440  28.137  1.00 63.46           S
ATOM   2964  CE  MET D 376      36.138  -1.118  27.676  1.00 63.46           C
ATOM   2965  C   MET D 376      35.362  -6.553  26.811  1.00 63.46           C
ATOM   2966  O   MET D 376      34.883  -7.618  27.197  1.00 63.46           O
ATOM   2967  N   THR D 377      36.643  -6.441  26.403  1.00115.13           N
ATOM   2968  CA  THR D 377      37.562  -7.545  26.418  1.00115.13           C
ATOM   2969  CB  THR D 377      38.901  -7.196  25.838  1.00115.13           C
ATOM   2970  OG1 THR D 377      39.696  -8.365  25.701  1.00115.13           O
ATOM   2971  CG2 THR D 377      39.594  -6.184  26.764  1.00115.13           C
ATOM   2972  C   THR D 377      37.776  -7.971  27.839  1.00115.13           C
ATOM   2973  O   THR D 377      38.069  -9.134  28.112  1.00115.13           O
ATOM   2974  N   LYS D 378      37.759  -7.001  28.771  1.00 78.36           N
ATOM   2975  CA  LYS D 378      37.887  -7.260  30.178  1.00 78.36           C
ATOM   2976  CB  LYS D 378      38.202  -5.983  30.972  1.00 78.36           C
ATOM   2977  CG  LYS D 378      39.570  -5.395  30.623  0.00 78.36           C
ATOM   2978  CD  LYS D 378      39.784  -3.961  31.111  0.00 78.36           C
ATOM   2979  CE  LYS D 378      41.160  -3.397  30.746  1.00 78.36           C
ATOM   2980  NZ  LYS D 378      41.292  -2.010  31.244  1.00 78.36           N
ATOM   2981  C   LYS D 378      36.619  -7.842  30.725  1.00 78.36           C
ATOM   2982  O   LYS D 378      36.646  -8.715  31.591  1.00 78.36           O
ATOM   2983  N   LYS D 379      35.471  -7.343  30.228  1.00115.82           N
ATOM   2984  CA  LYS D 379      34.159  -7.691  30.696  1.00115.82           C
ATOM   2985  CB  LYS D 379      33.053  -6.861  30.024  1.00115.82           C
ATOM   2986  CG  LYS D 379      31.648  -7.212  30.516  0.00115.82           C
ATOM   2987  CD  LYS D 379      31.395  -6.831  31.975  1.00115.82           C
ATOM   2988  CE  LYS D 379      29.989  -7.182  32.464  1.00115.82           C
ATOM   2989  NZ  LYS D 379      29.830  -6.779  33.878  1.00115.82           N
ATOM   2990  C   LYS D 379      33.847  -9.132  30.435  1.00115.82           C
ATOM   2991  O   LYS D 379      33.154  -9.767  31.228  1.00115.82           O
ATOM   2992  N   VAL D 380      34.322  -9.695  29.312  1.00104.27           N
ATOM   2993  CA  VAL D 380      33.920 -11.039  29.020  1.00104.27           C
ATOM   2994  CB  VAL D 380      33.165 -11.162  27.728  1.00104.27           C
ATOM   2995  CG1 VAL D 380      34.156 -10.981  26.565  1.00104.27           C
ATOM   2996  CG2 VAL D 380      32.416 -12.503  27.714  1.00104.27           C
ATOM   2997  C   VAL D 380      35.125 -11.917  28.905  1.00104.27           C
ATOM   2998  O   VAL D 380      36.251 -11.450  28.740  1.00104.27           O
ATOM   2999  N   ASP D 381      34.894 -13.234  29.073  1.00 81.25           N
ATOM   3000  CA  ASP D 381      35.889 -14.251  28.896  1.00 81.25           C
ATOM   3001  CB  ASP D 381      36.628 -14.649  30.185  1.00 81.25           C
ATOM   3002  CG  ASP D 381      37.799 -15.537  29.784  0.00 81.25           C
ATOM   3003  OD1 ASP D 381      38.437 -15.240  28.739  0.00 81.25           O
ATOM   3004  OD2 ASP D 381      38.060 -16.537  30.505  1.00 81.25           O
ATOM   3005  C   ASP D 381      35.120 -15.450  28.441  1.00 81.25           C
ATOM   3006  O   ASP D 381      34.246 -15.932  29.160  1.00 81.25           O
ATOM   3007  N   CYS D 382      35.425 -15.971  27.237  1.00 79.14           N
ATOM   3008  CA  CYS D 382      34.608 -17.023  26.703  1.00 79.14           C
ATOM   3009  CB  CYS D 382      34.483 -16.890  25.181  1.00 79.14           C
ATOM   3010  SG  CYS D 382      33.982 -15.197  24.764  1.00 79.14           S
ATOM   3011  C   CYS D 382      35.215 -18.358  27.006  1.00 79.14           C
ATOM   3012  O   CYS D 382      35.624 -19.087  26.102  1.00 79.14           O
ATOM   3013  N   SER D 383      35.340 -18.682  28.305  1.00112.98           N
ATOM   3014  CA  SER D 383      35.805 -19.962  28.756  1.00112.98           C
ATOM   3015  CB  SER D 383      36.454 -19.893  30.147  1.00112.98           C
ATOM   3016  OG  SER D 383      37.595 -19.049  30.112  1.00112.98           O
ATOM   3017  C   SER D 383      34.654 -20.917  28.864  1.00112.98           C
ATOM   3018  O   SER D 383      34.835 -22.131  28.781  1.00112.98           O
ATOM   3019  N   LYS D 384      33.431 -20.384  29.064  1.00170.22           N
ATOM   3020  CA  LYS D 384      32.298 -21.220  29.353  1.00170.22           C
ATOM   3021  CB  LYS D 384      31.587 -20.824  30.659  1.00170.22           C
ATOM   3022  CG  LYS D 384      32.421 -21.076  31.917  1.00170.22           C
ATOM   3023  CD  LYS D 384      32.779 -22.549  32.131  1.00170.22           C
ATOM   3024  CE  LYS D 384      33.615 -22.800  33.388  1.00170.22           C
ATOM   3025  NZ  LYS D 384      33.906 -24.245  33.522  1.00170.22           N
ATOM   3026  C   LYS D 384      31.278 -21.116  28.264  1.00170.22           C
ATOM   3027  O   LYS D 384      31.162 -22.025  27.446  1.00170.22           O
ATOM   3028  N   ASN D 385      30.455 -20.042  28.301  1.00139.40           N
ATOM   3029  CA  ASN D 385      29.399 -19.797  27.355  1.00139.40           C
ATOM   3030  CB  ASN D 385      28.670 -21.064  26.870  1.00139.40           C
ATOM   3031  CG  ASN D 385      27.770 -20.685  25.701  1.00139.40           C
ATOM   3032  OD1 ASN D 385      27.086 -21.533  25.129  1.00139.40           O
ATOM   3033  ND2 ASN D 385      27.773 -19.377  25.325  1.00139.40           N
ATOM   3034  C   ASN D 385      28.386 -18.985  28.098  1.00139.40           C
ATOM   3035  O   ASN D 385      28.595 -17.802  28.356  1.00139.40           O
ATOM   3036  N   PHE D 386      27.225 -19.620  28.387  1.00 83.51           N
ATOM   3037  CA  PHE D 386      26.132 -19.070  29.152  1.00 83.51           C
ATOM   3038  CB  PHE D 386      26.398 -17.778  29.956  1.00 83.51           C
ATOM   3039  CG  PHE D 386      27.221 -18.137  31.147  1.00 83.51           C
ATOM   3040  CD1 PHE D 386      28.589 -18.252  31.061  1.00 83.51           C
ATOM   3041  CD2 PHE D 386      26.614 -18.356  32.363  1.00 83.51           C
ATOM   3042  CE1 PHE D 386      29.338 -18.582  32.166  1.00 83.51           C
ATOM   3043  CE2 PHE D 386      27.356 -18.686  33.471  1.00 83.51           C
ATOM   3044  CZ  PHE D 386      28.722 -18.800  33.374  1.00 83.51           C
ATOM   3045  C   PHE D 386      24.984 -18.825  28.230  1.00 83.51           C
ATOM   3046  O   PHE D 386      24.944 -19.346  27.118  1.00 83.51           O
ATOM   3047  N   LYS D 387      24.012 -18.013  28.695  1.00 80.36           N
ATOM   3048  CA  LYS D 387      22.817 -17.717  27.951  1.00 80.36           C
ATOM   3049  CB  LYS D 387      21.812 -16.847  28.725  1.00 80.36           C
ATOM   3050  CG  LYS D 387      21.214 -17.545  29.948  1.00 80.36           C
ATOM   3051  CD  LYS D 387      22.233 -17.810  31.058  1.00 80.36           C
ATOM   3052  CE  LYS D 387      21.636 -18.507  32.283  1.00 80.36           C
ATOM   3053  NZ  LYS D 387      22.685 -18.723  33.304  1.00 80.36           N
ATOM   3054  C   LYS D 387      23.174 -16.991  26.690  1.00 80.36           C
ATOM   3055  O   LYS D 387      24.205 -16.325  26.612  1.00 80.36           O
ATOM   3056  N   ILE D 388      22.318 -17.133  25.652  1.00 83.77           N
ATOM   3057  CA  ILE D 388      22.582 -16.530  24.372  1.00 83.77           C
ATOM   3058  CB  ILE D 388      22.700 -17.538  23.264  1.00 83.77           C
ATOM   3059  CG1 ILE D 388      23.880 -18.490  23.517  1.00 83.77           C
ATOM   3060  CG2 ILE D 388      22.797 -16.774  21.934  1.00 83.77           C
ATOM   3061  CD1 ILE D 388      23.656 -19.434  24.697  1.00 83.77           C
ATOM   3062  C   ILE D 388      21.467 -15.601  23.979  1.00 83.77           C
ATOM   3063  O   ILE D 388      20.287 -15.947  24.056  1.00 83.77           O
ATOM   3064  N   THR D 389      21.843 -14.354  23.617  1.00122.96           N
ATOM   3065  CA  THR D 389      20.946 -13.325  23.158  1.00122.96           C
ATOM   3066  CB  THR D 389      21.543 -11.952  23.287  1.00122.96           C
ATOM   3067  OG1 THR D 389      20.572 -10.964  22.978  1.00122.96           O
ATOM   3068  CG2 THR D 389      22.750 -11.834  22.341  1.00122.96           C
ATOM   3069  C   THR D 389      20.497 -13.490  21.727  1.00122.96           C
ATOM   3070  O   THR D 389      19.305 -13.371  21.445  1.00122.96           O
ATOM   3071  N   ASN D 390      21.420 -13.774  20.775  1.00 50.90           N
ATOM   3072  CA  ASN D 390      20.983 -13.753  19.400  1.00 50.90           C
ATOM   3073  CB  ASN D 390      21.139 -12.376  18.733  1.00 50.90           C
ATOM   3074  CG  ASN D 390      20.111 -11.440  19.352  1.00 50.90           C
ATOM   3075  OD1 ASN D 390      18.932 -11.776  19.458  1.00 50.90           O
ATOM   3076  ND2 ASN D 390      20.567 -10.233  19.782  1.00 50.90           N
ATOM   3077  C   ASN D 390      21.726 -14.740  18.551  1.00 50.90           C
ATOM   3078  O   ASN D 390      22.725 -15.329  18.962  1.00 50.90           O
ATOM   3079  N   ASN D 391      21.219 -14.938  17.313  1.00 34.58           N
ATOM   3080  CA  ASN D 391      21.804 -15.865  16.386  1.00 34.58           C
ATOM   3081  CB  ASN D 391      20.837 -16.970  15.931  1.00 34.58           C
ATOM   3082  CG  ASN D 391      20.539 -17.857  17.132  1.00 34.58           C
ATOM   3083  OD1 ASN D 391      21.183 -17.745  18.174  1.00 34.58           O
ATOM   3084  ND2 ASN D 391      19.542 -18.769  16.983  1.00 34.58           N
ATOM   3085  C   ASN D 391      22.228 -15.116  15.159  1.00 34.58           C
ATOM   3086  O   ASN D 391      21.608 -14.125  14.778  1.00 34.58           O
ATOM   3087  N   TYR D 392      23.335 -15.572  14.535  1.00160.16           N
ATOM   3088  CA  TYR D 392      23.881 -14.981  13.345  1.00160.16           C
ATOM   3089  CB  TYR D 392      25.192 -14.240  13.668  1.00160.16           C
ATOM   3090  CG  TYR D 392      25.796 -13.609  12.462  1.00160.16           C
ATOM   3091  CD1 TYR D 392      25.357 -12.389  12.003  1.00160.16           C
ATOM   3092  CD2 TYR D 392      26.831 -14.235  11.807  1.00160.16           C
ATOM   3093  CE1 TYR D 392      25.936 -11.808  10.898  1.00160.16           C
ATOM   3094  CE2 TYR D 392      27.413 -13.660  10.703  1.00160.16           C
ATOM   3095  CZ  TYR D 392      26.966 -12.445  10.248  1.00160.16           C
ATOM   3096  OH  TYR D 392      27.564 -11.850   9.118  1.00160.16           O
ATOM   3097  C   TYR D 392      24.203 -16.115  12.415  1.00160.16           C
ATOM   3098  O   TYR D 392      24.887 -17.061  12.800  1.00160.16           O
ATOM   3099  N   THR D 393      23.744 -16.050  11.150  1.00106.81           N
ATOM   3100  CA  THR D 393      24.004 -17.143  10.251  1.00106.81           C
ATOM   3101  CB  THR D 393      22.804 -17.561   9.454  1.00106.81           C
ATOM   3102  OG1 THR D 393      22.371 -16.494   8.623  1.00106.81           O
ATOM   3103  CG2 THR D 393      21.683 -17.965  10.426  1.00106.81           C
ATOM   3104  C   THR D 393      25.051 -16.701   9.281  1.00106.81           C
ATOM   3105  O   THR D 393      25.024 -15.573   8.793  1.00106.81           O
ATOM   3106  N   VAL D 394      26.021 -17.591   8.988  1.00112.89           N
ATOM   3107  CA  VAL D 394      27.086 -17.225   8.101  1.00112.89           C
ATOM   3108  CB  VAL D 394      28.345 -16.925   8.859  1.00112.89           C
ATOM   3109  CG1 VAL D 394      28.677 -18.145   9.725  1.00112.89           C
ATOM   3110  CG2 VAL D 394      29.457 -16.538   7.879  1.00112.89           C
ATOM   3111  C   VAL D 394      27.333 -18.355   7.146  1.00112.89           C
ATOM   3112  O   VAL D 394      27.257 -19.528   7.511  1.00112.89           O
ATOM   3113  N   HIS D 395      27.625 -18.008   5.874  1.00 77.31           N
ATOM   3114  CA  HIS D 395      27.880 -18.979   4.851  1.00 77.31           C
ATOM   3115  ND1 HIS D 395      24.793 -17.774   4.309  1.00 77.31           N
ATOM   3116  CG  HIS D 395      25.542 -18.849   3.886  1.00 77.31           C
ATOM   3117  CB  HIS D 395      27.012 -18.781   3.597  1.00 77.31           C
ATOM   3118  NE2 HIS D 395      23.401 -19.501   4.170  1.00 77.31           N
ATOM   3119  CD2 HIS D 395      24.676 -19.897   3.807  1.00 77.31           C
ATOM   3120  CE1 HIS D 395      23.521 -18.219   4.462  1.00 77.31           C
ATOM   3121  C   HIS D 395      29.306 -18.820   4.419  1.00 77.31           C
ATOM   3122  O   HIS D 395      29.756 -17.720   4.096  1.00 77.31           O
ATOM   3123  N   LEU D 396      30.062 -19.935   4.409  1.00 60.12           N
ATOM   3124  CA  LEU D 396      31.447 -19.870   4.018  1.00 60.12           C
ATOM   3125  CB  LEU D 396      32.383 -20.532   5.044  1.00 60.12           C
ATOM   3126  CG  LEU D 396      32.305 -19.889   6.441  1.00 60.12           C
ATOM   3127  CD1 LEU D 396      33.254 -20.578   7.433  1.00 60.12           C
ATOM   3128  CD2 LEU D 396      32.495 -18.367   6.368  1.00 60.12           C
ATOM   3129  C   LEU D 396      31.606 -20.617   2.726  1.00 60.12           C
ATOM   3130  O   LEU D 396      31.244 -21.788   2.628  1.00 60.12           O
ATOM   3131  N   LEU D 397      32.176 -19.963   1.693  1.00110.01           N
ATOM   3132  CA  LEU D 397      32.278 -20.625   0.423  1.00110.01           C
ATOM   3133  CB  LEU D 397      31.464 -19.941  -0.690  1.00110.01           C
ATOM   3134  CG  LEU D 397      29.943 -19.987  -0.451  1.00110.01           C
ATOM   3135  CD1 LEU D 397      29.416 -21.430  -0.489  1.00110.01           C
ATOM   3136  CD2 LEU D 397      29.557 -19.243   0.837  1.00110.01           C
ATOM   3137  C   LEU D 397      33.700 -20.696  -0.046  1.00110.01           C
ATOM   3138  O   LEU D 397      34.516 -19.839   0.287  1.00110.01           O
ATOM   3139  N   PHE D 398      33.964 -21.707  -0.913  1.00249.72           N
ATOM   3140  CA  PHE D 398      35.214 -22.105  -1.523  1.00249.72           C
ATOM   3141  CB  PHE D 398      35.006 -22.654  -2.948  1.00249.72           C
ATOM   3142  CG  PHE D 398      34.226 -23.919  -2.834  1.00249.72           C
ATOM   3143  CD1 PHE D 398      32.854 -23.887  -2.732  1.00249.72           C
ATOM   3144  CD2 PHE D 398      34.865 -25.137  -2.831  1.00249.72           C
ATOM   3145  CE1 PHE D 398      32.131 -25.052  -2.626  1.00249.72           C
ATOM   3146  CE2 PHE D 398      34.148 -26.305  -2.725  1.00249.72           C
ATOM   3147  CZ  PHE D 398      32.778 -26.264  -2.623  1.00249.72           C
ATOM   3148  C   PHE D 398      36.174 -20.952  -1.554  1.00249.72           C
ATOM   3149  O   PHE D 398      35.811 -19.827  -1.886  1.00249.72           O
ATOM   3150  N   PRO D 399      37.422 -21.304  -1.618  1.00330.76           N
ATOM   3151  CA  PRO D 399      38.486 -20.620  -0.940  1.00330.76           C
ATOM   3152  CD  PRO D 399      37.863 -21.695  -2.954  1.00330.76           C
ATOM   3153  CB  PRO D 399      39.519 -20.235  -1.997  1.00330.76           C
ATOM   3154  CG  PRO D 399      39.341 -21.307  -3.073  1.00330.76           C
ATOM   3155  C   PRO D 399      38.296 -19.529   0.096  1.00330.76           C
ATOM   3156  O   PRO D 399      38.602 -19.886   1.232  1.00330.76           O
ATOM   3157  N   ASP D 400      37.972 -18.251  -0.171  1.00265.50           N
ATOM   3158  CA  ASP D 400      37.920 -17.236   0.876  1.00265.50           C
ATOM   3159  CB  ASP D 400      38.713 -15.979   0.488  1.00265.50           C
ATOM   3160  CG  ASP D 400      40.186 -16.244   0.691  1.00265.50           C
ATOM   3161  OD1 ASP D 400      40.514 -17.023   1.624  1.00265.50           O
ATOM   3162  OD2 ASP D 400      41.004 -15.661  -0.070  1.00265.50           O
ATOM   3163  C   ASP D 400      36.629 -16.673   1.426  1.00265.50           C
ATOM   3164  O   ASP D 400      36.684 -16.029   2.470  1.00265.50           O
ATOM   3165  N   LYS D 401      35.468 -16.779   0.754  1.00156.21           N
ATOM   3166  CA  LYS D 401      34.422 -15.829   1.078  1.00156.21           C
ATOM   3167  CB  LYS D 401      33.581 -15.438  -0.150  1.00156.21           C
ATOM   3168  CG  LYS D 401      34.404 -14.786  -1.265  1.00156.21           C
ATOM   3169  CD  LYS D 401      35.124 -13.507  -0.832  1.00156.21           C
ATOM   3170  CE  LYS D 401      34.197 -12.298  -0.687  1.00156.21           C
ATOM   3171  NZ  LYS D 401      34.976 -11.112  -0.267  1.00156.21           N
ATOM   3172  C   LYS D 401      33.451 -16.217   2.155  1.00156.21           C
ATOM   3173  O   LYS D 401      33.049 -17.371   2.284  1.00156.21           O
ATOM   3174  N   ALA D 402      33.025 -15.198   2.947  1.00 40.49           N
ATOM   3175  CA  ALA D 402      32.043 -15.376   3.979  1.00 40.49           C
ATOM   3176  CB  ALA D 402      32.587 -15.126   5.395  1.00 40.49           C
ATOM   3177  C   ALA D 402      30.957 -14.367   3.738  1.00 40.49           C
ATOM   3178  O   ALA D 402      31.231 -13.250   3.301  1.00 40.49           O
ATOM   3179  N   VAL D 403      29.683 -14.742   3.996  1.00 43.88           N
ATOM   3180  CA  VAL D 403      28.595 -13.822   3.792  1.00 43.88           C
ATOM   3181  CB  VAL D 403      27.997 -13.929   2.426  1.00 43.88           C
ATOM   3182  CG1 VAL D 403      29.057 -13.530   1.385  1.00 43.88           C
ATOM   3183  CG2 VAL D 403      27.476 -15.365   2.263  1.00 43.88           C
ATOM   3184  C   VAL D 403      27.506 -14.171   4.762  1.00 43.88           C
ATOM   3185  O   VAL D 403      27.446 -15.296   5.255  1.00 43.88           O
ATOM   3186  N   ASP D 404      26.622 -13.196   5.073  1.00 82.33           N
ATOM   3187  CA  ASP D 404      25.537 -13.439   5.985  1.00 82.33           C
ATOM   3188  CB  ASP D 404      25.621 -12.609   7.279  1.00 82.33           C
ATOM   3189  CG  ASP D 404      25.638 -11.120   6.951  1.00 82.33           C
ATOM   3190  OD1 ASP D 404      25.424 -10.753   5.765  1.00 82.33           O
ATOM   3191  OD2 ASP D 404      25.875 -10.323   7.899  1.00 82.33           O
ATOM   3192  C   ASP D 404      24.220 -13.175   5.307  1.00 82.33           C
ATOM   3193  O   ASP D 404      24.155 -12.960   4.099  1.00 82.33           O
ATOM   3194  N   ALA D 405      23.128 -13.220   6.099  1.00 41.37           N
ATOM   3195  CA  ALA D 405      21.769 -13.027   5.659  1.00 41.37           C
ATOM   3196  CB  ALA D 405      20.745 -13.247   6.786  1.00 41.37           C
ATOM   3197  C   ALA D 405      21.568 -11.630   5.142  1.00 41.37           C
ATOM   3198  O   ALA D 405      20.827 -11.414   4.183  1.00 41.37           O
ATOM   3199  N   ALA D 406      22.230 -10.647   5.776  1.00 70.10           N
ATOM   3200  CA  ALA D 406      22.113  -9.248   5.469  1.00 70.10           C
ATOM   3201  CB  ALA D 406      22.962  -8.355   6.390  1.00 70.10           C
ATOM   3202  C   ALA D 406      22.563  -9.018   4.063  1.00 70.10           C
ATOM   3203  O   ALA D 406      22.197  -8.016   3.454  1.00 70.10           O
ATOM   3204  N   GLY D 407      23.428  -9.899   3.527  1.00 28.07           N
ATOM   3205  CA  GLY D 407      23.885  -9.716   2.180  1.00 28.07           C
ATOM   3206  C   GLY D 407      25.275  -9.165   2.226  1.00 28.07           C
ATOM   3207  O   GLY D 407      25.841  -8.802   1.196  1.00 28.07           O
ATOM   3208  N   ASN D 408      25.857  -9.082   3.437  1.00 41.30           N
ATOM   3209  CA  ASN D 408      27.191  -8.573   3.600  1.00 41.30           C
ATOM   3210  CB  ASN D 408      27.523  -8.203   5.055  1.00 41.30           C
ATOM   3211  CG  ASN D 408      26.640  -7.031   5.461  1.00 41.30           C
ATOM   3212  OD1 ASN D 408      26.620  -5.993   4.801  1.00 41.30           O
ATOM   3213  ND2 ASN D 408      25.882  -7.204   6.576  1.00 41.30           N
ATOM   3214  C   ASN D 408      28.170  -9.627   3.171  1.00 41.30           C
ATOM   3215  O   ASN D 408      27.907 -10.824   3.286  1.00 41.30           O
ATOM   3216  N   VAL D 409      29.343  -9.193   2.658  1.00 39.82           N
ATOM   3217  CA  VAL D 409      30.357 -10.109   2.208  1.00 39.82           C
ATOM   3218  CB  VAL D 409      30.694  -9.941   0.754  1.00 39.82           C
ATOM   3219  CG1 VAL D 409      31.817 -10.923   0.386  1.00 39.82           C
ATOM   3220  CG2 VAL D 409      29.407 -10.130  -0.067  1.00 39.82           C
ATOM   3221  C   VAL D 409      31.619  -9.880   2.997  1.00 39.82           C
ATOM   3222  O   VAL D 409      31.872  -8.778   3.484  1.00 39.82           O
ATOM   3223  N   GLY D 410      32.454 -10.938   3.139  1.00 32.80           N
ATOM   3224  CA  GLY D 410      33.662 -10.826   3.920  1.00 32.80           C
ATOM   3225  C   GLY D 410      34.532 -12.011   3.607  1.00 32.80           C
ATOM   3226  O   GLY D 410      34.339 -12.667   2.586  1.00 32.80           O
ATOM   3227  N   PHE D 411      35.532 -12.311   4.471  1.00110.02           N
ATOM   3228  CA  PHE D 411      36.411 -13.417   4.192  1.00110.02           C
ATOM   3229  CB  PHE D 411      37.783 -12.994   3.633  1.00110.02           C
ATOM   3230  CG  PHE D 411      38.479 -12.180   4.667  1.00110.02           C
ATOM   3231  CD1 PHE D 411      39.216 -12.787   5.658  1.00110.02           C
ATOM   3232  CD2 PHE D 411      38.397 -10.807   4.645  1.00110.02           C
ATOM   3233  CE1 PHE D 411      39.861 -12.036   6.612  1.00110.02           C
ATOM   3234  CE2 PHE D 411      39.040 -10.050   5.596  1.00110.02           C
ATOM   3235  CZ  PHE D 411      39.771 -10.665   6.583  1.00110.02           C
ATOM   3236  C   PHE D 411      36.655 -14.233   5.429  1.00110.02           C
ATOM   3237  O   PHE D 411      36.319 -13.819   6.537  1.00110.02           O
ATOM   3238  N   TRP D 412      37.211 -15.458   5.251  1.00145.50           N
ATOM   3239  CA  TRP D 412      37.530 -16.292   6.375  1.00145.50           C
ATOM   3240  CB  TRP D 412      36.444 -17.293   6.808  1.00145.50           C
ATOM   3241  CG  TRP D 412      36.590 -18.678   6.223  1.00145.50           C
ATOM   3242  CD2 TRP D 412      36.041 -19.150   4.986  1.00145.50           C
ATOM   3243  CD1 TRP D 412      37.262 -19.734   6.771  1.00145.50           C
ATOM   3244  NE1 TRP D 412      37.164 -20.831   5.955  1.00145.50           N
ATOM   3245  CE2 TRP D 412      36.415 -20.489   4.849  1.00145.50           C
ATOM   3246  CE3 TRP D 412      35.285 -18.523   4.036  1.00145.50           C
ATOM   3247  CZ2 TRP D 412      36.040 -21.224   3.765  1.00145.50           C
ATOM   3248  CZ3 TRP D 412      34.911 -19.271   2.943  1.00145.50           C
ATOM   3249  CH2 TRP D 412      35.279 -20.593   2.809  1.00145.50           C
ATOM   3250  C   TRP D 412      38.702 -17.150   5.995  1.00145.50           C
ATOM   3251  O   TRP D 412      39.083 -17.241   4.827  1.00145.50           O
ATOM   3252  N   THR D 413      39.332 -17.778   7.008  1.00120.43           N
ATOM   3253  CA  THR D 413      40.406 -18.692   6.759  1.00120.43           C
ATOM   3254  CB  THR D 413      41.762 -18.052   6.826  1.00120.43           C
ATOM   3255  OG1 THR D 413      42.773 -19.006   6.534  1.00120.43           O
ATOM   3256  CG2 THR D 413      41.967 -17.465   8.234  1.00120.43           C
ATOM   3257  C   THR D 413      40.345 -19.715   7.844  1.00120.43           C
ATOM   3258  O   THR D 413      39.921 -19.418   8.958  1.00120.43           O
ATOM   3259  N   MET D 414      40.730 -20.967   7.541  1.00 96.53           N
ATOM   3260  CA  MET D 414      40.797 -21.936   8.590  1.00 96.53           C
ATOM   3261  CB  MET D 414      40.739 -23.388   8.081  1.00 96.53           C
ATOM   3262  CG  MET D 414      40.812 -24.442   9.185  1.00 96.53           C
ATOM   3263  SD  MET D 414      40.442 -26.134   8.626  1.00 96.53           S
ATOM   3264  CE  MET D 414      41.867 -26.259   7.508  1.00 96.53           C
ATOM   3265  C   MET D 414      42.138 -21.690   9.201  1.00 96.53           C
ATOM   3266  O   MET D 414      43.009 -21.114   8.552  1.00 96.53           O
ATOM   3267  N   VAL D 415      42.324 -22.038  10.487  1.00136.05           N
ATOM   3268  CA  VAL D 415      43.627 -21.869  11.056  1.00136.05           C
ATOM   3269  CB  VAL D 415      43.622 -21.091  12.349  1.00136.05           C
ATOM   3270  CG1 VAL D 415      43.278 -19.631  12.010  1.00136.05           C
ATOM   3271  CG2 VAL D 415      42.607 -21.705  13.330  1.00136.05           C
ATOM   3272  C   VAL D 415      44.164 -23.244  11.265  1.00136.05           C
ATOM   3273  O   VAL D 415      43.813 -23.901  12.246  1.00136.05           O
ATOM   3274  N   TYR D 416      45.057 -23.700  10.348  1.00195.96           N
ATOM   3275  CA  TYR D 416      45.578 -25.032  10.479  1.00195.96           C
ATOM   3276  CB  TYR D 416      46.463 -25.213  11.726  1.00195.96           C
ATOM   3277  CG  TYR D 416      47.278 -26.453  11.560  1.00195.96           C
ATOM   3278  CD1 TYR D 416      48.251 -26.506  10.587  1.00195.96           C
ATOM   3279  CD2 TYR D 416      47.109 -27.539  12.386  1.00195.96           C
ATOM   3280  CE1 TYR D 416      49.023 -27.632  10.422  1.00195.96           C
ATOM   3281  CE2 TYR D 416      47.878 -28.669  12.226  1.00195.96           C
ATOM   3282  CZ  TYR D 416      48.835 -28.718  11.241  1.00195.96           C
ATOM   3283  OH  TYR D 416      49.626 -29.875  11.074  1.00195.96           O
ATOM   3284  C   TYR D 416      44.361 -25.911  10.525  1.00195.96           C
ATOM   3285  O   TYR D 416      43.484 -25.775   9.672  1.00195.96           O
ATOM   3286  N   ASN D 417      44.329 -26.916  11.423  1.00130.46           N
ATOM   3287  CA  ASN D 417      43.125 -27.696  11.555  1.00130.46           C
ATOM   3288  CB  ASN D 417      43.406 -29.206  11.473  1.00130.46           C
ATOM   3289  CG  ASN D 417      44.346 -29.590  12.611  1.00130.46           C
ATOM   3290  OD1 ASN D 417      44.838 -28.740  13.351  1.00130.46           O
ATOM   3291  ND2 ASN D 417      44.622 -30.915  12.745  1.00130.46           N
ATOM   3292  C   ASN D 417      42.473 -27.431  12.897  1.00130.46           C
ATOM   3293  O   ASN D 417      41.656 -28.228  13.358  1.00130.46           O
ATOM   3294  N   GLN D 418      42.863 -26.328  13.574  1.00109.75           N
ATOM   3295  CA  GLN D 418      42.409 -25.940  14.893  1.00109.75           C
ATOM   3296  CB  GLN D 418      43.438 -25.034  15.582  1.00109.75           C
ATOM   3297  CG  GLN D 418      44.777 -25.736  15.803  1.00109.75           C
ATOM   3298  CD  GLN D 418      44.591 -26.731  16.936  1.00109.75           C
ATOM   3299  OE1 GLN D 418      44.656 -26.365  18.107  1.00109.75           O
ATOM   3300  NE2 GLN D 418      44.346 -28.022  16.585  1.00109.75           N
ATOM   3301  C   GLN D 418      41.082 -25.234  15.003  1.00109.75           C
ATOM   3302  O   GLN D 418      40.300 -25.521  15.911  1.00109.75           O
ATOM   3303  N   GLY D 419      40.802 -24.263  14.111  1.00 35.15           N
ATOM   3304  CA  GLY D 419      39.620 -23.452  14.243  1.00 35.15           C
ATOM   3305  C   GLY D 419      39.621 -22.491  13.092  1.00 35.15           C
ATOM   3306  O   GLY D 419      40.292 -22.736  12.091  1.00 35.15           O
ATOM   3307  N   PHE D 420      38.867 -21.370  13.199  1.00 64.18           N
ATOM   3308  CA  PHE D 420      38.782 -20.471  12.079  1.00 64.18           C
ATOM   3309  CB  PHE D 420      37.601 -20.806  11.152  1.00 64.18           C
ATOM   3310  CG  PHE D 420      36.363 -20.758  11.987  1.00 64.18           C
ATOM   3311  CD1 PHE D 420      35.956 -21.870  12.690  1.00 64.18           C
ATOM   3312  CD2 PHE D 420      35.610 -19.609  12.077  1.00 64.18           C
ATOM   3313  CE1 PHE D 420      34.819 -21.839  13.464  1.00 64.18           C
ATOM   3314  CE2 PHE D 420      34.473 -19.572  12.851  1.00 64.18           C
ATOM   3315  CZ  PHE D 420      34.074 -20.688  13.547  1.00 64.18           C
ATOM   3316  C   PHE D 420      38.587 -19.050  12.522  1.00 64.18           C
ATOM   3317  O   PHE D 420      38.234 -18.772  13.667  1.00 64.18           O
ATOM   3318  N   GLU D 421      38.854 -18.102  11.593  1.00 78.53           N
ATOM   3319  CA  GLU D 421      38.613 -16.708  11.829  1.00 78.53           C
ATOM   3320  CB  GLU D 421      39.882 -15.847  11.966  1.00 78.53           C
ATOM   3321  CG  GLU D 421      39.555 -14.390  12.305  1.00 78.53           C
ATOM   3322  CD  GLU D 421      40.850 -13.628  12.539  1.00 78.53           C
ATOM   3323  OE1 GLU D 421      41.472 -13.196  11.532  1.00 78.53           O
ATOM   3324  OE2 GLU D 421      41.234 -13.465  13.728  1.00 78.53           O
ATOM   3325  C   GLU D 421      37.837 -16.185  10.655  1.00 78.53           C
ATOM   3326  O   GLU D 421      38.163 -16.464   9.500  1.00 78.53           O
ATOM   3327  N   ILE D 422      36.761 -15.422  10.937  1.00 48.54           N
ATOM   3328  CA  ILE D 422      35.948 -14.863   9.893  1.00 48.54           C
ATOM   3329  CB  ILE D 422      34.538 -15.382   9.905  1.00 48.54           C
ATOM   3330  CG1 ILE D 422      34.523 -16.907   9.713  1.00 48.54           C
ATOM   3331  CG2 ILE D 422      33.735 -14.621   8.836  1.00 48.54           C
ATOM   3332  CD1 ILE D 422      33.165 -17.541  10.012  1.00 48.54           C
ATOM   3333  C   ILE D 422      35.863 -13.384  10.113  1.00 48.54           C
ATOM   3334  O   ILE D 422      35.602 -12.923  11.224  1.00 48.54           O
ATOM   3335  N   VAL D 423      36.108 -12.594   9.049  1.00 52.53           N
ATOM   3336  CA  VAL D 423      35.965 -11.167   9.167  1.00 52.53           C
ATOM   3337  CB  VAL D 423      37.156 -10.409   8.657  1.00 52.53           C
ATOM   3338  CG1 VAL D 423      36.862  -8.902   8.755  1.00 52.53           C
ATOM   3339  CG2 VAL D 423      38.394 -10.858   9.450  1.00 52.53           C
ATOM   3340  C   VAL D 423      34.800 -10.801   8.303  1.00 52.53           C
ATOM   3341  O   VAL D 423      34.855 -10.934   7.081  1.00 52.53           O
ATOM   3342  N   LEU D 424      33.699 -10.328   8.913  1.00151.10           N
ATOM   3343  CA  LEU D 424      32.558 -10.037   8.099  1.00151.10           C
ATOM   3344  CB  LEU D 424      31.612 -11.256   8.020  1.00151.10           C
ATOM   3345  CG  LEU D 424      30.455 -11.193   7.004  1.00151.10           C
ATOM   3346  CD1 LEU D 424      29.621 -12.484   7.058  1.00151.10           C
ATOM   3347  CD2 LEU D 424      29.584  -9.935   7.171  1.00151.10           C
ATOM   3348  C   LEU D 424      31.841  -8.907   8.752  1.00151.10           C
ATOM   3349  O   LEU D 424      31.706  -8.884   9.977  1.00151.10           O
ATOM   3350  N   ALA D 425      31.395  -7.911   7.951  1.00269.78           N
ATOM   3351  CA  ALA D 425      30.659  -6.855   8.561  1.00269.78           C
ATOM   3352  CB  ALA D 425      29.500  -7.337   9.458  1.00269.78           C
ATOM   3353  C   ALA D 425      31.638  -6.082   9.369  1.00269.78           C
ATOM   3354  O   ALA D 425      32.644  -5.561   8.928  1.00269.78           O
ATOM   3355  N   GLY D 426      31.275  -5.766  10.577  1.00203.87           N
ATOM   3356  CA  GLY D 426      32.199  -5.075  11.418  1.00203.87           C
ATOM   3357  C   GLY D 426      33.112  -5.966  12.168  1.00203.87           C
ATOM   3358  O   GLY D 426      34.071  -5.477  12.768  1.00203.87           O
ATOM   3359  N   ARG D 427      32.751  -7.262  12.265  1.00204.86           N
ATOM   3360  CA  ARG D 427      33.382  -8.048  13.278  1.00204.86           C
ATOM   3361  CB  ARG D 427      32.377  -8.613  14.293  1.00204.86           C
ATOM   3362  CG  ARG D 427      31.327  -9.532  13.667  1.00204.86           C
ATOM   3363  CD  ARG D 427      30.081  -8.799  13.170  1.00204.86           C
ATOM   3364  NE  ARG D 427      29.407  -8.213  14.362  1.00204.86           N
ATOM   3365  CZ  ARG D 427      28.266  -7.480  14.211  1.00204.86           C
ATOM   3366  NH1 ARG D 427      27.728  -7.300  12.969  1.00204.86           N
ATOM   3367  NH2 ARG D 427      27.663  -6.925  15.303  1.00204.86           N
ATOM   3368  C   ARG D 427      34.203  -9.199  12.805  1.00204.86           C
ATOM   3369  O   ARG D 427      34.180  -9.605  11.645  1.00204.86           O
ATOM   3370  N   LYS D 428      34.994  -9.729  13.765  1.00 52.52           N
ATOM   3371  CA  LYS D 428      35.837 -10.866  13.549  1.00 52.52           C
ATOM   3372  CB  LYS D 428      37.326 -10.605  13.842  1.00 52.52           C
ATOM   3373  CG  LYS D 428      37.973  -9.630  12.856  1.00 52.52           C
ATOM   3374  CD  LYS D 428      39.388  -9.196  13.244  1.00 52.52           C
ATOM   3375  CE  LYS D 428      40.022  -8.223  12.247  1.00 52.52           C
ATOM   3376  NZ  LYS D 428      41.414  -7.918  12.646  1.00 52.52           N
ATOM   3377  C   LYS D 428      35.373 -11.953  14.472  1.00 52.52           C
ATOM   3378  O   LYS D 428      35.135 -11.715  15.656  1.00 52.52           O
ATOM   3379  N   TYR D 429      35.234 -13.188  13.941  1.00 98.54           N
ATOM   3380  CA  TYR D 429      34.777 -14.298  14.731  1.00 98.54           C
ATOM   3381  CB  TYR D 429      33.570 -15.040  14.129  1.00 98.54           C
ATOM   3382  CG  TYR D 429      32.402 -14.116  14.111  1.00 98.54           C
ATOM   3383  CD1 TYR D 429      32.209 -13.256  13.055  1.00 98.54           C
ATOM   3384  CD2 TYR D 429      31.499 -14.112  15.148  1.00 98.54           C
ATOM   3385  CE1 TYR D 429      31.130 -12.405  13.035  1.00 98.54           C
ATOM   3386  CE2 TYR D 429      30.418 -13.262  15.135  1.00 98.54           C
ATOM   3387  CZ  TYR D 429      30.232 -12.407  14.075  1.00 98.54           C
ATOM   3388  OH  TYR D 429      29.124 -11.534  14.056  1.00 98.54           O
ATOM   3389  C   TYR D 429      35.882 -15.307  14.802  1.00 98.54           C
ATOM   3390  O   TYR D 429      36.518 -15.615  13.795  1.00 98.54           O
ATOM   3391  N   PHE D 430      36.155 -15.830  16.019  1.00114.21           N
ATOM   3392  CA  PHE D 430      37.174 -16.831  16.180  1.00114.21           C
ATOM   3393  CB  PHE D 430      38.533 -16.239  16.602  1.00114.21           C
ATOM   3394  CG  PHE D 430      39.429 -17.340  17.057  1.00114.21           C
ATOM   3395  CD1 PHE D 430      39.991 -18.223  16.164  1.00114.21           C
ATOM   3396  CD2 PHE D 430      39.683 -17.499  18.400  1.00114.21           C
ATOM   3397  CE1 PHE D 430      40.811 -19.236  16.607  1.00114.21           C
ATOM   3398  CE2 PHE D 430      40.503 -18.506  18.848  1.00114.21           C
ATOM   3399  CZ  PHE D 430      41.069 -19.378  17.949  1.00114.21           C
ATOM   3400  C   PHE D 430      36.754 -17.857  17.192  1.00114.21           C
ATOM   3401  O   PHE D 430      36.171 -17.535  18.227  1.00114.21           O
ATOM   3402  N   ALA D 431      37.041 -19.144  16.898  1.00 51.82           N
ATOM   3403  CA  ALA D 431      36.717 -20.212  17.803  1.00 51.82           C
ATOM   3404  CB  ALA D 431      35.226 -20.590  17.790  1.00 51.82           C
ATOM   3405  C   ALA D 431      37.484 -21.430  17.380  1.00 51.82           C
ATOM   3406  O   ALA D 431      37.868 -21.569  16.219  1.00 51.82           O
ATOM   3407  N   PHE D 432      37.731 -22.351  18.336  1.00130.98           N
ATOM   3408  CA  PHE D 432      38.403 -23.581  18.026  1.00130.98           C
ATOM   3409  CB  PHE D 432      39.287 -24.160  19.152  1.00130.98           C
ATOM   3410  CG  PHE D 432      40.513 -23.335  19.370  1.00130.98           C
ATOM   3411  CD1 PHE D 432      41.604 -23.482  18.544  1.00130.98           C
ATOM   3412  CD2 PHE D 432      40.579 -22.420  20.395  1.00130.98           C
ATOM   3413  CE1 PHE D 432      42.741 -22.733  18.738  1.00130.98           C
ATOM   3414  CE2 PHE D 432      41.714 -21.669  20.594  1.00130.98           C
ATOM   3415  CZ  PHE D 432      42.799 -21.824  19.766  1.00130.98           C
ATOM   3416  C   PHE D 432      37.333 -24.603  17.802  1.00130.98           C
ATOM   3417  O   PHE D 432      36.232 -24.489  18.338  1.00130.98           O
ATOM   3418  N   SER D 433      37.621 -25.631  16.980  1.00 74.17           N
ATOM   3419  CA  SER D 433      36.633 -26.648  16.749  1.00 74.17           C
ATOM   3420  CB  SER D 433      37.015 -27.654  15.650  1.00 74.17           C
ATOM   3421  OG  SER D 433      38.172 -28.379  16.034  1.00 74.17           O
ATOM   3422  C   SER D 433      36.461 -27.390  18.042  1.00 74.17           C
ATOM   3423  O   SER D 433      37.382 -27.465  18.853  1.00 74.17           O
ATOM   3424  N   LYS D 434      35.260 -27.963  18.257  1.00 46.51           N
ATOM   3425  CA  LYS D 434      34.900 -28.583  19.505  1.00 46.51           C
ATOM   3426  CB  LYS D 434      33.379 -28.766  19.658  1.00 46.51           C
ATOM   3427  CG  LYS D 434      32.952 -29.322  21.017  1.00 46.51           C
ATOM   3428  CD  LYS D 434      31.447 -29.210  21.272  1.00 46.51           C
ATOM   3429  CE  LYS D 434      31.011 -29.764  22.630  1.00 46.51           C
ATOM   3430  NZ  LYS D 434      29.548 -29.608  22.794  1.00 46.51           N
ATOM   3431  C   LYS D 434      35.533 -29.929  19.704  1.00 46.51           C
ATOM   3432  O   LYS D 434      35.730 -30.700  18.765  1.00 46.51           O
ATOM   3433  N   TYR D 435      35.910 -30.212  20.972  1.00 61.42           N
ATOM   3434  CA  TYR D 435      36.415 -31.495  21.374  1.00 61.42           C
ATOM   3435  CB  TYR D 435      37.948 -31.627  21.270  1.00 61.42           C
ATOM   3436  CG  TYR D 435      38.601 -30.579  22.104  1.00 61.42           C
ATOM   3437  CD1 TYR D 435      38.853 -30.794  23.439  1.00 61.42           C
ATOM   3438  CD2 TYR D 435      38.971 -29.378  21.543  1.00 61.42           C
ATOM   3439  CE1 TYR D 435      39.460 -29.824  24.203  1.00 61.42           C
ATOM   3440  CE2 TYR D 435      39.578 -28.405  22.301  1.00 61.42           C
ATOM   3441  CZ  TYR D 435      39.823 -28.628  23.634  1.00 61.42           C
ATOM   3442  OH  TYR D 435      40.447 -27.631  24.414  1.00 61.42           O
ATOM   3443  C   TYR D 435      35.991 -31.714  22.798  1.00 61.42           C
ATOM   3444  O   TYR D 435      35.820 -30.755  23.551  1.00 61.42           O
ATOM   3445  N   VAL D 436      35.789 -32.986  23.208  1.00 32.18           N
ATOM   3446  CA  VAL D 436      35.376 -33.238  24.562  1.00 32.18           C
ATOM   3447  CB  VAL D 436      33.993 -33.809  24.670  1.00 32.18           C
ATOM   3448  CG1 VAL D 436      33.711 -34.132  26.147  1.00 32.18           C
ATOM   3449  CG2 VAL D 436      33.002 -32.811  24.047  1.00 32.18           C
ATOM   3450  C   VAL D 436      36.311 -34.237  25.162  1.00 32.18           C
ATOM   3451  O   VAL D 436      36.702 -35.208  24.516  1.00 32.18           O
ATOM   3452  N   LYS D 437      36.695 -34.022  26.436  1.00100.02           N
ATOM   3453  CA  LYS D 437      37.596 -34.947  27.054  1.00100.02           C
ATOM   3454  CB  LYS D 437      38.834 -34.274  27.671  1.00100.02           C
ATOM   3455  CG  LYS D 437      39.807 -35.260  28.321  1.00100.02           C
ATOM   3456  CD  LYS D 437      41.176 -34.653  28.638  1.00100.02           C
ATOM   3457  CE  LYS D 437      41.168 -33.723  29.854  1.00100.02           C
ATOM   3458  NZ  LYS D 437      42.528 -33.188  30.090  1.00100.02           N
ATOM   3459  C   LYS D 437      36.874 -35.651  28.155  1.00100.02           C
ATOM   3460  O   LYS D 437      36.580 -35.075  29.202  1.00100.02           O
ATOM   3461  N   HIS D 438      36.562 -36.935  27.916  1.00 77.33           N
ATOM   3462  CA  HIS D 438      35.945 -37.789  28.885  1.00 77.33           C
ATOM   3463  ND1 HIS D 438      33.523 -40.020  29.581  1.00 77.33           N
ATOM   3464  CG  HIS D 438      34.868 -40.051  29.289  0.00 77.33           C
ATOM   3465  CB  HIS D 438      35.533 -39.147  28.294  0.00 77.33           C
ATOM   3466  NE2 HIS D 438      34.409 -41.622  30.842  1.00 77.33           N
ATOM   3467  CD2 HIS D 438      35.394 -41.036  30.067  1.00 77.33           C
ATOM   3468  CE1 HIS D 438      33.303 -40.978  30.517  1.00 77.33           C
ATOM   3469  C   HIS D 438      36.984 -38.039  29.927  1.00 77.33           C
ATOM   3470  O   HIS D 438      36.682 -38.247  31.099  1.00 77.33           O
ATOM   3471  N   GLY D 439      38.255 -38.013  29.492  1.00 66.28           N
ATOM   3472  CA  GLY D 439      39.418 -38.282  30.280  1.00 66.28           C
ATOM   3473  C   GLY D 439      40.084 -39.406  29.572  1.00 66.28           C
ATOM   3474  O   GLY D 439      41.244 -39.314  29.174  1.00 66.28           O
ATOM   3475  N   SER D 440      39.357 -40.514  29.380  1.00197.77           N
ATOM   3476  CA  SER D 440      39.942 -41.576  28.631  1.00197.77           C
ATOM   3477  CB  SER D 440      39.204 -42.910  28.820  1.00197.77           C
ATOM   3478  OG  SER D 440      39.830 -43.920  28.044  0.00197.77           O
ATOM   3479  C   SER D 440      39.866 -41.222  27.188  1.00197.77           C
ATOM   3480  O   SER D 440      40.833 -41.351  26.438  1.00197.77           O
ATOM   3481  N   LYS D 441      38.699 -40.711  26.753  1.00120.93           N
ATOM   3482  CA  LYS D 441      38.563 -40.552  25.341  1.00120.93           C
ATOM   3483  CB  LYS D 441      37.337 -41.274  24.758  1.00120.93           C
ATOM   3484  CG  LYS D 441      36.010 -40.651  25.192  1.00120.93           C
ATOM   3485  CD  LYS D 441      34.819 -41.087  24.339  0.00120.93           C
ATOM   3486  CE  LYS D 441      33.493 -40.464  24.774  0.00120.93           C
ATOM   3487  NZ  LYS D 441      33.483 -39.017  24.463  0.00120.93           N
ATOM   3488  C   LYS D 441      38.411 -39.120  24.980  1.00120.93           C
ATOM   3489  O   LYS D 441      37.858 -38.314  25.726  1.00120.93           O
ATOM   3490  N   VAL D 442      38.930 -38.775  23.791  1.00 37.21           N
ATOM   3491  CA  VAL D 442      38.800 -37.450  23.285  1.00 37.21           C
ATOM   3492  CB  VAL D 442      40.116 -36.829  22.915  1.00 37.21           C
ATOM   3493  CG1 VAL D 442      39.856 -35.440  22.309  1.00 37.21           C
ATOM   3494  CG2 VAL D 442      41.013 -36.813  24.165  1.00 37.21           C
ATOM   3495  C   VAL D 442      37.986 -37.555  22.036  1.00 37.21           C
ATOM   3496  O   VAL D 442      38.241 -38.407  21.186  1.00 37.21           O
ATOM   3497  N   THR D 443      36.954 -36.699  21.906  1.00 29.94           N
ATOM   3498  CA  THR D 443      36.141 -36.741  20.726  1.00 29.94           C
ATOM   3499  CB  THR D 443      34.709 -37.090  21.006  1.00 29.94           C
ATOM   3500  OG1 THR D 443      34.632 -38.356  21.645  1.00 29.94           O
ATOM   3501  CG2 THR D 443      33.938 -37.125  19.675  1.00 29.94           C
ATOM   3502  C   THR D 443      36.163 -35.373  20.127  1.00 29.94           C
ATOM   3503  O   THR D 443      36.065 -34.371  20.834  1.00 29.94           O
ATOM   3504  N   SER D 444      36.292 -35.295  18.789  1.00 33.65           N
ATOM   3505  CA  SER D 444      36.341 -34.011  18.155  1.00 33.65           C
ATOM   3506  CB  SER D 444      37.542 -33.837  17.209  1.00 33.65           C
ATOM   3507  OG  SER D 444      38.755 -33.904  17.944  1.00 33.65           O
ATOM   3508  C   SER D 444      35.106 -33.858  17.331  1.00 33.65           C
ATOM   3509  O   SER D 444      34.575 -34.833  16.800  1.00 33.65           O
ATOM   3510  N   MET D 445      34.594 -32.613  17.248  1.00 74.02           N
ATOM   3511  CA  MET D 445      33.439 -32.347  16.442  1.00 74.02           C
ATOM   3512  CB  MET D 445      32.201 -31.956  17.267  1.00 74.02           C
ATOM   3513  CG  MET D 445      31.688 -33.085  18.163  1.00 74.02           C
ATOM   3514  SD  MET D 445      30.226 -32.658  19.155  1.00 74.02           S
ATOM   3515  CE  MET D 445      29.089 -32.597  17.741  1.00 74.02           C
ATOM   3516  C   MET D 445      33.778 -31.184  15.562  1.00 74.02           C
ATOM   3517  O   MET D 445      33.849 -30.042  16.013  1.00 74.02           O
ATOM   3518  N   CYS D 446      34.006 -31.468  14.268  1.00 65.56           N
ATOM   3519  CA  CYS D 446      34.350 -30.492  13.272  1.00 65.56           C
ATOM   3520  CB  CYS D 446      34.908 -31.136  11.995  1.00 65.56           C
ATOM   3521  SG  CYS D 446      36.459 -32.000  12.370  1.00 65.56           S
ATOM   3522  C   CYS D 446      33.149 -29.660  12.931  1.00 65.56           C
ATOM   3523  O   CYS D 446      33.269 -28.584  12.344  1.00 65.56           O
ATOM   3524  N   ASP D 447      31.950 -30.208  13.190  1.00 74.17           N
ATOM   3525  CA  ASP D 447      30.698 -29.551  12.942  1.00 74.17           C
ATOM   3526  CB  ASP D 447      29.492 -30.513  12.923  1.00 74.17           C
ATOM   3527  CG  ASP D 447      29.340 -31.180  14.283  1.00 74.17           C
ATOM   3528  OD1 ASP D 447      30.293 -31.090  15.101  1.00 74.17           O
ATOM   3529  OD2 ASP D 447      28.266 -31.797  14.517  1.00 74.17           O
ATOM   3530  C   ASP D 447      30.433 -28.464  13.947  1.00 74.17           C
ATOM   3531  O   ASP D 447      29.607 -27.590  13.692  1.00 74.17           O
ATOM   3532  N   GLN D 448      31.070 -28.507  15.137  1.00 57.65           N
ATOM   3533  CA  GLN D 448      30.756 -27.546  16.165  1.00 57.65           C
ATOM   3534  CB  GLN D 448      30.062 -28.195  17.373  1.00 57.65           C
ATOM   3535  CG  GLN D 448      28.719 -28.831  16.999  1.00 57.65           C
ATOM   3536  CD  GLN D 448      28.106 -29.444  18.248  1.00 57.65           C
ATOM   3537  OE1 GLN D 448      28.812 -29.924  19.134  1.00 57.65           O
ATOM   3538  NE2 GLN D 448      26.746 -29.433  18.325  1.00 57.65           N
ATOM   3539  C   GLN D 448      32.000 -26.861  16.658  1.00 57.65           C
ATOM   3540  O   GLN D 448      33.115 -27.209  16.273  1.00 57.65           O
ATOM   3541  N   THR D 449      31.824 -25.832  17.523  1.00 49.62           N
ATOM   3542  CA  THR D 449      32.954 -25.095  18.023  1.00 49.62           C
ATOM   3543  CB  THR D 449      33.003 -23.673  17.541  1.00 49.62           C
ATOM   3544  OG1 THR D 449      31.898 -22.944  18.051  1.00 49.62           O
ATOM   3545  CG2 THR D 449      32.974 -23.673  16.002  1.00 49.62           C
ATOM   3546  C   THR D 449      32.907 -25.024  19.519  1.00 49.62           C
ATOM   3547  O   THR D 449      31.886 -25.287  20.149  1.00 49.62           O
ATOM   3548  N   GLN D 450      34.065 -24.695  20.126  1.00 81.58           N
ATOM   3549  CA  GLN D 450      34.139 -24.461  21.538  1.00 81.58           C
ATOM   3550  CB  GLN D 450      35.569 -24.508  22.103  1.00 81.58           C
ATOM   3551  CG  GLN D 450      36.197 -25.902  22.066  1.00 81.58           C
ATOM   3552  CD  GLN D 450      35.513 -26.749  23.130  1.00 81.58           C
ATOM   3553  OE1 GLN D 450      34.644 -26.271  23.857  1.00 81.58           O
ATOM   3554  NE2 GLN D 450      35.916 -28.044  23.227  1.00 81.58           N
ATOM   3555  C   GLN D 450      33.638 -23.063  21.689  1.00 81.58           C
ATOM   3556  O   GLN D 450      33.280 -22.427  20.699  1.00 81.58           O
ATOM   3557  N   LEU D 451      33.546 -22.550  22.926  1.00 47.92           N
ATOM   3558  CA  LEU D 451      33.080 -21.198  23.052  1.00 47.92           C
ATOM   3559  CB  LEU D 451      32.872 -20.747  24.508  1.00 47.92           C
ATOM   3560  CG  LEU D 451      32.363 -19.301  24.638  1.00 47.92           C
ATOM   3561  CD1 LEU D 451      30.992 -19.128  23.968  1.00 47.92           C
ATOM   3562  CD2 LEU D 451      32.364 -18.841  26.104  1.00 47.92           C
ATOM   3563  C   LEU D 451      34.117 -20.325  22.421  1.00 47.92           C
ATOM   3564  O   LEU D 451      35.308 -20.492  22.678  1.00 47.92           O
ATOM   3565  N   GLY D 452      33.684 -19.364  21.579  1.00 43.77           N
ATOM   3566  CA  GLY D 452      34.616 -18.535  20.866  1.00 43.77           C
ATOM   3567  C   GLY D 452      34.384 -17.087  21.177  1.00 43.77           C
ATOM   3568  O   GLY D 452      33.499 -16.729  21.956  1.00 43.77           O
ATOM   3569  N   TRP D 453      35.203 -16.218  20.542  1.00 88.06           N
ATOM   3570  CA  TRP D 453      35.155 -14.805  20.797  1.00 88.06           C
ATOM   3571  CB  TRP D 453      36.528 -14.252  21.210  1.00 88.06           C
ATOM   3572  CG  TRP D 453      37.099 -14.870  22.463  1.00 88.06           C
ATOM   3573  CD2 TRP D 453      37.796 -16.126  22.481  1.00 88.06           C
ATOM   3574  CD1 TRP D 453      37.084 -14.418  23.750  1.00 88.06           C
ATOM   3575  NE1 TRP D 453      37.737 -15.310  24.568  1.00 88.06           N
ATOM   3576  CE2 TRP D 453      38.178 -16.367  23.800  1.00 88.06           C
ATOM   3577  CE3 TRP D 453      38.093 -17.006  21.479  1.00 88.06           C
ATOM   3578  CZ2 TRP D 453      38.866 -17.497  24.138  1.00 88.06           C
ATOM   3579  CZ3 TRP D 453      38.787 -18.145  21.825  1.00 88.06           C
ATOM   3580  CH2 TRP D 453      39.167 -18.385  23.129  1.00 88.06           C
ATOM   3581  C   TRP D 453      34.796 -14.085  19.528  1.00 88.06           C
ATOM   3582  O   TRP D 453      35.326 -14.375  18.457  1.00 88.06           O
ATOM   3583  N   ALA D 454      33.870 -13.111  19.628  1.00 41.28           N
ATOM   3584  CA  ALA D 454      33.503 -12.294  18.507  1.00 41.28           C
ATOM   3585  CB  ALA D 454      32.061 -12.524  18.020  1.00 41.28           C
ATOM   3586  C   ALA D 454      33.591 -10.879  18.990  1.00 41.28           C
ATOM   3587  O   ALA D 454      33.209 -10.584  20.122  1.00 41.28           O
ATOM   3588  N   HIS D 455      34.125  -9.965  18.150  1.00 60.25           N
ATOM   3589  CA  HIS D 455      34.240  -8.591  18.551  1.00 60.25           C
ATOM   3590  ND1 HIS D 455      37.411  -9.915  19.208  1.00 60.25           N
ATOM   3591  CG  HIS D 455      36.764  -8.751  18.860  1.00 60.25           C
ATOM   3592  CB  HIS D 455      35.457  -8.304  19.449  1.00 60.25           C
ATOM   3593  NE2 HIS D 455      38.677  -8.923  17.673  1.00 60.25           N
ATOM   3594  CD2 HIS D 455      37.550  -8.159  17.920  1.00 60.25           C
ATOM   3595  CE1 HIS D 455      38.550  -9.968  18.470  1.00 60.25           C
ATOM   3596  C   HIS D 455      34.401  -7.783  17.304  1.00 60.25           C
ATOM   3597  O   HIS D 455      34.823  -8.301  16.272  1.00 60.25           O
ATOM   3598  N   SER D 456      34.074  -6.476  17.368  1.00 75.52           N
ATOM   3599  CA  SER D 456      34.199  -5.639  16.216  1.00 75.52           C
ATOM   3600  CB  SER D 456      33.673  -4.208  16.429  1.00 75.52           C
ATOM   3601  OG  SER D 456      33.830  -3.450  15.239  1.00 75.52           O
ATOM   3602  C   SER D 456      35.651  -5.551  15.882  1.00 75.52           C
ATOM   3603  O   SER D 456      36.513  -5.887  16.685  1.00 75.52           O
ATOM   3604  N   THR D 457      35.956  -5.050  14.672  1.00109.95           N
ATOM   3605  CA  THR D 457      37.299  -4.982  14.164  1.00109.95           C
ATOM   3606  CB  THR D 457      37.371  -4.376  12.794  1.00109.95           C
ATOM   3607  OG1 THR D 457      38.685  -4.502  12.269  1.00109.95           O
ATOM   3608  CG2 THR D 457      36.975  -2.893  12.888  1.00109.95           C
ATOM   3609  C   THR D 457      38.152  -4.142  15.071  1.00109.95           C
ATOM   3610  O   THR D 457      39.359  -4.354  15.157  1.00109.95           O
ATOM   3611  N   ASP D 458      37.561  -3.123  15.720  1.00105.47           N
ATOM   3612  CA  ASP D 458      38.249  -2.228  16.618  1.00105.47           C
ATOM   3613  CB  ASP D 458      37.392  -1.008  16.999  1.00105.47           C
ATOM   3614  CG  ASP D 458      38.260  -0.025  17.774  1.00105.47           C
ATOM   3615  OD1 ASP D 458      39.512  -0.135  17.683  1.00105.47           O
ATOM   3616  OD2 ASP D 458      37.680   0.850  18.472  1.00105.47           O
ATOM   3617  C   ASP D 458      38.624  -2.915  17.903  1.00105.47           C
ATOM   3618  O   ASP D 458      39.590  -2.516  18.552  1.00105.47           O
ATOM   3619  N   ASN D 459      37.884  -3.976  18.290  1.00 79.66           N
ATOM   3620  CA  ASN D 459      38.056  -4.679  19.539  1.00 79.66           C
ATOM   3621  CB  ASN D 459      39.526  -4.853  19.963  1.00 79.66           C
ATOM   3622  CG  ASN D 459      40.256  -5.622  18.872  1.00 79.66           C
ATOM   3623  OD1 ASN D 459      39.648  -6.342  18.084  1.00 79.66           O
ATOM   3624  ND2 ASN D 459      41.605  -5.462  18.819  1.00 79.66           N
ATOM   3625  C   ASN D 459      37.351  -3.974  20.670  1.00 79.66           C
ATOM   3626  O   ASN D 459      37.684  -4.187  21.835  1.00 79.66           O
ATOM   3627  N   SER D 460      36.369  -3.102  20.360  1.00 93.32           N
ATOM   3628  CA  SER D 460      35.600  -2.419  21.376  1.00 93.32           C
ATOM   3629  CB  SER D 460      34.797  -1.236  20.812  1.00 93.32           C
ATOM   3630  OG  SER D 460      34.069  -0.601  21.853  1.00 93.32           O
ATOM   3631  C   SER D 460      34.614  -3.336  22.056  1.00 93.32           C
ATOM   3632  O   SER D 460      34.738  -3.624  23.245  1.00 93.32           O
ATOM   3633  N   ASN D 461      33.614  -3.835  21.300  1.00 52.70           N
ATOM   3634  CA  ASN D 461      32.567  -4.640  21.877  1.00 52.70           C
ATOM   3635  CB  ASN D 461      31.179  -4.368  21.269  1.00 52.70           C
ATOM   3636  CG  ASN D 461      30.772  -2.950  21.645  1.00 52.70           C
ATOM   3637  OD1 ASN D 461      30.835  -2.559  22.810  1.00 52.70           O
ATOM   3638  ND2 ASN D 461      30.348  -2.152  20.628  1.00 52.70           N
ATOM   3639  C   ASN D 461      32.892  -6.079  21.607  1.00 52.70           C
ATOM   3640  O   ASN D 461      33.300  -6.434  20.503  1.00 52.70           O
ATOM   3641  N   TRP D 462      32.709  -6.933  22.634  1.00 83.40           N
ATOM   3642  CA  TRP D 462      33.031  -8.336  22.592  1.00 83.40           C
ATOM   3643  CB  TRP D 462      34.184  -8.712  23.540  1.00 83.40           C
ATOM   3644  CG  TRP D 462      35.551  -8.208  23.136  1.00 83.40           C
ATOM   3645  CD2 TRP D 462      36.685  -9.061  22.910  1.00 83.40           C
ATOM   3646  CD1 TRP D 462      35.992  -6.928  22.968  1.00 83.40           C
ATOM   3647  NE1 TRP D 462      37.327  -6.930  22.637  1.00 83.40           N
ATOM   3648  CE2 TRP D 462      37.766  -8.237  22.604  1.00 83.40           C
ATOM   3649  CE3 TRP D 462      36.814 -10.419  22.963  1.00 83.40           C
ATOM   3650  CZ2 TRP D 462      39.000  -8.762  22.343  1.00 83.40           C
ATOM   3651  CZ3 TRP D 462      38.058 -10.946  22.693  1.00 83.40           C
ATOM   3652  CH2 TRP D 462      39.130 -10.133  22.388  1.00 83.40           C
ATOM   3653  C   TRP D 462      31.846  -9.131  23.060  1.00 83.40           C
ATOM   3654  O   TRP D 462      30.968  -8.617  23.753  1.00 83.40           O
ATOM   3655  N   GLN D 463      31.797 -10.419  22.653  1.00 86.50           N
ATOM   3656  CA  GLN D 463      30.762 -11.335  23.062  1.00 86.50           C
ATOM   3657  CB  GLN D 463      29.478 -11.229  22.218  1.00 86.50           C
ATOM   3658  CG  GLN D 463      28.754  -9.891  22.382  1.00 86.50           C
ATOM   3659  CD  GLN D 463      27.510  -9.918  21.505  1.00 86.50           C
ATOM   3660  OE1 GLN D 463      27.258 -10.888  20.791  1.00 86.50           O
ATOM   3661  NE2 GLN D 463      26.708  -8.821  21.558  1.00 86.50           N
ATOM   3662  C   GLN D 463      31.306 -12.721  22.866  1.00 86.50           C
ATOM   3663  O   GLN D 463      32.353 -12.905  22.247  1.00 86.50           O
ATOM   3664  N   CYS D 464      30.607 -13.736  23.415  1.00 44.79           N
ATOM   3665  CA  CYS D 464      31.025 -15.108  23.301  1.00 44.79           C
ATOM   3666  CB  CYS D 464      31.066 -15.823  24.658  1.00 44.79           C
ATOM   3667  SG  CYS D 464      32.235 -14.995  25.767  1.00 44.79           S
ATOM   3668  C   CYS D 464      30.009 -15.805  22.450  1.00 44.79           C
ATOM   3669  O   CYS D 464      28.837 -15.433  22.466  1.00 44.79           O
ATOM   3670  N   TYR D 465      30.435 -16.811  21.649  1.00 61.68           N
ATOM   3671  CA  TYR D 465      29.481 -17.498  20.823  1.00 61.68           C
ATOM   3672  CB  TYR D 465      29.363 -16.934  19.397  1.00 61.68           C
ATOM   3673  CG  TYR D 465      30.604 -17.239  18.628  1.00 61.68           C
ATOM   3674  CD1 TYR D 465      31.740 -16.476  18.775  1.00 61.68           C
ATOM   3675  CD2 TYR D 465      30.622 -18.291  17.741  1.00 61.68           C
ATOM   3676  CE1 TYR D 465      32.876 -16.767  18.056  1.00 61.68           C
ATOM   3677  CE2 TYR D 465      31.754 -18.587  17.018  1.00 61.68           C
ATOM   3678  CZ  TYR D 465      32.885 -17.824  17.177  1.00 61.68           C
ATOM   3679  OH  TYR D 465      34.049 -18.122  16.437  1.00 61.68           O
ATOM   3680  C   TYR D 465      29.860 -18.942  20.678  1.00 61.68           C
ATOM   3681  O   TYR D 465      30.972 -19.354  21.002  1.00 61.68           O
ATOM   3682  N   TYR D 466      28.897 -19.750  20.189  1.00106.60           N
ATOM   3683  CA  TYR D 466      29.073 -21.156  19.950  1.00106.60           C
ATOM   3684  CB  TYR D 466      28.170 -21.982  20.884  1.00106.60           C
ATOM   3685  CG  TYR D 466      28.352 -23.443  20.671  1.00106.60           C
ATOM   3686  CD1 TYR D 466      27.650 -24.109  19.693  1.00106.60           C
ATOM   3687  CD2 TYR D 466      29.228 -24.147  21.463  1.00106.60           C
ATOM   3688  CE1 TYR D 466      27.821 -25.460  19.509  1.00106.60           C
ATOM   3689  CE2 TYR D 466      29.402 -25.498  21.285  1.00106.60           C
ATOM   3690  CZ  TYR D 466      28.698 -26.156  20.307  1.00106.60           C
ATOM   3691  OH  TYR D 466      28.879 -27.542  20.127  1.00106.60           O
ATOM   3692  C   TYR D 466      28.565 -21.358  18.554  1.00106.60           C
ATOM   3693  O   TYR D 466      27.563 -20.755  18.175  1.00106.60           O
ATOM   3694  N   ALA D 467      29.234 -22.202  17.744  1.00 36.26           N
ATOM   3695  CA  ALA D 467      28.789 -22.367  16.388  1.00 36.26           C
ATOM   3696  CB  ALA D 467      29.839 -21.941  15.350  1.00 36.26           C
ATOM   3697  C   ALA D 467      28.496 -23.808  16.113  1.00 36.26           C
ATOM   3698  O   ALA D 467      29.139 -24.706  16.654  1.00 36.26           O
ATOM   3699  N   THR D 468      27.478 -24.049  15.261  1.00102.48           N
ATOM   3700  CA  THR D 468      27.146 -25.376  14.827  1.00102.48           C
ATOM   3701  CB  THR D 468      25.859 -25.895  15.400  1.00102.48           C
ATOM   3702  OG1 THR D 468      25.686 -27.263  15.059  1.00102.48           O
ATOM   3703  CG2 THR D 468      24.696 -25.054  14.848  1.00102.48           C
ATOM   3704  C   THR D 468      26.975 -25.297  13.342  1.00102.48           C
ATOM   3705  O   THR D 468      26.415 -24.327  12.835  1.00102.48           O
ATOM   3706  N   LYS D 469      27.454 -26.316  12.597  1.00119.75           N
ATOM   3707  CA  LYS D 469      27.326 -26.266  11.166  1.00119.75           C
ATOM   3708  CB  LYS D 469      28.368 -27.128  10.432  1.00119.75           C
ATOM   3709  CG  LYS D 469      28.350 -26.949   8.914  1.00119.75           C
ATOM   3710  CD  LYS D 469      29.575 -27.541   8.217  1.00119.75           C
ATOM   3711  CE  LYS D 469      29.589 -29.071   8.201  1.00119.75           C
ATOM   3712  NZ  LYS D 469      28.556 -29.577   7.271  1.00119.75           N
ATOM   3713  C   LYS D 469      25.975 -26.804  10.834  1.00119.75           C
ATOM   3714  O   LYS D 469      25.794 -28.011  10.673  1.00119.75           O
ATOM   3715  N   MET D 470      24.964 -25.916  10.853  1.00116.82           N
ATOM   3716  CA  MET D 470      23.624 -26.327  10.553  1.00116.82           C
ATOM   3717  CB  MET D 470      22.575 -25.293  10.994  1.00116.82           C
ATOM   3718  CG  MET D 470      21.133 -25.765  10.792  1.00116.82           C
ATOM   3719  SD  MET D 470      19.866 -24.576  11.326  1.00116.82           S
ATOM   3720  CE  MET D 470      20.205 -23.376  10.005  1.00116.82           C
ATOM   3721  C   MET D 470      23.412 -26.565   9.118  1.00116.82           C
ATOM   3722  O   MET D 470      23.125 -27.675   8.694  1.00116.82           O
ATOM   3723  N   HIS D 471      23.627 -25.546   8.283  1.00220.51           N
ATOM   3724  CA  HIS D 471      23.361 -25.928   6.945  1.00220.51           C
ATOM   3725  ND1 HIS D 471      21.357 -25.727   4.274  1.00220.51           N
ATOM   3726  CG  HIS D 471      22.614 -25.284   4.619  1.00220.51           C
ATOM   3727  CB  HIS D 471      22.984 -24.789   5.986  1.00220.51           C
ATOM   3728  NE2 HIS D 471      22.620 -25.922   2.454  1.00220.51           N
ATOM   3729  CD2 HIS D 471      23.374 -25.411   3.496  1.00220.51           C
ATOM   3730  CE1 HIS D 471      21.415 -26.094   2.969  1.00220.51           C
ATOM   3731  C   HIS D 471      24.652 -26.491   6.558  1.00220.51           C
ATOM   3732  O   HIS D 471      25.629 -25.772   6.383  1.00220.51           O
ATOM   3733  N   PRO D 472      24.624 -27.787   6.506  1.00103.33           N
ATOM   3734  CA  PRO D 472      25.790 -28.571   6.238  1.00103.33           C
ATOM   3735  CD  PRO D 472      23.425 -28.438   5.994  1.00103.33           C
ATOM   3736  CB  PRO D 472      25.285 -29.970   5.892  1.00103.33           C
ATOM   3737  CG  PRO D 472      23.916 -29.691   5.254  1.00103.33           C
ATOM   3738  C   PRO D 472      26.574 -27.989   5.112  1.00103.33           C
ATOM   3739  O   PRO D 472      27.482 -27.166   5.406  1.00103.33           O
ATOM   3740  OXT PRO D 472      26.281 -28.331   3.935  1.00103.33           O
TER    3741      PRO D 472
ATOM   3742  N   PHE E 473      63.419  -7.317  -6.623  1.00 40.97           N
ATOM   3743  CA  PHE E 473      63.617  -8.444  -5.688  1.00 40.97           C
ATOM   3744  CB  PHE E 473      62.647  -9.584  -6.044  1.00 40.97           C
ATOM   3745  CG  PHE E 473      62.784 -10.674  -5.037  1.00 40.97           C
ATOM   3746  CD1 PHE E 473      62.121 -10.597  -3.834  1.00 40.97           C
ATOM   3747  CD2 PHE E 473      63.563 -11.777  -5.299  1.00 40.97           C
ATOM   3748  CE1 PHE E 473      62.237 -11.601  -2.903  1.00 40.97           C
ATOM   3749  CE2 PHE E 473      63.683 -12.785  -4.372  1.00 40.97           C
ATOM   3750  CZ  PHE E 473      63.019 -12.699  -3.172  1.00 40.97           C
ATOM   3751  C   PHE E 473      65.022  -8.944  -5.792  1.00 40.97           C
ATOM   3752  O   PHE E 473      65.501  -9.280  -6.875  1.00 40.97           O
ATOM   3753  N   PRO E 474      65.685  -8.976  -4.665  1.00 67.94           N
ATOM   3754  CA  PRO E 474      67.063  -9.392  -4.640  1.00 67.94           C
ATOM   3755  CD  PRO E 474      65.412  -7.968  -3.652  1.00 67.94           C
ATOM   3756  CB  PRO E 474      67.634  -8.880  -3.320  1.00 67.94           C
ATOM   3757  CG  PRO E 474      66.768  -7.650  -3.001  1.00 67.94           C
ATOM   3758  C   PRO E 474      67.226 -10.867  -4.803  1.00 67.94           C
ATOM   3759  O   PRO E 474      66.264 -11.609  -4.618  1.00 67.94           O
ATOM   3760  N   LYS E 475      68.434 -11.291  -5.224  1.00126.77           N
ATOM   3761  CA  LYS E 475      68.787 -12.674  -5.355  1.00126.77           C
ATOM   3762  CB  LYS E 475      70.124 -12.877  -6.087  1.00126.77           C
ATOM   3763  CG  LYS E 475      70.512 -14.347  -6.261  1.00126.77           C
ATOM   3764  CD  LYS E 475      71.666 -14.562  -7.244  1.00126.77           C
ATOM   3765  CE  LYS E 475      71.287 -14.304  -8.704  1.00126.77           C
ATOM   3766  NZ  LYS E 475      70.325 -15.329  -9.166  1.00126.77           N
ATOM   3767  C   LYS E 475      68.935 -13.256  -3.983  1.00126.77           C
ATOM   3768  O   LYS E 475      68.575 -14.410  -3.750  1.00126.77           O
ATOM   3769  N   GLN E 476      69.499 -12.463  -3.045  1.00 37.25           N
ATOM   3770  CA  GLN E 476      69.726 -12.948  -1.716  1.00 37.25           C
ATOM   3771  CB  GLN E 476      71.209 -13.243  -1.423  1.00 37.25           C
ATOM   3772  CG  GLN E 476      71.464 -13.769  -0.010  1.00 37.25           C
ATOM   3773  CD  GLN E 476      72.960 -14.016   0.131  1.00 37.25           C
ATOM   3774  OE1 GLN E 476      73.731 -13.788  -0.800  1.00 37.25           O
ATOM   3775  NE2 GLN E 476      73.386 -14.492   1.332  1.00 37.25           N
ATOM   3776  C   GLN E 476      69.274 -11.916  -0.732  1.00 37.25           C
ATOM   3777  O   GLN E 476      69.270 -10.721  -1.026  1.00 37.25           O
ATOM   3778  N   PHE E 477      68.853 -12.363   0.472  1.00 53.98           N
ATOM   3779  CA  PHE E 477      68.438 -11.432   1.484  1.00 53.98           C
ATOM   3780  CB  PHE E 477      66.951 -11.044   1.379  1.00 53.98           C
ATOM   3781  CG  PHE E 477      66.654 -10.056   2.455  1.00 53.98           C
ATOM   3782  CD1 PHE E 477      66.322 -10.473   3.723  1.00 53.98           C
ATOM   3783  CD2 PHE E 477      66.704  -8.706   2.190  1.00 53.98           C
ATOM   3784  CE1 PHE E 477      66.049  -9.558   4.712  1.00 53.98           C
ATOM   3785  CE2 PHE E 477      66.431  -7.787   3.175  1.00 53.98           C
ATOM   3786  CZ  PHE E 477      66.103  -8.213   4.439  1.00 53.98           C
ATOM   3787  C   PHE E 477      68.646 -12.058   2.834  1.00 53.98           C
ATOM   3788  O   PHE E 477      68.424 -13.253   3.028  1.00 53.98           O
ATOM   3789  N   ASP E 478      69.093 -11.242   3.813  1.00 90.33           N
ATOM   3790  CA  ASP E 478      69.297 -11.704   5.156  1.00 90.33           C
ATOM   3791  CB  ASP E 478      70.735 -12.197   5.408  1.00 90.33           C
ATOM   3792  CG  ASP E 478      70.800 -12.917   6.751  1.00 90.33           C
ATOM   3793  OD1 ASP E 478      69.891 -12.697   7.595  1.00 90.33           O
ATOM   3794  OD2 ASP E 478      71.766 -13.702   6.947  1.00 90.33           O
ATOM   3795  C   ASP E 478      69.050 -10.521   6.046  1.00 90.33           C
ATOM   3796  O   ASP E 478      69.774  -9.530   5.992  1.00 90.33           O
ATOM   3797  N   TRP E 479      68.015 -10.601   6.902  1.00106.70           N
ATOM   3798  CA  TRP E 479      67.635  -9.518   7.765  1.00106.70           C
ATOM   3799  CB  TRP E 479      66.285  -9.719   8.467  1.00106.70           C
ATOM   3800  CG  TRP E 479      65.130  -9.482   7.529  1.00106.70           C
ATOM   3801  CD2 TRP E 479      64.757  -8.174   7.066  1.00106.70           C
ATOM   3802  CD1 TRP E 479      64.278 -10.363   6.931  1.00106.70           C
ATOM   3803  NE1 TRP E 479      63.392  -9.685   6.127  1.00106.70           N
ATOM   3804  CE2 TRP E 479      63.678  -8.337   6.199  1.00106.70           C
ATOM   3805  CE3 TRP E 479      65.277  -6.942   7.338  1.00106.70           C
ATOM   3806  CZ2 TRP E 479      63.097  -7.262   5.588  1.00106.70           C
ATOM   3807  CZ3 TRP E 479      64.688  -5.859   6.724  1.00106.70           C
ATOM   3808  CH2 TRP E 479      63.618  -6.017   5.867  1.00106.70           C
ATOM   3809  C   TRP E 479      68.688  -9.251   8.789  1.00106.70           C
ATOM   3810  O   TRP E 479      68.689  -8.190   9.412  1.00106.70           O
ATOM   3811  N   ARG E 480      69.530 -10.258   9.074  1.00 92.89           N
ATOM   3812  CA  ARG E 480      70.616 -10.115   9.999  1.00 92.89           C
ATOM   3813  CB  ARG E 480      71.287 -11.457  10.333  1.00 92.89           C
ATOM   3814  CG  ARG E 480      70.319 -12.444  10.990  1.00 92.89           C
ATOM   3815  CD  ARG E 480      70.998 -13.633  11.670  1.00 92.89           C
ATOM   3816  NE  ARG E 480      71.698 -14.443  10.634  1.00 92.89           N
ATOM   3817  CZ  ARG E 480      71.023 -15.422   9.963  1.00 92.89           C
ATOM   3818  NH1 ARG E 480      69.668 -15.524  10.083  1.00 92.89           N
ATOM   3819  NH2 ARG E 480      71.706 -16.316   9.192  1.00 92.89           N
ATOM   3820  C   ARG E 480      71.647  -9.203   9.414  1.00 92.89           C
ATOM   3821  O   ARG E 480      72.309  -8.466  10.142  1.00 92.89           O
ATOM   3822  N   ASN E 481      71.859  -9.254   8.083  1.00 64.74           N
ATOM   3823  CA  ASN E 481      72.869  -8.391   7.544  1.00 64.74           C
ATOM   3824  CB  ASN E 481      74.134  -9.158   7.115  1.00 64.74           C
ATOM   3825  CG  ASN E 481      75.242  -8.157   6.816  1.00 64.74           C
ATOM   3826  OD1 ASN E 481      75.036  -7.173   6.107  1.00 64.74           O
ATOM   3827  ND2 ASN E 481      76.456  -8.412   7.374  1.00 64.74           N
ATOM   3828  C   ASN E 481      72.347  -7.682   6.336  1.00 64.74           C
ATOM   3829  O   ASN E 481      72.448  -8.183   5.216  1.00 64.74           O
ATOM   3830  N   VAL E 482      71.783  -6.478   6.532  1.00129.89           N
ATOM   3831  CA  VAL E 482      71.381  -5.690   5.410  1.00129.89           C
ATOM   3832  CB  VAL E 482      69.944  -5.256   5.487  1.00129.89           C
ATOM   3833  CG1 VAL E 482      69.677  -4.655   6.876  1.00129.89           C
ATOM   3834  CG2 VAL E 482      69.656  -4.292   4.324  1.00129.89           C
ATOM   3835  C   VAL E 482      72.292  -4.504   5.435  1.00129.89           C
ATOM   3836  O   VAL E 482      72.078  -3.537   6.164  1.00129.89           O
ATOM   3837  N   SER E 483      73.337  -4.547   4.592  1.00 54.59           N
ATOM   3838  CA  SER E 483      74.308  -3.494   4.565  1.00 54.59           C
ATOM   3839  CB  SER E 483      73.721  -2.142   4.120  1.00 54.59           C
ATOM   3840  OG  SER E 483      73.255  -2.230   2.782  1.00 54.59           O
ATOM   3841  C   SER E 483      74.923  -3.315   5.927  1.00 54.59           C
ATOM   3842  O   SER E 483      75.104  -2.190   6.392  1.00 54.59           O
ATOM   3843  N   ASN E 484      75.290  -4.440   6.575  1.00 66.23           N
ATOM   3844  CA  ASN E 484      75.967  -4.491   7.847  1.00 66.23           C
ATOM   3845  CB  ASN E 484      77.147  -3.507   7.923  1.00 66.23           C
ATOM   3846  CG  ASN E 484      78.205  -3.964   6.929  1.00 66.23           C
ATOM   3847  OD1 ASN E 484      78.598  -5.130   6.912  1.00 66.23           O
ATOM   3848  ND2 ASN E 484      78.676  -3.022   6.069  1.00 66.23           N
ATOM   3849  C   ASN E 484      75.055  -4.193   9.006  1.00 66.23           C
ATOM   3850  O   ASN E 484      75.499  -4.219  10.152  1.00 66.23           O
ATOM   3851  N   VAL E 485      73.750  -3.957   8.786  1.00 47.14           N
ATOM   3852  CA  VAL E 485      72.901  -3.706   9.923  1.00 47.14           C
ATOM   3853  CB  VAL E 485      71.853  -2.662   9.675  1.00 47.14           C
ATOM   3854  CG1 VAL E 485      70.958  -2.559  10.922  1.00 47.14           C
ATOM   3855  CG2 VAL E 485      72.556  -1.345   9.298  1.00 47.14           C
ATOM   3856  C   VAL E 485      72.177  -4.977  10.279  1.00 47.14           C
ATOM   3857  O   VAL E 485      71.826  -5.761   9.400  1.00 47.14           O
ATOM   3858  N   ASN E 486      71.941  -5.215  11.594  1.00 75.51           N
ATOM   3859  CA  ASN E 486      71.251  -6.403  12.045  1.00 75.51           C
ATOM   3860  CB  ASN E 486      72.025  -7.182  13.122  1.00 75.51           C
ATOM   3861  CG  ASN E 486      71.200  -8.401  13.515  1.00 75.51           C
ATOM   3862  OD1 ASN E 486      70.677  -9.118  12.661  1.00 75.51           O
ATOM   3863  ND2 ASN E 486      71.067  -8.635  14.847  1.00 75.51           N
ATOM   3864  C   ASN E 486      69.928  -6.020  12.657  1.00 75.51           C
ATOM   3865  O   ASN E 486      69.868  -5.215  13.581  1.00 75.51           O
ATOM   3866  N   TYR E 487      68.830  -6.512  12.046  1.00133.55           N
ATOM   3867  CA  TYR E 487      67.443  -6.379  12.420  1.00133.55           C
ATOM   3868  CB  TYR E 487      66.522  -6.233  11.204  1.00133.55           C
ATOM   3869  CG  TYR E 487      66.883  -4.896  10.652  1.00133.55           C
ATOM   3870  CD1 TYR E 487      66.371  -3.753  11.224  1.00133.55           C
ATOM   3871  CD2 TYR E 487      67.737  -4.781   9.580  1.00133.55           C
ATOM   3872  CE1 TYR E 487      66.698  -2.513  10.730  1.00133.55           C
ATOM   3873  CE2 TYR E 487      68.067  -3.542   9.082  1.00133.55           C
ATOM   3874  CZ  TYR E 487      67.546  -2.406   9.655  1.00133.55           C
ATOM   3875  OH  TYR E 487      67.885  -1.136   9.143  1.00133.55           O
ATOM   3876  C   TYR E 487      66.897  -7.437  13.350  1.00133.55           C
ATOM   3877  O   TYR E 487      65.813  -7.255  13.904  1.00133.55           O
ATOM   3878  N   VAL E 488      67.530  -8.628  13.449  1.00 65.77           N
ATOM   3879  CA  VAL E 488      66.927  -9.708  14.193  1.00 65.77           C
ATOM   3880  CB  VAL E 488      67.235 -11.048  13.588  1.00 65.77           C
ATOM   3881  CG1 VAL E 488      66.579 -12.144  14.442  1.00 65.77           C
ATOM   3882  CG2 VAL E 488      66.776 -11.032  12.126  1.00 65.77           C
ATOM   3883  C   VAL E 488      67.398  -9.738  15.629  1.00 65.77           C
ATOM   3884  O   VAL E 488      68.571  -9.498  15.928  1.00 65.77           O
ATOM   3885  N   SER E 489      66.461 -10.062  16.555  1.00100.37           N
ATOM   3886  CA  SER E 489      66.756 -10.149  17.963  1.00100.37           C
ATOM   3887  CB  SER E 489      65.511 -10.235  18.852  1.00100.37           C
ATOM   3888  OG  SER E 489      64.700  -9.086  18.681  1.00100.37           O
ATOM   3889  C   SER E 489      67.505 -11.426  18.180  1.00100.37           C
ATOM   3890  O   SER E 489      67.538 -12.289  17.308  1.00100.37           O
ATOM   3891  N   PRO E 490      68.078 -11.574  19.349  1.00 73.73           N
ATOM   3892  CA  PRO E 490      68.895 -12.726  19.633  1.00 73.73           C
ATOM   3893  CD  PRO E 490      68.523 -10.405  20.092  1.00 73.73           C
ATOM   3894  CB  PRO E 490      69.644 -12.394  20.921  1.00 73.73           C
ATOM   3895  CG  PRO E 490      69.757 -10.860  20.887  1.00 73.73           C
ATOM   3896  C   PRO E 490      68.155 -14.021  19.686  1.00 73.73           C
ATOM   3897  O   PRO E 490      66.946 -14.029  19.912  1.00 73.73           O
ATOM   3898  N   VAL E 491      68.887 -15.130  19.448  1.00 39.02           N
ATOM   3899  CA  VAL E 491      68.345 -16.457  19.484  1.00 39.02           C
ATOM   3900  CB  VAL E 491      69.304 -17.495  18.968  1.00 39.02           C
ATOM   3901  CG1 VAL E 491      68.686 -18.889  19.166  1.00 39.02           C
ATOM   3902  CG2 VAL E 491      69.655 -17.163  17.509  1.00 39.02           C
ATOM   3903  C   VAL E 491      68.098 -16.784  20.920  1.00 39.02           C
ATOM   3904  O   VAL E 491      68.873 -16.395  21.792  1.00 39.02           O
ATOM   3905  N   ARG E 492      66.991 -17.498  21.206  1.00130.15           N
ATOM   3906  CA  ARG E 492      66.711 -17.867  22.565  1.00130.15           C
ATOM   3907  CB  ARG E 492      65.558 -17.086  23.215  1.00130.15           C
ATOM   3908  CG  ARG E 492      65.886 -15.598  23.356  1.00130.15           C
ATOM   3909  CD  ARG E 492      65.206 -14.919  24.545  1.00130.15           C
ATOM   3910  NE  ARG E 492      63.735 -15.014  24.357  1.00130.15           N
ATOM   3911  CZ  ARG E 492      62.927 -15.077  25.455  1.00130.15           C
ATOM   3912  NH1 ARG E 492      63.473 -15.098  26.706  1.00130.15           N
ATOM   3913  NH2 ARG E 492      61.573 -15.121  25.304  1.00130.15           N
ATOM   3914  C   ARG E 492      66.393 -19.329  22.603  1.00130.15           C
ATOM   3915  O   ARG E 492      66.350 -19.994  21.568  1.00130.15           O
ATOM   3916  N   ASN E 493      66.217 -19.881  23.823  1.00 44.94           N
ATOM   3917  CA  ASN E 493      65.931 -21.283  23.947  1.00 44.94           C
ATOM   3918  CB  ASN E 493      66.965 -22.031  24.808  1.00 44.94           C
ATOM   3919  CG  ASN E 493      66.815 -23.527  24.570  1.00 44.94           C
ATOM   3920  OD1 ASN E 493      65.740 -24.012  24.221  1.00 44.94           O
ATOM   3921  ND2 ASN E 493      67.929 -24.283  24.762  1.00 44.94           N
ATOM   3922  C   ASN E 493      64.588 -21.443  24.603  1.00 44.94           C
ATOM   3923  O   ASN E 493      64.336 -20.911  25.683  1.00 44.94           O
ATOM   3924  N   GLN E 494      63.683 -22.180  23.931  1.00 73.39           N
ATOM   3925  CA  GLN E 494      62.352 -22.468  24.397  1.00 73.39           C
ATOM   3926  CB  GLN E 494      61.441 -23.021  23.285  1.00 73.39           C
ATOM   3927  CG  GLN E 494      61.910 -24.341  22.674  1.00 73.39           C
ATOM   3928  CD  GLN E 494      60.991 -24.643  21.497  1.00 73.39           C
ATOM   3929  OE1 GLN E 494      59.792 -24.856  21.666  1.00 73.39           O
ATOM   3930  NE2 GLN E 494      61.568 -24.649  20.266  1.00 73.39           N
ATOM   3931  C   GLN E 494      62.395 -23.424  25.549  1.00 73.39           C
ATOM   3932  O   GLN E 494      61.485 -23.446  26.379  1.00 73.39           O
ATOM   3933  N   GLY E 495      63.427 -24.287  25.599  1.00 28.03           N
ATOM   3934  CA  GLY E 495      63.529 -25.213  26.688  1.00 28.03           C
ATOM   3935  C   GLY E 495      62.574 -26.332  26.420  1.00 28.03           C
ATOM   3936  O   GLY E 495      62.226 -26.611  25.275  1.00 28.03           O
ATOM   3937  N   ALA E 496      62.141 -27.002  27.502  1.00 48.44           N
ATOM   3938  CA  ALA E 496      61.275 -28.148  27.489  1.00 48.44           C
ATOM   3939  CB  ALA E 496      61.099 -28.768  28.886  1.00 48.44           C
ATOM   3940  C   ALA E 496      59.901 -27.820  26.975  1.00 48.44           C
ATOM   3941  O   ALA E 496      59.256 -28.667  26.361  1.00 48.44           O
ATOM   3942  N   CYS E 497      59.400 -26.600  27.244  1.00 68.23           N
ATOM   3943  CA  CYS E 497      58.038 -26.222  26.950  1.00 68.23           C
ATOM   3944  CB  CYS E 497      57.713 -24.838  27.550  1.00 68.23           C
ATOM   3945  SG  CYS E 497      56.012 -24.257  27.292  1.00 68.23           S
ATOM   3946  C   CYS E 497      57.790 -26.172  25.463  1.00 68.23           C
ATOM   3947  O   CYS E 497      58.637 -25.723  24.695  1.00 68.23           O
ATOM   3948  N   GLY E 498      56.593 -26.621  25.011  1.00 56.32           N
ATOM   3949  CA  GLY E 498      56.295 -26.627  23.598  1.00 56.32           C
ATOM   3950  C   GLY E 498      55.826 -25.253  23.231  1.00 56.32           C
ATOM   3951  O   GLY E 498      54.690 -25.051  22.799  1.00 56.32           O
ATOM   3952  N   SER E 499      56.735 -24.282  23.429  1.00101.03           N
ATOM   3953  CA  SER E 499      56.555 -22.869  23.259  1.00101.03           C
ATOM   3954  CB  SER E 499      57.363 -22.080  24.303  1.00101.03           C
ATOM   3955  OG  SER E 499      57.036 -20.700  24.246  1.00101.03           O
ATOM   3956  C   SER E 499      56.919 -22.330  21.893  1.00101.03           C
ATOM   3957  O   SER E 499      56.869 -21.116  21.705  1.00101.03           O
ATOM   3958  N   CYS E 500      57.257 -23.168  20.893  1.00 64.71           N
ATOM   3959  CA  CYS E 500      57.814 -22.675  19.653  1.00 64.71           C
ATOM   3960  CB  CYS E 500      58.020 -23.792  18.614  1.00 64.71           C
ATOM   3961  SG  CYS E 500      56.467 -24.615  18.152  1.00 64.71           S
ATOM   3962  C   CYS E 500      56.965 -21.604  19.019  1.00 64.71           C
ATOM   3963  O   CYS E 500      57.489 -20.574  18.598  1.00 64.71           O
ATOM   3964  N   TYR E 501      55.635 -21.772  18.979  1.00 66.22           N
ATOM   3965  CA  TYR E 501      54.781 -20.820  18.319  1.00 66.22           C
ATOM   3966  CB  TYR E 501      53.290 -21.208  18.378  1.00 66.22           C
ATOM   3967  CG  TYR E 501      52.837 -21.207  19.799  1.00 66.22           C
ATOM   3968  CD1 TYR E 501      53.105 -22.276  20.624  1.00 66.22           C
ATOM   3969  CD2 TYR E 501      52.129 -20.141  20.304  1.00 66.22           C
ATOM   3970  CE1 TYR E 501      52.683 -22.275  21.933  1.00 66.22           C
ATOM   3971  CE2 TYR E 501      51.704 -20.134  21.612  1.00 66.22           C
ATOM   3972  CZ  TYR E 501      51.982 -21.203  22.429  1.00 66.22           C
ATOM   3973  OH  TYR E 501      51.547 -21.199  23.772  1.00 66.22           O
ATOM   3974  C   TYR E 501      54.937 -19.464  18.947  1.00 66.22           C
ATOM   3975  O   TYR E 501      54.887 -18.447  18.254  1.00 66.22           O
ATOM   3976  N   ALA E 502      55.067 -19.406  20.285  1.00 42.49           N
ATOM   3977  CA  ALA E 502      55.219 -18.152  20.972  1.00 42.49           C
ATOM   3978  CB  ALA E 502      55.190 -18.304  22.502  1.00 42.49           C
ATOM   3979  C   ALA E 502      56.527 -17.507  20.608  1.00 42.49           C
ATOM   3980  O   ALA E 502      56.583 -16.303  20.363  1.00 42.49           O
ATOM   3981  N   PHE E 503      57.622 -18.294  20.567  1.00 58.60           N
ATOM   3982  CA  PHE E 503      58.913 -17.742  20.257  1.00 58.60           C
ATOM   3983  CB  PHE E 503      60.070 -18.750  20.396  1.00 58.60           C
ATOM   3984  CG  PHE E 503      60.418 -18.868  21.843  1.00 58.60           C
ATOM   3985  CD1 PHE E 503      59.668 -19.637  22.703  1.00 58.60           C
ATOM   3986  CD2 PHE E 503      61.519 -18.203  22.338  1.00 58.60           C
ATOM   3987  CE1 PHE E 503      60.007 -19.733  24.033  1.00 58.60           C
ATOM   3988  CE2 PHE E 503      61.862 -18.297  23.665  1.00 58.60           C
ATOM   3989  CZ  PHE E 503      61.104 -19.062  24.518  1.00 58.60           C
ATOM   3990  C   PHE E 503      58.918 -17.209  18.856  1.00 58.60           C
ATOM   3991  O   PHE E 503      59.421 -16.115  18.605  1.00 58.60           O
ATOM   3992  N   SER E 504      58.355 -17.964  17.896  1.00 75.23           N
ATOM   3993  CA  SER E 504      58.352 -17.511  16.534  1.00 75.23           C
ATOM   3994  CB  SER E 504      57.696 -18.512  15.578  1.00 75.23           C
ATOM   3995  OG  SER E 504      58.476 -19.694  15.547  1.00 75.23           O
ATOM   3996  C   SER E 504      57.577 -16.236  16.455  1.00 75.23           C
ATOM   3997  O   SER E 504      57.983 -15.289  15.784  1.00 75.23           O
ATOM   3998  N   SER E 505      56.438 -16.175  17.164  1.00 38.19           N
ATOM   3999  CA  SER E 505      55.594 -15.016  17.117  1.00 38.19           C
ATOM   4000  CB  SER E 505      54.326 -15.167  17.974  1.00 38.19           C
ATOM   4001  OG  SER E 505      53.506 -16.203  17.453  1.00 38.19           O
ATOM   4002  C   SER E 505      56.333 -13.815  17.623  1.00 38.19           C
ATOM   4003  O   SER E 505      56.340 -12.773  16.969  1.00 38.19           O
ATOM   4004  N   MET E 506      56.984 -13.929  18.798  1.00 47.83           N
ATOM   4005  CA  MET E 506      57.671 -12.810  19.381  1.00 47.83           C
ATOM   4006  CB  MET E 506      58.266 -13.127  20.762  1.00 47.83           C
ATOM   4007  CG  MET E 506      57.219 -13.492  21.819  1.00 47.83           C
ATOM   4008  SD  MET E 506      56.030 -12.177  22.231  1.00 47.83           S
ATOM   4009  CE  MET E 506      54.927 -12.468  20.818  1.00 47.83           C
ATOM   4010  C   MET E 506      58.799 -12.415  18.480  1.00 47.83           C
ATOM   4011  O   MET E 506      59.058 -11.230  18.278  1.00 47.83           O
ATOM   4012  N   ALA E 507      59.491 -13.410  17.894  1.00 31.74           N
ATOM   4013  CA  ALA E 507      60.633 -13.137  17.071  1.00 31.74           C
ATOM   4014  CB  ALA E 507      61.278 -14.414  16.507  1.00 31.74           C
ATOM   4015  C   ALA E 507      60.226 -12.290  15.905  1.00 31.74           C
ATOM   4016  O   ALA E 507      60.929 -11.349  15.542  1.00 31.74           O
ATOM   4017  N   MET E 508      59.077 -12.597  15.278  1.00 49.73           N
ATOM   4018  CA  MET E 508      58.659 -11.832  14.138  1.00 49.73           C
ATOM   4019  CB  MET E 508      57.377 -12.391  13.497  1.00 49.73           C
ATOM   4020  CG  MET E 508      56.902 -11.600  12.278  1.00 49.73           C
ATOM   4021  SD  MET E 508      55.572 -12.407  11.334  1.00 49.73           S
ATOM   4022  CE  MET E 508      54.337 -12.346  12.664  1.00 49.73           C
ATOM   4023  C   MET E 508      58.397 -10.407  14.542  1.00 49.73           C
ATOM   4024  O   MET E 508      58.876  -9.465  13.914  1.00 49.73           O
ATOM   4025  N   TYR E 509      57.670 -10.223  15.651  1.00107.73           N
ATOM   4026  CA  TYR E 509      57.254  -8.942  16.145  1.00107.73           C
ATOM   4027  CB  TYR E 509      56.438  -9.154  17.439  1.00107.73           C
ATOM   4028  CG  TYR E 509      55.618  -7.971  17.825  1.00107.73           C
ATOM   4029  CD1 TYR E 509      56.151  -6.889  18.489  1.00107.73           C
ATOM   4030  CD2 TYR E 509      54.273  -7.977  17.535  1.00107.73           C
ATOM   4031  CE1 TYR E 509      55.349  -5.824  18.838  1.00107.73           C
ATOM   4032  CE2 TYR E 509      53.468  -6.920  17.880  1.00107.73           C
ATOM   4033  CZ  TYR E 509      54.006  -5.840  18.534  1.00107.73           C
ATOM   4034  OH  TYR E 509      53.173  -4.757  18.879  1.00107.73           O
ATOM   4035  C   TYR E 509      58.469  -8.127  16.495  1.00107.73           C
ATOM   4036  O   TYR E 509      58.531  -6.927  16.228  1.00107.73           O
ATOM   4037  N   GLU E 510      59.468  -8.766  17.128  1.00 48.94           N
ATOM   4038  CA  GLU E 510      60.642  -8.071  17.586  1.00 48.94           C
ATOM   4039  CB  GLU E 510      61.549  -8.977  18.436  1.00 48.94           C
ATOM   4040  CG  GLU E 510      60.891  -9.396  19.754  1.00 48.94           C
ATOM   4041  CD  GLU E 510      61.804 -10.386  20.462  1.00 48.94           C
ATOM   4042  OE1 GLU E 510      62.866 -10.733  19.880  1.00 48.94           O
ATOM   4043  OE2 GLU E 510      61.449 -10.810  21.594  1.00 48.94           O
ATOM   4044  C   GLU E 510      61.450  -7.545  16.432  1.00 48.94           C
ATOM   4045  O   GLU E 510      61.928  -6.412  16.478  1.00 48.94           O
ATOM   4046  N   ALA E 511      61.652  -8.360  15.376  1.00 38.06           N
ATOM   4047  CA  ALA E 511      62.437  -7.926  14.252  1.00 38.06           C
ATOM   4048  CB  ALA E 511      62.679  -9.051  13.230  1.00 38.06           C
ATOM   4049  C   ALA E 511      61.737  -6.812  13.531  1.00 38.06           C
ATOM   4050  O   ALA E 511      62.350  -5.810  13.168  1.00 38.06           O
ATOM   4051  N   ARG E 512      60.415  -6.952  13.324  1.00 90.29           N
ATOM   4052  CA  ARG E 512      59.666  -5.982  12.574  1.00 90.29           C
ATOM   4053  CB  ARG E 512      58.220  -6.419  12.285  1.00 90.29           C
ATOM   4054  CG  ARG E 512      58.174  -7.530  11.232  1.00 90.29           C
ATOM   4055  CD  ARG E 512      56.784  -7.850  10.677  1.00 90.29           C
ATOM   4056  NE  ARG E 512      56.994  -8.769   9.521  1.00 90.29           N
ATOM   4057  CZ  ARG E 512      56.013  -8.982   8.601  1.00 90.29           C
ATOM   4058  NH1 ARG E 512      54.776  -8.417   8.753  1.00 90.29           N
ATOM   4059  NH2 ARG E 512      56.266  -9.755   7.508  1.00 90.29           N
ATOM   4060  C   ARG E 512      59.669  -4.659  13.272  1.00 90.29           C
ATOM   4061  O   ARG E 512      59.662  -3.611  12.628  1.00 90.29           O
ATOM   4062  N   LEU E 513      59.644  -4.665  14.614  1.00121.41           N
ATOM   4063  CA  LEU E 513      59.689  -3.437  15.354  1.00121.41           C
ATOM   4064  CB  LEU E 513      59.589  -3.659  16.872  1.00121.41           C
ATOM   4065  CG  LEU E 513      59.634  -2.355  17.688  1.00121.41           C
ATOM   4066  CD1 LEU E 513      58.416  -1.471  17.395  1.00121.41           C
ATOM   4067  CD2 LEU E 513      59.819  -2.642  19.190  1.00121.41           C
ATOM   4068  C   LEU E 513      61.015  -2.795  15.078  1.00121.41           C
ATOM   4069  O   LEU E 513      61.109  -1.576  14.927  1.00121.41           O
ATOM   4070  N   ARG E 514      62.087  -3.614  15.010  1.00 67.62           N
ATOM   4071  CA  ARG E 514      63.405  -3.086  14.805  1.00 67.62           C
ATOM   4072  CB  ARG E 514      64.501  -4.160  14.910  1.00 67.62           C
ATOM   4073  CG  ARG E 514      64.695  -4.657  16.344  1.00 67.62           C
ATOM   4074  CD  ARG E 514      65.893  -5.592  16.528  1.00 67.62           C
ATOM   4075  NE  ARG E 514      65.986  -5.909  17.982  1.00 67.62           N
ATOM   4076  CZ  ARG E 514      67.122  -6.476  18.485  1.00 67.62           C
ATOM   4077  NH1 ARG E 514      68.165  -6.767  17.654  1.00 67.62           N
ATOM   4078  NH2 ARG E 514      67.216  -6.754  19.818  1.00 67.62           N
ATOM   4079  C   ARG E 514      63.504  -2.426  13.463  1.00 67.62           C
ATOM   4080  O   ARG E 514      64.005  -1.310  13.352  1.00 67.62           O
ATOM   4081  N   VAL E 515      63.011  -3.087  12.402  1.00 91.75           N
ATOM   4082  CA  VAL E 515      63.093  -2.531  11.080  1.00 91.75           C
ATOM   4083  CB  VAL E 515      62.579  -3.464  10.019  1.00 91.75           C
ATOM   4084  CG1 VAL E 515      61.094  -3.756  10.284  1.00 91.75           C
ATOM   4085  CG2 VAL E 515      62.853  -2.833   8.644  1.00 91.75           C
ATOM   4086  C   VAL E 515      62.292  -1.267  11.013  1.00 91.75           C
ATOM   4087  O   VAL E 515      62.732  -0.267  10.447  1.00 91.75           O
ATOM   4088  N   LEU E 516      61.091  -1.268  11.620  1.00 53.01           N
ATOM   4089  CA  LEU E 516      60.212  -0.135  11.522  1.00 53.01           C
ATOM   4090  CB  LEU E 516      58.870  -0.363  12.241  1.00 53.01           C
ATOM   4091  CG  LEU E 516      58.010  -1.474  11.612  1.00 53.01           C
ATOM   4092  CD1 LEU E 516      56.685  -1.653  12.369  1.00 53.01           C
ATOM   4093  CD2 LEU E 516      57.804  -1.237  10.107  1.00 53.01           C
ATOM   4094  C   LEU E 516      60.851   1.072  12.142  1.00 53.01           C
ATOM   4095  O   LEU E 516      60.761   2.171  11.595  1.00 53.01           O
ATOM   4096  N   SER E 517      61.458   0.901  13.331  1.00 65.27           N
ATOM   4097  CA  SER E 517      62.098   1.943  14.090  1.00 65.27           C
ATOM   4098  CB  SER E 517      62.057   1.676  15.603  1.00 65.27           C
ATOM   4099  OG  SER E 517      62.785   0.497  15.913  1.00 65.27           O
ATOM   4100  C   SER E 517      63.535   2.124  13.703  1.00 65.27           C
ATOM   4101  O   SER E 517      64.216   2.962  14.289  1.00 65.27           O
ATOM   4102  N   LYS E 518      64.045   1.331  12.741  1.00136.61           N
ATOM   4103  CA  LYS E 518      65.429   1.380  12.347  1.00136.61           C
ATOM   4104  CB  LYS E 518      65.868   2.659  11.593  1.00136.61           C
ATOM   4105  CG  LYS E 518      65.969   3.936  12.431  1.00136.61           C
ATOM   4106  CD  LYS E 518      66.783   5.048  11.762  1.00136.61           C
ATOM   4107  CE  LYS E 518      66.002   5.850  10.718  1.00136.61           C
ATOM   4108  NZ  LYS E 518      65.213   6.911  11.382  1.00136.61           N
ATOM   4109  C   LYS E 518      66.305   1.176  13.547  1.00136.61           C
ATOM   4110  O   LYS E 518      67.249   1.927  13.789  1.00136.61           O
ATOM   4111  N   ASN E 519      65.995   0.119  14.324  1.00 58.70           N
ATOM   4112  CA  ASN E 519      66.740  -0.299  15.478  1.00 58.70           C
ATOM   4113  CB  ASN E 519      68.217  -0.603  15.161  1.00 58.70           C
ATOM   4114  CG  ASN E 519      68.262  -1.862  14.303  1.00 58.70           C
ATOM   4115  OD1 ASN E 519      67.571  -2.841  14.581  1.00 58.70           O
ATOM   4116  ND2 ASN E 519      69.096  -1.839  13.229  1.00 58.70           N
ATOM   4117  C   ASN E 519      66.682   0.738  16.552  1.00 58.70           C
ATOM   4118  O   ASN E 519      67.485   0.713  17.483  1.00 58.70           O
ATOM   4119  N   SER E 520      65.723   1.677  16.465  1.00 31.62           N
ATOM   4120  CA  SER E 520      65.583   2.641  17.514  1.00 31.62           C
ATOM   4121  CB  SER E 520      64.563   3.743  17.180  1.00 31.62           C
ATOM   4122  OG  SER E 520      64.470   4.667  18.254  1.00 31.62           O
ATOM   4123  C   SER E 520      65.088   1.907  18.722  1.00 31.62           C
ATOM   4124  O   SER E 520      65.561   2.143  19.834  1.00 31.62           O
ATOM   4125  N   VAL E 521      64.118   0.986  18.521  1.00113.10           N
ATOM   4126  CA  VAL E 521      63.551   0.221  19.599  1.00113.10           C
ATOM   4127  CB  VAL E 521      62.057   0.362  19.716  1.00113.10           C
ATOM   4128  CG1 VAL E 521      61.739   1.827  20.067  1.00113.10           C
ATOM   4129  CG2 VAL E 521      61.409  -0.107  18.403  1.00113.10           C
ATOM   4130  C   VAL E 521      63.859  -1.240  19.391  1.00113.10           C
ATOM   4131  O   VAL E 521      63.551  -1.820  18.352  1.00113.10           O
ATOM   4132  N   LYS E 522      64.594  -1.807  20.369  1.00188.84           N
ATOM   4133  CA  LYS E 522      65.110  -3.142  20.574  1.00188.84           C
ATOM   4134  CB  LYS E 522      66.471  -3.144  21.291  1.00188.84           C
ATOM   4135  CG  LYS E 522      67.593  -2.455  20.512  1.00188.84           C
ATOM   4136  CD  LYS E 522      67.421  -0.939  20.401  1.00188.84           C
ATOM   4137  CE  LYS E 522      68.632  -0.231  19.790  1.00188.84           C
ATOM   4138  NZ  LYS E 522      69.783  -0.300  20.718  1.00188.84           N
ATOM   4139  C   LYS E 522      64.245  -4.123  21.338  1.00188.84           C
ATOM   4140  O   LYS E 522      64.739  -5.206  21.645  1.00188.84           O
ATOM   4141  N   ARG E 523      63.023  -3.772  21.784  1.00108.80           N
ATOM   4142  CA  ARG E 523      62.277  -4.557  22.749  1.00108.80           C
ATOM   4143  CB  ARG E 523      60.807  -4.121  22.867  1.00108.80           C
ATOM   4144  CG  ARG E 523      60.639  -2.733  23.487  1.00108.80           C
ATOM   4145  CD  ARG E 523      61.245  -1.609  22.645  1.00108.80           C
ATOM   4146  NE  ARG E 523      61.008  -0.329  23.370  1.00108.80           N
ATOM   4147  CZ  ARG E 523      59.886   0.404  23.108  1.00108.80           C
ATOM   4148  NH1 ARG E 523      58.991  -0.024  22.169  1.00108.80           N
ATOM   4149  NH2 ARG E 523      59.660   1.569  23.785  1.00108.80           N
ATOM   4150  C   ARG E 523      62.293  -6.046  22.536  1.00108.80           C
ATOM   4151  O   ARG E 523      62.278  -6.555  21.416  1.00108.80           O
ATOM   4152  N   VAL E 524      62.382  -6.784  23.671  1.00109.47           N
ATOM   4153  CA  VAL E 524      62.299  -8.217  23.683  1.00109.47           C
ATOM   4154  CB  VAL E 524      63.396  -8.887  24.469  1.00109.47           C
ATOM   4155  CG1 VAL E 524      63.399  -8.361  25.914  1.00109.47           C
ATOM   4156  CG2 VAL E 524      63.202 -10.408  24.361  1.00109.47           C
ATOM   4157  C   VAL E 524      60.972  -8.528  24.309  1.00109.47           C
ATOM   4158  O   VAL E 524      60.708  -8.167  25.456  1.00109.47           O
ATOM   4159  N   MET E 525      60.087  -9.200  23.548  1.00103.95           N
ATOM   4160  CA  MET E 525      58.754  -9.484  24.002  1.00103.95           C
ATOM   4161  CB  MET E 525      57.765  -9.715  22.848  1.00103.95           C
ATOM   4162  CG  MET E 525      57.599  -8.485  21.952  1.00103.95           C
ATOM   4163  SD  MET E 525      56.875  -7.038  22.781  1.00103.95           S
ATOM   4164  CE  MET E 525      56.942  -5.966  21.317  1.00103.95           C
ATOM   4165  C   MET E 525      58.774 -10.718  24.856  1.00103.95           C
ATOM   4166  O   MET E 525      59.763 -11.448  24.874  1.00103.95           O
ATOM   4167  N   SER E 526      57.667 -10.977  25.594  1.00 62.05           N
ATOM   4168  CA  SER E 526      57.631 -12.090  26.513  1.00 62.05           C
ATOM   4169  CB  SER E 526      57.031 -11.705  27.876  1.00 62.05           C
ATOM   4170  OG  SER E 526      56.910 -12.853  28.701  1.00 62.05           O
ATOM   4171  C   SER E 526      56.798 -13.236  25.992  1.00 62.05           C
ATOM   4172  O   SER E 526      55.579 -13.138  25.861  1.00 62.05           O
ATOM   4173  N   PRO E 527      57.449 -14.336  25.695  1.00 86.29           N
ATOM   4174  CA  PRO E 527      56.753 -15.529  25.273  1.00 86.29           C
ATOM   4175  CD  PRO E 527      58.765 -14.252  25.087  1.00 86.29           C
ATOM   4176  CB  PRO E 527      57.812 -16.446  24.670  1.00 86.29           C
ATOM   4177  CG  PRO E 527      58.878 -15.468  24.153  1.00 86.29           C
ATOM   4178  C   PRO E 527      55.994 -16.166  26.396  1.00 86.29           C
ATOM   4179  O   PRO E 527      55.013 -16.865  26.143  1.00 86.29           O
ATOM   4180  N   GLN E 528      56.445 -15.955  27.644  1.00 51.20           N
ATOM   4181  CA  GLN E 528      55.846 -16.586  28.786  1.00 51.20           C
ATOM   4182  CB  GLN E 528      56.642 -16.361  30.082  1.00 51.20           C
ATOM   4183  CG  GLN E 528      56.051 -17.101  31.284  1.00 51.20           C
ATOM   4184  CD  GLN E 528      56.172 -18.595  31.019  1.00 51.20           C
ATOM   4185  OE1 GLN E 528      57.229 -19.085  30.623  1.00 51.20           O
ATOM   4186  NE2 GLN E 528      55.057 -19.342  31.236  1.00 51.20           N
ATOM   4187  C   GLN E 528      54.455 -16.078  29.005  1.00 51.20           C
ATOM   4188  O   GLN E 528      53.556 -16.849  29.338  1.00 51.20           O
ATOM   4189  N   ASP E 529      54.232 -14.765  28.812  1.00 83.98           N
ATOM   4190  CA  ASP E 529      52.930 -14.216  29.067  1.00 83.98           C
ATOM   4191  CB  ASP E 529      52.872 -12.704  28.781  1.00 83.98           C
ATOM   4192  CG  ASP E 529      51.558 -12.145  29.313  1.00 83.98           C
ATOM   4193  OD1 ASP E 529      50.495 -12.771  29.059  1.00 83.98           O
ATOM   4194  OD2 ASP E 529      51.602 -11.074  29.975  1.00 83.98           O
ATOM   4195  C   ASP E 529      51.957 -14.913  28.161  1.00 83.98           C
ATOM   4196  O   ASP E 529      50.848 -15.257  28.568  1.00 83.98           O
ATOM   4197  N   VAL E 530      52.352 -15.143  26.895  1.00 40.64           N
ATOM   4198  CA  VAL E 530      51.487 -15.815  25.967  1.00 40.64           C
ATOM   4199  CB  VAL E 530      52.093 -15.926  24.596  1.00 40.64           C
ATOM   4200  CG1 VAL E 530      51.171 -16.790  23.720  1.00 40.64           C
ATOM   4201  CG2 VAL E 530      52.330 -14.510  24.042  1.00 40.64           C
ATOM   4202  C   VAL E 530      51.231 -17.207  26.455  1.00 40.64           C
ATOM   4203  O   VAL E 530      50.093 -17.675  26.469  1.00 40.64           O
ATOM   4204  N   VAL E 531      52.295 -17.906  26.889  1.00 50.88           N
ATOM   4205  CA  VAL E 531      52.152 -19.269  27.326  1.00 50.88           C
ATOM   4206  CB  VAL E 531      53.463 -19.891  27.717  1.00 50.88           C
ATOM   4207  CG1 VAL E 531      53.194 -21.294  28.289  1.00 50.88           C
ATOM   4208  CG2 VAL E 531      54.392 -19.889  26.490  1.00 50.88           C
ATOM   4209  C   VAL E 531      51.245 -19.343  28.520  1.00 50.88           C
ATOM   4210  O   VAL E 531      50.412 -20.244  28.610  1.00 50.88           O
ATOM   4211  N   SER E 532      51.419 -18.436  29.500  1.00 74.14           N
ATOM   4212  CA  SER E 532      50.625 -18.493  30.702  1.00 74.14           C
ATOM   4213  CB  SER E 532      51.270 -17.719  31.863  1.00 74.14           C
ATOM   4214  OG  SER E 532      52.511 -18.313  32.215  1.00 74.14           O
ATOM   4215  C   SER E 532      49.226 -17.955  30.543  1.00 74.14           C
ATOM   4216  O   SER E 532      48.271 -18.556  31.035  1.00 74.14           O
ATOM   4217  N   CYS E 533      49.106 -16.733  29.981  1.00104.63           N
ATOM   4218  CA  CYS E 533      47.874 -15.991  29.875  1.00104.63           C
ATOM   4219  CB  CYS E 533      48.164 -14.484  29.934  1.00104.63           C
ATOM   4220  SG  CYS E 533      49.311 -14.071  31.295  1.00104.63           S
ATOM   4221  C   CYS E 533      46.968 -16.266  28.690  1.00104.63           C
ATOM   4222  O   CYS E 533      45.747 -16.188  28.823  1.00104.63           O
ATOM   4223  N   SER E 534      47.520 -16.574  27.495  1.00 77.14           N
ATOM   4224  CA  SER E 534      46.730 -16.570  26.286  1.00 77.14           C
ATOM   4225  CB  SER E 534      47.595 -16.464  25.017  1.00 77.14           C
ATOM   4226  OG  SER E 534      46.775 -16.454  23.859  1.00 77.14           O
ATOM   4227  C   SER E 534      45.809 -17.749  26.119  1.00 77.14           C
ATOM   4228  O   SER E 534      46.214 -18.909  26.132  1.00 77.14           O
ATOM   4229  N   GLU E 535      44.510 -17.424  25.938  1.00113.83           N
ATOM   4230  CA  GLU E 535      43.395 -18.306  25.703  1.00113.83           C
ATOM   4231  CB  GLU E 535      42.053 -17.576  25.888  1.00113.83           C
ATOM   4232  CG  GLU E 535      41.812 -17.057  27.309  1.00113.83           C
ATOM   4233  CD  GLU E 535      40.956 -18.064  28.064  1.00113.83           C
ATOM   4234  OE1 GLU E 535      40.511 -19.058  27.432  1.00113.83           O
ATOM   4235  OE2 GLU E 535      40.728 -17.844  29.284  1.00113.83           O
ATOM   4236  C   GLU E 535      43.417 -18.803  24.282  1.00113.83           C
ATOM   4237  O   GLU E 535      42.763 -19.791  23.947  1.00113.83           O
ATOM   4238  N   TYR E 536      44.081 -18.036  23.397  1.00166.06           N
ATOM   4239  CA  TYR E 536      44.217 -18.287  21.989  1.00166.06           C
ATOM   4240  CB  TYR E 536      44.720 -17.094  21.155  1.00166.06           C
ATOM   4241  CG  TYR E 536      43.655 -16.050  21.193  1.00166.06           C
ATOM   4242  CD1 TYR E 536      42.347 -16.376  20.914  1.00166.06           C
ATOM   4243  CD2 TYR E 536      43.968 -14.736  21.453  1.00166.06           C
ATOM   4244  CE1 TYR E 536      41.362 -15.416  20.936  1.00166.06           C
ATOM   4245  CE2 TYR E 536      42.989 -13.771  21.474  1.00166.06           C
ATOM   4246  CZ  TYR E 536      41.682 -14.110  21.220  1.00166.06           C
ATOM   4247  OH  TYR E 536      40.679 -13.118  21.244  1.00166.06           O
ATOM   4248  C   TYR E 536      45.111 -19.462  21.730  1.00166.06           C
ATOM   4249  O   TYR E 536      45.214 -19.907  20.589  1.00166.06           O
ATOM   4250  N   ALA E 537      45.910 -19.877  22.734  1.00 72.57           N
ATOM   4251  CA  ALA E 537      46.819 -20.980  22.578  1.00 72.57           C
ATOM   4252  CB  ALA E 537      48.284 -20.540  22.415  1.00 72.57           C
ATOM   4253  C   ALA E 537      46.760 -21.889  23.783  1.00 72.57           C
ATOM   4254  O   ALA E 537      46.066 -21.637  24.766  1.00 72.57           O
ATOM   4255  N   GLN E 538      47.449 -23.038  23.634  1.00196.81           N
ATOM   4256  CA  GLN E 538      47.641 -24.185  24.484  1.00196.81           C
ATOM   4257  CB  GLN E 538      47.917 -25.452  23.659  1.00196.81           C
ATOM   4258  CG  GLN E 538      46.655 -26.046  23.015  1.00196.81           C
ATOM   4259  CD  GLN E 538      45.799 -24.953  22.376  1.00196.81           C
ATOM   4260  OE1 GLN E 538      44.638 -24.780  22.740  1.00196.81           O
ATOM   4261  NE2 GLN E 538      46.365 -24.201  21.394  1.00196.81           N
ATOM   4262  C   GLN E 538      48.672 -24.062  25.581  1.00196.81           C
ATOM   4263  O   GLN E 538      48.850 -25.022  26.327  1.00196.81           O
ATOM   4264  N   GLY E 539      49.494 -22.996  25.645  1.00 50.35           N
ATOM   4265  CA  GLY E 539      50.493 -22.973  26.686  1.00 50.35           C
ATOM   4266  C   GLY E 539      51.653 -23.785  26.189  1.00 50.35           C
ATOM   4267  O   GLY E 539      52.113 -23.589  25.068  1.00 50.35           O
ATOM   4268  N   CYS E 540      52.184 -24.689  27.036  1.00 78.41           N
ATOM   4269  CA  CYS E 540      53.279 -25.563  26.711  1.00 78.41           C
ATOM   4270  CB  CYS E 540      53.896 -26.262  27.931  1.00 78.41           C
ATOM   4271  SG  CYS E 540      54.974 -25.108  28.817  1.00 78.41           S
ATOM   4272  C   CYS E 540      52.830 -26.603  25.730  1.00 78.41           C
ATOM   4273  O   CYS E 540      53.650 -27.316  25.152  1.00 78.41           O
ATOM   4274  N   ALA E 541      51.502 -26.773  25.621  1.00 77.78           N
ATOM   4275  CA  ALA E 541      50.797 -27.681  24.758  1.00 77.78           C
ATOM   4276  CB  ALA E 541      49.288 -27.735  25.057  1.00 77.78           C
ATOM   4277  C   ALA E 541      50.955 -27.318  23.303  1.00 77.78           C
ATOM   4278  O   ALA E 541      50.732 -28.161  22.435  1.00 77.78           O
ATOM   4279  N   GLY E 542      51.203 -26.030  22.980  1.00 43.63           N
ATOM   4280  CA  GLY E 542      51.368 -25.657  21.596  1.00 43.63           C
ATOM   4281  C   GLY E 542      50.460 -24.498  21.289  1.00 43.63           C
ATOM   4282  O   GLY E 542      49.718 -24.034  22.152  1.00 43.63           O
ATOM   4283  N   GLY E 543      50.497 -24.005  20.027  1.00 33.03           N
ATOM   4284  CA  GLY E 543      49.679 -22.894  19.611  1.00 33.03           C
ATOM   4285  C   GLY E 543      50.042 -22.533  18.193  1.00 33.03           C
ATOM   4286  O   GLY E 543      50.844 -23.220  17.560  1.00 33.03           O
ATOM   4287  N   PHE E 544      49.443 -21.440  17.650  1.00 70.88           N
ATOM   4288  CA  PHE E 544      49.735 -21.045  16.289  1.00 70.88           C
ATOM   4289  CB  PHE E 544      48.595 -21.362  15.308  1.00 70.88           C
ATOM   4290  CG  PHE E 544      48.500 -22.846  15.239  1.00 70.88           C
ATOM   4291  CD1 PHE E 544      47.801 -23.541  16.197  1.00 70.88           C
ATOM   4292  CD2 PHE E 544      49.112 -23.540  14.221  1.00 70.88           C
ATOM   4293  CE1 PHE E 544      47.713 -24.911  16.140  1.00 70.88           C
ATOM   4294  CE2 PHE E 544      49.027 -24.911  14.159  1.00 70.88           C
ATOM   4295  CZ  PHE E 544      48.326 -25.598  15.120  1.00 70.88           C
ATOM   4296  C   PHE E 544      50.003 -19.562  16.207  1.00 70.88           C
ATOM   4297  O   PHE E 544      49.290 -18.748  16.791  1.00 70.88           O
ATOM   4298  N   PRO E 545      51.001 -19.198  15.430  1.00 72.39           N
ATOM   4299  CA  PRO E 545      51.421 -17.824  15.282  1.00 72.39           C
ATOM   4300  CD  PRO E 545      52.062 -20.131  15.086  1.00 72.39           C
ATOM   4301  CB  PRO E 545      52.675 -17.871  14.412  1.00 72.39           C
ATOM   4302  CG  PRO E 545      53.275 -19.256  14.721  1.00 72.39           C
ATOM   4303  C   PRO E 545      50.348 -16.914  14.767  1.00 72.39           C
ATOM   4304  O   PRO E 545      50.337 -15.739  15.130  1.00 72.39           O
ATOM   4305  N   TYR E 546      49.424 -17.424  13.938  1.00 65.17           N
ATOM   4306  CA  TYR E 546      48.388 -16.593  13.397  1.00 65.17           C
ATOM   4307  CB  TYR E 546      47.446 -17.413  12.493  1.00 65.17           C
ATOM   4308  CG  TYR E 546      46.384 -16.551  11.897  1.00 65.17           C
ATOM   4309  CD1 TYR E 546      45.212 -16.293  12.572  1.00 65.17           C
ATOM   4310  CD2 TYR E 546      46.559 -16.014  10.642  1.00 65.17           C
ATOM   4311  CE1 TYR E 546      44.236 -15.507  12.004  1.00 65.17           C
ATOM   4312  CE2 TYR E 546      45.588 -15.228  10.069  1.00 65.17           C
ATOM   4313  CZ  TYR E 546      44.423 -14.975  10.750  1.00 65.17           C
ATOM   4314  OH  TYR E 546      43.426 -14.170  10.160  1.00 65.17           O
ATOM   4315  C   TYR E 546      47.604 -16.062  14.561  1.00 65.17           C
ATOM   4316  O   TYR E 546      47.238 -14.888  14.597  1.00 65.17           O
ATOM   4317  N   LEU E 547      47.296 -16.936  15.540  1.00 91.49           N
ATOM   4318  CA  LEU E 547      46.551 -16.573  16.715  1.00 91.49           C
ATOM   4319  CB  LEU E 547      46.051 -17.804  17.491  1.00 91.49           C
ATOM   4320  CG  LEU E 547      44.960 -18.589  16.739  1.00 91.49           C
ATOM   4321  CD1 LEU E 547      44.484 -19.807  17.553  1.00 91.49           C
ATOM   4322  CD2 LEU E 547      43.794 -17.669  16.341  1.00 91.49           C
ATOM   4323  C   LEU E 547      47.344 -15.719  17.671  1.00 91.49           C
ATOM   4324  O   LEU E 547      46.748 -14.962  18.431  1.00 91.49           O
ATOM   4325  N   ILE E 548      48.664 -15.964  17.826  1.00144.24           N
ATOM   4326  CA  ILE E 548      49.468 -15.179  18.740  1.00144.24           C
ATOM   4327  CB  ILE E 548      50.590 -15.981  19.326  1.00144.24           C
ATOM   4328  CG1 ILE E 548      50.010 -17.199  20.064  1.00144.24           C
ATOM   4329  CG2 ILE E 548      51.425 -15.059  20.228  1.00144.24           C
ATOM   4330  CD1 ILE E 548      49.017 -16.821  21.163  1.00144.24           C
ATOM   4331  C   ILE E 548      50.063 -13.917  18.179  1.00144.24           C
ATOM   4332  O   ILE E 548      49.835 -12.815  18.676  1.00144.24           O
ATOM   4333  N   ALA E 549      50.859 -14.054  17.099  1.00 61.66           N
ATOM   4334  CA  ALA E 549      51.516 -12.904  16.558  1.00 61.66           C
ATOM   4335  CB  ALA E 549      52.425 -13.243  15.364  1.00 61.66           C
ATOM   4336  C   ALA E 549      50.443 -11.997  16.068  1.00 61.66           C
ATOM   4337  O   ALA E 549      50.578 -10.776  16.145  1.00 61.66           O
ATOM   4338  N   GLY E 550      49.421 -12.576  15.399  1.00 85.93           N
ATOM   4339  CA  GLY E 550      48.338 -11.758  14.930  1.00 85.93           C
ATOM   4340  C   GLY E 550      47.224 -11.428  15.896  1.00 85.93           C
ATOM   4341  O   GLY E 550      47.124 -10.313  16.403  1.00 85.93           O
ATOM   4342  N   LYS E 551      46.393 -12.443  16.237  1.00116.53           N
ATOM   4343  CA  LYS E 551      45.155 -12.180  16.935  1.00116.53           C
ATOM   4344  CB  LYS E 551      44.215 -13.395  16.961  1.00116.53           C
ATOM   4345  CG  LYS E 551      42.801 -13.034  17.416  1.00116.53           C
ATOM   4346  CD  LYS E 551      41.758 -14.102  17.092  1.00116.53           C
ATOM   4347  CE  LYS E 551      40.326 -13.657  17.394  1.00116.53           C
ATOM   4348  NZ  LYS E 551      39.921 -12.591  16.450  1.00116.53           N
ATOM   4349  C   LYS E 551      45.349 -11.729  18.349  1.00116.53           C
ATOM   4350  O   LYS E 551      44.803 -10.707  18.763  1.00116.53           O
ATOM   4351  N   TYR E 552      46.151 -12.475  19.125  1.00 65.80           N
ATOM   4352  CA  TYR E 552      46.347 -12.173  20.512  1.00 65.80           C
ATOM   4353  CB  TYR E 552      47.249 -13.226  21.185  1.00 65.80           C
ATOM   4354  CG  TYR E 552      47.349 -12.975  22.651  1.00 65.80           C
ATOM   4355  CD1 TYR E 552      46.312 -13.321  23.487  1.00 65.80           C
ATOM   4356  CD2 TYR E 552      48.484 -12.420  23.195  1.00 65.80           C
ATOM   4357  CE1 TYR E 552      46.399 -13.104  24.842  1.00 65.80           C
ATOM   4358  CE2 TYR E 552      48.577 -12.200  24.550  1.00 65.80           C
ATOM   4359  CZ  TYR E 552      47.533 -12.541  25.374  1.00 65.80           C
ATOM   4360  OH  TYR E 552      47.626 -12.316  26.764  1.00 65.80           O
ATOM   4361  C   TYR E 552      47.012 -10.836  20.602  1.00 65.80           C
ATOM   4362  O   TYR E 552      46.663 -10.003  21.437  1.00 65.80           O
ATOM   4363  N   GLY E 553      47.992 -10.587  19.719  1.00 28.14           N
ATOM   4364  CA  GLY E 553      48.705  -9.343  19.758  1.00 28.14           C
ATOM   4365  C   GLY E 553      47.749  -8.207  19.541  1.00 28.14           C
ATOM   4366  O   GLY E 553      47.867  -7.162  20.178  1.00 28.14           O
ATOM   4367  N   GLU E 554      46.805  -8.355  18.593  1.00 68.53           N
ATOM   4368  CA  GLU E 554      45.872  -7.299  18.309  1.00 68.53           C
ATOM   4369  CB  GLU E 554      45.040  -7.583  17.047  1.00 68.53           C
ATOM   4370  CG  GLU E 554      44.036  -6.480  16.709  1.00 68.53           C
ATOM   4371  CD  GLU E 554      43.249  -6.920  15.483  1.00 68.53           C
ATOM   4372  OE1 GLU E 554      43.862  -7.052  14.391  1.00 68.53           O
ATOM   4373  OE2 GLU E 554      42.016  -7.136  15.628  1.00 68.53           O
ATOM   4374  C   GLU E 554      44.894  -7.103  19.435  1.00 68.53           C
ATOM   4375  O   GLU E 554      44.630  -5.975  19.850  1.00 68.53           O
ATOM   4376  N   ASP E 555      44.284  -8.201  19.922  1.00113.50           N
ATOM   4377  CA  ASP E 555      43.260  -8.106  20.924  1.00113.50           C
ATOM   4378  CB  ASP E 555      42.492  -9.432  21.089  1.00113.50           C
ATOM   4379  CG  ASP E 555      41.724  -9.711  19.803  1.00113.50           C
ATOM   4380  OD1 ASP E 555      41.653  -8.793  18.943  1.00113.50           O
ATOM   4381  OD2 ASP E 555      41.203 -10.850  19.662  1.00113.50           O
ATOM   4382  C   ASP E 555      43.767  -7.735  22.291  1.00113.50           C
ATOM   4383  O   ASP E 555      43.258  -6.799  22.909  1.00113.50           O
ATOM   4384  N   PHE E 556      44.683  -8.562  22.846  1.00181.89           N
ATOM   4385  CA  PHE E 556      45.250  -8.376  24.159  1.00181.89           C
ATOM   4386  CB  PHE E 556      45.465  -9.713  24.879  1.00181.89           C
ATOM   4387  CG  PHE E 556      44.095 -10.285  25.022  1.00181.89           C
ATOM   4388  CD1 PHE E 556      43.312  -9.970  26.108  1.00181.89           C
ATOM   4389  CD2 PHE E 556      43.582 -11.116  24.053  1.00181.89           C
ATOM   4390  CE1 PHE E 556      42.045 -10.490  26.233  1.00181.89           C
ATOM   4391  CE2 PHE E 556      42.316 -11.640  24.173  1.00181.89           C
ATOM   4392  CZ  PHE E 556      41.545 -11.328  25.266  1.00181.89           C
ATOM   4393  C   PHE E 556      46.517  -7.571  24.228  1.00181.89           C
ATOM   4394  O   PHE E 556      46.716  -6.796  25.162  1.00181.89           O
ATOM   4395  N   GLY E 557      47.440  -7.769  23.267  1.00 37.51           N
ATOM   4396  CA  GLY E 557      48.701  -7.074  23.313  1.00 37.51           C
ATOM   4397  C   GLY E 557      49.742  -7.946  23.964  1.00 37.51           C
ATOM   4398  O   GLY E 557      49.423  -8.917  24.651  1.00 37.51           O
ATOM   4399  N   LEU E 558      51.035  -7.601  23.754  1.00 99.85           N
ATOM   4400  CA  LEU E 558      52.131  -8.357  24.299  1.00 99.85           C
ATOM   4401  CB  LEU E 558      53.133  -8.886  23.253  1.00 99.85           C
ATOM   4402  CG  LEU E 558      52.539  -9.869  22.226  1.00 99.85           C
ATOM   4403  CD1 LEU E 558      51.870 -11.065  22.920  1.00 99.85           C
ATOM   4404  CD2 LEU E 558      51.636  -9.160  21.206  1.00 99.85           C
ATOM   4405  C   LEU E 558      52.920  -7.477  25.224  1.00 99.85           C
ATOM   4406  O   LEU E 558      52.963  -6.260  25.058  1.00 99.85           O
ATOM   4407  N   VAL E 559      53.578  -8.090  26.233  1.00 55.03           N
ATOM   4408  CA  VAL E 559      54.364  -7.352  27.186  1.00 55.03           C
ATOM   4409  CB  VAL E 559      54.014  -7.657  28.614  1.00 55.03           C
ATOM   4410  CG1 VAL E 559      52.554  -7.238  28.862  1.00 55.03           C
ATOM   4411  CG2 VAL E 559      54.292  -9.146  28.883  1.00 55.03           C
ATOM   4412  C   VAL E 559      55.805  -7.726  26.996  1.00 55.03           C
ATOM   4413  O   VAL E 559      56.127  -8.690  26.307  1.00 55.03           O
ATOM   4414  N   GLU E 560      56.719  -6.937  27.594  1.00 47.17           N
ATOM   4415  CA  GLU E 560      58.133  -7.164  27.456  1.00 47.17           C
ATOM   4416  CB  GLU E 560      58.975  -5.935  27.839  1.00 47.17           C
ATOM   4417  CG  GLU E 560      58.778  -4.761  26.878  1.00 47.17           C
ATOM   4418  CD  GLU E 560      59.579  -3.576  27.398  1.00 47.17           C
ATOM   4419  OE1 GLU E 560      59.295  -3.127  28.540  1.00 47.17           O
ATOM   4420  OE2 GLU E 560      60.486  -3.105  26.661  1.00 47.17           O
ATOM   4421  C   GLU E 560      58.554  -8.314  28.326  1.00 47.17           C
ATOM   4422  O   GLU E 560      57.850  -8.713  29.252  1.00 47.17           O
ATOM   4423  N   GLU E 561      59.747  -8.875  28.029  1.00102.85           N
ATOM   4424  CA  GLU E 561      60.278 -10.018  28.725  1.00102.85           C
ATOM   4425  CB  GLU E 561      61.678 -10.428  28.238  1.00102.85           C
ATOM   4426  CG  GLU E 561      61.669 -11.349  27.024  1.00102.85           C
ATOM   4427  CD  GLU E 561      61.482 -12.756  27.573  1.00102.85           C
ATOM   4428  OE1 GLU E 561      62.305 -13.170  28.433  1.00102.85           O
ATOM   4429  OE2 GLU E 561      60.507 -13.432  27.153  1.00102.85           O
ATOM   4430  C   GLU E 561      60.425  -9.719  30.183  1.00102.85           C
ATOM   4431  O   GLU E 561      60.112 -10.556  31.028  1.00102.85           O
ATOM   4432  N   SER E 562      60.893  -8.506  30.519  1.00 74.73           N
ATOM   4433  CA  SER E 562      61.150  -8.179  31.891  1.00 74.73           C
ATOM   4434  CB  SER E 562      61.708  -6.757  32.067  1.00 74.73           C
ATOM   4435  OG  SER E 562      62.972  -6.646  31.430  1.00 74.73           O
ATOM   4436  C   SER E 562      59.875  -8.258  32.670  1.00 74.73           C
ATOM   4437  O   SER E 562      59.884  -8.580  33.858  1.00 74.73           O
ATOM   4438  N   CYS E 563      58.741  -7.949  32.019  1.00101.73           N
ATOM   4439  CA  CYS E 563      57.468  -7.948  32.680  1.00101.73           C
ATOM   4440  CB  CYS E 563      56.350  -7.476  31.752  1.00101.73           C
ATOM   4441  SG  CYS E 563      56.542  -5.710  31.443  1.00101.73           S
ATOM   4442  C   CYS E 563      57.113  -9.320  33.143  1.00101.73           C
ATOM   4443  O   CYS E 563      56.626  -9.492  34.262  1.00101.73           O
ATOM   4444  N   PHE E 564      57.315 -10.330  32.274  1.00153.43           N
ATOM   4445  CA  PHE E 564      56.970 -11.668  32.648  1.00153.43           C
ATOM   4446  CB  PHE E 564      55.697 -12.111  31.899  1.00153.43           C
ATOM   4447  CG  PHE E 564      54.986 -13.199  32.627  1.00153.43           C
ATOM   4448  CD1 PHE E 564      55.544 -14.443  32.791  1.00153.43           C
ATOM   4449  CD2 PHE E 564      53.719 -12.969  33.114  1.00153.43           C
ATOM   4450  CE1 PHE E 564      54.858 -15.432  33.458  1.00153.43           C
ATOM   4451  CE2 PHE E 564      53.028 -13.953  33.780  1.00153.43           C
ATOM   4452  CZ  PHE E 564      53.600 -15.188  33.956  1.00153.43           C
ATOM   4453  C   PHE E 564      58.106 -12.518  32.146  1.00153.43           C
ATOM   4454  O   PHE E 564      58.070 -12.964  31.001  1.00153.43           O
ATOM   4455  N   PRO E 565      59.082 -12.820  32.965  1.00 77.03           N
ATOM   4456  CA  PRO E 565      60.235 -13.553  32.498  1.00 77.03           C
ATOM   4457  CD  PRO E 565      59.418 -11.940  34.073  1.00 77.03           C
ATOM   4458  CB  PRO E 565      61.260 -13.471  33.625  1.00 77.03           C
ATOM   4459  CG  PRO E 565      60.926 -12.133  34.312  1.00 77.03           C
ATOM   4460  C   PRO E 565      59.888 -14.943  32.073  1.00 77.03           C
ATOM   4461  O   PRO E 565      58.915 -15.493  32.586  1.00 77.03           O
ATOM   4462  N   TYR E 566      60.677 -15.528  31.146  1.00 89.92           N
ATOM   4463  CA  TYR E 566      60.351 -16.809  30.577  1.00 89.92           C
ATOM   4464  CB  TYR E 566      61.090 -17.048  29.246  1.00 89.92           C
ATOM   4465  CG  TYR E 566      60.614 -18.321  28.638  1.00 89.92           C
ATOM   4466  CD1 TYR E 566      59.343 -18.406  28.118  1.00 89.92           C
ATOM   4467  CD2 TYR E 566      61.444 -19.415  28.555  1.00 89.92           C
ATOM   4468  CE1 TYR E 566      58.897 -19.573  27.546  1.00 89.92           C
ATOM   4469  CE2 TYR E 566      61.003 -20.584  27.982  1.00 89.92           C
ATOM   4470  CZ  TYR E 566      59.727 -20.665  27.478  1.00 89.92           C
ATOM   4471  OH  TYR E 566      59.270 -21.864  26.890  1.00 89.92           O
ATOM   4472  C   TYR E 566      60.691 -17.908  31.541  1.00 89.92           C
ATOM   4473  O   TYR E 566      61.823 -18.008  32.012  1.00 89.92           O
ATOM   4474  N   ASN E 567      59.643 -18.667  31.949  1.00110.13           N
ATOM   4475  CA  ASN E 567      59.694 -19.819  32.814  1.00110.13           C
ATOM   4476  CB  ASN E 567      58.412 -19.962  33.654  1.00110.13           C
ATOM   4477  CG  ASN E 567      58.655 -20.989  34.753  1.00110.13           C
ATOM   4478  OD1 ASN E 567      59.085 -22.112  34.496  1.00110.13           O
ATOM   4479  ND2 ASN E 567      58.373 -20.590  36.023  1.00110.13           N
ATOM   4480  C   ASN E 567      59.898 -21.112  32.074  1.00110.13           C
ATOM   4481  O   ASN E 567      60.675 -21.964  32.503  1.00110.13           O
ATOM   4482  N   GLY E 568      59.191 -21.296  30.935  1.00 34.15           N
ATOM   4483  CA  GLY E 568      59.247 -22.541  30.219  1.00 34.15           C
ATOM   4484  C   GLY E 568      58.242 -23.492  30.807  1.00 34.15           C
ATOM   4485  O   GLY E 568      58.343 -24.704  30.615  1.00 34.15           O
ATOM   4486  N   LYS E 569      57.245 -22.967  31.550  1.00108.55           N
ATOM   4487  CA  LYS E 569      56.262 -23.827  32.147  1.00108.55           C
ATOM   4488  CB  LYS E 569      56.530 -24.132  33.630  1.00108.55           C
ATOM   4489  CG  LYS E 569      57.791 -24.968  33.860  1.00108.55           C
ATOM   4490  CD  LYS E 569      57.744 -26.340  33.186  1.00108.55           C
ATOM   4491  CE  LYS E 569      59.004 -27.178  33.411  1.00108.55           C
ATOM   4492  NZ  LYS E 569      58.874 -28.482  32.724  1.00108.55           N
ATOM   4493  C   LYS E 569      54.913 -23.171  32.072  1.00108.55           C
ATOM   4494  O   LYS E 569      54.764 -22.019  31.676  1.00108.55           O
ATOM   4495  N   ASP E 570      53.898 -23.945  32.487  1.00110.47           N
ATOM   4496  CA  ASP E 570      52.484 -23.694  32.554  1.00110.47           C
ATOM   4497  CB  ASP E 570      51.663 -24.979  32.759  1.00110.47           C
ATOM   4498  CG  ASP E 570      51.746 -25.782  31.468  1.00110.47           C
ATOM   4499  OD1 ASP E 570      51.789 -25.146  30.381  1.00110.47           O
ATOM   4500  OD2 ASP E 570      51.762 -27.039  31.551  1.00110.47           O
ATOM   4501  C   ASP E 570      52.162 -22.753  33.679  1.00110.47           C
ATOM   4502  O   ASP E 570      51.032 -22.744  34.166  1.00110.47           O
ATOM   4503  N   GLU E 571      53.179 -22.047  34.215  1.00100.09           N
ATOM   4504  CA  GLU E 571      53.013 -21.162  35.341  1.00100.09           C
ATOM   4505  CB  GLU E 571      54.200 -20.206  35.546  1.00100.09           C
ATOM   4506  CG  GLU E 571      54.034 -19.270  36.745  1.00100.09           C
ATOM   4507  CD  GLU E 571      55.268 -18.383  36.829  1.00100.09           C
ATOM   4508  OE1 GLU E 571      56.159 -18.526  35.949  1.00100.09           O
ATOM   4509  OE2 GLU E 571      55.334 -17.550  37.771  1.00100.09           O
ATOM   4510  C   GLU E 571      51.782 -20.314  35.187  1.00100.09           C
ATOM   4511  O   GLU E 571      51.251 -20.115  34.097  1.00100.09           O
ATOM   4512  N   PRO E 572      51.294 -19.865  36.319  1.00124.33           N
ATOM   4513  CA  PRO E 572      50.101 -19.059  36.354  1.00124.33           C
ATOM   4514  CD  PRO E 572      51.449 -20.647  37.535  1.00124.33           C
ATOM   4515  CB  PRO E 572      49.650 -19.040  37.813  1.00124.33           C
ATOM   4516  CG  PRO E 572      50.192 -20.365  38.375  1.00124.33           C
ATOM   4517  C   PRO E 572      50.308 -17.698  35.769  1.00124.33           C
ATOM   4518  O   PRO E 572      51.443 -17.225  35.735  1.00124.33           O
ATOM   4519  N   CYS E 573      49.216 -17.053  35.306  1.00 54.82           N
ATOM   4520  CA  CYS E 573      49.313 -15.773  34.667  1.00 54.82           C
ATOM   4521  CB  CYS E 573      48.100 -15.463  33.757  1.00 54.82           C
ATOM   4522  SG  CYS E 573      48.155 -13.829  32.953  1.00 54.82           S
ATOM   4523  C   CYS E 573      49.407 -14.711  35.711  1.00 54.82           C
ATOM   4524  O   CYS E 573      48.400 -14.222  36.221  1.00 54.82           O
ATOM   4525  N   LYS E 574      50.650 -14.336  36.066  1.00129.52           N
ATOM   4526  CA  LYS E 574      50.845 -13.273  37.001  1.00129.52           C
ATOM   4527  CB  LYS E 574      51.082 -13.749  38.443  1.00129.52           C
ATOM   4528  CG  LYS E 574      51.138 -12.607  39.460  1.00129.52           C
ATOM   4529  CD  LYS E 574      49.793 -11.906  39.666  1.00129.52           C
ATOM   4530  CE  LYS E 574      49.389 -10.993  38.507  1.00129.52           C
ATOM   4531  NZ  LYS E 574      50.275  -9.808  38.463  1.00129.52           N
ATOM   4532  C   LYS E 574      52.077 -12.557  36.563  1.00129.52           C
ATOM   4533  O   LYS E 574      53.138 -13.160  36.407  1.00129.52           O
ATOM   4534  N   GLU E 575      51.969 -11.237  36.338  1.00 43.79           N
ATOM   4535  CA  GLU E 575      53.137 -10.514  35.954  1.00 43.79           C
ATOM   4536  CB  GLU E 575      52.878  -9.422  34.901  1.00 43.79           C
ATOM   4537  CG  GLU E 575      52.438  -9.967  33.540  1.00 43.79           C
ATOM   4538  CD  GLU E 575      52.121  -8.779  32.641  1.00 43.79           C
ATOM   4539  OE1 GLU E 575      52.179  -7.625  33.144  1.00 43.79           O
ATOM   4540  OE2 GLU E 575      51.813  -9.010  31.442  1.00 43.79           O
ATOM   4541  C   GLU E 575      53.607  -9.849  37.188  1.00 43.79           C
ATOM   4542  O   GLU E 575      52.842  -9.177  37.879  1.00 43.79           O
ATOM   4543  N   THR E 576      54.894 -10.042  37.507  1.00 19.00           N
ATOM   4544  CA  THR E 576      55.401  -9.408  38.675  1.00 19.00           C
ATOM   4545  CB  THR E 576      56.857  -9.677  38.905  1.00 19.00           C
ATOM   4546  OG1 THR E 576      57.082 -11.073  39.041  1.00 19.00           O
ATOM   4547  CG2 THR E 576      57.294  -8.943  40.184  1.00 19.00           C
ATOM   4548  C   THR E 576      55.244  -7.960  38.404  1.00 19.00           C
ATOM   4549  O   THR E 576      54.880  -7.181  39.284  1.00 19.00           O
ATOM   4550  N   LYS E 577      55.497  -7.564  37.144  1.00106.64           N
ATOM   4551  CA  LYS E 577      55.401  -6.169  36.866  1.00106.64           C
ATOM   4552  CB  LYS E 577      56.135  -5.749  35.580  1.00106.64           C
ATOM   4553  CG  LYS E 577      57.651  -5.928  35.672  1.00106.64           C
ATOM   4554  CD  LYS E 577      58.293  -5.118  36.800  1.00106.64           C
ATOM   4555  CE  LYS E 577      59.810  -5.293  36.896  1.00106.64           C
ATOM   4556  NZ  LYS E 577      60.342  -4.478  38.010  1.00106.64           N
ATOM   4557  C   LYS E 577      53.973  -5.756  36.733  1.00106.64           C
ATOM   4558  O   LYS E 577      53.164  -6.416  36.084  1.00106.64           O
ATOM   4559  N   SER E 578      53.625  -4.638  37.393  1.00 71.85           N
ATOM   4560  CA  SER E 578      52.314  -4.095  37.236  1.00 71.85           C
ATOM   4561  CB  SER E 578      51.775  -3.394  38.494  1.00 71.85           C
ATOM   4562  OG  SER E 578      50.469  -2.891  38.248  1.00 71.85           O
ATOM   4563  C   SER E 578      52.442  -3.059  36.167  1.00 71.85           C
ATOM   4564  O   SER E 578      53.543  -2.597  35.874  1.00 71.85           O
ATOM   4565  N   LYS E 579      51.307  -2.684  35.547  1.00 46.84           N
ATOM   4566  CA  LYS E 579      51.274  -1.633  34.571  1.00 46.84           C
ATOM   4567  CB  LYS E 579      51.441  -0.238  35.198  1.00 46.84           C
ATOM   4568  CG  LYS E 579      50.298   0.144  36.140  1.00 46.84           C
ATOM   4569  CD  LYS E 579      50.613   1.346  37.033  1.00 46.84           C
ATOM   4570  CE  LYS E 579      49.470   1.726  37.976  1.00 46.84           C
ATOM   4571  NZ  LYS E 579      49.870   2.874  38.821  1.00 46.84           N
ATOM   4572  C   LYS E 579      52.342  -1.814  33.538  1.00 46.84           C
ATOM   4573  O   LYS E 579      53.169  -0.927  33.338  1.00 46.84           O
ATOM   4574  N   CYS E 580      52.369  -2.972  32.853  1.00 50.56           N
ATOM   4575  CA  CYS E 580      53.350  -3.142  31.821  1.00 50.56           C
ATOM   4576  CB  CYS E 580      53.835  -4.580  31.651  1.00 50.56           C
ATOM   4577  SG  CYS E 580      55.224  -4.920  32.753  1.00 50.56           S
ATOM   4578  C   CYS E 580      52.769  -2.700  30.519  1.00 50.56           C
ATOM   4579  O   CYS E 580      51.588  -2.903  30.245  1.00 50.56           O
ATOM   4580  N   ARG E 581      53.614  -2.066  29.680  1.00125.03           N
ATOM   4581  CA  ARG E 581      53.185  -1.582  28.401  1.00125.03           C
ATOM   4582  CB  ARG E 581      54.214  -0.669  27.710  1.00125.03           C
ATOM   4583  CG  ARG E 581      54.424   0.664  28.434  1.00125.03           C
ATOM   4584  CD  ARG E 581      55.448   1.576  27.755  1.00125.03           C
ATOM   4585  NE  ARG E 581      56.779   0.912  27.862  1.00125.03           N
ATOM   4586  CZ  ARG E 581      57.828   1.366  27.116  1.00125.03           C
ATOM   4587  NH1 ARG E 581      57.655   2.417  26.261  1.00125.03           N
ATOM   4588  NH2 ARG E 581      59.052   0.770  27.226  1.00125.03           N
ATOM   4589  C   ARG E 581      52.959  -2.764  27.516  1.00125.03           C
ATOM   4590  O   ARG E 581      53.642  -3.781  27.633  1.00125.03           O
ATOM   4591  N   ARG E 582      51.966  -2.658  26.608  1.00 37.56           N
ATOM   4592  CA  ARG E 582      51.673  -3.764  25.740  1.00 37.56           C
ATOM   4593  CB  ARG E 582      50.271  -4.362  25.957  1.00 37.56           C
ATOM   4594  CG  ARG E 582      50.118  -5.088  27.294  1.00 37.56           C
ATOM   4595  CD  ARG E 582      48.724  -5.679  27.512  1.00 37.56           C
ATOM   4596  NE  ARG E 582      48.739  -6.386  28.824  1.00 37.56           N
ATOM   4597  CZ  ARG E 582      49.015  -7.722  28.880  1.00 37.56           C
ATOM   4598  NH1 ARG E 582      49.238  -8.425  27.732  1.00 37.56           N
ATOM   4599  NH2 ARG E 582      49.062  -8.356  30.088  1.00 37.56           N
ATOM   4600  C   ARG E 582      51.744  -3.316  24.313  1.00 37.56           C
ATOM   4601  O   ARG E 582      51.235  -2.258  23.947  1.00 37.56           O
ATOM   4602  N   HIS E 583      52.395  -4.138  23.465  1.00 73.68           N
ATOM   4603  CA  HIS E 583      52.530  -3.858  22.064  1.00 73.68           C
ATOM   4604  ND1 HIS E 583      55.644  -3.890  23.317  1.00 73.68           N
ATOM   4605  CG  HIS E 583      55.042  -3.540  22.130  1.00 73.68           C
ATOM   4606  CB  HIS E 583      53.899  -4.291  21.515  1.00 73.68           C
ATOM   4607  NE2 HIS E 583      56.695  -2.073  22.583  1.00 73.68           N
ATOM   4608  CD2 HIS E 583      55.696  -2.428  21.694  1.00 73.68           C
ATOM   4609  CE1 HIS E 583      56.626  -2.979  23.541  1.00 73.68           C
ATOM   4610  C   HIS E 583      51.456  -4.623  21.342  1.00 73.68           C
ATOM   4611  O   HIS E 583      51.177  -5.774  21.677  1.00 73.68           O
ATOM   4612  N   SER E 584      50.824  -4.002  20.320  1.00 78.22           N
ATOM   4613  CA  SER E 584      49.737  -4.649  19.627  1.00 78.22           C
ATOM   4614  CB  SER E 584      48.404  -3.888  19.737  1.00 78.22           C
ATOM   4615  OG  SER E 584      48.504  -2.629  19.088  1.00 78.22           O
ATOM   4616  C   SER E 584      50.061  -4.758  18.163  1.00 78.22           C
ATOM   4617  O   SER E 584      50.987  -4.119  17.667  1.00 78.22           O
ATOM   4618  N   THR E 585      49.301  -5.608  17.434  1.00107.66           N
ATOM   4619  CA  THR E 585      49.521  -5.800  16.025  1.00107.66           C
ATOM   4620  CB  THR E 585      49.586  -7.243  15.625  1.00107.66           C
ATOM   4621  OG1 THR E 585      48.350  -7.884  15.900  1.00107.66           O
ATOM   4622  CG2 THR E 585      50.722  -7.920  16.411  1.00107.66           C
ATOM   4623  C   THR E 585      48.374  -5.183  15.273  1.00107.66           C
ATOM   4624  O   THR E 585      47.212  -5.515  15.497  1.00107.66           O
ATOM   4625  N   THR E 586      48.695  -4.250  14.354  1.00102.68           N
ATOM   4626  CA  THR E 586      47.731  -3.546  13.551  1.00102.68           C
ATOM   4627  CB  THR E 586      48.339  -2.426  12.758  1.00102.68           C
ATOM   4628  OG1 THR E 586      48.949  -1.480  13.623  1.00102.68           O
ATOM   4629  CG2 THR E 586      47.230  -1.750  11.934  1.00102.68           C
ATOM   4630  C   THR E 586      47.092  -4.468  12.557  1.00102.68           C
ATOM   4631  O   THR E 586      45.932  -4.267  12.197  1.00102.68           O
ATOM   4632  N   ASN E 587      47.843  -5.460  12.027  1.00 51.01           N
ATOM   4633  CA  ASN E 587      47.264  -6.332  11.036  1.00 51.01           C
ATOM   4634  CB  ASN E 587      47.372  -5.778   9.605  1.00 51.01           C
ATOM   4635  CG  ASN E 587      46.462  -4.564   9.492  1.00 51.01           C
ATOM   4636  OD1 ASN E 587      45.267  -4.640   9.774  1.00 51.01           O
ATOM   4637  ND2 ASN E 587      47.041  -3.408   9.072  1.00 51.01           N
ATOM   4638  C   ASN E 587      47.973  -7.657  11.037  1.00 51.01           C
ATOM   4639  O   ASN E 587      49.111  -7.765  11.492  1.00 51.01           O
ATOM   4640  N   TYR E 588      47.276  -8.722  10.568  1.00 82.61           N
ATOM   4641  CA  TYR E 588      47.872 -10.027  10.446  1.00 82.61           C
ATOM   4642  CB  TYR E 588      47.868 -10.821  11.766  1.00 82.61           C
ATOM   4643  CG  TYR E 588      46.476 -10.861  12.302  1.00 82.61           C
ATOM   4644  CD1 TYR E 588      45.978  -9.800  13.025  1.00 82.61           C
ATOM   4645  CD2 TYR E 588      45.671 -11.957  12.095  1.00 82.61           C
ATOM   4646  CE1 TYR E 588      44.699  -9.828  13.531  1.00 82.61           C
ATOM   4647  CE2 TYR E 588      44.390 -11.990  12.598  1.00 82.61           C
ATOM   4648  CZ  TYR E 588      43.902 -10.926  13.316  1.00 82.61           C
ATOM   4649  OH  TYR E 588      42.589 -10.961  13.832  1.00 82.61           O
ATOM   4650  C   TYR E 588      47.140 -10.819   9.397  1.00 82.61           C
ATOM   4651  O   TYR E 588      45.933 -10.656   9.218  1.00 82.61           O
ATOM   4652  N   TYR E 589      47.868 -11.678   8.643  1.00166.13           N
ATOM   4653  CA  TYR E 589      47.237 -12.525   7.662  1.00166.13           C
ATOM   4654  CB  TYR E 589      46.986 -11.838   6.305  1.00166.13           C
ATOM   4655  CG  TYR E 589      46.015 -10.721   6.476  1.00166.13           C
ATOM   4656  CD1 TYR E 589      46.452  -9.459   6.806  1.00166.13           C
ATOM   4657  CD2 TYR E 589      44.667 -10.936   6.303  1.00166.13           C
ATOM   4658  CE1 TYR E 589      45.558  -8.426   6.963  1.00166.13           C
ATOM   4659  CE2 TYR E 589      43.768  -9.907   6.458  1.00166.13           C
ATOM   4660  CZ  TYR E 589      44.213  -8.650   6.789  1.00166.13           C
ATOM   4661  OH  TYR E 589      43.293  -7.593   6.949  1.00166.13           O
ATOM   4662  C   TYR E 589      48.148 -13.680   7.347  1.00166.13           C
ATOM   4663  O   TYR E 589      49.343 -13.644   7.632  1.00166.13           O
ATOM   4664  N   TYR E 590      47.592 -14.750   6.738  1.00 85.33           N
ATOM   4665  CA  TYR E 590      48.417 -15.826   6.251  1.00 85.33           C
ATOM   4666  CB  TYR E 590      47.684 -17.149   5.952  1.00 85.33           C
ATOM   4667  CG  TYR E 590      47.368 -17.899   7.200  1.00 85.33           C
ATOM   4668  CD1 TYR E 590      48.361 -18.596   7.850  1.00 85.33           C
ATOM   4669  CD2 TYR E 590      46.087 -17.940   7.699  1.00 85.33           C
ATOM   4670  CE1 TYR E 590      48.089 -19.307   8.993  1.00 85.33           C
ATOM   4671  CE2 TYR E 590      45.809 -18.651   8.844  1.00 85.33           C
ATOM   4672  CZ  TYR E 590      46.810 -19.334   9.492  1.00 85.33           C
ATOM   4673  OH  TYR E 590      46.526 -20.065  10.665  1.00 85.33           O
ATOM   4674  C   TYR E 590      48.917 -15.350   4.924  1.00 85.33           C
ATOM   4675  O   TYR E 590      48.160 -14.760   4.158  1.00 85.33           O
ATOM   4676  N   VAL E 591      50.208 -15.560   4.606  1.00 55.92           N
ATOM   4677  CA  VAL E 591      50.661 -15.100   3.326  1.00 55.92           C
ATOM   4678  CB  VAL E 591      52.123 -15.329   3.055  1.00 55.92           C
ATOM   4679  CG1 VAL E 591      52.941 -14.618   4.145  1.00 55.92           C
ATOM   4680  CG2 VAL E 591      52.389 -16.838   2.938  1.00 55.92           C
ATOM   4681  C   VAL E 591      49.888 -15.866   2.304  1.00 55.92           C
ATOM   4682  O   VAL E 591      49.703 -17.077   2.431  1.00 55.92           O
ATOM   4683  N   GLY E 592      49.425 -15.165   1.248  1.00 37.11           N
ATOM   4684  CA  GLY E 592      48.616 -15.802   0.258  1.00 37.11           C
ATOM   4685  C   GLY E 592      47.194 -15.388   0.509  1.00 37.11           C
ATOM   4686  O   GLY E 592      46.325 -15.607  -0.331  1.00 37.11           O
ATOM   4687  N   GLY E 593      46.910 -14.804   1.688  1.00 40.15           N
ATOM   4688  CA  GLY E 593      45.596 -14.289   1.962  1.00 40.15           C
ATOM   4689  C   GLY E 593      44.821 -15.183   2.887  1.00 40.15           C
ATOM   4690  O   GLY E 593      43.986 -14.699   3.650  1.00 40.15           O
ATOM   4691  N   PHE E 594      45.056 -16.507   2.844  1.00 85.21           N
ATOM   4692  CA  PHE E 594      44.344 -17.406   3.712  1.00 85.21           C
ATOM   4693  CB  PHE E 594      42.919 -17.711   3.213  1.00 85.21           C
ATOM   4694  CG  PHE E 594      43.005 -18.167   1.796  1.00 85.21           C
ATOM   4695  CD1 PHE E 594      43.190 -17.249   0.787  1.00 85.21           C
ATOM   4696  CD2 PHE E 594      42.883 -19.496   1.466  1.00 85.21           C
ATOM   4697  CE1 PHE E 594      43.266 -17.647  -0.527  1.00 85.21           C
ATOM   4698  CE2 PHE E 594      42.958 -19.900   0.153  1.00 85.21           C
ATOM   4699  CZ  PHE E 594      43.152 -18.977  -0.846  1.00 85.21           C
ATOM   4700  C   PHE E 594      45.140 -18.670   3.790  1.00 85.21           C
ATOM   4701  O   PHE E 594      46.124 -18.834   3.073  1.00 85.21           O
ATOM   4702  N   TYR E 595      44.743 -19.608   4.671  1.00138.15           N
ATOM   4703  CA  TYR E 595      45.538 -20.795   4.815  1.00138.15           C
ATOM   4704  CB  TYR E 595      45.164 -21.612   6.068  1.00138.15           C
ATOM   4705  CG  TYR E 595      46.054 -22.805   6.180  1.00138.15           C
ATOM   4706  CD1 TYR E 595      47.276 -22.699   6.804  1.00138.15           C
ATOM   4707  CD2 TYR E 595      45.678 -24.024   5.664  1.00138.15           C
ATOM   4708  CE1 TYR E 595      48.107 -23.789   6.920  1.00138.15           C
ATOM   4709  CE2 TYR E 595      46.504 -25.119   5.777  1.00138.15           C
ATOM   4710  CZ  TYR E 595      47.722 -25.002   6.404  1.00138.15           C
ATOM   4711  OH  TYR E 595      48.570 -26.124   6.521  1.00138.15           O
ATOM   4712  C   TYR E 595      45.340 -21.639   3.594  1.00138.15           C
ATOM   4713  O   TYR E 595      44.217 -22.022   3.264  1.00138.15           O
ATOM   4714  N   GLY E 596      46.464 -21.974   2.918  1.00 52.73           N
ATOM   4715  CA  GLY E 596      46.454 -22.777   1.726  1.00 52.73           C
ATOM   4716  C   GLY E 596      46.953 -21.990   0.542  1.00 52.73           C
ATOM   4717  O   GLY E 596      47.245 -22.565  -0.504  1.00 52.73           O
ATOM   4718  N   ALA E 597      46.975 -20.652   0.664  1.00 97.06           N
ATOM   4719  CA  ALA E 597      47.430 -19.651  -0.263  1.00 97.06           C
ATOM   4720  CB  ALA E 597      46.860 -18.270   0.068  1.00 97.06           C
ATOM   4721  C   ALA E 597      48.929 -19.516  -0.365  1.00 97.06           C
ATOM   4722  O   ALA E 597      49.427 -18.867  -1.277  1.00 97.06           O
ATOM   4723  N   CYS E 598      49.697 -19.983   0.629  1.00 76.97           N
ATOM   4724  CA  CYS E 598      51.112 -19.693   0.697  1.00 76.97           C
ATOM   4725  CB  CYS E 598      51.745 -20.146   2.025  1.00 76.97           C
ATOM   4726  SG  CYS E 598      53.490 -19.659   2.179  1.00 76.97           S
ATOM   4727  C   CYS E 598      51.921 -20.296  -0.421  1.00 76.97           C
ATOM   4728  O   CYS E 598      51.594 -21.352  -0.961  1.00 76.97           O
ATOM   4729  N   ASN E 599      53.003 -19.582  -0.823  1.00 77.70           N
ATOM   4730  CA  ASN E 599      53.947 -20.083  -1.790  1.00 77.70           C
ATOM   4731  CB  ASN E 599      53.497 -19.949  -3.260  1.00 77.70           C
ATOM   4732  CG  ASN E 599      53.295 -18.488  -3.615  1.00 77.70           C
ATOM   4733  OD1 ASN E 599      54.229 -17.691  -3.567  1.00 77.70           O
ATOM   4734  ND2 ASN E 599      52.043 -18.122  -3.997  1.00 77.70           N
ATOM   4735  C   ASN E 599      55.260 -19.372  -1.580  1.00 77.70           C
ATOM   4736  O   ASN E 599      55.338 -18.403  -0.826  1.00 77.70           O
ATOM   4737  N   GLU E 600      56.344 -19.857  -2.229  1.00109.61           N
ATOM   4738  CA  GLU E 600      57.653 -19.304  -1.993  1.00109.61           C
ATOM   4739  CB  GLU E 600      58.826 -20.074  -2.627  1.00109.61           C
ATOM   4740  CG  GLU E 600      58.925 -19.918  -4.139  1.00109.61           C
ATOM   4741  CD  GLU E 600      60.327 -20.305  -4.585  1.00109.61           C
ATOM   4742  OE1 GLU E 600      61.169 -20.638  -3.709  1.00109.61           O
ATOM   4743  OE2 GLU E 600      60.574 -20.262  -5.819  1.00109.61           O
ATOM   4744  C   GLU E 600      57.755 -17.896  -2.492  1.00109.61           C
ATOM   4745  O   GLU E 600      58.365 -17.053  -1.836  1.00109.61           O
ATOM   4746  N   TYR E 601      57.163 -17.599  -3.664  1.00 54.49           N
ATOM   4747  CA  TYR E 601      57.298 -16.281  -4.219  1.00 54.49           C
ATOM   4748  CB  TYR E 601      56.675 -16.130  -5.616  1.00 54.49           C
ATOM   4749  CG  TYR E 601      57.594 -16.864  -6.530  1.00 54.49           C
ATOM   4750  CD1 TYR E 601      57.455 -18.215  -6.735  1.00 54.49           C
ATOM   4751  CD2 TYR E 601      58.611 -16.194  -7.170  1.00 54.49           C
ATOM   4752  CE1 TYR E 601      58.312 -18.889  -7.573  1.00 54.49           C
ATOM   4753  CE2 TYR E 601      59.472 -16.860  -8.009  1.00 54.49           C
ATOM   4754  CZ  TYR E 601      59.321 -18.210  -8.211  1.00 54.49           C
ATOM   4755  OH  TYR E 601      60.204 -18.896  -9.070  1.00 54.49           O
ATOM   4756  C   TYR E 601      56.698 -15.270  -3.293  1.00 54.49           C
ATOM   4757  O   TYR E 601      57.302 -14.231  -3.030  1.00 54.49           O
ATOM   4758  N   LEU E 602      55.500 -15.552  -2.754  1.00 45.43           N
ATOM   4759  CA  LEU E 602      54.844 -14.639  -1.864  1.00 45.43           C
ATOM   4760  CB  LEU E 602      53.448 -15.116  -1.429  1.00 45.43           C
ATOM   4761  CG  LEU E 602      52.424 -15.163  -2.578  1.00 45.43           C
ATOM   4762  CD1 LEU E 602      51.051 -15.642  -2.080  1.00 45.43           C
ATOM   4763  CD2 LEU E 602      52.352 -13.818  -3.317  1.00 45.43           C
ATOM   4764  C   LEU E 602      55.664 -14.499  -0.622  1.00 45.43           C
ATOM   4765  O   LEU E 602      55.742 -13.419  -0.039  1.00 45.43           O
ATOM   4766  N   MET E 603      56.286 -15.601  -0.169  1.00 47.24           N
ATOM   4767  CA  MET E 603      57.040 -15.557   1.054  1.00 47.24           C
ATOM   4768  CB  MET E 603      57.605 -16.933   1.447  1.00 47.24           C
ATOM   4769  CG  MET E 603      56.522 -17.933   1.856  1.00 47.24           C
ATOM   4770  SD  MET E 603      57.115 -19.633   2.110  1.00 47.24           S
ATOM   4771  CE  MET E 603      58.147 -19.244   3.552  1.00 47.24           C
ATOM   4772  C   MET E 603      58.187 -14.603   0.916  1.00 47.24           C
ATOM   4773  O   MET E 603      58.441 -13.794   1.806  1.00 47.24           O
ATOM   4774  N   MET E 604      58.913 -14.654  -0.215  1.00 89.01           N
ATOM   4775  CA  MET E 604      60.058 -13.801  -0.379  1.00 89.01           C
ATOM   4776  CB  MET E 604      60.851 -14.093  -1.664  1.00 89.01           C
ATOM   4777  CG  MET E 604      61.487 -15.482  -1.693  1.00 89.01           C
ATOM   4778  SD  MET E 604      62.432 -15.854  -3.200  1.00 89.01           S
ATOM   4779  CE  MET E 604      60.974 -16.106  -4.250  1.00 89.01           C
ATOM   4780  C   MET E 604      59.623 -12.371  -0.452  1.00 89.01           C
ATOM   4781  O   MET E 604      60.320 -11.484   0.035  1.00 89.01           O
ATOM   4782  N   ARG E 605      58.475 -12.099  -1.100  1.00106.21           N
ATOM   4783  CA  ARG E 605      58.025 -10.741  -1.222  1.00106.21           C
ATOM   4784  CB  ARG E 605      56.728 -10.610  -2.039  1.00106.21           C
ATOM   4785  CG  ARG E 605      56.239  -9.166  -2.170  1.00106.21           C
ATOM   4786  CD  ARG E 605      54.944  -9.024  -2.973  1.00106.21           C
ATOM   4787  NE  ARG E 605      54.576  -7.580  -2.977  1.00106.21           N
ATOM   4788  CZ  ARG E 605      55.100  -6.739  -3.916  1.00106.21           C
ATOM   4789  NH1 ARG E 605      55.961  -7.218  -4.861  1.00106.21           N
ATOM   4790  NH2 ARG E 605      54.763  -5.416  -3.909  1.00106.21           N
ATOM   4791  C   ARG E 605      57.744 -10.205   0.145  1.00106.21           C
ATOM   4792  O   ARG E 605      58.155  -9.096   0.487  1.00106.21           O
ATOM   4793  N   GLU E 606      57.051 -11.002   0.980  1.00 81.02           N
ATOM   4794  CA  GLU E 606      56.705 -10.558   2.299  1.00 81.02           C
ATOM   4795  CB  GLU E 606      55.883 -11.597   3.082  1.00 81.02           C
ATOM   4796  CG  GLU E 606      55.546 -11.172   4.516  1.00 81.02           C
ATOM   4797  CD  GLU E 606      54.426 -10.143   4.476  1.00 81.02           C
ATOM   4798  OE1 GLU E 606      53.826  -9.957   3.385  1.00 81.02           O
ATOM   4799  OE2 GLU E 606      54.158  -9.526   5.542  1.00 81.02           O
ATOM   4800  C   GLU E 606      57.956 -10.310   3.083  1.00 81.02           C
ATOM   4801  O   GLU E 606      58.078  -9.301   3.777  1.00 81.02           O
ATOM   4802  N   LEU E 607      58.936 -11.222   2.971  1.00 58.84           N
ATOM   4803  CA  LEU E 607      60.116 -11.141   3.783  1.00 58.84           C
ATOM   4804  CB  LEU E 607      61.067 -12.320   3.503  1.00 58.84           C
ATOM   4805  CG  LEU E 607      62.343 -12.333   4.363  1.00 58.84           C
ATOM   4806  CD1 LEU E 607      62.004 -12.520   5.850  1.00 58.84           C
ATOM   4807  CD2 LEU E 607      63.345 -13.381   3.850  1.00 58.84           C
ATOM   4808  C   LEU E 607      60.869  -9.866   3.531  1.00 58.84           C
ATOM   4809  O   LEU E 607      61.146  -9.113   4.463  1.00 58.84           O
ATOM   4810  N   VAL E 608      61.214  -9.572   2.265  1.00113.70           N
ATOM   4811  CA  VAL E 608      61.998  -8.400   1.995  1.00113.70           C
ATOM   4812  CB  VAL E 608      62.609  -8.416   0.619  1.00113.70           C
ATOM   4813  CG1 VAL E 608      61.523  -8.719  -0.424  1.00113.70           C
ATOM   4814  CG2 VAL E 608      63.336  -7.079   0.398  1.00113.70           C
ATOM   4815  C   VAL E 608      61.212  -7.141   2.204  1.00113.70           C
ATOM   4816  O   VAL E 608      61.745  -6.146   2.697  1.00113.70           O
ATOM   4817  N   LYS E 609      59.936  -7.117   1.782  1.00 97.61           N
ATOM   4818  CA  LYS E 609      59.179  -5.912   1.949  1.00 97.61           C
ATOM   4819  CB  LYS E 609      57.829  -5.981   1.213  1.00 97.61           C
ATOM   4820  CG  LYS E 609      56.975  -4.720   1.342  1.00 97.61           C
ATOM   4821  CD  LYS E 609      55.795  -4.694   0.367  1.00 97.61           C
ATOM   4822  CE  LYS E 609      54.926  -3.441   0.478  1.00 97.61           C
ATOM   4823  NZ  LYS E 609      53.817  -3.508  -0.500  1.00 97.61           N
ATOM   4824  C   LYS E 609      58.884  -5.652   3.400  1.00 97.61           C
ATOM   4825  O   LYS E 609      59.199  -4.580   3.909  1.00 97.61           O
ATOM   4826  N   ASN E 610      58.219  -6.625   4.068  1.00 92.27           N
ATOM   4827  CA  ASN E 610      57.729  -6.554   5.427  1.00 92.27           C
ATOM   4828  CB  ASN E 610      56.449  -7.383   5.613  1.00 92.27           C
ATOM   4829  CG  ASN E 610      55.335  -6.663   4.867  1.00 92.27           C
ATOM   4830  OD1 ASN E 610      55.027  -5.507   5.154  1.00 92.27           O
ATOM   4831  ND2 ASN E 610      54.717  -7.355   3.872  1.00 92.27           N
ATOM   4832  C   ASN E 610      58.669  -6.919   6.553  1.00 92.27           C
ATOM   4833  O   ASN E 610      58.619  -6.297   7.613  1.00 92.27           O
ATOM   4834  N   GLY E 611      59.505  -7.969   6.409  1.00 49.81           N
ATOM   4835  CA  GLY E 611      60.343  -8.367   7.513  1.00 49.81           C
ATOM   4836  C   GLY E 611      60.194  -9.851   7.733  1.00 49.81           C
ATOM   4837  O   GLY E 611      59.464 -10.527   7.010  1.00 49.81           O
ATOM   4838  N   PRO E 612      60.851 -10.372   8.749  1.00 78.77           N
ATOM   4839  CA  PRO E 612      60.812 -11.784   9.026  1.00 78.77           C
ATOM   4840  CD  PRO E 612      62.046  -9.738   9.281  1.00 78.77           C
ATOM   4841  CB  PRO E 612      61.841 -12.006  10.132  1.00 78.77           C
ATOM   4842  CG  PRO E 612      62.864 -10.876   9.916  1.00 78.77           C
ATOM   4843  C   PRO E 612      59.415 -12.190   9.379  1.00 78.77           C
ATOM   4844  O   PRO E 612      58.677 -11.373   9.926  1.00 78.77           O
ATOM   4845  N   ILE E 613      59.022 -13.438   9.050  1.00 97.76           N
ATOM   4846  CA  ILE E 613      57.679 -13.877   9.306  1.00 97.76           C
ATOM   4847  CB  ILE E 613      56.839 -13.977   8.067  1.00 97.76           C
ATOM   4848  CG1 ILE E 613      57.412 -15.043   7.118  1.00 97.76           C
ATOM   4849  CG2 ILE E 613      56.747 -12.580   7.437  1.00 97.76           C
ATOM   4850  CD1 ILE E 613      56.464 -15.420   5.981  1.00 97.76           C
ATOM   4851  C   ILE E 613      57.741 -15.252   9.892  1.00 97.76           C
ATOM   4852  O   ILE E 613      58.730 -15.965   9.729  1.00 97.76           O
ATOM   4853  N   SER E 614      56.676 -15.644  10.621  1.00 41.41           N
ATOM   4854  CA  SER E 614      56.628 -16.943  11.234  1.00 41.41           C
ATOM   4855  CB  SER E 614      55.587 -17.042  12.363  1.00 41.41           C
ATOM   4856  OG  SER E 614      54.279 -16.873  11.837  1.00 41.41           O
ATOM   4857  C   SER E 614      56.279 -17.980  10.204  1.00 41.41           C
ATOM   4858  O   SER E 614      55.454 -17.752   9.319  1.00 41.41           O
ATOM   4859  N   ILE E 615      56.918 -19.165  10.303  1.00 87.67           N
ATOM   4860  CA  ILE E 615      56.636 -20.257   9.410  1.00 87.67           C
ATOM   4861  CB  ILE E 615      57.633 -20.400   8.287  1.00 87.67           C
ATOM   4862  CG1 ILE E 615      59.054 -20.718   8.788  1.00 87.67           C
ATOM   4863  CG2 ILE E 615      57.557 -19.111   7.452  1.00 87.67           C
ATOM   4864  CD1 ILE E 615      59.274 -22.180   9.178  1.00 87.67           C
ATOM   4865  C   ILE E 615      56.619 -21.507  10.238  1.00 87.67           C
ATOM   4866  O   ILE E 615      57.091 -21.509  11.374  1.00 87.67           O
ATOM   4867  N   SER E 616      56.025 -22.598   9.707  1.00 42.51           N
ATOM   4868  CA  SER E 616      56.014 -23.845  10.421  1.00 42.51           C
ATOM   4869  CB  SER E 616      54.633 -24.229  10.975  1.00 42.51           C
ATOM   4870  OG  SER E 616      53.735 -24.478   9.904  1.00 42.51           O
ATOM   4871  C   SER E 616      56.415 -24.922   9.459  1.00 42.51           C
ATOM   4872  O   SER E 616      56.230 -24.784   8.250  1.00 42.51           O
ATOM   4873  N   PHE E 617      57.004 -26.022   9.976  1.00177.88           N
ATOM   4874  CA  PHE E 617      57.404 -27.106   9.123  1.00177.88           C
ATOM   4875  CB  PHE E 617      58.792 -26.912   8.474  1.00177.88           C
ATOM   4876  CG  PHE E 617      59.873 -26.951   9.503  1.00177.88           C
ATOM   4877  CD1 PHE E 617      60.188 -25.835  10.244  1.00177.88           C
ATOM   4878  CD2 PHE E 617      60.577 -28.112   9.733  1.00177.88           C
ATOM   4879  CE1 PHE E 617      61.189 -25.874  11.188  1.00177.88           C
ATOM   4880  CE2 PHE E 617      61.579 -28.157  10.674  1.00177.88           C
ATOM   4881  CZ  PHE E 617      61.887 -27.037  11.407  1.00177.88           C
ATOM   4882  C   PHE E 617      57.420 -28.362   9.934  1.00177.88           C
ATOM   4883  O   PHE E 617      57.227 -28.337  11.149  1.00177.88           O
ATOM   4884  N   GLU E 618      57.627 -29.513   9.265  1.00104.31           N
ATOM   4885  CA  GLU E 618      57.630 -30.764   9.970  1.00104.31           C
ATOM   4886  CB  GLU E 618      57.037 -31.924   9.150  1.00104.31           C
ATOM   4887  CG  GLU E 618      57.018 -33.261   9.893  1.00104.31           C
ATOM   4888  CD  GLU E 618      55.914 -33.211  10.939  1.00104.31           C
ATOM   4889  OE1 GLU E 618      55.268 -32.136  11.068  1.00104.31           O
ATOM   4890  OE2 GLU E 618      55.701 -34.247  11.623  1.00104.31           O
ATOM   4891  C   GLU E 618      59.044 -31.121  10.301  1.00104.31           C
ATOM   4892  O   GLU E 618      59.883 -31.294   9.418  1.00104.31           O
ATOM   4893  N   VAL E 619      59.340 -31.228  11.612  1.00 63.06           N
ATOM   4894  CA  VAL E 619      60.654 -31.599  12.042  1.00 63.06           C
ATOM   4895  CB  VAL E 619      60.983 -31.140  13.436  1.00 63.06           C
ATOM   4896  CG1 VAL E 619      62.326 -31.759  13.856  1.00 63.06           C
ATOM   4897  CG2 VAL E 619      60.987 -29.602  13.459  1.00 63.06           C
ATOM   4898  C   VAL E 619      60.731 -33.089  12.020  1.00 63.06           C
ATOM   4899  O   VAL E 619      59.795 -33.780  12.420  1.00 63.06           O
ATOM   4900  N   TYR E 620      61.873 -33.620  11.546  1.00 62.24           N
ATOM   4901  CA  TYR E 620      62.076 -35.037  11.469  1.00 62.24           C
ATOM   4902  CB  TYR E 620      62.295 -35.573  10.042  1.00 62.24           C
ATOM   4903  CG  TYR E 620      61.015 -35.483   9.279  1.00 62.24           C
ATOM   4904  CD1 TYR E 620      60.032 -36.431   9.458  1.00 62.24           C
ATOM   4905  CD2 TYR E 620      60.800 -34.469   8.373  1.00 62.24           C
ATOM   4906  CE1 TYR E 620      58.851 -36.364   8.757  1.00 62.24           C
ATOM   4907  CE2 TYR E 620      59.620 -34.397   7.667  1.00 62.24           C
ATOM   4908  CZ  TYR E 620      58.643 -35.345   7.859  1.00 62.24           C
ATOM   4909  OH  TYR E 620      57.433 -35.273   7.137  1.00 62.24           O
ATOM   4910  C   TYR E 620      63.320 -35.326  12.247  1.00 62.24           C
ATOM   4911  O   TYR E 620      64.083 -34.420  12.572  1.00 62.24           O
ATOM   4912  N   GLY E 621      63.554 -36.614  12.561  1.00 24.43           N
ATOM   4913  CA  GLY E 621      64.651 -37.012  13.396  1.00 24.43           C
ATOM   4914  C   GLY E 621      65.947 -36.578  12.788  1.00 24.43           C
ATOM   4915  O   GLY E 621      66.855 -36.156  13.502  1.00 24.43           O
ATOM   4916  N   ASP E 622      66.077 -36.665  11.453  1.00 53.19           N
ATOM   4917  CA  ASP E 622      67.321 -36.316  10.831  1.00 53.19           C
ATOM   4918  CB  ASP E 622      67.360 -36.577   9.310  1.00 53.19           C
ATOM   4919  CG  ASP E 622      66.339 -35.714   8.581  1.00 53.19           C
ATOM   4920  OD1 ASP E 622      65.352 -35.269   9.224  1.00 53.19           O
ATOM   4921  OD2 ASP E 622      66.535 -35.496   7.355  1.00 53.19           O
ATOM   4922  C   ASP E 622      67.598 -34.868  11.093  1.00 53.19           C
ATOM   4923  O   ASP E 622      68.749 -34.448  11.180  1.00 53.19           O
ATOM   4924  N   PHE E 623      66.535 -34.060  11.222  1.00120.82           N
ATOM   4925  CA  PHE E 623      66.645 -32.650  11.456  1.00120.82           C
ATOM   4926  CB  PHE E 623      65.269 -31.953  11.403  1.00120.82           C
ATOM   4927  CG  PHE E 623      65.435 -30.472  11.502  1.00120.82           C
ATOM   4928  CD1 PHE E 623      65.683 -29.720  10.375  1.00120.82           C
ATOM   4929  CD2 PHE E 623      65.342 -29.831  12.715  1.00120.82           C
ATOM   4930  CE1 PHE E 623      65.833 -28.355  10.456  1.00120.82           C
ATOM   4931  CE2 PHE E 623      65.490 -28.466  12.801  1.00120.82           C
ATOM   4932  CZ  PHE E 623      65.737 -27.724  11.672  1.00120.82           C
ATOM   4933  C   PHE E 623      67.261 -32.432  12.806  1.00120.82           C
ATOM   4934  O   PHE E 623      68.027 -31.491  13.005  1.00120.82           O
ATOM   4935  N   LYS E 624      66.956 -33.315  13.775  1.00118.28           N
ATOM   4936  CA  LYS E 624      67.420 -33.121  15.120  1.00118.28           C
ATOM   4937  CB  LYS E 624      67.035 -34.288  16.045  1.00118.28           C
ATOM   4938  CG  LYS E 624      67.435 -34.079  17.507  1.00118.28           C
ATOM   4939  CD  LYS E 624      66.634 -32.982  18.210  1.00118.28           C
ATOM   4940  CE  LYS E 624      67.034 -32.773  19.672  1.00118.28           C
ATOM   4941  NZ  LYS E 624      66.214 -31.697  20.272  1.00118.28           N
ATOM   4942  C   LYS E 624      68.919 -33.010  15.141  1.00118.28           C
ATOM   4943  O   LYS E 624      69.468 -32.136  15.808  1.00118.28           O
ATOM   4944  N   HIS E 625      69.619 -33.894  14.412  1.00102.86           N
ATOM   4945  CA  HIS E 625      71.056 -33.942  14.378  1.00102.86           C
ATOM   4946  ND1 HIS E 625      70.256 -36.559  12.223  0.00102.86           N
ATOM   4947  CG  HIS E 625      71.316 -35.739  12.540  0.00102.86           C
ATOM   4948  CB  HIS E 625      71.647 -35.296  13.932  1.00102.86           C
ATOM   4949  NE2 HIS E 625      71.334 -36.150  10.321  0.00102.86           N
ATOM   4950  CD2 HIS E 625      71.962 -35.497  11.366  0.00102.86           C
ATOM   4951  CE1 HIS E 625      70.316 -36.775  10.884  0.00102.86           C
ATOM   4952  C   HIS E 625      71.673 -32.842  13.558  1.00102.86           C
ATOM   4953  O   HIS E 625      72.892 -32.716  13.551  1.00102.86           O
ATOM   4954  N   TYR E 626      70.885 -32.070  12.786  1.00118.54           N
ATOM   4955  CA  TYR E 626      71.397 -31.074  11.871  1.00118.54           C
ATOM   4956  CB  TYR E 626      70.251 -30.184  11.343  1.00118.54           C
ATOM   4957  CG  TYR E 626      70.762 -28.968  10.647  1.00118.54           C
ATOM   4958  CD1 TYR E 626      71.054 -27.833  11.369  1.00118.54           C
ATOM   4959  CD2 TYR E 626      70.928 -28.947   9.281  1.00118.54           C
ATOM   4960  CE1 TYR E 626      71.515 -26.698  10.745  1.00118.54           C
ATOM   4961  CE2 TYR E 626      71.389 -27.814   8.651  1.00118.54           C
ATOM   4962  CZ  TYR E 626      71.682 -26.686   9.381  1.00118.54           C
ATOM   4963  OH  TYR E 626      72.154 -25.523   8.735  1.00118.54           O
ATOM   4964  C   TYR E 626      72.453 -30.204  12.494  1.00118.54           C
ATOM   4965  O   TYR E 626      72.222 -29.557  13.514  1.00118.54           O
ATOM   4966  N   LYS E 627      73.695 -30.294  11.953  1.00143.18           N
ATOM   4967  CA  LYS E 627      74.812 -29.446  12.294  1.00143.18           C
ATOM   4968  CB  LYS E 627      76.171 -30.137  12.090  1.00143.18           C
ATOM   4969  CG  LYS E 627      76.454 -31.264  13.083  1.00143.18           C
ATOM   4970  CD  LYS E 627      75.549 -32.483  12.905  1.00143.18           C
ATOM   4971  CE  LYS E 627      75.862 -33.622  13.879  1.00143.18           C
ATOM   4972  NZ  LYS E 627      75.518 -33.219  15.261  0.00143.18           N
ATOM   4973  C   LYS E 627      74.865 -28.180  11.486  1.00143.18           C
ATOM   4974  O   LYS E 627      74.990 -27.085  12.034  1.00143.18           O
ATOM   4975  N   GLY E 628      74.764 -28.307  10.140  1.00 36.16           N
ATOM   4976  CA  GLY E 628      74.936 -27.165   9.281  1.00 36.16           C
ATOM   4977  C   GLY E 628      74.650 -27.568   7.864  1.00 36.16           C
ATOM   4978  O   GLY E 628      74.391 -28.735   7.572  1.00 36.16           O
ATOM   4979  N   GLY E 629      74.716 -26.592   6.932  1.00 22.42           N
ATOM   4980  CA  GLY E 629      74.453 -26.868   5.546  1.00 22.42           C
ATOM   4981  C   GLY E 629      73.014 -26.582   5.241  1.00 22.42           C
ATOM   4982  O   GLY E 629      72.314 -25.926   6.013  1.00 22.42           O
ATOM   4983  N   ILE E 630      72.544 -27.057   4.068  1.00 50.32           N
ATOM   4984  CA  ILE E 630      71.186 -26.817   3.673  1.00 50.32           C
ATOM   4985  CB  ILE E 630      71.064 -26.400   2.236  1.00 50.32           C
ATOM   4986  CG1 ILE E 630      71.838 -25.088   2.007  1.00 50.32           C
ATOM   4987  CG2 ILE E 630      69.570 -26.300   1.888  1.00 50.32           C
ATOM   4988  CD1 ILE E 630      72.037 -24.733   0.533  1.00 50.32           C
ATOM   4989  C   ILE E 630      70.441 -28.102   3.858  1.00 50.32           C
ATOM   4990  O   ILE E 630      70.652 -29.074   3.136  1.00 50.32           O
ATOM   4991  N   TYR E 631      69.518 -28.105   4.837  1.00186.24           N
ATOM   4992  CA  TYR E 631      68.761 -29.250   5.260  1.00186.24           C
ATOM   4993  CB  TYR E 631      68.051 -29.010   6.604  1.00186.24           C
ATOM   4994  CG  TYR E 631      67.104 -30.126   6.886  1.00186.24           C
ATOM   4995  CD1 TYR E 631      67.515 -31.243   7.574  1.00186.24           C
ATOM   4996  CD2 TYR E 631      65.799 -30.050   6.457  1.00186.24           C
ATOM   4997  CE1 TYR E 631      66.635 -32.267   7.836  1.00186.24           C
ATOM   4998  CE2 TYR E 631      64.913 -31.069   6.716  1.00186.24           C
ATOM   4999  CZ  TYR E 631      65.332 -32.179   7.408  1.00186.24           C
ATOM   5000  OH  TYR E 631      64.428 -33.228   7.678  1.00186.24           O
ATOM   5001  C   TYR E 631      67.736 -29.657   4.252  1.00186.24           C
ATOM   5002  O   TYR E 631      67.128 -28.814   3.589  1.00186.24           O
ATOM   5003  N   GLN E 632      67.559 -30.992   4.087  1.00 86.66           N
ATOM   5004  CA  GLN E 632      66.558 -31.482   3.184  1.00 86.66           C
ATOM   5005  CB  GLN E 632      67.025 -31.499   1.717  1.00 86.66           C
ATOM   5006  CG  GLN E 632      65.968 -32.019   0.740  1.00 86.66           C
ATOM   5007  CD  GLN E 632      66.570 -31.990  -0.658  1.00 86.66           C
ATOM   5008  OE1 GLN E 632      67.719 -31.595  -0.846  1.00 86.66           O
ATOM   5009  NE2 GLN E 632      65.765 -32.402  -1.673  1.00 86.66           N
ATOM   5010  C   GLN E 632      66.164 -32.894   3.546  1.00 86.66           C
ATOM   5011  O   GLN E 632      66.894 -33.606   4.236  1.00 86.66           O
ATOM   5012  N   HIS E 633      64.943 -33.284   3.110  1.00234.25           N
ATOM   5013  CA  HIS E 633      64.359 -34.612   3.116  1.00234.25           C
ATOM   5014  ND1 HIS E 633      66.306 -36.953   4.368  0.00234.25           N
ATOM   5015  CG  HIS E 633      66.402 -36.170   3.242  0.00234.25           C
ATOM   5016  CB  HIS E 633      65.220 -35.704   2.444  1.00234.25           C
ATOM   5017  NE2 HIS E 633      68.474 -36.618   4.011  0.00234.25           N
ATOM   5018  CD2 HIS E 633      67.734 -35.973   3.037  0.00234.25           C
ATOM   5019  CE1 HIS E 633      67.575 -37.193   4.788  0.00234.25           C
ATOM   5020  C   HIS E 633      63.880 -35.138   4.436  1.00234.25           C
ATOM   5021  O   HIS E 633      64.116 -34.555   5.492  1.00234.25           O
ATOM   5022  N   THR E 634      63.077 -36.234   4.323  1.00124.56           N
ATOM   5023  CA  THR E 634      62.521 -37.097   5.340  1.00124.56           C
ATOM   5024  CB  THR E 634      62.862 -36.679   6.765  1.00124.56           C
ATOM   5025  OG1 THR E 634      64.274 -36.667   6.923  1.00124.56           O
ATOM   5026  CG2 THR E 634      62.313 -37.681   7.798  1.00124.56           C
ATOM   5027  C   THR E 634      61.034 -37.194   5.073  1.00124.56           C
ATOM   5028  O   THR E 634      60.536 -36.646   4.091  1.00124.56           O
ATOM   5029  N   GLY E 635      60.298 -37.979   5.888  1.00 54.48           N
ATOM   5030  CA  GLY E 635      58.862 -38.052   5.886  1.00 54.48           C
[truncated: 484,831 more chars]
