# Supplementary material for: Evolutionary Analysis of Dipeptidyl Peptidase I
Source: Int J Mol Sci. 2022 Feb 6;23(3):1852. doi: 10.3390/ijms23031852 (PMC8836896; doi:10.3390/ijms23031852)
Supplement: Supplementary file 1 [file ijms-23-01852-s001.zip › Supplementary File S2 Homology models/Modeller/Trichoplax adhaerens/mod.B99990006.pdb]

EXPDTA    THEORETICAL MODEL, MODELLER 10.1 2021/11/04 16:08:55
REMARK   6 MODELLER OBJECTIVE FUNCTION:     11595.6855
REMARK   6 MODELLER BEST TEMPLATE % SEQ ID:  60.227
REMARK   6 SEQUENCE: mod
REMARK   6 ALIGNMENT: alignment.pir
REMARK   6 SCRIPT: model.py
REMARK   6 DOPE score: -158423.57812
REMARK   6 GA341 score: 1.00000
REMARK   6 DOPE-HR score: -130728.25781
REMARK   6 TEMPLATE: 1K3B 1:A - 119:A MODELS 1:A - 120:A AT 60.2%
REMARK   6 TEMPLATE: 1K3B 120:B - 283:B MODELS 121:B - 285:B AT 60.2%
REMARK   6 TEMPLATE: 1K3B 284:C - 350:C MODELS 286:C - 352:C AT 60.2%
REMARK   6 TEMPLATE: 1K3B 353:D - 471:D MODELS 353:D - 472:D AT 60.2%
REMARK   6 TEMPLATE: 1K3B 472:E - 635:E MODELS 473:E - 637:E AT 60.2%
REMARK   6 TEMPLATE: 1K3B 636:F - 702:F MODELS 638:F - 704:F AT 60.2%
REMARK   6 TEMPLATE: 1K3B 705:G - 823:G MODELS 705:G - 824:G AT 60.2%
REMARK   6 TEMPLATE: 1K3B 824:H - 987:H MODELS 825:H - 989:H AT 60.2%
REMARK   6 TEMPLATE: 1K3B 988:I - 1054:I MODELS 990:I - 1056:I AT 60.2%
REMARK   6 TEMPLATE: 1K3B 1057:J - 1175:J MODELS 1057:J - 1176:J AT 60.2%
REMARK   6 TEMPLATE: 1K3B 1176:K - 1339:K MODELS 1177:K - 1341:K AT 60.2%
REMARK   6 TEMPLATE: 1K3B 1340:L - 1406:L MODELS 1342:L - 1408:L AT 60.2%
SSBOND   1 CYS A    6    CYS A   94                          1555   1555  2.03
SSBOND   2 CYS A   30    CYS A  112                          1555   1555  2.02
SSBOND   3 CYS B  145    CYS B  188                          1555   1555  2.03
SSBOND   4 CYS B  181    CYS B  221                          1555   1555  2.02
SSBOND   5 CYS B  211    CYS B  228                          1555   1555  2.03
SSBOND   6 CYS D  358    CYS D  446                          1555   1555  2.04
SSBOND   7 CYS D  382    CYS D  464                          1555   1555  2.03
SSBOND   8 CYS E  497    CYS E  540                          1555   1555  2.03
SSBOND   9 CYS E  533    CYS E  573                          1555   1555  2.03
SSBOND  10 CYS E  563    CYS E  580                          1555   1555  2.02
SSBOND  11 CYS G  710    CYS G  798                          1555   1555  2.03
SSBOND  12 CYS G  734    CYS G  816                          1555   1555  2.03
SSBOND  13 CYS H  849    CYS H  892                          1555   1555  2.03
SSBOND  14 CYS H  885    CYS H  925                          1555   1555  2.03
SSBOND  15 CYS H  915    CYS H  932                          1555   1555  2.03
SSBOND  16 CYS J 1062    CYS J 1150                          1555   1555  2.03
SSBOND  17 CYS J 1086    CYS J 1168                          1555   1555  2.02
SSBOND  18 CYS K 1201    CYS K 1244                          1555   1555  2.03
SSBOND  19 CYS K 1237    CYS K 1277                          1555   1555  2.03
SSBOND  20 CYS K 1267    CYS K 1284                          1555   1555  2.03
ATOM      1  N   ASP A   1      34.382  28.317  22.731  1.00 55.77           N
ATOM      2  CA  ASP A   1      35.696  28.544  22.094  1.00 55.77           C
ATOM      3  CB  ASP A   1      35.497  29.178  20.713  1.00 55.77           C
ATOM      4  CG  ASP A   1      34.781  28.123  19.906  1.00 55.77           C
ATOM      5  OD1 ASP A   1      34.915  26.930  20.294  1.00 55.77           O
ATOM      6  OD2 ASP A   1      34.122  28.479  18.893  1.00 55.77           O
ATOM      7  C   ASP A   1      36.559  29.432  22.916  1.00 55.77           C
ATOM      8  O   ASP A   1      36.143  29.957  23.949  1.00 55.77           O
ATOM      9  N   THR A   2      37.820  29.570  22.473  1.00 65.00           N
ATOM     10  CA  THR A   2      38.773  30.427  23.098  1.00 65.00           C
ATOM     11  CB  THR A   2      40.181  29.925  22.943  1.00 65.00           C
ATOM     12  OG1 THR A   2      40.502  29.810  21.564  1.00 65.00           O
ATOM     13  CG2 THR A   2      40.324  28.559  23.642  1.00 65.00           C
ATOM     14  C   THR A   2      38.669  31.708  22.346  1.00 65.00           C
ATOM     15  O   THR A   2      37.973  31.792  21.336  1.00 65.00           O
ATOM     16  N   PRO A   3      39.338  32.706  22.828  1.00 76.04           N
ATOM     17  CA  PRO A   3      39.311  33.987  22.176  1.00 76.04           C
ATOM     18  CD  PRO A   3      39.551  32.822  24.264  1.00 76.04           C
ATOM     19  CB  PRO A   3      39.907  34.968  23.183  1.00 76.04           C
ATOM     20  CG  PRO A   3      39.595  34.330  24.549  1.00 76.04           C
ATOM     21  C   PRO A   3      40.065  33.952  20.882  1.00 76.04           C
ATOM     22  O   PRO A   3      39.983  34.920  20.128  1.00 76.04           O
ATOM     23  N   ALA A   4      40.830  32.876  20.617  1.00 70.93           N
ATOM     24  CA  ALA A   4      41.692  32.849  19.466  1.00 70.93           C
ATOM     25  CB  ALA A   4      42.765  31.749  19.539  1.00 70.93           C
ATOM     26  C   ALA A   4      40.943  32.650  18.188  1.00 70.93           C
ATOM     27  O   ALA A   4      39.994  31.872  18.103  1.00 70.93           O
ATOM     28  N   ASN A   5      41.371  33.393  17.149  1.00182.03           N
ATOM     29  CA  ASN A   5      40.858  33.215  15.826  1.00182.03           C
ATOM     30  CB  ASN A   5      39.968  34.356  15.316  1.00182.03           C
ATOM     31  CG  ASN A   5      38.561  34.049  15.777  1.00182.03           C
ATOM     32  OD1 ASN A   5      37.836  33.307  15.115  1.00182.03           O
ATOM     33  ND2 ASN A   5      38.168  34.605  16.951  1.00182.03           N
ATOM     34  C   ASN A   5      42.030  33.154  14.919  1.00182.03           C
ATOM     35  O   ASN A   5      42.341  34.125  14.229  1.00182.03           O
ATOM     36  N   CYS A   6      42.715  32.000  14.860  1.00157.06           N
ATOM     37  CA  CYS A   6      43.793  32.059  13.937  1.00157.06           C
ATOM     38  CB  CYS A   6      45.217  31.962  14.496  1.00157.06           C
ATOM     39  SG  CYS A   6      45.741  30.433  15.275  1.00157.06           S
ATOM     40  C   CYS A   6      43.526  31.185  12.762  1.00157.06           C
ATOM     41  O   CYS A   6      42.499  30.508  12.691  1.00157.06           O
ATOM     42  N   THR A   7      44.450  31.209  11.782  1.00 61.48           N
ATOM     43  CA  THR A   7      44.151  30.570  10.540  1.00 61.48           C
ATOM     44  CB  THR A   7      44.293  31.485   9.360  1.00 61.48           C
ATOM     45  OG1 THR A   7      45.643  31.912   9.236  1.00 61.48           O
ATOM     46  CG2 THR A   7      43.362  32.693   9.554  1.00 61.48           C
ATOM     47  C   THR A   7      45.071  29.431  10.268  1.00 61.48           C
ATOM     48  O   THR A   7      46.062  29.190  10.953  1.00 61.48           O
ATOM     49  N   TYR A   8      44.714  28.709   9.195  1.00100.18           N
ATOM     50  CA  TYR A   8      45.396  27.566   8.671  1.00100.18           C
ATOM     51  CB  TYR A   8      44.680  27.065   7.403  1.00100.18           C
ATOM     52  CG  TYR A   8      45.470  25.969   6.785  1.00100.18           C
ATOM     53  CD1 TYR A   8      45.429  24.708   7.325  1.00100.18           C
ATOM     54  CD2 TYR A   8      46.229  26.196   5.659  1.00100.18           C
ATOM     55  CE1 TYR A   8      46.151  23.687   6.760  1.00100.18           C
ATOM     56  CE2 TYR A   8      46.954  25.176   5.090  1.00100.18           C
ATOM     57  CZ  TYR A   8      46.916  23.920   5.647  1.00100.18           C
ATOM     58  OH  TYR A   8      47.651  22.860   5.079  1.00100.18           O
ATOM     59  C   TYR A   8      46.780  27.997   8.285  1.00100.18           C
ATOM     60  O   TYR A   8      47.758  27.280   8.496  1.00100.18           O
ATOM     61  N   GLY A   9      46.900  29.195   7.692  1.00 38.47           N
ATOM     62  CA  GLY A   9      48.186  29.674   7.267  1.00 38.47           C
ATOM     63  C   GLY A   9      49.074  29.869   8.456  1.00 38.47           C
ATOM     64  O   GLY A   9      50.273  29.603   8.398  1.00 38.47           O
ATOM     65  N   ASP A  10      48.508  30.352   9.573  1.00 65.07           N
ATOM     66  CA  ASP A  10      49.317  30.621  10.725  1.00 65.07           C
ATOM     67  CB  ASP A  10      48.524  31.180  11.919  1.00 65.07           C
ATOM     68  CG  ASP A  10      48.138  32.623  11.643  1.00 65.07           C
ATOM     69  OD1 ASP A  10      48.302  33.084  10.484  1.00 65.07           O
ATOM     70  OD2 ASP A  10      47.681  33.293  12.605  1.00 65.07           O
ATOM     71  C   ASP A  10      49.949  29.336  11.167  1.00 65.07           C
ATOM     72  O   ASP A  10      51.074  29.327  11.665  1.00 65.07           O
ATOM     73  N   SER A  11      49.222  28.214  11.030  1.00109.40           N
ATOM     74  CA  SER A  11      49.718  26.938  11.472  1.00109.40           C
ATOM     75  CB  SER A  11      48.600  25.919  11.734  1.00109.40           C
ATOM     76  OG  SER A  11      47.782  25.784  10.585  1.00109.40           O
ATOM     77  C   SER A  11      50.752  26.333  10.556  1.00109.40           C
ATOM     78  O   SER A  11      51.556  25.508  10.992  1.00109.40           O
ATOM     79  N   VAL A  12      50.777  26.691   9.257  1.00116.79           N
ATOM     80  CA  VAL A  12      51.757  26.055   8.412  1.00116.79           C
ATOM     81  CB  VAL A  12      51.520  26.276   6.944  1.00116.79           C
ATOM     82  CG1 VAL A  12      51.515  27.789   6.671  1.00116.79           C
ATOM     83  CG2 VAL A  12      52.601  25.520   6.153  1.00116.79           C
ATOM     84  C   VAL A  12      53.122  26.589   8.756  1.00116.79           C
ATOM     85  O   VAL A  12      53.286  27.784   8.996  1.00116.79           O
ATOM     86  N   GLY A  13      54.152  25.709   8.809  1.00 43.61           N
ATOM     87  CA  GLY A  13      55.472  26.200   9.104  1.00 43.61           C
ATOM     88  C   GLY A  13      56.211  25.256  10.009  1.00 43.61           C
ATOM     89  O   GLY A  13      55.867  24.082  10.132  1.00 43.61           O
ATOM     90  N   THR A  14      57.276  25.774  10.666  1.00 46.10           N
ATOM     91  CA  THR A  14      58.091  24.987  11.549  1.00 46.10           C
ATOM     92  CB  THR A  14      59.562  25.242  11.372  1.00 46.10           C
ATOM     93  OG1 THR A  14      59.950  24.970  10.033  1.00 46.10           O
ATOM     94  CG2 THR A  14      60.350  24.346  12.343  1.00 46.10           C
ATOM     95  C   THR A  14      57.747  25.364  12.956  1.00 46.10           C
ATOM     96  O   THR A  14      57.678  26.545  13.298  1.00 46.10           O
ATOM     97  N   TRP A  15      57.517  24.343  13.809  1.00 78.26           N
ATOM     98  CA  TRP A  15      57.147  24.582  15.175  1.00 78.26           C
ATOM     99  CB  TRP A  15      55.719  24.111  15.494  1.00 78.26           C
ATOM    100  CG  TRP A  15      54.675  24.976  14.832  1.00 78.26           C
ATOM    101  CD2 TRP A  15      53.870  25.939  15.532  1.00 78.26           C
ATOM    102  CD1 TRP A  15      54.301  25.039  13.523  1.00 78.26           C
ATOM    103  NE1 TRP A  15      53.327  25.995  13.358  1.00 78.26           N
ATOM    104  CE2 TRP A  15      53.048  26.551  14.587  1.00 78.26           C
ATOM    105  CE3 TRP A  15      53.820  26.280  16.852  1.00 78.26           C
ATOM    106  CZ2 TRP A  15      52.162  27.523  14.951  1.00 78.26           C
ATOM    107  CZ3 TRP A  15      52.923  27.259  17.218  1.00 78.26           C
ATOM    108  CH2 TRP A  15      52.112  27.868  16.283  1.00 78.26           C
ATOM    109  C   TRP A  15      58.094  23.841  16.064  1.00 78.26           C
ATOM    110  O   TRP A  15      58.574  22.762  15.722  1.00 78.26           O
ATOM    111  N   VAL A  16      58.410  24.434  17.232  1.00 42.87           N
ATOM    112  CA  VAL A  16      59.265  23.799  18.191  1.00 42.87           C
ATOM    113  CB  VAL A  16      60.368  24.694  18.678  1.00 42.87           C
ATOM    114  CG1 VAL A  16      61.143  23.970  19.790  1.00 42.87           C
ATOM    115  CG2 VAL A  16      61.238  25.091  17.475  1.00 42.87           C
ATOM    116  C   VAL A  16      58.393  23.497  19.369  1.00 42.87           C
ATOM    117  O   VAL A  16      57.706  24.378  19.883  1.00 42.87           O
ATOM    118  N   LEU A  17      58.390  22.230  19.826  1.00 52.32           N
ATOM    119  CA  LEU A  17      57.565  21.860  20.941  1.00 52.32           C
ATOM    120  CB  LEU A  17      56.753  20.579  20.682  1.00 52.32           C
ATOM    121  CG  LEU A  17      55.841  20.656  19.444  1.00 52.32           C
ATOM    122  CD1 LEU A  17      55.061  19.346  19.245  1.00 52.32           C
ATOM    123  CD2 LEU A  17      54.931  21.890  19.491  1.00 52.32           C
ATOM    124  C   LEU A  17      58.476  21.537  22.079  1.00 52.32           C
ATOM    125  O   LEU A  17      59.361  20.690  21.957  1.00 52.32           O
ATOM    126  N   HIS A  18      58.292  22.200  23.234  1.00 91.53           N
ATOM    127  CA  HIS A  18      59.173  21.854  24.302  1.00 91.53           C
ATOM    128  ND1 HIS A  18      62.140  22.336  24.301  1.00 91.53           N
ATOM    129  CG  HIS A  18      61.268  22.838  25.243  1.00 91.53           C
ATOM    130  CB  HIS A  18      59.819  23.090  24.949  1.00 91.53           C
ATOM    131  NE2 HIS A  18      63.336  22.703  26.135  1.00 91.53           N
ATOM    132  CD2 HIS A  18      62.015  23.056  26.353  1.00 91.53           C
ATOM    133  CE1 HIS A  18      63.362  22.275  24.887  1.00 91.53           C
ATOM    134  C   HIS A  18      58.311  21.080  25.250  1.00 91.53           C
ATOM    135  O   HIS A  18      57.243  21.539  25.659  1.00 91.53           O
ATOM    136  N   LEU A  19      58.751  19.849  25.581  1.00155.56           N
ATOM    137  CA  LEU A  19      57.943  18.935  26.337  1.00155.56           C
ATOM    138  CB  LEU A  19      57.958  17.504  25.771  1.00155.56           C
ATOM    139  CG  LEU A  19      57.298  17.331  24.391  1.00155.56           C
ATOM    140  CD1 LEU A  19      55.777  17.546  24.478  1.00155.56           C
ATOM    141  CD2 LEU A  19      57.972  18.206  23.324  1.00155.56           C
ATOM    142  C   LEU A  19      58.449  18.783  27.732  1.00155.56           C
ATOM    143  O   LEU A  19      59.642  18.599  27.966  1.00155.56           O
ATOM    144  N   GLY A  20      57.522  18.844  28.707  1.00 46.70           N
ATOM    145  CA  GLY A  20      57.865  18.602  30.078  1.00 46.70           C
ATOM    146  C   GLY A  20      57.361  17.225  30.388  1.00 46.70           C
ATOM    147  O   GLY A  20      57.419  16.347  29.531  1.00 46.70           O
ATOM    148  N   VAL A  21      56.896  17.036  31.646  1.00139.70           N
ATOM    149  CA  VAL A  21      56.202  15.906  32.230  1.00139.70           C
ATOM    150  CB  VAL A  21      54.703  16.149  32.175  1.00139.70           C
ATOM    151  CG1 VAL A  21      53.902  15.165  33.053  1.00139.70           C
ATOM    152  CG2 VAL A  21      54.470  17.620  32.559  1.00139.70           C
ATOM    153  C   VAL A  21      56.613  14.576  31.609  1.00139.70           C
ATOM    154  O   VAL A  21      57.723  14.421  31.101  1.00139.70           O
ATOM    155  N   ASP A  22      55.773  13.528  31.794  1.00154.57           N
ATOM    156  CA  ASP A  22      55.891  12.217  31.205  1.00154.57           C
ATOM    157  CB  ASP A  22      57.334  11.718  31.000  1.00154.57           C
ATOM    158  CG  ASP A  22      57.309  10.506  30.070  1.00154.57           C
ATOM    159  OD1 ASP A  22      56.376   9.669  30.193  1.00154.57           O
ATOM    160  OD2 ASP A  22      58.236  10.399  29.223  1.00154.57           O
ATOM    161  C   ASP A  22      55.220  11.233  32.122  1.00154.57           C
ATOM    162  O   ASP A  22      55.878  10.370  32.701  1.00154.57           O
ATOM    163  N   GLY A  23      53.880  11.289  32.234  1.00 53.84           N
ATOM    164  CA  GLY A  23      53.209  10.405  33.148  1.00 53.84           C
ATOM    165  C   GLY A  23      51.989   9.854  32.483  1.00 53.84           C
ATOM    166  O   GLY A  23      51.938   9.702  31.266  1.00 53.84           O
ATOM    167  N   MET A  24      50.986   9.477  33.298  1.00 64.56           N
ATOM    168  CA  MET A  24      49.750   8.939  32.810  1.00 64.56           C
ATOM    169  CB  MET A  24      49.137   7.896  33.763  1.00 64.56           C
ATOM    170  CG  MET A  24      47.976   7.101  33.160  1.00 64.56           C
ATOM    171  SD  MET A  24      47.253   5.850  34.267  1.00 64.56           S
ATOM    172  CE  MET A  24      46.339   7.035  35.299  1.00 64.56           C
ATOM    173  C   MET A  24      48.772  10.067  32.665  1.00 64.56           C
ATOM    174  O   MET A  24      49.093  11.225  32.927  1.00 64.56           O
ATOM    175  N   THR A  25      47.543   9.739  32.216  1.00129.41           N
ATOM    176  CA  THR A  25      46.486  10.696  32.024  1.00129.41           C
ATOM    177  CB  THR A  25      45.195  10.057  31.596  1.00129.41           C
ATOM    178  OG1 THR A  25      44.715   9.209  32.629  1.00129.41           O
ATOM    179  CG2 THR A  25      45.410   9.241  30.317  1.00129.41           C
ATOM    180  C   THR A  25      46.167  11.318  33.353  1.00129.41           C
ATOM    181  O   THR A  25      45.775  12.482  33.426  1.00129.41           O
ATOM    182  N   LYS A  26      46.195  10.504  34.427  1.00137.55           N
ATOM    183  CA  LYS A  26      45.947  10.977  35.762  1.00137.55           C
ATOM    184  CB  LYS A  26      45.625   9.863  36.773  1.00137.55           C
ATOM    185  CG  LYS A  26      44.227   9.266  36.613  0.00137.55           C
ATOM    186  CD  LYS A  26      43.973   8.055  37.511  0.00137.55           C
ATOM    187  CE  LYS A  26      44.105   8.372  39.003  1.00137.55           C
ATOM    188  NZ  LYS A  26      43.204   9.489  39.368  1.00137.55           N
ATOM    189  C   LYS A  26      47.124  11.724  36.306  1.00137.55           C
ATOM    190  O   LYS A  26      46.962  12.697  37.041  1.00137.55           O
ATOM    191  N   LYS A  27      48.345  11.259  35.979  1.00 98.14           N
ATOM    192  CA  LYS A  27      49.550  11.814  36.528  1.00 98.14           C
ATOM    193  CB  LYS A  27      50.828  11.052  36.128  1.00 98.14           C
ATOM    194  CG  LYS A  27      50.978   9.686  36.801  0.00 98.14           C
ATOM    195  CD  LYS A  27      52.202   8.902  36.322  1.00 98.14           C
ATOM    196  CE  LYS A  27      53.507   9.336  36.997  1.00 98.14           C
ATOM    197  NZ  LYS A  27      53.821  10.741  36.646  1.00 98.14           N
ATOM    198  C   LYS A  27      49.733  13.230  36.092  1.00 98.14           C
ATOM    199  O   LYS A  27      50.286  14.040  36.835  1.00 98.14           O
ATOM    200  N   VAL A  28      49.298  13.579  34.869  1.00106.51           N
ATOM    201  CA  VAL A  28      49.582  14.906  34.413  1.00106.51           C
ATOM    202  CB  VAL A  28      50.424  14.918  33.169  1.00106.51           C
ATOM    203  CG1 VAL A  28      49.554  14.449  31.993  1.00106.51           C
ATOM    204  CG2 VAL A  28      51.034  16.315  32.981  1.00106.51           C
ATOM    205  C   VAL A  28      48.312  15.630  34.088  1.00106.51           C
ATOM    206  O   VAL A  28      47.254  15.030  33.905  1.00106.51           O
ATOM    207  N   ASP A  29      48.402  16.976  34.095  1.00 84.31           N
ATOM    208  CA  ASP A  29      47.342  17.851  33.687  1.00 84.31           C
ATOM    209  CB  ASP A  29      46.389  18.286  34.807  1.00 84.31           C
ATOM    210  CG  ASP A  29      45.240  19.011  34.121  0.00 84.31           C
ATOM    211  OD1 ASP A  29      44.917  18.642  32.960  0.00 84.31           O
ATOM    212  OD2 ASP A  29      44.689  19.962  34.733  1.00 84.31           O
ATOM    213  C   ASP A  29      48.035  19.083  33.198  1.00 84.31           C
ATOM    214  O   ASP A  29      48.776  19.715  33.950  1.00 84.31           O
ATOM    215  N   CYS A  30      47.806  19.466  31.926  1.00 83.09           N
ATOM    216  CA  CYS A  30      48.562  20.547  31.359  1.00 83.09           C
ATOM    217  CB  CYS A  30      48.812  20.299  29.867  1.00 83.09           C
ATOM    218  SG  CYS A  30      49.481  18.627  29.642  1.00 83.09           S
ATOM    219  C   CYS A  30      47.817  21.841  31.496  1.00 83.09           C
ATOM    220  O   CYS A  30      47.423  22.445  30.498  1.00 83.09           O
ATOM    221  N   SER A  31      47.563  22.254  32.753  1.00125.96           N
ATOM    222  CA  SER A  31      46.940  23.500  33.109  1.00125.96           C
ATOM    223  CB  SER A  31      46.179  23.419  34.441  1.00125.96           C
ATOM    224  OG  SER A  31      45.102  22.502  34.331  1.00125.96           O
ATOM    225  C   SER A  31      47.953  24.602  33.257  1.00125.96           C
ATOM    226  O   SER A  31      47.632  25.765  33.015  1.00125.96           O
ATOM    227  N   LYS A  32      49.219  24.277  33.624  1.00246.42           N
ATOM    228  CA  LYS A  32      50.202  25.318  33.831  1.00246.42           C
ATOM    229  CB  LYS A  32      50.743  25.359  35.267  1.00246.42           C
ATOM    230  CG  LYS A  32      51.765  26.477  35.484  1.00246.42           C
ATOM    231  CD  LYS A  32      51.186  27.880  35.281  1.00246.42           C
ATOM    232  CE  LYS A  32      50.068  28.239  36.261  1.00246.42           C
ATOM    233  NZ  LYS A  32      50.637  28.535  37.595  1.00246.42           N
ATOM    234  C   LYS A  32      51.392  25.170  32.917  1.00246.42           C
ATOM    235  O   LYS A  32      51.659  26.060  32.114  1.00246.42           O
ATOM    236  N   ASN A  33      52.160  24.066  33.061  1.00144.30           N
ATOM    237  CA  ASN A  33      53.290  23.678  32.251  1.00144.30           C
ATOM    238  CB  ASN A  33      53.912  24.724  31.319  1.00144.30           C
ATOM    239  CG  ASN A  33      54.810  23.896  30.407  1.00144.30           C
ATOM    240  OD1 ASN A  33      55.850  23.398  30.833  1.00144.30           O
ATOM    241  ND2 ASN A  33      54.380  23.718  29.129  1.00144.30           N
ATOM    242  C   ASN A  33      54.354  23.184  33.186  1.00144.30           C
ATOM    243  O   ASN A  33      54.288  22.043  33.637  1.00144.30           O
ATOM    244  N   PHE A  34      55.405  24.014  33.413  1.00 87.39           N
ATOM    245  CA  PHE A  34      56.491  23.758  34.330  1.00 87.39           C
ATOM    246  CB  PHE A  34      56.284  22.657  35.384  1.00 87.39           C
ATOM    247  CG  PHE A  34      55.398  23.213  36.440  1.00 87.39           C
ATOM    248  CD1 PHE A  34      54.031  23.228  36.289  1.00 87.39           C
ATOM    249  CD2 PHE A  34      55.954  23.722  37.590  1.00 87.39           C
ATOM    250  CE1 PHE A  34      53.230  23.744  37.280  1.00 87.39           C
ATOM    251  CE2 PHE A  34      55.159  24.239  38.583  1.00 87.39           C
ATOM    252  CZ  PHE A  34      53.794  24.251  38.426  1.00 87.39           C
ATOM    253  C   PHE A  34      57.747  23.447  33.582  1.00 87.39           C
ATOM    254  O   PHE A  34      57.916  23.834  32.426  1.00 87.39           O
ATOM    255  N   LYS A  35      58.665  22.732  34.268  1.00 92.89           N
ATOM    256  CA  LYS A  35      59.958  22.367  33.754  1.00 92.89           C
ATOM    257  CB  LYS A  35      60.753  21.431  34.676  1.00 92.89           C
ATOM    258  CG  LYS A  35      61.081  21.982  36.061  1.00 92.89           C
ATOM    259  CD  LYS A  35      61.539  20.867  37.001  1.00 92.89           C
ATOM    260  CE  LYS A  35      62.422  19.836  36.294  1.00 92.89           C
ATOM    261  NZ  LYS A  35      62.783  18.741  37.222  1.00 92.89           N
ATOM    262  C   LYS A  35      59.780  21.594  32.484  1.00 92.89           C
ATOM    263  O   LYS A  35      58.770  20.922  32.284  1.00 92.89           O
ATOM    264  N   ILE A  36      60.784  21.693  31.587  1.00147.77           N
ATOM    265  CA  ILE A  36      60.759  21.062  30.295  1.00147.77           C
ATOM    266  CB  ILE A  36      60.731  22.077  29.195  1.00147.77           C
ATOM    267  CG1 ILE A  36      61.938  23.034  29.317  1.00147.77           C
ATOM    268  CG2 ILE A  36      59.367  22.785  29.234  1.00147.77           C
ATOM    269  CD1 ILE A  36      61.867  24.037  30.469  1.00147.77           C
ATOM    270  C   ILE A  36      61.983  20.207  30.092  1.00147.77           C
ATOM    271  O   ILE A  36      63.113  20.678  30.222  1.00147.77           O
ATOM    272  N   THR A  37      61.770  18.895  29.833  1.00 61.92           N
ATOM    273  CA  THR A  37      62.822  17.941  29.587  1.00 61.92           C
ATOM    274  CB  THR A  37      62.379  16.535  29.870  1.00 61.92           C
ATOM    275  OG1 THR A  37      61.886  16.447  31.199  1.00 61.92           O
ATOM    276  CG2 THR A  37      63.585  15.594  29.706  1.00 61.92           C
ATOM    277  C   THR A  37      63.385  17.983  28.183  1.00 61.92           C
ATOM    278  O   THR A  37      64.604  18.005  28.019  1.00 61.92           O
ATOM    279  N   ASN A  38      62.536  18.011  27.123  1.00 65.36           N
ATOM    280  CA  ASN A  38      63.102  17.914  25.795  1.00 65.36           C
ATOM    281  CB  ASN A  38      63.184  16.477  25.251  1.00 65.36           C
ATOM    282  CG  ASN A  38      64.388  15.786  25.883  1.00 65.36           C
ATOM    283  OD1 ASN A  38      64.463  15.615  27.100  1.00 65.36           O
ATOM    284  ND2 ASN A  38      65.359  15.372  25.025  1.00 65.36           N
ATOM    285  C   ASN A  38      62.339  18.707  24.779  1.00 65.36           C
ATOM    286  O   ASN A  38      61.253  19.225  25.032  1.00 65.36           O
ATOM    287  N   ASN A  39      62.928  18.816  23.566  1.00 92.54           N
ATOM    288  CA  ASN A  39      62.328  19.571  22.505  1.00 92.54           C
ATOM    289  CB  ASN A  39      63.160  20.805  22.103  1.00 92.54           C
ATOM    290  CG  ASN A  39      64.524  20.330  21.613  1.00 92.54           C
ATOM    291  OD1 ASN A  39      64.657  19.820  20.500  1.00 92.54           O
ATOM    292  ND2 ASN A  39      65.572  20.512  22.461  1.00 92.54           N
ATOM    293  C   ASN A  39      62.201  18.704  21.292  1.00 92.54           C
ATOM    294  O   ASN A  39      63.070  17.878  21.023  1.00 92.54           O
ATOM    295  N   TYR A  40      61.075  18.854  20.555  1.00120.38           N
ATOM    296  CA  TYR A  40      60.868  18.175  19.308  1.00120.38           C
ATOM    297  CB  TYR A  40      59.911  16.971  19.345  1.00120.38           C
ATOM    298  CG  TYR A  40      60.750  15.780  19.668  1.00120.38           C
ATOM    299  CD1 TYR A  40      61.085  15.437  20.959  1.00120.38           C
ATOM    300  CD2 TYR A  40      61.213  15.001  18.632  1.00120.38           C
ATOM    301  CE1 TYR A  40      61.868  14.330  21.202  1.00120.38           C
ATOM    302  CE2 TYR A  40      61.994  13.895  18.868  1.00120.38           C
ATOM    303  CZ  TYR A  40      62.322  13.558  20.157  1.00120.38           C
ATOM    304  OH  TYR A  40      63.126  12.424  20.401  1.00120.38           O
ATOM    305  C   TYR A  40      60.410  19.158  18.276  1.00120.38           C
ATOM    306  O   TYR A  40      59.534  19.985  18.520  1.00120.38           O
ATOM    307  N   THR A  41      60.997  19.078  17.065  1.00105.33           N
ATOM    308  CA  THR A  41      60.669  20.018  16.029  1.00105.33           C
ATOM    309  CB  THR A  41      61.874  20.528  15.292  1.00105.33           C
ATOM    310  OG1 THR A  41      62.547  19.452  14.655  1.00105.33           O
ATOM    311  CG2 THR A  41      62.810  21.226  16.294  1.00105.33           C
ATOM    312  C   THR A  41      59.801  19.338  15.018  1.00105.33           C
ATOM    313  O   THR A  41      60.059  18.198  14.635  1.00105.33           O
ATOM    314  N   VAL A  42      58.721  20.021  14.575  1.00 51.41           N
ATOM    315  CA  VAL A  42      57.870  19.426  13.584  1.00 51.41           C
ATOM    316  CB  VAL A  42      56.556  18.926  14.123  1.00 51.41           C
ATOM    317  CG1 VAL A  42      56.841  17.807  15.140  1.00 51.41           C
ATOM    318  CG2 VAL A  42      55.760  20.113  14.695  1.00 51.41           C
ATOM    319  C   VAL A  42      57.575  20.439  12.521  1.00 51.41           C
ATOM    320  O   VAL A  42      57.418  21.628  12.803  1.00 51.41           O
ATOM    321  N   HIS A  43      57.522  19.991  11.247  1.00146.78           N
ATOM    322  CA  HIS A  43      57.141  20.911  10.221  1.00146.78           C
ATOM    323  ND1 HIS A  43      58.946  19.645   7.358  1.00146.78           N
ATOM    324  CG  HIS A  43      59.102  20.212   8.604  1.00146.78           C
ATOM    325  CB  HIS A  43      58.211  21.281   9.166  1.00146.78           C
ATOM    326  NE2 HIS A  43      60.821  18.800   8.211  1.00146.78           N
ATOM    327  CD2 HIS A  43      60.249  19.680   9.112  1.00146.78           C
ATOM    328  CE1 HIS A  43      60.005  18.813   7.173  1.00146.78           C
ATOM    329  C   HIS A  43      55.856  20.471   9.597  1.00146.78           C
ATOM    330  O   HIS A  43      55.618  19.293   9.324  1.00146.78           O
ATOM    331  N   LEU A  44      54.957  21.453   9.401  1.00 75.13           N
ATOM    332  CA  LEU A  44      53.647  21.161   8.891  1.00 75.13           C
ATOM    333  CB  LEU A  44      52.535  21.719   9.801  1.00 75.13           C
ATOM    334  CG  LEU A  44      52.617  21.200  11.254  1.00 75.13           C
ATOM    335  CD1 LEU A  44      51.494  21.785  12.126  1.00 75.13           C
ATOM    336  CD2 LEU A  44      52.664  19.666  11.303  1.00 75.13           C
ATOM    337  C   LEU A  44      53.502  21.808   7.545  1.00 75.13           C
ATOM    338  O   LEU A  44      53.710  23.011   7.401  1.00 75.13           O
ATOM    339  N   LEU A  45      53.143  21.031   6.501  1.00138.67           N
ATOM    340  CA  LEU A  45      52.987  21.658   5.216  1.00138.67           C
ATOM    341  CB  LEU A  45      54.042  21.340   4.134  1.00138.67           C
ATOM    342  CG  LEU A  45      55.280  22.265   4.164  1.00138.67           C
ATOM    343  CD1 LEU A  45      56.177  22.017   5.385  1.00138.67           C
ATOM    344  CD2 LEU A  45      56.031  22.227   2.824  1.00138.67           C
ATOM    345  C   LEU A  45      51.638  21.441   4.603  1.00138.67           C
ATOM    346  O   LEU A  45      50.904  20.524   4.971  1.00138.67           O
ATOM    347  N   PHE A  46      51.360  22.300   3.588  1.00216.57           N
ATOM    348  CA  PHE A  46      50.187  22.446   2.752  1.00216.57           C
ATOM    349  CB  PHE A  46      50.567  22.538   1.258  1.00216.57           C
ATOM    350  CG  PHE A  46      51.351  23.768   0.966  1.00216.57           C
ATOM    351  CD1 PHE A  46      50.715  24.951   0.672  1.00216.57           C
ATOM    352  CD2 PHE A  46      52.725  23.729   0.971  1.00216.57           C
ATOM    353  CE1 PHE A  46      51.441  26.084   0.392  1.00216.57           C
ATOM    354  CE2 PHE A  46      53.458  24.857   0.692  1.00216.57           C
ATOM    355  CZ  PHE A  46      52.815  26.037   0.406  1.00216.57           C
ATOM    356  C   PHE A  46      49.324  21.229   2.865  1.00216.57           C
ATOM    357  O   PHE A  46      49.800  20.106   2.742  1.00216.57           O
ATOM    358  N   PRO A  47      48.063  21.449   2.651  1.00330.75           N
ATOM    359  CA  PRO A  47      47.016  20.744   3.320  1.00330.75           C
ATOM    360  CD  PRO A  47      47.687  21.673   1.257  1.00330.75           C
ATOM    361  CB  PRO A  47      46.090  20.173   2.247  1.00330.75           C
ATOM    362  CG  PRO A  47      46.252  21.157   1.087  1.00330.75           C
ATOM    363  C   PRO A  47      47.231  19.781   4.467  1.00330.75           C
ATOM    364  O   PRO A  47      46.802  20.207   5.536  1.00330.75           O
ATOM    365  N   ASP A  48      47.707  18.528   4.356  1.00271.35           N
ATOM    366  CA  ASP A  48      47.752  17.636   5.507  1.00271.35           C
ATOM    367  CB  ASP A  48      47.045  16.307   5.201  1.00271.35           C
ATOM    368  CG  ASP A  48      45.544  16.527   5.247  1.00271.35           C
ATOM    369  OD1 ASP A  48      45.073  17.061   6.283  1.00271.35           O
ATOM    370  OD2 ASP A  48      44.852  16.150   4.264  1.00271.35           O
ATOM    371  C   ASP A  48      49.031  17.246   6.218  1.00271.35           C
ATOM    372  O   ASP A  48      48.928  16.692   7.310  1.00271.35           O
ATOM    373  N   LYS A  49      50.254  17.397   5.665  1.00141.99           N
ATOM    374  CA  LYS A  49      51.288  16.575   6.263  1.00141.99           C
ATOM    375  CB  LYS A  49      52.214  15.877   5.250  1.00141.99           C
ATOM    376  CG  LYS A  49      51.496  14.817   4.415  1.00141.99           C
ATOM    377  CD  LYS A  49      52.419  14.128   3.413  1.00141.99           C
ATOM    378  CE  LYS A  49      53.727  14.883   3.173  1.00141.99           C
ATOM    379  NZ  LYS A  49      54.767  13.936   2.714  1.00141.99           N
ATOM    380  C   LYS A  49      52.155  17.202   7.315  1.00141.99           C
ATOM    381  O   LYS A  49      52.414  18.404   7.324  1.00141.99           O
ATOM    382  N   ALA A  50      52.627  16.336   8.247  1.00 41.37           N
ATOM    383  CA  ALA A  50      53.493  16.730   9.322  1.00 41.37           C
ATOM    384  CB  ALA A  50      52.858  16.585  10.717  1.00 41.37           C
ATOM    385  C   ALA A  50      54.685  15.816   9.289  1.00 41.37           C
ATOM    386  O   ALA A  50      54.566  14.648   8.928  1.00 41.37           O
ATOM    387  N   VAL A  51      55.881  16.337   9.638  1.00 99.29           N
ATOM    388  CA  VAL A  51      57.069  15.528   9.631  1.00 99.29           C
ATOM    389  CB  VAL A  51      57.695  15.482   8.269  1.00 99.29           C
ATOM    390  CG1 VAL A  51      57.723  16.913   7.722  1.00 99.29           C
ATOM    391  CG2 VAL A  51      59.087  14.835   8.356  1.00 99.29           C
ATOM    392  C   VAL A  51      58.042  16.103  10.620  1.00 99.29           C
ATOM    393  O   VAL A  51      57.971  17.284  10.953  1.00 99.29           O
ATOM    394  N   ASP A  52      58.957  15.257  11.147  1.00 96.13           N
ATOM    395  CA  ASP A  52      59.922  15.683  12.125  1.00 96.13           C
ATOM    396  CB  ASP A  52      59.785  14.917  13.457  1.00 96.13           C
ATOM    397  CG  ASP A  52      59.924  13.416  13.205  1.00 96.13           C
ATOM    398  OD1 ASP A  52      60.926  12.992  12.570  1.00 96.13           O
ATOM    399  OD2 ASP A  52      59.026  12.664  13.665  1.00 96.13           O
ATOM    400  C   ASP A  52      61.325  15.517  11.596  1.00 96.13           C
ATOM    401  O   ASP A  52      61.534  15.193  10.429  1.00 96.13           O
ATOM    402  N   ALA A  53      62.323  15.763  12.475  1.00 45.79           N
ATOM    403  CA  ALA A  53      63.737  15.685  12.194  1.00 45.79           C
ATOM    404  CB  ALA A  53      64.608  16.153  13.374  1.00 45.79           C
ATOM    405  C   ALA A  53      64.154  14.278  11.866  1.00 45.79           C
ATOM    406  O   ALA A  53      65.019  14.060  11.020  1.00 45.79           O
ATOM    407  N   ALA A  54      63.550  13.288  12.548  1.00 73.73           N
ATOM    408  CA  ALA A  54      63.843  11.886  12.416  1.00 73.73           C
ATOM    409  CB  ALA A  54      63.042  11.002  13.385  1.00 73.73           C
ATOM    410  C   ALA A  54      63.536  11.454  11.017  1.00 73.73           C
ATOM    411  O   ALA A  54      64.048  10.434  10.562  1.00 73.73           O
ATOM    412  N   GLY A  55      62.635  12.172  10.319  1.00 34.59           N
ATOM    413  CA  GLY A  55      62.307  11.809   8.969  1.00 34.59           C
ATOM    414  C   GLY A  55      60.976  11.129   8.968  1.00 34.59           C
ATOM    415  O   GLY A  55      60.537  10.603   7.947  1.00 34.59           O
ATOM    416  N   ASN A  56      60.298  11.119  10.130  1.00 77.16           N
ATOM    417  CA  ASN A  56      59.012  10.487  10.252  1.00 77.16           C
ATOM    418  CB  ASN A  56      58.576  10.305  11.716  1.00 77.16           C
ATOM    419  CG  ASN A  56      59.643   9.502  12.448  1.00 77.16           C
ATOM    420  OD1 ASN A  56      60.002   9.816  13.582  1.00 77.16           O
ATOM    421  ND2 ASN A  56      60.176   8.443  11.788  1.00 77.16           N
ATOM    422  C   ASN A  56      57.980  11.365   9.598  1.00 77.16           C
ATOM    423  O   ASN A  56      58.114  12.586   9.576  1.00 77.16           O
ATOM    424  N   VAL A  57      56.906  10.755   9.048  1.00 93.17           N
ATOM    425  CA  VAL A  57      55.875  11.512   8.384  1.00 93.17           C
ATOM    426  CB  VAL A  57      55.740  11.163   6.931  1.00 93.17           C
ATOM    427  CG1 VAL A  57      55.392   9.670   6.817  1.00 93.17           C
ATOM    428  CG2 VAL A  57      54.695  12.093   6.296  1.00 93.17           C
ATOM    429  C   VAL A  57      54.555  11.227   9.045  1.00 93.17           C
ATOM    430  O   VAL A  57      54.341  10.145   9.589  1.00 93.17           O
ATOM    431  N   GLY A  58      53.621  12.205   9.006  1.00 27.79           N
ATOM    432  CA  GLY A  58      52.348  12.040   9.657  1.00 27.79           C
ATOM    433  C   GLY A  58      51.378  13.054   9.117  1.00 27.79           C
ATOM    434  O   GLY A  58      51.589  13.618   8.043  1.00 27.79           O
ATOM    435  N   PHE A  59      50.267  13.297   9.860  1.00 64.52           N
ATOM    436  CA  PHE A  59      49.245  14.206   9.394  1.00 64.52           C
ATOM    437  CB  PHE A  59      47.885  13.529   9.101  1.00 64.52           C
ATOM    438  CG  PHE A  59      48.013  12.436   8.098  1.00 64.52           C
ATOM    439  CD1 PHE A  59      48.344  11.166   8.506  1.00 64.52           C
ATOM    440  CD2 PHE A  59      47.789  12.669   6.763  1.00 64.52           C
ATOM    441  CE1 PHE A  59      48.457  10.142   7.597  1.00 64.52           C
ATOM    442  CE2 PHE A  59      47.900  11.650   5.847  1.00 64.52           C
ATOM    443  CZ  PHE A  59      48.236  10.384   6.263  1.00 64.52           C
ATOM    444  C   PHE A  59      48.899  15.191  10.468  1.00 64.52           C
ATOM    445  O   PHE A  59      49.255  15.010  11.630  1.00 64.52           O
ATOM    446  N   TRP A  60      48.194  16.285  10.084  1.00 98.00           N
ATOM    447  CA  TRP A  60      47.740  17.217  11.077  1.00 98.00           C
ATOM    448  CB  TRP A  60      48.804  18.236  11.524  1.00 98.00           C
ATOM    449  CG  TRP A  60      49.016  19.391  10.602  1.00 98.00           C
ATOM    450  CD2 TRP A  60      48.288  20.590  10.808  1.00 98.00           C
ATOM    451  CD1 TRP A  60      49.791  19.572   9.504  1.00 98.00           C
ATOM    452  NE1 TRP A  60      49.564  20.831   8.979  1.00 98.00           N
ATOM    453  CE2 TRP A  60      48.654  21.470   9.786  1.00 98.00           C
ATOM    454  CE3 TRP A  60      47.415  20.948  11.787  1.00 98.00           C
ATOM    455  CZ2 TRP A  60      48.147  22.733   9.717  1.00 98.00           C
ATOM    456  CZ3 TRP A  60      46.878  22.208  11.714  1.00 98.00           C
ATOM    457  CH2 TRP A  60      47.236  23.077  10.697  1.00 98.00           C
ATOM    458  C   TRP A  60      46.544  17.942  10.523  1.00 98.00           C
ATOM    459  O   TRP A  60      46.270  17.897   9.322  1.00 98.00           O
ATOM    460  N   THR A  61      45.771  18.609  11.405  1.00133.52           N
ATOM    461  CA  THR A  61      44.616  19.350  10.984  1.00133.52           C
ATOM    462  CB  THR A  61      43.364  18.535  11.119  1.00133.52           C
ATOM    463  OG1 THR A  61      42.235  19.281  10.693  1.00133.52           O
ATOM    464  CG2 THR A  61      43.216  18.098  12.583  1.00133.52           C
ATOM    465  C   THR A  61      44.475  20.500  11.918  1.00133.52           C
ATOM    466  O   THR A  61      44.792  20.390  13.097  1.00133.52           O
ATOM    467  N   MET A  62      44.006  21.656  11.419  1.00145.31           N
ATOM    468  CA  MET A  62      43.724  22.718  12.334  1.00145.31           C
ATOM    469  CB  MET A  62      43.660  24.124  11.710  1.00145.31           C
ATOM    470  CG  MET A  62      44.999  24.855  11.632  1.00145.31           C
ATOM    471  SD  MET A  62      45.619  25.377  13.264  1.00145.31           S
ATOM    472  CE  MET A  62      46.082  27.062  12.755  1.00145.31           C
ATOM    473  C   MET A  62      42.367  22.395  12.833  1.00145.31           C
ATOM    474  O   MET A  62      41.630  21.675  12.166  1.00145.31           O
ATOM    475  N   VAL A  63      42.018  22.855  14.045  1.00 85.41           N
ATOM    476  CA  VAL A  63      40.692  22.621  14.520  1.00 85.41           C
ATOM    477  CB  VAL A  63      40.661  22.104  15.928  1.00 85.41           C
ATOM    478  CG1 VAL A  63      39.205  22.085  16.424  1.00 85.41           C
ATOM    479  CG2 VAL A  63      41.328  20.717  15.935  1.00 85.41           C
ATOM    480  C   VAL A  63      40.031  23.951  14.495  1.00 85.41           C
ATOM    481  O   VAL A  63      40.223  24.733  15.427  1.00 85.41           O
ATOM    482  N   TYR A  64      39.202  24.213  13.450  1.00276.80           N
ATOM    483  CA  TYR A  64      38.553  25.490  13.364  1.00276.80           C
ATOM    484  CB  TYR A  64      37.577  25.770  14.523  1.00276.80           C
ATOM    485  CG  TYR A  64      36.524  26.750  14.100  1.00276.80           C
ATOM    486  CD1 TYR A  64      36.725  28.108  13.986  1.00276.80           C
ATOM    487  CD2 TYR A  64      35.265  26.274  13.839  1.00276.80           C
ATOM    488  CE1 TYR A  64      35.720  28.964  13.605  1.00276.80           C
ATOM    489  CE2 TYR A  64      34.248  27.116  13.456  1.00276.80           C
ATOM    490  CZ  TYR A  64      34.473  28.464  13.336  1.00276.80           C
ATOM    491  OH  TYR A  64      33.429  29.328  12.943  1.00276.80           O
ATOM    492  C   TYR A  64      39.694  26.462  13.429  1.00276.80           C
ATOM    493  O   TYR A  64      40.692  26.299  12.731  1.00276.80           O
ATOM    494  N   ASN A  65      39.466  27.585  14.122  1.00219.77           N
ATOM    495  CA  ASN A  65      40.383  28.638  14.467  1.00219.77           C
ATOM    496  CB  ASN A  65      39.669  29.967  14.725  1.00219.77           C
ATOM    497  CG  ASN A  65      39.160  30.452  13.393  1.00219.77           C
ATOM    498  OD1 ASN A  65      39.883  30.385  12.396  1.00219.77           O
ATOM    499  ND2 ASN A  65      37.891  30.933  13.372  1.00219.77           N
ATOM    500  C   ASN A  65      41.139  28.387  15.744  1.00219.77           C
ATOM    501  O   ASN A  65      42.030  29.166  16.076  1.00219.77           O
ATOM    502  N   GLN A  66      40.689  27.441  16.585  1.00251.68           N
ATOM    503  CA  GLN A  66      41.237  27.338  17.915  1.00251.68           C
ATOM    504  CB  GLN A  66      40.229  26.926  18.993  1.00251.68           C
ATOM    505  CG  GLN A  66      39.608  25.551  18.894  1.00251.68           C
ATOM    506  CD  GLN A  66      38.590  25.629  20.003  1.00251.68           C
ATOM    507  OE1 GLN A  66      38.153  24.623  20.565  1.00251.68           O
ATOM    508  NE2 GLN A  66      38.220  26.886  20.343  1.00251.68           N
ATOM    509  C   GLN A  66      42.563  26.671  18.187  1.00251.68           C
ATOM    510  O   GLN A  66      43.246  27.098  19.117  1.00251.68           O
ATOM    511  N   GLY A  67      42.963  25.598  17.476  1.00 45.28           N
ATOM    512  CA  GLY A  67      44.199  24.935  17.823  1.00 45.28           C
ATOM    513  C   GLY A  67      44.419  23.857  16.807  1.00 45.28           C
ATOM    514  O   GLY A  67      43.859  23.925  15.715  1.00 45.28           O
ATOM    515  N   PHE A  68      45.253  22.837  17.133  1.00136.17           N
ATOM    516  CA  PHE A  68      45.533  21.819  16.156  1.00136.17           C
ATOM    517  CB  PHE A  68      46.809  22.085  15.317  1.00136.17           C
ATOM    518  CG  PHE A  68      48.033  22.278  16.179  1.00136.17           C
ATOM    519  CD1 PHE A  68      48.065  22.061  17.544  1.00136.17           C
ATOM    520  CD2 PHE A  68      49.208  22.665  15.578  1.00136.17           C
ATOM    521  CE1 PHE A  68      49.213  22.249  18.280  1.00136.17           C
ATOM    522  CE2 PHE A  68      50.362  22.857  16.304  1.00136.17           C
ATOM    523  CZ  PHE A  68      50.373  22.653  17.664  1.00136.17           C
ATOM    524  C   PHE A  68      45.742  20.468  16.784  1.00136.17           C
ATOM    525  O   PHE A  68      45.956  20.353  17.990  1.00136.17           O
ATOM    526  N   GLU A  69      45.686  19.411  15.942  1.00146.66           N
ATOM    527  CA  GLU A  69      46.067  18.086  16.339  1.00146.66           C
ATOM    528  CB  GLU A  69      44.968  16.999  16.359  1.00146.66           C
ATOM    529  CG  GLU A  69      44.189  16.882  17.665  1.00146.66           C
ATOM    530  CD  GLU A  69      43.560  15.493  17.726  1.00146.66           C
ATOM    531  OE1 GLU A  69      43.450  14.832  16.657  1.00146.66           O
ATOM    532  OE2 GLU A  69      43.186  15.070  18.851  1.00146.66           O
ATOM    533  C   GLU A  69      47.049  17.586  15.332  1.00146.66           C
ATOM    534  O   GLU A  69      46.849  17.745  14.128  1.00146.66           O
ATOM    535  N   ILE A  70      48.143  16.958  15.813  1.00166.97           N
ATOM    536  CA  ILE A  70      49.126  16.442  14.908  1.00166.97           C
ATOM    537  CB  ILE A  70      50.520  16.971  15.129  1.00166.97           C
ATOM    538  CG1 ILE A  70      50.551  18.214  16.042  1.00166.97           C
ATOM    539  CG2 ILE A  70      51.145  17.188  13.731  1.00166.97           C
ATOM    540  CD1 ILE A  70      49.696  19.388  15.588  1.00166.97           C
ATOM    541  C   ILE A  70      49.269  14.987  15.261  1.00166.97           C
ATOM    542  O   ILE A  70      49.390  14.654  16.438  1.00166.97           O
ATOM    543  N   VAL A  71      49.255  14.082  14.267  1.00 62.73           N
ATOM    544  CA  VAL A  71      49.520  12.706  14.592  1.00 62.73           C
ATOM    545  CB  VAL A  71      48.517  11.737  14.041  1.00 62.73           C
ATOM    546  CG1 VAL A  71      48.929  10.318  14.473  1.00 62.73           C
ATOM    547  CG2 VAL A  71      47.113  12.159  14.492  1.00 62.73           C
ATOM    548  C   VAL A  71      50.810  12.396  13.914  1.00 62.73           C
ATOM    549  O   VAL A  71      50.908  12.463  12.691  1.00 62.73           O
ATOM    550  N   LEU A  72      51.865  12.054  14.686  1.00167.21           N
ATOM    551  CA  LEU A  72      53.137  11.797  14.076  1.00167.21           C
ATOM    552  CB  LEU A  72      53.902  13.121  13.866  1.00167.21           C
ATOM    553  CG  LEU A  72      55.311  13.028  13.257  1.00167.21           C
ATOM    554  CD1 LEU A  72      56.324  12.521  14.291  1.00167.21           C
ATOM    555  CD2 LEU A  72      55.320  12.204  11.959  1.00167.21           C
ATOM    556  C   LEU A  72      53.921  10.875  14.968  1.00167.21           C
ATOM    557  O   LEU A  72      53.950  11.050  16.185  1.00167.21           O
ATOM    558  N   ALA A  73      54.563   9.847  14.368  1.00228.88           N
ATOM    559  CA  ALA A  73      55.408   8.918  15.071  1.00228.88           C
ATOM    560  CB  ALA A  73      56.725   9.552  15.557  1.00228.88           C
ATOM    561  C   ALA A  73      54.722   8.304  16.260  1.00228.88           C
ATOM    562  O   ALA A  73      55.319   8.196  17.330  1.00228.88           O
ATOM    563  N   GLY A  74      53.447   7.892  16.119  1.00 56.27           N
ATOM    564  CA  GLY A  74      52.767   7.176  17.169  1.00 56.27           C
ATOM    565  C   GLY A  74      52.398   8.077  18.311  1.00 56.27           C
ATOM    566  O   GLY A  74      52.088   7.596  19.402  1.00 56.27           O
ATOM    567  N   ARG A  75      52.417   9.406  18.099  1.00100.51           N
ATOM    568  CA  ARG A  75      52.085  10.328  19.153  1.00100.51           C
ATOM    569  CB  ARG A  75      53.324  11.091  19.655  1.00100.51           C
ATOM    570  CG  ARG A  75      54.366  10.176  20.309  1.00100.51           C
ATOM    571  CD  ARG A  75      55.766  10.789  20.379  1.00100.51           C
ATOM    572  NE  ARG A  75      55.720  11.946  21.314  1.00100.51           N
ATOM    573  CZ  ARG A  75      56.750  12.843  21.334  1.00100.51           C
ATOM    574  NH1 ARG A  75      57.803  12.719  20.475  1.00100.51           N
ATOM    575  NH2 ARG A  75      56.722  13.890  22.207  1.00100.51           N
ATOM    576  C   ARG A  75      51.099  11.325  18.605  1.00100.51           C
ATOM    577  O   ARG A  75      51.082  11.603  17.408  1.00100.51           O
ATOM    578  N   LYS A  76      50.226  11.868  19.480  1.00146.10           N
ATOM    579  CA  LYS A  76      49.235  12.847  19.110  1.00146.10           C
ATOM    580  CB  LYS A  76      47.817  12.498  19.611  1.00146.10           C
ATOM    581  CG  LYS A  76      47.009  11.471  18.813  1.00146.10           C
ATOM    582  CD  LYS A  76      46.344  12.004  17.547  1.00146.10           C
ATOM    583  CE  LYS A  76      45.496  10.952  16.837  1.00146.10           C
ATOM    584  NZ  LYS A  76      44.630  10.256  17.814  1.00146.10           N
ATOM    585  C   LYS A  76      49.576  14.097  19.860  1.00146.10           C
ATOM    586  O   LYS A  76      49.818  14.044  21.064  1.00146.10           O
ATOM    587  N   TYR A  77      49.580  15.262  19.175  1.00110.80           N
ATOM    588  CA  TYR A  77      49.861  16.513  19.831  1.00110.80           C
ATOM    589  CB  TYR A  77      50.975  17.354  19.176  1.00110.80           C
ATOM    590  CG  TYR A  77      52.333  16.755  19.353  1.00110.80           C
ATOM    591  CD1 TYR A  77      52.777  15.739  18.540  1.00110.80           C
ATOM    592  CD2 TYR A  77      53.181  17.243  20.325  1.00110.80           C
ATOM    593  CE1 TYR A  77      54.033  15.212  18.712  1.00110.80           C
ATOM    594  CE2 TYR A  77      54.439  16.718  20.499  1.00110.80           C
ATOM    595  CZ  TYR A  77      54.871  15.694  19.691  1.00110.80           C
ATOM    596  OH  TYR A  77      56.158  15.144  19.862  1.00110.80           O
ATOM    597  C   TYR A  77      48.632  17.369  19.723  1.00110.80           C
ATOM    598  O   TYR A  77      48.036  17.477  18.651  1.00110.80           O
ATOM    599  N   PHE A  78      48.222  18.002  20.844  1.00183.09           N
ATOM    600  CA  PHE A  78      47.052  18.842  20.877  1.00183.09           C
ATOM    601  CB  PHE A  78      45.888  18.151  21.628  1.00183.09           C
ATOM    602  CG  PHE A  78      44.714  19.069  21.736  1.00183.09           C
ATOM    603  CD1 PHE A  78      44.638  20.013  22.734  1.00183.09           C
ATOM    604  CD2 PHE A  78      43.677  18.997  20.850  1.00183.09           C
ATOM    605  CE1 PHE A  78      43.584  20.883  22.865  1.00183.09           C
ATOM    606  CE2 PHE A  78      42.620  19.861  20.980  1.00183.09           C
ATOM    607  CZ  PHE A  78      42.555  20.805  21.970  1.00183.09           C
ATOM    608  C   PHE A  78      47.362  20.069  21.680  1.00183.09           C
ATOM    609  O   PHE A  78      47.988  19.984  22.735  1.00183.09           O
ATOM    610  N   ALA A  79      46.890  21.248  21.221  1.00 68.58           N
ATOM    611  CA  ALA A  79      47.065  22.462  21.973  1.00 68.58           C
ATOM    612  CB  ALA A  79      48.517  22.976  21.970  1.00 68.58           C
ATOM    613  C   ALA A  79      46.205  23.523  21.355  1.00 68.58           C
ATOM    614  O   ALA A  79      45.894  23.474  20.167  1.00 68.58           O
ATOM    615  N   PHE A  80      45.791  24.521  22.166  1.00143.20           N
ATOM    616  CA  PHE A  80      45.025  25.627  21.657  1.00143.20           C
ATOM    617  CB  PHE A  80      43.964  26.205  22.624  1.00143.20           C
ATOM    618  CG  PHE A  80      42.774  25.303  22.738  1.00143.20           C
ATOM    619  CD1 PHE A  80      41.826  25.246  21.741  1.00143.20           C
ATOM    620  CD2 PHE A  80      42.580  24.531  23.856  1.00143.20           C
ATOM    621  CE1 PHE A  80      40.725  24.428  21.847  1.00143.20           C
ATOM    622  CE2 PHE A  80      41.482  23.711  23.969  1.00143.20           C
ATOM    623  CZ  PHE A  80      40.552  23.652  22.963  1.00143.20           C
ATOM    624  C   PHE A  80      46.002  26.734  21.403  1.00143.20           C
ATOM    625  O   PHE A  80      47.051  26.806  22.039  1.00143.20           O
ATOM    626  N   SER A  81      45.698  27.625  20.438  1.00 79.51           N
ATOM    627  CA  SER A  81      46.597  28.709  20.150  1.00 79.51           C
ATOM    628  CB  SER A  81      46.222  29.505  18.881  1.00 79.51           C
ATOM    629  OG  SER A  81      44.924  30.069  19.003  1.00 79.51           O
ATOM    630  C   SER A  81      46.572  29.615  21.341  1.00 79.51           C
ATOM    631  O   SER A  81      45.572  29.684  22.051  1.00 79.51           O
ATOM    632  N   LYS A  82      47.688  30.332  21.589  1.00114.32           N
ATOM    633  CA  LYS A  82      47.850  31.120  22.782  1.00114.32           C
ATOM    634  CB  LYS A  82      49.317  31.477  23.081  1.00114.32           C
ATOM    635  CG  LYS A  82      49.483  32.303  24.356  1.00114.32           C
ATOM    636  CD  LYS A  82      50.936  32.551  24.736  1.00114.32           C
ATOM    637  CE  LYS A  82      51.622  33.516  23.771  1.00114.32           C
ATOM    638  NZ  LYS A  82      50.898  34.806  23.753  1.00114.32           N
ATOM    639  C   LYS A  82      47.099  32.419  22.735  1.00114.32           C
ATOM    640  O   LYS A  82      46.937  33.048  21.687  1.00114.32           O
ATOM    641  N   TYR A  83      46.571  32.816  23.915  1.00 79.40           N
ATOM    642  CA  TYR A  83      45.938  34.089  24.113  1.00 79.40           C
ATOM    643  CB  TYR A  83      44.421  34.081  23.829  1.00 79.40           C
ATOM    644  CG  TYR A  83      43.834  32.992  24.646  1.00 79.40           C
ATOM    645  CD1 TYR A  83      43.420  33.195  25.947  1.00 79.40           C
ATOM    646  CD2 TYR A  83      43.707  31.749  24.090  1.00 79.40           C
ATOM    647  CE1 TYR A  83      42.877  32.183  26.709  1.00 79.40           C
ATOM    648  CE2 TYR A  83      43.167  30.738  24.845  1.00 79.40           C
ATOM    649  CZ  TYR A  83      42.752  30.942  26.141  1.00 79.40           C
ATOM    650  OH  TYR A  83      42.203  29.873  26.882  1.00 79.40           O
ATOM    651  C   TYR A  83      46.227  34.519  25.526  1.00 79.40           C
ATOM    652  O   TYR A  83      46.465  33.686  26.402  1.00 79.40           O
ATOM    653  N   VAL A  84      46.225  35.844  25.787  1.00 96.78           N
ATOM    654  CA  VAL A  84      46.545  36.325  27.107  1.00 96.78           C
ATOM    655  CB  VAL A  84      47.795  37.153  27.129  1.00 96.78           C
ATOM    656  CG1 VAL A  84      48.942  36.252  26.656  1.00 96.78           C
ATOM    657  CG2 VAL A  84      47.593  38.390  26.239  1.00 96.78           C
ATOM    658  C   VAL A  84      45.428  37.189  27.598  1.00 96.78           C
ATOM    659  O   VAL A  84      44.834  37.954  26.839  1.00 96.78           O
ATOM    660  N   LYS A  85      45.118  37.088  28.906  1.00 83.19           N
ATOM    661  CA  LYS A  85      44.042  37.871  29.443  1.00 83.19           C
ATOM    662  CB  LYS A  85      43.057  37.073  30.318  1.00 83.19           C
ATOM    663  CG  LYS A  85      42.216  36.022  29.593  1.00 83.19           C
ATOM    664  CD  LYS A  85      41.459  35.128  30.576  1.00 83.19           C
ATOM    665  CE  LYS A  85      40.751  35.939  31.665  1.00 83.19           C
ATOM    666  NZ  LYS A  85      40.019  35.046  32.593  1.00 83.19           N
ATOM    667  C   LYS A  85      44.589  38.930  30.353  1.00 83.19           C
ATOM    668  O   LYS A  85      45.160  38.639  31.403  1.00 83.19           O
ATOM    669  N   HIS A  86      44.432  40.202  29.943  1.00 56.16           N
ATOM    670  CA  HIS A  86      44.745  41.347  30.750  1.00 56.16           C
ATOM    671  ND1 HIS A  86      43.926  44.561  31.481  1.00 56.16           N
ATOM    672  CG  HIS A  86      44.920  43.884  30.806  0.00 56.16           C
ATOM    673  CB  HIS A  86      44.679  42.666  29.962  0.00 56.16           C
ATOM    674  NE2 HIS A  86      45.827  45.632  31.907  1.00 56.16           N
ATOM    675  CD2 HIS A  86      46.073  44.553  31.077  1.00 56.16           C
ATOM    676  CE1 HIS A  86      44.524  45.596  32.122  1.00 56.16           C
ATOM    677  C   HIS A  86      43.687  41.408  31.802  1.00 56.16           C
ATOM    678  O   HIS A  86      43.909  41.894  32.907  1.00 56.16           O
ATOM    679  N   GLY A  87      42.497  40.890  31.449  1.00 69.66           N
ATOM    680  CA  GLY A  87      41.294  40.890  32.224  1.00 69.66           C
ATOM    681  C   GLY A  87      40.268  41.458  31.301  1.00 69.66           C
ATOM    682  O   GLY A  87      39.335  40.771  30.892  1.00 69.66           O
ATOM    683  N   SER A  88      40.399  42.743  30.940  1.00155.25           N
ATOM    684  CA  SER A  88      39.512  43.263  29.947  1.00155.25           C
ATOM    685  CB  SER A  88      39.384  44.792  30.008  1.00155.25           C
ATOM    686  OG  SER A  88      38.780  45.171  31.236  0.00155.25           O
ATOM    687  C   SER A  88      40.059  42.901  28.606  1.00155.25           C
ATOM    688  O   SER A  88      39.320  42.571  27.678  1.00155.25           O
ATOM    689  N   LYS A  89      41.401  42.930  28.497  1.00159.20           N
ATOM    690  CA  LYS A  89      42.057  42.760  27.233  1.00159.20           C
ATOM    691  CB  LYS A  89      43.486  43.303  27.154  1.00159.20           C
ATOM    692  CG  LYS A  89      43.647  44.783  26.864  1.00159.20           C
ATOM    693  CD  LYS A  89      45.125  45.163  26.847  0.00159.20           C
ATOM    694  CE  LYS A  89      45.388  46.585  26.365  0.00159.20           C
ATOM    695  NZ  LYS A  89      44.901  47.549  27.374  0.00159.20           N
ATOM    696  C   LYS A  89      42.272  41.328  26.912  1.00159.20           C
ATOM    697  O   LYS A  89      42.463  40.483  27.783  1.00159.20           O
ATOM    698  N   VAL A  90      42.254  41.035  25.601  1.00 51.73           N
ATOM    699  CA  VAL A  90      42.592  39.721  25.159  1.00 51.73           C
ATOM    700  CB  VAL A  90      41.423  38.928  24.654  1.00 51.73           C
ATOM    701  CG1 VAL A  90      41.943  37.590  24.101  1.00 51.73           C
ATOM    702  CG2 VAL A  90      40.409  38.772  25.801  1.00 51.73           C
ATOM    703  C   VAL A  90      43.550  39.880  24.019  1.00 51.73           C
ATOM    704  O   VAL A  90      43.319  40.666  23.100  1.00 51.73           O
ATOM    705  N   THR A  91      44.673  39.139  24.062  1.00 48.63           N
ATOM    706  CA  THR A  91      45.622  39.201  22.988  1.00 48.63           C
ATOM    707  CB  THR A  91      46.931  39.804  23.410  1.00 48.63           C
ATOM    708  OG1 THR A  91      46.719  41.115  23.921  1.00 48.63           O
ATOM    709  CG2 THR A  91      47.875  39.848  22.197  1.00 48.63           C
ATOM    710  C   THR A  91      45.869  37.786  22.554  1.00 48.63           C
ATOM    711  O   THR A  91      46.031  36.893  23.383  1.00 48.63           O
ATOM    712  N   SER A  92      45.898  37.528  21.233  1.00 90.48           N
ATOM    713  CA  SER A  92      46.105  36.171  20.817  1.00 90.48           C
ATOM    714  CB  SER A  92      44.936  35.605  19.991  1.00 90.48           C
ATOM    715  OG  SER A  92      44.683  36.443  18.874  1.00 90.48           O
ATOM    716  C   SER A  92      47.351  36.090  19.997  1.00 90.48           C
ATOM    717  O   SER A  92      47.723  37.041  19.309  1.00 90.48           O
ATOM    718  N   MET A  93      48.065  34.949  20.109  1.00 89.88           N
ATOM    719  CA  MET A  93      49.222  34.743  19.290  1.00 89.88           C
ATOM    720  CB  MET A  93      50.577  34.824  20.014  1.00 89.88           C
ATOM    721  CG  MET A  93      51.036  36.269  20.211  1.00 89.88           C
ATOM    722  SD  MET A  93      52.815  36.482  20.525  1.00 89.88           S
ATOM    723  CE  MET A  93      52.671  36.617  22.329  1.00 89.88           C
ATOM    724  C   MET A  93      49.114  33.404  18.642  1.00 89.88           C
ATOM    725  O   MET A  93      49.159  32.364  19.299  1.00 89.88           O
ATOM    726  N   CYS A  94      48.943  33.416  17.308  1.00136.29           N
ATOM    727  CA  CYS A  94      48.819  32.188  16.581  1.00136.29           C
ATOM    728  CB  CYS A  94      48.168  32.246  15.199  1.00136.29           C
ATOM    729  SG  CYS A  94      47.702  30.540  14.765  1.00136.29           S
ATOM    730  C   CYS A  94      50.158  31.530  16.432  1.00136.29           C
ATOM    731  O   CYS A  94      50.261  30.406  15.940  1.00136.29           O
ATOM    732  N   ASP A  95      51.225  32.293  16.721  1.00164.95           N
ATOM    733  CA  ASP A  95      52.589  31.849  16.660  1.00164.95           C
ATOM    734  CB  ASP A  95      53.576  32.990  16.909  1.00164.95           C
ATOM    735  CG  ASP A  95      53.313  34.056  15.867  1.00164.95           C
ATOM    736  OD1 ASP A  95      53.818  33.930  14.722  1.00164.95           O
ATOM    737  OD2 ASP A  95      52.585  35.022  16.225  1.00164.95           O
ATOM    738  C   ASP A  95      52.856  30.876  17.768  1.00164.95           C
ATOM    739  O   ASP A  95      53.791  30.081  17.680  1.00164.95           O
ATOM    740  N   GLN A  96      52.092  30.961  18.875  1.00118.74           N
ATOM    741  CA  GLN A  96      52.413  30.137  20.004  1.00118.74           C
ATOM    742  CB  GLN A  96      52.984  30.957  21.166  1.00118.74           C
ATOM    743  CG  GLN A  96      53.686  30.115  22.223  1.00118.74           C
ATOM    744  CD  GLN A  96      54.370  31.088  23.168  1.00118.74           C
ATOM    745  OE1 GLN A  96      53.905  31.323  24.282  1.00118.74           O
ATOM    746  NE2 GLN A  96      55.501  31.686  22.705  1.00118.74           N
ATOM    747  C   GLN A  96      51.199  29.399  20.480  1.00118.74           C
ATOM    748  O   GLN A  96      50.097  29.593  19.968  1.00118.74           O
ATOM    749  N   THR A  97      51.387  28.494  21.472  1.00 60.11           N
ATOM    750  CA  THR A  97      50.284  27.710  21.961  1.00 60.11           C
ATOM    751  CB  THR A  97      50.394  26.244  21.643  1.00 60.11           C
ATOM    752  OG1 THR A  97      51.486  25.671  22.348  1.00 60.11           O
ATOM    753  CG2 THR A  97      50.597  26.076  20.124  1.00 60.11           C
ATOM    754  C   THR A  97      50.191  27.813  23.453  1.00 60.11           C
ATOM    755  O   THR A  97      51.112  28.248  24.141  1.00 60.11           O
ATOM    756  N   GLN A  98      49.011  27.437  23.978  1.00122.35           N
ATOM    757  CA  GLN A  98      48.781  27.343  25.384  1.00122.35           C
ATOM    758  CB  GLN A  98      47.280  27.304  25.723  1.00122.35           C
ATOM    759  CG  GLN A  98      46.938  27.366  27.212  1.00122.35           C
ATOM    760  CD  GLN A  98      45.426  27.537  27.310  1.00122.35           C
ATOM    761  OE1 GLN A  98      44.850  28.435  26.695  1.00122.35           O
ATOM    762  NE2 GLN A  98      44.759  26.650  28.096  1.00122.35           N
ATOM    763  C   GLN A  98      49.407  26.033  25.729  1.00122.35           C
ATOM    764  O   GLN A  98      49.944  25.353  24.857  1.00122.35           O
ATOM    765  N   LEU A  99      49.412  25.636  27.006  1.00207.47           N
ATOM    766  CA  LEU A  99      50.066  24.384  27.241  1.00207.47           C
ATOM    767  CB  LEU A  99      50.011  23.903  28.636  1.00207.47           C
ATOM    768  CG  LEU A  99      49.722  25.049  29.546  1.00207.47           C
ATOM    769  CD1 LEU A  99      49.532  24.357  30.846  1.00207.47           C
ATOM    770  CD2 LEU A  99      50.772  26.171  29.533  1.00207.47           C
ATOM    771  C   LEU A  99      49.187  23.361  26.633  1.00207.47           C
ATOM    772  O   LEU A  99      47.967  23.427  26.772  1.00207.47           O
ATOM    773  N   GLY A 100      49.797  22.341  26.015  1.00 50.67           N
ATOM    774  CA  GLY A 100      49.004  21.345  25.372  1.00 50.67           C
ATOM    775  C   GLY A 100      49.345  19.989  25.902  1.00 50.67           C
ATOM    776  O   GLY A 100      50.171  19.833  26.804  1.00 50.67           O
ATOM    777  N   TRP A 101      48.679  18.966  25.322  1.00 86.27           N
ATOM    778  CA  TRP A 101      48.833  17.610  25.760  1.00 86.27           C
ATOM    779  CB  TRP A 101      47.482  16.959  26.087  1.00 86.27           C
ATOM    780  CG  TRP A 101      46.687  17.732  27.107  1.00 86.27           C
ATOM    781  CD2 TRP A 101      45.884  18.875  26.776  1.00 86.27           C
ATOM    782  CD1 TRP A 101      46.570  17.552  28.453  1.00 86.27           C
ATOM    783  NE1 TRP A 101      45.742  18.509  28.983  1.00 86.27           N
ATOM    784  CE2 TRP A 101      45.315  19.331  27.964  1.00 86.27           C
ATOM    785  CE3 TRP A 101      45.636  19.485  25.581  1.00 86.27           C
ATOM    786  CZ2 TRP A 101      44.486  20.413  27.974  1.00 86.27           C
ATOM    787  CZ3 TRP A 101      44.808  20.586  25.606  1.00 86.27           C
ATOM    788  CH2 TRP A 101      44.242  21.042  26.776  1.00 86.27           C
ATOM    789  C   TRP A 101      49.392  16.797  24.629  1.00 86.27           C
ATOM    790  O   TRP A 101      48.946  16.905  23.488  1.00 86.27           O
ATOM    791  N   ALA A 102      50.399  15.952  24.928  1.00 42.29           N
ATOM    792  CA  ALA A 102      50.938  15.061  23.943  1.00 42.29           C
ATOM    793  CB  ALA A 102      52.388  15.386  23.544  1.00 42.29           C
ATOM    794  C   ALA A 102      50.942  13.709  24.585  1.00 42.29           C
ATOM    795  O   ALA A 102      51.286  13.576  25.758  1.00 42.29           O
ATOM    796  N   HIS A 103      50.523  12.668  23.838  1.00 74.96           N
ATOM    797  CA  HIS A 103      50.530  11.338  24.378  1.00 74.96           C
ATOM    798  ND1 HIS A 103      47.150  12.302  24.875  1.00 74.96           N
ATOM    799  CG  HIS A 103      47.955  11.213  24.621  1.00 74.96           C
ATOM    800  CB  HIS A 103      49.302  10.999  25.255  1.00 74.96           C
ATOM    801  NE2 HIS A 103      46.036  11.013  23.447  1.00 74.96           N
ATOM    802  CD2 HIS A 103      47.258  10.436  23.745  1.00 74.96           C
ATOM    803  CE1 HIS A 103      46.016  12.131  24.150  1.00 74.96           C
ATOM    804  C   HIS A 103      50.580  10.379  23.230  1.00 74.96           C
ATOM    805  O   HIS A 103      50.236  10.730  22.103  1.00 74.96           O
ATOM    806  N   SER A 104      51.014   9.130  23.485  1.00 74.37           N
ATOM    807  CA  SER A 104      51.101   8.187  22.410  1.00 74.37           C
ATOM    808  CB  SER A 104      51.754   6.846  22.796  1.00 74.37           C
ATOM    809  OG  SER A 104      51.791   5.988  21.664  1.00 74.37           O
ATOM    810  C   SER A 104      49.702   7.909  21.961  1.00 74.37           C
ATOM    811  O   SER A 104      48.735   8.245  22.642  1.00 74.37           O
ATOM    812  N   THR A 105      49.575   7.256  20.795  1.00109.78           N
ATOM    813  CA  THR A 105      48.311   6.982  20.169  1.00109.78           C
ATOM    814  CB  THR A 105      48.471   6.204  18.899  1.00109.78           C
ATOM    815  OG1 THR A 105      47.225   6.086  18.230  1.00109.78           O
ATOM    816  CG2 THR A 105      49.030   4.815  19.256  1.00109.78           C
ATOM    817  C   THR A 105      47.451   6.161  21.088  1.00109.78           C
ATOM    818  O   THR A 105      46.226   6.250  21.041  1.00109.78           O
ATOM    819  N   ASP A 106      48.067   5.287  21.899  1.00 67.76           N
ATOM    820  CA  ASP A 106      47.362   4.422  22.814  1.00 67.76           C
ATOM    821  CB  ASP A 106      48.258   3.299  23.361  1.00 67.76           C
ATOM    822  CG  ASP A 106      48.578   2.372  22.198  1.00 67.76           C
ATOM    823  OD1 ASP A 106      47.684   2.179  21.330  1.00 67.76           O
ATOM    824  OD2 ASP A 106      49.721   1.841  22.164  1.00 67.76           O
ATOM    825  C   ASP A 106      46.799   5.176  23.988  1.00 67.76           C
ATOM    826  O   ASP A 106      45.842   4.713  24.604  1.00 67.76           O
ATOM    827  N   ASN A 107      47.373   6.354  24.306  1.00153.69           N
ATOM    828  CA  ASN A 107      47.107   7.220  25.434  1.00153.69           C
ATOM    829  CB  ASN A 107      45.647   7.709  25.647  1.00153.69           C
ATOM    830  CG  ASN A 107      44.695   6.636  26.146  1.00153.69           C
ATOM    831  OD1 ASN A 107      44.776   6.189  27.289  1.00153.69           O
ATOM    832  ND2 ASN A 107      43.747   6.219  25.267  1.00153.69           N
ATOM    833  C   ASN A 107      47.689   6.697  26.718  1.00153.69           C
ATOM    834  O   ASN A 107      47.188   6.986  27.804  1.00153.69           O
ATOM    835  N   SER A 108      48.774   5.896  26.620  1.00 96.60           N
ATOM    836  CA  SER A 108      49.490   5.405  27.773  1.00 96.60           C
ATOM    837  CB  SER A 108      50.442   4.245  27.434  1.00 96.60           C
ATOM    838  OG  SER A 108      49.703   3.110  27.005  1.00 96.60           O
ATOM    839  C   SER A 108      50.325   6.483  28.419  1.00 96.60           C
ATOM    840  O   SER A 108      50.065   6.889  29.552  1.00 96.60           O
ATOM    841  N   ASN A 109      51.351   6.993  27.694  1.00 50.88           N
ATOM    842  CA  ASN A 109      52.264   7.958  28.248  1.00 50.88           C
ATOM    843  CB  ASN A 109      53.723   7.760  27.804  1.00 50.88           C
ATOM    844  CG  ASN A 109      54.228   6.453  28.397  1.00 50.88           C
ATOM    845  OD1 ASN A 109      53.945   6.125  29.548  1.00 50.88           O
ATOM    846  ND2 ASN A 109      54.995   5.682  27.582  1.00 50.88           N
ATOM    847  C   ASN A 109      51.845   9.317  27.785  1.00 50.88           C
ATOM    848  O   ASN A 109      51.517   9.515  26.616  1.00 50.88           O
ATOM    849  N   TRP A 110      51.874  10.286  28.722  1.00107.96           N
ATOM    850  CA  TRP A 110      51.420  11.635  28.525  1.00107.96           C
ATOM    851  CB  TRP A 110      50.219  11.958  29.410  1.00107.96           C
ATOM    852  CG  TRP A 110      48.945  11.281  28.973  1.00107.96           C
ATOM    853  CD2 TRP A 110      47.726  11.996  28.748  1.00107.96           C
ATOM    854  CD1 TRP A 110      48.666   9.959  28.785  1.00107.96           C
ATOM    855  NE1 TRP A 110      47.353   9.806  28.420  1.00107.96           N
ATOM    856  CE2 TRP A 110      46.761  11.053  28.414  1.00107.96           C
ATOM    857  CE3 TRP A 110      47.455  13.328  28.825  1.00107.96           C
ATOM    858  CZ2 TRP A 110      45.489  11.442  28.152  1.00107.96           C
ATOM    859  CZ3 TRP A 110      46.172  13.722  28.558  1.00107.96           C
ATOM    860  CH2 TRP A 110      45.226  12.787  28.238  1.00107.96           C
ATOM    861  C   TRP A 110      52.472  12.601  28.972  1.00107.96           C
ATOM    862  O   TRP A 110      53.355  12.267  29.759  1.00107.96           O
ATOM    863  N   GLN A 111      52.383  13.849  28.458  1.00102.55           N
ATOM    864  CA  GLN A 111      53.289  14.908  28.811  1.00102.55           C
ATOM    865  CB  GLN A 111      54.646  14.746  28.109  1.00102.55           C
ATOM    866  CG  GLN A 111      54.531  14.754  26.585  1.00102.55           C
ATOM    867  CD  GLN A 111      55.804  14.146  26.017  1.00102.55           C
ATOM    868  OE1 GLN A 111      56.386  13.238  26.607  1.00102.55           O
ATOM    869  NE2 GLN A 111      56.251  14.652  24.838  1.00102.55           N
ATOM    870  C   GLN A 111      52.650  16.204  28.392  1.00102.55           C
ATOM    871  O   GLN A 111      51.664  16.209  27.658  1.00102.55           O
ATOM    872  N   CYS A 112      53.177  17.347  28.879  1.00 48.07           N
ATOM    873  CA  CYS A 112      52.633  18.639  28.545  1.00 48.07           C
ATOM    874  CB  CYS A 112      52.336  19.488  29.787  1.00 48.07           C
ATOM    875  SG  CYS A 112      51.120  18.643  30.830  1.00 48.07           S
ATOM    876  C   CYS A 112      53.672  19.359  27.737  1.00 48.07           C
ATOM    877  O   CYS A 112      54.863  19.112  27.912  1.00 48.07           O
ATOM    878  N   TYR A 113      53.254  20.238  26.795  1.00 76.87           N
ATOM    879  CA  TYR A 113      54.242  20.958  26.037  1.00 76.87           C
ATOM    880  CB  TYR A 113      54.671  20.267  24.733  1.00 76.87           C
ATOM    881  CG  TYR A 113      53.564  20.320  23.731  1.00 76.87           C
ATOM    882  CD1 TYR A 113      52.523  19.418  23.765  1.00 76.87           C
ATOM    883  CD2 TYR A 113      53.586  21.270  22.736  1.00 76.87           C
ATOM    884  CE1 TYR A 113      51.516  19.473  22.827  1.00 76.87           C
ATOM    885  CE2 TYR A 113      52.585  21.326  21.801  1.00 76.87           C
ATOM    886  CZ  TYR A 113      51.548  20.431  21.843  1.00 76.87           C
ATOM    887  OH  TYR A 113      50.526  20.489  20.874  1.00 76.87           O
ATOM    888  C   TYR A 113      53.731  22.319  25.657  1.00 76.87           C
ATOM    889  O   TYR A 113      52.540  22.604  25.774  1.00 76.87           O
ATOM    890  N   TYR A 114      54.661  23.205  25.219  1.00 87.07           N
ATOM    891  CA  TYR A 114      54.340  24.509  24.689  1.00 87.07           C
ATOM    892  CB  TYR A 114      55.064  25.742  25.267  1.00 87.07           C
ATOM    893  CG  TYR A 114      54.644  26.221  26.612  1.00 87.07           C
ATOM    894  CD1 TYR A 114      53.429  26.844  26.797  1.00 87.07           C
ATOM    895  CD2 TYR A 114      55.486  26.060  27.688  1.00 87.07           C
ATOM    896  CE1 TYR A 114      53.066  27.300  28.044  1.00 87.07           C
ATOM    897  CE2 TYR A 114      55.125  26.518  28.930  1.00 87.07           C
ATOM    898  CZ  TYR A 114      53.914  27.136  29.111  1.00 87.07           C
ATOM    899  OH  TYR A 114      53.542  27.606  30.389  1.00 87.07           O
ATOM    900  C   TYR A 114      54.938  24.530  23.322  1.00 87.07           C
ATOM    901  O   TYR A 114      56.001  23.954  23.098  1.00 87.07           O
ATOM    902  N   ALA A 115      54.284  25.216  22.366  1.00 40.00           N
ATOM    903  CA  ALA A 115      54.835  25.260  21.043  1.00 40.00           C
ATOM    904  CB  ALA A 115      53.929  24.616  19.982  1.00 40.00           C
ATOM    905  C   ALA A 115      55.014  26.684  20.625  1.00 40.00           C
ATOM    906  O   ALA A 115      54.221  27.558  20.969  1.00 40.00           O
ATOM    907  N   THR A 116      56.107  26.945  19.883  1.00108.86           N
ATOM    908  CA  THR A 116      56.345  28.242  19.321  1.00108.86           C
ATOM    909  CB  THR A 116      57.535  28.958  19.890  1.00108.86           C
ATOM    910  OG1 THR A 116      58.720  28.221  19.628  1.00108.86           O
ATOM    911  CG2 THR A 116      57.338  29.142  21.403  1.00108.86           C
ATOM    912  C   THR A 116      56.644  28.005  17.878  1.00108.86           C
ATOM    913  O   THR A 116      57.336  27.049  17.532  1.00108.86           O
ATOM    914  N   LYS A 117      56.126  28.874  16.990  1.00170.67           N
ATOM    915  CA  LYS A 117      56.374  28.685  15.594  1.00170.67           C
ATOM    916  CB  LYS A 117      55.187  29.169  14.738  1.00170.67           C
ATOM    917  CG  LYS A 117      55.399  29.095  13.232  1.00170.67           C
ATOM    918  CD  LYS A 117      56.258  30.253  12.751  1.00170.67           C
ATOM    919  CE  LYS A 117      55.572  31.600  12.978  1.00170.67           C
ATOM    920  NZ  LYS A 117      56.511  32.703  12.677  1.00170.67           N
ATOM    921  C   LYS A 117      57.664  29.372  15.280  1.00170.67           C
ATOM    922  O   LYS A 117      57.734  30.579  15.048  1.00170.67           O
ATOM    923  N   MET A 118      58.750  28.590  15.421  1.00153.42           N
ATOM    924  CA  MET A 118      60.091  29.056  15.228  1.00153.42           C
ATOM    925  CB  MET A 118      61.127  28.095  15.840  1.00153.42           C
ATOM    926  CG  MET A 118      62.534  28.686  15.932  1.00153.42           C
ATOM    927  SD  MET A 118      63.708  27.657  16.862  1.00153.42           S
ATOM    928  CE  MET A 118      65.004  28.924  16.952  1.00153.42           C
ATOM    929  C   MET A 118      60.455  29.264  13.816  1.00153.42           C
ATOM    930  O   MET A 118      60.838  30.357  13.431  1.00153.42           O
ATOM    931  N   HIS A 119      60.308  28.257  12.952  1.00160.16           N
ATOM    932  CA  HIS A 119      60.773  28.629  11.660  1.00160.16           C
ATOM    933  ND1 HIS A 119      63.887  29.141  10.812  1.00160.16           N
ATOM    934  CG  HIS A 119      63.201  28.118  11.430  1.00160.16           C
ATOM    935  CB  HIS A 119      61.816  27.698  11.023  1.00160.16           C
ATOM    936  NE2 HIS A 119      65.203  28.388  12.437  1.00160.16           N
ATOM    937  CD2 HIS A 119      64.020  27.668  12.420  1.00160.16           C
ATOM    938  CE1 HIS A 119      65.077  29.260  11.453  1.00160.16           C
ATOM    939  C   HIS A 119      59.603  28.803  10.797  1.00160.16           C
ATOM    940  O   HIS A 119      59.168  27.930  10.047  1.00160.16           O
ATOM    941  N   PRO A 120      59.218  30.043  10.960  1.00136.56           N
ATOM    942  CA  PRO A 120      58.071  30.580  10.291  1.00136.56           C
ATOM    943  CD  PRO A 120      60.332  30.948  10.721  1.00136.56           C
ATOM    944  CB  PRO A 120      58.581  31.484   9.160  1.00136.56           C
ATOM    945  CG  PRO A 120      60.114  31.425   9.283  1.00136.56           C
ATOM    946  C   PRO A 120      57.034  29.603   9.866  1.00136.56           C
ATOM    947  O   PRO A 120      56.807  28.623  10.620  1.00136.56           O
ATOM    948  OXT PRO A 120      56.426  29.820   8.784  1.00136.56           O
TER     949      PRO A 120
ATOM    950  N   PHE B 121      24.477   4.388  -3.184  1.00 84.70           N
ATOM    951  CA  PHE B 121      23.971   5.493  -2.344  1.00 84.70           C
ATOM    952  CB  PHE B 121      24.786   6.776  -2.586  1.00 84.70           C
ATOM    953  CG  PHE B 121      26.159   6.558  -2.048  1.00 84.70           C
ATOM    954  CD1 PHE B 121      27.101   5.871  -2.780  1.00 84.70           C
ATOM    955  CD2 PHE B 121      26.507   7.048  -0.810  1.00 84.70           C
ATOM    956  CE1 PHE B 121      28.367   5.673  -2.282  1.00 84.70           C
ATOM    957  CE2 PHE B 121      27.772   6.854  -0.308  1.00 84.70           C
ATOM    958  CZ  PHE B 121      28.705   6.163  -1.043  1.00 84.70           C
ATOM    959  C   PHE B 121      22.539   5.781  -2.646  1.00 84.70           C
ATOM    960  O   PHE B 121      22.145   5.926  -3.803  1.00 84.70           O
ATOM    961  N   PRO B 122      21.761   5.855  -1.601  1.00147.64           N
ATOM    962  CA  PRO B 122      20.352   6.096  -1.742  1.00147.64           C
ATOM    963  CD  PRO B 122      22.061   5.094  -0.400  1.00147.64           C
ATOM    964  CB  PRO B 122      19.700   5.609  -0.443  1.00147.64           C
ATOM    965  CG  PRO B 122      20.874   5.385   0.528  1.00147.64           C
ATOM    966  C   PRO B 122      20.043   7.516  -2.073  1.00147.64           C
ATOM    967  O   PRO B 122      20.892   8.383  -1.874  1.00147.64           O
ATOM    968  N   LYS B 123      18.851   7.745  -2.656  1.00 81.41           N
ATOM    969  CA  LYS B 123      18.370   9.054  -2.973  1.00 81.41           C
ATOM    970  CB  LYS B 123      17.123   9.026  -3.876  1.00 81.41           C
ATOM    971  CG  LYS B 123      15.896   8.388  -3.223  1.00 81.41           C
ATOM    972  CD  LYS B 123      14.602   8.615  -4.009  1.00 81.41           C
ATOM    973  CE  LYS B 123      13.370   7.978  -3.363  1.00 81.41           C
ATOM    974  NZ  LYS B 123      12.172   8.232  -4.195  1.00 81.41           N
ATOM    975  C   LYS B 123      18.013   9.743  -1.696  1.00 81.41           C
ATOM    976  O   LYS B 123      18.196  10.953  -1.564  1.00 81.41           O
ATOM    977  N   GLN B 124      17.465   8.981  -0.725  1.00 46.34           N
ATOM    978  CA  GLN B 124      17.057   9.578   0.512  1.00 46.34           C
ATOM    979  CB  GLN B 124      15.533   9.762   0.609  1.00 46.34           C
ATOM    980  CG  GLN B 124      15.065  10.472   1.879  1.00 46.34           C
ATOM    981  CD  GLN B 124      13.562  10.676   1.755  1.00 46.34           C
ATOM    982  OE1 GLN B 124      13.063  11.073   0.703  1.00 46.34           O
ATOM    983  NE2 GLN B 124      12.816  10.392   2.856  1.00 46.34           N
ATOM    984  C   GLN B 124      17.496   8.701   1.643  1.00 46.34           C
ATOM    985  O   GLN B 124      17.622   7.487   1.485  1.00 46.34           O
ATOM    986  N   PHE B 125      17.781   9.309   2.817  1.00111.61           N
ATOM    987  CA  PHE B 125      18.169   8.516   3.949  1.00111.61           C
ATOM    988  CB  PHE B 125      19.685   8.246   4.011  1.00111.61           C
ATOM    989  CG  PHE B 125      19.912   7.158   5.004  1.00111.61           C
ATOM    990  CD1 PHE B 125      19.772   5.842   4.627  1.00111.61           C
ATOM    991  CD2 PHE B 125      20.266   7.444   6.302  1.00111.61           C
ATOM    992  CE1 PHE B 125      19.979   4.824   5.528  1.00111.61           C
ATOM    993  CE2 PHE B 125      20.475   6.430   7.208  1.00111.61           C
ATOM    994  CZ  PHE B 125      20.330   5.118   6.823  1.00111.61           C
ATOM    995  C   PHE B 125      17.782   9.252   5.199  1.00111.61           C
ATOM    996  O   PHE B 125      17.870  10.478   5.273  1.00111.61           O
ATOM    997  N   ASP B 126      17.324   8.503   6.223  1.00 93.51           N
ATOM    998  CA  ASP B 126      16.938   9.094   7.472  1.00 93.51           C
ATOM    999  CB  ASP B 126      15.443   9.458   7.508  1.00 93.51           C
ATOM   1000  CG  ASP B 126      15.176  10.385   8.684  1.00 93.51           C
ATOM   1001  OD1 ASP B 126      15.979  10.371   9.654  1.00 93.51           O
ATOM   1002  OD2 ASP B 126      14.159  11.127   8.621  1.00 93.51           O
ATOM   1003  C   ASP B 126      17.200   8.055   8.523  1.00 93.51           C
ATOM   1004  O   ASP B 126      16.582   6.992   8.525  1.00 93.51           O
ATOM   1005  N   TRP B 127      18.127   8.342   9.455  1.00106.56           N
ATOM   1006  CA  TRP B 127      18.513   7.403  10.471  1.00106.56           C
ATOM   1007  CB  TRP B 127      19.778   7.791  11.250  1.00106.56           C
ATOM   1008  CG  TRP B 127      21.025   7.547  10.436  1.00106.56           C
ATOM   1009  CD2 TRP B 127      21.542   6.234  10.160  1.00106.56           C
ATOM   1010  CD1 TRP B 127      21.848   8.428   9.799  1.00106.56           C
ATOM   1011  NE1 TRP B 127      22.849   7.746   9.146  1.00106.56           N
ATOM   1012  CE2 TRP B 127      22.671   6.395   9.359  1.00106.56           C
ATOM   1013  CE3 TRP B 127      21.107   4.996  10.540  1.00106.56           C
ATOM   1014  CZ2 TRP B 127      23.387   5.316   8.923  1.00106.56           C
ATOM   1015  CZ3 TRP B 127      21.833   3.910  10.103  1.00106.56           C
ATOM   1016  CH2 TRP B 127      22.951   4.068   9.310  1.00106.56           C
ATOM   1017  C   TRP B 127      17.391   7.137  11.419  1.00106.56           C
ATOM   1018  O   TRP B 127      17.434   6.161  12.167  1.00106.56           O
ATOM   1019  N   ARG B 128      16.423   8.065  11.498  1.00102.55           N
ATOM   1020  CA  ARG B 128      15.261   7.905  12.324  1.00102.55           C
ATOM   1021  CB  ARG B 128      14.419   9.188  12.394  1.00102.55           C
ATOM   1022  CG  ARG B 128      15.161  10.348  13.062  1.00102.55           C
ATOM   1023  CD  ARG B 128      14.390  11.667  13.013  1.00102.55           C
ATOM   1024  NE  ARG B 128      14.196  12.000  11.574  1.00102.55           N
ATOM   1025  CZ  ARG B 128      13.482  13.106  11.214  1.00102.55           C
ATOM   1026  NH1 ARG B 128      12.965  13.928  12.174  1.00102.55           N
ATOM   1027  NH2 ARG B 128      13.286  13.388   9.893  1.00102.55           N
ATOM   1028  C   ARG B 128      14.402   6.816  11.760  1.00102.55           C
ATOM   1029  O   ARG B 128      13.750   6.090  12.508  1.00102.55           O
ATOM   1030  N   ASN B 129      14.326   6.694  10.419  1.00 65.81           N
ATOM   1031  CA  ASN B 129      13.483   5.660   9.893  1.00 65.81           C
ATOM   1032  CB  ASN B 129      12.194   6.207   9.251  1.00 65.81           C
ATOM   1033  CG  ASN B 129      11.275   5.041   8.898  1.00 65.81           C
ATOM   1034  OD1 ASN B 129      11.661   4.119   8.183  1.00 65.81           O
ATOM   1035  ND2 ASN B 129      10.017   5.083   9.414  1.00 65.81           N
ATOM   1036  C   ASN B 129      14.210   4.895   8.837  1.00 65.81           C
ATOM   1037  O   ASN B 129      14.177   5.253   7.660  1.00 65.81           O
ATOM   1038  N   VAL B 130      14.879   3.798   9.231  1.00129.72           N
ATOM   1039  CA  VAL B 130      15.475   2.958   8.245  1.00129.72           C
ATOM   1040  CB  VAL B 130      16.943   2.728   8.473  1.00129.72           C
ATOM   1041  CG1 VAL B 130      17.161   2.322   9.936  1.00129.72           C
ATOM   1042  CG2 VAL B 130      17.440   1.681   7.462  1.00129.72           C
ATOM   1043  C   VAL B 130      14.724   1.671   8.337  1.00129.72           C
ATOM   1044  O   VAL B 130      14.973   0.836   9.206  1.00129.72           O
ATOM   1045  N   SER B 131      13.786   1.469   7.398  1.00 56.85           N
ATOM   1046  CA  SER B 131      12.963   0.298   7.412  1.00 56.85           C
ATOM   1047  CB  SER B 131      13.758  -1.006   7.212  1.00 56.85           C
ATOM   1048  OG  SER B 131      14.365  -1.017   5.928  1.00 56.85           O
ATOM   1049  C   SER B 131      12.218   0.197   8.714  1.00 56.85           C
ATOM   1050  O   SER B 131      12.121  -0.880   9.301  1.00 56.85           O
ATOM   1051  N   ASN B 132      11.646   1.331   9.168  1.00 79.12           N
ATOM   1052  CA  ASN B 132      10.813   1.434  10.339  1.00 79.12           C
ATOM   1053  CB  ASN B 132       9.762   0.312  10.407  1.00 79.12           C
ATOM   1054  CG  ASN B 132       8.820   0.476   9.222  1.00 79.12           C
ATOM   1055  OD1 ASN B 132       9.158   0.128   8.092  1.00 79.12           O
ATOM   1056  ND2 ASN B 132       7.600   1.014   9.486  1.00 79.12           N
ATOM   1057  C   ASN B 132      11.598   1.394  11.623  1.00 79.12           C
ATOM   1058  O   ASN B 132      11.009   1.499  12.697  1.00 79.12           O
ATOM   1059  N   VAL B 133      12.939   1.306  11.594  1.00107.99           N
ATOM   1060  CA  VAL B 133      13.625   1.307  12.862  1.00107.99           C
ATOM   1061  CB  VAL B 133      14.728   0.291  12.960  1.00107.99           C
ATOM   1062  CG1 VAL B 133      14.110  -1.112  12.836  1.00107.99           C
ATOM   1063  CG2 VAL B 133      15.784   0.597  11.888  1.00107.99           C
ATOM   1064  C   VAL B 133      14.228   2.666  13.092  1.00107.99           C
ATOM   1065  O   VAL B 133      14.636   3.335  12.144  1.00107.99           O
ATOM   1066  N   ASN B 134      14.283   3.117  14.371  1.00 70.75           N
ATOM   1067  CA  ASN B 134      14.824   4.416  14.689  1.00 70.75           C
ATOM   1068  CB  ASN B 134      13.878   5.284  15.536  1.00 70.75           C
ATOM   1069  CG  ASN B 134      14.510   6.662  15.672  1.00 70.75           C
ATOM   1070  OD1 ASN B 134      15.452   7.001  14.958  1.00 70.75           O
ATOM   1071  ND2 ASN B 134      13.985   7.481  16.622  1.00 70.75           N
ATOM   1072  C   ASN B 134      16.092   4.259  15.487  1.00 70.75           C
ATOM   1073  O   ASN B 134      16.122   3.579  16.511  1.00 70.75           O
ATOM   1074  N   TYR B 135      17.197   4.799  14.935  1.00137.71           N
ATOM   1075  CA  TYR B 135      18.542   4.876  15.454  1.00137.71           C
ATOM   1076  CB  TYR B 135      19.602   4.700  14.359  1.00137.71           C
ATOM   1077  CG  TYR B 135      19.476   3.266  13.972  1.00137.71           C
ATOM   1078  CD1 TYR B 135      20.086   2.293  14.731  1.00137.71           C
ATOM   1079  CD2 TYR B 135      18.743   2.889  12.870  1.00137.71           C
ATOM   1080  CE1 TYR B 135      19.976   0.965  14.394  1.00137.71           C
ATOM   1081  CE2 TYR B 135      18.630   1.561  12.527  1.00137.71           C
ATOM   1082  CZ  TYR B 135      19.247   0.598  13.289  1.00137.71           C
ATOM   1083  OH  TYR B 135      19.131  -0.764  12.939  1.00137.71           O
ATOM   1084  C   TYR B 135      18.873   6.091  16.293  1.00137.71           C
ATOM   1085  O   TYR B 135      19.921   6.111  16.936  1.00137.71           O
ATOM   1086  N   VAL B 136      18.104   7.194  16.204  1.00 69.45           N
ATOM   1087  CA  VAL B 136      18.509   8.411  16.869  1.00 69.45           C
ATOM   1088  CB  VAL B 136      18.118   9.638  16.093  1.00 69.45           C
ATOM   1089  CG1 VAL B 136      18.580  10.888  16.861  1.00 69.45           C
ATOM   1090  CG2 VAL B 136      18.702   9.514  14.677  1.00 69.45           C
ATOM   1091  C   VAL B 136      17.892   8.538  18.241  1.00 69.45           C
ATOM   1092  O   VAL B 136      16.724   8.213  18.458  1.00 69.45           O
ATOM   1093  N   SER B 137      18.695   9.044  19.211  1.00 55.97           N
ATOM   1094  CA  SER B 137      18.250   9.237  20.568  1.00 55.97           C
ATOM   1095  CB  SER B 137      19.405   9.431  21.561  1.00 55.97           C
ATOM   1096  OG  SER B 137      20.135  10.603  21.232  1.00 55.97           O
ATOM   1097  C   SER B 137      17.385  10.462  20.596  1.00 55.97           C
ATOM   1098  O   SER B 137      17.357  11.232  19.639  1.00 55.97           O
ATOM   1099  N   PRO B 138      16.690  10.664  21.688  1.00 72.44           N
ATOM   1100  CA  PRO B 138      15.744  11.749  21.790  1.00 72.44           C
ATOM   1101  CD  PRO B 138      16.301   9.531  22.515  1.00 72.44           C
ATOM   1102  CB  PRO B 138      14.926  11.464  23.046  1.00 72.44           C
ATOM   1103  CG  PRO B 138      14.966   9.930  23.166  1.00 72.44           C
ATOM   1104  C   PRO B 138      16.335  13.123  21.763  1.00 72.44           C
ATOM   1105  O   PRO B 138      17.508  13.297  22.091  1.00 72.44           O
ATOM   1106  N   VAL B 139      15.516  14.110  21.347  1.00 37.77           N
ATOM   1107  CA  VAL B 139      15.910  15.487  21.265  1.00 37.77           C
ATOM   1108  CB  VAL B 139      14.907  16.338  20.536  1.00 37.77           C
ATOM   1109  CG1 VAL B 139      15.359  17.807  20.590  1.00 37.77           C
ATOM   1110  CG2 VAL B 139      14.738  15.786  19.110  1.00 37.77           C
ATOM   1111  C   VAL B 139      16.007  16.004  22.668  1.00 37.77           C
ATOM   1112  O   VAL B 139      15.231  15.610  23.537  1.00 37.77           O
ATOM   1113  N   ARG B 140      16.989  16.895  22.922  1.00140.72           N
ATOM   1114  CA  ARG B 140      17.188  17.460  24.231  1.00140.72           C
ATOM   1115  CB  ARG B 140      18.525  17.082  24.894  1.00140.72           C
ATOM   1116  CG  ARG B 140      18.620  15.637  25.374  1.00140.72           C
ATOM   1117  CD  ARG B 140      19.824  15.405  26.289  1.00140.72           C
ATOM   1118  NE  ARG B 140      19.691  16.352  27.432  1.00140.72           N
ATOM   1119  CZ  ARG B 140      20.065  15.968  28.688  1.00140.72           C
ATOM   1120  NH1 ARG B 140      20.569  14.718  28.896  1.00140.72           N
ATOM   1121  NH2 ARG B 140      19.931  16.833  29.735  1.00140.72           N
ATOM   1122  C   ARG B 140      17.249  18.952  24.100  1.00140.72           C
ATOM   1123  O   ARG B 140      17.248  19.499  22.999  1.00140.72           O
ATOM   1124  N   ASN B 141      17.275  19.646  25.259  1.00 47.77           N
ATOM   1125  CA  ASN B 141      17.362  21.079  25.284  1.00 47.77           C
ATOM   1126  CB  ASN B 141      16.191  21.732  26.043  1.00 47.77           C
ATOM   1127  CG  ASN B 141      16.180  23.236  25.798  1.00 47.77           C
ATOM   1128  OD1 ASN B 141      17.112  23.801  25.228  1.00 47.77           O
ATOM   1129  ND2 ASN B 141      15.089  23.908  26.254  1.00 47.77           N
ATOM   1130  C   ASN B 141      18.626  21.450  26.008  1.00 47.77           C
ATOM   1131  O   ASN B 141      18.843  21.059  27.155  1.00 47.77           O
ATOM   1132  N   GLN B 142      19.501  22.214  25.327  1.00 69.90           N
ATOM   1133  CA  GLN B 142      20.751  22.691  25.857  1.00 69.90           C
ATOM   1134  CB  GLN B 142      21.664  23.294  24.774  1.00 69.90           C
ATOM   1135  CG  GLN B 142      21.099  24.547  24.103  1.00 69.90           C
ATOM   1136  CD  GLN B 142      22.030  24.926  22.960  1.00 69.90           C
ATOM   1137  OE1 GLN B 142      23.155  25.377  23.174  1.00 69.90           O
ATOM   1138  NE2 GLN B 142      21.555  24.735  21.703  1.00 69.90           N
ATOM   1139  C   GLN B 142      20.494  23.730  26.902  1.00 69.90           C
ATOM   1140  O   GLN B 142      21.308  23.934  27.803  1.00 69.90           O
ATOM   1141  N   GLY B 143      19.373  24.463  26.769  1.00 27.22           N
ATOM   1142  CA  GLY B 143      19.062  25.472  27.735  1.00 27.22           C
ATOM   1143  C   GLY B 143      19.902  26.665  27.412  1.00 27.22           C
ATOM   1144  O   GLY B 143      20.324  26.857  26.274  1.00 27.22           O
ATOM   1145  N   ALA B 144      20.152  27.498  28.435  1.00 47.65           N
ATOM   1146  CA  ALA B 144      20.881  28.730  28.342  1.00 47.65           C
ATOM   1147  CB  ALA B 144      20.839  29.529  29.657  1.00 47.65           C
ATOM   1148  C   ALA B 144      22.325  28.517  27.982  1.00 47.65           C
ATOM   1149  O   ALA B 144      22.919  29.357  27.310  1.00 47.65           O
ATOM   1150  N   CYS B 145      22.938  27.410  28.447  1.00 71.70           N
ATOM   1151  CA  CYS B 145      24.355  27.162  28.322  1.00 71.70           C
ATOM   1152  CB  CYS B 145      24.766  25.919  29.134  1.00 71.70           C
ATOM   1153  SG  CYS B 145      26.532  25.499  29.073  1.00 71.70           S
ATOM   1154  C   CYS B 145      24.762  26.957  26.885  1.00 71.70           C
ATOM   1155  O   CYS B 145      24.046  26.333  26.106  1.00 71.70           O
ATOM   1156  N   GLY B 146      25.956  27.461  26.494  1.00 57.60           N
ATOM   1157  CA  GLY B 146      26.397  27.327  25.126  1.00 57.60           C
ATOM   1158  C   GLY B 146      27.035  25.976  24.981  1.00 57.60           C
ATOM   1159  O   GLY B 146      28.223  25.857  24.674  1.00 57.60           O
ATOM   1160  N   SER B 147      26.212  24.933  25.220  1.00147.49           N
ATOM   1161  CA  SER B 147      26.514  23.524  25.217  1.00147.49           C
ATOM   1162  CB  SER B 147      25.606  22.699  26.149  1.00147.49           C
ATOM   1163  OG  SER B 147      25.988  22.857  27.505  1.00147.49           O
ATOM   1164  C   SER B 147      26.380  22.828  23.891  1.00147.49           C
ATOM   1165  O   SER B 147      26.587  21.617  23.857  1.00147.49           O
ATOM   1166  N   CYS B 148      26.066  23.515  22.776  1.00 67.31           N
ATOM   1167  CA  CYS B 148      25.699  22.819  21.563  1.00 67.31           C
ATOM   1168  CB  CYS B 148      25.457  23.764  20.375  1.00 67.31           C
ATOM   1169  SG  CYS B 148      26.928  24.723  19.915  1.00 67.31           S
ATOM   1170  C   CYS B 148      26.719  21.790  21.142  1.00 67.31           C
ATOM   1171  O   CYS B 148      26.347  20.668  20.802  1.00 67.31           O
ATOM   1172  N   TYR B 149      28.026  22.101  21.215  1.00 79.57           N
ATOM   1173  CA  TYR B 149      29.040  21.183  20.766  1.00 79.57           C
ATOM   1174  CB  TYR B 149      30.477  21.719  20.961  1.00 79.57           C
ATOM   1175  CG  TYR B 149      30.804  21.893  22.416  1.00 79.57           C
ATOM   1176  CD1 TYR B 149      30.250  22.911  23.162  1.00 79.57           C
ATOM   1177  CD2 TYR B 149      31.713  21.059  23.032  1.00 79.57           C
ATOM   1178  CE1 TYR B 149      30.573  23.067  24.492  1.00 79.57           C
ATOM   1179  CE2 TYR B 149      32.044  21.209  24.360  1.00 79.57           C
ATOM   1180  CZ  TYR B 149      31.469  22.215  25.094  1.00 79.57           C
ATOM   1181  OH  TYR B 149      31.805  22.371  26.455  1.00 79.57           O
ATOM   1182  C   TYR B 149      28.937  19.893  21.525  1.00 79.57           C
ATOM   1183  O   TYR B 149      29.145  18.819  20.960  1.00 79.57           O
ATOM   1184  N   ALA B 150      28.666  19.970  22.843  1.00 47.23           N
ATOM   1185  CA  ALA B 150      28.570  18.791  23.658  1.00 47.23           C
ATOM   1186  CB  ALA B 150      28.410  19.117  25.152  1.00 47.23           C
ATOM   1187  C   ALA B 150      27.389  17.961  23.252  1.00 47.23           C
ATOM   1188  O   ALA B 150      27.478  16.739  23.144  1.00 47.23           O
ATOM   1189  N   PHE B 151      26.241  18.616  23.017  1.00 94.82           N
ATOM   1190  CA  PHE B 151      25.030  17.936  22.657  1.00 94.82           C
ATOM   1191  CB  PHE B 151      23.853  18.925  22.576  1.00 94.82           C
ATOM   1192  CG  PHE B 151      23.394  19.184  23.975  1.00 94.82           C
ATOM   1193  CD1 PHE B 151      24.263  19.138  25.036  1.00 94.82           C
ATOM   1194  CD2 PHE B 151      22.069  19.412  24.248  1.00 94.82           C
ATOM   1195  CE1 PHE B 151      23.825  19.359  26.321  1.00 94.82           C
ATOM   1196  CE2 PHE B 151      21.621  19.639  25.528  1.00 94.82           C
ATOM   1197  CZ  PHE B 151      22.503  19.618  26.574  1.00 94.82           C
ATOM   1198  C   PHE B 151      25.214  17.245  21.338  1.00 94.82           C
ATOM   1199  O   PHE B 151      24.839  16.085  21.181  1.00 94.82           O
ATOM   1200  N   SER B 152      25.817  17.935  20.353  1.00 77.22           N
ATOM   1201  CA  SER B 152      26.013  17.352  19.055  1.00 77.22           C
ATOM   1202  CB  SER B 152      26.758  18.289  18.103  1.00 77.22           C
ATOM   1203  OG  SER B 152      26.031  19.497  18.000  1.00 77.22           O
ATOM   1204  C   SER B 152      26.887  16.150  19.204  1.00 77.22           C
ATOM   1205  O   SER B 152      26.627  15.101  18.619  1.00 77.22           O
ATOM   1206  N   SER B 153      27.951  16.287  20.015  1.00 47.60           N
ATOM   1207  CA  SER B 153      28.903  15.228  20.190  1.00 47.60           C
ATOM   1208  CB  SER B 153      30.041  15.589  21.159  1.00 47.60           C
ATOM   1209  OG  SER B 153      30.832  16.622  20.596  1.00 47.60           O
ATOM   1210  C   SER B 153      28.229  14.020  20.759  1.00 47.60           C
ATOM   1211  O   SER B 153      28.387  12.919  20.235  1.00 47.60           O
ATOM   1212  N   MET B 154      27.451  14.196  21.845  1.00 62.34           N
ATOM   1213  CA  MET B 154      26.820  13.090  22.503  1.00 62.34           C
ATOM   1214  CB  MET B 154      26.039  13.511  23.761  1.00 62.34           C
ATOM   1215  CG  MET B 154      26.881  14.221  24.832  1.00 62.34           C
ATOM   1216  SD  MET B 154      28.363  13.331  25.408  1.00 62.34           S
ATOM   1217  CE  MET B 154      29.424  13.891  24.049  1.00 62.34           C
ATOM   1218  C   MET B 154      25.844  12.462  21.556  1.00 62.34           C
ATOM   1219  O   MET B 154      25.742  11.240  21.477  1.00 62.34           O
ATOM   1220  N   ALA B 155      25.117  13.292  20.785  1.00 35.99           N
ATOM   1221  CA  ALA B 155      24.094  12.807  19.901  1.00 35.99           C
ATOM   1222  CB  ALA B 155      23.397  13.938  19.136  1.00 35.99           C
ATOM   1223  C   ALA B 155      24.680  11.876  18.883  1.00 35.99           C
ATOM   1224  O   ALA B 155      24.108  10.835  18.571  1.00 35.99           O
ATOM   1225  N   MET B 156      25.853  12.238  18.347  1.00131.11           N
ATOM   1226  CA  MET B 156      26.577  11.487  17.358  1.00131.11           C
ATOM   1227  CB  MET B 156      27.927  12.205  17.225  1.00131.11           C
ATOM   1228  CG  MET B 156      29.068  11.519  16.487  1.00131.11           C
ATOM   1229  SD  MET B 156      29.103  11.748  14.694  1.00131.11           S
ATOM   1230  CE  MET B 156      30.879  12.121  14.750  1.00131.11           C
ATOM   1231  C   MET B 156      26.883  10.120  17.908  1.00131.11           C
ATOM   1232  O   MET B 156      26.547   9.081  17.343  1.00131.11           O
ATOM   1233  N   TYR B 157      27.475  10.121  19.103  1.00128.35           N
ATOM   1234  CA  TYR B 157      27.985   8.996  19.833  1.00128.35           C
ATOM   1235  CB  TYR B 157      28.452   9.574  21.185  1.00128.35           C
ATOM   1236  CG  TYR B 157      29.596   8.905  21.858  1.00128.35           C
ATOM   1237  CD1 TYR B 157      29.497   7.703  22.520  1.00128.35           C
ATOM   1238  CD2 TYR B 157      30.796   9.575  21.846  1.00128.35           C
ATOM   1239  CE1 TYR B 157      30.610   7.170  23.134  1.00128.35           C
ATOM   1240  CE2 TYR B 157      31.905   9.051  22.454  1.00128.35           C
ATOM   1241  CZ  TYR B 157      31.808   7.846  23.096  1.00128.35           C
ATOM   1242  OH  TYR B 157      32.957   7.320  23.717  1.00128.35           O
ATOM   1243  C   TYR B 157      26.842   8.063  20.128  1.00128.35           C
ATOM   1244  O   TYR B 157      26.943   6.844  19.989  1.00128.35           O
ATOM   1245  N   GLU B 158      25.713   8.639  20.570  1.00 68.14           N
ATOM   1246  CA  GLU B 158      24.572   7.883  21.002  1.00 68.14           C
ATOM   1247  CB  GLU B 158      23.556   8.811  21.680  1.00 68.14           C
ATOM   1248  CG  GLU B 158      24.173   9.526  22.890  1.00 68.14           C
ATOM   1249  CD  GLU B 158      23.340  10.761  23.202  1.00 68.14           C
ATOM   1250  OE1 GLU B 158      22.614  11.238  22.290  1.00 68.14           O
ATOM   1251  OE2 GLU B 158      23.423  11.247  24.361  1.00 68.14           O
ATOM   1252  C   GLU B 158      23.928   7.156  19.851  1.00 68.14           C
ATOM   1253  O   GLU B 158      23.538   5.997  19.993  1.00 68.14           O
ATOM   1254  N   ALA B 159      23.769   7.818  18.685  1.00 42.51           N
ATOM   1255  CA  ALA B 159      23.152   7.183  17.548  1.00 42.51           C
ATOM   1256  CB  ALA B 159      22.906   8.154  16.378  1.00 42.51           C
ATOM   1257  C   ALA B 159      24.026   6.078  17.029  1.00 42.51           C
ATOM   1258  O   ALA B 159      23.552   4.982  16.730  1.00 42.51           O
ATOM   1259  N   ARG B 160      25.343   6.341  16.934  1.00 69.99           N
ATOM   1260  CA  ARG B 160      26.279   5.398  16.381  1.00 69.99           C
ATOM   1261  CB  ARG B 160      27.707   5.967  16.282  1.00 69.99           C
ATOM   1262  CG  ARG B 160      27.872   7.015  15.174  1.00 69.99           C
ATOM   1263  CD  ARG B 160      29.276   7.623  15.095  1.00 69.99           C
ATOM   1264  NE  ARG B 160      29.311   8.558  13.933  1.00 69.99           N
ATOM   1265  CZ  ARG B 160      29.977   8.213  12.793  1.00 69.99           C
ATOM   1266  NH1 ARG B 160      30.667   7.037  12.736  1.00 69.99           N
ATOM   1267  NH2 ARG B 160      29.964   9.042  11.708  1.00 69.99           N
ATOM   1268  C   ARG B 160      26.320   4.157  17.217  1.00 69.99           C
ATOM   1269  O   ARG B 160      26.502   3.055  16.703  1.00 69.99           O
ATOM   1270  N   LEU B 161      26.190   4.316  18.543  1.00126.18           N
ATOM   1271  CA  LEU B 161      26.190   3.220  19.470  1.00126.18           C
ATOM   1272  CB  LEU B 161      26.050   3.745  20.914  1.00126.18           C
ATOM   1273  CG  LEU B 161      26.114   2.688  22.030  1.00126.18           C
ATOM   1274  CD1 LEU B 161      27.523   2.087  22.138  1.00126.18           C
ATOM   1275  CD2 LEU B 161      25.618   3.263  23.368  1.00126.18           C
ATOM   1276  C   LEU B 161      24.984   2.385  19.158  1.00126.18           C
ATOM   1277  O   LEU B 161      25.036   1.156  19.159  1.00126.18           O
ATOM   1278  N   ARG B 162      23.853   3.058  18.874  1.00132.55           N
ATOM   1279  CA  ARG B 162      22.608   2.398  18.606  1.00132.55           C
ATOM   1280  CB  ARG B 162      21.458   3.409  18.442  1.00132.55           C
ATOM   1281  CG  ARG B 162      21.144   4.155  19.745  1.00132.55           C
ATOM   1282  CD  ARG B 162      20.326   5.434  19.555  1.00132.55           C
ATOM   1283  NE  ARG B 162      18.901   5.055  19.349  1.00132.55           N
ATOM   1284  CZ  ARG B 162      18.030   5.076  20.399  1.00132.55           C
ATOM   1285  NH1 ARG B 162      18.453   5.478  21.633  1.00132.55           N
ATOM   1286  NH2 ARG B 162      16.730   4.707  20.208  1.00132.55           N
ATOM   1287  C   ARG B 162      22.716   1.575  17.355  1.00132.55           C
ATOM   1288  O   ARG B 162      22.338   0.405  17.342  1.00132.55           O
ATOM   1289  N   VAL B 163      23.262   2.158  16.272  1.00 40.39           N
ATOM   1290  CA  VAL B 163      23.379   1.467  15.019  1.00 40.39           C
ATOM   1291  CB  VAL B 163      23.946   2.337  13.935  1.00 40.39           C
ATOM   1292  CG1 VAL B 163      24.133   1.485  12.669  1.00 40.39           C
ATOM   1293  CG2 VAL B 163      23.013   3.544  13.744  1.00 40.39           C
ATOM   1294  C   VAL B 163      24.297   0.295  15.176  1.00 40.39           C
ATOM   1295  O   VAL B 163      24.006  -0.802  14.700  1.00 40.39           O
ATOM   1296  N   LEU B 164      25.431   0.490  15.871  1.00 56.68           N
ATOM   1297  CA  LEU B 164      26.406  -0.559  15.978  1.00 56.68           C
ATOM   1298  CB  LEU B 164      27.678  -0.123  16.728  1.00 56.68           C
ATOM   1299  CG  LEU B 164      28.518   0.914  15.957  1.00 56.68           C
ATOM   1300  CD1 LEU B 164      29.775   1.316  16.745  1.00 56.68           C
ATOM   1301  CD2 LEU B 164      28.850   0.418  14.536  1.00 56.68           C
ATOM   1302  C   LEU B 164      25.826  -1.739  16.699  1.00 56.68           C
ATOM   1303  O   LEU B 164      26.066  -2.878  16.306  1.00 56.68           O
ATOM   1304  N   SER B 165      25.098  -1.488  17.803  1.00 64.65           N
ATOM   1305  CA  SER B 165      24.477  -2.485  18.634  1.00 64.65           C
ATOM   1306  CB  SER B 165      24.291  -2.001  20.082  1.00 64.65           C
ATOM   1307  OG  SER B 165      23.429  -0.873  20.115  1.00 64.65           O
ATOM   1308  C   SER B 165      23.130  -2.869  18.110  1.00 64.65           C
ATOM   1309  O   SER B 165      22.477  -3.750  18.669  1.00 64.65           O
ATOM   1310  N   LYS B 166      22.660  -2.203  17.041  1.00 96.00           N
ATOM   1311  CA  LYS B 166      21.362  -2.490  16.509  1.00 96.00           C
ATOM   1312  CB  LYS B 166      21.276  -3.897  15.893  1.00 96.00           C
ATOM   1313  CG  LYS B 166      20.059  -4.100  14.989  1.00 96.00           C
ATOM   1314  CD  LYS B 166      20.263  -5.215  13.962  1.00 96.00           C
ATOM   1315  CE  LYS B 166      21.141  -4.772  12.787  1.00 96.00           C
ATOM   1316  NZ  LYS B 166      21.340  -5.893  11.840  1.00 96.00           N
ATOM   1317  C   LYS B 166      20.333  -2.301  17.585  1.00 96.00           C
ATOM   1318  O   LYS B 166      19.472  -3.150  17.812  1.00 96.00           O
ATOM   1319  N   ASN B 167      20.423  -1.142  18.270  1.00 62.17           N
ATOM   1320  CA  ASN B 167      19.517  -0.694  19.291  1.00 62.17           C
ATOM   1321  CB  ASN B 167      18.061  -0.602  18.800  1.00 62.17           C
ATOM   1322  CG  ASN B 167      17.976   0.535  17.788  1.00 62.17           C
ATOM   1323  OD1 ASN B 167      18.495   1.628  18.013  1.00 62.17           O
ATOM   1324  ND2 ASN B 167      17.307   0.270  16.634  1.00 62.17           N
ATOM   1325  C   ASN B 167      19.574  -1.591  20.487  1.00 62.17           C
ATOM   1326  O   ASN B 167      18.685  -1.555  21.337  1.00 62.17           O
ATOM   1327  N   SER B 168      20.636  -2.408  20.600  1.00 34.26           N
ATOM   1328  CA  SER B 168      20.785  -3.230  21.762  1.00 34.26           C
ATOM   1329  CB  SER B 168      21.969  -4.206  21.642  1.00 34.26           C
ATOM   1330  OG  SER B 168      22.072  -4.999  22.816  1.00 34.26           O
ATOM   1331  C   SER B 168      21.064  -2.321  22.917  1.00 34.26           C
ATOM   1332  O   SER B 168      20.506  -2.494  24.001  1.00 34.26           O
ATOM   1333  N   VAL B 169      21.947  -1.314  22.701  1.00 54.85           N
ATOM   1334  CA  VAL B 169      22.309  -0.378  23.736  1.00 54.85           C
ATOM   1335  CB  VAL B 169      23.787  -0.303  23.984  1.00 54.85           C
ATOM   1336  CG1 VAL B 169      24.055   0.810  25.014  1.00 54.85           C
ATOM   1337  CG2 VAL B 169      24.287  -1.694  24.410  1.00 54.85           C
ATOM   1338  C   VAL B 169      21.870   0.999  23.320  1.00 54.85           C
ATOM   1339  O   VAL B 169      22.235   1.487  22.254  1.00 54.85           O
ATOM   1340  N   LYS B 170      20.976   1.584  24.142  1.00191.78           N
ATOM   1341  CA  LYS B 170      20.312   2.869  24.119  1.00191.78           C
ATOM   1342  CB  LYS B 170      18.890   2.820  24.703  1.00191.78           C
ATOM   1343  CG  LYS B 170      17.938   1.846  24.009  1.00191.78           C
ATOM   1344  CD  LYS B 170      18.267   0.376  24.276  1.00191.78           C
ATOM   1345  CE  LYS B 170      17.178  -0.592  23.809  1.00191.78           C
ATOM   1346  NZ  LYS B 170      15.971  -0.439  24.653  1.00191.78           N
ATOM   1347  C   LYS B 170      20.990   4.013  24.846  1.00191.78           C
ATOM   1348  O   LYS B 170      20.371   5.067  24.974  1.00191.78           O
ATOM   1349  N   ARG B 171      22.179   3.842  25.453  1.00153.50           N
ATOM   1350  CA  ARG B 171      22.691   4.794  26.419  1.00153.50           C
ATOM   1351  CB  ARG B 171      24.119   4.455  26.874  1.00153.50           C
ATOM   1352  CG  ARG B 171      24.187   3.002  27.346  1.00153.50           C
ATOM   1353  CD  ARG B 171      22.928   2.588  28.111  1.00153.50           C
ATOM   1354  NE  ARG B 171      22.903   1.102  28.218  1.00153.50           N
ATOM   1355  CZ  ARG B 171      21.722   0.473  28.490  1.00153.50           C
ATOM   1356  NH1 ARG B 171      20.590   1.212  28.686  1.00153.50           N
ATOM   1357  NH2 ARG B 171      21.665  -0.889  28.560  1.00153.50           N
ATOM   1358  C   ARG B 171      22.614   6.241  26.016  1.00153.50           C
ATOM   1359  O   ARG B 171      22.739   6.610  24.849  1.00153.50           O
ATOM   1360  N   VAL B 172      22.332   7.099  27.028  1.00 48.38           N
ATOM   1361  CA  VAL B 172      22.289   8.524  26.858  1.00 48.38           C
ATOM   1362  CB  VAL B 172      21.082   9.171  27.469  1.00 48.38           C
ATOM   1363  CG1 VAL B 172      21.227  10.696  27.330  1.00 48.38           C
ATOM   1364  CG2 VAL B 172      19.825   8.601  26.788  1.00 48.38           C
ATOM   1365  C   VAL B 172      23.493   9.050  27.576  1.00 48.38           C
ATOM   1366  O   VAL B 172      23.629   8.874  28.786  1.00 48.38           O
ATOM   1367  N   MET B 173      24.399   9.711  26.829  1.00 90.06           N
ATOM   1368  CA  MET B 173      25.633  10.219  27.365  1.00 90.06           C
ATOM   1369  CB  MET B 173      26.703  10.464  26.288  1.00 90.06           C
ATOM   1370  CG  MET B 173      27.383   9.187  25.790  1.00 90.06           C
ATOM   1371  SD  MET B 173      26.288   8.017  24.937  1.00 90.06           S
ATOM   1372  CE  MET B 173      25.728   7.232  26.476  1.00 90.06           C
ATOM   1373  C   MET B 173      25.390  11.523  28.065  1.00 90.06           C
ATOM   1374  O   MET B 173      24.336  12.135  27.906  1.00 90.06           O
ATOM   1375  N   SER B 174      26.384  11.980  28.866  1.00 64.74           N
ATOM   1376  CA  SER B 174      26.225  13.177  29.654  1.00 64.74           C
ATOM   1377  CB  SER B 174      26.738  13.000  31.094  1.00 64.74           C
ATOM   1378  OG  SER B 174      26.686  14.233  31.795  1.00 64.74           O
ATOM   1379  C   SER B 174      26.986  14.338  29.072  1.00 64.74           C
ATOM   1380  O   SER B 174      28.216  14.359  29.053  1.00 64.74           O
ATOM   1381  N   PRO B 175      26.264  15.323  28.599  1.00168.65           N
ATOM   1382  CA  PRO B 175      26.858  16.534  28.088  1.00168.65           C
ATOM   1383  CD  PRO B 175      24.934  15.097  28.061  1.00168.65           C
ATOM   1384  CB  PRO B 175      25.766  17.227  27.266  1.00168.65           C
ATOM   1385  CG  PRO B 175      24.463  16.495  27.641  1.00168.65           C
ATOM   1386  C   PRO B 175      27.441  17.380  29.185  1.00168.65           C
ATOM   1387  O   PRO B 175      28.372  18.143  28.929  1.00168.65           O
ATOM   1388  N   GLN B 176      26.903  17.268  30.411  1.00 60.38           N
ATOM   1389  CA  GLN B 176      27.335  18.087  31.511  1.00 60.38           C
ATOM   1390  CB  GLN B 176      26.453  17.939  32.760  1.00 60.38           C
ATOM   1391  CG  GLN B 176      26.919  18.812  33.925  1.00 60.38           C
ATOM   1392  CD  GLN B 176      26.809  20.270  33.524  1.00 60.38           C
ATOM   1393  OE1 GLN B 176      25.818  20.683  32.923  1.00 60.38           O
ATOM   1394  NE2 GLN B 176      27.856  21.069  33.859  1.00 60.38           N
ATOM   1395  C   GLN B 176      28.738  17.754  31.904  1.00 60.38           C
ATOM   1396  O   GLN B 176      29.529  18.641  32.225  1.00 60.38           O
ATOM   1397  N   ASP B 177      29.095  16.457  31.886  1.00 88.01           N
ATOM   1398  CA  ASP B 177      30.404  16.070  32.322  1.00 88.01           C
ATOM   1399  CB  ASP B 177      30.619  14.551  32.191  1.00 88.01           C
ATOM   1400  CG  ASP B 177      31.859  14.152  32.977  1.00 88.01           C
ATOM   1401  OD1 ASP B 177      32.375  15.010  33.741  1.00 88.01           O
ATOM   1402  OD2 ASP B 177      32.304  12.985  32.822  1.00 88.01           O
ATOM   1403  C   ASP B 177      31.397  16.761  31.435  1.00 88.01           C
ATOM   1404  O   ASP B 177      32.420  17.265  31.899  1.00 88.01           O
ATOM   1405  N   VAL B 178      31.117  16.808  30.119  1.00112.70           N
ATOM   1406  CA  VAL B 178      32.035  17.444  29.220  1.00112.70           C
ATOM   1407  CB  VAL B 178      31.685  17.218  27.768  1.00112.70           C
ATOM   1408  CG1 VAL B 178      30.612  18.216  27.308  1.00112.70           C
ATOM   1409  CG2 VAL B 178      32.976  17.234  26.939  1.00112.70           C
ATOM   1410  C   VAL B 178      32.088  18.912  29.530  1.00112.70           C
ATOM   1411  O   VAL B 178      33.163  19.509  29.580  1.00112.70           O
ATOM   1412  N   VAL B 179      30.920  19.535  29.783  1.00 56.06           N
ATOM   1413  CA  VAL B 179      30.877  20.948  30.058  1.00 56.06           C
ATOM   1414  CB  VAL B 179      29.475  21.446  30.275  1.00 56.06           C
ATOM   1415  CG1 VAL B 179      29.528  22.937  30.651  1.00 56.06           C
ATOM   1416  CG2 VAL B 179      28.648  21.152  29.010  1.00 56.06           C
ATOM   1417  C   VAL B 179      31.656  21.252  31.306  1.00 56.06           C
ATOM   1418  O   VAL B 179      32.382  22.243  31.365  1.00 56.06           O
ATOM   1419  N   SER B 180      31.476  20.436  32.361  1.00122.91           N
ATOM   1420  CA  SER B 180      32.113  20.690  33.626  1.00122.91           C
ATOM   1421  CB  SER B 180      31.381  19.957  34.760  1.00122.91           C
ATOM   1422  OG  SER B 180      31.890  20.368  36.016  1.00122.91           O
ATOM   1423  C   SER B 180      33.573  20.293  33.672  1.00122.91           C
ATOM   1424  O   SER B 180      34.403  21.045  34.182  1.00122.91           O
ATOM   1425  N   CYS B 181      33.878  19.039  33.268  1.00117.64           N
ATOM   1426  CA  CYS B 181      35.185  18.420  33.313  1.00117.64           C
ATOM   1427  CB  CYS B 181      35.105  16.886  33.371  1.00117.64           C
ATOM   1428  SG  CYS B 181      34.839  16.175  35.024  1.00117.64           S
ATOM   1429  C   CYS B 181      36.169  18.703  32.202  1.00117.64           C
ATOM   1430  O   CYS B 181      37.367  18.820  32.465  1.00117.64           O
ATOM   1431  N   SER B 182      35.725  18.796  30.930  1.00148.79           N
ATOM   1432  CA  SER B 182      36.712  18.721  29.882  1.00148.79           C
ATOM   1433  CB  SER B 182      36.179  18.163  28.539  1.00148.79           C
ATOM   1434  OG  SER B 182      35.370  19.112  27.866  1.00148.79           O
ATOM   1435  C   SER B 182      37.463  19.995  29.616  1.00148.79           C
ATOM   1436  O   SER B 182      36.891  21.060  29.391  1.00148.79           O
ATOM   1437  N   GLU B 183      38.811  19.892  29.654  1.00172.68           N
ATOM   1438  CA  GLU B 183      39.707  20.982  29.368  1.00172.68           C
ATOM   1439  CB  GLU B 183      41.071  20.946  30.087  1.00172.68           C
ATOM   1440  CG  GLU B 183      42.053  19.832  29.753  1.00172.68           C
ATOM   1441  CD  GLU B 183      43.048  19.865  30.910  1.00172.68           C
ATOM   1442  OE1 GLU B 183      42.578  19.967  32.073  1.00172.68           O
ATOM   1443  OE2 GLU B 183      44.277  19.798  30.653  1.00172.68           O
ATOM   1444  C   GLU B 183      39.855  21.190  27.886  1.00172.68           C
ATOM   1445  O   GLU B 183      40.475  22.159  27.447  1.00172.68           O
ATOM   1446  N   TYR B 184      39.387  20.208  27.091  1.00170.64           N
ATOM   1447  CA  TYR B 184      39.380  20.232  25.654  1.00170.64           C
ATOM   1448  CB  TYR B 184      39.055  18.887  24.985  1.00170.64           C
ATOM   1449  CG  TYR B 184      40.171  17.983  25.370  1.00170.64           C
ATOM   1450  CD1 TYR B 184      41.472  18.345  25.116  1.00170.64           C
ATOM   1451  CD2 TYR B 184      39.925  16.763  25.948  1.00170.64           C
ATOM   1452  CE1 TYR B 184      42.520  17.525  25.460  1.00170.64           C
ATOM   1453  CE2 TYR B 184      40.967  15.936  26.295  1.00170.64           C
ATOM   1454  CZ  TYR B 184      42.264  16.316  26.056  1.00170.64           C
ATOM   1455  OH  TYR B 184      43.327  15.461  26.416  1.00170.64           O
ATOM   1456  C   TYR B 184      38.399  21.251  25.156  1.00170.64           C
ATOM   1457  O   TYR B 184      38.366  21.546  23.963  1.00170.64           O
ATOM   1458  N   ALA B 185      37.467  21.689  26.025  1.00 82.43           N
ATOM   1459  CA  ALA B 185      36.452  22.640  25.658  1.00 82.43           C
ATOM   1460  CB  ALA B 185      35.069  21.990  25.460  1.00 82.43           C
ATOM   1461  C   ALA B 185      36.311  23.695  26.727  1.00 82.43           C
ATOM   1462  O   ALA B 185      36.936  23.650  27.785  1.00 82.43           O
ATOM   1463  N   GLN B 186      35.526  24.732  26.373  1.00223.15           N
ATOM   1464  CA  GLN B 186      35.197  25.939  27.079  1.00223.15           C
ATOM   1465  CB  GLN B 186      34.951  27.102  26.108  1.00223.15           C
ATOM   1466  CG  GLN B 186      35.894  27.127  24.887  1.00223.15           C
ATOM   1467  CD  GLN B 186      37.361  26.735  25.093  1.00223.15           C
ATOM   1468  OE1 GLN B 186      38.069  26.522  24.112  1.00223.15           O
ATOM   1469  NE2 GLN B 186      37.862  26.632  26.347  1.00223.15           N
ATOM   1470  C   GLN B 186      34.068  25.850  28.081  1.00223.15           C
ATOM   1471  O   GLN B 186      33.726  26.872  28.670  1.00223.15           O
ATOM   1472  N   GLY B 187      33.329  24.728  28.195  1.00 50.87           N
ATOM   1473  CA  GLY B 187      32.233  24.736  29.133  1.00 50.87           C
ATOM   1474  C   GLY B 187      31.050  25.344  28.430  1.00 50.87           C
ATOM   1475  O   GLY B 187      30.724  24.968  27.309  1.00 50.87           O
ATOM   1476  N   CYS B 188      30.342  26.270  29.107  1.00 79.05           N
ATOM   1477  CA  CYS B 188      29.201  26.975  28.585  1.00 79.05           C
ATOM   1478  CB  CYS B 188      28.403  27.745  29.648  1.00 79.05           C
ATOM   1479  SG  CYS B 188      27.347  26.601  30.574  1.00 79.05           S
ATOM   1480  C   CYS B 188      29.645  27.940  27.529  1.00 79.05           C
ATOM   1481  O   CYS B 188      28.826  28.486  26.792  1.00 79.05           O
ATOM   1482  N   ALA B 189      30.954  28.242  27.525  1.00 78.27           N
ATOM   1483  CA  ALA B 189      31.654  29.114  26.623  1.00 78.27           C
ATOM   1484  CB  ALA B 189      33.121  29.353  27.032  1.00 78.27           C
ATOM   1485  C   ALA B 189      31.669  28.565  25.219  1.00 78.27           C
ATOM   1486  O   ALA B 189      31.901  29.318  24.272  1.00 78.27           O
ATOM   1487  N   GLY B 190      31.568  27.230  25.044  1.00 44.29           N
ATOM   1488  CA  GLY B 190      31.578  26.684  23.711  1.00 44.29           C
ATOM   1489  C   GLY B 190      32.642  25.622  23.623  1.00 44.29           C
ATOM   1490  O   GLY B 190      33.348  25.357  24.593  1.00 44.29           O
ATOM   1491  N   GLY B 191      32.775  24.986  22.434  1.00 39.83           N
ATOM   1492  CA  GLY B 191      33.751  23.948  22.221  1.00 39.83           C
ATOM   1493  C   GLY B 191      33.564  23.399  20.830  1.00 39.83           C
ATOM   1494  O   GLY B 191      32.744  23.899  20.064  1.00 39.83           O
ATOM   1495  N   PHE B 192      34.346  22.353  20.456  1.00165.26           N
ATOM   1496  CA  PHE B 192      34.146  21.803  19.137  1.00165.26           C
ATOM   1497  CB  PHE B 192      35.199  22.229  18.082  1.00165.26           C
ATOM   1498  CG  PHE B 192      35.242  23.727  17.925  1.00165.26           C
ATOM   1499  CD1 PHE B 192      34.137  24.462  17.562  1.00165.26           C
ATOM   1500  CD2 PHE B 192      36.420  24.410  18.119  1.00165.26           C
ATOM   1501  CE1 PHE B 192      34.209  25.825  17.399  1.00165.26           C
ATOM   1502  CE2 PHE B 192      36.509  25.768  17.955  1.00165.26           C
ATOM   1503  CZ  PHE B 192      35.403  26.460  17.588  1.00165.26           C
ATOM   1504  C   PHE B 192      34.079  20.288  19.204  1.00165.26           C
ATOM   1505  O   PHE B 192      34.822  19.636  19.939  1.00165.26           O
ATOM   1506  N   PRO B 193      33.204  19.709  18.409  1.00 75.48           N
ATOM   1507  CA  PRO B 193      32.943  18.287  18.398  1.00 75.48           C
ATOM   1508  CD  PRO B 193      32.113  20.466  17.820  1.00 75.48           C
ATOM   1509  CB  PRO B 193      31.796  18.093  17.407  1.00 75.48           C
ATOM   1510  CG  PRO B 193      31.037  19.431  17.457  1.00 75.48           C
ATOM   1511  C   PRO B 193      34.149  17.443  18.103  1.00 75.48           C
ATOM   1512  O   PRO B 193      34.233  16.329  18.620  1.00 75.48           O
ATOM   1513  N   TYR B 194      35.099  17.938  17.291  1.00139.08           N
ATOM   1514  CA  TYR B 194      36.236  17.120  16.985  1.00139.08           C
ATOM   1515  CB  TYR B 194      37.201  17.761  15.972  1.00139.08           C
ATOM   1516  CG  TYR B 194      38.336  16.820  15.730  1.00139.08           C
ATOM   1517  CD1 TYR B 194      38.118  15.496  15.435  1.00139.08           C
ATOM   1518  CD2 TYR B 194      39.633  17.284  15.738  1.00139.08           C
ATOM   1519  CE1 TYR B 194      39.177  14.646  15.195  1.00139.08           C
ATOM   1520  CE2 TYR B 194      40.689  16.443  15.498  1.00139.08           C
ATOM   1521  CZ  TYR B 194      40.464  15.119  15.231  1.00139.08           C
ATOM   1522  OH  TYR B 194      41.553  14.259  14.985  1.00139.08           O
ATOM   1523  C   TYR B 194      36.946  16.839  18.270  1.00139.08           C
ATOM   1524  O   TYR B 194      37.428  15.730  18.495  1.00139.08           O
ATOM   1525  N   LEU B 195      37.063  17.859  19.143  1.00115.82           N
ATOM   1526  CA  LEU B 195      37.716  17.724  20.412  1.00115.82           C
ATOM   1527  CB  LEU B 195      37.989  19.074  21.087  1.00115.82           C
ATOM   1528  CG  LEU B 195      38.935  19.952  20.261  1.00115.82           C
ATOM   1529  CD1 LEU B 195      39.395  21.199  21.032  1.00115.82           C
ATOM   1530  CD2 LEU B 195      40.088  19.115  19.701  1.00115.82           C
ATOM   1531  C   LEU B 195      36.926  16.898  21.388  1.00115.82           C
ATOM   1532  O   LEU B 195      37.523  16.280  22.267  1.00115.82           O
ATOM   1533  N   ILE B 196      35.583  17.019  21.430  1.00222.10           N
ATOM   1534  CA  ILE B 196      34.877  16.183  22.368  1.00222.10           C
ATOM   1535  CB  ILE B 196      33.844  16.859  23.217  1.00222.10           C
ATOM   1536  CG1 ILE B 196      32.713  17.477  22.452  1.00222.10           C
ATOM   1537  CG2 ILE B 196      34.533  17.903  24.089  1.00222.10           C
ATOM   1538  CD1 ILE B 196      31.702  17.945  23.479  1.00222.10           C
ATOM   1539  C   ILE B 196      34.396  14.849  21.876  1.00222.10           C
ATOM   1540  O   ILE B 196      34.644  13.820  22.505  1.00222.10           O
ATOM   1541  N   ALA B 197      33.688  14.816  20.729  1.00 66.88           N
ATOM   1542  CA  ALA B 197      33.194  13.558  20.263  1.00 66.88           C
ATOM   1543  CB  ALA B 197      32.385  13.676  18.963  1.00 66.88           C
ATOM   1544  C   ALA B 197      34.393  12.720  19.980  1.00 66.88           C
ATOM   1545  O   ALA B 197      34.371  11.507  20.191  1.00 66.88           O
ATOM   1546  N   GLY B 198      35.420  13.320  19.342  1.00 88.74           N
ATOM   1547  CA  GLY B 198      36.607  12.552  19.109  1.00 88.74           C
ATOM   1548  C   GLY B 198      37.602  12.457  20.246  1.00 88.74           C
ATOM   1549  O   GLY B 198      37.711  11.435  20.918  1.00 88.74           O
ATOM   1550  N   LYS B 199      38.331  13.574  20.488  1.00241.44           N
ATOM   1551  CA  LYS B 199      39.501  13.622  21.341  1.00241.44           C
ATOM   1552  CB  LYS B 199      40.115  15.037  21.327  1.00241.44           C
ATOM   1553  CG  LYS B 199      40.735  15.504  22.650  1.00241.44           C
ATOM   1554  CD  LYS B 199      41.813  14.607  23.235  1.00241.44           C
ATOM   1555  CE  LYS B 199      42.872  14.140  22.247  1.00241.44           C
ATOM   1556  NZ  LYS B 199      43.946  15.143  22.120  1.00241.44           N
ATOM   1557  C   LYS B 199      39.220  13.278  22.760  1.00241.44           C
ATOM   1558  O   LYS B 199      39.814  12.358  23.321  1.00241.44           O
ATOM   1559  N   TYR B 200      38.273  13.997  23.369  1.00 87.44           N
ATOM   1560  CA  TYR B 200      37.985  13.815  24.758  1.00 87.44           C
ATOM   1561  CB  TYR B 200      36.926  14.830  25.242  1.00 87.44           C
ATOM   1562  CG  TYR B 200      36.670  14.664  26.700  1.00 87.44           C
ATOM   1563  CD1 TYR B 200      37.517  15.219  27.633  1.00 87.44           C
ATOM   1564  CD2 TYR B 200      35.565  13.972  27.132  1.00 87.44           C
ATOM   1565  CE1 TYR B 200      37.270  15.070  28.979  1.00 87.44           C
ATOM   1566  CE2 TYR B 200      35.310  13.820  28.473  1.00 87.44           C
ATOM   1567  CZ  TYR B 200      36.165  14.366  29.399  1.00 87.44           C
ATOM   1568  OH  TYR B 200      35.901  14.208  30.776  1.00 87.44           O
ATOM   1569  C   TYR B 200      37.459  12.429  24.931  1.00 87.44           C
ATOM   1570  O   TYR B 200      37.815  11.727  25.876  1.00 87.44           O
ATOM   1571  N   GLY B 201      36.607  11.980  23.995  1.00 31.32           N
ATOM   1572  CA  GLY B 201      36.018  10.675  24.120  1.00 31.32           C
ATOM   1573  C   GLY B 201      37.091   9.622  24.117  1.00 31.32           C
ATOM   1574  O   GLY B 201      37.009   8.642  24.855  1.00 31.32           O
ATOM   1575  N   GLU B 202      38.108   9.767  23.249  1.00101.88           N
ATOM   1576  CA  GLU B 202      39.150   8.782  23.126  1.00101.88           C
ATOM   1577  CB  GLU B 202      40.052   9.104  21.911  1.00101.88           C
ATOM   1578  CG  GLU B 202      40.864   7.924  21.365  1.00101.88           C
ATOM   1579  CD  GLU B 202      41.891   8.458  20.365  1.00101.88           C
ATOM   1580  OE1 GLU B 202      42.989   8.851  20.835  1.00101.88           O
ATOM   1581  OE2 GLU B 202      41.610   8.488  19.138  1.00101.88           O
ATOM   1582  C   GLU B 202      40.018   8.764  24.356  1.00101.88           C
ATOM   1583  O   GLU B 202      40.346   7.716  24.913  1.00101.88           O
ATOM   1584  N   ASP B 203      40.449   9.967  24.766  1.00206.48           N
ATOM   1585  CA  ASP B 203      41.354  10.254  25.840  1.00206.48           C
ATOM   1586  CB  ASP B 203      41.643  11.752  25.688  1.00206.48           C
ATOM   1587  CG  ASP B 203      42.787  12.180  26.530  1.00206.48           C
ATOM   1588  OD1 ASP B 203      42.673  11.986  27.767  1.00206.48           O
ATOM   1589  OD2 ASP B 203      43.749  12.735  25.940  1.00206.48           O
ATOM   1590  C   ASP B 203      40.793   9.965  27.221  1.00206.48           C
ATOM   1591  O   ASP B 203      41.371   9.179  27.974  1.00206.48           O
ATOM   1592  N   PHE B 204      39.726  10.697  27.634  1.00197.74           N
ATOM   1593  CA  PHE B 204      39.078  10.509  28.914  1.00197.74           C
ATOM   1594  CB  PHE B 204      38.655  11.797  29.631  1.00197.74           C
ATOM   1595  CG  PHE B 204      39.920  12.374  30.154  1.00197.74           C
ATOM   1596  CD1 PHE B 204      40.503  11.838  31.280  1.00197.74           C
ATOM   1597  CD2 PHE B 204      40.543  13.409  29.502  1.00197.74           C
ATOM   1598  CE1 PHE B 204      41.680  12.350  31.774  1.00197.74           C
ATOM   1599  CE2 PHE B 204      41.720  13.927  29.991  1.00197.74           C
ATOM   1600  CZ  PHE B 204      42.290  13.398  31.126  1.00197.74           C
ATOM   1601  C   PHE B 204      37.899   9.589  28.944  1.00197.74           C
ATOM   1602  O   PHE B 204      37.674   8.895  29.933  1.00197.74           O
ATOM   1603  N   GLY B 205      37.066   9.618  27.888  1.00 39.08           N
ATOM   1604  CA  GLY B 205      35.880   8.806  27.881  1.00 39.08           C
ATOM   1605  C   GLY B 205      34.711   9.629  28.339  1.00 39.08           C
ATOM   1606  O   GLY B 205      34.874  10.696  28.932  1.00 39.08           O
ATOM   1607  N   LEU B 206      33.480   9.139  28.063  1.00111.97           N
ATOM   1608  CA  LEU B 206      32.310   9.861  28.466  1.00111.97           C
ATOM   1609  CB  LEU B 206      31.502  10.458  27.305  1.00111.97           C
ATOM   1610  CG  LEU B 206      32.275  11.602  26.611  1.00111.97           C
ATOM   1611  CD1 LEU B 206      33.488  11.072  25.832  1.00111.97           C
ATOM   1612  CD2 LEU B 206      31.360  12.494  25.771  1.00111.97           C
ATOM   1613  C   LEU B 206      31.449   8.990  29.333  1.00111.97           C
ATOM   1614  O   LEU B 206      31.488   7.763  29.243  1.00111.97           O
ATOM   1615  N   VAL B 207      30.658   9.625  30.227  1.00 60.15           N
ATOM   1616  CA  VAL B 207      29.833   8.907  31.164  1.00 60.15           C
ATOM   1617  CB  VAL B 207      30.009   9.373  32.583  1.00 60.15           C
ATOM   1618  CG1 VAL B 207      31.471   9.139  33.000  1.00 60.15           C
ATOM   1619  CG2 VAL B 207      29.556  10.840  32.681  1.00 60.15           C
ATOM   1620  C   VAL B 207      28.394   9.117  30.798  1.00 60.15           C
ATOM   1621  O   VAL B 207      28.063   9.971  29.978  1.00 60.15           O
ATOM   1622  N   GLU B 208      27.493   8.303  31.384  1.00106.07           N
ATOM   1623  CA  GLU B 208      26.095   8.408  31.065  1.00106.07           C
ATOM   1624  CB  GLU B 208      25.294   7.126  31.339  1.00106.07           C
ATOM   1625  CG  GLU B 208      25.359   6.623  32.777  1.00106.07           C
ATOM   1626  CD  GLU B 208      24.735   5.236  32.767  1.00106.07           C
ATOM   1627  OE1 GLU B 208      25.291   4.345  32.070  1.00106.07           O
ATOM   1628  OE2 GLU B 208      23.692   5.048  33.446  1.00106.07           O
ATOM   1629  C   GLU B 208      25.473   9.575  31.776  1.00106.07           C
ATOM   1630  O   GLU B 208      26.029  10.130  32.723  1.00106.07           O
ATOM   1631  N   GLU B 209      24.274   9.972  31.304  1.00104.97           N
ATOM   1632  CA  GLU B 209      23.585  11.150  31.755  1.00104.97           C
ATOM   1633  CB  GLU B 209      22.249  11.341  31.010  1.00104.97           C
ATOM   1634  CG  GLU B 209      21.980  12.766  30.508  1.00104.97           C
ATOM   1635  CD  GLU B 209      21.800  13.749  31.654  1.00104.97           C
ATOM   1636  OE1 GLU B 209      20.850  13.568  32.461  1.00104.97           O
ATOM   1637  OE2 GLU B 209      22.610  14.711  31.723  1.00104.97           O
ATOM   1638  C   GLU B 209      23.292  11.018  33.221  1.00104.97           C
ATOM   1639  O   GLU B 209      23.420  11.978  33.980  1.00104.97           O
ATOM   1640  N   SER B 210      22.908   9.808  33.664  1.00 33.81           N
ATOM   1641  CA  SER B 210      22.541   9.603  35.036  1.00 33.81           C
ATOM   1642  CB  SER B 210      22.050   8.170  35.304  1.00 33.81           C
ATOM   1643  OG  SER B 210      23.088   7.239  35.037  1.00 33.81           O
ATOM   1644  C   SER B 210      23.720   9.861  35.925  1.00 33.81           C
ATOM   1645  O   SER B 210      23.555  10.289  37.067  1.00 33.81           O
ATOM   1646  N   CYS B 211      24.943   9.590  35.432  1.00 42.76           N
ATOM   1647  CA  CYS B 211      26.125   9.771  36.228  1.00 42.76           C
ATOM   1648  CB  CYS B 211      27.403   9.281  35.517  1.00 42.76           C
ATOM   1649  SG  CYS B 211      28.895   9.509  36.528  1.00 42.76           S
ATOM   1650  C   CYS B 211      26.311  11.222  36.554  1.00 42.76           C
ATOM   1651  O   CYS B 211      26.659  11.567  37.685  1.00 42.76           O
ATOM   1652  N   PHE B 212      26.109  12.113  35.560  1.00157.86           N
ATOM   1653  CA  PHE B 212      26.304  13.515  35.798  1.00157.86           C
ATOM   1654  CB  PHE B 212      27.600  13.982  35.104  1.00157.86           C
ATOM   1655  CG  PHE B 212      28.176  15.200  35.742  1.00157.86           C
ATOM   1656  CD1 PHE B 212      27.555  16.423  35.675  1.00157.86           C
ATOM   1657  CD2 PHE B 212      29.389  15.109  36.386  1.00157.86           C
ATOM   1658  CE1 PHE B 212      28.130  17.523  36.270  1.00157.86           C
ATOM   1659  CE2 PHE B 212      29.964  16.207  36.979  1.00157.86           C
ATOM   1660  CZ  PHE B 212      29.332  17.422  36.925  1.00157.86           C
ATOM   1661  C   PHE B 212      25.153  14.197  35.107  1.00157.86           C
ATOM   1662  O   PHE B 212      25.258  14.524  33.926  1.00157.86           O
ATOM   1663  N   PRO B 213      24.085  14.484  35.807  1.00 77.56           N
ATOM   1664  CA  PRO B 213      22.916  15.052  35.181  1.00 77.56           C
ATOM   1665  CD  PRO B 213      23.737  13.696  36.978  1.00 77.56           C
ATOM   1666  CB  PRO B 213      21.814  14.996  36.236  1.00 77.56           C
ATOM   1667  CG  PRO B 213      22.204  13.774  37.089  1.00 77.56           C
ATOM   1668  C   PRO B 213      23.181  16.416  34.634  1.00 77.56           C
ATOM   1669  O   PRO B 213      24.047  17.111  35.160  1.00 77.56           O
ATOM   1670  N   TYR B 214      22.434  16.815  33.583  1.00102.40           N
ATOM   1671  CA  TYR B 214      22.693  18.052  32.896  1.00102.40           C
ATOM   1672  CB  TYR B 214      22.063  18.053  31.492  1.00102.40           C
ATOM   1673  CG  TYR B 214      22.449  19.281  30.744  1.00102.40           C
ATOM   1674  CD1 TYR B 214      23.729  19.430  30.265  1.00102.40           C
ATOM   1675  CD2 TYR B 214      21.523  20.267  30.492  1.00102.40           C
ATOM   1676  CE1 TYR B 214      24.085  20.555  29.560  1.00102.40           C
ATOM   1677  CE2 TYR B 214      21.873  21.395  29.787  1.00102.40           C
ATOM   1678  CZ  TYR B 214      23.157  21.540  29.322  1.00102.40           C
ATOM   1679  OH  TYR B 214      23.523  22.694  28.597  1.00102.40           O
ATOM   1680  C   TYR B 214      22.146  19.208  33.683  1.00102.40           C
ATOM   1681  O   TYR B 214      20.963  19.232  34.020  1.00102.40           O
ATOM   1682  N   ASN B 215      23.059  20.121  34.105  1.00 86.67           N
ATOM   1683  CA  ASN B 215      22.774  21.363  34.782  1.00 86.67           C
ATOM   1684  CB  ASN B 215      23.875  21.796  35.769  1.00 86.67           C
ATOM   1685  CG  ASN B 215      23.664  21.078  37.097  1.00 86.67           C
ATOM   1686  OD1 ASN B 215      22.613  21.206  37.725  1.00 86.67           O
ATOM   1687  ND2 ASN B 215      24.692  20.312  37.547  1.00 86.67           N
ATOM   1688  C   ASN B 215      22.542  22.520  33.850  1.00 86.67           C
ATOM   1689  O   ASN B 215      21.647  23.333  34.079  1.00 86.67           O
ATOM   1690  N   GLY B 216      23.352  22.632  32.773  1.00 35.27           N
ATOM   1691  CA  GLY B 216      23.253  23.769  31.897  1.00 35.27           C
ATOM   1692  C   GLY B 216      24.099  24.884  32.443  1.00 35.27           C
ATOM   1693  O   GLY B 216      23.897  26.048  32.096  1.00 35.27           O
ATOM   1694  N   LYS B 217      25.065  24.561  33.329  1.00133.09           N
ATOM   1695  CA  LYS B 217      25.908  25.582  33.885  1.00133.09           C
ATOM   1696  CB  LYS B 217      25.473  26.052  35.284  1.00133.09           C
ATOM   1697  CG  LYS B 217      24.160  26.835  35.265  1.00133.09           C
ATOM   1698  CD  LYS B 217      24.228  28.096  34.399  1.00133.09           C
ATOM   1699  CE  LYS B 217      22.899  28.847  34.302  1.00133.09           C
ATOM   1700  NZ  LYS B 217      22.656  29.611  35.545  1.00133.09           N
ATOM   1701  C   LYS B 217      27.312  25.063  34.008  1.00133.09           C
ATOM   1702  O   LYS B 217      27.599  23.888  33.801  1.00133.09           O
ATOM   1703  N   ASP B 218      28.214  25.988  34.372  1.00119.89           N
ATOM   1704  CA  ASP B 218      29.634  25.884  34.574  1.00119.89           C
ATOM   1705  CB  ASP B 218      30.328  27.255  34.598  1.00119.89           C
ATOM   1706  CG  ASP B 218      30.296  27.790  33.171  1.00119.89           C
ATOM   1707  OD1 ASP B 218      29.287  28.454  32.814  1.00119.89           O
ATOM   1708  OD2 ASP B 218      31.264  27.520  32.413  1.00119.89           O
ATOM   1709  C   ASP B 218      29.929  25.157  35.855  1.00119.89           C
ATOM   1710  O   ASP B 218      30.996  25.341  36.442  1.00119.89           O
ATOM   1711  N   GLU B 219      28.936  24.423  36.393  1.00108.86           N
ATOM   1712  CA  GLU B 219      29.070  23.740  37.653  1.00108.86           C
ATOM   1713  CB  GLU B 219      27.932  22.742  37.928  1.00108.86           C
ATOM   1714  CG  GLU B 219      26.553  23.403  38.001  1.00108.86           C
ATOM   1715  CD  GLU B 219      26.627  24.546  39.005  1.00108.86           C
ATOM   1716  OE1 GLU B 219      27.305  25.562  38.693  1.00108.86           O
ATOM   1717  OE2 GLU B 219      26.008  24.422  40.095  1.00108.86           O
ATOM   1718  C   GLU B 219      30.374  22.999  37.728  1.00108.86           C
ATOM   1719  O   GLU B 219      31.025  22.693  36.731  1.00108.86           O
ATOM   1720  N   PRO B 220      30.774  22.769  38.955  1.00128.42           N
ATOM   1721  CA  PRO B 220      32.020  22.105  39.239  1.00128.42           C
ATOM   1722  CD  PRO B 220      30.381  23.667  40.029  1.00128.42           C
ATOM   1723  CB  PRO B 220      32.261  22.299  40.733  1.00128.42           C
ATOM   1724  CG  PRO B 220      31.528  23.615  41.049  1.00128.42           C
ATOM   1725  C   PRO B 220      31.980  20.682  38.803  1.00128.42           C
ATOM   1726  O   PRO B 220      30.890  20.124  38.688  1.00128.42           O
ATOM   1727  N   CYS B 221      33.147  20.058  38.552  1.00 81.49           N
ATOM   1728  CA  CYS B 221      33.000  18.751  38.011  1.00 81.49           C
ATOM   1729  CB  CYS B 221      33.939  18.438  36.831  1.00 81.49           C
ATOM   1730  SG  CYS B 221      33.232  17.128  35.788  1.00 81.49           S
ATOM   1731  C   CYS B 221      33.160  17.718  39.073  1.00 81.49           C
ATOM   1732  O   CYS B 221      34.246  17.472  39.599  1.00 81.49           O
ATOM   1733  N   LYS B 222      32.024  17.108  39.446  1.00145.40           N
ATOM   1734  CA  LYS B 222      32.071  16.003  40.344  1.00145.40           C
ATOM   1735  CB  LYS B 222      31.894  16.354  41.828  1.00145.40           C
ATOM   1736  CG  LYS B 222      32.658  15.390  42.741  1.00145.40           C
ATOM   1737  CD  LYS B 222      32.501  13.914  42.371  1.00145.40           C
ATOM   1738  CE  LYS B 222      33.551  13.444  41.357  1.00145.40           C
ATOM   1739  NZ  LYS B 222      33.389  12.001  41.072  1.00145.40           N
ATOM   1740  C   LYS B 222      30.890  15.187  39.946  1.00145.40           C
ATOM   1741  O   LYS B 222      29.817  15.727  39.679  1.00145.40           O
ATOM   1742  N   GLU B 223      31.042  13.858  39.864  1.00124.14           N
ATOM   1743  CA  GLU B 223      29.883  13.127  39.481  1.00124.14           C
ATOM   1744  CB  GLU B 223      30.140  11.972  38.493  1.00124.14           C
ATOM   1745  CG  GLU B 223      31.317  11.063  38.848  1.00124.14           C
ATOM   1746  CD  GLU B 223      32.517  11.518  38.029  1.00124.14           C
ATOM   1747  OE1 GLU B 223      32.973  12.674  38.236  1.00124.14           O
ATOM   1748  OE2 GLU B 223      32.988  10.717  37.177  1.00124.14           O
ATOM   1749  C   GLU B 223      29.214  12.633  40.701  1.00124.14           C
ATOM   1750  O   GLU B 223      29.846  12.189  41.659  1.00124.14           O
ATOM   1751  N   THR B 224      27.879  12.737  40.681  1.00 20.06           N
ATOM   1752  CA  THR B 224      27.114  12.316  41.799  1.00 20.06           C
ATOM   1753  CB  THR B 224      25.640  12.469  41.567  1.00 20.06           C
ATOM   1754  OG1 THR B 224      25.333  13.823  41.268  1.00 20.06           O
ATOM   1755  CG2 THR B 224      24.892  12.030  42.837  1.00 20.06           C
ATOM   1756  C   THR B 224      27.424  10.872  41.948  1.00 20.06           C
ATOM   1757  O   THR B 224      27.624  10.383  43.059  1.00 20.06           O
ATOM   1758  N   LYS B 225      27.497  10.145  40.816  1.00171.06           N
ATOM   1759  CA  LYS B 225      27.762   8.749  40.965  1.00171.06           C
ATOM   1760  CB  LYS B 225      27.077   7.849  39.924  1.00171.06           C
ATOM   1761  CG  LYS B 225      25.555   7.815  40.083  1.00171.06           C
ATOM   1762  CD  LYS B 225      25.097   7.453  41.499  1.00171.06           C
ATOM   1763  CE  LYS B 225      25.765   6.202  42.077  1.00171.06           C
ATOM   1764  NZ  LYS B 225      25.220   4.987  41.433  1.00171.06           N
ATOM   1765  C   LYS B 225      29.229   8.466  40.951  1.00171.06           C
ATOM   1766  O   LYS B 225      30.008   9.112  40.256  1.00171.06           O
ATOM   1767  N   SER B 226      29.650   7.483  41.770  1.00 72.52           N
ATOM   1768  CA  SER B 226      31.027   7.092  41.785  1.00 72.52           C
ATOM   1769  CB  SER B 226      31.495   6.554  43.148  1.00 72.52           C
ATOM   1770  OG  SER B 226      31.385   7.569  44.136  1.00 72.52           O
ATOM   1771  C   SER B 226      31.185   5.992  40.783  1.00 72.52           C
ATOM   1772  O   SER B 226      30.214   5.327  40.426  1.00 72.52           O
ATOM   1773  N   LYS B 227      32.429   5.801  40.295  1.00 88.95           N
ATOM   1774  CA  LYS B 227      32.797   4.745  39.392  1.00 88.95           C
ATOM   1775  CB  LYS B 227      33.134   3.417  40.091  1.00 88.95           C
ATOM   1776  CG  LYS B 227      34.465   3.518  40.840  1.00 88.95           C
ATOM   1777  CD  LYS B 227      34.790   2.343  41.758  1.00 88.95           C
ATOM   1778  CE  LYS B 227      36.134   2.511  42.468  1.00 88.95           C
ATOM   1779  NZ  LYS B 227      37.207   2.742  41.475  1.00 88.95           N
ATOM   1780  C   LYS B 227      31.775   4.543  38.319  1.00 88.95           C
ATOM   1781  O   LYS B 227      31.095   3.519  38.273  1.00 88.95           O
ATOM   1782  N   CYS B 228      31.632   5.539  37.424  1.00 34.11           N
ATOM   1783  CA  CYS B 228      30.697   5.431  36.341  1.00 34.11           C
ATOM   1784  CB  CYS B 228      30.112   6.792  35.909  1.00 34.11           C
ATOM   1785  SG  CYS B 228      29.277   7.658  37.273  1.00 34.11           S
ATOM   1786  C   CYS B 228      31.445   4.874  35.163  1.00 34.11           C
ATOM   1787  O   CYS B 228      32.633   5.140  34.989  1.00 34.11           O
ATOM   1788  N   ARG B 229      30.757   4.067  34.330  1.00137.38           N
ATOM   1789  CA  ARG B 229      31.342   3.465  33.162  1.00137.38           C
ATOM   1790  CB  ARG B 229      30.402   2.435  32.511  1.00137.38           C
ATOM   1791  CG  ARG B 229      30.165   1.202  33.387  1.00137.38           C
ATOM   1792  CD  ARG B 229      28.858   0.461  33.092  1.00137.38           C
ATOM   1793  NE  ARG B 229      28.813   0.137  31.639  1.00137.38           N
ATOM   1794  CZ  ARG B 229      27.765  -0.584  31.144  1.00137.38           C
ATOM   1795  NH1 ARG B 229      26.784  -1.026  31.985  1.00137.38           N
ATOM   1796  NH2 ARG B 229      27.697  -0.865  29.810  1.00137.38           N
ATOM   1797  C   ARG B 229      31.584   4.560  32.170  1.00137.38           C
ATOM   1798  O   ARG B 229      30.819   5.521  32.103  1.00137.38           O
ATOM   1799  N   ARG B 230      32.674   4.453  31.379  1.00 57.42           N
ATOM   1800  CA  ARG B 230      32.972   5.496  30.437  1.00 57.42           C
ATOM   1801  CB  ARG B 230      34.265   6.260  30.787  1.00 57.42           C
ATOM   1802  CG  ARG B 230      34.182   6.954  32.153  1.00 57.42           C
ATOM   1803  CD  ARG B 230      35.458   7.689  32.580  1.00 57.42           C
ATOM   1804  NE  ARG B 230      35.269   8.124  33.994  1.00 57.42           N
ATOM   1805  CZ  ARG B 230      35.201   9.450  34.318  1.00 57.42           C
ATOM   1806  NH1 ARG B 230      35.396  10.406  33.362  1.00 57.42           N
ATOM   1807  NH2 ARG B 230      34.949   9.819  35.607  1.00 57.42           N
ATOM   1808  C   ARG B 230      33.119   4.903  29.064  1.00 57.42           C
ATOM   1809  O   ARG B 230      33.775   3.880  28.872  1.00 57.42           O
ATOM   1810  N   HIS B 231      32.486   5.553  28.065  1.00 75.17           N
ATOM   1811  CA  HIS B 231      32.526   5.114  26.696  1.00 75.17           C
ATOM   1812  ND1 HIS B 231      28.736   5.323  26.528  1.00 75.17           N
ATOM   1813  CG  HIS B 231      30.022   4.849  26.669  1.00 75.17           C
ATOM   1814  CB  HIS B 231      31.215   5.413  25.956  1.00 75.17           C
ATOM   1815  NE2 HIS B 231      28.637   3.636  27.974  1.00 75.17           N
ATOM   1816  CD2 HIS B 231      29.944   3.820  27.555  1.00 75.17           C
ATOM   1817  CE1 HIS B 231      27.949   4.561  27.330  1.00 75.17           C
ATOM   1818  C   HIS B 231      33.608   5.887  25.999  1.00 75.17           C
ATOM   1819  O   HIS B 231      33.744   7.090  26.216  1.00 75.17           O
ATOM   1820  N   SER B 232      34.391   5.226  25.115  1.00 80.93           N
ATOM   1821  CA  SER B 232      35.477   5.906  24.444  1.00 80.93           C
ATOM   1822  CB  SER B 232      36.863   5.312  24.755  1.00 80.93           C
ATOM   1823  OG  SER B 232      36.957   3.986  24.253  1.00 80.93           O
ATOM   1824  C   SER B 232      35.292   5.822  22.951  1.00 80.93           C
ATOM   1825  O   SER B 232      34.477   5.048  22.453  1.00 80.93           O
ATOM   1826  N   THR B 233      36.045   6.656  22.194  1.00 41.99           N
ATOM   1827  CA  THR B 233      35.956   6.683  20.755  1.00 41.99           C
ATOM   1828  CB  THR B 233      35.821   8.070  20.202  1.00 41.99           C
ATOM   1829  OG1 THR B 233      34.667   8.701  20.738  1.00 41.99           O
ATOM   1830  CG2 THR B 233      35.726   7.988  18.669  1.00 41.99           C
ATOM   1831  C   THR B 233      37.226   6.108  20.184  1.00 41.99           C
ATOM   1832  O   THR B 233      38.323   6.585  20.470  1.00 41.99           O
ATOM   1833  N   THR B 234      37.091   5.048  19.356  1.00102.89           N
ATOM   1834  CA  THR B 234      38.198   4.365  18.742  1.00102.89           C
ATOM   1835  CB  THR B 234      37.801   3.091  18.047  1.00102.89           C
ATOM   1836  OG1 THR B 234      37.181   2.197  18.959  1.00102.89           O
ATOM   1837  CG2 THR B 234      39.068   2.438  17.471  1.00102.89           C
ATOM   1838  C   THR B 234      38.851   5.238  17.714  1.00102.89           C
ATOM   1839  O   THR B 234      40.057   5.130  17.496  1.00102.89           O
ATOM   1840  N   ASN B 235      38.068   6.072  16.993  1.00133.94           N
ATOM   1841  CA  ASN B 235      38.687   6.921  16.011  1.00133.94           C
ATOM   1842  CB  ASN B 235      39.085   6.197  14.702  1.00133.94           C
ATOM   1843  CG  ASN B 235      37.896   5.595  13.960  1.00133.94           C
ATOM   1844  OD1 ASN B 235      37.919   5.485  12.734  1.00133.94           O
ATOM   1845  ND2 ASN B 235      36.845   5.178  14.706  1.00133.94           N
ATOM   1846  C   ASN B 235      37.832   8.123  15.727  1.00133.94           C
ATOM   1847  O   ASN B 235      36.638   8.141  16.023  1.00133.94           O
ATOM   1848  N   TYR B 236      38.471   9.199  15.211  1.00195.63           N
ATOM   1849  CA  TYR B 236      37.806  10.432  14.882  1.00195.63           C
ATOM   1850  CB  TYR B 236      37.834  11.471  16.010  1.00195.63           C
ATOM   1851  CG  TYR B 236      39.194  11.571  16.652  1.00195.63           C
ATOM   1852  CD1 TYR B 236      40.419  11.653  16.029  1.00195.63           C
ATOM   1853  CD2 TYR B 236      39.231  11.668  18.002  1.00195.63           C
ATOM   1854  CE1 TYR B 236      41.595  11.776  16.743  1.00195.63           C
ATOM   1855  CE2 TYR B 236      40.372  11.797  18.745  1.00195.63           C
ATOM   1856  CZ  TYR B 236      41.578  11.844  18.114  1.00195.63           C
ATOM   1857  OH  TYR B 236      42.759  11.975  18.874  1.00195.63           O
ATOM   1858  C   TYR B 236      38.505  11.106  13.742  1.00195.63           C
ATOM   1859  O   TYR B 236      39.698  10.915  13.524  1.00195.63           O
ATOM   1860  N   TYR B 237      37.755  11.892  12.945  1.00142.54           N
ATOM   1861  CA  TYR B 237      38.370  12.695  11.927  1.00142.54           C
ATOM   1862  CB  TYR B 237      39.100  11.879  10.844  1.00142.54           C
ATOM   1863  CG  TYR B 237      38.382  10.587  10.679  1.00142.54           C
ATOM   1864  CD1 TYR B 237      37.195  10.485   9.992  1.00142.54           C
ATOM   1865  CD2 TYR B 237      38.936   9.453  11.228  1.00142.54           C
ATOM   1866  CE1 TYR B 237      36.576   9.262   9.870  1.00142.54           C
ATOM   1867  CE2 TYR B 237      38.322   8.230  11.107  1.00142.54           C
ATOM   1868  CZ  TYR B 237      37.137   8.138  10.425  1.00142.54           C
ATOM   1869  OH  TYR B 237      36.492   6.891  10.293  1.00142.54           O
ATOM   1870  C   TYR B 237      37.380  13.655  11.336  1.00142.54           C
ATOM   1871  O   TYR B 237      36.168  13.497  11.472  1.00142.54           O
ATOM   1872  N   TYR B 238      37.890  14.712  10.673  1.00 96.64           N
ATOM   1873  CA  TYR B 238      37.036  15.650   9.997  1.00 96.64           C
ATOM   1874  CB  TYR B 238      37.720  16.990   9.671  1.00 96.64           C
ATOM   1875  CG  TYR B 238      37.967  17.784  10.912  1.00 96.64           C
ATOM   1876  CD1 TYR B 238      36.924  18.438  11.523  1.00 96.64           C
ATOM   1877  CD2 TYR B 238      39.230  17.909  11.445  1.00 96.64           C
ATOM   1878  CE1 TYR B 238      37.125  19.189  12.654  1.00 96.64           C
ATOM   1879  CE2 TYR B 238      39.440  18.659  12.577  1.00 96.64           C
ATOM   1880  CZ  TYR B 238      38.387  19.299  13.183  1.00 96.64           C
ATOM   1881  OH  TYR B 238      38.598  20.073  14.345  1.00 96.64           O
ATOM   1882  C   TYR B 238      36.718  15.007   8.686  1.00 96.64           C
ATOM   1883  O   TYR B 238      37.597  14.431   8.052  1.00 96.64           O
ATOM   1884  N   VAL B 239      35.448  15.047   8.245  1.00121.86           N
ATOM   1885  CA  VAL B 239      35.138  14.450   6.978  1.00121.86           C
ATOM   1886  CB  VAL B 239      33.695  14.586   6.588  1.00121.86           C
ATOM   1887  CG1 VAL B 239      33.509  14.045   5.167  1.00121.86           C
ATOM   1888  CG2 VAL B 239      32.834  13.840   7.611  1.00121.86           C
ATOM   1889  C   VAL B 239      35.936  15.180   5.950  1.00121.86           C
ATOM   1890  O   VAL B 239      35.987  16.409   5.954  1.00121.86           O
ATOM   1891  N   GLY B 240      36.567  14.422   5.027  1.00 42.33           N
ATOM   1892  CA  GLY B 240      37.403  15.036   4.043  1.00 42.33           C
ATOM   1893  C   GLY B 240      38.828  14.805   4.455  1.00 42.33           C
ATOM   1894  O   GLY B 240      39.744  15.015   3.665  1.00 42.33           O
ATOM   1895  N   GLY B 241      39.054  14.386   5.714  1.00 41.34           N
ATOM   1896  CA  GLY B 241      40.381  14.046   6.145  1.00 41.34           C
ATOM   1897  C   GLY B 241      40.957  15.084   7.055  1.00 41.34           C
ATOM   1898  O   GLY B 241      41.748  14.756   7.940  1.00 41.34           O
ATOM   1899  N   PHE B 242      40.592  16.362   6.868  1.00102.86           N
ATOM   1900  CA  PHE B 242      41.098  17.379   7.741  1.00102.86           C
ATOM   1901  CB  PHE B 242      42.537  17.775   7.388  1.00102.86           C
ATOM   1902  CG  PHE B 242      42.449  18.303   6.009  1.00102.86           C
ATOM   1903  CD1 PHE B 242      42.524  17.470   4.924  1.00102.86           C
ATOM   1904  CD2 PHE B 242      42.256  19.638   5.798  1.00102.86           C
ATOM   1905  CE1 PHE B 242      42.428  17.968   3.651  1.00102.86           C
ATOM   1906  CE2 PHE B 242      42.163  20.136   4.531  1.00102.86           C
ATOM   1907  CZ  PHE B 242      42.249  19.306   3.452  1.00102.86           C
ATOM   1908  C   PHE B 242      40.183  18.559   7.585  1.00102.86           C
ATOM   1909  O   PHE B 242      39.271  18.542   6.759  1.00102.86           O
ATOM   1910  N   TYR B 243      40.408  19.631   8.370  1.00163.58           N
ATOM   1911  CA  TYR B 243      39.501  20.743   8.306  1.00163.58           C
ATOM   1912  CB  TYR B 243      39.715  21.724   9.478  1.00163.58           C
ATOM   1913  CG  TYR B 243      38.634  22.753   9.536  1.00163.58           C
ATOM   1914  CD1 TYR B 243      37.455  22.468  10.191  1.00163.58           C
ATOM   1915  CD2 TYR B 243      38.783  23.984   8.938  1.00163.58           C
ATOM   1916  CE1 TYR B 243      36.446  23.401  10.272  1.00163.58           C
ATOM   1917  CE2 TYR B 243      37.774  24.919   9.020  1.00163.58           C
ATOM   1918  CZ  TYR B 243      36.605  24.635   9.689  1.00163.58           C
ATOM   1919  OH  TYR B 243      35.574  25.599   9.773  1.00163.58           O
ATOM   1920  C   TYR B 243      39.739  21.453   7.006  1.00163.58           C
ATOM   1921  O   TYR B 243      40.854  21.887   6.717  1.00163.58           O
ATOM   1922  N   GLY B 244      38.656  21.611   6.206  1.00 61.02           N
ATOM   1923  CA  GLY B 244      38.721  22.280   4.933  1.00 61.02           C
ATOM   1924  C   GLY B 244      38.414  21.339   3.797  1.00 61.02           C
ATOM   1925  O   GLY B 244      38.175  21.778   2.674  1.00 61.02           O
ATOM   1926  N   ALA B 245      38.508  20.027   4.059  1.00100.84           N
ATOM   1927  CA  ALA B 245      38.240  18.908   3.201  1.00100.84           C
ATOM   1928  CB  ALA B 245      38.920  17.634   3.700  1.00100.84           C
ATOM   1929  C   ALA B 245      36.783  18.599   2.984  1.00100.84           C
ATOM   1930  O   ALA B 245      36.452  17.813   2.106  1.00100.84           O
ATOM   1931  N   CYS B 246      35.880  19.069   3.854  1.00 80.43           N
ATOM   1932  CA  CYS B 246      34.502  18.632   3.833  1.00 80.43           C
ATOM   1933  CB  CYS B 246      33.706  19.126   5.055  1.00 80.43           C
ATOM   1934  SG  CYS B 246      32.007  18.478   5.105  1.00 80.43           S
ATOM   1935  C   CYS B 246      33.743  19.022   2.594  1.00 80.43           C
ATOM   1936  O   CYS B 246      34.004  20.047   1.966  1.00 80.43           O
ATOM   1937  N   ASN B 247      32.783  18.155   2.188  1.00 79.82           N
ATOM   1938  CA  ASN B 247      31.915  18.454   1.081  1.00 79.82           C
ATOM   1939  CB  ASN B 247      32.550  18.182  -0.297  1.00 79.82           C
ATOM   1940  CG  ASN B 247      32.867  16.703  -0.440  1.00 79.82           C
ATOM   1941  OD1 ASN B 247      31.964  15.878  -0.569  1.00 79.82           O
ATOM   1942  ND2 ASN B 247      34.182  16.358  -0.446  1.00 79.82           N
ATOM   1943  C   ASN B 247      30.657  17.641   1.244  1.00 79.82           C
ATOM   1944  O   ASN B 247      30.584  16.754   2.093  1.00 79.82           O
ATOM   1945  N   GLU B 248      29.616  17.944   0.441  1.00 86.92           N
ATOM   1946  CA  GLU B 248      28.330  17.302   0.542  1.00 86.92           C
ATOM   1947  CB  GLU B 248      27.330  17.814  -0.507  1.00 86.92           C
ATOM   1948  CG  GLU B 248      25.989  17.073  -0.470  1.00 86.92           C
ATOM   1949  CD  GLU B 248      25.366  17.141  -1.858  1.00 86.92           C
ATOM   1950  OE1 GLU B 248      25.984  17.778  -2.753  1.00 86.92           O
ATOM   1951  OE2 GLU B 248      24.274  16.544  -2.047  1.00 86.92           O
ATOM   1952  C   GLU B 248      28.439  15.843   0.246  1.00 86.92           C
ATOM   1953  O   GLU B 248      27.847  15.016   0.941  1.00 86.92           O
ATOM   1954  N   TYR B 249      29.191  15.487  -0.812  1.00113.88           N
ATOM   1955  CA  TYR B 249      29.196  14.109  -1.193  1.00113.88           C
ATOM   1956  CB  TYR B 249      29.969  13.757  -2.473  1.00113.88           C
ATOM   1957  CG  TYR B 249      29.519  12.355  -2.708  1.00113.88           C
ATOM   1958  CD1 TYR B 249      28.365  12.117  -3.419  1.00113.88           C
ATOM   1959  CD2 TYR B 249      30.211  11.286  -2.187  1.00113.88           C
ATOM   1960  CE1 TYR B 249      27.917  10.834  -3.631  1.00113.88           C
ATOM   1961  CE2 TYR B 249      29.764  10.009  -2.394  1.00113.88           C
ATOM   1962  CZ  TYR B 249      28.620   9.773  -3.116  1.00113.88           C
ATOM   1963  OH  TYR B 249      28.171   8.451  -3.324  1.00113.88           O
ATOM   1964  C   TYR B 249      29.780  13.283  -0.089  1.00113.88           C
ATOM   1965  O   TYR B 249      29.229  12.239   0.254  1.00113.88           O
ATOM   1966  N   LEU B 250      30.909  13.726   0.492  1.00 52.05           N
ATOM   1967  CA  LEU B 250      31.565  12.969   1.524  1.00 52.05           C
ATOM   1968  CB  LEU B 250      32.864  13.616   2.025  1.00 52.05           C
ATOM   1969  CG  LEU B 250      33.994  13.637   0.983  1.00 52.05           C
ATOM   1970  CD1 LEU B 250      35.260  14.299   1.551  1.00 52.05           C
ATOM   1971  CD2 LEU B 250      34.263  12.229   0.425  1.00 52.05           C
ATOM   1972  C   LEU B 250      30.656  12.866   2.706  1.00 52.05           C
ATOM   1973  O   LEU B 250      30.643  11.854   3.407  1.00 52.05           O
ATOM   1974  N   MET B 251      29.886  13.932   2.976  1.00 52.93           N
ATOM   1975  CA  MET B 251      29.029  13.928   4.126  1.00 52.93           C
ATOM   1976  CB  MET B 251      28.290  15.264   4.300  1.00 52.93           C
ATOM   1977  CG  MET B 251      29.232  16.415   4.660  1.00 52.93           C
ATOM   1978  SD  MET B 251      28.484  18.071   4.578  1.00 52.93           S
ATOM   1979  CE  MET B 251      27.337  17.826   5.964  1.00 52.93           C
ATOM   1980  C   MET B 251      28.011  12.836   3.991  1.00 52.93           C
ATOM   1981  O   MET B 251      27.756  12.092   4.936  1.00 52.93           O
ATOM   1982  N   MET B 252      27.412  12.694   2.798  1.00 62.84           N
ATOM   1983  CA  MET B 252      26.385  11.711   2.593  1.00 62.84           C
ATOM   1984  CB  MET B 252      25.801  11.792   1.172  1.00 62.84           C
ATOM   1985  CG  MET B 252      25.204  13.160   0.839  1.00 62.84           C
ATOM   1986  SD  MET B 252      24.849  13.434  -0.923  1.00 62.84           S
ATOM   1987  CE  MET B 252      23.401  12.343  -0.978  1.00 62.84           C
ATOM   1988  C   MET B 252      26.970  10.338   2.733  1.00 62.84           C
ATOM   1989  O   MET B 252      26.325   9.432   3.258  1.00 62.84           O
ATOM   1990  N   ARG B 253      28.201  10.131   2.230  1.00 79.38           N
ATOM   1991  CA  ARG B 253      28.791   8.825   2.295  1.00 79.38           C
ATOM   1992  CB  ARG B 253      30.156   8.749   1.587  1.00 79.38           C
ATOM   1993  CG  ARG B 253      30.680   7.318   1.454  1.00 79.38           C
ATOM   1994  CD  ARG B 253      32.039   7.211   0.760  1.00 79.38           C
ATOM   1995  NE  ARG B 253      32.377   5.762   0.688  1.00 79.38           N
ATOM   1996  CZ  ARG B 253      33.674   5.367   0.539  1.00 79.38           C
ATOM   1997  NH1 ARG B 253      34.669   6.300   0.473  1.00 79.38           N
ATOM   1998  NH2 ARG B 253      33.976   4.038   0.464  1.00 79.38           N
ATOM   1999  C   ARG B 253      28.995   8.461   3.733  1.00 79.38           C
ATOM   2000  O   ARG B 253      28.674   7.351   4.156  1.00 79.38           O
ATOM   2001  N   GLU B 254      29.516   9.410   4.534  1.00 85.83           N
ATOM   2002  CA  GLU B 254      29.781   9.155   5.923  1.00 85.83           C
ATOM   2003  CB  GLU B 254      30.427  10.364   6.631  1.00 85.83           C
ATOM   2004  CG  GLU B 254      30.619  10.186   8.140  1.00 85.83           C
ATOM   2005  CD  GLU B 254      31.791   9.244   8.382  1.00 85.83           C
ATOM   2006  OE1 GLU B 254      32.547   8.967   7.413  1.00 85.83           O
ATOM   2007  OE2 GLU B 254      31.948   8.792   9.548  1.00 85.83           O
ATOM   2008  C   GLU B 254      28.494   8.851   6.626  1.00 85.83           C
ATOM   2009  O   GLU B 254      28.414   7.913   7.418  1.00 85.83           O
ATOM   2010  N   LEU B 255      27.437   9.625   6.327  1.00 59.44           N
ATOM   2011  CA  LEU B 255      26.198   9.490   7.040  1.00 59.44           C
ATOM   2012  CB  LEU B 255      25.158  10.516   6.553  1.00 59.44           C
ATOM   2013  CG  LEU B 255      23.801  10.447   7.273  1.00 59.44           C
ATOM   2014  CD1 LEU B 255      23.948  10.795   8.762  1.00 59.44           C
ATOM   2015  CD2 LEU B 255      22.750  11.319   6.565  1.00 59.44           C
ATOM   2016  C   LEU B 255      25.616   8.118   6.867  1.00 59.44           C
ATOM   2017  O   LEU B 255      25.329   7.432   7.847  1.00 59.44           O
ATOM   2018  N   VAL B 256      25.438   7.664   5.614  1.00113.59           N
ATOM   2019  CA  VAL B 256      24.820   6.387   5.401  1.00113.59           C
ATOM   2020  CB  VAL B 256      24.378   6.195   3.975  1.00113.59           C
ATOM   2021  CG1 VAL B 256      25.531   6.554   3.026  1.00113.59           C
ATOM   2022  CG2 VAL B 256      23.865   4.753   3.818  1.00113.59           C
ATOM   2023  C   VAL B 256      25.714   5.263   5.825  1.00113.59           C
ATOM   2024  O   VAL B 256      25.245   4.269   6.379  1.00113.59           O
ATOM   2025  N   LYS B 257      27.023   5.350   5.531  1.00115.63           N
ATOM   2026  CA  LYS B 257      27.875   4.259   5.899  1.00115.63           C
ATOM   2027  CB  LYS B 257      29.270   4.378   5.257  1.00115.63           C
ATOM   2028  CG  LYS B 257      30.073   3.075   5.254  1.00115.63           C
ATOM   2029  CD  LYS B 257      31.272   3.115   4.302  1.00115.63           C
ATOM   2030  CE  LYS B 257      32.023   1.787   4.194  1.00115.63           C
ATOM   2031  NZ  LYS B 257      31.310   0.878   3.268  1.00115.63           N
ATOM   2032  C   LYS B 257      28.050   4.184   7.393  1.00115.63           C
ATOM   2033  O   LYS B 257      27.802   3.139   7.990  1.00115.63           O
ATOM   2034  N   ASN B 258      28.536   5.288   8.009  1.00 93.86           N
ATOM   2035  CA  ASN B 258      28.873   5.388   9.413  1.00 93.86           C
ATOM   2036  CB  ASN B 258      30.085   6.300   9.657  1.00 93.86           C
ATOM   2037  CG  ASN B 258      31.315   5.527   9.218  1.00 93.86           C
ATOM   2038  OD1 ASN B 258      31.305   4.298   9.186  1.00 93.86           O
ATOM   2039  ND2 ASN B 258      32.409   6.257   8.877  1.00 93.86           N
ATOM   2040  C   ASN B 258      27.793   5.778  10.400  1.00 93.86           C
ATOM   2041  O   ASN B 258      27.800   5.286  11.527  1.00 93.86           O
ATOM   2042  N   GLY B 259      26.873   6.708  10.061  1.00 50.71           N
ATOM   2043  CA  GLY B 259      25.887   7.119  11.033  1.00 50.71           C
ATOM   2044  C   GLY B 259      25.845   8.624  11.094  1.00 50.71           C
ATOM   2045  O   GLY B 259      26.565   9.305  10.365  1.00 50.71           O
ATOM   2046  N   PRO B 260      25.033   9.160  11.988  1.00 82.89           N
ATOM   2047  CA  PRO B 260      24.894  10.586  12.123  1.00 82.89           C
ATOM   2048  CD  PRO B 260      23.857   8.453  12.473  1.00 82.89           C
ATOM   2049  CB  PRO B 260      23.752  10.801  13.110  1.00 82.89           C
ATOM   2050  CG  PRO B 260      22.872   9.553  12.915  1.00 82.89           C
ATOM   2051  C   PRO B 260      26.202  11.175  12.535  1.00 82.89           C
ATOM   2052  O   PRO B 260      26.984  10.509  13.210  1.00 82.89           O
ATOM   2053  N   ILE B 261      26.450  12.429  12.129  1.00181.65           N
ATOM   2054  CA  ILE B 261      27.728  13.050  12.278  1.00181.65           C
ATOM   2055  CB  ILE B 261      28.354  12.926  10.898  1.00181.65           C
ATOM   2056  CG1 ILE B 261      29.749  13.515  10.704  1.00181.65           C
ATOM   2057  CG2 ILE B 261      27.318  13.450   9.890  1.00181.65           C
ATOM   2058  CD1 ILE B 261      29.747  15.028  10.553  1.00181.65           C
ATOM   2059  C   ILE B 261      27.496  14.467  12.736  1.00181.65           C
ATOM   2060  O   ILE B 261      26.454  15.055  12.444  1.00181.65           O
ATOM   2061  N   SER B 262      28.438  15.031  13.529  1.00 86.07           N
ATOM   2062  CA  SER B 262      28.287  16.375  14.033  1.00 86.07           C
ATOM   2063  CB  SER B 262      29.204  16.669  15.235  1.00 86.07           C
ATOM   2064  OG  SER B 262      29.016  18.003  15.686  1.00 86.07           O
ATOM   2065  C   SER B 262      28.625  17.366  12.948  1.00 86.07           C
ATOM   2066  O   SER B 262      29.583  17.191  12.196  1.00 86.07           O
ATOM   2067  N   ILE B 263      27.836  18.459  12.853  1.00130.22           N
ATOM   2068  CA  ILE B 263      28.060  19.472  11.854  1.00130.22           C
ATOM   2069  CB  ILE B 263      27.068  19.383  10.720  1.00130.22           C
ATOM   2070  CG1 ILE B 263      27.206  18.023  10.018  1.00130.22           C
ATOM   2071  CG2 ILE B 263      27.253  20.570   9.759  1.00130.22           C
ATOM   2072  CD1 ILE B 263      26.082  17.730   9.025  1.00130.22           C
ATOM   2073  C   ILE B 263      27.884  20.800  12.536  1.00130.22           C
ATOM   2074  O   ILE B 263      27.310  20.866  13.621  1.00130.22           O
ATOM   2075  N   SER B 264      28.424  21.892  11.947  1.00 86.29           N
ATOM   2076  CA  SER B 264      28.241  23.203  12.509  1.00 86.29           C
ATOM   2077  CB  SER B 264      29.526  23.797  13.113  1.00 86.29           C
ATOM   2078  OG  SER B 264      29.971  22.999  14.200  1.00 86.29           O
ATOM   2079  C   SER B 264      27.822  24.114  11.393  1.00 86.29           C
ATOM   2080  O   SER B 264      28.146  23.870  10.231  1.00 86.29           O
ATOM   2081  N   PHE B 265      27.058  25.181  11.718  1.00183.82           N
ATOM   2082  CA  PHE B 265      26.642  26.116  10.709  1.00183.82           C
ATOM   2083  CB  PHE B 265      25.380  25.689   9.927  1.00183.82           C
ATOM   2084  CG  PHE B 265      24.169  25.704  10.799  1.00183.82           C
ATOM   2085  CD1 PHE B 265      23.830  24.610  11.561  1.00183.82           C
ATOM   2086  CD2 PHE B 265      23.363  26.819  10.849  1.00183.82           C
ATOM   2087  CE1 PHE B 265      22.708  24.630  12.358  1.00183.82           C
ATOM   2088  CE2 PHE B 265      22.239  26.844  11.644  1.00183.82           C
ATOM   2089  CZ  PHE B 265      21.910  25.748  12.403  1.00183.82           C
ATOM   2090  C   PHE B 265      26.397  27.440  11.365  1.00183.82           C
ATOM   2091  O   PHE B 265      26.465  27.568  12.587  1.00183.82           O
ATOM   2092  N   GLU B 266      26.132  28.483  10.552  1.00130.04           N
ATOM   2093  CA  GLU B 266      25.920  29.786  11.116  1.00130.04           C
ATOM   2094  CB  GLU B 266      26.499  30.929  10.263  1.00130.04           C
ATOM   2095  CG  GLU B 266      26.330  32.313  10.896  1.00130.04           C
ATOM   2096  CD  GLU B 266      27.304  32.446  12.057  1.00130.04           C
ATOM   2097  OE1 GLU B 266      28.030  31.458  12.342  1.00130.04           O
ATOM   2098  OE2 GLU B 266      27.334  33.544  12.675  1.00130.04           O
ATOM   2099  C   GLU B 266      24.450  30.025  11.252  1.00130.04           C
ATOM   2100  O   GLU B 266      23.711  30.054  10.270  1.00130.04           O
ATOM   2101  N   VAL B 267      23.995  30.199  12.508  1.00 71.82           N
ATOM   2102  CA  VAL B 267      22.613  30.462  12.774  1.00 71.82           C
ATOM   2103  CB  VAL B 267      22.182  30.081  14.163  1.00 71.82           C
ATOM   2104  CG1 VAL B 267      20.749  30.588  14.391  1.00 71.82           C
ATOM   2105  CG2 VAL B 267      22.322  28.558  14.325  1.00 71.82           C
ATOM   2106  C   VAL B 267      22.394  31.928  12.626  1.00 71.82           C
ATOM   2107  O   VAL B 267      23.214  32.740  13.051  1.00 71.82           O
ATOM   2108  N   TYR B 268      21.261  32.299  12.004  1.00159.82           N
ATOM   2109  CA  TYR B 268      20.914  33.677  11.829  1.00159.82           C
ATOM   2110  CB  TYR B 268      20.913  34.158  10.371  1.00159.82           C
ATOM   2111  CG  TYR B 268      22.323  34.444   9.981  1.00159.82           C
ATOM   2112  CD1 TYR B 268      23.153  33.459   9.500  1.00159.82           C
ATOM   2113  CD2 TYR B 268      22.822  35.718  10.118  1.00159.82           C
ATOM   2114  CE1 TYR B 268      24.448  33.746   9.141  1.00159.82           C
ATOM   2115  CE2 TYR B 268      24.116  36.012   9.762  1.00159.82           C
ATOM   2116  CZ  TYR B 268      24.931  35.025   9.268  1.00159.82           C
ATOM   2117  OH  TYR B 268      26.260  35.324   8.902  1.00159.82           O
ATOM   2118  C   TYR B 268      19.545  33.865  12.398  1.00159.82           C
ATOM   2119  O   TYR B 268      18.847  32.898  12.697  1.00159.82           O
ATOM   2120  N   GLY B 269      19.130  35.136  12.559  1.00 27.64           N
ATOM   2121  CA  GLY B 269      17.899  35.473  13.214  1.00 27.64           C
ATOM   2122  C   GLY B 269      16.741  34.836  12.513  1.00 27.64           C
ATOM   2123  O   GLY B 269      15.799  34.380  13.158  1.00 27.64           O
ATOM   2124  N   ASP B 270      16.774  34.783  11.172  1.00 57.76           N
ATOM   2125  CA  ASP B 270      15.669  34.230  10.447  1.00 57.76           C
ATOM   2126  CB  ASP B 270      15.834  34.329   8.913  1.00 57.76           C
ATOM   2127  CG  ASP B 270      17.089  33.601   8.444  1.00 57.76           C
ATOM   2128  OD1 ASP B 270      17.975  33.315   9.291  1.00 57.76           O
ATOM   2129  OD2 ASP B 270      17.182  33.333   7.216  1.00 57.76           O
ATOM   2130  C   ASP B 270      15.500  32.799  10.853  1.00 57.76           C
ATOM   2131  O   ASP B 270      14.386  32.279  10.876  1.00 57.76           O
ATOM   2132  N   PHE B 271      16.615  32.129  11.188  1.00123.24           N
ATOM   2133  CA  PHE B 271      16.631  30.749  11.578  1.00123.24           C
ATOM   2134  CB  PHE B 271      18.070  30.210  11.721  1.00123.24           C
ATOM   2135  CG  PHE B 271      18.049  28.729  11.921  1.00123.24           C
ATOM   2136  CD1 PHE B 271      17.992  27.878  10.840  1.00123.24           C
ATOM   2137  CD2 PHE B 271      18.086  28.185  13.184  1.00123.24           C
ATOM   2138  CE1 PHE B 271      17.976  26.513  11.013  1.00123.24           C
ATOM   2139  CE2 PHE B 271      18.071  26.821  13.363  1.00123.24           C
ATOM   2140  CZ  PHE B 271      18.015  25.980  12.278  1.00123.24           C
ATOM   2141  C   PHE B 271      15.908  30.591  12.885  1.00123.24           C
ATOM   2142  O   PHE B 271      15.227  29.592  13.107  1.00123.24           O
ATOM   2143  N   LYS B 272      16.018  31.583  13.790  1.00 50.02           N
ATOM   2144  CA  LYS B 272      15.435  31.438  15.097  1.00 50.02           C
ATOM   2145  CB  LYS B 272      15.611  32.680  15.987  1.00 50.02           C
ATOM   2146  CG  LYS B 272      17.046  32.888  16.473  1.00 50.02           C
ATOM   2147  CD  LYS B 272      17.276  34.244  17.143  1.00 50.02           C
ATOM   2148  CE  LYS B 272      18.689  34.418  17.702  1.00 50.02           C
ATOM   2149  NZ  LYS B 272      18.825  35.752  18.330  1.00 50.02           N
ATOM   2150  C   LYS B 272      13.958  31.172  14.986  1.00 50.02           C
ATOM   2151  O   LYS B 272      13.421  30.329  15.701  1.00 50.02           O
ATOM   2152  N   HIS B 273      13.271  31.890  14.084  1.00150.12           N
ATOM   2153  CA  HIS B 273      11.851  31.823  13.862  1.00150.12           C
ATOM   2154  ND1 HIS B 273      12.518  35.048  13.983  0.00150.12           N
ATOM   2155  CG  HIS B 273      11.379  34.291  13.826  0.00150.12           C
ATOM   2156  CB  HIS B 273      11.318  33.012  13.048  1.00150.12           C
ATOM   2157  NE2 HIS B 273      10.903  36.089  15.103  0.00150.12           N
ATOM   2158  CD2 HIS B 273      10.402  34.941  14.516  0.00150.12           C
ATOM   2159  CE1 HIS B 273      12.178  36.110  14.756  0.00150.12           C
ATOM   2160  C   HIS B 273      11.421  30.564  13.164  1.00150.12           C
ATOM   2161  O   HIS B 273      10.228  30.291  13.102  1.00150.12           O
ATOM   2162  N   TYR B 274      12.348  29.806  12.555  1.00119.91           N
ATOM   2163  CA  TYR B 274      12.029  28.662  11.731  1.00119.91           C
ATOM   2164  CB  TYR B 274      13.309  27.867  11.391  1.00119.91           C
ATOM   2165  CG  TYR B 274      13.010  26.532  10.795  1.00119.91           C
ATOM   2166  CD1 TYR B 274      12.804  25.443  11.612  1.00119.91           C
ATOM   2167  CD2 TYR B 274      12.955  26.357   9.431  1.00119.91           C
ATOM   2168  CE1 TYR B 274      12.540  24.202  11.082  1.00119.91           C
ATOM   2169  CE2 TYR B 274      12.692  25.117   8.895  1.00119.91           C
ATOM   2170  CZ  TYR B 274      12.483  24.036   9.719  1.00119.91           C
ATOM   2171  OH  TYR B 274      12.214  22.763   9.171  1.00119.91           O
ATOM   2172  C   TYR B 274      11.026  27.744  12.373  1.00119.91           C
ATOM   2173  O   TYR B 274      11.236  27.246  13.478  1.00119.91           O
ATOM   2174  N   LYS B 275       9.834  27.622  11.735  1.00119.41           N
ATOM   2175  CA  LYS B 275       8.803  26.678  12.089  1.00119.41           C
ATOM   2176  CB  LYS B 275       7.387  27.163  11.736  1.00119.41           C
ATOM   2177  CG  LYS B 275       6.877  28.297  12.626  1.00119.41           C
ATOM   2178  CD  LYS B 275       7.600  29.627  12.412  1.00119.41           C
ATOM   2179  CE  LYS B 275       7.072  30.749  13.307  1.00119.41           C
ATOM   2180  NZ  LYS B 275       7.788  32.011  13.017  0.00119.41           N
ATOM   2181  C   LYS B 275       8.965  25.344  11.418  1.00119.41           C
ATOM   2182  O   LYS B 275       8.909  24.299  12.065  1.00119.41           O
ATOM   2183  N   GLY B 276       9.173  25.353  10.079  1.00 35.59           N
ATOM   2184  CA  GLY B 276       9.207  24.118   9.343  1.00 35.59           C
ATOM   2185  C   GLY B 276       9.594  24.405   7.922  1.00 35.59           C
ATOM   2186  O   GLY B 276       9.754  25.557   7.523  1.00 35.59           O
ATOM   2187  N   GLY B 277       9.734  23.337   7.108  1.00 24.07           N
ATOM   2188  CA  GLY B 277      10.109  23.509   5.734  1.00 24.07           C
ATOM   2189  C   GLY B 277      11.594  23.362   5.595  1.00 24.07           C
ATOM   2190  O   GLY B 277      12.277  22.872   6.493  1.00 24.07           O
ATOM   2191  N   ILE B 278      12.128  23.770   4.424  1.00 49.36           N
ATOM   2192  CA  ILE B 278      13.537  23.653   4.178  1.00 49.36           C
ATOM   2193  CB  ILE B 278      13.848  23.126   2.807  1.00 49.36           C
ATOM   2194  CG1 ILE B 278      13.264  21.713   2.642  1.00 49.36           C
ATOM   2195  CG2 ILE B 278      15.370  23.194   2.596  1.00 49.36           C
ATOM   2196  CD1 ILE B 278      13.264  21.209   1.198  1.00 49.36           C
ATOM   2197  C   ILE B 278      14.117  25.029   4.286  1.00 49.36           C
ATOM   2198  O   ILE B 278      13.866  25.892   3.448  1.00 49.36           O
ATOM   2199  N   TYR B 279      14.944  25.240   5.328  1.00190.72           N
ATOM   2200  CA  TYR B 279      15.526  26.509   5.673  1.00190.72           C
ATOM   2201  CB  TYR B 279      16.141  26.514   7.084  1.00190.72           C
ATOM   2202  CG  TYR B 279      16.930  27.764   7.294  1.00190.72           C
ATOM   2203  CD1 TYR B 279      16.342  28.899   7.806  1.00190.72           C
ATOM   2204  CD2 TYR B 279      18.269  27.799   6.976  1.00190.72           C
ATOM   2205  CE1 TYR B 279      17.080  30.045   8.003  1.00190.72           C
ATOM   2206  CE2 TYR B 279      19.011  28.941   7.171  1.00190.72           C
ATOM   2207  CZ  TYR B 279      18.417  30.067   7.686  1.00190.72           C
ATOM   2208  OH  TYR B 279      19.176  31.240   7.888  1.00190.72           O
ATOM   2209  C   TYR B 279      16.587  26.920   4.699  1.00190.72           C
ATOM   2210  O   TYR B 279      17.341  26.091   4.192  1.00190.72           O
ATOM   2211  N   GLN B 280      16.626  28.239   4.391  1.00 97.67           N
ATOM   2212  CA  GLN B 280      17.614  28.764   3.490  1.00 97.67           C
ATOM   2213  CB  GLN B 280      17.193  28.664   2.014  1.00 97.67           C
ATOM   2214  CG  GLN B 280      18.234  29.220   1.037  1.00 97.67           C
ATOM   2215  CD  GLN B 280      17.676  29.103  -0.376  1.00 97.67           C
ATOM   2216  OE1 GLN B 280      18.367  29.384  -1.354  1.00 97.67           O
ATOM   2217  NE2 GLN B 280      16.390  28.673  -0.489  1.00 97.67           N
ATOM   2218  C   GLN B 280      17.849  30.231   3.755  1.00 97.67           C
ATOM   2219  O   GLN B 280      17.024  30.924   4.348  1.00 97.67           O
ATOM   2220  N   HIS B 281      19.041  30.703   3.321  1.00240.68           N
ATOM   2221  CA  HIS B 281      19.497  32.072   3.226  1.00240.68           C
ATOM   2222  ND1 HIS B 281      17.206  34.348   3.937  0.00240.68           N
ATOM   2223  CG  HIS B 281      17.317  33.385   2.960  0.00240.68           C
ATOM   2224  CB  HIS B 281      18.619  32.976   2.335  1.00240.68           C
ATOM   2225  NE2 HIS B 281      15.145  33.628   3.517  0.00240.68           N
ATOM   2226  CD2 HIS B 281      16.050  32.955   2.714  0.00240.68           C
ATOM   2227  CE1 HIS B 281      15.885  34.454   4.232  0.00240.68           C
ATOM   2228  C   HIS B 281      19.730  32.792   4.509  1.00240.68           C
ATOM   2229  O   HIS B 281      19.276  32.369   5.572  1.00240.68           O
ATOM   2230  N   THR B 282      20.548  33.876   4.381  1.00196.37           N
ATOM   2231  CA  THR B 282      20.893  34.852   5.382  1.00196.37           C
ATOM   2232  CB  THR B 282      20.723  34.323   6.768  1.00196.37           C
ATOM   2233  OG1 THR B 282      20.865  35.340   7.741  1.00196.37           O
ATOM   2234  CG2 THR B 282      21.741  33.192   6.950  1.00196.37           C
ATOM   2235  C   THR B 282      22.345  35.208   5.186  1.00196.37           C
ATOM   2236  O   THR B 282      22.993  34.749   4.247  1.00196.37           O
ATOM   2237  N   GLY B 283      22.869  36.100   6.053  1.00 57.79           N
ATOM   2238  CA  GLY B 283      24.269  36.420   6.172  1.00 57.79           C
ATOM   2239  C   GLY B 283      24.918  36.785   4.877  1.00 57.79           C
ATOM   2240  O   GLY B 283      24.422  37.578   4.077  1.00 57.79           O
ATOM   2241  N   LEU B 284      26.133  36.227   4.708  1.00148.56           N
ATOM   2242  CA  LEU B 284      26.975  36.438   3.572  1.00148.56           C
ATOM   2243  CB  LEU B 284      27.304  37.927   3.344  1.00148.56           C
ATOM   2244  CG  LEU B 284      27.983  38.255   1.996  0.00148.56           C
ATOM   2245  CD1 LEU B 284      28.267  39.759   1.878  0.00148.56           C
ATOM   2246  CD2 LEU B 284      29.229  37.395   1.732  0.00148.56           C
ATOM   2247  C   LEU B 284      28.233  35.726   3.945  1.00148.56           C
ATOM   2248  O   LEU B 284      28.390  34.528   3.718  1.00148.56           O
ATOM   2249  N   GLY B 285      29.178  36.474   4.536  1.00 25.97           N
ATOM   2250  CA  GLY B 285      30.402  35.885   4.980  1.00 25.97           C
ATOM   2251  C   GLY B 285      30.470  36.104   6.482  1.00 25.97           C
ATOM   2252  O   GLY B 285      31.605  36.241   7.013  1.00 25.97           O
ATOM   2253  OXT GLY B 285      29.384  36.142   7.119  1.00 25.97           O
TER    2254      GLY B 285
ATOM   2255  N   ASP C 286      43.376  29.797  -2.918  1.00134.95           N
ATOM   2256  CA  ASP C 286      44.360  30.823  -3.335  1.00134.95           C
ATOM   2257  CB  ASP C 286      43.764  32.244  -3.305  1.00134.95           C
ATOM   2258  CG  ASP C 286      42.940  32.460  -4.571  0.00134.95           C
ATOM   2259  OD1 ASP C 286      41.964  31.695  -4.786  0.00134.95           O
ATOM   2260  OD2 ASP C 286      43.291  33.390  -5.347  0.00134.95           O
ATOM   2261  C   ASP C 286      45.441  30.747  -2.341  1.00134.95           C
ATOM   2262  O   ASP C 286      46.612  30.548  -2.635  1.00134.95           O
ATOM   2263  N   SER C 287      45.091  30.978  -1.090  1.00158.83           N
ATOM   2264  CA  SER C 287      45.963  30.386  -0.155  1.00158.83           C
ATOM   2265  CB  SER C 287      46.435  31.371   0.933  1.00158.83           C
ATOM   2266  OG  SER C 287      47.286  30.731   1.873  1.00158.83           O
ATOM   2267  C   SER C 287      44.999  29.462   0.491  1.00158.83           C
ATOM   2268  O   SER C 287      43.964  29.941   0.954  1.00158.83           O
ATOM   2269  N   TYR C 288      45.281  28.141   0.497  1.00171.32           N
ATOM   2270  CA  TYR C 288      44.351  27.231   1.088  1.00171.32           C
ATOM   2271  CB  TYR C 288      44.894  25.780   1.029  1.00171.32           C
ATOM   2272  CG  TYR C 288      43.911  24.801   1.572  1.00171.32           C
ATOM   2273  CD1 TYR C 288      42.818  24.475   0.810  1.00171.32           C
ATOM   2274  CD2 TYR C 288      44.062  24.219   2.814  1.00171.32           C
ATOM   2275  CE1 TYR C 288      41.885  23.581   1.265  1.00171.32           C
ATOM   2276  CE2 TYR C 288      43.125  23.317   3.275  1.00171.32           C
ATOM   2277  CZ  TYR C 288      42.035  22.999   2.494  1.00171.32           C
ATOM   2278  OH  TYR C 288      41.054  22.086   2.923  1.00171.32           O
ATOM   2279  C   TYR C 288      44.213  27.719   2.488  1.00171.32           C
ATOM   2280  O   TYR C 288      45.195  27.838   3.214  1.00171.32           O
ATOM   2281  N   ASN C 289      42.984  28.128   2.852  1.00159.54           N
ATOM   2282  CA  ASN C 289      42.783  28.671   4.154  1.00159.54           C
ATOM   2283  CB  ASN C 289      42.984  30.199   4.103  1.00159.54           C
ATOM   2284  CG  ASN C 289      43.516  30.734   5.419  1.00159.54           C
ATOM   2285  OD1 ASN C 289      43.089  31.790   5.877  1.00159.54           O
ATOM   2286  ND2 ASN C 289      44.509  30.030   6.017  1.00159.54           N
ATOM   2287  C   ASN C 289      41.349  28.350   4.455  1.00159.54           C
ATOM   2288  O   ASN C 289      40.461  29.150   4.162  1.00159.54           O
ATOM   2289  N   PRO C 290      41.072  27.197   4.998  1.00112.89           N
ATOM   2290  CA  PRO C 290      39.730  26.781   5.298  1.00112.89           C
ATOM   2291  CD  PRO C 290      42.036  26.120   5.119  1.00112.89           C
ATOM   2292  CB  PRO C 290      39.808  25.275   5.530  1.00112.89           C
ATOM   2293  CG  PRO C 290      41.284  25.031   5.898  1.00112.89           C
ATOM   2294  C   PRO C 290      39.233  27.502   6.496  1.00112.89           C
ATOM   2295  O   PRO C 290      39.937  27.508   7.504  1.00112.89           O
ATOM   2296  N   TRP C 291      38.021  28.073   6.422  1.00166.60           N
ATOM   2297  CA  TRP C 291      37.496  28.776   7.541  1.00166.60           C
ATOM   2298  CB  TRP C 291      38.516  29.826   7.996  1.00166.60           C
ATOM   2299  CG  TRP C 291      38.115  30.891   8.970  1.00166.60           C
ATOM   2300  CD2 TRP C 291      38.513  32.241   8.726  1.00166.60           C
ATOM   2301  CD1 TRP C 291      37.501  30.875  10.188  1.00166.60           C
ATOM   2302  NE1 TRP C 291      37.490  32.146  10.715  1.00166.60           N
ATOM   2303  CE2 TRP C 291      38.117  32.996   9.825  1.00166.60           C
ATOM   2304  CE3 TRP C 291      39.182  32.792   7.674  1.00166.60           C
ATOM   2305  CZ2 TRP C 291      38.385  34.332   9.886  1.00166.60           C
ATOM   2306  CZ3 TRP C 291      39.433  34.144   7.725  1.00166.60           C
ATOM   2307  CH2 TRP C 291      39.040  34.897   8.813  1.00166.60           C
ATOM   2308  C   TRP C 291      36.194  29.360   7.106  1.00166.60           C
ATOM   2309  O   TRP C 291      36.122  30.164   6.176  1.00166.60           O
ATOM   2310  N   GLN C 292      35.115  28.924   7.777  1.00101.65           N
ATOM   2311  CA  GLN C 292      33.801  29.409   7.489  1.00101.65           C
ATOM   2312  CB  GLN C 292      32.902  28.367   6.799  1.00101.65           C
ATOM   2313  CG  GLN C 292      33.258  28.094   5.337  1.00101.65           C
ATOM   2314  CD  GLN C 292      32.394  29.003   4.473  1.00101.65           C
ATOM   2315  OE1 GLN C 292      31.292  28.632   4.073  1.00101.65           O
ATOM   2316  NE2 GLN C 292      32.900  30.233   4.186  1.00101.65           N
ATOM   2317  C   GLN C 292      33.209  29.671   8.823  1.00101.65           C
ATOM   2318  O   GLN C 292      33.240  28.809   9.699  1.00101.65           O
ATOM   2319  N   ILE C 293      32.635  30.868   9.007  1.00115.00           N
ATOM   2320  CA  ILE C 293      32.126  31.225  10.295  1.00115.00           C
ATOM   2321  CB  ILE C 293      31.736  32.670  10.388  1.00115.00           C
ATOM   2322  CG1 ILE C 293      30.591  32.986   9.411  1.00115.00           C
ATOM   2323  CG2 ILE C 293      33.001  33.509  10.145  1.00115.00           C
ATOM   2324  CD1 ILE C 293      29.965  34.363   9.629  1.00115.00           C
ATOM   2325  C   ILE C 293      30.930  30.386  10.627  1.00115.00           C
ATOM   2326  O   ILE C 293      30.006  30.231   9.829  1.00115.00           O
ATOM   2327  N   THR C 294      30.948  29.798  11.841  1.00 69.80           N
ATOM   2328  CA  THR C 294      29.863  28.990  12.323  1.00 69.80           C
ATOM   2329  CB  THR C 294      30.204  27.528  12.370  1.00 69.80           C
ATOM   2330  OG1 THR C 294      31.302  27.309  13.244  1.00 69.80           O
ATOM   2331  CG2 THR C 294      30.560  27.055  10.952  1.00 69.80           C
ATOM   2332  C   THR C 294      29.601  29.422  13.736  1.00 69.80           C
ATOM   2333  O   THR C 294      30.407  30.145  14.321  1.00 69.80           O
ATOM   2334  N   ASN C 295      28.438  29.045  14.314  1.00133.75           N
ATOM   2335  CA  ASN C 295      28.219  29.420  15.684  1.00133.75           C
ATOM   2336  CB  ASN C 295      27.569  30.803  15.817  1.00133.75           C
ATOM   2337  CG  ASN C 295      26.204  30.744  15.154  1.00133.75           C
ATOM   2338  OD1 ASN C 295      25.990  29.996  14.200  1.00133.75           O
ATOM   2339  ND2 ASN C 295      25.252  31.559  15.672  1.00133.75           N
ATOM   2340  C   ASN C 295      27.312  28.429  16.361  1.00133.75           C
ATOM   2341  O   ASN C 295      26.900  28.651  17.499  1.00133.75           O
ATOM   2342  N   HIS C 296      26.977  27.298  15.702  1.00 95.67           N
ATOM   2343  CA  HIS C 296      26.075  26.379  16.343  1.00 95.67           C
ATOM   2344  ND1 HIS C 296      22.679  25.095  16.225  1.00 95.67           N
ATOM   2345  CG  HIS C 296      23.586  25.958  16.795  1.00 95.67           C
ATOM   2346  CB  HIS C 296      24.610  26.728  16.022  1.00 95.67           C
ATOM   2347  NE2 HIS C 296      22.277  25.087  18.411  1.00 95.67           N
ATOM   2348  CD2 HIS C 296      23.328  25.941  18.131  1.00 95.67           C
ATOM   2349  CE1 HIS C 296      21.920  24.604  17.235  1.00 95.67           C
ATOM   2350  C   HIS C 296      26.369  24.985  15.857  1.00 95.67           C
ATOM   2351  O   HIS C 296      26.429  24.739  14.655  1.00 95.67           O
ATOM   2352  N   ALA C 297      26.537  24.021  16.789  1.00 49.74           N
ATOM   2353  CA  ALA C 297      26.854  22.668  16.402  1.00 49.74           C
ATOM   2354  CB  ALA C 297      27.953  22.028  17.267  1.00 49.74           C
ATOM   2355  C   ALA C 297      25.621  21.823  16.551  1.00 49.74           C
ATOM   2356  O   ALA C 297      24.914  21.933  17.550  1.00 49.74           O
ATOM   2357  N   VAL C 298      25.351  20.931  15.563  1.00 69.57           N
ATOM   2358  CA  VAL C 298      24.174  20.097  15.553  1.00 69.57           C
ATOM   2359  CB  VAL C 298      23.060  20.669  14.720  1.00 69.57           C
ATOM   2360  CG1 VAL C 298      22.559  21.961  15.393  1.00 69.57           C
ATOM   2361  CG2 VAL C 298      23.589  20.902  13.293  1.00 69.57           C
ATOM   2362  C   VAL C 298      24.508  18.728  14.995  1.00 69.57           C
ATOM   2363  O   VAL C 298      25.664  18.435  14.689  1.00 69.57           O
ATOM   2364  N   LEU C 299      23.484  17.840  14.890  1.00142.25           N
ATOM   2365  CA  LEU C 299      23.664  16.473  14.446  1.00142.25           C
ATOM   2366  CB  LEU C 299      23.235  15.487  15.555  1.00142.25           C
ATOM   2367  CG  LEU C 299      23.360  13.984  15.252  1.00142.25           C
ATOM   2368  CD1 LEU C 299      22.208  13.494  14.371  1.00142.25           C
ATOM   2369  CD2 LEU C 299      24.749  13.644  14.679  1.00142.25           C
ATOM   2370  C   LEU C 299      22.908  16.198  13.159  1.00142.25           C
ATOM   2371  O   LEU C 299      21.686  16.332  13.088  1.00142.25           O
ATOM   2372  N   LEU C 300      23.638  15.765  12.102  1.00 83.79           N
ATOM   2373  CA  LEU C 300      23.071  15.470  10.805  1.00 83.79           C
ATOM   2374  CB  LEU C 300      24.126  15.572   9.686  1.00 83.79           C
ATOM   2375  CG  LEU C 300      23.604  15.273   8.272  1.00 83.79           C
ATOM   2376  CD1 LEU C 300      22.593  16.341   7.818  1.00 83.79           C
ATOM   2377  CD2 LEU C 300      24.765  15.087   7.281  1.00 83.79           C
ATOM   2378  C   LEU C 300      22.576  14.048  10.835  1.00 83.79           C
ATOM   2379  O   LEU C 300      23.329  13.127  11.143  1.00 83.79           O
ATOM   2380  N   VAL C 301      21.242  13.865  10.699  1.00122.13           N
ATOM   2381  CA  VAL C 301      20.547  12.600  10.681  1.00122.13           C
ATOM   2382  CB  VAL C 301      19.274  12.660  11.468  1.00122.13           C
ATOM   2383  CG1 VAL C 301      19.642  12.966  12.929  1.00122.13           C
ATOM   2384  CG2 VAL C 301      18.332  13.694  10.830  1.00122.13           C
ATOM   2385  C   VAL C 301      20.226  12.006   9.330  1.00122.13           C
ATOM   2386  O   VAL C 301      20.017  10.795   9.240  1.00122.13           O
ATOM   2387  N   GLY C 302      20.063  12.823   8.262  1.00 47.92           N
ATOM   2388  CA  GLY C 302      19.630  12.231   7.015  1.00 47.92           C
ATOM   2389  C   GLY C 302      19.562  13.261   5.920  1.00 47.92           C
ATOM   2390  O   GLY C 302      19.972  14.405   6.101  1.00 47.92           O
ATOM   2391  N   TYR C 303      19.081  12.850   4.719  1.00 77.57           N
ATOM   2392  CA  TYR C 303      18.938  13.766   3.614  1.00 77.57           C
ATOM   2393  CB  TYR C 303      20.214  13.926   2.757  1.00 77.57           C
ATOM   2394  CG  TYR C 303      20.649  12.612   2.192  1.00 77.57           C
ATOM   2395  CD1 TYR C 303      20.107  12.132   1.021  1.00 77.57           C
ATOM   2396  CD2 TYR C 303      21.613  11.861   2.829  1.00 77.57           C
ATOM   2397  CE1 TYR C 303      20.517  10.925   0.503  1.00 77.57           C
ATOM   2398  CE2 TYR C 303      22.028  10.654   2.316  1.00 77.57           C
ATOM   2399  CZ  TYR C 303      21.479  10.182   1.149  1.00 77.57           C
ATOM   2400  OH  TYR C 303      21.901   8.944   0.618  1.00 77.57           O
ATOM   2401  C   TYR C 303      17.807  13.330   2.727  1.00 77.57           C
ATOM   2402  O   TYR C 303      17.362  12.185   2.781  1.00 77.57           O
ATOM   2403  N   GLY C 304      17.304  14.250   1.873  1.00 33.93           N
ATOM   2404  CA  GLY C 304      16.216  13.901   1.001  1.00 33.93           C
ATOM   2405  C   GLY C 304      16.057  14.976  -0.023  1.00 33.93           C
ATOM   2406  O   GLY C 304      16.871  15.893  -0.109  1.00 33.93           O
ATOM   2407  N   THR C 305      15.012  14.848  -0.867  1.00132.02           N
ATOM   2408  CA  THR C 305      14.711  15.847  -1.852  1.00132.02           C
ATOM   2409  CB  THR C 305      15.001  15.415  -3.255  1.00132.02           C
ATOM   2410  OG1 THR C 305      14.228  14.272  -3.574  1.00132.02           O
ATOM   2411  CG2 THR C 305      16.486  15.074  -3.379  1.00132.02           C
ATOM   2412  C   THR C 305      13.239  16.095  -1.789  1.00132.02           C
ATOM   2413  O   THR C 305      12.443  15.158  -1.731  1.00132.02           O
ATOM   2414  N   ASP C 306      12.830  17.378  -1.792  1.00 62.01           N
ATOM   2415  CA  ASP C 306      11.422  17.636  -1.756  1.00 62.01           C
ATOM   2416  CB  ASP C 306      11.076  19.111  -1.480  1.00 62.01           C
ATOM   2417  CG  ASP C 306       9.621  19.197  -1.035  1.00 62.01           C
ATOM   2418  OD1 ASP C 306       8.742  18.642  -1.745  1.00 62.01           O
ATOM   2419  OD2 ASP C 306       9.371  19.810   0.037  1.00 62.01           O
ATOM   2420  C   ASP C 306      10.896  17.240  -3.099  1.00 62.01           C
ATOM   2421  O   ASP C 306      11.428  17.645  -4.130  1.00 62.01           O
ATOM   2422  N   GLN C 307       9.834  16.415  -3.126  1.00136.86           N
ATOM   2423  CA  GLN C 307       9.319  15.960  -4.386  1.00136.86           C
ATOM   2424  CB  GLN C 307       8.168  14.951  -4.214  1.00136.86           C
ATOM   2425  CG  GLN C 307       7.356  14.709  -5.490  1.00136.86           C
ATOM   2426  CD  GLN C 307       8.282  14.218  -6.590  1.00136.86           C
ATOM   2427  OE1 GLN C 307       8.161  14.629  -7.744  1.00136.86           O
ATOM   2428  NE2 GLN C 307       9.226  13.308  -6.234  1.00136.86           N
ATOM   2429  C   GLN C 307       8.781  17.105  -5.183  1.00136.86           C
ATOM   2430  O   GLN C 307       9.132  17.274  -6.350  1.00136.86           O
ATOM   2431  N   LYS C 308       7.916  17.931  -4.570  1.00 76.59           N
ATOM   2432  CA  LYS C 308       7.306  18.997  -5.312  1.00 76.59           C
ATOM   2433  CB  LYS C 308       6.173  19.678  -4.523  1.00 76.59           C
ATOM   2434  CG  LYS C 308       4.958  18.770  -4.304  1.00 76.59           C
ATOM   2435  CD  LYS C 308       5.234  17.565  -3.401  1.00 76.59           C
ATOM   2436  CE  LYS C 308       4.014  16.665  -3.186  1.00 76.59           C
ATOM   2437  NZ  LYS C 308       4.382  15.501  -2.348  1.00 76.59           N
ATOM   2438  C   LYS C 308       8.313  20.043  -5.681  1.00 76.59           C
ATOM   2439  O   LYS C 308       8.441  20.412  -6.848  1.00 76.59           O
ATOM   2440  N   SER C 309       9.071  20.535  -4.683  1.00 90.32           N
ATOM   2441  CA  SER C 309      10.015  21.601  -4.879  1.00 90.32           C
ATOM   2442  CB  SER C 309      10.583  22.133  -3.552  1.00 90.32           C
ATOM   2443  OG  SER C 309       9.544  22.674  -2.752  1.00 90.32           O
ATOM   2444  C   SER C 309      11.187  21.133  -5.683  1.00 90.32           C
ATOM   2445  O   SER C 309      11.658  21.833  -6.577  1.00 90.32           O
ATOM   2446  N   GLY C 310      11.700  19.929  -5.380  1.00 24.89           N
ATOM   2447  CA  GLY C 310      12.847  19.430  -6.084  1.00 24.89           C
ATOM   2448  C   GLY C 310      14.092  19.913  -5.395  1.00 24.89           C
ATOM   2449  O   GLY C 310      15.201  19.702  -5.882  1.00 24.89           O
ATOM   2450  N   LYS C 311      13.948  20.563  -4.225  1.00 54.92           N
ATOM   2451  CA  LYS C 311      15.085  21.101  -3.524  1.00 54.92           C
ATOM   2452  CB  LYS C 311      14.691  22.307  -2.652  1.00 54.92           C
ATOM   2453  CG  LYS C 311      15.839  22.937  -1.869  1.00 54.92           C
ATOM   2454  CD  LYS C 311      15.443  24.253  -1.198  1.00 54.92           C
ATOM   2455  CE  LYS C 311      16.500  24.791  -0.234  1.00 54.92           C
ATOM   2456  NZ  LYS C 311      16.008  26.023   0.420  1.00 54.92           N
ATOM   2457  C   LYS C 311      15.646  20.044  -2.612  1.00 54.92           C
ATOM   2458  O   LYS C 311      14.908  19.390  -1.879  1.00 54.92           O
ATOM   2459  N   ASP C 312      16.985  19.847  -2.644  1.00 60.51           N
ATOM   2460  CA  ASP C 312      17.642  18.867  -1.813  1.00 60.51           C
ATOM   2461  CB  ASP C 312      19.062  18.520  -2.297  1.00 60.51           C
ATOM   2462  CG  ASP C 312      18.949  17.837  -3.652  1.00 60.51           C
ATOM   2463  OD1 ASP C 312      17.827  17.382  -3.995  1.00 60.51           O
ATOM   2464  OD2 ASP C 312      19.983  17.767  -4.368  1.00 60.51           O
ATOM   2465  C   ASP C 312      17.776  19.428  -0.429  1.00 60.51           C
ATOM   2466  O   ASP C 312      17.916  20.637  -0.255  1.00 60.51           O
ATOM   2467  N   TYR C 313      17.732  18.558   0.605  1.00 72.56           N
ATOM   2468  CA  TYR C 313      17.852  19.053   1.949  1.00 72.56           C
ATOM   2469  CB  TYR C 313      16.497  19.420   2.585  1.00 72.56           C
ATOM   2470  CG  TYR C 313      15.605  18.224   2.558  1.00 72.56           C
ATOM   2471  CD1 TYR C 313      15.693  17.254   3.529  1.00 72.56           C
ATOM   2472  CD2 TYR C 313      14.666  18.080   1.561  1.00 72.56           C
ATOM   2473  CE1 TYR C 313      14.865  16.156   3.501  1.00 72.56           C
ATOM   2474  CE2 TYR C 313      13.835  16.986   1.528  1.00 72.56           C
ATOM   2475  CZ  TYR C 313      13.934  16.020   2.500  1.00 72.56           C
ATOM   2476  OH  TYR C 313      13.083  14.895   2.471  1.00 72.56           O
ATOM   2477  C   TYR C 313      18.536  18.055   2.840  1.00 72.56           C
ATOM   2478  O   TYR C 313      18.689  16.883   2.498  1.00 72.56           O
ATOM   2479  N   TRP C 314      18.988  18.536   4.022  1.00 89.96           N
ATOM   2480  CA  TRP C 314      19.593  17.707   5.028  1.00 89.96           C
ATOM   2481  CB  TRP C 314      20.871  18.299   5.658  1.00 89.96           C
ATOM   2482  CG  TRP C 314      22.067  18.488   4.751  1.00 89.96           C
ATOM   2483  CD2 TRP C 314      22.913  17.424   4.284  1.00 89.96           C
ATOM   2484  CD1 TRP C 314      22.578  19.642   4.228  1.00 89.96           C
ATOM   2485  NE1 TRP C 314      23.697  19.366   3.479  1.00 89.96           N
ATOM   2486  CE2 TRP C 314      23.913  18.005   3.503  1.00 89.96           C
ATOM   2487  CE3 TRP C 314      22.863  16.076   4.493  1.00 89.96           C
ATOM   2488  CZ2 TRP C 314      24.881  17.240   2.915  1.00 89.96           C
ATOM   2489  CZ3 TRP C 314      23.839  15.308   3.898  1.00 89.96           C
ATOM   2490  CH2 TRP C 314      24.829  15.880   3.125  1.00 89.96           C
ATOM   2491  C   TRP C 314      18.595  17.675   6.147  1.00 89.96           C
ATOM   2492  O   TRP C 314      17.828  18.622   6.320  1.00 89.96           O
ATOM   2493  N   ILE C 315      18.553  16.572   6.925  1.00 97.85           N
ATOM   2494  CA  ILE C 315      17.660  16.517   8.052  1.00 97.85           C
ATOM   2495  CB  ILE C 315      16.912  15.218   8.206  1.00 97.85           C
ATOM   2496  CG1 ILE C 315      16.038  14.906   6.978  1.00 97.85           C
ATOM   2497  CG2 ILE C 315      16.096  15.298   9.505  1.00 97.85           C
ATOM   2498  CD1 ILE C 315      16.813  14.331   5.797  1.00 97.85           C
ATOM   2499  C   ILE C 315      18.544  16.635   9.247  1.00 97.85           C
ATOM   2500  O   ILE C 315      19.439  15.816   9.447  1.00 97.85           O
ATOM   2501  N   VAL C 316      18.333  17.674  10.092  1.00 54.18           N
ATOM   2502  CA  VAL C 316      19.221  17.900  11.198  1.00 54.18           C
ATOM   2503  CB  VAL C 316      19.979  19.189  11.069  1.00 54.18           C
ATOM   2504  CG1 VAL C 316      20.893  19.354  12.296  1.00 54.18           C
ATOM   2505  CG2 VAL C 316      20.721  19.201   9.712  1.00 54.18           C
ATOM   2506  C   VAL C 316      18.488  17.944  12.508  1.00 54.18           C
ATOM   2507  O   VAL C 316      17.364  18.428  12.595  1.00 54.18           O
ATOM   2508  N   LYS C 317      19.149  17.442  13.568  1.00129.20           N
ATOM   2509  CA  LYS C 317      18.592  17.367  14.896  1.00129.20           C
ATOM   2510  CB  LYS C 317      18.840  15.950  15.468  1.00129.20           C
ATOM   2511  CG  LYS C 317      18.302  15.581  16.852  1.00129.20           C
ATOM   2512  CD  LYS C 317      19.235  15.895  18.017  1.00129.20           C
ATOM   2513  CE  LYS C 317      18.868  15.098  19.274  1.00129.20           C
ATOM   2514  NZ  LYS C 317      20.054  14.942  20.146  1.00129.20           N
ATOM   2515  C   LYS C 317      19.211  18.464  15.722  1.00129.20           C
ATOM   2516  O   LYS C 317      20.429  18.552  15.871  1.00129.20           O
ATOM   2517  N   ASN C 318      18.358  19.367  16.251  1.00 81.93           N
ATOM   2518  CA  ASN C 318      18.788  20.524  16.994  1.00 81.93           C
ATOM   2519  CB  ASN C 318      17.832  21.708  16.764  1.00 81.93           C
ATOM   2520  CG  ASN C 318      18.572  23.012  16.997  1.00 81.93           C
ATOM   2521  OD1 ASN C 318      19.603  23.051  17.663  1.00 81.93           O
ATOM   2522  ND2 ASN C 318      18.031  24.117  16.417  1.00 81.93           N
ATOM   2523  C   ASN C 318      18.793  20.176  18.461  1.00 81.93           C
ATOM   2524  O   ASN C 318      18.330  19.104  18.842  1.00 81.93           O
ATOM   2525  N   SER C 319      19.358  21.051  19.330  1.00 99.10           N
ATOM   2526  CA  SER C 319      19.353  20.758  20.744  1.00 99.10           C
ATOM   2527  CB  SER C 319      20.771  20.643  21.330  1.00 99.10           C
ATOM   2528  OG  SER C 319      21.460  21.876  21.191  1.00 99.10           O
ATOM   2529  C   SER C 319      18.652  21.860  21.494  1.00 99.10           C
ATOM   2530  O   SER C 319      19.040  22.217  22.607  1.00 99.10           O
ATOM   2531  N   TRP C 320      17.636  22.461  20.848  1.00146.56           N
ATOM   2532  CA  TRP C 320      16.739  23.478  21.330  1.00146.56           C
ATOM   2533  CB  TRP C 320      16.342  24.472  20.230  1.00146.56           C
ATOM   2534  CG  TRP C 320      17.560  25.268  19.825  1.00146.56           C
ATOM   2535  CD2 TRP C 320      17.635  26.209  18.743  1.00146.56           C
ATOM   2536  CD1 TRP C 320      18.803  25.231  20.388  1.00146.56           C
ATOM   2537  NE1 TRP C 320      19.648  26.082  19.722  1.00146.56           N
ATOM   2538  CE2 TRP C 320      18.944  26.692  18.707  1.00146.56           C
ATOM   2539  CE3 TRP C 320      16.694  26.633  17.849  1.00146.56           C
ATOM   2540  CZ2 TRP C 320      19.334  27.608  17.773  1.00146.56           C
ATOM   2541  CZ3 TRP C 320      17.090  27.561  16.911  1.00146.56           C
ATOM   2542  CH2 TRP C 320      18.385  28.037  16.874  1.00146.56           C
ATOM   2543  C   TRP C 320      15.530  22.903  22.013  1.00146.56           C
ATOM   2544  O   TRP C 320      14.649  23.643  22.447  1.00146.56           O
ATOM   2545  N   GLY C 321      15.364  21.571  22.001  1.00 37.59           N
ATOM   2546  CA  GLY C 321      14.190  21.008  22.607  1.00 37.59           C
ATOM   2547  C   GLY C 321      13.246  20.629  21.504  1.00 37.59           C
ATOM   2548  O   GLY C 321      13.387  21.067  20.364  1.00 37.59           O
ATOM   2549  N   THR C 322      12.258  19.780  21.843  1.00108.65           N
ATOM   2550  CA  THR C 322      11.272  19.244  20.944  1.00108.65           C
ATOM   2551  CB  THR C 322      10.480  18.128  21.554  1.00108.65           C
ATOM   2552  OG1 THR C 322      11.349  17.107  22.021  1.00108.65           O
ATOM   2553  CG2 THR C 322       9.565  17.552  20.464  1.00108.65           C
ATOM   2554  C   THR C 322      10.301  20.310  20.535  1.00108.65           C
ATOM   2555  O   THR C 322       9.654  20.209  19.495  1.00108.65           O
ATOM   2556  N   LYS C 323      10.139  21.344  21.376  1.00 81.34           N
ATOM   2557  CA  LYS C 323       9.179  22.384  21.134  1.00 81.34           C
ATOM   2558  CB  LYS C 323       9.139  23.454  22.238  1.00 81.34           C
ATOM   2559  CG  LYS C 323       8.580  22.969  23.576  1.00 81.34           C
ATOM   2560  CD  LYS C 323       8.770  23.990  24.698  1.00 81.34           C
ATOM   2561  CE  LYS C 323       7.980  25.283  24.473  1.00 81.34           C
ATOM   2562  NZ  LYS C 323       8.265  26.253  25.555  1.00 81.34           N
ATOM   2563  C   LYS C 323       9.496  23.107  19.864  1.00 81.34           C
ATOM   2564  O   LYS C 323       8.597  23.657  19.229  1.00 81.34           O
ATOM   2565  N   TRP C 324      10.784  23.157  19.476  1.00 81.62           N
ATOM   2566  CA  TRP C 324      11.175  23.951  18.342  1.00 81.62           C
ATOM   2567  CB  TRP C 324      12.576  24.558  18.517  1.00 81.62           C
ATOM   2568  CG  TRP C 324      13.077  25.360  17.342  1.00 81.62           C
ATOM   2569  CD2 TRP C 324      13.892  24.817  16.290  1.00 81.62           C
ATOM   2570  CD1 TRP C 324      12.903  26.682  17.054  1.00 81.62           C
ATOM   2571  NE1 TRP C 324      13.564  26.999  15.891  1.00 81.62           N
ATOM   2572  CE2 TRP C 324      14.176  25.860  15.410  1.00 81.62           C
ATOM   2573  CE3 TRP C 324      14.367  23.554  16.079  1.00 81.62           C
ATOM   2574  CZ2 TRP C 324      14.946  25.656  14.300  1.00 81.62           C
ATOM   2575  CZ3 TRP C 324      15.138  23.350  14.955  1.00 81.62           C
ATOM   2576  CH2 TRP C 324      15.422  24.381  14.084  1.00 81.62           C
ATOM   2577  C   TRP C 324      11.192  23.164  17.063  1.00 81.62           C
ATOM   2578  O   TRP C 324      11.428  21.959  17.039  1.00 81.62           O
ATOM   2579  N   GLY C 325      10.891  23.867  15.951  1.00 37.31           N
ATOM   2580  CA  GLY C 325      10.977  23.354  14.610  1.00 37.31           C
ATOM   2581  C   GLY C 325      10.075  22.183  14.421  1.00 37.31           C
ATOM   2582  O   GLY C 325       8.943  22.159  14.902  1.00 37.31           O
ATOM   2583  N   GLU C 326      10.571  21.181  13.666  1.00 65.19           N
ATOM   2584  CA  GLU C 326       9.784  20.018  13.408  1.00 65.19           C
ATOM   2585  CB  GLU C 326      10.016  19.456  11.994  1.00 65.19           C
ATOM   2586  CG  GLU C 326       9.548  20.418  10.897  1.00 65.19           C
ATOM   2587  CD  GLU C 326       9.972  19.873   9.539  1.00 65.19           C
ATOM   2588  OE1 GLU C 326      10.874  18.994   9.499  1.00 65.19           O
ATOM   2589  OE2 GLU C 326       9.398  20.336   8.518  1.00 65.19           O
ATOM   2590  C   GLU C 326      10.194  18.984  14.406  1.00 65.19           C
ATOM   2591  O   GLU C 326      11.049  18.142  14.138  1.00 65.19           O
ATOM   2592  N   ASN C 327       9.555  19.019  15.589  1.00 50.89           N
ATOM   2593  CA  ASN C 327       9.810  18.079  16.641  1.00 50.89           C
ATOM   2594  CB  ASN C 327       9.475  16.628  16.247  1.00 50.89           C
ATOM   2595  CG  ASN C 327       7.974  16.511  16.016  1.00 50.89           C
ATOM   2596  OD1 ASN C 327       7.169  17.029  16.789  1.00 50.89           O
ATOM   2597  ND2 ASN C 327       7.584  15.811  14.917  1.00 50.89           N
ATOM   2598  C   ASN C 327      11.257  18.111  17.045  1.00 50.89           C
ATOM   2599  O   ASN C 327      11.812  17.081  17.421  1.00 50.89           O
ATOM   2600  N   GLY C 328      11.904  19.294  17.008  1.00 33.85           N
ATOM   2601  CA  GLY C 328      13.268  19.399  17.452  1.00 33.85           C
ATOM   2602  C   GLY C 328      14.215  19.286  16.292  1.00 33.85           C
ATOM   2603  O   GLY C 328      15.417  19.487  16.464  1.00 33.85           O
ATOM   2604  N   PHE C 329      13.706  18.983  15.079  1.00 68.63           N
ATOM   2605  CA  PHE C 329      14.545  18.811  13.921  1.00 68.63           C
ATOM   2606  CB  PHE C 329      14.262  17.514  13.137  1.00 68.63           C
ATOM   2607  CG  PHE C 329      14.689  16.325  13.927  1.00 68.63           C
ATOM   2608  CD1 PHE C 329      13.896  15.821  14.932  1.00 68.63           C
ATOM   2609  CD2 PHE C 329      15.880  15.698  13.643  1.00 68.63           C
ATOM   2610  CE1 PHE C 329      14.294  14.718  15.652  1.00 68.63           C
ATOM   2611  CE2 PHE C 329      16.283  14.596  14.359  1.00 68.63           C
ATOM   2612  CZ  PHE C 329      15.490  14.104  15.367  1.00 68.63           C
ATOM   2613  C   PHE C 329      14.280  19.911  12.937  1.00 68.63           C
ATOM   2614  O   PHE C 329      13.299  20.646  13.051  1.00 68.63           O
ATOM   2615  N   PHE C 330      15.199  20.072  11.956  1.00 75.18           N
ATOM   2616  CA  PHE C 330      14.982  21.034  10.912  1.00 75.18           C
ATOM   2617  CB  PHE C 330      15.544  22.441  11.204  1.00 75.18           C
ATOM   2618  CG  PHE C 330      17.032  22.400  11.308  1.00 75.18           C
ATOM   2619  CD1 PHE C 330      17.647  22.050  12.488  1.00 75.18           C
ATOM   2620  CD2 PHE C 330      17.816  22.731  10.225  1.00 75.18           C
ATOM   2621  CE1 PHE C 330      19.019  22.021  12.583  1.00 75.18           C
ATOM   2622  CE2 PHE C 330      19.188  22.704  10.313  1.00 75.18           C
ATOM   2623  CZ  PHE C 330      19.793  22.349  11.495  1.00 75.18           C
ATOM   2624  C   PHE C 330      15.616  20.525   9.654  1.00 75.18           C
ATOM   2625  O   PHE C 330      16.530  19.703   9.681  1.00 75.18           O
ATOM   2626  N   ARG C 331      15.116  20.998   8.497  1.00 91.92           N
ATOM   2627  CA  ARG C 331      15.678  20.599   7.243  1.00 91.92           C
ATOM   2628  CB  ARG C 331      14.629  20.071   6.250  1.00 91.92           C
ATOM   2629  CG  ARG C 331      14.042  18.723   6.677  1.00 91.92           C
ATOM   2630  CD  ARG C 331      12.873  18.256   5.811  1.00 91.92           C
ATOM   2631  NE  ARG C 331      11.730  19.172   6.083  1.00 91.92           N
ATOM   2632  CZ  ARG C 331      10.672  19.219   5.223  1.00 91.92           C
ATOM   2633  NH1 ARG C 331      10.664  18.432   4.108  1.00 91.92           N
ATOM   2634  NH2 ARG C 331       9.624  20.055   5.479  1.00 91.92           N
ATOM   2635  C   ARG C 331      16.313  21.827   6.674  1.00 91.92           C
ATOM   2636  O   ARG C 331      15.837  22.938   6.902  1.00 91.92           O
ATOM   2637  N   ILE C 332      17.445  21.658   5.962  1.00 65.57           N
ATOM   2638  CA  ILE C 332      18.144  22.784   5.413  1.00 65.57           C
ATOM   2639  CB  ILE C 332      19.339  23.174   6.238  1.00 65.57           C
ATOM   2640  CG1 ILE C 332      19.945  24.499   5.748  1.00 65.57           C
ATOM   2641  CG2 ILE C 332      20.318  21.988   6.251  1.00 65.57           C
ATOM   2642  CD1 ILE C 332      20.984  25.078   6.708  1.00 65.57           C
ATOM   2643  C   ILE C 332      18.621  22.428   4.037  1.00 65.57           C
ATOM   2644  O   ILE C 332      18.913  21.268   3.752  1.00 65.57           O
ATOM   2645  N   LEU C 333      18.744  23.442   3.155  1.00105.77           N
ATOM   2646  CA  LEU C 333      19.120  23.230   1.784  1.00105.77           C
ATOM   2647  CB  LEU C 333      19.216  24.558   0.995  1.00105.77           C
ATOM   2648  CG  LEU C 333      19.418  24.460  -0.536  1.00105.77           C
ATOM   2649  CD1 LEU C 333      19.455  25.864  -1.158  1.00105.77           C
ATOM   2650  CD2 LEU C 333      20.659  23.650  -0.940  1.00105.77           C
ATOM   2651  C   LEU C 333      20.446  22.543   1.776  1.00105.77           C
ATOM   2652  O   LEU C 333      21.358  22.899   2.521  1.00105.77           O
ATOM   2653  N   ARG C 334      20.564  21.518   0.910  1.00110.86           N
ATOM   2654  CA  ARG C 334      21.733  20.694   0.814  1.00110.86           C
ATOM   2655  CB  ARG C 334      21.363  19.199   0.903  1.00110.86           C
ATOM   2656  CG  ARG C 334      22.527  18.214   0.808  1.00110.86           C
ATOM   2657  CD  ARG C 334      22.098  16.751   0.976  1.00110.86           C
ATOM   2658  NE  ARG C 334      22.150  16.094  -0.362  1.00110.86           N
ATOM   2659  CZ  ARG C 334      21.026  15.876  -1.104  1.00110.86           C
ATOM   2660  NH1 ARG C 334      19.795  16.217  -0.622  1.00110.86           N
ATOM   2661  NH2 ARG C 334      21.147  15.294  -2.333  1.00110.86           N
ATOM   2662  C   ARG C 334      22.374  20.918  -0.522  1.00110.86           C
ATOM   2663  O   ARG C 334      21.688  21.096  -1.528  1.00110.86           O
ATOM   2664  N   GLY C 335      23.724  20.927  -0.555  1.00 50.58           N
ATOM   2665  CA  GLY C 335      24.449  21.024  -1.795  1.00 50.58           C
ATOM   2666  C   GLY C 335      25.016  22.400  -2.024  1.00 50.58           C
ATOM   2667  O   GLY C 335      25.884  22.581  -2.878  1.00 50.58           O
ATOM   2668  N   VAL C 336      24.450  23.412  -1.347  1.00156.11           N
ATOM   2669  CA  VAL C 336      24.824  24.804  -1.374  1.00156.11           C
ATOM   2670  CB  VAL C 336      23.651  25.704  -1.107  1.00156.11           C
ATOM   2671  CG1 VAL C 336      23.197  25.484   0.346  1.00156.11           C
ATOM   2672  CG2 VAL C 336      24.043  27.157  -1.426  1.00156.11           C
ATOM   2673  C   VAL C 336      25.895  25.166  -0.376  1.00156.11           C
ATOM   2674  O   VAL C 336      26.444  26.265  -0.450  1.00156.11           O
ATOM   2675  N   ASP C 337      26.187  24.305   0.623  1.00 82.26           N
ATOM   2676  CA  ASP C 337      27.046  24.724   1.702  1.00 82.26           C
ATOM   2677  CB  ASP C 337      28.401  25.291   1.236  1.00 82.26           C
ATOM   2678  CG  ASP C 337      29.280  25.538   2.462  1.00 82.26           C
ATOM   2679  OD1 ASP C 337      29.209  24.726   3.420  1.00 82.26           O
ATOM   2680  OD2 ASP C 337      30.018  26.560   2.459  1.00 82.26           O
ATOM   2681  C   ASP C 337      26.308  25.814   2.415  1.00 82.26           C
ATOM   2682  O   ASP C 337      26.882  26.816   2.841  1.00 82.26           O
ATOM   2683  N   GLU C 338      24.983  25.614   2.568  1.00103.41           N
ATOM   2684  CA  GLU C 338      24.128  26.597   3.170  1.00103.41           C
ATOM   2685  CB  GLU C 338      22.650  26.163   3.215  1.00103.41           C
ATOM   2686  CG  GLU C 338      21.707  27.200   3.828  1.00103.41           C
ATOM   2687  CD  GLU C 338      21.473  28.298   2.801  1.00103.41           C
ATOM   2688  OE1 GLU C 338      21.023  27.967   1.671  1.00103.41           O
ATOM   2689  OE2 GLU C 338      21.739  29.483   3.135  1.00103.41           O
ATOM   2690  C   GLU C 338      24.571  26.870   4.574  1.00103.41           C
ATOM   2691  O   GLU C 338      24.622  25.983   5.423  1.00103.41           O
ATOM   2692  N   CYS C 339      24.900  28.147   4.840  1.00 80.99           N
ATOM   2693  CA  CYS C 339      25.278  28.629   6.139  1.00 80.99           C
ATOM   2694  CB  CYS C 339      24.125  28.616   7.161  1.00 80.99           C
ATOM   2695  SG  CYS C 339      22.816  29.810   6.753  1.00 80.99           S
ATOM   2696  C   CYS C 339      26.422  27.831   6.698  1.00 80.99           C
ATOM   2697  O   CYS C 339      26.487  27.636   7.910  1.00 80.99           O
ATOM   2698  N   SER C 340      27.365  27.395   5.833  1.00 68.05           N
ATOM   2699  CA  SER C 340      28.567  26.675   6.177  1.00 68.05           C
ATOM   2700  CB  SER C 340      29.515  27.441   7.121  1.00 68.05           C
ATOM   2701  OG  SER C 340      28.999  27.469   8.443  1.00 68.05           O
ATOM   2702  C   SER C 340      28.280  25.341   6.805  1.00 68.05           C
ATOM   2703  O   SER C 340      29.116  24.793   7.520  1.00 68.05           O
ATOM   2704  N   ILE C 341      27.112  24.750   6.514  1.00 91.27           N
ATOM   2705  CA  ILE C 341      26.724  23.473   7.057  1.00 91.27           C
ATOM   2706  CB  ILE C 341      25.289  23.126   6.768  1.00 91.27           C
ATOM   2707  CG1 ILE C 341      24.836  21.955   7.656  1.00 91.27           C
ATOM   2708  CG2 ILE C 341      25.131  22.871   5.259  1.00 91.27           C
ATOM   2709  CD1 ILE C 341      23.318  21.783   7.711  1.00 91.27           C
ATOM   2710  C   ILE C 341      27.615  22.364   6.550  1.00 91.27           C
ATOM   2711  O   ILE C 341      27.712  21.295   7.147  1.00 91.27           O
ATOM   2712  N   GLU C 342      28.142  22.536   5.335  1.00179.19           N
ATOM   2713  CA  GLU C 342      28.999  21.645   4.598  1.00179.19           C
ATOM   2714  CB  GLU C 342      28.873  21.911   3.089  1.00179.19           C
ATOM   2715  CG  GLU C 342      27.425  21.821   2.583  1.00179.19           C
ATOM   2716  CD  GLU C 342      27.173  20.463   1.952  1.00179.19           C
ATOM   2717  OE1 GLU C 342      26.819  19.508   2.693  1.00179.19           O
ATOM   2718  OE2 GLU C 342      27.324  20.370   0.705  1.00179.19           O
ATOM   2719  C   GLU C 342      30.463  21.755   4.959  1.00179.19           C
ATOM   2720  O   GLU C 342      31.264  21.127   4.279  1.00179.19           O
ATOM   2721  N   ASN C 343      30.890  22.714   5.810  1.00193.45           N
ATOM   2722  CA  ASN C 343      32.301  22.943   6.070  1.00193.45           C
ATOM   2723  CB  ASN C 343      32.591  24.426   6.372  1.00193.45           C
ATOM   2724  CG  ASN C 343      34.083  24.674   6.151  1.00193.45           C
ATOM   2725  OD1 ASN C 343      34.785  23.864   5.546  1.00193.45           O
ATOM   2726  ND2 ASN C 343      34.585  25.836   6.644  1.00193.45           N
ATOM   2727  C   ASN C 343      33.021  22.121   7.141  1.00193.45           C
ATOM   2728  O   ASN C 343      34.227  21.903   7.063  1.00193.45           O
ATOM   2729  N   GLU C 344      32.353  21.880   8.275  1.00249.70           N
ATOM   2730  CA  GLU C 344      32.817  21.304   9.515  1.00249.70           C
ATOM   2731  CB  GLU C 344      32.521  22.303  10.654  1.00249.70           C
ATOM   2732  CG  GLU C 344      33.250  22.101  11.988  1.00249.70           C
ATOM   2733  CD  GLU C 344      32.232  21.644  13.030  1.00249.70           C
ATOM   2734  OE1 GLU C 344      31.095  21.278  12.630  1.00249.70           O
ATOM   2735  OE2 GLU C 344      32.577  21.666  14.243  1.00249.70           O
ATOM   2736  C   GLU C 344      32.385  19.911   9.917  1.00249.70           C
ATOM   2737  O   GLU C 344      32.358  19.671  11.122  1.00249.70           O
ATOM   2738  N   ALA C 345      31.829  19.038   9.058  1.00 67.14           N
ATOM   2739  CA  ALA C 345      31.303  17.794   9.581  1.00 67.14           C
ATOM   2740  CB  ALA C 345      30.709  16.898   8.481  1.00 67.14           C
ATOM   2741  C   ALA C 345      32.389  17.010  10.276  1.00 67.14           C
ATOM   2742  O   ALA C 345      33.514  16.947   9.784  1.00 67.14           O
ATOM   2743  N   VAL C 346      32.071  16.386  11.447  1.00 53.14           N
ATOM   2744  CA  VAL C 346      33.050  15.621  12.180  1.00 53.14           C
ATOM   2745  CB  VAL C 346      33.448  16.233  13.495  1.00 53.14           C
ATOM   2746  CG1 VAL C 346      34.354  15.238  14.244  1.00 53.14           C
ATOM   2747  CG2 VAL C 346      34.129  17.585  13.223  1.00 53.14           C
ATOM   2748  C   VAL C 346      32.489  14.268  12.481  1.00 53.14           C
ATOM   2749  O   VAL C 346      31.319  14.146  12.834  1.00 53.14           O
ATOM   2750  N   ALA C 347      33.329  13.214  12.365  1.00 44.56           N
ATOM   2751  CA  ALA C 347      32.870  11.877  12.607  1.00 44.56           C
ATOM   2752  CB  ALA C 347      32.970  10.971  11.368  1.00 44.56           C
ATOM   2753  C   ALA C 347      33.728  11.260  13.670  1.00 44.56           C
ATOM   2754  O   ALA C 347      34.917  11.554  13.778  1.00 44.56           O
ATOM   2755  N   VAL C 348      33.122  10.405  14.518  1.00100.10           N
ATOM   2756  CA  VAL C 348      33.865   9.704  15.528  1.00100.10           C
ATOM   2757  CB  VAL C 348      33.880  10.403  16.857  1.00100.10           C
ATOM   2758  CG1 VAL C 348      34.665  11.717  16.706  1.00100.10           C
ATOM   2759  CG2 VAL C 348      32.431  10.606  17.326  1.00100.10           C
ATOM   2760  C   VAL C 348      33.195   8.378  15.694  1.00100.10           C
ATOM   2761  O   VAL C 348      32.001   8.250  15.435  1.00100.10           O
ATOM   2762  N   THR C 349      33.959   7.343  16.104  1.00 50.24           N
ATOM   2763  CA  THR C 349      33.388   6.034  16.263  1.00 50.24           C
ATOM   2764  CB  THR C 349      34.145   4.967  15.528  1.00 50.24           C
ATOM   2765  OG1 THR C 349      34.216   5.266  14.140  1.00 50.24           O
ATOM   2766  CG2 THR C 349      33.455   3.613  15.747  1.00 50.24           C
ATOM   2767  C   THR C 349      33.447   5.660  17.717  1.00 50.24           C
ATOM   2768  O   THR C 349      34.529   5.545  18.288  1.00 50.24           O
ATOM   2769  N   PRO C 350      32.306   5.461  18.328  1.00 81.09           N
ATOM   2770  CA  PRO C 350      32.243   5.089  19.722  1.00 81.09           C
ATOM   2771  CD  PRO C 350      31.095   6.129  17.888  1.00 81.09           C
ATOM   2772  CB  PRO C 350      30.870   5.540  20.222  1.00 81.09           C
ATOM   2773  CG  PRO C 350      30.045   5.750  18.941  1.00 81.09           C
ATOM   2774  C   PRO C 350      32.474   3.622  19.909  1.00 81.09           C
ATOM   2775  O   PRO C 350      32.263   2.859  18.967  1.00 81.09           O
ATOM   2776  N   VAL C 351      32.916   3.206  21.114  1.00 44.24           N
ATOM   2777  CA  VAL C 351      33.091   1.809  21.381  1.00 44.24           C
ATOM   2778  CB  VAL C 351      34.380   1.490  22.078  1.00 44.24           C
ATOM   2779  CG1 VAL C 351      34.410  -0.018  22.379  1.00 44.24           C
ATOM   2780  CG2 VAL C 351      35.544   1.977  21.201  1.00 44.24           C
ATOM   2781  C   VAL C 351      31.996   1.415  22.317  1.00 44.24           C
ATOM   2782  O   VAL C 351      32.013   1.776  23.493  1.00 44.24           O
ATOM   2783  N   ASP C 352      31.021   0.642  21.806  1.00 79.08           N
ATOM   2784  CA  ASP C 352      29.893   0.217  22.584  1.00 79.08           C
ATOM   2785  CB  ASP C 352      28.837  -0.519  21.737  1.00 79.08           C
ATOM   2786  CG  ASP C 352      29.461  -1.766  21.121  1.00 79.08           C
ATOM   2787  OD1 ASP C 352      30.716  -1.847  21.062  1.00 79.08           O
ATOM   2788  OD2 ASP C 352      28.680  -2.657  20.692  1.00 79.08           O
ATOM   2789  C   ASP C 352      30.363  -0.738  23.675  1.00 79.08           C
ATOM   2790  O   ASP C 352      31.578  -1.063  23.713  1.00 79.08           O
ATOM   2791  OXT ASP C 352      29.500  -1.161  24.490  1.00 79.08           O
TER    2792      ASP C 352
ATOM   2793  N   ASP D 353      55.212 -22.029  28.145  1.00 52.70           N
ATOM   2794  CA  ASP D 353      53.944 -22.564  27.599  1.00 52.70           C
ATOM   2795  CB  ASP D 353      54.172 -23.641  26.520  1.00 52.70           C
ATOM   2796  CG  ASP D 353      54.671 -23.000  25.233  1.00 52.70           C
ATOM   2797  OD1 ASP D 353      55.612 -22.164  25.303  1.00 52.70           O
ATOM   2798  OD2 ASP D 353      54.105 -23.337  24.161  1.00 52.70           O
ATOM   2799  C   ASP D 353      53.128 -23.194  28.667  1.00 52.70           C
ATOM   2800  O   ASP D 353      53.578 -23.412  29.790  1.00 52.70           O
ATOM   2801  N   THR D 354      51.872 -23.487  28.310  1.00155.13           N
ATOM   2802  CA  THR D 354      50.924 -24.114  29.166  1.00155.13           C
ATOM   2803  CB  THR D 354      49.571 -23.544  28.864  1.00155.13           C
ATOM   2804  OG1 THR D 354      49.657 -22.128  28.822  1.00155.13           O
ATOM   2805  CG2 THR D 354      48.613 -23.893  29.992  1.00155.13           C
ATOM   2806  C   THR D 354      50.977 -25.551  28.730  1.00155.13           C
ATOM   2807  O   THR D 354      51.597 -25.857  27.715  1.00155.13           O
ATOM   2808  N   PRO D 355      50.389 -26.451  29.456  1.00160.66           N
ATOM   2809  CA  PRO D 355      50.401 -27.836  29.056  1.00160.66           C
ATOM   2810  CD  PRO D 355      50.395 -26.333  30.897  1.00160.66           C
ATOM   2811  CB  PRO D 355      50.023 -28.643  30.300  1.00160.66           C
ATOM   2812  CG  PRO D 355      49.653 -27.593  31.361  1.00160.66           C
ATOM   2813  C   PRO D 355      49.529 -28.094  27.864  1.00160.66           C
ATOM   2814  O   PRO D 355      49.521 -29.222  27.373  1.00160.66           O
ATOM   2815  N   ALA D 356      48.774 -27.082  27.394  1.00 70.52           N
ATOM   2816  CA  ALA D 356      47.835 -27.281  26.318  1.00 70.52           C
ATOM   2817  CB  ALA D 356      46.825 -26.132  26.200  1.00 70.52           C
ATOM   2818  C   ALA D 356      48.510 -27.417  24.982  1.00 70.52           C
ATOM   2819  O   ALA D 356      49.501 -26.747  24.695  1.00 70.52           O
ATOM   2820  N   ASN D 357      47.974 -28.320  24.129  1.00141.24           N
ATOM   2821  CA  ASN D 357      48.463 -28.505  22.792  1.00141.24           C
ATOM   2822  CB  ASN D 357      49.269 -29.808  22.642  1.00141.24           C
ATOM   2823  CG  ASN D 357      50.012 -29.795  21.314  1.00141.24           C
ATOM   2824  OD1 ASN D 357      49.601 -29.130  20.366  1.00141.24           O
ATOM   2825  ND2 ASN D 357      51.139 -30.553  21.239  1.00141.24           N
ATOM   2826  C   ASN D 357      47.238 -28.588  21.931  1.00141.24           C
ATOM   2827  O   ASN D 357      46.834 -29.662  21.484  1.00141.24           O
ATOM   2828  N   CYS D 358      46.620 -27.430  21.650  1.00 75.27           N
ATOM   2829  CA  CYS D 358      45.411 -27.467  20.891  1.00 75.27           C
ATOM   2830  CB  CYS D 358      44.307 -26.562  21.450  1.00 75.27           C
ATOM   2831  SG  CYS D 358      43.646 -27.266  22.990  1.00 75.27           S
ATOM   2832  C   CYS D 358      45.714 -27.093  19.479  1.00 75.27           C
ATOM   2833  O   CYS D 358      46.784 -26.571  19.168  1.00 75.27           O
ATOM   2834  N   THR D 359      44.734 -27.348  18.591  1.00 63.58           N
ATOM   2835  CA  THR D 359      44.940 -27.169  17.188  1.00 63.58           C
ATOM   2836  CB  THR D 359      44.586 -28.412  16.427  1.00 63.58           C
ATOM   2837  OG1 THR D 359      43.183 -28.601  16.473  1.00 63.58           O
ATOM   2838  CG2 THR D 359      45.277 -29.599  17.126  1.00 63.58           C
ATOM   2839  C   THR D 359      44.034 -26.077  16.682  1.00 63.58           C
ATOM   2840  O   THR D 359      43.088 -25.636  17.333  1.00 63.58           O
ATOM   2841  N   TYR D 360      44.333 -25.633  15.456  1.00182.19           N
ATOM   2842  CA  TYR D 360      43.681 -24.602  14.715  1.00182.19           C
ATOM   2843  CB  TYR D 360      44.365 -24.614  13.363  1.00182.19           C
ATOM   2844  CG  TYR D 360      44.077 -23.406  12.590  1.00182.19           C
ATOM   2845  CD1 TYR D 360      42.899 -23.223  11.911  1.00182.19           C
ATOM   2846  CD2 TYR D 360      45.059 -22.466  12.554  1.00182.19           C
ATOM   2847  CE1 TYR D 360      42.705 -22.078  11.178  1.00182.19           C
ATOM   2848  CE2 TYR D 360      44.859 -21.335  11.826  1.00182.19           C
ATOM   2849  CZ  TYR D 360      43.698 -21.133  11.137  1.00182.19           C
ATOM   2850  OH  TYR D 360      43.546 -19.951  10.393  1.00182.19           O
ATOM   2851  C   TYR D 360      42.255 -25.039  14.513  1.00182.19           C
ATOM   2852  O   TYR D 360      41.306 -24.257  14.595  1.00182.19           O
ATOM   2853  N   GLY D 361      42.082 -26.337  14.215  1.00 44.84           N
ATOM   2854  CA  GLY D 361      40.782 -26.893  13.980  1.00 44.84           C
ATOM   2855  C   GLY D 361      39.960 -26.810  15.230  1.00 44.84           C
ATOM   2856  O   GLY D 361      38.748 -26.607  15.175  1.00 44.84           O
ATOM   2857  N   ASP D 362      40.594 -26.995  16.399  1.00 62.68           N
ATOM   2858  CA  ASP D 362      39.867 -27.005  17.634  1.00 62.68           C
ATOM   2859  CB  ASP D 362      40.764 -27.177  18.872  1.00 62.68           C
ATOM   2860  CG  ASP D 362      41.380 -28.570  18.923  1.00 62.68           C
ATOM   2861  OD1 ASP D 362      40.653 -29.547  18.607  1.00 62.68           O
ATOM   2862  OD2 ASP D 362      42.590 -28.673  19.265  1.00 62.68           O
ATOM   2863  C   ASP D 362      39.221 -25.672  17.795  1.00 62.68           C
ATOM   2864  O   ASP D 362      38.134 -25.583  18.362  1.00 62.68           O
ATOM   2865  N   SER D 363      39.910 -24.602  17.353  1.00107.65           N
ATOM   2866  CA  SER D 363      39.415 -23.262  17.487  1.00107.65           C
ATOM   2867  CB  SER D 363      40.526 -22.199  17.459  1.00107.65           C
ATOM   2868  OG  SER D 363      41.452 -22.470  16.424  1.00107.65           O
ATOM   2869  C   SER D 363      38.331 -22.906  16.504  1.00107.65           C
ATOM   2870  O   SER D 363      37.534 -22.008  16.771  1.00107.65           O
ATOM   2871  N   VAL D 364      38.255 -23.569  15.335  1.00 58.91           N
ATOM   2872  CA  VAL D 364      37.236 -23.141  14.405  1.00 58.91           C
ATOM   2873  CB  VAL D 364      37.389 -23.735  13.034  1.00 58.91           C
ATOM   2874  CG1 VAL D 364      36.201 -23.294  12.159  1.00 58.91           C
ATOM   2875  CG2 VAL D 364      38.762 -23.321  12.479  1.00 58.91           C
ATOM   2876  C   VAL D 364      35.892 -23.559  14.939  1.00 58.91           C
ATOM   2877  O   VAL D 364      35.745 -24.661  15.461  1.00 58.91           O
ATOM   2878  N   GLY D 365      34.867 -22.677  14.842  1.00 41.42           N
ATOM   2879  CA  GLY D 365      33.564 -23.070  15.307  1.00 41.42           C
ATOM   2880  C   GLY D 365      32.901 -21.942  16.034  1.00 41.42           C
ATOM   2881  O   GLY D 365      33.280 -20.780  15.894  1.00 41.42           O
ATOM   2882  N   THR D 366      31.865 -22.277  16.840  1.00 45.87           N
ATOM   2883  CA  THR D 366      31.135 -21.272  17.560  1.00 45.87           C
ATOM   2884  CB  THR D 366      29.645 -21.452  17.486  1.00 45.87           C
ATOM   2885  OG1 THR D 366      29.220 -21.436  16.130  1.00 45.87           O
ATOM   2886  CG2 THR D 366      28.966 -20.310  18.261  1.00 45.87           C
ATOM   2887  C   THR D 366      31.533 -21.334  19.003  1.00 45.87           C
ATOM   2888  O   THR D 366      31.607 -22.408  19.602  1.00 45.87           O
ATOM   2889  N   TRP D 367      31.810 -20.149  19.586  1.00 72.61           N
ATOM   2890  CA  TRP D 367      32.240 -20.047  20.953  1.00 72.61           C
ATOM   2891  CB  TRP D 367      33.645 -19.445  21.109  1.00 72.61           C
ATOM   2892  CG  TRP D 367      34.770 -20.356  20.687  1.00 72.61           C
ATOM   2893  CD2 TRP D 367      35.541 -21.130  21.615  1.00 72.61           C
ATOM   2894  CD1 TRP D 367      35.280 -20.615  19.448  1.00 72.61           C
ATOM   2895  NE1 TRP D 367      36.318 -21.510  19.547  1.00 72.61           N
ATOM   2896  CE2 TRP D 367      36.490 -21.834  20.878  1.00 72.61           C
ATOM   2897  CE3 TRP D 367      35.461 -21.242  22.974  1.00 72.61           C
ATOM   2898  CZ2 TRP D 367      37.381 -22.666  21.493  1.00 72.61           C
ATOM   2899  CZ3 TRP D 367      36.357 -22.085  23.591  1.00 72.61           C
ATOM   2900  CH2 TRP D 367      37.298 -22.782  22.863  1.00 72.61           C
ATOM   2901  C   TRP D 367      31.318 -19.122  21.682  1.00 72.61           C
ATOM   2902  O   TRP D 367      30.806 -18.157  21.119  1.00 72.61           O
ATOM   2903  N   VAL D 368      31.067 -19.415  22.972  1.00 44.76           N
ATOM   2904  CA  VAL D 368      30.277 -18.533  23.781  1.00 44.76           C
ATOM   2905  CB  VAL D 368      29.141 -19.207  24.486  1.00 44.76           C
ATOM   2906  CG1 VAL D 368      28.491 -18.196  25.447  1.00 44.76           C
ATOM   2907  CG2 VAL D 368      28.170 -19.752  23.425  1.00 44.76           C
ATOM   2908  C   VAL D 368      31.198 -17.998  24.829  1.00 44.76           C
ATOM   2909  O   VAL D 368      31.936 -18.748  25.466  1.00 44.76           O
ATOM   2910  N   LEU D 369      31.180 -16.667  25.026  1.00 93.94           N
ATOM   2911  CA  LEU D 369      32.073 -16.056  25.967  1.00 93.94           C
ATOM   2912  CB  LEU D 369      32.865 -14.872  25.366  1.00 93.94           C
ATOM   2913  CG  LEU D 369      33.684 -15.232  24.108  1.00 93.94           C
ATOM   2914  CD1 LEU D 369      32.773 -15.626  22.934  1.00 93.94           C
ATOM   2915  CD2 LEU D 369      34.652 -14.102  23.730  1.00 93.94           C
ATOM   2916  C   LEU D 369      31.230 -15.488  27.067  1.00 93.94           C
ATOM   2917  O   LEU D 369      30.318 -14.701  26.823  1.00 93.94           O
ATOM   2918  N   HIS D 370      31.524 -15.895  28.316  1.00 90.04           N
ATOM   2919  CA  HIS D 370      30.845 -15.417  29.489  1.00 90.04           C
ATOM   2920  ND1 HIS D 370      28.851 -17.998  30.486  1.00 90.04           N
ATOM   2921  CG  HIS D 370      30.194 -17.754  30.304  1.00 90.04           C
ATOM   2922  CB  HIS D 370      30.870 -16.456  30.626  1.00 90.04           C
ATOM   2923  NE2 HIS D 370      29.733 -19.870  29.670  1.00 90.04           N
ATOM   2924  CD2 HIS D 370      30.717 -18.908  29.806  1.00 90.04           C
ATOM   2925  CE1 HIS D 370      28.630 -19.278  30.091  1.00 90.04           C
ATOM   2926  C   HIS D 370      31.706 -14.296  29.975  1.00 90.04           C
ATOM   2927  O   HIS D 370      32.882 -14.516  30.252  1.00 90.04           O
ATOM   2928  N   LEU D 371      31.154 -13.073  30.103  1.00 52.62           N
ATOM   2929  CA  LEU D 371      31.984 -11.960  30.473  1.00 52.62           C
ATOM   2930  CB  LEU D 371      31.826 -10.770  29.507  1.00 52.62           C
ATOM   2931  CG  LEU D 371      32.745  -9.570  29.799  1.00 52.62           C
ATOM   2932  CD1 LEU D 371      34.208  -9.913  29.474  1.00 52.62           C
ATOM   2933  CD2 LEU D 371      32.253  -8.297  29.086  1.00 52.62           C
ATOM   2934  C   LEU D 371      31.588 -11.462  31.832  1.00 52.62           C
ATOM   2935  O   LEU D 371      30.419 -11.178  32.089  1.00 52.62           O
ATOM   2936  N   GLY D 372      32.574 -11.337  32.745  1.00 42.90           N
ATOM   2937  CA  GLY D 372      32.326 -10.815  34.060  1.00 42.90           C
ATOM   2938  C   GLY D 372      32.796  -9.393  34.054  1.00 42.90           C
ATOM   2939  O   GLY D 372      32.670  -8.714  33.037  1.00 42.90           O
ATOM   2940  N   VAL D 373      33.343  -8.950  35.213  1.00178.76           N
ATOM   2941  CA  VAL D 373      33.917  -7.668  35.565  1.00178.76           C
ATOM   2942  CB  VAL D 373      35.395  -7.740  35.870  1.00178.76           C
ATOM   2943  CG1 VAL D 373      36.185  -7.883  34.572  1.00178.76           C
ATOM   2944  CG2 VAL D 373      35.801  -6.555  36.765  1.00178.76           C
ATOM   2945  C   VAL D 373      33.556  -6.532  34.630  1.00178.76           C
ATOM   2946  O   VAL D 373      32.441  -6.465  34.119  1.00178.76           O
ATOM   2947  N   ASP D 374      34.441  -5.509  34.531  1.00181.95           N
ATOM   2948  CA  ASP D 374      34.309  -4.350  33.675  1.00181.95           C
ATOM   2949  CB  ASP D 374      32.868  -3.835  33.441  1.00181.95           C
ATOM   2950  CG  ASP D 374      32.224  -4.507  32.232  1.00181.95           C
ATOM   2951  OD1 ASP D 374      32.798  -4.386  31.119  1.00181.95           O
ATOM   2952  OD2 ASP D 374      31.139  -5.124  32.398  1.00181.95           O
ATOM   2953  C   ASP D 374      35.033  -3.199  34.308  1.00181.95           C
ATOM   2954  O   ASP D 374      34.408  -2.217  34.705  1.00181.95           O
ATOM   2955  N   GLY D 375      36.376  -3.253  34.373  1.00 52.55           N
ATOM   2956  CA  GLY D 375      37.087  -2.185  35.017  1.00 52.55           C
ATOM   2957  C   GLY D 375      38.259  -1.819  34.168  1.00 52.55           C
ATOM   2958  O   GLY D 375      38.237  -1.980  32.951  1.00 52.55           O
ATOM   2959  N   MET D 376      39.302  -1.252  34.802  1.00 70.35           N
ATOM   2960  CA  MET D 376      40.496  -0.880  34.104  1.00 70.35           C
ATOM   2961  CB  MET D 376      41.164   0.394  34.660  1.00 70.35           C
ATOM   2962  CG  MET D 376      42.293   0.933  33.774  1.00 70.35           C
ATOM   2963  SD  MET D 376      42.901   2.586  34.230  1.00 70.35           S
ATOM   2964  CE  MET D 376      43.601   2.080  35.827  1.00 70.35           C
ATOM   2965  C   MET D 376      41.459  -2.023  34.205  1.00 70.35           C
ATOM   2966  O   MET D 376      41.145  -3.062  34.784  1.00 70.35           O
ATOM   2967  N   THR D 377      42.660  -1.857  33.612  1.00 52.20           N
ATOM   2968  CA  THR D 377      43.684  -2.864  33.592  1.00 52.20           C
ATOM   2969  CB  THR D 377      44.933  -2.426  32.873  1.00 52.20           C
ATOM   2970  OG1 THR D 377      44.636  -1.991  31.554  1.00 52.20           O
ATOM   2971  CG2 THR D 377      45.915  -3.618  32.835  1.00 52.20           C
ATOM   2972  C   THR D 377      44.111  -3.122  35.005  1.00 52.20           C
ATOM   2973  O   THR D 377      44.532  -4.226  35.347  1.00 52.20           O
ATOM   2974  N   LYS D 378      44.135  -2.057  35.827  1.00 68.41           N
ATOM   2975  CA  LYS D 378      44.485  -2.147  37.218  1.00 68.41           C
ATOM   2976  CB  LYS D 378      44.787  -0.771  37.838  1.00 68.41           C
ATOM   2977  CG  LYS D 378      45.184  -0.840  39.315  0.00 68.41           C
ATOM   2978  CD  LYS D 378      45.743   0.477  39.860  0.00 68.41           C
ATOM   2979  CE  LYS D 378      46.054   0.450  41.360  1.00 68.41           C
ATOM   2980  NZ  LYS D 378      47.406  -0.110  41.590  1.00 68.41           N
ATOM   2981  C   LYS D 378      43.377  -2.766  38.015  1.00 68.41           C
ATOM   2982  O   LYS D 378      43.623  -3.531  38.947  1.00 68.41           O
ATOM   2983  N   LYS D 379      42.123  -2.422  37.662  1.00120.38           N
ATOM   2984  CA  LYS D 379      40.933  -2.812  38.369  1.00120.38           C
ATOM   2985  CB  LYS D 379      39.667  -2.190  37.757  1.00120.38           C
ATOM   2986  CG  LYS D 379      39.620  -0.665  37.845  0.00120.38           C
ATOM   2987  CD  LYS D 379      39.607  -0.135  39.280  1.00120.38           C
ATOM   2988  CE  LYS D 379      39.492   1.387  39.361  1.00120.38           C
ATOM   2989  NZ  LYS D 379      38.203   1.822  38.776  1.00120.38           N
ATOM   2990  C   LYS D 379      40.738  -4.295  38.316  1.00120.38           C
ATOM   2991  O   LYS D 379      40.251  -4.900  39.269  1.00120.38           O
ATOM   2992  N   VAL D 380      41.096  -4.923  37.186  1.00 83.53           N
ATOM   2993  CA  VAL D 380      40.799  -6.312  36.990  1.00 83.53           C
ATOM   2994  CB  VAL D 380      39.989  -6.514  35.732  1.00 83.53           C
ATOM   2995  CG1 VAL D 380      39.932  -7.995  35.341  1.00 83.53           C
ATOM   2996  CG2 VAL D 380      38.593  -5.937  35.976  1.00 83.53           C
ATOM   2997  C   VAL D 380      42.062  -7.106  36.846  1.00 83.53           C
ATOM   2998  O   VAL D 380      43.112  -6.586  36.473  1.00 83.53           O
ATOM   2999  N   ASP D 381      41.975  -8.398  37.234  1.00 94.66           N
ATOM   3000  CA  ASP D 381      42.992  -9.387  37.026  1.00 94.66           C
ATOM   3001  CB  ASP D 381      43.946  -9.611  38.217  1.00 94.66           C
ATOM   3002  CG  ASP D 381      45.064 -10.580  37.806  0.00 94.66           C
ATOM   3003  OD1 ASP D 381      44.820 -11.495  36.974  0.00 94.66           O
ATOM   3004  OD2 ASP D 381      46.195 -10.415  38.329  1.00 94.66           O
ATOM   3005  C   ASP D 381      42.227 -10.653  36.824  1.00 94.66           C
ATOM   3006  O   ASP D 381      41.480 -11.073  37.707  1.00 94.66           O
ATOM   3007  N   CYS D 382      42.405 -11.301  35.656  1.00 87.16           N
ATOM   3008  CA  CYS D 382      41.618 -12.459  35.351  1.00 87.16           C
ATOM   3009  CB  CYS D 382      41.270 -12.501  33.857  1.00 87.16           C
ATOM   3010  SG  CYS D 382      40.532 -10.916  33.370  1.00 87.16           S
ATOM   3011  C   CYS D 382      42.390 -13.695  35.690  1.00 87.16           C
ATOM   3012  O   CYS D 382      42.721 -14.499  34.819  1.00 87.16           O
ATOM   3013  N   SER D 383      42.761 -13.832  36.973  1.00 80.72           N
ATOM   3014  CA  SER D 383      43.389 -15.009  37.491  1.00 80.72           C
ATOM   3015  CB  SER D 383      44.314 -14.680  38.676  1.00 80.72           C
ATOM   3016  OG  SER D 383      43.582 -14.007  39.690  1.00 80.72           O
ATOM   3017  C   SER D 383      42.340 -15.977  37.962  1.00 80.72           C
ATOM   3018  O   SER D 383      42.585 -17.179  38.047  1.00 80.72           O
ATOM   3019  N   LYS D 384      41.130 -15.466  38.269  1.00244.44           N
ATOM   3020  CA  LYS D 384      40.110 -16.240  38.924  1.00244.44           C
ATOM   3021  CB  LYS D 384      39.516 -15.498  40.133  1.00244.44           C
ATOM   3022  CG  LYS D 384      40.372 -15.543  41.397  1.00244.44           C
ATOM   3023  CD  LYS D 384      40.458 -16.944  41.999  1.00244.44           C
ATOM   3024  CE  LYS D 384      39.082 -17.589  42.174  1.00244.44           C
ATOM   3025  NZ  LYS D 384      38.155 -16.631  42.814  1.00244.44           N
ATOM   3026  C   LYS D 384      38.950 -16.515  38.034  1.00244.44           C
ATOM   3027  O   LYS D 384      38.806 -17.639  37.557  1.00244.44           O
ATOM   3028  N   ASN D 385      38.054 -15.504  37.906  1.00160.96           N
ATOM   3029  CA  ASN D 385      36.807 -15.553  37.188  1.00160.96           C
ATOM   3030  CB  ASN D 385      36.224 -16.978  36.994  1.00160.96           C
ATOM   3031  CG  ASN D 385      36.172 -17.776  38.309  1.00160.96           C
ATOM   3032  OD1 ASN D 385      35.841 -18.960  38.302  1.00160.96           O
ATOM   3033  ND2 ASN D 385      36.521 -17.149  39.465  1.00160.96           N
ATOM   3034  C   ASN D 385      35.833 -14.723  37.973  1.00160.96           C
ATOM   3035  O   ASN D 385      36.015 -13.513  38.101  1.00160.96           O
ATOM   3036  N   PHE D 386      34.734 -15.358  38.444  1.00106.79           N
ATOM   3037  CA  PHE D 386      33.708 -14.767  39.264  1.00106.79           C
ATOM   3038  CB  PHE D 386      33.959 -13.377  39.886  1.00106.79           C
ATOM   3039  CG  PHE D 386      34.207 -13.572  41.341  1.00106.79           C
ATOM   3040  CD1 PHE D 386      35.438 -13.919  41.844  1.00106.79           C
ATOM   3041  CD2 PHE D 386      33.154 -13.399  42.208  1.00106.79           C
ATOM   3042  CE1 PHE D 386      35.603 -14.085  43.201  1.00106.79           C
ATOM   3043  CE2 PHE D 386      33.313 -13.564  43.560  1.00106.79           C
ATOM   3044  CZ  PHE D 386      34.543 -13.910  44.059  1.00106.79           C
ATOM   3045  C   PHE D 386      32.433 -14.696  38.513  1.00106.79           C
ATOM   3046  O   PHE D 386      32.252 -15.354  37.490  1.00106.79           O
ATOM   3047  N   LYS D 387      31.519 -13.863  39.044  1.00108.74           N
ATOM   3048  CA  LYS D 387      30.202 -13.634  38.521  1.00108.74           C
ATOM   3049  CB  LYS D 387      29.437 -12.570  39.333  1.00108.74           C
ATOM   3050  CG  LYS D 387      30.164 -11.221  39.368  1.00108.74           C
ATOM   3051  CD  LYS D 387      29.332 -10.055  39.913  1.00108.74           C
ATOM   3052  CE  LYS D 387      29.780  -9.572  41.294  1.00108.74           C
ATOM   3053  NZ  LYS D 387      28.956  -8.420  41.727  1.00108.74           N
ATOM   3054  C   LYS D 387      30.313 -13.127  37.113  1.00108.74           C
ATOM   3055  O   LYS D 387      31.283 -12.459  36.757  1.00108.74           O
ATOM   3056  N   ILE D 388      29.306 -13.465  36.275  1.00109.51           N
ATOM   3057  CA  ILE D 388      29.268 -13.063  34.892  1.00109.51           C
ATOM   3058  CB  ILE D 388      29.068 -14.179  33.918  1.00109.51           C
ATOM   3059  CG1 ILE D 388      28.965 -13.559  32.515  1.00109.51           C
ATOM   3060  CG2 ILE D 388      27.837 -15.003  34.334  1.00109.51           C
ATOM   3061  CD1 ILE D 388      28.755 -14.573  31.396  1.00109.51           C
ATOM   3062  C   ILE D 388      28.093 -12.171  34.616  1.00109.51           C
ATOM   3063  O   ILE D 388      26.955 -12.484  34.971  1.00109.51           O
ATOM   3064  N   THR D 389      28.373 -10.993  34.018  1.00128.76           N
ATOM   3065  CA  THR D 389      27.366 -10.055  33.600  1.00128.76           C
ATOM   3066  CB  THR D 389      27.930  -8.684  33.366  1.00128.76           C
ATOM   3067  OG1 THR D 389      28.842  -8.709  32.277  1.00128.76           O
ATOM   3068  CG2 THR D 389      28.650  -8.222  34.644  1.00128.76           C
ATOM   3069  C   THR D 389      26.688 -10.462  32.320  1.00128.76           C
ATOM   3070  O   THR D 389      25.460 -10.449  32.243  1.00128.76           O
ATOM   3071  N   ASN D 390      27.459 -10.846  31.271  1.00 92.03           N
ATOM   3072  CA  ASN D 390      26.791 -11.068  30.014  1.00 92.03           C
ATOM   3073  CB  ASN D 390      26.617  -9.770  29.200  1.00 92.03           C
ATOM   3074  CG  ASN D 390      25.559  -9.997  28.128  1.00 92.03           C
ATOM   3075  OD1 ASN D 390      25.876 -10.240  26.965  1.00 92.03           O
ATOM   3076  ND2 ASN D 390      24.262  -9.931  28.533  1.00 92.03           N
ATOM   3077  C   ASN D 390      27.520 -12.062  29.159  1.00 92.03           C
ATOM   3078  O   ASN D 390      28.650 -12.455  29.440  1.00 92.03           O
ATOM   3079  N   ASN D 391      26.856 -12.505  28.067  1.00 81.63           N
ATOM   3080  CA  ASN D 391      27.439 -13.475  27.186  1.00 81.63           C
ATOM   3081  CB  ASN D 391      26.636 -14.786  27.113  1.00 81.63           C
ATOM   3082  CG  ASN D 391      25.252 -14.469  26.562  1.00 81.63           C
ATOM   3083  OD1 ASN D 391      24.523 -13.644  27.112  1.00 81.63           O
ATOM   3084  ND2 ASN D 391      24.877 -15.141  25.442  1.00 81.63           N
ATOM   3085  C   ASN D 391      27.510 -12.909  25.801  1.00 81.63           C
ATOM   3086  O   ASN D 391      26.643 -12.137  25.395  1.00 81.63           O
ATOM   3087  N   TYR D 392      28.585 -13.260  25.055  1.00104.97           N
ATOM   3088  CA  TYR D 392      28.739 -12.822  23.697  1.00104.97           C
ATOM   3089  CB  TYR D 392      29.789 -11.712  23.530  1.00104.97           C
ATOM   3090  CG  TYR D 392      29.252 -10.554  24.303  1.00104.97           C
ATOM   3091  CD1 TYR D 392      29.431 -10.492  25.666  1.00104.97           C
ATOM   3092  CD2 TYR D 392      28.562  -9.540  23.677  1.00104.97           C
ATOM   3093  CE1 TYR D 392      28.939  -9.436  26.396  1.00104.97           C
ATOM   3094  CE2 TYR D 392      28.067  -8.480  24.402  1.00104.97           C
ATOM   3095  CZ  TYR D 392      28.255  -8.427  25.763  1.00104.97           C
ATOM   3096  OH  TYR D 392      27.748  -7.342  26.509  1.00104.97           O
ATOM   3097  C   TYR D 392      29.121 -14.018  22.875  1.00104.97           C
ATOM   3098  O   TYR D 392      29.984 -14.804  23.262  1.00104.97           O
ATOM   3099  N   THR D 393      28.488 -14.183  21.696  1.00106.37           N
ATOM   3100  CA  THR D 393      28.746 -15.347  20.894  1.00106.37           C
ATOM   3101  CB  THR D 393      27.491 -15.966  20.352  1.00106.37           C
ATOM   3102  OG1 THR D 393      26.822 -15.049  19.498  1.00106.37           O
ATOM   3103  CG2 THR D 393      26.581 -16.339  21.534  1.00106.37           C
ATOM   3104  C   THR D 393      29.589 -14.948  19.721  1.00106.37           C
ATOM   3105  O   THR D 393      29.359 -13.908  19.106  1.00106.37           O
ATOM   3106  N   VAL D 394      30.613 -15.771  19.392  1.00 43.89           N
ATOM   3107  CA  VAL D 394      31.465 -15.454  18.277  1.00 43.89           C
ATOM   3108  CB  VAL D 394      32.829 -14.971  18.678  1.00 43.89           C
ATOM   3109  CG1 VAL D 394      32.669 -13.655  19.457  1.00 43.89           C
ATOM   3110  CG2 VAL D 394      33.539 -16.083  19.469  1.00 43.89           C
ATOM   3111  C   VAL D 394      31.657 -16.681  17.430  1.00 43.89           C
ATOM   3112  O   VAL D 394      31.723 -17.805  17.927  1.00 43.89           O
ATOM   3113  N   HIS D 395      31.753 -16.469  16.101  1.00 82.04           N
ATOM   3114  CA  HIS D 395      31.945 -17.529  15.151  1.00 82.04           C
ATOM   3115  ND1 HIS D 395      28.767 -16.585  14.908  1.00 82.04           N
ATOM   3116  CG  HIS D 395      29.507 -17.617  14.378  1.00 82.04           C
ATOM   3117  CB  HIS D 395      30.948 -17.488  13.979  1.00 82.04           C
ATOM   3118  NE2 HIS D 395      27.402 -18.334  14.765  1.00 82.04           N
ATOM   3119  CD2 HIS D 395      28.658 -18.680  14.300  1.00 82.04           C
ATOM   3120  CE1 HIS D 395      27.516 -17.066  15.118  1.00 82.04           C
ATOM   3121  C   HIS D 395      33.296 -17.335  14.527  1.00 82.04           C
ATOM   3122  O   HIS D 395      33.620 -16.251  14.042  1.00 82.04           O
ATOM   3123  N   LEU D 396      34.121 -18.401  14.521  1.00 74.70           N
ATOM   3124  CA  LEU D 396      35.439 -18.323  13.936  1.00 74.70           C
ATOM   3125  CB  LEU D 396      36.532 -18.852  14.875  1.00 74.70           C
ATOM   3126  CG  LEU D 396      36.584 -18.073  16.206  1.00 74.70           C
ATOM   3127  CD1 LEU D 396      37.750 -18.539  17.091  1.00 74.70           C
ATOM   3128  CD2 LEU D 396      36.580 -16.554  15.975  1.00 74.70           C
ATOM   3129  C   LEU D 396      35.445 -19.177  12.699  1.00 74.70           C
ATOM   3130  O   LEU D 396      35.076 -20.347  12.735  1.00 74.70           O
ATOM   3131  N   LEU D 397      35.922 -18.612  11.573  1.00148.19           N
ATOM   3132  CA  LEU D 397      35.771 -19.237  10.288  1.00148.19           C
ATOM   3133  CB  LEU D 397      34.985 -18.275   9.398  1.00148.19           C
ATOM   3134  CG  LEU D 397      33.538 -17.941   9.822  1.00148.19           C
ATOM   3135  CD1 LEU D 397      33.351 -17.543  11.298  1.00148.19           C
ATOM   3136  CD2 LEU D 397      33.079 -16.772   8.954  1.00148.19           C
ATOM   3137  C   LEU D 397      37.114 -19.397   9.638  1.00148.19           C
ATOM   3138  O   LEU D 397      37.935 -18.488   9.736  1.00148.19           O
ATOM   3139  N   PHE D 398      37.313 -20.512   8.875  1.00284.41           N
ATOM   3140  CA  PHE D 398      38.563 -20.866   8.238  1.00284.41           C
ATOM   3141  CB  PHE D 398      38.568 -22.117   7.321  1.00284.41           C
ATOM   3142  CG  PHE D 398      37.279 -22.326   6.610  1.00284.41           C
ATOM   3143  CD1 PHE D 398      36.945 -21.673   5.449  1.00284.41           C
ATOM   3144  CD2 PHE D 398      36.394 -23.241   7.132  1.00284.41           C
ATOM   3145  CE1 PHE D 398      35.738 -21.933   4.846  1.00284.41           C
ATOM   3146  CE2 PHE D 398      35.190 -23.495   6.523  1.00284.41           C
ATOM   3147  CZ  PHE D 398      34.858 -22.834   5.373  1.00284.41           C
ATOM   3148  C   PHE D 398      39.337 -19.678   7.760  1.00284.41           C
ATOM   3149  O   PHE D 398      38.787 -18.673   7.315  1.00284.41           O
ATOM   3150  N   PRO D 399      40.576 -19.935   7.528  1.00287.03           N
ATOM   3151  CA  PRO D 399      41.651 -19.058   7.901  1.00287.03           C
ATOM   3152  CD  PRO D 399      40.791 -20.411   6.170  1.00287.03           C
ATOM   3153  CB  PRO D 399      42.468 -18.765   6.638  1.00287.03           C
ATOM   3154  CG  PRO D 399      41.624 -19.321   5.488  1.00287.03           C
ATOM   3155  C   PRO D 399      41.501 -17.838   8.797  1.00287.03           C
ATOM   3156  O   PRO D 399      41.994 -17.981   9.911  1.00287.03           O
ATOM   3157  N   ASP D 400      40.998 -16.651   8.432  1.00267.36           N
ATOM   3158  CA  ASP D 400      41.066 -15.521   9.351  1.00267.36           C
ATOM   3159  CB  ASP D 400      41.496 -14.245   8.602  1.00267.36           C
ATOM   3160  CG  ASP D 400      42.816 -14.433   7.880  1.00267.36           C
ATOM   3161  OD1 ASP D 400      43.298 -15.593   7.782  1.00267.36           O
ATOM   3162  OD2 ASP D 400      43.354 -13.406   7.393  1.00267.36           O
ATOM   3163  C   ASP D 400      39.851 -15.049  10.114  1.00267.36           C
ATOM   3164  O   ASP D 400      40.032 -14.409  11.142  1.00267.36           O
ATOM   3165  N   LYS D 401      38.607 -15.265   9.650  1.00132.71           N
ATOM   3166  CA  LYS D 401      37.545 -14.381  10.123  1.00132.71           C
ATOM   3167  CB  LYS D 401      36.487 -14.049   9.066  1.00132.71           C
ATOM   3168  CG  LYS D 401      36.924 -12.949   8.101  1.00132.71           C
ATOM   3169  CD  LYS D 401      35.865 -12.614   7.050  1.00132.71           C
ATOM   3170  CE  LYS D 401      36.172 -11.339   6.253  1.00132.71           C
ATOM   3171  NZ  LYS D 401      36.292 -10.169   7.151  1.00132.71           N
ATOM   3172  C   LYS D 401      36.804 -14.755  11.356  1.00132.71           C
ATOM   3173  O   LYS D 401      36.550 -15.919  11.663  1.00132.71           O
ATOM   3174  N   ALA D 402      36.391 -13.686  12.098  1.00 45.23           N
ATOM   3175  CA  ALA D 402      35.587 -13.814  13.280  1.00 45.23           C
ATOM   3176  CB  ALA D 402      36.303 -13.366  14.563  1.00 45.23           C
ATOM   3177  C   ALA D 402      34.395 -12.924  13.088  1.00 45.23           C
ATOM   3178  O   ALA D 402      34.502 -11.860  12.479  1.00 45.23           O
ATOM   3179  N   VAL D 403      33.211 -13.353  13.579  1.00 44.74           N
ATOM   3180  CA  VAL D 403      32.025 -12.550  13.445  1.00 44.74           C
ATOM   3181  CB  VAL D 403      31.257 -12.842  12.191  1.00 44.74           C
ATOM   3182  CG1 VAL D 403      32.133 -12.452  10.990  1.00 44.74           C
ATOM   3183  CG2 VAL D 403      30.852 -14.326  12.200  1.00 44.74           C
ATOM   3184  C   VAL D 403      31.130 -12.864  14.603  1.00 44.74           C
ATOM   3185  O   VAL D 403      31.235 -13.930  15.207  1.00 44.74           O
ATOM   3186  N   ASP D 404      30.243 -11.910  14.955  1.00 98.80           N
ATOM   3187  CA  ASP D 404      29.335 -12.054  16.057  1.00 98.80           C
ATOM   3188  CB  ASP D 404      29.558 -10.960  17.118  1.00 98.80           C
ATOM   3189  CG  ASP D 404      29.515  -9.593  16.439  1.00 98.80           C
ATOM   3190  OD1 ASP D 404      28.737  -9.418  15.463  1.00 98.80           O
ATOM   3191  OD2 ASP D 404      30.271  -8.698  16.902  1.00 98.80           O
ATOM   3192  C   ASP D 404      27.912 -12.028  15.566  1.00 98.80           C
ATOM   3193  O   ASP D 404      27.653 -11.997  14.365  1.00 98.80           O
ATOM   3194  N   ALA D 405      26.952 -12.071  16.515  1.00 44.51           N
ATOM   3195  CA  ALA D 405      25.530 -12.074  16.271  1.00 44.51           C
ATOM   3196  CB  ALA D 405      24.706 -12.240  17.559  1.00 44.51           C
ATOM   3197  C   ALA D 405      25.102 -10.782  15.639  1.00 44.51           C
ATOM   3198  O   ALA D 405      24.212 -10.755  14.790  1.00 44.51           O
ATOM   3199  N   ALA D 406      25.738  -9.675  16.060  1.00 71.16           N
ATOM   3200  CA  ALA D 406      25.454  -8.332  15.637  1.00 71.16           C
ATOM   3201  CB  ALA D 406      26.334  -7.281  16.334  1.00 71.16           C
ATOM   3202  C   ALA D 406      25.691  -8.230  14.166  1.00 71.16           C
ATOM   3203  O   ALA D 406      25.153  -7.338  13.515  1.00 71.16           O
ATOM   3204  N   GLY D 407      26.559  -9.093  13.608  1.00 35.30           N
ATOM   3205  CA  GLY D 407      26.804  -9.034  12.197  1.00 35.30           C
ATOM   3206  C   GLY D 407      28.120  -8.363  11.971  1.00 35.30           C
ATOM   3207  O   GLY D 407      28.486  -8.059  10.836  1.00 35.30           O
ATOM   3208  N   ASN D 408      28.868  -8.104  13.058  1.00 67.92           N
ATOM   3209  CA  ASN D 408      30.146  -7.461  12.937  1.00 67.92           C
ATOM   3210  CB  ASN D 408      30.642  -6.845  14.257  1.00 67.92           C
ATOM   3211  CG  ASN D 408      29.696  -5.714  14.639  1.00 67.92           C
ATOM   3212  OD1 ASN D 408      29.872  -5.060  15.664  1.00 67.92           O
ATOM   3213  ND2 ASN D 408      28.654  -5.472  13.803  1.00 67.92           N
ATOM   3214  C   ASN D 408      31.159  -8.471  12.483  1.00 67.92           C
ATOM   3215  O   ASN D 408      31.036  -9.666  12.752  1.00 67.92           O
ATOM   3216  N   VAL D 409      32.202  -8.000  11.769  1.00 39.00           N
ATOM   3217  CA  VAL D 409      33.211  -8.884  11.255  1.00 39.00           C
ATOM   3218  CB  VAL D 409      33.268  -8.882   9.757  1.00 39.00           C
ATOM   3219  CG1 VAL D 409      34.391  -9.840   9.330  1.00 39.00           C
ATOM   3220  CG2 VAL D 409      31.891  -9.301   9.198  1.00 39.00           C
ATOM   3221  C   VAL D 409      34.562  -8.439  11.753  1.00 39.00           C
ATOM   3222  O   VAL D 409      34.772  -7.259  12.027  1.00 39.00           O
ATOM   3223  N   GLY D 410      35.523  -9.388  11.879  1.00 34.08           N
ATOM   3224  CA  GLY D 410      36.847  -9.064  12.353  1.00 34.08           C
ATOM   3225  C   GLY D 410      37.717 -10.262  12.100  1.00 34.08           C
ATOM   3226  O   GLY D 410      37.344 -11.145  11.329  1.00 34.08           O
ATOM   3227  N   PHE D 411      38.926 -10.323  12.711  1.00212.50           N
ATOM   3228  CA  PHE D 411      39.650 -11.550  12.517  1.00212.50           C
ATOM   3229  CB  PHE D 411      40.484 -11.719  11.207  1.00212.50           C
ATOM   3230  CG  PHE D 411      41.573 -10.757  10.851  1.00212.50           C
ATOM   3231  CD1 PHE D 411      41.282  -9.537  10.285  1.00212.50           C
ATOM   3232  CD2 PHE D 411      42.896 -11.109  11.009  1.00212.50           C
ATOM   3233  CE1 PHE D 411      42.288  -8.669   9.927  1.00212.50           C
ATOM   3234  CE2 PHE D 411      43.906 -10.244  10.653  1.00212.50           C
ATOM   3235  CZ  PHE D 411      43.603  -9.019  10.112  1.00212.50           C
ATOM   3236  C   PHE D 411      40.322 -12.057  13.760  1.00212.50           C
ATOM   3237  O   PHE D 411      40.302 -11.411  14.804  1.00212.50           O
ATOM   3238  N   TRP D 412      40.852 -13.301  13.688  1.00 99.53           N
ATOM   3239  CA  TRP D 412      41.438 -13.950  14.823  1.00 99.53           C
ATOM   3240  CB  TRP D 412      40.501 -14.944  15.502  1.00 99.53           C
ATOM   3241  CG  TRP D 412      40.263 -16.111  14.596  1.00 99.53           C
ATOM   3242  CD2 TRP D 412      40.370 -17.469  15.033  1.00 99.53           C
ATOM   3243  CD1 TRP D 412      40.011 -16.149  13.258  1.00 99.53           C
ATOM   3244  NE1 TRP D 412      39.961 -17.453  12.832  1.00 99.53           N
ATOM   3245  CE2 TRP D 412      40.180 -18.274  13.912  1.00 99.53           C
ATOM   3246  CE3 TRP D 412      40.625 -17.994  16.263  1.00 99.53           C
ATOM   3247  CZ2 TRP D 412      40.240 -19.632  14.008  1.00 99.53           C
ATOM   3248  CZ3 TRP D 412      40.666 -19.361  16.367  1.00 99.53           C
ATOM   3249  CH2 TRP D 412      40.478 -20.155  15.258  1.00 99.53           C
ATOM   3250  C   TRP D 412      42.601 -14.771  14.361  1.00 99.53           C
ATOM   3251  O   TRP D 412      42.821 -14.969  13.164  1.00 99.53           O
ATOM   3252  N   THR D 413      43.410 -15.243  15.333  1.00133.57           N
ATOM   3253  CA  THR D 413      44.518 -16.104  15.034  1.00133.57           C
ATOM   3254  CB  THR D 413      45.801 -15.348  14.842  1.00133.57           C
ATOM   3255  OG1 THR D 413      46.860 -16.239  14.531  1.00133.57           O
ATOM   3256  CG2 THR D 413      46.118 -14.567  16.129  1.00133.57           C
ATOM   3257  C   THR D 413      44.707 -16.996  16.216  1.00133.57           C
ATOM   3258  O   THR D 413      44.449 -16.592  17.347  1.00133.57           O
ATOM   3259  N   MET D 414      45.111 -18.261  15.998  1.00104.70           N
ATOM   3260  CA  MET D 414      45.450 -19.002  17.172  1.00104.70           C
ATOM   3261  CB  MET D 414      45.294 -20.532  17.125  1.00104.70           C
ATOM   3262  CG  MET D 414      43.895 -20.974  17.566  1.00104.70           C
ATOM   3263  SD  MET D 414      43.814 -22.701  18.135  1.00104.70           S
ATOM   3264  CE  MET D 414      42.646 -22.405  19.495  1.00104.70           C
ATOM   3265  C   MET D 414      46.855 -18.625  17.485  1.00104.70           C
ATOM   3266  O   MET D 414      47.564 -18.100  16.631  1.00104.70           O
ATOM   3267  N   VAL D 415      47.269 -18.799  18.751  1.00 83.43           N
ATOM   3268  CA  VAL D 415      48.617 -18.471  19.112  1.00 83.43           C
ATOM   3269  CB  VAL D 415      48.717 -17.694  20.396  1.00 83.43           C
ATOM   3270  CG1 VAL D 415      50.203 -17.542  20.768  1.00 83.43           C
ATOM   3271  CG2 VAL D 415      47.967 -16.365  20.229  1.00 83.43           C
ATOM   3272  C   VAL D 415      49.278 -19.774  19.368  1.00 83.43           C
ATOM   3273  O   VAL D 415      49.106 -20.326  20.456  1.00 83.43           O
ATOM   3274  N   TYR D 416      50.087 -20.263  18.394  1.00245.71           N
ATOM   3275  CA  TYR D 416      50.702 -21.555  18.527  1.00245.71           C
ATOM   3276  CB  TYR D 416      51.721 -21.737  19.664  1.00245.71           C
ATOM   3277  CG  TYR D 416      52.626 -22.853  19.227  1.00245.71           C
ATOM   3278  CD1 TYR D 416      52.224 -23.814  18.320  1.00245.71           C
ATOM   3279  CD2 TYR D 416      53.889 -22.959  19.758  1.00245.71           C
ATOM   3280  CE1 TYR D 416      53.068 -24.829  17.932  1.00245.71           C
ATOM   3281  CE2 TYR D 416      54.736 -23.971  19.376  1.00245.71           C
ATOM   3282  CZ  TYR D 416      54.328 -24.904  18.460  1.00245.71           C
ATOM   3283  OH  TYR D 416      55.199 -25.937  18.064  1.00245.71           O
ATOM   3284  C   TYR D 416      49.560 -22.462  18.867  1.00245.71           C
ATOM   3285  O   TYR D 416      48.525 -22.419  18.210  1.00245.71           O
ATOM   3286  N   ASN D 417      49.824 -23.437  19.757  1.00168.43           N
ATOM   3287  CA  ASN D 417      48.857 -24.325  20.345  1.00168.43           C
ATOM   3288  CB  ASN D 417      49.373 -25.764  20.535  1.00168.43           C
ATOM   3289  CG  ASN D 417      50.673 -25.780  21.328  1.00168.43           C
ATOM   3290  OD1 ASN D 417      51.032 -24.838  22.032  1.00168.43           O
ATOM   3291  ND2 ASN D 417      51.434 -26.890  21.157  1.00168.43           N
ATOM   3292  C   ASN D 417      48.217 -23.819  21.631  1.00168.43           C
ATOM   3293  O   ASN D 417      47.355 -24.502  22.181  1.00168.43           O
ATOM   3294  N   GLN D 418      48.706 -22.720  22.245  1.00258.96           N
ATOM   3295  CA  GLN D 418      48.203 -22.344  23.547  1.00258.96           C
ATOM   3296  CB  GLN D 418      49.227 -21.795  24.541  1.00258.96           C
ATOM   3297  CG  GLN D 418      49.897 -20.473  24.225  1.00258.96           C
ATOM   3298  CD  GLN D 418      50.610 -20.203  25.538  1.00258.96           C
ATOM   3299  OE1 GLN D 418      50.007 -20.239  26.607  1.00258.96           O
ATOM   3300  NE2 GLN D 418      51.939 -20.018  25.517  1.00258.96           N
ATOM   3301  C   GLN D 418      46.914 -21.579  23.705  1.00258.96           C
ATOM   3302  O   GLN D 418      46.266 -21.761  24.735  1.00258.96           O
ATOM   3303  N   GLY D 419      46.516 -20.671  22.785  1.00 48.14           N
ATOM   3304  CA  GLY D 419      45.314 -19.906  23.027  1.00 48.14           C
ATOM   3305  C   GLY D 419      45.014 -19.103  21.796  1.00 48.14           C
ATOM   3306  O   GLY D 419      45.521 -19.424  20.724  1.00 48.14           O
ATOM   3307  N   PHE D 420      44.186 -18.031  21.920  1.00246.20           N
ATOM   3308  CA  PHE D 420      43.762 -17.295  20.750  1.00246.20           C
ATOM   3309  CB  PHE D 420      42.265 -17.085  20.531  1.00246.20           C
ATOM   3310  CG  PHE D 420      41.319 -18.132  20.951  1.00246.20           C
ATOM   3311  CD1 PHE D 420      41.418 -18.761  22.172  1.00246.20           C
ATOM   3312  CD2 PHE D 420      40.237 -18.358  20.146  1.00246.20           C
ATOM   3313  CE1 PHE D 420      40.483 -19.694  22.549  1.00246.20           C
ATOM   3314  CE2 PHE D 420      39.300 -19.282  20.522  1.00246.20           C
ATOM   3315  CZ  PHE D 420      39.425 -19.959  21.714  1.00246.20           C
ATOM   3316  C   PHE D 420      43.786 -15.829  21.066  1.00246.20           C
ATOM   3317  O   PHE D 420      43.800 -15.402  22.220  1.00246.20           O
ATOM   3318  N   GLU D 421      43.667 -15.032  19.979  1.00105.13           N
ATOM   3319  CA  GLU D 421      43.389 -13.630  20.070  1.00105.13           C
ATOM   3320  CB  GLU D 421      44.598 -12.687  19.840  1.00105.13           C
ATOM   3321  CG  GLU D 421      44.223 -11.210  20.026  1.00105.13           C
ATOM   3322  CD  GLU D 421      45.467 -10.324  19.927  1.00105.13           C
ATOM   3323  OE1 GLU D 421      46.424 -10.577  20.706  1.00105.13           O
ATOM   3324  OE2 GLU D 421      45.470  -9.387  19.090  1.00105.13           O
ATOM   3325  C   GLU D 421      42.372 -13.332  19.001  1.00105.13           C
ATOM   3326  O   GLU D 421      42.553 -13.707  17.841  1.00105.13           O
ATOM   3327  N   ILE D 422      41.255 -12.670  19.381  1.00105.32           N
ATOM   3328  CA  ILE D 422      40.264 -12.304  18.403  1.00105.32           C
ATOM   3329  CB  ILE D 422      38.904 -12.925  18.604  1.00105.32           C
ATOM   3330  CG1 ILE D 422      38.932 -14.466  18.569  1.00105.32           C
ATOM   3331  CG2 ILE D 422      37.985 -12.325  17.528  1.00105.32           C
ATOM   3332  CD1 ILE D 422      39.386 -15.127  19.870  1.00105.32           C
ATOM   3333  C   ILE D 422      40.062 -10.821  18.491  1.00105.32           C
ATOM   3334  O   ILE D 422      39.935 -10.259  19.578  1.00105.32           O
ATOM   3335  N   VAL D 423      40.064 -10.137  17.328  1.00 52.68           N
ATOM   3336  CA  VAL D 423      39.810  -8.727  17.309  1.00 52.68           C
ATOM   3337  CB  VAL D 423      40.869  -7.955  16.579  1.00 52.68           C
ATOM   3338  CG1 VAL D 423      40.438  -6.482  16.483  1.00 52.68           C
ATOM   3339  CG2 VAL D 423      42.206  -8.157  17.324  1.00 52.68           C
ATOM   3340  C   VAL D 423      38.513  -8.551  16.582  1.00 52.68           C
ATOM   3341  O   VAL D 423      38.425  -8.798  15.380  1.00 52.68           O
ATOM   3342  N   LEU D 424      37.459  -8.135  17.318  1.00207.13           N
ATOM   3343  CA  LEU D 424      36.156  -7.946  16.747  1.00207.13           C
ATOM   3344  CB  LEU D 424      35.169  -9.096  17.016  1.00207.13           C
ATOM   3345  CG  LEU D 424      35.258 -10.305  16.079  1.00207.13           C
ATOM   3346  CD1 LEU D 424      34.222 -11.376  16.455  1.00207.13           C
ATOM   3347  CD2 LEU D 424      35.082  -9.850  14.626  1.00207.13           C
ATOM   3348  C   LEU D 424      35.501  -6.785  17.419  1.00207.13           C
ATOM   3349  O   LEU D 424      35.574  -6.640  18.636  1.00207.13           O
ATOM   3350  N   ALA D 425      34.826  -5.939  16.621  1.00229.02           N
ATOM   3351  CA  ALA D 425      34.044  -4.855  17.138  1.00229.02           C
ATOM   3352  CB  ALA D 425      32.743  -5.324  17.812  1.00229.02           C
ATOM   3353  C   ALA D 425      34.798  -4.009  18.125  1.00229.02           C
ATOM   3354  O   ALA D 425      34.260  -3.669  19.177  1.00229.02           O
ATOM   3355  N   GLY D 426      36.059  -3.644  17.824  1.00 56.52           N
ATOM   3356  CA  GLY D 426      36.794  -2.732  18.664  1.00 56.52           C
ATOM   3357  C   GLY D 426      37.155  -3.363  19.977  1.00 56.52           C
ATOM   3358  O   GLY D 426      37.427  -2.657  20.950  1.00 56.52           O
ATOM   3359  N   ARG D 427      37.173  -4.706  20.047  1.00 75.66           N
ATOM   3360  CA  ARG D 427      37.492  -5.397  21.270  1.00 75.66           C
ATOM   3361  CB  ARG D 427      36.269  -6.133  21.857  1.00 75.66           C
ATOM   3362  CG  ARG D 427      35.127  -5.225  22.345  1.00 75.66           C
ATOM   3363  CD  ARG D 427      33.752  -5.910  22.309  1.00 75.66           C
ATOM   3364  NE  ARG D 427      32.737  -4.977  22.890  1.00 75.66           N
ATOM   3365  CZ  ARG D 427      31.504  -5.450  23.242  1.00 75.66           C
ATOM   3366  NH1 ARG D 427      31.116  -6.704  22.859  1.00 75.66           N
ATOM   3367  NH2 ARG D 427      30.673  -4.693  24.019  1.00 75.66           N
ATOM   3368  C   ARG D 427      38.487  -6.471  20.925  1.00 75.66           C
ATOM   3369  O   ARG D 427      38.483  -7.001  19.815  1.00 75.66           O
ATOM   3370  N   LYS D 428      39.386  -6.805  21.875  1.00 54.42           N
ATOM   3371  CA  LYS D 428      40.328  -7.865  21.652  1.00 54.42           C
ATOM   3372  CB  LYS D 428      41.800  -7.441  21.766  1.00 54.42           C
ATOM   3373  CG  LYS D 428      42.263  -6.507  20.648  1.00 54.42           C
ATOM   3374  CD  LYS D 428      43.670  -5.953  20.868  1.00 54.42           C
ATOM   3375  CE  LYS D 428      44.125  -5.015  19.753  1.00 54.42           C
ATOM   3376  NZ  LYS D 428      45.511  -4.567  20.008  1.00 54.42           N
ATOM   3377  C   LYS D 428      40.091  -8.891  22.719  1.00 54.42           C
ATOM   3378  O   LYS D 428      39.985  -8.549  23.896  1.00 54.42           O
ATOM   3379  N   TYR D 429      40.009 -10.183  22.332  1.00 67.67           N
ATOM   3380  CA  TYR D 429      39.763 -11.238  23.278  1.00 67.67           C
ATOM   3381  CB  TYR D 429      38.643 -12.219  22.871  1.00 67.67           C
ATOM   3382  CG  TYR D 429      37.338 -11.515  22.723  1.00 67.67           C
ATOM   3383  CD1 TYR D 429      36.594 -11.162  23.823  1.00 67.67           C
ATOM   3384  CD2 TYR D 429      36.843 -11.239  21.470  1.00 67.67           C
ATOM   3385  CE1 TYR D 429      35.385 -10.521  23.674  1.00 67.67           C
ATOM   3386  CE2 TYR D 429      35.636 -10.601  21.314  1.00 67.67           C
ATOM   3387  CZ  TYR D 429      34.905 -10.238  22.418  1.00 67.67           C
ATOM   3388  OH  TYR D 429      33.665  -9.585  22.254  1.00 67.67           O
ATOM   3389  C   TYR D 429      40.978 -12.115  23.303  1.00 67.67           C
ATOM   3390  O   TYR D 429      41.500 -12.483  22.252  1.00 67.67           O
ATOM   3391  N   PHE D 430      41.471 -12.461  24.513  1.00129.22           N
ATOM   3392  CA  PHE D 430      42.582 -13.367  24.620  1.00129.22           C
ATOM   3393  CB  PHE D 430      43.948 -12.662  24.719  1.00129.22           C
ATOM   3394  CG  PHE D 430      44.962 -13.646  25.202  1.00129.22           C
ATOM   3395  CD1 PHE D 430      45.415 -14.680  24.410  1.00129.22           C
ATOM   3396  CD2 PHE D 430      45.435 -13.535  26.488  1.00129.22           C
ATOM   3397  CE1 PHE D 430      46.346 -15.577  24.889  1.00129.22           C
ATOM   3398  CE2 PHE D 430      46.364 -14.426  26.968  1.00129.22           C
ATOM   3399  CZ  PHE D 430      46.824 -15.448  26.171  1.00129.22           C
ATOM   3400  C   PHE D 430      42.408 -14.283  25.793  1.00129.22           C
ATOM   3401  O   PHE D 430      41.970 -13.875  26.868  1.00129.22           O
ATOM   3402  N   ALA D 431      42.755 -15.574  25.595  1.00 64.61           N
ATOM   3403  CA  ALA D 431      42.647 -16.551  26.642  1.00 64.61           C
ATOM   3404  CB  ALA D 431      41.207 -17.049  26.856  1.00 64.61           C
ATOM   3405  C   ALA D 431      43.464 -17.749  26.252  1.00 64.61           C
ATOM   3406  O   ALA D 431      43.714 -17.997  25.073  1.00 64.61           O
ATOM   3407  N   PHE D 432      43.903 -18.531  27.259  1.00148.95           N
ATOM   3408  CA  PHE D 432      44.657 -19.729  27.021  1.00148.95           C
ATOM   3409  CB  PHE D 432      45.648 -20.091  28.143  1.00148.95           C
ATOM   3410  CG  PHE D 432      46.704 -19.055  28.319  1.00148.95           C
ATOM   3411  CD1 PHE D 432      47.739 -18.956  27.426  1.00148.95           C
ATOM   3412  CD2 PHE D 432      46.697 -18.184  29.375  1.00148.95           C
ATOM   3413  CE1 PHE D 432      48.742 -18.028  27.568  1.00148.95           C
ATOM   3414  CE2 PHE D 432      47.700 -17.255  29.532  1.00148.95           C
ATOM   3415  CZ  PHE D 432      48.729 -17.169  28.629  1.00148.95           C
ATOM   3416  C   PHE D 432      43.661 -20.848  27.046  1.00148.95           C
ATOM   3417  O   PHE D 432      42.627 -20.751  27.700  1.00148.95           O
ATOM   3418  N   SER D 433      43.936 -21.954  26.330  1.00 96.06           N
ATOM   3419  CA  SER D 433      42.993 -23.036  26.351  1.00 96.06           C
ATOM   3420  CB  SER D 433      43.255 -24.129  25.304  1.00 96.06           C
ATOM   3421  OG  SER D 433      44.422 -24.856  25.646  1.00 96.06           O
ATOM   3422  C   SER D 433      43.062 -23.676  27.714  1.00 96.06           C
ATOM   3423  O   SER D 433      44.085 -23.607  28.394  1.00 96.06           O
ATOM   3424  N   LYS D 434      41.946 -24.332  28.107  1.00143.90           N
ATOM   3425  CA  LYS D 434      41.676 -24.947  29.387  1.00143.90           C
ATOM   3426  CB  LYS D 434      40.262 -25.552  29.446  1.00143.90           C
ATOM   3427  CG  LYS D 434      39.822 -26.045  30.825  1.00143.90           C
ATOM   3428  CD  LYS D 434      39.351 -24.931  31.764  1.00143.90           C
ATOM   3429  CE  LYS D 434      37.921 -24.463  31.484  1.00143.90           C
ATOM   3430  NZ  LYS D 434      37.432 -23.631  32.611  1.00143.90           N
ATOM   3431  C   LYS D 434      42.631 -26.064  29.690  1.00143.90           C
ATOM   3432  O   LYS D 434      43.015 -26.844  28.818  1.00143.90           O
ATOM   3433  N   TYR D 435      42.991 -26.155  30.989  1.00250.95           N
ATOM   3434  CA  TYR D 435      44.009 -26.989  31.575  1.00250.95           C
ATOM   3435  CB  TYR D 435      45.145 -25.962  31.656  1.00250.95           C
ATOM   3436  CG  TYR D 435      46.292 -26.089  32.579  1.00250.95           C
ATOM   3437  CD1 TYR D 435      46.310 -26.756  33.783  1.00250.95           C
ATOM   3438  CD2 TYR D 435      47.372 -25.335  32.228  1.00250.95           C
ATOM   3439  CE1 TYR D 435      47.443 -26.738  34.567  1.00250.95           C
ATOM   3440  CE2 TYR D 435      48.497 -25.305  33.002  1.00250.95           C
ATOM   3441  CZ  TYR D 435      48.543 -26.014  34.172  1.00250.95           C
ATOM   3442  OH  TYR D 435      49.712 -25.977  34.960  1.00250.95           O
ATOM   3443  C   TYR D 435      43.551 -27.341  32.963  1.00250.95           C
ATOM   3444  O   TYR D 435      43.125 -26.453  33.689  1.00250.95           O
ATOM   3445  N   VAL D 436      43.646 -28.623  33.400  1.00 52.89           N
ATOM   3446  CA  VAL D 436      43.268 -28.935  34.757  1.00 52.89           C
ATOM   3447  CB  VAL D 436      42.004 -29.734  34.859  1.00 52.89           C
ATOM   3448  CG1 VAL D 436      41.718 -30.032  36.340  1.00 52.89           C
ATOM   3449  CG2 VAL D 436      40.888 -28.951  34.146  1.00 52.89           C
ATOM   3450  C   VAL D 436      44.374 -29.769  35.343  1.00 52.89           C
ATOM   3451  O   VAL D 436      44.800 -30.749  34.742  1.00 52.89           O
ATOM   3452  N   LYS D 437      44.872 -29.415  36.547  1.00156.89           N
ATOM   3453  CA  LYS D 437      45.990 -30.166  37.047  1.00156.89           C
ATOM   3454  CB  LYS D 437      47.253 -29.288  37.167  1.00156.89           C
ATOM   3455  CG  LYS D 437      48.556 -30.044  37.433  1.00156.89           C
ATOM   3456  CD  LYS D 437      48.695 -30.557  38.863  1.00156.89           C
ATOM   3457  CE  LYS D 437      49.340 -29.531  39.797  1.00156.89           C
ATOM   3458  NZ  LYS D 437      49.414 -30.074  41.169  1.00156.89           N
ATOM   3459  C   LYS D 437      45.642 -30.772  38.369  1.00156.89           C
ATOM   3460  O   LYS D 437      45.603 -30.103  39.401  1.00156.89           O
ATOM   3461  N   HIS D 438      45.374 -32.090  38.335  1.00111.53           N
ATOM   3462  CA  HIS D 438      45.064 -32.889  39.484  1.00111.53           C
ATOM   3463  ND1 HIS D 438      43.068 -34.301  37.086  1.00111.53           N
ATOM   3464  CG  HIS D 438      43.262 -34.353  38.448  0.00111.53           C
ATOM   3465  CB  HIS D 438      44.606 -34.314  39.117  0.00111.53           C
ATOM   3466  NE2 HIS D 438      41.050 -34.436  38.011  1.00111.53           N
ATOM   3467  CD2 HIS D 438      42.020 -34.436  38.997  1.00111.53           C
ATOM   3468  CE1 HIS D 438      41.727 -34.352  36.880  1.00111.53           C
ATOM   3469  C   HIS D 438      46.313 -33.013  40.295  1.00111.53           C
ATOM   3470  O   HIS D 438      46.269 -33.121  41.516  1.00111.53           O
ATOM   3471  N   GLY D 439      47.469 -33.002  39.610  1.00 62.67           N
ATOM   3472  CA  GLY D 439      48.769 -33.187  40.184  1.00 62.67           C
ATOM   3473  C   GLY D 439      49.273 -34.420  39.526  1.00 62.67           C
ATOM   3474  O   GLY D 439      50.357 -34.446  38.948  1.00 62.67           O
ATOM   3475  N   SER D 440      48.475 -35.492  39.594  1.00163.33           N
ATOM   3476  CA  SER D 440      48.857 -36.680  38.908  1.00163.33           C
ATOM   3477  CB  SER D 440      48.039 -37.899  39.368  1.00163.33           C
ATOM   3478  OG  SER D 440      48.226 -38.113  40.760  0.00163.33           O
ATOM   3479  C   SER D 440      48.594 -36.477  37.459  1.00163.33           C
ATOM   3480  O   SER D 440      49.425 -36.766  36.599  1.00163.33           O
ATOM   3481  N   LYS D 441      47.415 -35.917  37.143  1.00136.14           N
ATOM   3482  CA  LYS D 441      47.062 -35.876  35.762  1.00136.14           C
ATOM   3483  CB  LYS D 441      45.799 -36.691  35.454  1.00136.14           C
ATOM   3484  CG  LYS D 441      45.396 -36.643  33.981  1.00136.14           C
ATOM   3485  CD  LYS D 441      44.285 -37.628  33.628  0.00136.14           C
ATOM   3486  CE  LYS D 441      44.759 -39.080  33.617  0.00136.14           C
ATOM   3487  NZ  LYS D 441      45.011 -39.529  35.004  0.00136.14           N
ATOM   3488  C   LYS D 441      46.760 -34.487  35.330  1.00136.14           C
ATOM   3489  O   LYS D 441      46.137 -33.713  36.054  1.00136.14           O
ATOM   3490  N   VAL D 442      47.215 -34.135  34.116  1.00121.02           N
ATOM   3491  CA  VAL D 442      46.832 -32.856  33.620  1.00121.02           C
ATOM   3492  CB  VAL D 442      47.972 -31.941  33.278  1.00121.02           C
ATOM   3493  CG1 VAL D 442      48.484 -32.215  31.856  1.00121.02           C
ATOM   3494  CG2 VAL D 442      47.495 -30.506  33.526  1.00121.02           C
ATOM   3495  C   VAL D 442      46.022 -33.127  32.399  1.00121.02           C
ATOM   3496  O   VAL D 442      46.385 -33.942  31.550  1.00121.02           O
ATOM   3497  N   THR D 443      44.850 -32.483  32.317  1.00126.49           N
ATOM   3498  CA  THR D 443      44.026 -32.686  31.171  1.00126.49           C
ATOM   3499  CB  THR D 443      42.739 -33.401  31.459  1.00126.49           C
ATOM   3500  OG1 THR D 443      42.072 -32.799  32.556  1.00126.49           O
ATOM   3501  CG2 THR D 443      43.038 -34.876  31.745  1.00126.49           C
ATOM   3502  C   THR D 443      43.734 -31.362  30.576  1.00126.49           C
ATOM   3503  O   THR D 443      43.539 -30.362  31.266  1.00126.49           O
ATOM   3504  N   SER D 444      43.720 -31.323  29.239  1.00 98.76           N
ATOM   3505  CA  SER D 444      43.461 -30.069  28.618  1.00 98.76           C
ATOM   3506  CB  SER D 444      44.593 -29.585  27.696  1.00 98.76           C
ATOM   3507  OG  SER D 444      44.905 -30.585  26.740  1.00 98.76           O
ATOM   3508  C   SER D 444      42.204 -30.188  27.839  1.00 98.76           C
ATOM   3509  O   SER D 444      41.805 -31.280  27.430  1.00 98.76           O
ATOM   3510  N   MET D 445      41.510 -29.045  27.692  1.00 94.52           N
ATOM   3511  CA  MET D 445      40.323 -29.033  26.905  1.00 94.52           C
ATOM   3512  CB  MET D 445      39.023 -28.940  27.704  1.00 94.52           C
ATOM   3513  CG  MET D 445      38.725 -30.252  28.422  1.00 94.52           C
ATOM   3514  SD  MET D 445      37.291 -30.204  29.528  1.00 94.52           S
ATOM   3515  CE  MET D 445      37.455 -31.957  29.967  1.00 94.52           C
ATOM   3516  C   MET D 445      40.402 -27.878  25.972  1.00 94.52           C
ATOM   3517  O   MET D 445      40.436 -26.711  26.360  1.00 94.52           O
ATOM   3518  N   CYS D 446      40.446 -28.239  24.686  1.00 75.74           N
ATOM   3519  CA  CYS D 446      40.535 -27.373  23.555  1.00 75.74           C
ATOM   3520  CB  CYS D 446      40.859 -28.164  22.276  1.00 75.74           C
ATOM   3521  SG  CYS D 446      42.538 -28.860  22.366  1.00 75.74           S
ATOM   3522  C   CYS D 446      39.229 -26.658  23.376  1.00 75.74           C
ATOM   3523  O   CYS D 446      39.151 -25.636  22.694  1.00 75.74           O
ATOM   3524  N   ASP D 447      38.162 -27.265  23.922  1.00147.70           N
ATOM   3525  CA  ASP D 447      36.799 -26.819  23.884  1.00147.70           C
ATOM   3526  CB  ASP D 447      35.840 -27.876  24.467  1.00147.70           C
ATOM   3527  CG  ASP D 447      35.958 -29.158  23.652  1.00147.70           C
ATOM   3528  OD1 ASP D 447      37.111 -29.593  23.391  1.00147.70           O
ATOM   3529  OD2 ASP D 447      34.896 -29.720  23.274  1.00147.70           O
ATOM   3530  C   ASP D 447      36.623 -25.594  24.735  1.00147.70           C
ATOM   3531  O   ASP D 447      35.759 -24.765  24.453  1.00147.70           O
ATOM   3532  N   GLN D 448      37.400 -25.466  25.831  1.00 98.66           N
ATOM   3533  CA  GLN D 448      37.192 -24.365  26.738  1.00 98.66           C
ATOM   3534  CB  GLN D 448      36.728 -24.768  28.150  1.00 98.66           C
ATOM   3535  CG  GLN D 448      35.365 -25.460  28.201  1.00 98.66           C
ATOM   3536  CD  GLN D 448      35.589 -26.938  28.484  1.00 98.66           C
ATOM   3537  OE1 GLN D 448      36.721 -27.417  28.488  1.00 98.66           O
ATOM   3538  NE2 GLN D 448      34.479 -27.678  28.750  1.00 98.66           N
ATOM   3539  C   GLN D 448      38.445 -23.563  26.935  1.00 98.66           C
ATOM   3540  O   GLN D 448      39.505 -23.887  26.403  1.00 98.66           O
ATOM   3541  N   THR D 449      38.328 -22.451  27.703  1.00 61.63           N
ATOM   3542  CA  THR D 449      39.460 -21.596  27.958  1.00 61.63           C
ATOM   3543  CB  THR D 449      39.350 -20.232  27.337  1.00 61.63           C
ATOM   3544  OG1 THR D 449      38.281 -19.504  27.925  1.00 61.63           O
ATOM   3545  CG2 THR D 449      39.126 -20.392  25.825  1.00 61.63           C
ATOM   3546  C   THR D 449      39.600 -21.366  29.432  1.00 61.63           C
ATOM   3547  O   THR D 449      38.674 -21.605  30.207  1.00 61.63           O
ATOM   3548  N   GLN D 450      40.802 -20.937  29.876  1.00149.44           N
ATOM   3549  CA  GLN D 450      40.894 -20.567  31.253  1.00149.44           C
ATOM   3550  CB  GLN D 450      42.252 -20.763  31.960  1.00149.44           C
ATOM   3551  CG  GLN D 450      43.436 -19.920  31.507  1.00149.44           C
ATOM   3552  CD  GLN D 450      44.541 -20.227  32.513  1.00149.44           C
ATOM   3553  OE1 GLN D 450      44.265 -20.595  33.655  1.00149.44           O
ATOM   3554  NE2 GLN D 450      45.823 -20.078  32.088  1.00149.44           N
ATOM   3555  C   GLN D 450      40.436 -19.148  31.285  1.00149.44           C
ATOM   3556  O   GLN D 450      39.953 -18.637  30.277  1.00149.44           O
ATOM   3557  N   LEU D 451      40.509 -18.475  32.444  1.00161.81           N
ATOM   3558  CA  LEU D 451      39.997 -17.135  32.485  1.00161.81           C
ATOM   3559  CB  LEU D 451      40.060 -16.501  33.872  1.00161.81           C
ATOM   3560  CG  LEU D 451      39.291 -17.328  34.902  1.00161.81           C
ATOM   3561  CD1 LEU D 451      37.819 -17.503  34.497  1.00161.81           C
ATOM   3562  CD2 LEU D 451      40.001 -18.657  35.215  1.00161.81           C
ATOM   3563  C   LEU D 451      40.838 -16.289  31.587  1.00161.81           C
ATOM   3564  O   LEU D 451      42.064 -16.340  31.654  1.00161.81           O
ATOM   3565  N   GLY D 452      40.184 -15.463  30.743  1.00 48.37           N
ATOM   3566  CA  GLY D 452      40.902 -14.664  29.794  1.00 48.37           C
ATOM   3567  C   GLY D 452      40.600 -13.213  29.996  1.00 48.37           C
ATOM   3568  O   GLY D 452      39.817 -12.833  30.868  1.00 48.37           O
ATOM   3569  N   TRP D 453      41.241 -12.369  29.158  1.00 90.58           N
ATOM   3570  CA  TRP D 453      41.116 -10.945  29.261  1.00 90.58           C
ATOM   3571  CB  TRP D 453      42.487 -10.257  29.358  1.00 90.58           C
ATOM   3572  CG  TRP D 453      43.324 -10.623  30.562  1.00 90.58           C
ATOM   3573  CD2 TRP D 453      44.143 -11.801  30.647  1.00 90.58           C
ATOM   3574  CD1 TRP D 453      43.487  -9.957  31.742  1.00 90.58           C
ATOM   3575  NE1 TRP D 453      44.363 -10.641  32.550  1.00 90.58           N
ATOM   3576  CE2 TRP D 453      44.775 -11.779  31.889  1.00 90.58           C
ATOM   3577  CE3 TRP D 453      44.358 -12.818  29.757  1.00 90.58           C
ATOM   3578  CZ2 TRP D 453      45.633 -12.775  32.262  1.00 90.58           C
ATOM   3579  CZ3 TRP D 453      45.222 -13.823  30.139  1.00 90.58           C
ATOM   3580  CH2 TRP D 453      45.848 -13.801  31.368  1.00 90.58           C
ATOM   3581  C   TRP D 453      40.503 -10.416  27.997  1.00 90.58           C
ATOM   3582  O   TRP D 453      40.893 -10.791  26.892  1.00 90.58           O
ATOM   3583  N   ALA D 454      39.514  -9.512  28.134  1.00 48.68           N
ATOM   3584  CA  ALA D 454      38.914  -8.880  26.996  1.00 48.68           C
ATOM   3585  CB  ALA D 454      37.458  -9.317  26.755  1.00 48.68           C
ATOM   3586  C   ALA D 454      38.915  -7.415  27.300  1.00 48.68           C
ATOM   3587  O   ALA D 454      38.613  -7.006  28.420  1.00 48.68           O
ATOM   3588  N   HIS D 455      39.292  -6.579  26.314  1.00 65.27           N
ATOM   3589  CA  HIS D 455      39.293  -5.161  26.532  1.00 65.27           C
ATOM   3590  ND1 HIS D 455      42.695  -5.983  27.046  1.00 65.27           N
ATOM   3591  CG  HIS D 455      41.849  -4.999  26.583  1.00 65.27           C
ATOM   3592  CB  HIS D 455      40.552  -4.623  27.242  1.00 65.27           C
ATOM   3593  NE2 HIS D 455      43.647  -5.144  25.220  1.00 65.27           N
ATOM   3594  CD2 HIS D 455      42.447  -4.499  25.466  1.00 65.27           C
ATOM   3595  CE1 HIS D 455      43.753  -6.027  26.197  1.00 65.27           C
ATOM   3596  C   HIS D 455      39.206  -4.503  25.194  1.00 65.27           C
ATOM   3597  O   HIS D 455      39.501  -5.108  24.166  1.00 65.27           O
ATOM   3598  N   SER D 456      38.799  -3.221  25.178  1.00 35.48           N
ATOM   3599  CA  SER D 456      38.673  -2.525  23.932  1.00 35.48           C
ATOM   3600  CB  SER D 456      38.082  -1.113  24.082  1.00 35.48           C
ATOM   3601  OG  SER D 456      38.954  -0.308  24.862  1.00 35.48           O
ATOM   3602  C   SER D 456      40.046  -2.383  23.355  1.00 35.48           C
ATOM   3603  O   SER D 456      41.048  -2.564  24.042  1.00 35.48           O
ATOM   3604  N   THR D 457      40.119  -2.017  22.065  1.00 53.47           N
ATOM   3605  CA  THR D 457      41.355  -1.905  21.342  1.00 53.47           C
ATOM   3606  CB  THR D 457      41.141  -1.441  19.932  1.00 53.47           C
ATOM   3607  OG1 THR D 457      40.513  -0.167  19.930  1.00 53.47           O
ATOM   3608  CG2 THR D 457      40.268  -2.474  19.197  1.00 53.47           C
ATOM   3609  C   THR D 457      42.250  -0.900  22.012  1.00 53.47           C
ATOM   3610  O   THR D 457      43.472  -1.005  21.945  1.00 53.47           O
ATOM   3611  N   ASP D 458      41.662   0.143  22.619  1.00109.34           N
ATOM   3612  CA  ASP D 458      42.389   1.196  23.281  1.00109.34           C
ATOM   3613  CB  ASP D 458      41.498   2.398  23.627  1.00109.34           C
ATOM   3614  CG  ASP D 458      42.400   3.521  24.113  1.00109.34           C
ATOM   3615  OD1 ASP D 458      43.503   3.691  23.528  1.00109.34           O
ATOM   3616  OD2 ASP D 458      41.989   4.230  25.069  1.00109.34           O
ATOM   3617  C   ASP D 458      43.020   0.725  24.563  1.00109.34           C
ATOM   3618  O   ASP D 458      44.019   1.292  24.985  1.00109.34           O
ATOM   3619  N   ASN D 459      42.467  -0.330  25.193  1.00162.01           N
ATOM   3620  CA  ASN D 459      42.817  -0.906  26.473  1.00162.01           C
ATOM   3621  CB  ASN D 459      44.326  -1.184  26.761  1.00162.01           C
ATOM   3622  CG  ASN D 459      45.147  -0.078  27.451  1.00162.01           C
ATOM   3623  OD1 ASN D 459      45.635   0.878  26.853  1.00162.01           O
ATOM   3624  ND2 ASN D 459      45.373  -0.267  28.779  1.00162.01           N
ATOM   3625  C   ASN D 459      42.236  -0.117  27.617  1.00162.01           C
ATOM   3626  O   ASN D 459      42.730  -0.183  28.740  1.00162.01           O
ATOM   3627  N   SER D 460      41.160   0.659  27.369  1.00 99.45           N
ATOM   3628  CA  SER D 460      40.506   1.397  28.425  1.00 99.45           C
ATOM   3629  CB  SER D 460      39.537   2.472  27.904  1.00 99.45           C
ATOM   3630  OG  SER D 460      40.263   3.515  27.271  1.00 99.45           O
ATOM   3631  C   SER D 460      39.717   0.500  29.344  1.00 99.45           C
ATOM   3632  O   SER D 460      40.039   0.369  30.524  1.00 99.45           O
ATOM   3633  N   ASN D 461      38.662  -0.161  28.812  1.00 68.21           N
ATOM   3634  CA  ASN D 461      37.784  -0.956  29.628  1.00 68.21           C
ATOM   3635  CB  ASN D 461      36.304  -0.801  29.241  1.00 68.21           C
ATOM   3636  CG  ASN D 461      35.925   0.649  29.515  1.00 68.21           C
ATOM   3637  OD1 ASN D 461      35.742   1.440  28.588  1.00 68.21           O
ATOM   3638  ND2 ASN D 461      35.820   1.017  30.818  1.00 68.21           N
ATOM   3639  C   ASN D 461      38.165  -2.394  29.458  1.00 68.21           C
ATOM   3640  O   ASN D 461      38.374  -2.864  28.339  1.00 68.21           O
ATOM   3641  N   TRP D 462      38.256  -3.118  30.595  1.00 87.38           N
ATOM   3642  CA  TRP D 462      38.685  -4.491  30.649  1.00 87.38           C
ATOM   3643  CB  TRP D 462      39.971  -4.675  31.470  1.00 87.38           C
ATOM   3644  CG  TRP D 462      41.207  -4.099  30.830  1.00 87.38           C
ATOM   3645  CD2 TRP D 462      42.406  -4.844  30.561  1.00 87.38           C
ATOM   3646  CD1 TRP D 462      41.454  -2.816  30.437  1.00 87.38           C
ATOM   3647  NE1 TRP D 462      42.721  -2.718  29.917  1.00 87.38           N
ATOM   3648  CE2 TRP D 462      43.323  -3.957  29.995  1.00 87.38           C
ATOM   3649  CE3 TRP D 462      42.717  -6.156  30.774  1.00 87.38           C
ATOM   3650  CZ2 TRP D 462      44.574  -4.372  29.634  1.00 87.38           C
ATOM   3651  CZ3 TRP D 462      43.977  -6.570  30.399  1.00 87.38           C
ATOM   3652  CH2 TRP D 462      44.887  -5.696  29.840  1.00 87.38           C
ATOM   3653  C   TRP D 462      37.652  -5.309  31.360  1.00 87.38           C
ATOM   3654  O   TRP D 462      36.838  -4.791  32.124  1.00 87.38           O
ATOM   3655  N   GLN D 463      37.667  -6.633  31.092  1.00137.17           N
ATOM   3656  CA  GLN D 463      36.780  -7.572  31.722  1.00137.17           C
ATOM   3657  CB  GLN D 463      35.418  -7.725  31.031  1.00137.17           C
ATOM   3658  CG  GLN D 463      34.606  -6.436  30.939  1.00137.17           C
ATOM   3659  CD  GLN D 463      34.780  -5.855  29.541  1.00137.17           C
ATOM   3660  OE1 GLN D 463      33.809  -5.436  28.911  1.00137.17           O
ATOM   3661  NE2 GLN D 463      36.044  -5.822  29.039  1.00137.17           N
ATOM   3662  C   GLN D 463      37.428  -8.923  31.637  1.00137.17           C
ATOM   3663  O   GLN D 463      38.400  -9.110  30.907  1.00137.17           O
ATOM   3664  N   CYS D 464      36.898  -9.907  32.398  1.00 54.73           N
ATOM   3665  CA  CYS D 464      37.419 -11.249  32.382  1.00 54.73           C
ATOM   3666  CB  CYS D 464      37.708 -11.787  33.791  1.00 54.73           C
ATOM   3667  SG  CYS D 464      38.949 -10.768  34.625  1.00 54.73           S
ATOM   3668  C   CYS D 464      36.355 -12.124  31.787  1.00 54.73           C
ATOM   3669  O   CYS D 464      35.172 -11.825  31.932  1.00 54.73           O
ATOM   3670  N   TYR D 465      36.740 -13.210  31.072  1.00174.28           N
ATOM   3671  CA  TYR D 465      35.730 -14.074  30.512  1.00174.28           C
ATOM   3672  CB  TYR D 465      35.316 -13.814  29.033  1.00174.28           C
ATOM   3673  CG  TYR D 465      36.317 -14.104  27.931  1.00174.28           C
ATOM   3674  CD1 TYR D 465      37.418 -14.934  28.016  1.00174.28           C
ATOM   3675  CD2 TYR D 465      36.068 -13.583  26.687  1.00174.28           C
ATOM   3676  CE1 TYR D 465      38.264 -15.188  26.964  1.00174.28           C
ATOM   3677  CE2 TYR D 465      36.901 -13.823  25.615  1.00174.28           C
ATOM   3678  CZ  TYR D 465      38.009 -14.623  25.745  1.00174.28           C
ATOM   3679  OH  TYR D 465      38.864 -14.868  24.648  1.00174.28           O
ATOM   3680  C   TYR D 465      36.160 -15.513  30.543  1.00174.28           C
ATOM   3681  O   TYR D 465      37.332 -15.823  30.751  1.00174.28           O
ATOM   3682  N   TYR D 466      35.197 -16.422  30.266  1.00166.34           N
ATOM   3683  CA  TYR D 466      35.441 -17.832  30.077  1.00166.34           C
ATOM   3684  CB  TYR D 466      34.493 -18.830  30.774  1.00166.34           C
ATOM   3685  CG  TYR D 466      34.437 -18.923  32.253  1.00166.34           C
ATOM   3686  CD1 TYR D 466      33.637 -18.072  32.974  1.00166.34           C
ATOM   3687  CD2 TYR D 466      35.134 -19.918  32.900  1.00166.34           C
ATOM   3688  CE1 TYR D 466      33.562 -18.200  34.339  1.00166.34           C
ATOM   3689  CE2 TYR D 466      35.062 -20.049  34.263  1.00166.34           C
ATOM   3690  CZ  TYR D 466      34.272 -19.185  34.981  1.00166.34           C
ATOM   3691  OH  TYR D 466      34.182 -19.309  36.379  1.00166.34           O
ATOM   3692  C   TYR D 466      34.878 -18.099  28.713  1.00166.34           C
ATOM   3693  O   TYR D 466      33.866 -17.508  28.346  1.00166.34           O
ATOM   3694  N   ALA D 467      35.480 -19.019  27.936  1.00 48.26           N
ATOM   3695  CA  ALA D 467      34.868 -19.343  26.676  1.00 48.26           C
ATOM   3696  CB  ALA D 467      35.723 -18.944  25.462  1.00 48.26           C
ATOM   3697  C   ALA D 467      34.668 -20.828  26.593  1.00 48.26           C
ATOM   3698  O   ALA D 467      35.462 -21.605  27.121  1.00 48.26           O
ATOM   3699  N   THR D 468      33.561 -21.261  25.950  1.00 45.23           N
ATOM   3700  CA  THR D 468      33.332 -22.663  25.725  1.00 45.23           C
ATOM   3701  CB  THR D 468      32.260 -23.271  26.583  1.00 45.23           C
ATOM   3702  OG1 THR D 468      32.577 -23.120  27.958  1.00 45.23           O
ATOM   3703  CG2 THR D 468      32.156 -24.764  26.228  1.00 45.23           C
ATOM   3704  C   THR D 468      32.884 -22.802  24.301  1.00 45.23           C
ATOM   3705  O   THR D 468      32.105 -21.977  23.825  1.00 45.23           O
ATOM   3706  N   LYS D 469      33.368 -23.840  23.575  1.00149.31           N
ATOM   3707  CA  LYS D 469      32.927 -24.007  22.211  1.00149.31           C
ATOM   3708  CB  LYS D 469      33.708 -25.026  21.364  1.00149.31           C
ATOM   3709  CG  LYS D 469      35.134 -24.639  20.988  1.00149.31           C
ATOM   3710  CD  LYS D 469      35.870 -25.766  20.266  1.00149.31           C
ATOM   3711  CE  LYS D 469      35.670 -27.133  20.923  1.00149.31           C
ATOM   3712  NZ  LYS D 469      36.229 -28.197  20.056  1.00149.31           N
ATOM   3713  C   LYS D 469      31.565 -24.583  22.308  1.00149.31           C
ATOM   3714  O   LYS D 469      31.403 -25.783  22.529  1.00149.31           O
ATOM   3715  N   MET D 470      30.545 -23.715  22.229  1.00185.57           N
ATOM   3716  CA  MET D 470      29.232 -24.235  22.433  1.00185.57           C
ATOM   3717  CB  MET D 470      28.197 -23.110  22.608  1.00185.57           C
ATOM   3718  CG  MET D 470      26.924 -23.534  23.341  1.00185.57           C
ATOM   3719  SD  MET D 470      25.858 -22.141  23.823  1.00185.57           S
ATOM   3720  CE  MET D 470      25.011 -23.037  25.156  1.00185.57           C
ATOM   3721  C   MET D 470      28.809 -25.097  21.327  1.00185.57           C
ATOM   3722  O   MET D 470      28.899 -26.310  21.409  1.00185.57           O
ATOM   3723  N   HIS D 471      28.489 -24.518  20.170  1.00233.95           N
ATOM   3724  CA  HIS D 471      28.123 -25.499  19.217  1.00233.95           C
ATOM   3725  ND1 HIS D 471      26.172 -23.172  17.505  1.00233.95           N
ATOM   3726  CG  HIS D 471      26.056 -24.069  18.541  1.00233.95           C
ATOM   3727  CB  HIS D 471      26.715 -25.413  18.585  1.00233.95           C
ATOM   3728  NE2 HIS D 471      24.772 -22.267  18.979  1.00233.95           N
ATOM   3729  CD2 HIS D 471      25.201 -23.501  19.434  1.00233.95           C
ATOM   3730  CE1 HIS D 471      25.382 -22.112  17.818  1.00233.95           C
ATOM   3731  C   HIS D 471      29.196 -25.491  18.228  1.00233.95           C
ATOM   3732  O   HIS D 471      29.339 -24.627  17.363  1.00233.95           O
ATOM   3733  N   PRO D 472      29.924 -26.536  18.508  1.00200.71           N
ATOM   3734  CA  PRO D 472      31.141 -26.896  17.847  1.00200.71           C
ATOM   3735  CD  PRO D 472      29.216 -27.718  18.979  1.00200.71           C
ATOM   3736  CB  PRO D 472      31.180 -28.422  17.774  1.00200.71           C
ATOM   3737  CG  PRO D 472      30.223 -28.872  18.886  1.00200.71           C
ATOM   3738  C   PRO D 472      31.331 -26.255  16.525  1.00200.71           C
ATOM   3739  O   PRO D 472      31.870 -25.119  16.549  1.00200.71           O
ATOM   3740  OXT PRO D 472      30.932 -26.837  15.481  1.00200.71           O
TER    3741      PRO D 472
ATOM   3742  N   PHE E 473      63.791  -5.546  -3.102  1.00133.77           N
ATOM   3743  CA  PHE E 473      64.749  -5.046  -2.131  1.00133.77           C
ATOM   3744  CB  PHE E 473      64.010  -4.741  -0.806  1.00133.77           C
ATOM   3745  CG  PHE E 473      64.482  -3.375  -0.391  1.00133.77           C
ATOM   3746  CD1 PHE E 473      64.250  -2.294  -1.217  1.00133.77           C
ATOM   3747  CD2 PHE E 473      65.177  -3.159   0.776  1.00133.77           C
ATOM   3748  CE1 PHE E 473      64.673  -1.031  -0.882  1.00133.77           C
ATOM   3749  CE2 PHE E 473      65.607  -1.905   1.125  1.00133.77           C
ATOM   3750  CZ  PHE E 473      65.351  -0.841   0.296  1.00133.77           C
ATOM   3751  C   PHE E 473      66.043  -5.849  -2.147  1.00133.77           C
ATOM   3752  O   PHE E 473      66.225  -6.629  -3.088  1.00133.77           O
ATOM   3753  N   PRO E 474      66.964  -5.695  -1.223  1.00132.17           N
ATOM   3754  CA  PRO E 474      68.294  -6.207  -1.373  1.00132.17           C
ATOM   3755  CD  PRO E 474      66.672  -5.691   0.190  1.00132.17           C
ATOM   3756  CB  PRO E 474      69.077  -5.623  -0.197  1.00132.17           C
ATOM   3757  CG  PRO E 474      67.985  -5.172   0.795  1.00132.17           C
ATOM   3758  C   PRO E 474      68.424  -7.695  -1.370  1.00132.17           C
ATOM   3759  O   PRO E 474      67.497  -8.398  -0.973  1.00132.17           O
ATOM   3760  N   LYS E 475      69.579  -8.151  -1.894  1.00128.65           N
ATOM   3761  CA  LYS E 475      70.055  -9.496  -2.008  1.00128.65           C
ATOM   3762  CB  LYS E 475      71.400  -9.558  -2.768  1.00128.65           C
ATOM   3763  CG  LYS E 475      71.592  -8.512  -3.878  1.00128.65           C
ATOM   3764  CD  LYS E 475      71.769  -7.104  -3.287  1.00128.65           C
ATOM   3765  CE  LYS E 475      72.174  -6.038  -4.292  1.00128.65           C
ATOM   3766  NZ  LYS E 475      73.633  -6.095  -4.523  1.00128.65           N
ATOM   3767  C   LYS E 475      70.386  -9.951  -0.614  1.00128.65           C
ATOM   3768  O   LYS E 475      70.090 -11.076  -0.205  1.00128.65           O
ATOM   3769  N   GLN E 476      71.053  -9.048   0.141  1.00138.67           N
ATOM   3770  CA  GLN E 476      71.518  -9.362   1.465  1.00138.67           C
ATOM   3771  CB  GLN E 476      73.041  -9.575   1.568  1.00138.67           C
ATOM   3772  CG  GLN E 476      73.885  -8.344   1.225  1.00138.67           C
ATOM   3773  CD  GLN E 476      73.975  -7.454   2.454  1.00138.67           C
ATOM   3774  OE1 GLN E 476      73.603  -6.282   2.418  1.00138.67           O
ATOM   3775  NE2 GLN E 476      74.469  -8.034   3.579  1.00138.67           N
ATOM   3776  C   GLN E 476      71.152  -8.266   2.413  1.00138.67           C
ATOM   3777  O   GLN E 476      70.941  -7.123   2.017  1.00138.67           O
ATOM   3778  N   PHE E 477      71.042  -8.589   3.716  1.00419.31           N
ATOM   3779  CA  PHE E 477      70.724  -7.520   4.603  1.00419.31           C
ATOM   3780  CB  PHE E 477      69.213  -7.202   4.588  1.00419.31           C
ATOM   3781  CG  PHE E 477      69.164  -5.547   4.660  1.00419.31           C
ATOM   3782  CD1 PHE E 477      69.259  -4.240   4.067  1.00419.31           C
ATOM   3783  CD2 PHE E 477      68.833  -4.643   5.658  1.00419.31           C
ATOM   3784  CE1 PHE E 477      68.928  -4.692   5.302  1.00419.31           C
ATOM   3785  CE2 PHE E 477      69.051  -3.580   4.743  1.00419.31           C
ATOM   3786  CZ  PHE E 477      69.307  -4.634   3.957  1.00419.31           C
ATOM   3787  C   PHE E 477      71.136  -7.943   5.983  1.00419.31           C
ATOM   3788  O   PHE E 477      71.038  -9.111   6.358  1.00419.31           O
ATOM   3789  N   ASP E 478      71.643  -6.980   6.780  1.00 95.65           N
ATOM   3790  CA  ASP E 478      72.097  -7.273   8.114  1.00 95.65           C
ATOM   3791  CB  ASP E 478      73.602  -7.635   8.140  1.00 95.65           C
ATOM   3792  CG  ASP E 478      74.017  -8.168   9.505  1.00 95.65           C
ATOM   3793  OD1 ASP E 478      73.261  -7.956  10.489  1.00 95.65           O
ATOM   3794  OD2 ASP E 478      75.107  -8.799   9.573  1.00 95.65           O
ATOM   3795  C   ASP E 478      71.890  -6.023   8.922  1.00 95.65           C
ATOM   3796  O   ASP E 478      72.540  -5.009   8.678  1.00 95.65           O
ATOM   3797  N   TRP E 479      70.982  -6.058   9.917  1.00113.45           N
ATOM   3798  CA  TRP E 479      70.675  -4.885  10.690  1.00113.45           C
ATOM   3799  CB  TRP E 479      69.403  -4.980  11.538  1.00113.45           C
ATOM   3800  CG  TRP E 479      68.169  -4.778  10.691  1.00113.45           C
ATOM   3801  CD2 TRP E 479      67.850  -3.523  10.068  1.00113.45           C
ATOM   3802  CD1 TRP E 479      67.193  -5.655  10.316  1.00113.45           C
ATOM   3803  NE1 TRP E 479      66.280  -5.021   9.505  1.00113.45           N
ATOM   3804  CE2 TRP E 479      66.674  -3.709   9.342  1.00113.45           C
ATOM   3805  CE3 TRP E 479      68.492  -2.316  10.094  1.00113.45           C
ATOM   3806  CZ2 TRP E 479      66.117  -2.685   8.631  1.00113.45           C
ATOM   3807  CZ3 TRP E 479      67.925  -1.283   9.380  1.00113.45           C
ATOM   3808  CH2 TRP E 479      66.762  -1.466   8.661  1.00113.45           C
ATOM   3809  C   TRP E 479      71.833  -4.452  11.529  1.00113.45           C
ATOM   3810  O   TRP E 479      71.839  -3.333  12.043  1.00113.45           O
ATOM   3811  N   ARG E 480      72.775  -5.373  11.788  1.00110.23           N
ATOM   3812  CA  ARG E 480      73.973  -5.070  12.515  1.00110.23           C
ATOM   3813  CB  ARG E 480      74.785  -6.329  12.847  1.00110.23           C
ATOM   3814  CG  ARG E 480      74.059  -7.274  13.801  1.00110.23           C
ATOM   3815  CD  ARG E 480      74.742  -8.633  13.922  1.00110.23           C
ATOM   3816  NE  ARG E 480      74.617  -9.307  12.597  1.00110.23           N
ATOM   3817  CZ  ARG E 480      75.206 -10.522  12.401  1.00110.23           C
ATOM   3818  NH1 ARG E 480      75.953 -11.083  13.393  1.00110.23           N
ATOM   3819  NH2 ARG E 480      75.044 -11.190  11.224  1.00110.23           N
ATOM   3820  C   ARG E 480      74.835  -4.171  11.685  1.00110.23           C
ATOM   3821  O   ARG E 480      75.543  -3.318  12.219  1.00110.23           O
ATOM   3822  N   ASN E 481      74.848  -4.362  10.350  1.00 67.15           N
ATOM   3823  CA  ASN E 481      75.705  -3.509   9.582  1.00 67.15           C
ATOM   3824  CB  ASN E 481      76.953  -4.246   9.063  1.00 67.15           C
ATOM   3825  CG  ASN E 481      77.990  -3.220   8.627  1.00 67.15           C
ATOM   3826  OD1 ASN E 481      77.695  -2.302   7.865  1.00 67.15           O
ATOM   3827  ND2 ASN E 481      79.243  -3.378   9.131  1.00 67.15           N
ATOM   3828  C   ASN E 481      74.965  -2.975   8.396  1.00 67.15           C
ATOM   3829  O   ASN E 481      74.935  -3.595   7.334  1.00 67.15           O
ATOM   3830  N   VAL E 482      74.350  -1.788   8.555  1.00131.56           N
ATOM   3831  CA  VAL E 482      73.721  -1.119   7.459  1.00131.56           C
ATOM   3832  CB  VAL E 482      72.325  -0.681   7.792  1.00131.56           C
ATOM   3833  CG1 VAL E 482      72.329  -0.024   9.183  1.00131.56           C
ATOM   3834  CG2 VAL E 482      71.832   0.253   6.675  1.00131.56           C
ATOM   3835  C   VAL E 482      74.584   0.077   7.215  1.00131.56           C
ATOM   3836  O   VAL E 482      74.453   1.110   7.869  1.00131.56           O
ATOM   3837  N   SER E 483      75.488  -0.028   6.228  1.00 54.94           N
ATOM   3838  CA  SER E 483      76.395   1.047   5.950  1.00 54.94           C
ATOM   3839  CB  SER E 483      75.687   2.323   5.464  1.00 54.94           C
ATOM   3840  OG  SER E 483      75.032   2.072   4.230  1.00 54.94           O
ATOM   3841  C   SER E 483      77.188   1.388   7.185  1.00 54.94           C
ATOM   3842  O   SER E 483      77.365   2.560   7.515  1.00 54.94           O
ATOM   3843  N   ASN E 484      77.706   0.351   7.876  1.00 69.86           N
ATOM   3844  CA  ASN E 484      78.548   0.427   9.045  1.00 69.86           C
ATOM   3845  CB  ASN E 484      79.763   1.357   8.874  1.00 69.86           C
ATOM   3846  CG  ASN E 484      80.780   0.652   7.986  1.00 69.86           C
ATOM   3847  OD1 ASN E 484      80.953  -0.564   8.058  1.00 69.86           O
ATOM   3848  ND2 ASN E 484      81.479   1.438   7.125  1.00 69.86           N
ATOM   3849  C   ASN E 484      77.810   0.844  10.291  1.00 69.86           C
ATOM   3850  O   ASN E 484      78.426   0.961  11.348  1.00 69.86           O
ATOM   3851  N   VAL E 485      76.478   1.035  10.252  1.00 51.41           N
ATOM   3852  CA  VAL E 485      75.808   1.377  11.484  1.00 51.41           C
ATOM   3853  CB  VAL E 485      74.713   2.388  11.332  1.00 51.41           C
ATOM   3854  CG1 VAL E 485      74.018   2.560  12.693  1.00 51.41           C
ATOM   3855  CG2 VAL E 485      75.325   3.686  10.779  1.00 51.41           C
ATOM   3856  C   VAL E 485      75.193   0.132  12.062  1.00 51.41           C
ATOM   3857  O   VAL E 485      74.744  -0.743  11.322  1.00 51.41           O
ATOM   3858  N   ASN E 486      75.165   0.020  13.412  1.00 76.71           N
ATOM   3859  CA  ASN E 486      74.616  -1.142  14.071  1.00 76.71           C
ATOM   3860  CB  ASN E 486      75.580  -1.784  15.086  1.00 76.71           C
ATOM   3861  CG  ASN E 486      74.887  -2.983  15.723  1.00 76.71           C
ATOM   3862  OD1 ASN E 486      74.135  -3.706  15.071  1.00 76.71           O
ATOM   3863  ND2 ASN E 486      75.129  -3.187  17.045  1.00 76.71           N
ATOM   3864  C   ASN E 486      73.378  -0.762  14.836  1.00 76.71           C
ATOM   3865  O   ASN E 486      73.397   0.137  15.672  1.00 76.71           O
ATOM   3866  N   TYR E 487      72.240  -1.372  14.448  1.00139.84           N
ATOM   3867  CA  TYR E 487      70.922  -1.282  15.019  1.00139.84           C
ATOM   3868  CB  TYR E 487      69.824  -1.251  13.949  1.00139.84           C
ATOM   3869  CG  TYR E 487      70.017   0.103  13.355  1.00139.84           C
ATOM   3870  CD1 TYR E 487      69.413   1.196  13.934  1.00139.84           C
ATOM   3871  CD2 TYR E 487      70.818   0.293  12.253  1.00139.84           C
ATOM   3872  CE1 TYR E 487      69.587   2.457  13.416  1.00139.84           C
ATOM   3873  CE2 TYR E 487      70.996   1.553  11.730  1.00139.84           C
ATOM   3874  CZ  TYR E 487      70.380   2.637  12.309  1.00139.84           C
ATOM   3875  OH  TYR E 487      70.564   3.928  11.771  1.00139.84           O
ATOM   3876  C   TYR E 487      70.599  -2.268  16.118  1.00139.84           C
ATOM   3877  O   TYR E 487      69.596  -2.098  16.806  1.00139.84           O
ATOM   3878  N   VAL E 488      71.330  -3.397  16.232  1.00 68.46           N
ATOM   3879  CA  VAL E 488      70.953  -4.423  17.179  1.00 68.46           C
ATOM   3880  CB  VAL E 488      71.259  -5.805  16.676  1.00 68.46           C
ATOM   3881  CG1 VAL E 488      70.842  -6.838  17.737  1.00 68.46           C
ATOM   3882  CG2 VAL E 488      70.565  -5.990  15.315  1.00 68.46           C
ATOM   3883  C   VAL E 488      71.645  -4.257  18.505  1.00 68.46           C
ATOM   3884  O   VAL E 488      72.819  -3.902  18.582  1.00 68.46           O
ATOM   3885  N   SER E 489      70.903  -4.528  19.606  1.00106.48           N
ATOM   3886  CA  SER E 489      71.432  -4.422  20.945  1.00106.48           C
ATOM   3887  CB  SER E 489      70.360  -4.440  22.043  1.00106.48           C
ATOM   3888  OG  SER E 489      69.464  -3.358  21.865  1.00106.48           O
ATOM   3889  C   SER E 489      72.294  -5.626  21.191  1.00106.48           C
ATOM   3890  O   SER E 489      72.248  -6.591  20.433  1.00106.48           O
ATOM   3891  N   PRO E 490      73.063  -5.598  22.251  1.00 76.54           N
ATOM   3892  CA  PRO E 490      73.991  -6.669  22.518  1.00 76.54           C
ATOM   3893  CD  PRO E 490      73.567  -4.325  22.743  1.00 76.54           C
ATOM   3894  CB  PRO E 490      74.940  -6.143  23.592  1.00 76.54           C
ATOM   3895  CG  PRO E 490      74.950  -4.624  23.345  1.00 76.54           C
ATOM   3896  C   PRO E 490      73.376  -7.990  22.854  1.00 76.54           C
ATOM   3897  O   PRO E 490      72.224  -8.040  23.282  1.00 76.54           O
ATOM   3898  N   VAL E 491      74.143  -9.078  22.629  1.00 38.84           N
ATOM   3899  CA  VAL E 491      73.712 -10.420  22.902  1.00 38.84           C
ATOM   3900  CB  VAL E 491      74.606 -11.472  22.309  1.00 38.84           C
ATOM   3901  CG1 VAL E 491      74.122 -12.853  22.783  1.00 38.84           C
ATOM   3902  CG2 VAL E 491      74.599 -11.316  20.778  1.00 38.84           C
ATOM   3903  C   VAL E 491      73.715 -10.604  24.386  1.00 38.84           C
ATOM   3904  O   VAL E 491      74.549 -10.040  25.092  1.00 38.84           O
ATOM   3905  N   ARG E 492      72.760 -11.408  24.892  1.00162.77           N
ATOM   3906  CA  ARG E 492      72.600 -11.610  26.307  1.00162.77           C
ATOM   3907  CB  ARG E 492      71.268 -11.032  26.811  1.00162.77           C
ATOM   3908  CG  ARG E 492      71.103  -9.539  26.516  1.00162.77           C
ATOM   3909  CD  ARG E 492      69.649  -9.129  26.262  1.00162.77           C
ATOM   3910  NE  ARG E 492      68.952  -9.000  27.573  1.00162.77           N
ATOM   3911  CZ  ARG E 492      68.891  -7.788  28.193  1.00162.77           C
ATOM   3912  NH1 ARG E 492      69.478  -6.698  27.624  1.00162.77           N
ATOM   3913  NH2 ARG E 492      68.222  -7.649  29.370  1.00162.77           N
ATOM   3914  C   ARG E 492      72.522 -13.090  26.574  1.00162.77           C
ATOM   3915  O   ARG E 492      72.439 -13.894  25.645  1.00162.77           O
ATOM   3916  N   ASN E 493      72.582 -13.477  27.872  1.00127.67           N
ATOM   3917  CA  ASN E 493      72.450 -14.854  28.288  1.00127.67           C
ATOM   3918  CB  ASN E 493      73.358 -15.324  29.442  1.00127.67           C
ATOM   3919  CG  ASN E 493      74.746 -15.610  28.964  1.00127.67           C
ATOM   3920  OD1 ASN E 493      75.187 -15.018  27.990  1.00127.67           O
ATOM   3921  ND2 ASN E 493      75.459 -16.539  29.655  1.00127.67           N
ATOM   3922  C   ASN E 493      71.150 -14.993  29.004  1.00127.67           C
ATOM   3923  O   ASN E 493      70.900 -14.287  29.977  1.00127.67           O
ATOM   3924  N   GLN E 494      70.307 -15.932  28.547  1.00 92.93           N
ATOM   3925  CA  GLN E 494      69.072 -16.275  29.191  1.00 92.93           C
ATOM   3926  CB  GLN E 494      68.186 -17.171  28.303  1.00 92.93           C
ATOM   3927  CG  GLN E 494      68.825 -18.517  27.946  1.00 92.93           C
ATOM   3928  CD  GLN E 494      67.996 -19.161  26.841  1.00 92.93           C
ATOM   3929  OE1 GLN E 494      66.792 -19.353  26.988  1.00 92.93           O
ATOM   3930  NE2 GLN E 494      68.647 -19.505  25.698  1.00 92.93           N
ATOM   3931  C   GLN E 494      69.390 -16.999  30.461  1.00 92.93           C
ATOM   3932  O   GLN E 494      68.622 -16.958  31.422  1.00 92.93           O
ATOM   3933  N   GLY E 495      70.521 -17.726  30.482  1.00 38.30           N
ATOM   3934  CA  GLY E 495      70.874 -18.458  31.658  1.00 38.30           C
ATOM   3935  C   GLY E 495      69.992 -19.664  31.702  1.00 38.30           C
ATOM   3936  O   GLY E 495      69.528 -20.148  30.671  1.00 38.30           O
ATOM   3937  N   ALA E 496      69.751 -20.170  32.926  1.00 49.31           N
ATOM   3938  CA  ALA E 496      69.003 -21.362  33.214  1.00 49.31           C
ATOM   3939  CB  ALA E 496      69.057 -21.749  34.702  1.00 49.31           C
ATOM   3940  C   ALA E 496      67.552 -21.246  32.839  1.00 49.31           C
ATOM   3941  O   ALA E 496      66.948 -22.238  32.436  1.00 49.31           O
ATOM   3942  N   CYS E 497      66.936 -20.055  32.992  1.00121.74           N
ATOM   3943  CA  CYS E 497      65.514 -19.919  32.772  1.00121.74           C
ATOM   3944  CB  CYS E 497      64.903 -18.578  33.202  1.00121.74           C
ATOM   3945  SG  CYS E 497      64.065 -18.716  34.790  1.00121.74           S
ATOM   3946  C   CYS E 497      65.093 -20.082  31.350  1.00121.74           C
ATOM   3947  O   CYS E 497      65.794 -19.699  30.420  1.00121.74           O
ATOM   3948  N   GLY E 498      63.869 -20.625  31.160  1.00 60.05           N
ATOM   3949  CA  GLY E 498      63.353 -20.813  29.833  1.00 60.05           C
ATOM   3950  C   GLY E 498      62.718 -19.519  29.428  1.00 60.05           C
ATOM   3951  O   GLY E 498      61.515 -19.448  29.173  1.00 60.05           O
ATOM   3952  N   SER E 499      63.558 -18.465  29.396  1.00153.44           N
ATOM   3953  CA  SER E 499      63.235 -17.098  29.090  1.00153.44           C
ATOM   3954  CB  SER E 499      64.101 -16.081  29.859  1.00153.44           C
ATOM   3955  OG  SER E 499      63.658 -15.966  31.201  1.00153.44           O
ATOM   3956  C   SER E 499      63.337 -16.713  27.635  1.00153.44           C
ATOM   3957  O   SER E 499      63.172 -15.534  27.335  1.00153.44           O
ATOM   3958  N   CYS E 500      63.563 -17.647  26.689  1.00113.28           N
ATOM   3959  CA  CYS E 500      63.884 -17.302  25.319  1.00113.28           C
ATOM   3960  CB  CYS E 500      63.791 -18.503  24.365  1.00113.28           C
ATOM   3961  SG  CYS E 500      64.636 -19.978  24.989  1.00113.28           S
ATOM   3962  C   CYS E 500      62.890 -16.332  24.745  1.00113.28           C
ATOM   3963  O   CYS E 500      63.271 -15.318  24.167  1.00113.28           O
ATOM   3964  N   TYR E 501      61.584 -16.583  24.925  1.00 75.26           N
ATOM   3965  CA  TYR E 501      60.565 -15.771  24.314  1.00 75.26           C
ATOM   3966  CB  TYR E 501      59.132 -16.238  24.649  1.00 75.26           C
ATOM   3967  CG  TYR E 501      58.868 -16.049  26.105  1.00 75.26           C
ATOM   3968  CD1 TYR E 501      59.324 -16.963  27.027  1.00 75.26           C
ATOM   3969  CD2 TYR E 501      58.149 -14.963  26.549  1.00 75.26           C
ATOM   3970  CE1 TYR E 501      59.079 -16.792  28.371  1.00 75.26           C
ATOM   3971  CE2 TYR E 501      57.900 -14.785  27.889  1.00 75.26           C
ATOM   3972  CZ  TYR E 501      58.365 -15.699  28.803  1.00 75.26           C
ATOM   3973  OH  TYR E 501      58.107 -15.504  30.177  1.00 75.26           O
ATOM   3974  C   TYR E 501      60.701 -14.344  24.766  1.00 75.26           C
ATOM   3975  O   TYR E 501      60.459 -13.419  23.992  1.00 75.26           O
ATOM   3976  N   ALA E 502      61.029 -14.128  26.054  1.00 47.49           N
ATOM   3977  CA  ALA E 502      61.178 -12.794  26.571  1.00 47.49           C
ATOM   3978  CB  ALA E 502      61.395 -12.783  28.095  1.00 47.49           C
ATOM   3979  C   ALA E 502      62.360 -12.115  25.938  1.00 47.49           C
ATOM   3980  O   ALA E 502      62.294 -10.943  25.569  1.00 47.49           O
ATOM   3981  N   PHE E 503      63.488 -12.837  25.801  1.00 68.28           N
ATOM   3982  CA  PHE E 503      64.676 -12.259  25.236  1.00 68.28           C
ATOM   3983  CB  PHE E 503      65.894 -13.205  25.306  1.00 68.28           C
ATOM   3984  CG  PHE E 503      66.444 -13.101  26.690  1.00 68.28           C
ATOM   3985  CD1 PHE E 503      65.873 -13.761  27.755  1.00 68.28           C
ATOM   3986  CD2 PHE E 503      67.558 -12.323  26.911  1.00 68.28           C
ATOM   3987  CE1 PHE E 503      66.406 -13.634  29.019  1.00 68.28           C
ATOM   3988  CE2 PHE E 503      68.094 -12.193  28.170  1.00 68.28           C
ATOM   3989  CZ  PHE E 503      67.518 -12.853  29.228  1.00 68.28           C
ATOM   3990  C   PHE E 503      64.431 -11.880  23.809  1.00 68.28           C
ATOM   3991  O   PHE E 503      64.797 -10.788  23.380  1.00 68.28           O
ATOM   3992  N   SER E 504      63.793 -12.770  23.028  1.00 79.16           N
ATOM   3993  CA  SER E 504      63.551 -12.469  21.647  1.00 79.16           C
ATOM   3994  CB  SER E 504      62.879 -13.618  20.893  1.00 79.16           C
ATOM   3995  OG  SER E 504      63.771 -14.717  20.866  1.00 79.16           O
ATOM   3996  C   SER E 504      62.658 -11.275  21.562  1.00 79.16           C
ATOM   3997  O   SER E 504      62.873 -10.392  20.735  1.00 79.16           O
ATOM   3998  N   SER E 505      61.634 -11.208  22.430  1.00 91.05           N
ATOM   3999  CA  SER E 505      60.707 -10.115  22.379  1.00 91.05           C
ATOM   4000  CB  SER E 505      59.509 -10.274  23.336  1.00 91.05           C
ATOM   4001  OG  SER E 505      59.937 -10.392  24.682  1.00 91.05           O
ATOM   4002  C   SER E 505      61.402  -8.820  22.666  1.00 91.05           C
ATOM   4003  O   SER E 505      61.219  -7.857  21.924  1.00 91.05           O
ATOM   4004  N   MET E 506      62.228  -8.752  23.730  1.00142.59           N
ATOM   4005  CA  MET E 506      62.896  -7.517  24.038  1.00142.59           C
ATOM   4006  CB  MET E 506      63.728  -7.546  25.331  1.00142.59           C
ATOM   4007  CG  MET E 506      62.919  -7.283  26.605  1.00142.59           C
ATOM   4008  SD  MET E 506      61.736  -8.571  27.098  1.00142.59           S
ATOM   4009  CE  MET E 506      60.322  -7.870  26.199  1.00142.59           C
ATOM   4010  C   MET E 506      63.829  -7.170  22.929  1.00142.59           C
ATOM   4011  O   MET E 506      63.935  -6.004  22.555  1.00142.59           O
ATOM   4012  N   ALA E 507      64.519  -8.177  22.360  1.00 36.30           N
ATOM   4013  CA  ALA E 507      65.506  -7.917  21.351  1.00 36.30           C
ATOM   4014  CB  ALA E 507      66.179  -9.199  20.829  1.00 36.30           C
ATOM   4015  C   ALA E 507      64.873  -7.236  20.180  1.00 36.30           C
ATOM   4016  O   ALA E 507      65.437  -6.304  19.611  1.00 36.30           O
ATOM   4017  N   MET E 508      63.675  -7.692  19.784  1.00146.73           N
ATOM   4018  CA  MET E 508      63.008  -7.135  18.644  1.00146.73           C
ATOM   4019  CB  MET E 508      61.745  -7.959  18.355  1.00146.73           C
ATOM   4020  CG  MET E 508      61.098  -7.752  16.992  1.00146.73           C
ATOM   4021  SD  MET E 508      59.885  -6.417  16.908  1.00146.73           S
ATOM   4022  CE  MET E 508      58.896  -7.406  15.753  1.00146.73           C
ATOM   4023  C   MET E 508      62.677  -5.693  18.910  1.00146.73           C
ATOM   4024  O   MET E 508      62.948  -4.798  18.112  1.00146.73           O
ATOM   4025  N   TYR E 509      62.149  -5.435  20.108  1.00126.45           N
ATOM   4026  CA  TYR E 509      61.694  -4.162  20.587  1.00126.45           C
ATOM   4027  CB  TYR E 509      61.292  -4.416  22.049  1.00126.45           C
ATOM   4028  CG  TYR E 509      60.252  -3.504  22.566  1.00126.45           C
ATOM   4029  CD1 TYR E 509      60.540  -2.280  23.120  1.00126.45           C
ATOM   4030  CD2 TYR E 509      58.955  -3.952  22.510  1.00126.45           C
ATOM   4031  CE1 TYR E 509      59.514  -1.496  23.593  1.00126.45           C
ATOM   4032  CE2 TYR E 509      57.932  -3.175  22.978  1.00126.45           C
ATOM   4033  CZ  TYR E 509      58.217  -1.947  23.514  1.00126.45           C
ATOM   4034  OH  TYR E 509      57.162  -1.152  23.995  1.00126.45           O
ATOM   4035  C   TYR E 509      62.864  -3.214  20.617  1.00126.45           C
ATOM   4036  O   TYR E 509      62.755  -2.051  20.228  1.00126.45           O
ATOM   4037  N   GLU E 510      64.018  -3.693  21.121  1.00127.03           N
ATOM   4038  CA  GLU E 510      65.173  -2.850  21.286  1.00127.03           C
ATOM   4039  CB  GLU E 510      66.293  -3.503  22.125  1.00127.03           C
ATOM   4040  CG  GLU E 510      66.806  -4.882  21.697  1.00127.03           C
ATOM   4041  CD  GLU E 510      67.435  -5.420  22.975  1.00127.03           C
ATOM   4042  OE1 GLU E 510      67.454  -4.622  23.944  1.00127.03           O
ATOM   4043  OE2 GLU E 510      67.890  -6.590  23.019  1.00127.03           O
ATOM   4044  C   GLU E 510      65.736  -2.403  19.975  1.00127.03           C
ATOM   4045  O   GLU E 510      66.093  -1.235  19.822  1.00127.03           O
ATOM   4046  N   ALA E 511      65.850  -3.318  18.996  1.00 41.15           N
ATOM   4047  CA  ALA E 511      66.409  -2.955  17.728  1.00 41.15           C
ATOM   4048  CB  ALA E 511      66.605  -4.170  16.803  1.00 41.15           C
ATOM   4049  C   ALA E 511      65.508  -1.980  17.025  1.00 41.15           C
ATOM   4050  O   ALA E 511      65.963  -0.977  16.475  1.00 41.15           O
ATOM   4051  N   ARG E 512      64.186  -2.237  17.057  1.00138.42           N
ATOM   4052  CA  ARG E 512      63.222  -1.437  16.345  1.00138.42           C
ATOM   4053  CB  ARG E 512      61.798  -2.010  16.453  1.00138.42           C
ATOM   4054  CG  ARG E 512      61.695  -3.429  15.879  1.00138.42           C
ATOM   4055  CD  ARG E 512      61.643  -3.475  14.351  1.00138.42           C
ATOM   4056  NE  ARG E 512      60.249  -3.173  13.924  1.00138.42           N
ATOM   4057  CZ  ARG E 512      59.403  -4.204  13.633  1.00138.42           C
ATOM   4058  NH1 ARG E 512      59.847  -5.488  13.723  1.00138.42           N
ATOM   4059  NH2 ARG E 512      58.130  -3.971  13.207  1.00138.42           N
ATOM   4060  C   ARG E 512      63.222  -0.037  16.876  1.00138.42           C
ATOM   4061  O   ARG E 512      63.016   0.925  16.137  1.00138.42           O
ATOM   4062  N   LEU E 513      63.424   0.107  18.193  1.00128.71           N
ATOM   4063  CA  LEU E 513      63.471   1.379  18.853  1.00128.71           C
ATOM   4064  CB  LEU E 513      63.771   1.160  20.352  1.00128.71           C
ATOM   4065  CG  LEU E 513      63.571   2.360  21.290  1.00128.71           C
ATOM   4066  CD1 LEU E 513      62.077   2.582  21.564  1.00128.71           C
ATOM   4067  CD2 LEU E 513      64.404   2.221  22.575  1.00128.71           C
ATOM   4068  C   LEU E 513      64.645   2.112  18.269  1.00128.71           C
ATOM   4069  O   LEU E 513      64.575   3.305  17.975  1.00128.71           O
ATOM   4070  N   ARG E 514      65.772   1.395  18.088  1.00 80.64           N
ATOM   4071  CA  ARG E 514      66.973   2.005  17.591  1.00 80.64           C
ATOM   4072  CB  ARG E 514      68.189   1.063  17.596  1.00 80.64           C
ATOM   4073  CG  ARG E 514      68.728   0.798  19.001  1.00 80.64           C
ATOM   4074  CD  ARG E 514      70.071   0.067  19.017  1.00 80.64           C
ATOM   4075  NE  ARG E 514      70.493  -0.053  20.441  1.00 80.64           N
ATOM   4076  CZ  ARG E 514      71.684  -0.642  20.749  1.00 80.64           C
ATOM   4077  NH1 ARG E 514      72.475  -1.139  19.754  1.00 80.64           N
ATOM   4078  NH2 ARG E 514      72.085  -0.732  22.051  1.00 80.64           N
ATOM   4079  C   ARG E 514      66.787   2.498  16.188  1.00 80.64           C
ATOM   4080  O   ARG E 514      67.143   3.630  15.871  1.00 80.64           O
ATOM   4081  N   VAL E 515      66.208   1.670  15.304  1.00 40.12           N
ATOM   4082  CA  VAL E 515      66.040   2.058  13.931  1.00 40.12           C
ATOM   4083  CB  VAL E 515      65.432   0.963  13.104  1.00 40.12           C
ATOM   4084  CG1 VAL E 515      65.218   1.491  11.677  1.00 40.12           C
ATOM   4085  CG2 VAL E 515      66.343  -0.273  13.188  1.00 40.12           C
ATOM   4086  C   VAL E 515      65.127   3.244  13.847  1.00 40.12           C
ATOM   4087  O   VAL E 515      65.386   4.191  13.104  1.00 40.12           O
ATOM   4088  N   LEU E 516      64.033   3.230  14.630  1.00 56.33           N
ATOM   4089  CA  LEU E 516      63.045   4.272  14.544  1.00 56.33           C
ATOM   4090  CB  LEU E 516      61.851   4.038  15.488  1.00 56.33           C
ATOM   4091  CG  LEU E 516      60.998   2.810  15.113  1.00 56.33           C
ATOM   4092  CD1 LEU E 516      59.819   2.621  16.082  1.00 56.33           C
ATOM   4093  CD2 LEU E 516      60.552   2.877  13.643  1.00 56.33           C
ATOM   4094  C   LEU E 516      63.656   5.588  14.904  1.00 56.33           C
ATOM   4095  O   LEU E 516      63.378   6.597  14.260  1.00 56.33           O
ATOM   4096  N   SER E 517      64.455   5.610  15.985  1.00 66.37           N
ATOM   4097  CA  SER E 517      65.117   6.781  16.492  1.00 66.37           C
ATOM   4098  CB  SER E 517      65.350   6.711  18.011  1.00 66.37           C
ATOM   4099  OG  SER E 517      66.202   5.619  18.326  1.00 66.37           O
ATOM   4100  C   SER E 517      66.450   7.002  15.835  1.00 66.37           C
ATOM   4101  O   SER E 517      67.131   7.977  16.152  1.00 66.37           O
ATOM   4102  N   LYS E 518      66.882   6.112  14.921  1.00 87.30           N
ATOM   4103  CA  LYS E 518      68.182   6.270  14.325  1.00 87.30           C
ATOM   4104  CB  LYS E 518      68.337   7.570  13.508  1.00 87.30           C
ATOM   4105  CG  LYS E 518      69.691   7.688  12.800  1.00 87.30           C
ATOM   4106  CD  LYS E 518      69.802   8.861  11.825  1.00 87.30           C
ATOM   4107  CE  LYS E 518      71.225   9.073  11.300  1.00 87.30           C
ATOM   4108  NZ  LYS E 518      72.123   9.460  12.413  1.00 87.30           N
ATOM   4109  C   LYS E 518      69.229   6.261  15.406  1.00 87.30           C
ATOM   4110  O   LYS E 518      70.128   7.100  15.436  1.00 87.30           O
ATOM   4111  N   ASN E 519      69.121   5.286  16.329  1.00 88.55           N
ATOM   4112  CA  ASN E 519      70.049   5.063  17.404  1.00 88.55           C
ATOM   4113  CB  ASN E 519      71.481   4.764  16.929  1.00 88.55           C
ATOM   4114  CG  ASN E 519      71.471   3.369  16.317  1.00 88.55           C
ATOM   4115  OD1 ASN E 519      72.031   3.138  15.249  1.00 88.55           O
ATOM   4116  ND2 ASN E 519      70.812   2.405  17.012  1.00 88.55           N
ATOM   4117  C   ASN E 519      70.076   6.230  18.336  1.00 88.55           C
ATOM   4118  O   ASN E 519      71.020   6.386  19.111  1.00 88.55           O
ATOM   4119  N   SER E 520      69.029   7.073  18.301  1.00 33.31           N
ATOM   4120  CA  SER E 520      68.941   8.160  19.229  1.00 33.31           C
ATOM   4121  CB  SER E 520      67.771   9.110  18.914  1.00 33.31           C
ATOM   4122  OG  SER E 520      67.727  10.169  19.860  1.00 33.31           O
ATOM   4123  C   SER E 520      68.696   7.559  20.580  1.00 33.31           C
ATOM   4124  O   SER E 520      69.260   8.011  21.577  1.00 33.31           O
ATOM   4125  N   VAL E 521      67.839   6.510  20.632  1.00 56.52           N
ATOM   4126  CA  VAL E 521      67.500   5.840  21.863  1.00 56.52           C
ATOM   4127  CB  VAL E 521      66.024   5.815  22.131  1.00 56.52           C
ATOM   4128  CG1 VAL E 521      65.771   5.005  23.414  1.00 56.52           C
ATOM   4129  CG2 VAL E 521      65.514   7.263  22.196  1.00 56.52           C
ATOM   4130  C   VAL E 521      67.955   4.402  21.779  1.00 56.52           C
ATOM   4131  O   VAL E 521      67.592   3.671  20.861  1.00 56.52           O
ATOM   4132  N   LYS E 522      68.856   4.036  22.713  1.00200.89           N
ATOM   4133  CA  LYS E 522      69.563   2.807  23.007  1.00200.89           C
ATOM   4134  CB  LYS E 522      70.956   3.116  23.587  1.00200.89           C
ATOM   4135  CG  LYS E 522      71.945   1.949  23.627  1.00200.89           C
ATOM   4136  CD  LYS E 522      73.332   2.372  24.118  1.00200.89           C
ATOM   4137  CE  LYS E 522      73.873   3.629  23.431  1.00200.89           C
ATOM   4138  NZ  LYS E 522      75.043   4.154  24.172  1.00200.89           N
ATOM   4139  C   LYS E 522      68.908   1.836  23.971  1.00200.89           C
ATOM   4140  O   LYS E 522      69.535   0.830  24.298  1.00200.89           O
ATOM   4141  N   ARG E 523      67.725   2.130  24.546  1.00149.45           N
ATOM   4142  CA  ARG E 523      67.195   1.418  25.695  1.00149.45           C
ATOM   4143  CB  ARG E 523      65.702   1.712  25.934  1.00149.45           C
ATOM   4144  CG  ARG E 523      65.340   3.197  25.868  1.00149.45           C
ATOM   4145  CD  ARG E 523      66.256   4.117  26.679  1.00149.45           C
ATOM   4146  NE  ARG E 523      65.747   5.508  26.496  1.00149.45           N
ATOM   4147  CZ  ARG E 523      66.152   6.503  27.337  1.00149.45           C
ATOM   4148  NH1 ARG E 523      67.043   6.238  28.334  1.00149.45           N
ATOM   4149  NH2 ARG E 523      65.671   7.769  27.175  1.00149.45           N
ATOM   4150  C   ARG E 523      67.339  -0.084  25.650  1.00149.45           C
ATOM   4151  O   ARG E 523      67.208  -0.723  24.608  1.00149.45           O
ATOM   4152  N   VAL E 524      67.666  -0.683  26.824  1.00112.82           N
ATOM   4153  CA  VAL E 524      67.689  -2.114  26.964  1.00112.82           C
ATOM   4154  CB  VAL E 524      68.954  -2.671  27.560  1.00112.82           C
ATOM   4155  CG1 VAL E 524      70.104  -2.430  26.566  1.00112.82           C
ATOM   4156  CG2 VAL E 524      69.188  -2.020  28.933  1.00112.82           C
ATOM   4157  C   VAL E 524      66.528  -2.435  27.856  1.00112.82           C
ATOM   4158  O   VAL E 524      66.447  -1.961  28.988  1.00112.82           O
ATOM   4159  N   MET E 525      65.579  -3.240  27.340  1.00117.43           N
ATOM   4160  CA  MET E 525      64.372  -3.567  28.049  1.00117.43           C
ATOM   4161  CB  MET E 525      63.222  -3.986  27.116  1.00117.43           C
ATOM   4162  CG  MET E 525      62.649  -2.819  26.308  1.00117.43           C
ATOM   4163  SD  MET E 525      63.751  -2.149  25.027  1.00117.43           S
ATOM   4164  CE  MET E 525      63.613  -3.582  23.920  1.00117.43           C
ATOM   4165  C   MET E 525      64.639  -4.690  29.007  1.00117.43           C
ATOM   4166  O   MET E 525      65.673  -5.351  28.928  1.00117.43           O
ATOM   4167  N   SER E 526      63.698  -4.931  29.951  1.00 73.57           N
ATOM   4168  CA  SER E 526      63.927  -5.943  30.950  1.00 73.57           C
ATOM   4169  CB  SER E 526      63.603  -5.471  32.372  1.00 73.57           C
ATOM   4170  OG  SER E 526      63.669  -6.575  33.259  1.00 73.57           O
ATOM   4171  C   SER E 526      63.105  -7.181  30.706  1.00 73.57           C
ATOM   4172  O   SER E 526      61.877  -7.175  30.776  1.00 73.57           O
ATOM   4173  N   PRO E 527      63.787  -8.262  30.425  1.00 99.36           N
ATOM   4174  CA  PRO E 527      63.140  -9.535  30.245  1.00 99.36           C
ATOM   4175  CD  PRO E 527      65.010  -8.169  29.647  1.00 99.36           C
ATOM   4176  CB  PRO E 527      64.166 -10.441  29.573  1.00 99.36           C
ATOM   4177  CG  PRO E 527      65.075  -9.460  28.816  1.00 99.36           C
ATOM   4178  C   PRO E 527      62.618 -10.083  31.532  1.00 99.36           C
ATOM   4179  O   PRO E 527      61.659 -10.856  31.505  1.00 99.36           O
ATOM   4180  N   GLN E 528      63.233  -9.738  32.679  1.00229.15           N
ATOM   4181  CA  GLN E 528      62.699 -10.393  33.826  1.00229.15           C
ATOM   4182  CB  GLN E 528      63.588 -10.765  35.003  1.00229.15           C
ATOM   4183  CG  GLN E 528      64.051  -9.719  35.968  1.00229.15           C
ATOM   4184  CD  GLN E 528      64.284 -10.648  37.150  1.00229.15           C
ATOM   4185  OE1 GLN E 528      65.357 -10.630  37.736  1.00229.15           O
ATOM   4186  NE2 GLN E 528      63.290 -11.542  37.446  1.00229.15           N
ATOM   4187  C   GLN E 528      61.392  -9.843  34.278  1.00229.15           C
ATOM   4188  O   GLN E 528      60.646 -10.578  34.920  1.00229.15           O
ATOM   4189  N   ASP E 529      61.087  -8.554  34.003  1.00 78.19           N
ATOM   4190  CA  ASP E 529      59.810  -8.039  34.419  1.00 78.19           C
ATOM   4191  CB  ASP E 529      59.478  -6.659  33.827  1.00 78.19           C
ATOM   4192  CG  ASP E 529      60.353  -5.608  34.460  1.00 78.19           C
ATOM   4193  OD1 ASP E 529      60.156  -5.302  35.667  1.00 78.19           O
ATOM   4194  OD2 ASP E 529      61.253  -5.112  33.735  1.00 78.19           O
ATOM   4195  C   ASP E 529      58.781  -8.929  33.797  1.00 78.19           C
ATOM   4196  O   ASP E 529      57.792  -9.299  34.428  1.00 78.19           O
ATOM   4197  N   VAL E 530      58.993  -9.285  32.519  1.00 50.62           N
ATOM   4198  CA  VAL E 530      58.066 -10.129  31.827  1.00 50.62           C
ATOM   4199  CB  VAL E 530      58.459 -10.363  30.394  1.00 50.62           C
ATOM   4200  CG1 VAL E 530      57.490 -11.385  29.780  1.00 50.62           C
ATOM   4201  CG2 VAL E 530      58.490  -9.015  29.653  1.00 50.62           C
ATOM   4202  C   VAL E 530      58.021 -11.463  32.504  1.00 50.62           C
ATOM   4203  O   VAL E 530      56.945 -12.007  32.753  1.00 50.62           O
ATOM   4204  N   VAL E 531      59.198 -12.026  32.833  1.00127.60           N
ATOM   4205  CA  VAL E 531      59.214 -13.339  33.414  1.00127.60           C
ATOM   4206  CB  VAL E 531      60.601 -13.913  33.582  1.00127.60           C
ATOM   4207  CG1 VAL E 531      61.259 -13.404  34.874  1.00127.60           C
ATOM   4208  CG2 VAL E 531      60.490 -15.441  33.478  1.00127.60           C
ATOM   4209  C   VAL E 531      58.521 -13.324  34.748  1.00127.60           C
ATOM   4210  O   VAL E 531      57.807 -14.266  35.085  1.00127.60           O
ATOM   4211  N   SER E 532      58.760 -12.279  35.563  1.00126.20           N
ATOM   4212  CA  SER E 532      58.204 -12.197  36.888  1.00126.20           C
ATOM   4213  CB  SER E 532      59.035 -11.232  37.755  1.00126.20           C
ATOM   4214  OG  SER E 532      58.662 -11.326  39.118  1.00126.20           O
ATOM   4215  C   SER E 532      56.753 -11.756  36.915  1.00126.20           C
ATOM   4216  O   SER E 532      55.937 -12.345  37.623  1.00126.20           O
ATOM   4217  N   CYS E 533      56.436 -10.631  36.233  1.00114.97           N
ATOM   4218  CA  CYS E 533      55.145  -9.980  36.188  1.00114.97           C
ATOM   4219  CB  CYS E 533      55.275  -8.479  35.844  1.00114.97           C
ATOM   4220  SG  CYS E 533      55.875  -7.401  37.188  1.00114.97           S
ATOM   4221  C   CYS E 533      54.100 -10.535  35.236  1.00114.97           C
ATOM   4222  O   CYS E 533      52.918 -10.560  35.579  1.00114.97           O
ATOM   4223  N   SER E 534      54.486 -10.967  34.010  1.00145.16           N
ATOM   4224  CA  SER E 534      53.542 -11.265  32.953  1.00145.16           C
ATOM   4225  CB  SER E 534      54.162 -11.405  31.556  1.00145.16           C
ATOM   4226  OG  SER E 534      54.157 -10.161  30.883  1.00145.16           O
ATOM   4227  C   SER E 534      52.708 -12.498  33.109  1.00145.16           C
ATOM   4228  O   SER E 534      53.183 -13.622  33.246  1.00145.16           O
ATOM   4229  N   GLU E 535      51.388 -12.245  33.038  1.00134.09           N
ATOM   4230  CA  GLU E 535      50.277 -13.151  33.072  1.00134.09           C
ATOM   4231  CB  GLU E 535      48.990 -12.341  33.280  1.00134.09           C
ATOM   4232  CG  GLU E 535      49.013 -11.492  34.557  1.00134.09           C
ATOM   4233  CD  GLU E 535      48.509 -12.343  35.717  1.00134.09           C
ATOM   4234  OE1 GLU E 535      47.862 -13.391  35.455  1.00134.09           O
ATOM   4235  OE2 GLU E 535      48.763 -11.962  36.887  1.00134.09           O
ATOM   4236  C   GLU E 535      50.143 -13.854  31.741  1.00134.09           C
ATOM   4237  O   GLU E 535      49.565 -14.938  31.650  1.00134.09           O
ATOM   4238  N   TYR E 536      50.595 -13.175  30.667  1.00170.79           N
ATOM   4239  CA  TYR E 536      50.532 -13.588  29.290  1.00170.79           C
ATOM   4240  CB  TYR E 536      50.828 -12.483  28.256  1.00170.79           C
ATOM   4241  CG  TYR E 536      49.752 -11.464  28.414  1.00170.79           C
ATOM   4242  CD1 TYR E 536      48.449 -11.863  28.576  1.00170.79           C
ATOM   4243  CD2 TYR E 536      50.026 -10.118  28.347  1.00170.79           C
ATOM   4244  CE1 TYR E 536      47.443 -10.939  28.715  1.00170.79           C
ATOM   4245  CE2 TYR E 536      49.022  -9.186  28.483  1.00170.79           C
ATOM   4246  CZ  TYR E 536      47.727  -9.599  28.675  1.00170.79           C
ATOM   4247  OH  TYR E 536      46.684  -8.659  28.819  1.00170.79           O
ATOM   4248  C   TYR E 536      51.476 -14.724  29.043  1.00170.79           C
ATOM   4249  O   TYR E 536      51.465 -15.305  27.962  1.00170.79           O
ATOM   4250  N   ALA E 537      52.438 -14.944  29.959  1.00 74.73           N
ATOM   4251  CA  ALA E 537      53.399 -15.996  29.795  1.00 74.73           C
ATOM   4252  CB  ALA E 537      54.781 -15.483  29.365  1.00 74.73           C
ATOM   4253  C   ALA E 537      53.592 -16.740  31.093  1.00 74.73           C
ATOM   4254  O   ALA E 537      53.038 -16.402  32.137  1.00 74.73           O
ATOM   4255  N   GLN E 538      54.333 -17.857  30.968  1.00198.91           N
ATOM   4256  CA  GLN E 538      54.751 -18.861  31.908  1.00198.91           C
ATOM   4257  CB  GLN E 538      54.967 -20.220  31.235  1.00198.91           C
ATOM   4258  CG  GLN E 538      53.648 -20.970  31.034  1.00198.91           C
ATOM   4259  CD  GLN E 538      52.601 -20.064  30.403  1.00198.91           C
ATOM   4260  OE1 GLN E 538      52.449 -20.023  29.182  1.00198.91           O
ATOM   4261  NE2 GLN E 538      51.840 -19.326  31.250  1.00198.91           N
ATOM   4262  C   GLN E 538      55.932 -18.534  32.786  1.00198.91           C
ATOM   4263  O   GLN E 538      56.315 -19.383  33.586  1.00198.91           O
ATOM   4264  N   GLY E 539      56.658 -17.416  32.591  1.00 53.91           N
ATOM   4265  CA  GLY E 539      57.800 -17.194  33.438  1.00 53.91           C
ATOM   4266  C   GLY E 539      58.937 -17.978  32.856  1.00 53.91           C
ATOM   4267  O   GLY E 539      59.226 -17.890  31.667  1.00 53.91           O
ATOM   4268  N   CYS E 540      59.633 -18.738  33.714  1.00112.20           N
ATOM   4269  CA  CYS E 540      60.768 -19.558  33.415  1.00112.20           C
ATOM   4270  CB  CYS E 540      61.378 -20.071  34.728  1.00112.20           C
ATOM   4271  SG  CYS E 540      63.127 -20.508  34.608  1.00112.20           S
ATOM   4272  C   CYS E 540      60.303 -20.729  32.588  1.00112.20           C
ATOM   4273  O   CYS E 540      61.107 -21.414  31.957  1.00112.20           O
ATOM   4274  N   ALA E 541      58.990 -21.027  32.676  1.00 79.67           N
ATOM   4275  CA  ALA E 541      58.249 -22.078  32.019  1.00 79.67           C
ATOM   4276  CB  ALA E 541      56.817 -22.234  32.565  1.00 79.67           C
ATOM   4277  C   ALA E 541      58.149 -21.877  30.528  1.00 79.67           C
ATOM   4278  O   ALA E 541      57.885 -22.833  29.796  1.00 79.67           O
ATOM   4279  N   GLY E 542      58.215 -20.621  30.036  1.00 45.38           N
ATOM   4280  CA  GLY E 542      58.125 -20.410  28.610  1.00 45.38           C
ATOM   4281  C   GLY E 542      57.074 -19.374  28.327  1.00 45.38           C
ATOM   4282  O   GLY E 542      56.416 -18.871  29.236  1.00 45.38           O
ATOM   4283  N   GLY E 543      56.889 -19.040  27.027  1.00 37.48           N
ATOM   4284  CA  GLY E 543      55.918 -18.057  26.618  1.00 37.48           C
ATOM   4285  C   GLY E 543      56.049 -17.833  25.132  1.00 37.48           C
ATOM   4286  O   GLY E 543      56.811 -18.530  24.461  1.00 37.48           O
ATOM   4287  N   PHE E 544      55.286 -16.853  24.579  1.00 92.89           N
ATOM   4288  CA  PHE E 544      55.329 -16.590  23.156  1.00 92.89           C
ATOM   4289  CB  PHE E 544      54.077 -17.065  22.396  1.00 92.89           C
ATOM   4290  CG  PHE E 544      54.143 -18.538  22.368  1.00 92.89           C
ATOM   4291  CD1 PHE E 544      53.700 -19.255  23.432  1.00 92.89           C
ATOM   4292  CD2 PHE E 544      54.654 -19.189  21.272  1.00 92.89           C
ATOM   4293  CE1 PHE E 544      53.765 -20.625  23.407  1.00 92.89           C
ATOM   4294  CE2 PHE E 544      54.731 -20.555  21.227  1.00 92.89           C
ATOM   4295  CZ  PHE E 544      54.280 -21.270  22.307  1.00 92.89           C
ATOM   4296  C   PHE E 544      55.468 -15.117  22.876  1.00 92.89           C
ATOM   4297  O   PHE E 544      54.777 -14.291  23.470  1.00 92.89           O
ATOM   4298  N   PRO E 545      56.312 -14.775  21.925  1.00 83.24           N
ATOM   4299  CA  PRO E 545      56.545 -13.392  21.592  1.00 83.24           C
ATOM   4300  CD  PRO E 545      57.483 -15.588  21.639  1.00 83.24           C
ATOM   4301  CB  PRO E 545      57.724 -13.385  20.628  1.00 83.24           C
ATOM   4302  CG  PRO E 545      58.536 -14.617  21.069  1.00 83.24           C
ATOM   4303  C   PRO E 545      55.331 -12.641  21.130  1.00 83.24           C
ATOM   4304  O   PRO E 545      55.278 -11.430  21.340  1.00 83.24           O
ATOM   4305  N   TYR E 546      54.338 -13.313  20.525  1.00 71.61           N
ATOM   4306  CA  TYR E 546      53.169 -12.613  20.074  1.00 71.61           C
ATOM   4307  CB  TYR E 546      52.130 -13.549  19.429  1.00 71.61           C
ATOM   4308  CG  TYR E 546      51.048 -12.737  18.793  1.00 71.61           C
ATOM   4309  CD1 TYR E 546      49.991 -12.233  19.517  1.00 71.61           C
ATOM   4310  CD2 TYR E 546      51.102 -12.484  17.443  1.00 71.61           C
ATOM   4311  CE1 TYR E 546      49.009 -11.495  18.900  1.00 71.61           C
ATOM   4312  CE2 TYR E 546      50.123 -11.746  16.821  1.00 71.61           C
ATOM   4313  CZ  TYR E 546      49.073 -11.248  17.551  1.00 71.61           C
ATOM   4314  OH  TYR E 546      48.065 -10.491  16.918  1.00 71.61           O
ATOM   4315  C   TYR E 546      52.533 -12.000  21.292  1.00 71.61           C
ATOM   4316  O   TYR E 546      52.087 -10.854  21.266  1.00 71.61           O
ATOM   4317  N   LEU E 547      52.455 -12.780  22.389  1.00151.42           N
ATOM   4318  CA  LEU E 547      51.893 -12.366  23.648  1.00151.42           C
ATOM   4319  CB  LEU E 547      51.759 -13.553  24.629  1.00151.42           C
ATOM   4320  CG  LEU E 547      50.458 -14.378  24.539  1.00151.42           C
ATOM   4321  CD1 LEU E 547      49.370 -13.800  25.452  1.00151.42           C
ATOM   4322  CD2 LEU E 547      49.931 -14.457  23.102  1.00151.42           C
ATOM   4323  C   LEU E 547      52.727 -11.322  24.355  1.00151.42           C
ATOM   4324  O   LEU E 547      52.173 -10.511  25.090  1.00151.42           O
ATOM   4325  N   ILE E 548      54.074 -11.445  24.336  1.00149.84           N
ATOM   4326  CA  ILE E 548      54.921 -10.479  25.004  1.00149.84           C
ATOM   4327  CB  ILE E 548      56.152 -11.100  25.603  1.00149.84           C
ATOM   4328  CG1 ILE E 548      55.750 -11.959  26.816  1.00149.84           C
ATOM   4329  CG2 ILE E 548      57.129  -9.971  25.986  1.00149.84           C
ATOM   4330  CD1 ILE E 548      54.782 -13.099  26.518  1.00149.84           C
ATOM   4331  C   ILE E 548      55.333  -9.276  24.208  1.00149.84           C
ATOM   4332  O   ILE E 548      55.090  -8.134  24.600  1.00149.84           O
ATOM   4333  N   ALA E 549      55.970  -9.499  23.043  1.00 65.10           N
ATOM   4334  CA  ALA E 549      56.438  -8.374  22.289  1.00 65.10           C
ATOM   4335  CB  ALA E 549      57.198  -8.778  21.011  1.00 65.10           C
ATOM   4336  C   ALA E 549      55.224  -7.618  21.884  1.00 65.10           C
ATOM   4337  O   ALA E 549      55.248  -6.390  21.794  1.00 65.10           O
ATOM   4338  N   GLY E 550      54.176  -8.353  21.466  1.00 87.98           N
ATOM   4339  CA  GLY E 550      52.974  -7.671  21.097  1.00 87.98           C
ATOM   4340  C   GLY E 550      51.978  -7.311  22.175  1.00 87.98           C
ATOM   4341  O   GLY E 550      51.861  -6.150  22.562  1.00 87.98           O
ATOM   4342  N   LYS E 551      51.269  -8.322  22.742  1.00197.98           N
ATOM   4343  CA  LYS E 551      50.132  -7.976  23.562  1.00197.98           C
ATOM   4344  CB  LYS E 551      49.034  -9.057  23.656  1.00197.98           C
ATOM   4345  CG  LYS E 551      49.132 -10.121  24.735  1.00197.98           C
ATOM   4346  CD  LYS E 551      47.839 -10.939  24.827  1.00197.98           C
ATOM   4347  CE  LYS E 551      46.577 -10.106  25.094  1.00197.98           C
ATOM   4348  NZ  LYS E 551      46.153  -9.389  23.866  1.00197.98           N
ATOM   4349  C   LYS E 551      50.497  -7.416  24.904  1.00197.98           C
ATOM   4350  O   LYS E 551      49.938  -6.403  25.319  1.00197.98           O
ATOM   4351  N   TYR E 552      51.465  -8.026  25.613  1.00 83.41           N
ATOM   4352  CA  TYR E 552      51.832  -7.536  26.911  1.00 83.41           C
ATOM   4353  CB  TYR E 552      52.887  -8.425  27.594  1.00 83.41           C
ATOM   4354  CG  TYR E 552      53.245  -7.857  28.927  1.00 83.41           C
ATOM   4355  CD1 TYR E 552      52.348  -7.935  29.986  1.00 83.41           C
ATOM   4356  CD2 TYR E 552      54.462  -7.279  29.145  1.00 83.41           C
ATOM   4357  CE1 TYR E 552      52.675  -7.420  31.214  1.00 83.41           C
ATOM   4358  CE2 TYR E 552      54.796  -6.759  30.384  1.00 83.41           C
ATOM   4359  CZ  TYR E 552      53.898  -6.828  31.423  1.00 83.41           C
ATOM   4360  OH  TYR E 552      54.241  -6.296  32.686  1.00 83.41           O
ATOM   4361  C   TYR E 552      52.399  -6.150  26.751  1.00 83.41           C
ATOM   4362  O   TYR E 552      52.106  -5.253  27.538  1.00 83.41           O
ATOM   4363  N   GLY E 553      53.216  -5.946  25.711  1.00 32.55           N
ATOM   4364  CA  GLY E 553      53.821  -4.656  25.511  1.00 32.55           C
ATOM   4365  C   GLY E 553      52.749  -3.622  25.331  1.00 32.55           C
ATOM   4366  O   GLY E 553      52.869  -2.500  25.817  1.00 32.55           O
ATOM   4367  N   GLU E 554      51.694  -3.965  24.571  1.00 81.19           N
ATOM   4368  CA  GLU E 554      50.614  -3.059  24.285  1.00 81.19           C
ATOM   4369  CB  GLU E 554      49.706  -3.673  23.197  1.00 81.19           C
ATOM   4370  CG  GLU E 554      48.680  -2.738  22.564  1.00 81.19           C
ATOM   4371  CD  GLU E 554      48.042  -3.549  21.457  1.00 81.19           C
ATOM   4372  OE1 GLU E 554      47.597  -4.693  21.748  1.00 81.19           O
ATOM   4373  OE2 GLU E 554      48.004  -3.052  20.298  1.00 81.19           O
ATOM   4374  C   GLU E 554      49.788  -2.784  25.519  1.00 81.19           C
ATOM   4375  O   GLU E 554      49.481  -1.632  25.827  1.00 81.19           O
ATOM   4376  N   ASP E 555      49.380  -3.849  26.240  1.00119.64           N
ATOM   4377  CA  ASP E 555      48.515  -3.735  27.384  1.00119.64           C
ATOM   4378  CB  ASP E 555      48.013  -5.121  27.835  1.00119.64           C
ATOM   4379  CG  ASP E 555      47.232  -5.769  26.692  1.00119.64           C
ATOM   4380  OD1 ASP E 555      46.822  -5.034  25.755  1.00119.64           O
ATOM   4381  OD2 ASP E 555      47.041  -7.014  26.733  1.00119.64           O
ATOM   4382  C   ASP E 555      49.183  -3.128  28.598  1.00119.64           C
ATOM   4383  O   ASP E 555      48.684  -2.159  29.166  1.00119.64           O
ATOM   4384  N   PHE E 556      50.252  -3.791  29.105  1.00110.37           N
ATOM   4385  CA  PHE E 556      50.991  -3.367  30.272  1.00110.37           C
ATOM   4386  CB  PHE E 556      51.412  -4.537  31.170  1.00110.37           C
ATOM   4387  CG  PHE E 556      50.137  -5.052  31.744  1.00110.37           C
ATOM   4388  CD1 PHE E 556      49.398  -6.002  31.075  1.00110.37           C
ATOM   4389  CD2 PHE E 556      49.668  -4.570  32.945  1.00110.37           C
ATOM   4390  CE1 PHE E 556      48.220  -6.474  31.600  1.00110.37           C
ATOM   4391  CE2 PHE E 556      48.490  -5.036  33.476  1.00110.37           C
ATOM   4392  CZ  PHE E 556      47.767  -5.990  32.803  1.00110.37           C
ATOM   4393  C   PHE E 556      52.181  -2.488  30.035  1.00110.37           C
ATOM   4394  O   PHE E 556      52.453  -1.586  30.826  1.00110.37           O
ATOM   4395  N   GLY E 557      52.963  -2.755  28.971  1.00 42.25           N
ATOM   4396  CA  GLY E 557      54.146  -1.972  28.727  1.00 42.25           C
ATOM   4397  C   GLY E 557      55.350  -2.672  29.295  1.00 42.25           C
ATOM   4398  O   GLY E 557      55.236  -3.590  30.107  1.00 42.25           O
ATOM   4399  N   LEU E 558      56.559  -2.241  28.872  1.00151.18           N
ATOM   4400  CA  LEU E 558      57.747  -2.891  29.346  1.00151.18           C
ATOM   4401  CB  LEU E 558      58.529  -3.612  28.239  1.00151.18           C
ATOM   4402  CG  LEU E 558      59.541  -4.603  28.823  1.00151.18           C
ATOM   4403  CD1 LEU E 558      58.793  -5.716  29.576  1.00151.18           C
ATOM   4404  CD2 LEU E 558      60.504  -5.137  27.754  1.00151.18           C
ATOM   4405  C   LEU E 558      58.643  -1.857  29.975  1.00151.18           C
ATOM   4406  O   LEU E 558      58.580  -0.681  29.617  1.00151.18           O
ATOM   4407  N   VAL E 559      59.497  -2.260  30.950  1.00 83.26           N
ATOM   4408  CA  VAL E 559      60.363  -1.296  31.579  1.00 83.26           C
ATOM   4409  CB  VAL E 559      60.242  -1.193  33.075  1.00 83.26           C
ATOM   4410  CG1 VAL E 559      58.765  -0.956  33.421  1.00 83.26           C
ATOM   4411  CG2 VAL E 559      60.883  -2.408  33.748  1.00 83.26           C
ATOM   4412  C   VAL E 559      61.790  -1.629  31.242  1.00 83.26           C
ATOM   4413  O   VAL E 559      62.083  -2.669  30.657  1.00 83.26           O
ATOM   4414  N   GLU E 560      62.717  -0.714  31.589  1.00 80.48           N
ATOM   4415  CA  GLU E 560      64.120  -0.825  31.282  1.00 80.48           C
ATOM   4416  CB  GLU E 560      64.881   0.481  31.583  1.00 80.48           C
ATOM   4417  CG  GLU E 560      64.415   1.710  30.788  1.00 80.48           C
ATOM   4418  CD  GLU E 560      65.449   2.057  29.721  1.00 80.48           C
ATOM   4419  OE1 GLU E 560      66.474   1.330  29.638  1.00 80.48           O
ATOM   4420  OE2 GLU E 560      65.233   3.060  28.991  1.00 80.48           O
ATOM   4421  C   GLU E 560      64.746  -1.881  32.147  1.00 80.48           C
ATOM   4422  O   GLU E 560      64.229  -2.226  33.209  1.00 80.48           O
ATOM   4423  N   GLU E 561      65.908  -2.414  31.707  1.00 75.38           N
ATOM   4424  CA  GLU E 561      66.569  -3.453  32.449  1.00 75.38           C
ATOM   4425  CB  GLU E 561      67.818  -4.057  31.790  1.00 75.38           C
ATOM   4426  CG  GLU E 561      68.450  -5.084  32.731  1.00 75.38           C
ATOM   4427  CD  GLU E 561      69.284  -6.079  31.946  1.00 75.38           C
ATOM   4428  OE1 GLU E 561      70.349  -5.690  31.404  1.00 75.38           O
ATOM   4429  OE2 GLU E 561      68.868  -7.264  31.905  1.00 75.38           O
ATOM   4430  C   GLU E 561      66.986  -2.957  33.800  1.00 75.38           C
ATOM   4431  O   GLU E 561      66.911  -3.691  34.785  1.00 75.38           O
ATOM   4432  N   SER E 562      67.431  -1.695  33.888  1.00 75.69           N
ATOM   4433  CA  SER E 562      67.906  -1.197  35.147  1.00 75.69           C
ATOM   4434  CB  SER E 562      68.428   0.249  35.063  1.00 75.69           C
ATOM   4435  OG  SER E 562      69.617   0.295  34.288  1.00 75.69           O
ATOM   4436  C   SER E 562      66.791  -1.224  36.143  1.00 75.69           C
ATOM   4437  O   SER E 562      67.025  -1.376  37.341  1.00 75.69           O
ATOM   4438  N   CYS E 563      65.543  -1.055  35.672  1.00106.55           N
ATOM   4439  CA  CYS E 563      64.405  -1.028  36.546  1.00106.55           C
ATOM   4440  CB  CYS E 563      63.116  -0.717  35.786  1.00106.55           C
ATOM   4441  SG  CYS E 563      63.150   0.999  35.234  1.00106.55           S
ATOM   4442  C   CYS E 563      64.225  -2.352  37.205  1.00106.55           C
ATOM   4443  O   CYS E 563      63.909  -2.423  38.394  1.00106.55           O
ATOM   4444  N   PHE E 564      64.382  -3.442  36.431  1.00140.44           N
ATOM   4445  CA  PHE E 564      64.166  -4.749  36.976  1.00140.44           C
ATOM   4446  CB  PHE E 564      62.783  -5.228  36.497  1.00140.44           C
ATOM   4447  CG  PHE E 564      62.273  -6.408  37.239  1.00140.44           C
ATOM   4448  CD1 PHE E 564      61.931  -6.291  38.561  1.00140.44           C
ATOM   4449  CD2 PHE E 564      62.073  -7.607  36.601  1.00140.44           C
ATOM   4450  CE1 PHE E 564      61.444  -7.385  39.231  1.00140.44           C
ATOM   4451  CE2 PHE E 564      61.584  -8.693  37.279  1.00140.44           C
ATOM   4452  CZ  PHE E 564      61.264  -8.594  38.606  1.00140.44           C
ATOM   4453  C   PHE E 564      65.245  -5.631  36.407  1.00140.44           C
ATOM   4454  O   PHE E 564      65.039  -6.314  35.409  1.00140.44           O
ATOM   4455  N   PRO E 565      66.377  -5.692  37.040  1.00168.85           N
ATOM   4456  CA  PRO E 565      67.508  -6.435  36.548  1.00168.85           C
ATOM   4457  CD  PRO E 565      66.509  -5.339  38.437  1.00168.85           C
ATOM   4458  CB  PRO E 565      68.591  -6.270  37.605  1.00168.85           C
ATOM   4459  CG  PRO E 565      67.788  -6.056  38.902  1.00168.85           C
ATOM   4460  C   PRO E 565      67.145  -7.865  36.347  1.00168.85           C
ATOM   4461  O   PRO E 565      66.271  -8.359  37.054  1.00168.85           O
ATOM   4462  N   TYR E 566      67.811  -8.552  35.394  1.00120.07           N
ATOM   4463  CA  TYR E 566      67.467  -9.910  35.068  1.00120.07           C
ATOM   4464  CB  TYR E 566      67.814 -10.239  33.604  1.00120.07           C
ATOM   4465  CG  TYR E 566      67.391 -11.629  33.296  1.00120.07           C
ATOM   4466  CD1 TYR E 566      66.062 -11.954  33.187  1.00120.07           C
ATOM   4467  CD2 TYR E 566      68.339 -12.603  33.080  1.00120.07           C
ATOM   4468  CE1 TYR E 566      65.680 -13.240  32.879  1.00120.07           C
ATOM   4469  CE2 TYR E 566      67.966 -13.884  32.771  1.00120.07           C
ATOM   4470  CZ  TYR E 566      66.636 -14.206  32.670  1.00120.07           C
ATOM   4471  OH  TYR E 566      66.251 -15.525  32.349  1.00120.07           O
ATOM   4472  C   TYR E 566      68.150 -10.845  36.020  1.00120.07           C
ATOM   4473  O   TYR E 566      69.334 -10.667  36.318  1.00120.07           O
ATOM   4474  N   ASN E 567      67.387 -11.808  36.605  1.00223.57           N
ATOM   4475  CA  ASN E 567      68.092 -12.719  37.455  1.00223.57           C
ATOM   4476  CB  ASN E 567      68.077 -12.479  39.010  1.00223.57           C
ATOM   4477  CG  ASN E 567      66.825 -12.755  39.864  1.00223.57           C
ATOM   4478  OD1 ASN E 567      66.690 -13.834  40.454  1.00223.57           O
ATOM   4479  ND2 ASN E 567      65.955 -11.732  40.059  1.00223.57           N
ATOM   4480  C   ASN E 567      67.853 -14.144  37.064  1.00223.57           C
ATOM   4481  O   ASN E 567      68.455 -15.050  37.636  1.00223.57           O
ATOM   4482  N   GLY E 568      66.992 -14.389  36.056  1.00 50.58           N
ATOM   4483  CA  GLY E 568      66.891 -15.714  35.501  1.00 50.58           C
ATOM   4484  C   GLY E 568      66.093 -16.636  36.356  1.00 50.58           C
ATOM   4485  O   GLY E 568      66.288 -17.851  36.303  1.00 50.58           O
ATOM   4486  N   LYS E 569      65.183 -16.093  37.177  1.00104.60           N
ATOM   4487  CA  LYS E 569      64.372 -16.970  37.961  1.00104.60           C
ATOM   4488  CB  LYS E 569      64.854 -17.183  39.404  1.00104.60           C
ATOM   4489  CG  LYS E 569      66.147 -17.995  39.491  1.00104.60           C
ATOM   4490  CD  LYS E 569      66.685 -18.133  40.915  1.00104.60           C
ATOM   4491  CE  LYS E 569      66.766 -16.804  41.665  1.00104.60           C
ATOM   4492  NZ  LYS E 569      67.141 -17.055  43.073  1.00104.60           N
ATOM   4493  C   LYS E 569      62.996 -16.398  38.034  1.00104.60           C
ATOM   4494  O   LYS E 569      62.725 -15.278  37.610  1.00104.60           O
ATOM   4495  N   ASP E 570      62.090 -17.211  38.590  1.00123.24           N
ATOM   4496  CA  ASP E 570      60.694 -16.969  38.799  1.00123.24           C
ATOM   4497  CB  ASP E 570      59.861 -18.252  38.909  1.00123.24           C
ATOM   4498  CG  ASP E 570      59.687 -18.716  37.463  1.00123.24           C
ATOM   4499  OD1 ASP E 570      59.786 -17.846  36.557  1.00123.24           O
ATOM   4500  OD2 ASP E 570      59.451 -19.930  37.239  1.00123.24           O
ATOM   4501  C   ASP E 570      60.474 -16.041  39.955  1.00123.24           C
ATOM   4502  O   ASP E 570      59.449 -16.127  40.633  1.00123.24           O
ATOM   4503  N   GLU E 571      61.493 -15.225  40.297  1.00132.32           N
ATOM   4504  CA  GLU E 571      61.379 -14.354  41.435  1.00132.32           C
ATOM   4505  CB  GLU E 571      62.501 -13.322  41.620  1.00132.32           C
ATOM   4506  CG  GLU E 571      62.398 -12.120  40.682  1.00132.32           C
ATOM   4507  CD  GLU E 571      63.087 -10.953  41.380  1.00132.32           C
ATOM   4508  OE1 GLU E 571      63.661 -11.176  42.479  1.00132.32           O
ATOM   4509  OE2 GLU E 571      63.036  -9.819  40.831  1.00132.32           O
ATOM   4510  C   GLU E 571      60.106 -13.569  41.354  1.00132.32           C
ATOM   4511  O   GLU E 571      59.454 -13.485  40.314  1.00132.32           O
ATOM   4512  N   PRO E 572      59.731 -13.043  42.494  1.00 88.23           N
ATOM   4513  CA  PRO E 572      58.525 -12.274  42.643  1.00 88.23           C
ATOM   4514  CD  PRO E 572      60.172 -13.602  43.758  1.00 88.23           C
ATOM   4515  CB  PRO E 572      58.290 -12.129  44.150  1.00 88.23           C
ATOM   4516  CG  PRO E 572      59.589 -12.639  44.803  1.00 88.23           C
ATOM   4517  C   PRO E 572      58.634 -10.988  41.908  1.00 88.23           C
ATOM   4518  O   PRO E 572      59.749 -10.551  41.624  1.00 88.23           O
ATOM   4519  N   CYS E 573      57.494 -10.354  41.577  1.00 87.05           N
ATOM   4520  CA  CYS E 573      57.697  -9.221  40.745  1.00 87.05           C
ATOM   4521  CB  CYS E 573      56.612  -9.044  39.663  1.00 87.05           C
ATOM   4522  SG  CYS E 573      57.360  -8.414  38.125  1.00 87.05           S
ATOM   4523  C   CYS E 573      57.816  -8.019  41.627  1.00 87.05           C
ATOM   4524  O   CYS E 573      56.847  -7.520  42.199  1.00 87.05           O
ATOM   4525  N   LYS E 574      59.070  -7.557  41.789  1.00164.19           N
ATOM   4526  CA  LYS E 574      59.361  -6.404  42.591  1.00164.19           C
ATOM   4527  CB  LYS E 574      60.090  -6.742  43.904  1.00164.19           C
ATOM   4528  CG  LYS E 574      59.218  -7.442  44.946  1.00164.19           C
ATOM   4529  CD  LYS E 574      58.032  -6.587  45.386  1.00164.19           C
ATOM   4530  CE  LYS E 574      57.104  -7.261  46.398  1.00164.19           C
ATOM   4531  NZ  LYS E 574      57.731  -7.275  47.739  1.00164.19           N
ATOM   4532  C   LYS E 574      60.324  -5.563  41.830  1.00164.19           C
ATOM   4533  O   LYS E 574      61.454  -5.978  41.585  1.00164.19           O
ATOM   4534  N   GLU E 575      59.909  -4.355  41.424  1.00112.52           N
ATOM   4535  CA  GLU E 575      60.873  -3.529  40.783  1.00112.52           C
ATOM   4536  CB  GLU E 575      60.323  -2.696  39.615  1.00112.52           C
ATOM   4537  CG  GLU E 575      59.177  -1.771  40.034  1.00112.52           C
ATOM   4538  CD  GLU E 575      58.909  -0.805  38.890  1.00112.52           C
ATOM   4539  OE1 GLU E 575      59.339  -1.082  37.738  1.00112.52           O
ATOM   4540  OE2 GLU E 575      58.256   0.235  39.172  1.00112.52           O
ATOM   4541  C   GLU E 575      61.329  -2.607  41.856  1.00112.52           C
ATOM   4542  O   GLU E 575      60.542  -1.849  42.420  1.00112.52           O
ATOM   4543  N   THR E 576      62.630  -2.680  42.174  1.00 91.79           N
ATOM   4544  CA  THR E 576      63.145  -1.843  43.198  1.00 91.79           C
ATOM   4545  CB  THR E 576      64.589  -2.087  43.505  1.00 91.79           C
ATOM   4546  OG1 THR E 576      64.985  -1.323  44.641  1.00 91.79           O
ATOM   4547  CG2 THR E 576      65.424  -1.665  42.264  1.00 91.79           C
ATOM   4548  C   THR E 576      62.995  -0.456  42.679  1.00 91.79           C
ATOM   4549  O   THR E 576      62.760   0.474  43.464  1.00 91.79           O
ATOM   4550  N   LYS E 577      63.118  -0.277  41.345  1.00148.07           N
ATOM   4551  CA  LYS E 577      62.962   1.076  40.912  1.00148.07           C
ATOM   4552  CB  LYS E 577      63.583   1.357  39.542  1.00148.07           C
ATOM   4553  CG  LYS E 577      65.103   1.501  39.631  1.00148.07           C
ATOM   4554  CD  LYS E 577      65.552   2.762  40.379  1.00148.07           C
ATOM   4555  CE  LYS E 577      66.476   2.534  41.580  1.00148.07           C
ATOM   4556  NZ  LYS E 577      65.690   2.222  42.794  1.00148.07           N
ATOM   4557  C   LYS E 577      61.523   1.500  40.925  1.00148.07           C
ATOM   4558  O   LYS E 577      60.624   0.760  40.529  1.00148.07           O
ATOM   4559  N   SER E 578      61.283   2.731  41.414  1.00 73.49           N
ATOM   4560  CA  SER E 578      59.960   3.265  41.453  1.00 73.49           C
ATOM   4561  CB  SER E 578      59.719   4.214  42.640  1.00 73.49           C
ATOM   4562  OG  SER E 578      59.977   3.524  43.853  1.00 73.49           O
ATOM   4563  C   SER E 578      59.779   4.058  40.205  1.00 73.49           C
ATOM   4564  O   SER E 578      60.756   4.486  39.591  1.00 73.49           O
ATOM   4565  N   LYS E 579      58.507   4.247  39.803  1.00 95.14           N
ATOM   4566  CA  LYS E 579      58.142   5.070  38.686  1.00 95.14           C
ATOM   4567  CB  LYS E 579      58.114   6.573  39.014  1.00 95.14           C
ATOM   4568  CG  LYS E 579      56.902   6.968  39.859  1.00 95.14           C
ATOM   4569  CD  LYS E 579      56.998   8.356  40.495  1.00 95.14           C
ATOM   4570  CE  LYS E 579      57.398   8.328  41.972  1.00 95.14           C
ATOM   4571  NZ  LYS E 579      58.853   8.090  42.105  1.00 95.14           N
ATOM   4572  C   LYS E 579      59.023   4.830  37.505  1.00 95.14           C
ATOM   4573  O   LYS E 579      59.747   5.722  37.068  1.00 95.14           O
ATOM   4574  N   CYS E 580      58.999   3.602  36.956  1.00 51.74           N
ATOM   4575  CA  CYS E 580      59.791   3.364  35.788  1.00 51.74           C
ATOM   4576  CB  CYS E 580      60.398   1.962  35.706  1.00 51.74           C
ATOM   4577  SG  CYS E 580      61.964   1.889  36.606  1.00 51.74           S
ATOM   4578  C   CYS E 580      58.946   3.577  34.578  1.00 51.74           C
ATOM   4579  O   CYS E 580      57.759   3.258  34.564  1.00 51.74           O
ATOM   4580  N   ARG E 581      59.563   4.146  33.524  1.00113.08           N
ATOM   4581  CA  ARG E 581      58.876   4.430  32.302  1.00113.08           C
ATOM   4582  CB  ARG E 581      59.706   5.285  31.324  1.00113.08           C
ATOM   4583  CG  ARG E 581      60.110   6.655  31.876  1.00113.08           C
ATOM   4584  CD  ARG E 581      60.932   7.484  30.883  1.00113.08           C
ATOM   4585  NE  ARG E 581      62.242   6.797  30.680  1.00113.08           N
ATOM   4586  CZ  ARG E 581      63.362   7.237  31.326  1.00113.08           C
ATOM   4587  NH1 ARG E 581      63.297   8.322  32.152  1.00113.08           N
ATOM   4588  NH2 ARG E 581      64.555   6.598  31.143  1.00113.08           N
ATOM   4589  C   ARG E 581      58.620   3.125  31.621  1.00113.08           C
ATOM   4590  O   ARG E 581      59.438   2.208  31.690  1.00113.08           O
ATOM   4591  N   ARG E 582      57.450   3.003  30.962  1.00143.42           N
ATOM   4592  CA  ARG E 582      57.137   1.794  30.251  1.00143.42           C
ATOM   4593  CB  ARG E 582      55.836   1.086  30.679  1.00143.42           C
ATOM   4594  CG  ARG E 582      55.962  -0.079  31.666  1.00143.42           C
ATOM   4595  CD  ARG E 582      56.041   0.236  33.159  1.00143.42           C
ATOM   4596  NE  ARG E 582      55.752  -1.062  33.839  1.00143.42           N
ATOM   4597  CZ  ARG E 582      56.061  -1.287  35.146  1.00143.42           C
ATOM   4598  NH1 ARG E 582      56.665  -0.314  35.891  1.00143.42           N
ATOM   4599  NH2 ARG E 582      55.771  -2.501  35.702  1.00143.42           N
ATOM   4600  C   ARG E 582      56.949   2.083  28.793  1.00143.42           C
ATOM   4601  O   ARG E 582      56.266   3.032  28.412  1.00143.42           O
ATOM   4602  N   HIS E 583      57.575   1.249  27.934  1.00 83.30           N
ATOM   4603  CA  HIS E 583      57.387   1.364  26.516  1.00 83.30           C
ATOM   4604  ND1 HIS E 583      60.810   2.245  25.045  1.00 83.30           N
ATOM   4605  CG  HIS E 583      59.515   2.274  25.513  1.00 83.30           C
ATOM   4606  CB  HIS E 583      58.635   1.070  25.663  1.00 83.30           C
ATOM   4607  NE2 HIS E 583      60.323   4.380  25.434  1.00 83.30           N
ATOM   4608  CD2 HIS E 583      59.234   3.585  25.746  1.00 83.30           C
ATOM   4609  CE1 HIS E 583      61.245   3.531  25.017  1.00 83.30           C
ATOM   4610  C   HIS E 583      56.297   0.424  26.103  1.00 83.30           C
ATOM   4611  O   HIS E 583      56.195  -0.691  26.614  1.00 83.30           O
ATOM   4612  N   SER E 584      55.459   0.850  25.131  1.00 40.25           N
ATOM   4613  CA  SER E 584      54.360   0.028  24.689  1.00 40.25           C
ATOM   4614  CB  SER E 584      52.975   0.652  24.931  1.00 40.25           C
ATOM   4615  OG  SER E 584      52.701   0.706  26.323  1.00 40.25           O
ATOM   4616  C   SER E 584      54.478  -0.229  23.215  1.00 40.25           C
ATOM   4617  O   SER E 584      55.264   0.409  22.517  1.00 40.25           O
ATOM   4618  N   THR E 585      53.695  -1.210  22.709  1.00109.71           N
ATOM   4619  CA  THR E 585      53.724  -1.564  21.316  1.00109.71           C
ATOM   4620  CB  THR E 585      53.820  -3.043  21.087  1.00109.71           C
ATOM   4621  OG1 THR E 585      52.648  -3.689  21.564  1.00109.71           O
ATOM   4622  CG2 THR E 585      55.060  -3.576  21.827  1.00109.71           C
ATOM   4623  C   THR E 585      52.433  -1.119  20.690  1.00109.71           C
ATOM   4624  O   THR E 585      51.351  -1.501  21.132  1.00109.71           O
ATOM   4625  N   THR E 586      52.527  -0.281  19.639  1.00104.61           N
ATOM   4626  CA  THR E 586      51.394   0.246  18.928  1.00104.61           C
ATOM   4627  CB  THR E 586      51.771   1.308  17.941  1.00104.61           C
ATOM   4628  OG1 THR E 586      52.393   2.395  18.608  1.00104.61           O
ATOM   4629  CG2 THR E 586      50.499   1.792  17.226  1.00104.61           C
ATOM   4630  C   THR E 586      50.697  -0.833  18.155  1.00104.61           C
ATOM   4631  O   THR E 586      49.482  -0.764  17.972  1.00104.61           O
ATOM   4632  N   ASN E 587      51.447  -1.819  17.610  1.00104.78           N
ATOM   4633  CA  ASN E 587      50.777  -2.840  16.846  1.00104.78           C
ATOM   4634  CB  ASN E 587      50.545  -2.472  15.365  1.00104.78           C
ATOM   4635  CG  ASN E 587      51.865  -2.429  14.609  1.00104.78           C
ATOM   4636  OD1 ASN E 587      52.942  -2.440  15.200  1.00104.78           O
ATOM   4637  ND2 ASN E 587      51.781  -2.375  13.253  1.00104.78           N
ATOM   4638  C   ASN E 587      51.570  -4.113  16.871  1.00104.78           C
ATOM   4639  O   ASN E 587      52.759  -4.118  17.182  1.00104.78           O
ATOM   4640  N   TYR E 588      50.895  -5.245  16.576  1.00143.50           N
ATOM   4641  CA  TYR E 588      51.568  -6.514  16.546  1.00143.50           C
ATOM   4642  CB  TYR E 588      51.751  -7.078  17.977  1.00143.50           C
ATOM   4643  CG  TYR E 588      50.444  -7.281  18.703  1.00143.50           C
ATOM   4644  CD1 TYR E 588      49.252  -6.704  18.330  1.00143.50           C
ATOM   4645  CD2 TYR E 588      50.395  -8.108  19.793  1.00143.50           C
ATOM   4646  CE1 TYR E 588      48.081  -6.920  19.024  1.00143.50           C
ATOM   4647  CE2 TYR E 588      49.242  -8.335  20.503  1.00143.50           C
ATOM   4648  CZ  TYR E 588      48.074  -7.735  20.127  1.00143.50           C
ATOM   4649  OH  TYR E 588      46.885  -7.969  20.851  1.00143.50           O
ATOM   4650  C   TYR E 588      50.766  -7.508  15.748  1.00143.50           C
ATOM   4651  O   TYR E 588      49.539  -7.452  15.722  1.00143.50           O
ATOM   4652  N   TYR E 589      51.445  -8.388  14.980  1.00140.43           N
ATOM   4653  CA  TYR E 589      50.792  -9.581  14.519  1.00140.43           C
ATOM   4654  CB  TYR E 589      49.342  -9.560  13.948  1.00140.43           C
ATOM   4655  CG  TYR E 589      49.000  -8.835  12.695  1.00140.43           C
ATOM   4656  CD1 TYR E 589      48.748  -7.483  12.686  1.00140.43           C
ATOM   4657  CD2 TYR E 589      48.851  -9.542  11.528  1.00140.43           C
ATOM   4658  CE1 TYR E 589      48.391  -6.844  11.519  1.00140.43           C
ATOM   4659  CE2 TYR E 589      48.496  -8.911  10.361  1.00140.43           C
ATOM   4660  CZ  TYR E 589      48.266  -7.559  10.353  1.00140.43           C
ATOM   4661  OH  TYR E 589      47.899  -6.908   9.155  1.00140.43           O
ATOM   4662  C   TYR E 589      51.741 -10.551  13.895  1.00140.43           C
ATOM   4663  O   TYR E 589      52.934 -10.274  13.772  1.00140.43           O
ATOM   4664  N   TYR E 590      51.236 -11.757  13.559  1.00 93.56           N
ATOM   4665  CA  TYR E 590      52.082 -12.757  12.964  1.00 93.56           C
ATOM   4666  CB  TYR E 590      51.527 -14.203  12.949  1.00 93.56           C
ATOM   4667  CG  TYR E 590      51.664 -14.886  14.274  1.00 93.56           C
ATOM   4668  CD1 TYR E 590      52.897 -15.337  14.691  1.00 93.56           C
ATOM   4669  CD2 TYR E 590      50.574 -15.111  15.087  1.00 93.56           C
ATOM   4670  CE1 TYR E 590      53.043 -15.984  15.896  1.00 93.56           C
ATOM   4671  CE2 TYR E 590      50.716 -15.758  16.294  1.00 93.56           C
ATOM   4672  CZ  TYR E 590      51.953 -16.196  16.704  1.00 93.56           C
ATOM   4673  OH  TYR E 590      52.116 -16.861  17.939  1.00 93.56           O
ATOM   4674  C   TYR E 590      52.291 -12.371  11.539  1.00 93.56           C
ATOM   4675  O   TYR E 590      51.369 -11.915  10.868  1.00 93.56           O
ATOM   4676  N   VAL E 591      53.530 -12.520  11.033  1.00117.65           N
ATOM   4677  CA  VAL E 591      53.766 -12.145   9.674  1.00117.65           C
ATOM   4678  CB  VAL E 591      55.193 -12.316   9.244  1.00117.65           C
ATOM   4679  CG1 VAL E 591      55.310 -11.841   7.793  1.00117.65           C
ATOM   4680  CG2 VAL E 591      56.131 -11.609  10.236  1.00117.65           C
ATOM   4681  C   VAL E 591      52.928 -13.071   8.849  1.00117.65           C
ATOM   4682  O   VAL E 591      52.880 -14.274   9.095  1.00117.65           O
ATOM   4683  N   GLY E 592      52.253 -12.525   7.825  1.00 41.23           N
ATOM   4684  CA  GLY E 592      51.370 -13.314   7.028  1.00 41.23           C
ATOM   4685  C   GLY E 592      49.974 -12.982   7.455  1.00 41.23           C
ATOM   4686  O   GLY E 592      49.015 -13.348   6.781  1.00 41.23           O
ATOM   4687  N   GLY E 593      49.817 -12.298   8.602  1.00 42.37           N
ATOM   4688  CA  GLY E 593      48.516 -11.862   9.028  1.00 42.37           C
ATOM   4689  C   GLY E 593      47.974 -12.702  10.150  1.00 42.37           C
ATOM   4690  O   GLY E 593      47.211 -12.201  10.975  1.00 42.37           O
ATOM   4691  N   PHE E 594      48.323 -14.001  10.212  1.00 82.76           N
ATOM   4692  CA  PHE E 594      47.828 -14.842  11.269  1.00 82.76           C
ATOM   4693  CB  PHE E 594      46.361 -15.253  11.052  1.00 82.76           C
ATOM   4694  CG  PHE E 594      46.239 -15.773   9.661  1.00 82.76           C
ATOM   4695  CD1 PHE E 594      46.163 -14.900   8.597  1.00 82.76           C
ATOM   4696  CD2 PHE E 594      46.195 -17.124   9.415  1.00 82.76           C
ATOM   4697  CE1 PHE E 594      46.048 -15.359   7.306  1.00 82.76           C
ATOM   4698  CE2 PHE E 594      46.079 -17.589   8.128  1.00 82.76           C
ATOM   4699  CZ  PHE E 594      46.006 -16.712   7.072  1.00 82.76           C
ATOM   4700  C   PHE E 594      48.719 -16.043  11.329  1.00 82.76           C
ATOM   4701  O   PHE E 594      49.572 -16.236  10.465  1.00 82.76           O
ATOM   4702  N   TYR E 595      48.551 -16.882  12.369  1.00153.73           N
ATOM   4703  CA  TYR E 595      49.414 -18.016  12.532  1.00153.73           C
ATOM   4704  CB  TYR E 595      49.165 -18.701  13.890  1.00153.73           C
ATOM   4705  CG  TYR E 595      49.961 -19.949  14.010  1.00153.73           C
ATOM   4706  CD1 TYR E 595      51.255 -19.924  14.468  1.00153.73           C
ATOM   4707  CD2 TYR E 595      49.399 -21.155  13.658  1.00153.73           C
ATOM   4708  CE1 TYR E 595      51.971 -21.086  14.579  1.00153.73           C
ATOM   4709  CE2 TYR E 595      50.121 -22.323  13.774  1.00153.73           C
ATOM   4710  CZ  TYR E 595      51.416 -22.292  14.239  1.00153.73           C
ATOM   4711  OH  TYR E 595      52.174 -23.480  14.366  1.00153.73           O
ATOM   4712  C   TYR E 595      49.127 -18.988  11.425  1.00153.73           C
ATOM   4713  O   TYR E 595      48.008 -19.485  11.299  1.00153.73           O
ATOM   4714  N   GLY E 596      50.172 -19.312  10.625  1.00 53.84           N
ATOM   4715  CA  GLY E 596      50.076 -20.236   9.522  1.00 53.84           C
ATOM   4716  C   GLY E 596      50.319 -19.550   8.199  1.00 53.84           C
ATOM   4717  O   GLY E 596      50.491 -20.213   7.177  1.00 53.84           O
ATOM   4718  N   ALA E 597      50.251 -18.208   8.191  1.00 98.91           N
ATOM   4719  CA  ALA E 597      50.479 -17.286   7.111  1.00 98.91           C
ATOM   4720  CB  ALA E 597      49.874 -15.914   7.403  1.00 98.91           C
ATOM   4721  C   ALA E 597      51.929 -17.077   6.763  1.00 98.91           C
ATOM   4722  O   ALA E 597      52.227 -16.516   5.718  1.00 98.91           O
ATOM   4723  N   CYS E 598      52.876 -17.382   7.662  1.00128.89           N
ATOM   4724  CA  CYS E 598      54.263 -17.023   7.446  1.00128.89           C
ATOM   4725  CB  CYS E 598      55.214 -17.327   8.612  1.00128.89           C
ATOM   4726  SG  CYS E 598      55.250 -16.003   9.851  1.00128.89           S
ATOM   4727  C   CYS E 598      54.893 -17.659   6.239  1.00128.89           C
ATOM   4728  O   CYS E 598      54.547 -18.761   5.820  1.00128.89           O
ATOM   4729  N   ASN E 599      55.871 -16.905   5.666  1.00222.22           N
ATOM   4730  CA  ASN E 599      56.639 -17.197   4.474  1.00222.22           C
ATOM   4731  CB  ASN E 599      56.294 -16.318   3.251  1.00222.22           C
ATOM   4732  CG  ASN E 599      55.109 -16.728   2.430  1.00222.22           C
ATOM   4733  OD1 ASN E 599      55.280 -17.005   1.245  1.00222.22           O
ATOM   4734  ND2 ASN E 599      53.885 -16.702   3.014  1.00222.22           N
ATOM   4735  C   ASN E 599      58.006 -16.584   4.603  1.00222.22           C
ATOM   4736  O   ASN E 599      58.235 -15.638   5.349  1.00222.22           O
ATOM   4737  N   GLU E 600      58.946 -17.072   3.775  1.00103.49           N
ATOM   4738  CA  GLU E 600      60.252 -16.501   3.666  1.00103.49           C
ATOM   4739  CB  GLU E 600      61.130 -17.302   2.697  1.00103.49           C
ATOM   4740  CG  GLU E 600      62.509 -16.696   2.436  1.00103.49           C
ATOM   4741  CD  GLU E 600      63.031 -17.243   1.115  1.00103.49           C
ATOM   4742  OE1 GLU E 600      62.230 -17.384   0.154  1.00103.49           O
ATOM   4743  OE2 GLU E 600      64.259 -17.509   1.048  1.00103.49           O
ATOM   4744  C   GLU E 600      60.129 -15.144   3.054  1.00103.49           C
ATOM   4745  O   GLU E 600      60.733 -14.183   3.535  1.00103.49           O
ATOM   4746  N   TYR E 601      59.331 -15.010   1.966  1.00221.87           N
ATOM   4747  CA  TYR E 601      59.412 -13.718   1.352  1.00221.87           C
ATOM   4748  CB  TYR E 601      59.255 -13.614  -0.179  1.00221.87           C
ATOM   4749  CG  TYR E 601      57.986 -13.220  -0.819  1.00221.87           C
ATOM   4750  CD1 TYR E 601      57.607 -11.903  -0.736  1.00221.87           C
ATOM   4751  CD2 TYR E 601      57.265 -14.115  -1.569  1.00221.87           C
ATOM   4752  CE1 TYR E 601      56.474 -11.482  -1.370  1.00221.87           C
ATOM   4753  CE2 TYR E 601      56.131 -13.687  -2.201  1.00221.87           C
ATOM   4754  CZ  TYR E 601      55.734 -12.373  -2.101  1.00221.87           C
ATOM   4755  OH  TYR E 601      54.563 -11.931  -2.756  1.00221.87           O
ATOM   4756  C   TYR E 601      58.759 -12.678   2.206  1.00221.87           C
ATOM   4757  O   TYR E 601      59.234 -11.550   2.265  1.00221.87           O
ATOM   4758  N   LEU E 602      57.671 -13.007   2.925  1.00146.17           N
ATOM   4759  CA  LEU E 602      57.077 -11.995   3.759  1.00146.17           C
ATOM   4760  CB  LEU E 602      55.705 -12.376   4.352  1.00146.17           C
ATOM   4761  CG  LEU E 602      55.488 -13.844   4.750  1.00146.17           C
ATOM   4762  CD1 LEU E 602      56.110 -14.122   6.117  1.00146.17           C
ATOM   4763  CD2 LEU E 602      54.009 -14.232   4.690  1.00146.17           C
ATOM   4764  C   LEU E 602      58.024 -11.659   4.879  1.00146.17           C
ATOM   4765  O   LEU E 602      58.069 -10.518   5.335  1.00146.17           O
ATOM   4766  N   MET E 603      58.805 -12.647   5.361  1.00 61.93           N
ATOM   4767  CA  MET E 603      59.715 -12.391   6.449  1.00 61.93           C
ATOM   4768  CB  MET E 603      60.448 -13.659   6.929  1.00 61.93           C
ATOM   4769  CG  MET E 603      59.517 -14.661   7.616  1.00 61.93           C
ATOM   4770  SD  MET E 603      60.253 -16.293   7.936  1.00 61.93           S
ATOM   4771  CE  MET E 603      61.459 -15.727   9.168  1.00 61.93           C
ATOM   4772  C   MET E 603      60.751 -11.387   6.038  1.00 61.93           C
ATOM   4773  O   MET E 603      61.071 -10.467   6.788  1.00 61.93           O
ATOM   4774  N   MET E 604      61.306 -11.525   4.823  1.00154.19           N
ATOM   4775  CA  MET E 604      62.339 -10.624   4.388  1.00154.19           C
ATOM   4776  CB  MET E 604      63.024 -11.126   3.098  1.00154.19           C
ATOM   4777  CG  MET E 604      62.135 -11.083   1.861  1.00154.19           C
ATOM   4778  SD  MET E 604      62.483 -12.375   0.630  1.00154.19           S
ATOM   4779  CE  MET E 604      64.284 -12.163   0.550  1.00154.19           C
ATOM   4780  C   MET E 604      61.763  -9.253   4.209  1.00154.19           C
ATOM   4781  O   MET E 604      62.437  -8.259   4.477  1.00154.19           O
ATOM   4782  N   ARG E 605      60.503  -9.144   3.739  1.00130.36           N
ATOM   4783  CA  ARG E 605      59.987  -7.819   3.555  1.00130.36           C
ATOM   4784  CB  ARG E 605      58.600  -7.730   2.896  1.00130.36           C
ATOM   4785  CG  ARG E 605      57.432  -8.222   3.748  1.00130.36           C
ATOM   4786  CD  ARG E 605      56.086  -7.918   3.086  1.00130.36           C
ATOM   4787  NE  ARG E 605      55.059  -7.805   4.158  1.00130.36           N
ATOM   4788  CZ  ARG E 605      54.152  -6.786   4.101  1.00130.36           C
ATOM   4789  NH1 ARG E 605      54.162  -5.924   3.042  1.00130.36           N
ATOM   4790  NH2 ARG E 605      53.247  -6.617   5.108  1.00130.36           N
ATOM   4791  C   ARG E 605      59.859  -7.171   4.902  1.00130.36           C
ATOM   4792  O   ARG E 605      60.224  -6.009   5.069  1.00130.36           O
ATOM   4793  N   GLU E 606      59.346  -7.903   5.915  1.00 82.94           N
ATOM   4794  CA  GLU E 606      59.177  -7.256   7.186  1.00 82.94           C
ATOM   4795  CB  GLU E 606      58.525  -8.073   8.311  1.00 82.94           C
ATOM   4796  CG  GLU E 606      58.279  -7.144   9.506  1.00 82.94           C
ATOM   4797  CD  GLU E 606      58.121  -7.929  10.793  1.00 82.94           C
ATOM   4798  OE1 GLU E 606      57.507  -9.029  10.757  1.00 82.94           O
ATOM   4799  OE2 GLU E 606      58.608  -7.418  11.837  1.00 82.94           O
ATOM   4800  C   GLU E 606      60.513  -6.868   7.734  1.00 82.94           C
ATOM   4801  O   GLU E 606      60.666  -5.788   8.303  1.00 82.94           O
ATOM   4802  N   LEU E 607      61.521  -7.743   7.575  1.00 66.77           N
ATOM   4803  CA  LEU E 607      62.806  -7.503   8.168  1.00 66.77           C
ATOM   4804  CB  LEU E 607      63.805  -8.623   7.820  1.00 66.77           C
ATOM   4805  CG  LEU E 607      65.221  -8.430   8.396  1.00 66.77           C
ATOM   4806  CD1 LEU E 607      65.216  -8.466   9.933  1.00 66.77           C
ATOM   4807  CD2 LEU E 607      66.216  -9.422   7.765  1.00 66.77           C
ATOM   4808  C   LEU E 607      63.391  -6.216   7.673  1.00 66.77           C
ATOM   4809  O   LEU E 607      63.748  -5.345   8.465  1.00 66.77           O
ATOM   4810  N   VAL E 608      63.490  -6.046   6.343  1.00 62.52           N
ATOM   4811  CA  VAL E 608      64.126  -4.874   5.811  1.00 62.52           C
ATOM   4812  CB  VAL E 608      64.418  -4.994   4.341  1.00 62.52           C
ATOM   4813  CG1 VAL E 608      65.374  -6.185   4.137  1.00 62.52           C
ATOM   4814  CG2 VAL E 608      63.094  -5.115   3.570  1.00 62.52           C
ATOM   4815  C   VAL E 608      63.290  -3.653   6.036  1.00 62.52           C
ATOM   4816  O   VAL E 608      63.820  -2.582   6.325  1.00 62.52           O
ATOM   4817  N   LYS E 609      61.961  -3.749   5.836  1.00134.84           N
ATOM   4818  CA  LYS E 609      61.162  -2.573   6.017  1.00134.84           C
ATOM   4819  CB  LYS E 609      59.732  -2.738   5.482  1.00134.84           C
ATOM   4820  CG  LYS E 609      59.679  -2.881   3.962  1.00134.84           C
ATOM   4821  CD  LYS E 609      60.327  -1.704   3.229  1.00134.84           C
ATOM   4822  CE  LYS E 609      60.174  -1.755   1.709  1.00134.84           C
ATOM   4823  NZ  LYS E 609      59.097  -0.833   1.283  1.00134.84           N
ATOM   4824  C   LYS E 609      61.054  -2.199   7.470  1.00134.84           C
ATOM   4825  O   LYS E 609      61.345  -1.062   7.833  1.00134.84           O
ATOM   4826  N   ASN E 610      60.579  -3.150   8.311  1.00 90.66           N
ATOM   4827  CA  ASN E 610      60.283  -2.974   9.717  1.00 90.66           C
ATOM   4828  CB  ASN E 610      59.171  -3.921  10.198  1.00 90.66           C
ATOM   4829  CG  ASN E 610      57.865  -3.475   9.556  1.00 90.66           C
ATOM   4830  OD1 ASN E 610      57.454  -2.323   9.686  1.00 90.66           O
ATOM   4831  ND2 ASN E 610      57.195  -4.412   8.834  1.00 90.66           N
ATOM   4832  C   ASN E 610      61.418  -3.121  10.700  1.00 90.66           C
ATOM   4833  O   ASN E 610      61.485  -2.375  11.676  1.00 90.66           O
ATOM   4834  N   GLY E 611      62.309  -4.120  10.526  1.00 50.06           N
ATOM   4835  CA  GLY E 611      63.350  -4.328  11.499  1.00 50.06           C
ATOM   4836  C   GLY E 611      63.353  -5.778  11.904  1.00 50.06           C
ATOM   4837  O   GLY E 611      62.583  -6.588  11.389  1.00 50.06           O
ATOM   4838  N   PRO E 612      64.197  -6.100  12.857  1.00 87.19           N
ATOM   4839  CA  PRO E 612      64.348  -7.455  13.316  1.00 87.19           C
ATOM   4840  CD  PRO E 612      65.395  -5.305  13.065  1.00 87.19           C
ATOM   4841  CB  PRO E 612      65.553  -7.410  14.254  1.00 87.19           C
ATOM   4842  CG  PRO E 612      66.414  -6.261  13.701  1.00 87.19           C
ATOM   4843  C   PRO E 612      63.056  -7.916  13.913  1.00 87.19           C
ATOM   4844  O   PRO E 612      62.314  -7.102  14.456  1.00 87.19           O
ATOM   4845  N   ILE E 613      62.766  -9.223  13.801  1.00135.19           N
ATOM   4846  CA  ILE E 613      61.509  -9.806  14.174  1.00135.19           C
ATOM   4847  CB  ILE E 613      60.810 -10.173  12.896  1.00135.19           C
ATOM   4848  CG1 ILE E 613      59.616 -11.103  13.100  1.00135.19           C
ATOM   4849  CG2 ILE E 613      61.881 -10.740  11.953  1.00135.19           C
ATOM   4850  CD1 ILE E 613      58.726 -11.251  11.867  1.00135.19           C
ATOM   4851  C   ILE E 613      61.766 -11.065  14.949  1.00135.19           C
ATOM   4852  O   ILE E 613      62.781 -11.726  14.750  1.00135.19           O
ATOM   4853  N   SER E 614      60.844 -11.422  15.870  1.00 86.00           N
ATOM   4854  CA  SER E 614      60.982 -12.626  16.645  1.00 86.00           C
ATOM   4855  CB  SER E 614      60.108 -12.621  17.907  1.00 86.00           C
ATOM   4856  OG  SER E 614      60.506 -11.571  18.776  1.00 86.00           O
ATOM   4857  C   SER E 614      60.569 -13.803  15.804  1.00 86.00           C
ATOM   4858  O   SER E 614      59.607 -13.733  15.038  1.00 86.00           O
ATOM   4859  N   ILE E 615      61.310 -14.927  15.933  1.00 52.91           N
ATOM   4860  CA  ILE E 615      61.024 -16.134  15.197  1.00 52.91           C
ATOM   4861  CB  ILE E 615      61.921 -16.339  14.002  1.00 52.91           C
ATOM   4862  CG1 ILE E 615      63.385 -16.471  14.456  1.00 52.91           C
ATOM   4863  CG2 ILE E 615      61.685 -15.179  13.020  1.00 52.91           C
ATOM   4864  CD1 ILE E 615      64.326 -16.918  13.344  1.00 52.91           C
ATOM   4865  C   ILE E 615      61.228 -17.278  16.149  1.00 52.91           C
ATOM   4866  O   ILE E 615      61.837 -17.110  17.204  1.00 52.91           O
ATOM   4867  N   SER E 616      60.660 -18.460  15.835  1.00 91.85           N
ATOM   4868  CA  SER E 616      60.854 -19.609  16.672  1.00 91.85           C
ATOM   4869  CB  SER E 616      59.599 -20.002  17.490  1.00 91.85           C
ATOM   4870  OG  SER E 616      59.296 -19.015  18.469  1.00 91.85           O
ATOM   4871  C   SER E 616      61.216 -20.761  15.775  1.00 91.85           C
ATOM   4872  O   SER E 616      60.849 -20.784  14.599  1.00 91.85           O
ATOM   4873  N   PHE E 617      61.969 -21.746  16.313  1.00214.98           N
ATOM   4874  CA  PHE E 617      62.303 -22.915  15.544  1.00214.98           C
ATOM   4875  CB  PHE E 617      63.591 -22.836  14.713  1.00214.98           C
ATOM   4876  CG  PHE E 617      64.792 -22.687  15.575  1.00214.98           C
ATOM   4877  CD1 PHE E 617      65.121 -21.459  16.089  1.00214.98           C
ATOM   4878  CD2 PHE E 617      65.619 -23.751  15.857  1.00214.98           C
ATOM   4879  CE1 PHE E 617      66.234 -21.319  16.895  1.00214.98           C
ATOM   4880  CE2 PHE E 617      66.723 -23.591  16.649  1.00214.98           C
ATOM   4881  CZ  PHE E 617      67.042 -22.380  17.193  1.00214.98           C
ATOM   4882  C   PHE E 617      62.473 -24.078  16.473  1.00214.98           C
ATOM   4883  O   PHE E 617      62.240 -23.994  17.684  1.00214.98           O
ATOM   4884  N   GLU E 618      62.917 -25.217  15.910  1.00172.90           N
ATOM   4885  CA  GLU E 618      63.057 -26.341  16.776  1.00172.90           C
ATOM   4886  CB  GLU E 618      62.333 -27.578  16.235  1.00172.90           C
ATOM   4887  CG  GLU E 618      61.568 -28.303  17.338  1.00172.90           C
ATOM   4888  CD  GLU E 618      62.510 -28.918  18.352  1.00172.90           C
ATOM   4889  OE1 GLU E 618      63.154 -29.943  18.002  1.00172.90           O
ATOM   4890  OE2 GLU E 618      62.592 -28.373  19.482  1.00172.90           O
ATOM   4891  C   GLU E 618      64.519 -26.602  16.902  1.00172.90           C
ATOM   4892  O   GLU E 618      65.187 -26.881  15.910  1.00172.90           O
ATOM   4893  N   VAL E 619      65.067 -26.479  18.127  1.00167.81           N
ATOM   4894  CA  VAL E 619      66.460 -26.755  18.306  1.00167.81           C
ATOM   4895  CB  VAL E 619      67.074 -26.115  19.515  1.00167.81           C
ATOM   4896  CG1 VAL E 619      67.440 -24.671  19.239  1.00167.81           C
ATOM   4897  CG2 VAL E 619      66.022 -26.134  20.614  1.00167.81           C
ATOM   4898  C   VAL E 619      66.641 -28.222  18.462  1.00167.81           C
ATOM   4899  O   VAL E 619      65.837 -28.904  19.095  1.00167.81           O
ATOM   4900  N   TYR E 620      67.723 -28.739  17.855  1.00 97.91           N
ATOM   4901  CA  TYR E 620      68.053 -30.125  17.982  1.00 97.91           C
ATOM   4902  CB  TYR E 620      68.025 -30.923  16.662  1.00 97.91           C
ATOM   4903  CG  TYR E 620      66.603 -31.161  16.278  1.00 97.91           C
ATOM   4904  CD1 TYR E 620      65.911 -32.226  16.809  1.00 97.91           C
ATOM   4905  CD2 TYR E 620      65.955 -30.334  15.388  1.00 97.91           C
ATOM   4906  CE1 TYR E 620      64.600 -32.458  16.462  1.00 97.91           C
ATOM   4907  CE2 TYR E 620      64.644 -30.561  15.039  1.00 97.91           C
ATOM   4908  CZ  TYR E 620      63.962 -31.623  15.579  1.00 97.91           C
ATOM   4909  OH  TYR E 620      62.615 -31.854  15.226  1.00 97.91           O
ATOM   4910  C   TYR E 620      69.448 -30.187  18.538  1.00 97.91           C
ATOM   4911  O   TYR E 620      70.153 -29.184  18.611  1.00 97.91           O
ATOM   4912  N   GLY E 621      69.874 -31.395  18.955  1.00 36.25           N
ATOM   4913  CA  GLY E 621      71.143 -31.619  19.597  1.00 36.25           C
ATOM   4914  C   GLY E 621      72.267 -31.204  18.692  1.00 36.25           C
ATOM   4915  O   GLY E 621      73.309 -30.750  19.161  1.00 36.25           O
ATOM   4916  N   ASP E 622      72.085 -31.375  17.368  1.00171.39           N
ATOM   4917  CA  ASP E 622      73.111 -31.084  16.403  1.00171.39           C
ATOM   4918  CB  ASP E 622      72.618 -30.964  14.955  1.00171.39           C
ATOM   4919  CG  ASP E 622      71.720 -32.091  14.540  1.00171.39           C
ATOM   4920  OD1 ASP E 622      70.854 -32.496  15.363  1.00171.39           O
ATOM   4921  OD2 ASP E 622      71.862 -32.523  13.374  1.00171.39           O
ATOM   4922  C   ASP E 622      73.445 -29.651  16.599  1.00171.39           C
ATOM   4923  O   ASP E 622      74.601 -29.236  16.561  1.00171.39           O
ATOM   4924  N   PHE E 623      72.372 -28.874  16.802  1.00155.10           N
ATOM   4925  CA  PHE E 623      72.381 -27.451  16.904  1.00155.10           C
ATOM   4926  CB  PHE E 623      70.946 -26.905  16.901  1.00155.10           C
ATOM   4927  CG  PHE E 623      70.975 -25.425  16.970  1.00155.10           C
ATOM   4928  CD1 PHE E 623      71.614 -24.684  16.012  1.00155.10           C
ATOM   4929  CD2 PHE E 623      70.308 -24.767  17.963  1.00155.10           C
ATOM   4930  CE1 PHE E 623      71.626 -23.311  16.074  1.00155.10           C
ATOM   4931  CE2 PHE E 623      70.318 -23.397  18.025  1.00155.10           C
ATOM   4932  CZ  PHE E 623      70.980 -22.657  17.086  1.00155.10           C
ATOM   4933  C   PHE E 623      73.149 -27.041  18.124  1.00155.10           C
ATOM   4934  O   PHE E 623      73.834 -26.020  18.133  1.00155.10           O
ATOM   4935  N   LYS E 624      73.076 -27.854  19.187  1.00154.26           N
ATOM   4936  CA  LYS E 624      73.744 -27.557  20.426  1.00154.26           C
ATOM   4937  CB  LYS E 624      73.631 -28.753  21.388  1.00154.26           C
ATOM   4938  CG  LYS E 624      74.401 -28.631  22.703  1.00154.26           C
ATOM   4939  CD  LYS E 624      74.055 -29.752  23.689  1.00154.26           C
ATOM   4940  CE  LYS E 624      73.857 -31.116  23.019  1.00154.26           C
ATOM   4941  NZ  LYS E 624      75.130 -31.602  22.441  1.00154.26           N
ATOM   4942  C   LYS E 624      75.217 -27.350  20.165  1.00154.26           C
ATOM   4943  O   LYS E 624      75.843 -26.444  20.716  1.00154.26           O
ATOM   4944  N   HIS E 625      75.799 -28.206  19.311  1.00125.12           N
ATOM   4945  CA  HIS E 625      77.196 -28.256  18.973  1.00125.12           C
ATOM   4946  ND1 HIS E 625      77.094 -31.415  19.760  0.00125.12           N
ATOM   4947  CG  HIS E 625      76.846 -30.753  18.578  0.00125.12           C
ATOM   4948  CB  HIS E 625      77.530 -29.499  18.127  1.00125.12           C
ATOM   4949  NE2 HIS E 625      75.521 -32.581  18.701  0.00125.12           N
ATOM   4950  CD2 HIS E 625      75.881 -31.483  17.946  0.00125.12           C
ATOM   4951  CE1 HIS E 625      76.277 -32.498  19.785  0.00125.12           C
ATOM   4952  C   HIS E 625      77.592 -27.084  18.122  1.00125.12           C
ATOM   4953  O   HIS E 625      78.776 -26.788  18.020  1.00125.12           O
ATOM   4954  N   TYR E 626      76.631 -26.436  17.437  1.00213.49           N
ATOM   4955  CA  TYR E 626      76.861 -25.421  16.436  1.00213.49           C
ATOM   4956  CB  TYR E 626      75.582 -24.598  16.181  1.00213.49           C
ATOM   4957  CG  TYR E 626      75.907 -23.391  15.359  1.00213.49           C
ATOM   4958  CD1 TYR E 626      75.863 -23.454  13.988  1.00213.49           C
ATOM   4959  CD2 TYR E 626      76.230 -22.186  15.936  1.00213.49           C
ATOM   4960  CE1 TYR E 626      76.154 -22.365  13.191  1.00213.49           C
ATOM   4961  CE2 TYR E 626      76.523 -21.092  15.156  1.00213.49           C
ATOM   4962  CZ  TYR E 626      76.488 -21.169  13.780  1.00213.49           C
ATOM   4963  OH  TYR E 626      76.788 -20.047  12.966  1.00213.49           O
ATOM   4964  C   TYR E 626      77.962 -24.469  16.793  1.00213.49           C
ATOM   4965  O   TYR E 626      77.894 -23.754  17.790  1.00213.49           O
ATOM   4966  N   LYS E 627      79.072 -24.541  16.029  1.00153.48           N
ATOM   4967  CA  LYS E 627      80.180 -23.635  16.123  1.00153.48           C
ATOM   4968  CB  LYS E 627      81.479 -24.426  15.974  1.00153.48           C
ATOM   4969  CG  LYS E 627      81.518 -25.408  17.148  1.00153.48           C
ATOM   4970  CD  LYS E 627      82.362 -26.660  16.966  1.00153.48           C
ATOM   4971  CE  LYS E 627      82.047 -27.720  18.026  1.00153.48           C
ATOM   4972  NZ  LYS E 627      82.037 -27.097  19.370  0.00153.48           N
ATOM   4973  C   LYS E 627      80.097 -22.471  15.175  1.00153.48           C
ATOM   4974  O   LYS E 627      80.295 -21.321  15.565  1.00153.48           O
ATOM   4975  N   GLY E 628      79.771 -22.738  13.889  1.00 38.44           N
ATOM   4976  CA  GLY E 628      79.756 -21.675  12.920  1.00 38.44           C
ATOM   4977  C   GLY E 628      79.261 -22.212  11.610  1.00 38.44           C
ATOM   4978  O   GLY E 628      79.055 -23.413  11.451  1.00 38.44           O
ATOM   4979  N   GLY E 629      79.069 -21.319  10.614  1.00 30.32           N
ATOM   4980  CA  GLY E 629      78.604 -21.754   9.324  1.00 30.32           C
ATOM   4981  C   GLY E 629      77.108 -21.652   9.262  1.00 30.32           C
ATOM   4982  O   GLY E 629      76.465 -21.037  10.109  1.00 30.32           O
ATOM   4983  N   ILE E 630      76.502 -22.258   8.217  1.00151.02           N
ATOM   4984  CA  ILE E 630      75.074 -22.204   8.105  1.00151.02           C
ATOM   4985  CB  ILE E 630      74.584 -21.702   6.782  1.00151.02           C
ATOM   4986  CG1 ILE E 630      75.169 -22.501   5.617  1.00151.02           C
ATOM   4987  CG2 ILE E 630      74.897 -20.208   6.728  1.00151.02           C
ATOM   4988  CD1 ILE E 630      74.676 -22.004   4.260  1.00151.02           C
ATOM   4989  C   ILE E 630      74.490 -23.539   8.449  1.00151.02           C
ATOM   4990  O   ILE E 630      74.693 -24.542   7.767  1.00151.02           O
ATOM   4991  N   TYR E 631      73.719 -23.535   9.553  1.00221.92           N
ATOM   4992  CA  TYR E 631      73.117 -24.677  10.180  1.00221.92           C
ATOM   4993  CB  TYR E 631      72.659 -24.384  11.640  1.00221.92           C
ATOM   4994  CG  TYR E 631      71.890 -25.531  12.221  1.00221.92           C
ATOM   4995  CD1 TYR E 631      72.521 -26.619  12.786  1.00221.92           C
ATOM   4996  CD2 TYR E 631      70.515 -25.516  12.198  1.00221.92           C
ATOM   4997  CE1 TYR E 631      71.794 -27.666  13.309  1.00221.92           C
ATOM   4998  CE2 TYR E 631      69.782 -26.556  12.721  1.00221.92           C
ATOM   4999  CZ  TYR E 631      70.421 -27.640  13.276  1.00221.92           C
ATOM   5000  OH  TYR E 631      69.671 -28.711  13.812  1.00221.92           O
ATOM   5001  C   TYR E 631      71.977 -25.220   9.374  1.00221.92           C
ATOM   5002  O   TYR E 631      71.220 -24.486   8.739  1.00221.92           O
ATOM   5003  N   GLN E 632      71.893 -26.568   9.344  1.00156.21           N
ATOM   5004  CA  GLN E 632      70.870 -27.301   8.647  1.00156.21           C
ATOM   5005  CB  GLN E 632      71.258 -27.562   7.176  1.00156.21           C
ATOM   5006  CG  GLN E 632      70.311 -28.479   6.391  1.00156.21           C
ATOM   5007  CD  GLN E 632      69.404 -27.628   5.514  1.00156.21           C
ATOM   5008  OE1 GLN E 632      68.681 -26.759   5.999  1.00156.21           O
ATOM   5009  NE2 GLN E 632      69.447 -27.882   4.178  1.00156.21           N
ATOM   5010  C   GLN E 632      70.809 -28.647   9.303  1.00156.21           C
ATOM   5011  O   GLN E 632      71.832 -29.089   9.813  1.00156.21           O
ATOM   5012  N   HIS E 633      69.612 -29.291   9.361  1.00466.82           N
ATOM   5013  CA  HIS E 633      69.469 -30.676   9.785  1.00466.82           C
ATOM   5014  ND1 HIS E 633      71.935 -32.864   8.949  0.00466.82           N
ATOM   5015  CG  HIS E 633      71.861 -31.863   9.887  0.00466.82           C
ATOM   5016  CB  HIS E 633      70.610 -31.393  10.542  1.00466.82           C
ATOM   5017  NE2 HIS E 633      74.026 -32.269   9.421  0.00466.82           N
ATOM   5018  CD2 HIS E 633      73.145 -31.510  10.162  0.00466.82           C
ATOM   5019  CE1 HIS E 633      73.253 -33.068   8.707  0.00466.82           C
ATOM   5020  C   HIS E 633      68.549 -30.899  10.928  1.00466.82           C
ATOM   5021  O   HIS E 633      68.321 -30.032  11.768  1.00466.82           O
ATOM   5022  N   THR E 634      68.127 -32.187  10.962  1.00265.80           N
ATOM   5023  CA  THR E 634      67.491 -32.975  11.988  1.00265.80           C
ATOM   5024  CB  THR E 634      68.016 -32.867  13.386  1.00265.80           C
ATOM   5025  OG1 THR E 634      68.167 -31.529  13.831  1.00265.80           O
ATOM   5026  CG2 THR E 634      69.338 -33.631  13.405  1.00265.80           C
ATOM   5027  C   THR E 634      66.013 -33.045  12.012  1.00265.80           C
ATOM   5028  O   THR E 634      65.311 -32.638  11.090  1.00265.80           O
ATOM   5029  N   GLY E 635      65.545 -33.711  13.091  1.00 70.24           N
ATOM   5030  CA  GLY E 635      64.173 -33.856  13.460  1.00 70.24           C
[truncated: 484,831 more chars]
