# Supplementary material for: Evolutionary Analysis of Dipeptidyl Peptidase I
Source: Int J Mol Sci. 2022 Feb 6;23(3):1852. doi: 10.3390/ijms23031852 (PMC8836896; doi:10.3390/ijms23031852)
Supplement: Supplementary file 1 [file ijms-23-01852-s001.zip › Supplementary File S2 Homology models/Modeller/Trichoplax adhaerens/mod.B99990007.pdb]

EXPDTA    THEORETICAL MODEL, MODELLER 10.1 2021/11/04 16:13:04
REMARK   6 MODELLER OBJECTIVE FUNCTION:     11524.9326
REMARK   6 MODELLER BEST TEMPLATE % SEQ ID:  60.227
REMARK   6 SEQUENCE: mod
REMARK   6 ALIGNMENT: alignment.pir
REMARK   6 SCRIPT: model.py
REMARK   6 DOPE score: -159008.90625
REMARK   6 GA341 score: 1.00000
REMARK   6 DOPE-HR score: -131844.48438
REMARK   6 TEMPLATE: 1K3B 1:A - 119:A MODELS 1:A - 120:A AT 60.2%
REMARK   6 TEMPLATE: 1K3B 120:B - 283:B MODELS 121:B - 285:B AT 60.2%
REMARK   6 TEMPLATE: 1K3B 284:C - 350:C MODELS 286:C - 352:C AT 60.2%
REMARK   6 TEMPLATE: 1K3B 353:D - 471:D MODELS 353:D - 472:D AT 60.2%
REMARK   6 TEMPLATE: 1K3B 472:E - 635:E MODELS 473:E - 637:E AT 60.2%
REMARK   6 TEMPLATE: 1K3B 636:F - 702:F MODELS 638:F - 704:F AT 60.2%
REMARK   6 TEMPLATE: 1K3B 705:G - 823:G MODELS 705:G - 824:G AT 60.2%
REMARK   6 TEMPLATE: 1K3B 824:H - 987:H MODELS 825:H - 989:H AT 60.2%
REMARK   6 TEMPLATE: 1K3B 988:I - 1054:I MODELS 990:I - 1056:I AT 60.2%
REMARK   6 TEMPLATE: 1K3B 1057:J - 1175:J MODELS 1057:J - 1176:J AT 60.2%
REMARK   6 TEMPLATE: 1K3B 1176:K - 1339:K MODELS 1177:K - 1341:K AT 60.2%
REMARK   6 TEMPLATE: 1K3B 1340:L - 1406:L MODELS 1342:L - 1408:L AT 60.2%
SSBOND   1 CYS A    6    CYS A   94                          1555   1555  2.03
SSBOND   2 CYS A   30    CYS A  112                          1555   1555  2.03
SSBOND   3 CYS B  145    CYS B  188                          1555   1555  2.02
SSBOND   4 CYS B  181    CYS B  221                          1555   1555  2.03
SSBOND   5 CYS B  211    CYS B  228                          1555   1555  2.03
SSBOND   6 CYS D  358    CYS D  446                          1555   1555  2.03
SSBOND   7 CYS D  382    CYS D  464                          1555   1555  2.03
SSBOND   8 CYS E  497    CYS E  540                          1555   1555  2.03
SSBOND   9 CYS E  533    CYS E  573                          1555   1555  2.03
SSBOND  10 CYS E  563    CYS E  580                          1555   1555  2.03
SSBOND  11 CYS G  710    CYS G  798                          1555   1555  2.02
SSBOND  12 CYS G  734    CYS G  816                          1555   1555  2.03
SSBOND  13 CYS H  849    CYS H  892                          1555   1555  2.03
SSBOND  14 CYS H  885    CYS H  925                          1555   1555  2.02
SSBOND  15 CYS H  915    CYS H  932                          1555   1555  2.03
SSBOND  16 CYS J 1062    CYS J 1150                          1555   1555  2.03
SSBOND  17 CYS J 1086    CYS J 1168                          1555   1555  2.03
SSBOND  18 CYS K 1201    CYS K 1244                          1555   1555  2.03
SSBOND  19 CYS K 1237    CYS K 1277                          1555   1555  2.03
SSBOND  20 CYS K 1267    CYS K 1284                          1555   1555  2.03
ATOM      1  N   ASP A   1      33.046  24.250  21.960  1.00 50.43           N
ATOM      2  CA  ASP A   1      34.305  24.684  21.318  1.00 50.43           C
ATOM      3  CB  ASP A   1      34.053  25.370  19.963  1.00 50.43           C
ATOM      4  CG  ASP A   1      33.620  24.332  18.936  1.00 50.43           C
ATOM      5  OD1 ASP A   1      33.358  23.168  19.346  1.00 50.43           O
ATOM      6  OD2 ASP A   1      33.539  24.684  17.732  1.00 50.43           O
ATOM      7  C   ASP A   1      35.048  25.637  22.181  1.00 50.43           C
ATOM      8  O   ASP A   1      34.547  26.114  23.198  1.00 50.43           O
ATOM      9  N   THR A   2      36.306  25.889  21.791  1.00 75.17           N
ATOM     10  CA  THR A   2      37.155  26.822  22.457  1.00 75.17           C
ATOM     11  CB  THR A   2      38.595  26.395  22.404  1.00 75.17           C
ATOM     12  OG1 THR A   2      39.015  26.254  21.055  1.00 75.17           O
ATOM     13  CG2 THR A   2      38.738  25.048  23.133  1.00 75.17           C
ATOM     14  C   THR A   2      36.996  28.107  21.703  1.00 75.17           C
ATOM     15  O   THR A   2      36.342  28.149  20.664  1.00 75.17           O
ATOM     16  N   PRO A   3      37.547  29.165  22.215  1.00 77.30           N
ATOM     17  CA  PRO A   3      37.447  30.445  21.559  1.00 77.30           C
ATOM     18  CD  PRO A   3      37.632  29.304  23.659  1.00 77.30           C
ATOM     19  CB  PRO A   3      37.848  31.480  22.607  1.00 77.30           C
ATOM     20  CG  PRO A   3      37.479  30.807  23.939  1.00 77.30           C
ATOM     21  C   PRO A   3      38.279  30.509  20.312  1.00 77.30           C
ATOM     22  O   PRO A   3      38.214  31.519  19.613  1.00 77.30           O
ATOM     23  N   ALA A   4      39.090  29.470  20.034  1.00 66.80           N
ATOM     24  CA  ALA A   4      40.007  29.491  18.922  1.00 66.80           C
ATOM     25  CB  ALA A   4      41.067  28.378  19.008  1.00 66.80           C
ATOM     26  C   ALA A   4      39.317  29.335  17.599  1.00 66.80           C
ATOM     27  O   ALA A   4      38.393  28.536  17.450  1.00 66.80           O
ATOM     28  N   ASN A   5      39.767  30.125  16.596  1.00171.87           N
ATOM     29  CA  ASN A   5      39.305  30.002  15.239  1.00171.87           C
ATOM     30  CB  ASN A   5      38.477  31.199  14.745  1.00171.87           C
ATOM     31  CG  ASN A   5      37.076  31.056  15.310  1.00171.87           C
ATOM     32  OD1 ASN A   5      36.425  30.031  15.116  1.00171.87           O
ATOM     33  ND2 ASN A   5      36.599  32.105  16.032  1.00171.87           N
ATOM     34  C   ASN A   5      40.530  29.957  14.383  1.00171.87           C
ATOM     35  O   ASN A   5      40.873  30.932  13.715  1.00171.87           O
ATOM     36  N   CYS A   6      41.205  28.796  14.352  1.00 76.99           N
ATOM     37  CA  CYS A   6      42.422  28.685  13.607  1.00 76.99           C
ATOM     38  CB  CYS A   6      43.532  27.949  14.373  1.00 76.99           C
ATOM     39  SG  CYS A   6      44.033  28.920  15.827  1.00 76.99           S
ATOM     40  C   CYS A   6      42.159  28.007  12.303  1.00 76.99           C
ATOM     41  O   CYS A   6      41.120  27.376  12.097  1.00 76.99           O
ATOM     42  N   THR A   7      43.136  28.121  11.382  1.00128.41           N
ATOM     43  CA  THR A   7      42.961  27.655  10.041  1.00128.41           C
ATOM     44  CB  THR A   7      43.181  28.773   9.075  1.00128.41           C
ATOM     45  OG1 THR A   7      43.017  28.343   7.737  1.00128.41           O
ATOM     46  CG2 THR A   7      44.601  29.306   9.291  1.00128.41           C
ATOM     47  C   THR A   7      43.929  26.548   9.723  1.00128.41           C
ATOM     48  O   THR A   7      44.874  26.265  10.460  1.00128.41           O
ATOM     49  N   TYR A   8      43.671  25.902   8.571  1.00137.96           N
ATOM     50  CA  TYR A   8      44.373  24.789   7.990  1.00137.96           C
ATOM     51  CB  TYR A   8      43.784  24.552   6.579  1.00137.96           C
ATOM     52  CG  TYR A   8      44.091  23.264   5.904  1.00137.96           C
ATOM     53  CD1 TYR A   8      43.700  22.094   6.505  1.00137.96           C
ATOM     54  CD2 TYR A   8      44.677  23.224   4.661  1.00137.96           C
ATOM     55  CE1 TYR A   8      43.900  20.878   5.908  1.00137.96           C
ATOM     56  CE2 TYR A   8      44.883  22.011   4.047  1.00137.96           C
ATOM     57  CZ  TYR A   8      44.494  20.846   4.670  1.00137.96           C
ATOM     58  OH  TYR A   8      44.696  19.610   4.033  1.00137.96           O
ATOM     59  C   TYR A   8      45.773  25.252   7.770  1.00137.96           C
ATOM     60  O   TYR A   8      46.735  24.554   8.086  1.00137.96           O
ATOM     61  N   GLY A   9      45.897  26.475   7.222  1.00 45.29           N
ATOM     62  CA  GLY A   9      47.162  27.051   6.885  1.00 45.29           C
ATOM     63  C   GLY A   9      47.971  27.246   8.126  1.00 45.29           C
ATOM     64  O   GLY A   9      49.181  27.027   8.126  1.00 45.29           O
ATOM     65  N   ASP A  10      47.320  27.653   9.230  1.00 63.40           N
ATOM     66  CA  ASP A  10      48.049  27.922  10.435  1.00 63.40           C
ATOM     67  CB  ASP A  10      47.144  28.377  11.590  1.00 63.40           C
ATOM     68  CG  ASP A  10      46.688  29.802  11.307  1.00 63.40           C
ATOM     69  OD1 ASP A  10      47.309  30.461  10.432  1.00 63.40           O
ATOM     70  OD2 ASP A  10      45.703  30.245  11.955  1.00 63.40           O
ATOM     71  C   ASP A  10      48.735  26.662  10.862  1.00 63.40           C
ATOM     72  O   ASP A  10      49.828  26.700  11.430  1.00 63.40           O
ATOM     73  N   SER A  11      48.075  25.514  10.626  1.00100.94           N
ATOM     74  CA  SER A  11      48.571  24.218  11.013  1.00100.94           C
ATOM     75  CB  SER A  11      47.484  23.130  10.959  1.00100.94           C
ATOM     76  OG  SER A  11      48.029  21.878  11.350  1.00100.94           O
ATOM     77  C   SER A  11      49.717  23.743  10.159  1.00100.94           C
ATOM     78  O   SER A  11      50.578  23.001  10.634  1.00100.94           O
ATOM     79  N   VAL A  12      49.773  24.126   8.868  1.00 61.07           N
ATOM     80  CA  VAL A  12      50.830  23.586   8.050  1.00 61.07           C
ATOM     81  CB  VAL A  12      50.634  23.849   6.587  1.00 61.07           C
ATOM     82  CG1 VAL A  12      51.843  23.288   5.823  1.00 61.07           C
ATOM     83  CG2 VAL A  12      49.289  23.236   6.161  1.00 61.07           C
ATOM     84  C   VAL A  12      52.140  24.189   8.470  1.00 61.07           C
ATOM     85  O   VAL A  12      52.211  25.373   8.793  1.00 61.07           O
ATOM     86  N   GLY A  13      53.225  23.379   8.502  1.00 41.35           N
ATOM     87  CA  GLY A  13      54.502  23.937   8.856  1.00 41.35           C
ATOM     88  C   GLY A  13      55.239  23.020   9.790  1.00 41.35           C
ATOM     89  O   GLY A  13      54.942  21.834   9.900  1.00 41.35           O
ATOM     90  N   THR A  14      56.245  23.568  10.500  1.00 45.04           N
ATOM     91  CA  THR A  14      57.045  22.788  11.397  1.00 45.04           C
ATOM     92  CB  THR A  14      58.514  23.066  11.283  1.00 45.04           C
ATOM     93  OG1 THR A  14      58.954  22.817   9.956  1.00 45.04           O
ATOM     94  CG2 THR A  14      59.263  22.155  12.269  1.00 45.04           C
ATOM     95  C   THR A  14      56.636  23.108  12.799  1.00 45.04           C
ATOM     96  O   THR A  14      56.470  24.272  13.167  1.00 45.04           O
ATOM     97  N   TRP A  15      56.464  22.049  13.617  1.00 74.04           N
ATOM     98  CA  TRP A  15      56.021  22.191  14.978  1.00 74.04           C
ATOM     99  CB  TRP A  15      54.668  21.511  15.223  1.00 74.04           C
ATOM    100  CG  TRP A  15      53.540  22.194  14.501  1.00 74.04           C
ATOM    101  CD2 TRP A  15      52.639  23.112  15.132  1.00 74.04           C
ATOM    102  CD1 TRP A  15      53.165  22.116  13.193  1.00 74.04           C
ATOM    103  NE1 TRP A  15      52.094  22.946  12.965  1.00 74.04           N
ATOM    104  CE2 TRP A  15      51.758  23.562  14.151  1.00 74.04           C
ATOM    105  CE3 TRP A  15      52.558  23.545  16.424  1.00 74.04           C
ATOM    106  CZ2 TRP A  15      50.777  24.461  14.449  1.00 74.04           C
ATOM    107  CZ3 TRP A  15      51.564  24.447  16.724  1.00 74.04           C
ATOM    108  CH2 TRP A  15      50.693  24.897  15.754  1.00 74.04           C
ATOM    109  C   TRP A  15      56.995  21.491  15.870  1.00 74.04           C
ATOM    110  O   TRP A  15      57.562  20.464  15.502  1.00 74.04           O
ATOM    111  N   VAL A  16      57.237  22.047  17.073  1.00 50.43           N
ATOM    112  CA  VAL A  16      58.078  21.353  18.006  1.00 50.43           C
ATOM    113  CB  VAL A  16      59.292  22.119  18.440  1.00 50.43           C
ATOM    114  CG1 VAL A  16      59.984  21.354  19.581  1.00 50.43           C
ATOM    115  CG2 VAL A  16      60.197  22.292  17.209  1.00 50.43           C
ATOM    116  C   VAL A  16      57.234  21.052  19.201  1.00 50.43           C
ATOM    117  O   VAL A  16      56.536  21.923  19.720  1.00 50.43           O
ATOM    118  N   LEU A  17      57.279  19.783  19.659  1.00 89.38           N
ATOM    119  CA  LEU A  17      56.447  19.359  20.751  1.00 89.38           C
ATOM    120  CB  LEU A  17      55.944  17.905  20.650  1.00 89.38           C
ATOM    121  CG  LEU A  17      55.822  17.303  19.236  1.00 89.38           C
ATOM    122  CD1 LEU A  17      55.134  15.926  19.285  1.00 89.38           C
ATOM    123  CD2 LEU A  17      55.193  18.265  18.224  1.00 89.38           C
ATOM    124  C   LEU A  17      57.348  19.206  21.949  1.00 89.38           C
ATOM    125  O   LEU A  17      58.367  18.519  21.867  1.00 89.38           O
ATOM    126  N   HIS A  18      56.992  19.817  23.099  1.00 85.25           N
ATOM    127  CA  HIS A  18      57.730  19.582  24.314  1.00 85.25           C
ATOM    128  ND1 HIS A  18      58.841  23.072  25.544  1.00 85.25           N
ATOM    129  CG  HIS A  18      58.453  22.012  24.754  1.00 85.25           C
ATOM    130  CB  HIS A  18      57.791  20.776  25.287  1.00 85.25           C
ATOM    131  NE2 HIS A  18      59.347  23.622  23.451  1.00 85.25           N
ATOM    132  CD2 HIS A  18      58.769  22.365  23.479  1.00 85.25           C
ATOM    133  CE1 HIS A  18      59.370  24.006  24.715  1.00 85.25           C
ATOM    134  C   HIS A  18      56.906  18.556  25.030  1.00 85.25           C
ATOM    135  O   HIS A  18      55.714  18.760  25.252  1.00 85.25           O
ATOM    136  N   LEU A  19      57.538  17.439  25.426  1.00125.86           N
ATOM    137  CA  LEU A  19      56.882  16.274  25.961  1.00125.86           C
ATOM    138  CB  LEU A  19      57.494  15.067  25.212  1.00125.86           C
ATOM    139  CG  LEU A  19      56.857  13.668  25.289  1.00125.86           C
ATOM    140  CD1 LEU A  19      57.648  12.668  24.431  1.00125.86           C
ATOM    141  CD2 LEU A  19      56.667  13.151  26.710  1.00125.86           C
ATOM    142  C   LEU A  19      57.216  16.161  27.427  1.00125.86           C
ATOM    143  O   LEU A  19      58.386  16.052  27.789  1.00125.86           O
ATOM    144  N   GLY A  20      56.190  16.152  28.310  1.00 68.85           N
ATOM    145  CA  GLY A  20      56.381  16.044  29.737  1.00 68.85           C
ATOM    146  C   GLY A  20      56.219  14.605  30.061  1.00 68.85           C
ATOM    147  O   GLY A  20      56.788  13.809  29.336  1.00 68.85           O
ATOM    148  N   VAL A  21      55.407  14.266  31.096  1.00196.78           N
ATOM    149  CA  VAL A  21      55.051  13.007  31.740  1.00196.78           C
ATOM    150  CB  VAL A  21      53.621  12.986  32.206  1.00196.78           C
ATOM    151  CG1 VAL A  21      53.436  14.079  33.272  1.00196.78           C
ATOM    152  CG2 VAL A  21      52.696  13.139  30.987  1.00196.78           C
ATOM    153  C   VAL A  21      55.297  11.715  30.968  1.00196.78           C
ATOM    154  O   VAL A  21      56.025  11.619  29.999  1.00196.78           O
ATOM    155  N   ASP A  22      54.816  10.583  31.510  1.00226.10           N
ATOM    156  CA  ASP A  22      55.004   9.328  30.813  1.00226.10           C
ATOM    157  CB  ASP A  22      56.417   8.702  30.947  1.00226.10           C
ATOM    158  CG  ASP A  22      57.517   9.371  30.138  1.00226.10           C
ATOM    159  OD1 ASP A  22      57.284   9.645  28.929  1.00226.10           O
ATOM    160  OD2 ASP A  22      58.594   9.645  30.728  1.00226.10           O
ATOM    161  C   ASP A  22      54.231   8.290  31.562  1.00226.10           C
ATOM    162  O   ASP A  22      54.840   7.366  32.097  1.00226.10           O
ATOM    163  N   GLY A  23      52.891   8.346  31.602  1.00 64.59           N
ATOM    164  CA  GLY A  23      52.246   7.356  32.422  1.00 64.59           C
ATOM    165  C   GLY A  23      51.109   6.743  31.672  1.00 64.59           C
ATOM    166  O   GLY A  23      51.129   6.641  30.450  1.00 64.59           O
ATOM    167  N   MET A  24      50.110   6.244  32.421  1.00103.90           N
ATOM    168  CA  MET A  24      48.938   5.665  31.837  1.00103.90           C
ATOM    169  CB  MET A  24      48.326   4.525  32.672  1.00103.90           C
ATOM    170  CG  MET A  24      49.149   3.233  32.656  1.00103.90           C
ATOM    171  SD  MET A  24      50.730   3.317  33.549  1.00103.90           S
ATOM    172  CE  MET A  24      51.126   1.557  33.334  1.00103.90           C
ATOM    173  C   MET A  24      47.911   6.746  31.704  1.00103.90           C
ATOM    174  O   MET A  24      48.155   7.899  32.054  1.00103.90           O
ATOM    175  N   THR A  25      46.731   6.389  31.161  1.00 49.54           N
ATOM    176  CA  THR A  25      45.651   7.314  30.968  1.00 49.54           C
ATOM    177  CB  THR A  25      44.433   6.687  30.350  1.00 49.54           C
ATOM    178  OG1 THR A  25      44.747   6.121  29.088  1.00 49.54           O
ATOM    179  CG2 THR A  25      43.343   7.766  30.203  1.00 49.54           C
ATOM    180  C   THR A  25      45.219   7.797  32.315  1.00 49.54           C
ATOM    181  O   THR A  25      44.706   8.906  32.453  1.00 49.54           O
ATOM    182  N   LYS A  26      45.307   6.908  33.320  1.00102.87           N
ATOM    183  CA  LYS A  26      44.953   7.212  34.678  1.00102.87           C
ATOM    184  CB  LYS A  26      44.856   5.942  35.539  1.00102.87           C
ATOM    185  CG  LYS A  26      44.479   6.206  36.996  0.00102.87           C
ATOM    186  CD  LYS A  26      44.167   4.927  37.773  0.00102.87           C
ATOM    187  CE  LYS A  26      45.359   3.970  37.871  1.00102.87           C
ATOM    188  NZ  LYS A  26      46.317   4.453  38.890  1.00102.87           N
ATOM    189  C   LYS A  26      45.958   8.110  35.331  1.00102.87           C
ATOM    190  O   LYS A  26      45.585   9.053  36.027  1.00102.87           O
ATOM    191  N   LYS A  27      47.265   7.822  35.143  1.00101.34           N
ATOM    192  CA  LYS A  27      48.298   8.564  35.811  1.00101.34           C
ATOM    193  CB  LYS A  27      49.672   7.878  35.911  1.00101.34           C
ATOM    194  CG  LYS A  27      49.793   7.083  37.219  0.00101.34           C
ATOM    195  CD  LYS A  27      51.115   6.343  37.430  1.00101.34           C
ATOM    196  CE  LYS A  27      50.957   4.826  37.524  1.00101.34           C
ATOM    197  NZ  LYS A  27      52.237   4.194  37.916  1.00101.34           N
ATOM    198  C   LYS A  27      48.449   9.973  35.323  1.00101.34           C
ATOM    199  O   LYS A  27      48.874  10.841  36.083  1.00101.34           O
ATOM    200  N   VAL A  28      48.141  10.251  34.046  1.00 94.47           N
ATOM    201  CA  VAL A  28      48.336  11.581  33.536  1.00 94.47           C
ATOM    202  CB  VAL A  28      49.137  11.604  32.251  1.00 94.47           C
ATOM    203  CG1 VAL A  28      49.054  12.970  31.547  1.00 94.47           C
ATOM    204  CG2 VAL A  28      50.583  11.263  32.618  1.00 94.47           C
ATOM    205  C   VAL A  28      47.019  12.237  33.261  1.00 94.47           C
ATOM    206  O   VAL A  28      46.004  11.582  33.025  1.00 94.47           O
ATOM    207  N   ASP A  29      47.016  13.580  33.386  1.00 95.77           N
ATOM    208  CA  ASP A  29      45.919  14.424  33.026  1.00 95.77           C
ATOM    209  CB  ASP A  29      45.003  14.830  34.196  1.00 95.77           C
ATOM    210  CG  ASP A  29      43.789  15.546  33.610  0.00 95.77           C
ATOM    211  OD1 ASP A  29      43.224  15.027  32.610  0.00 95.77           O
ATOM    212  OD2 ASP A  29      43.423  16.631  34.138  1.00 95.77           O
ATOM    213  C   ASP A  29      46.582  15.670  32.547  1.00 95.77           C
ATOM    214  O   ASP A  29      47.270  16.341  33.315  1.00 95.77           O
ATOM    215  N   CYS A  30      46.396  16.015  31.263  1.00147.61           N
ATOM    216  CA  CYS A  30      47.125  17.116  30.723  1.00147.61           C
ATOM    217  CB  CYS A  30      47.526  16.776  29.287  1.00147.61           C
ATOM    218  SG  CYS A  30      48.730  17.922  28.606  1.00147.61           S
ATOM    219  C   CYS A  30      46.277  18.357  30.762  1.00147.61           C
ATOM    220  O   CYS A  30      45.911  18.924  29.734  1.00147.61           O
ATOM    221  N   SER A  31      45.879  18.766  31.980  1.00 78.30           N
ATOM    222  CA  SER A  31      45.162  19.985  32.220  1.00 78.30           C
ATOM    223  CB  SER A  31      44.235  19.872  33.440  1.00 78.30           C
ATOM    224  OG  SER A  31      44.988  19.512  34.588  1.00 78.30           O
ATOM    225  C   SER A  31      46.120  21.110  32.472  1.00 78.30           C
ATOM    226  O   SER A  31      45.764  22.279  32.330  1.00 78.30           O
ATOM    227  N   LYS A  32      47.371  20.777  32.845  1.00203.11           N
ATOM    228  CA  LYS A  32      48.278  21.773  33.337  1.00203.11           C
ATOM    229  CB  LYS A  32      48.738  21.430  34.760  1.00203.11           C
ATOM    230  CG  LYS A  32      49.491  22.535  35.498  1.00203.11           C
ATOM    231  CD  LYS A  32      49.489  22.313  37.013  1.00203.11           C
ATOM    232  CE  LYS A  32      49.468  20.833  37.402  1.00203.11           C
ATOM    233  NZ  LYS A  32      49.195  20.693  38.849  1.00203.11           N
ATOM    234  C   LYS A  32      49.487  21.901  32.468  1.00203.11           C
ATOM    235  O   LYS A  32      49.614  22.915  31.787  1.00203.11           O
ATOM    236  N   ASN A  33      50.434  20.929  32.558  1.00168.36           N
ATOM    237  CA  ASN A  33      51.684  20.869  31.829  1.00168.36           C
ATOM    238  CB  ASN A  33      52.180  22.216  31.221  1.00168.36           C
ATOM    239  CG  ASN A  33      52.298  23.336  32.265  1.00168.36           C
ATOM    240  OD1 ASN A  33      52.780  24.428  31.968  1.00168.36           O
ATOM    241  ND2 ASN A  33      51.876  23.056  33.528  1.00168.36           N
ATOM    242  C   ASN A  33      52.703  20.324  32.791  1.00168.36           C
ATOM    243  O   ASN A  33      52.593  19.175  33.217  1.00168.36           O
ATOM    244  N   PHE A  34      53.773  21.108  33.055  1.00129.63           N
ATOM    245  CA  PHE A  34      54.781  20.888  34.053  1.00129.63           C
ATOM    246  CB  PHE A  34      54.517  19.749  35.061  1.00129.63           C
ATOM    247  CG  PHE A  34      55.338  20.032  36.278  1.00129.63           C
ATOM    248  CD1 PHE A  34      54.997  21.102  37.073  1.00129.63           C
ATOM    249  CD2 PHE A  34      56.440  19.280  36.624  1.00129.63           C
ATOM    250  CE1 PHE A  34      55.724  21.407  38.198  1.00129.63           C
ATOM    251  CE2 PHE A  34      57.173  19.578  37.748  1.00129.63           C
ATOM    252  CZ  PHE A  34      56.813  20.643  38.537  1.00129.63           C
ATOM    253  C   PHE A  34      56.077  20.694  33.334  1.00129.63           C
ATOM    254  O   PHE A  34      56.213  21.093  32.180  1.00129.63           O
ATOM    255  N   LYS A  35      57.067  20.087  34.011  1.00146.02           N
ATOM    256  CA  LYS A  35      58.371  19.896  33.447  1.00146.02           C
ATOM    257  CB  LYS A  35      59.385  19.202  34.369  1.00146.02           C
ATOM    258  CG  LYS A  35      59.059  17.733  34.646  1.00146.02           C
ATOM    259  CD  LYS A  35      60.277  16.907  35.073  1.00146.02           C
ATOM    260  CE  LYS A  35      61.106  17.541  36.192  1.00146.02           C
ATOM    261  NZ  LYS A  35      60.695  16.985  37.501  1.00146.02           N
ATOM    262  C   LYS A  35      58.266  19.037  32.229  1.00146.02           C
ATOM    263  O   LYS A  35      57.338  18.242  32.082  1.00146.02           O
ATOM    264  N   ILE A  36      59.243  19.208  31.313  1.00103.14           N
ATOM    265  CA  ILE A  36      59.248  18.479  30.076  1.00103.14           C
ATOM    266  CB  ILE A  36      59.112  19.376  28.880  1.00103.14           C
ATOM    267  CG1 ILE A  36      60.313  20.331  28.792  1.00103.14           C
ATOM    268  CG2 ILE A  36      57.759  20.097  28.981  1.00103.14           C
ATOM    269  CD1 ILE A  36      60.371  21.126  27.488  1.00103.14           C
ATOM    270  C   ILE A  36      60.539  17.728  29.926  1.00103.14           C
ATOM    271  O   ILE A  36      61.621  18.278  30.139  1.00103.14           O
ATOM    272  N   THR A  37      60.433  16.411  29.626  1.00128.72           N
ATOM    273  CA  THR A  37      61.552  15.533  29.390  1.00128.72           C
ATOM    274  CB  THR A  37      61.191  14.083  29.515  1.00128.72           C
ATOM    275  OG1 THR A  37      60.200  13.748  28.557  1.00128.72           O
ATOM    276  CG2 THR A  37      60.673  13.821  30.942  1.00128.72           C
ATOM    277  C   THR A  37      62.176  15.687  28.030  1.00128.72           C
ATOM    278  O   THR A  37      63.397  15.805  27.925  1.00128.72           O
ATOM    279  N   ASN A  38      61.375  15.701  26.935  1.00 91.05           N
ATOM    280  CA  ASN A  38      62.063  15.694  25.672  1.00 91.05           C
ATOM    281  CB  ASN A  38      62.456  14.271  25.227  1.00 91.05           C
ATOM    282  CG  ASN A  38      63.748  14.337  24.416  1.00 91.05           C
ATOM    283  OD1 ASN A  38      63.784  14.803  23.278  1.00 91.05           O
ATOM    284  ND2 ASN A  38      64.856  13.852  25.039  1.00 91.05           N
ATOM    285  C   ASN A  38      61.235  16.342  24.597  1.00 91.05           C
ATOM    286  O   ASN A  38      60.062  16.662  24.792  1.00 91.05           O
ATOM    287  N   ASN A  39      61.853  16.566  23.415  1.00 51.66           N
ATOM    288  CA  ASN A  39      61.176  17.251  22.354  1.00 51.66           C
ATOM    289  CB  ASN A  39      61.879  18.555  21.947  1.00 51.66           C
ATOM    290  CG  ASN A  39      61.739  19.548  23.090  1.00 51.66           C
ATOM    291  OD1 ASN A  39      62.229  19.331  24.197  1.00 51.66           O
ATOM    292  ND2 ASN A  39      61.046  20.682  22.809  1.00 51.66           N
ATOM    293  C   ASN A  39      61.121  16.386  21.138  1.00 51.66           C
ATOM    294  O   ASN A  39      61.975  15.527  20.932  1.00 51.66           O
ATOM    295  N   TYR A  40      60.058  16.570  20.325  1.00 68.80           N
ATOM    296  CA  TYR A  40      59.931  15.893  19.070  1.00 68.80           C
ATOM    297  CB  TYR A  40      59.013  14.660  19.115  1.00 68.80           C
ATOM    298  CG  TYR A  40      59.838  13.586  19.742  1.00 68.80           C
ATOM    299  CD1 TYR A  40      60.720  12.871  18.967  1.00 68.80           C
ATOM    300  CD2 TYR A  40      59.750  13.287  21.080  1.00 68.80           C
ATOM    301  CE1 TYR A  40      61.503  11.883  19.510  1.00 68.80           C
ATOM    302  CE2 TYR A  40      60.529  12.293  21.626  1.00 68.80           C
ATOM    303  CZ  TYR A  40      61.408  11.590  20.844  1.00 68.80           C
ATOM    304  OH  TYR A  40      62.211  10.575  21.408  1.00 68.80           O
ATOM    305  C   TYR A  40      59.466  16.877  18.041  1.00 68.80           C
ATOM    306  O   TYR A  40      58.554  17.668  18.279  1.00 68.80           O
ATOM    307  N   THR A  41      60.094  16.850  16.848  1.00 42.08           N
ATOM    308  CA  THR A  41      59.759  17.807  15.832  1.00 42.08           C
ATOM    309  CB  THR A  41      60.952  18.395  15.139  1.00 42.08           C
ATOM    310  OG1 THR A  41      61.795  19.049  16.078  1.00 42.08           O
ATOM    311  CG2 THR A  41      60.450  19.397  14.088  1.00 42.08           C
ATOM    312  C   THR A  41      58.937  17.123  14.787  1.00 42.08           C
ATOM    313  O   THR A  41      59.198  15.978  14.423  1.00 42.08           O
ATOM    314  N   VAL A  42      57.896  17.822  14.288  1.00118.37           N
ATOM    315  CA  VAL A  42      57.026  17.247  13.304  1.00118.37           C
ATOM    316  CB  VAL A  42      55.718  16.830  13.909  1.00118.37           C
ATOM    317  CG1 VAL A  42      55.105  18.049  14.606  1.00118.37           C
ATOM    318  CG2 VAL A  42      54.824  16.220  12.824  1.00118.37           C
ATOM    319  C   VAL A  42      56.779  18.260  12.221  1.00118.37           C
ATOM    320  O   VAL A  42      56.662  19.458  12.471  1.00118.37           O
ATOM    321  N   HIS A  43      56.691  17.768  10.970  1.00127.87           N
ATOM    322  CA  HIS A  43      56.529  18.555   9.777  1.00127.87           C
ATOM    323  ND1 HIS A  43      58.997  19.072   6.858  1.00127.87           N
ATOM    324  CG  HIS A  43      57.797  18.981   7.528  1.00127.87           C
ATOM    325  CB  HIS A  43      57.646  18.176   8.783  1.00127.87           C
ATOM    326  NE2 HIS A  43      57.521  20.236   5.674  1.00127.87           N
ATOM    327  CD2 HIS A  43      56.905  19.698   6.792  1.00127.87           C
ATOM    328  CE1 HIS A  43      58.777  19.833   5.758  1.00127.87           C
ATOM    329  C   HIS A  43      55.206  18.172   9.179  1.00127.87           C
ATOM    330  O   HIS A  43      54.958  16.996   8.910  1.00127.87           O
ATOM    331  N   LEU A  44      54.306  19.154   8.962  1.00 67.04           N
ATOM    332  CA  LEU A  44      53.017  18.827   8.412  1.00 67.04           C
ATOM    333  CB  LEU A  44      51.853  19.340   9.272  1.00 67.04           C
ATOM    334  CG  LEU A  44      51.850  18.728  10.682  1.00 67.04           C
ATOM    335  CD1 LEU A  44      50.675  19.257  11.521  1.00 67.04           C
ATOM    336  CD2 LEU A  44      51.909  17.194  10.619  1.00 67.04           C
ATOM    337  C   LEU A  44      52.916  19.483   7.077  1.00 67.04           C
ATOM    338  O   LEU A  44      53.082  20.697   6.964  1.00 67.04           O
ATOM    339  N   LEU A  45      52.643  18.715   6.004  1.00194.33           N
ATOM    340  CA  LEU A  45      52.575  19.441   4.773  1.00194.33           C
ATOM    341  CB  LEU A  45      53.816  19.299   3.880  1.00194.33           C
ATOM    342  CG  LEU A  45      53.903  20.371   2.772  1.00194.33           C
ATOM    343  CD1 LEU A  45      53.707  21.772   3.369  1.00194.33           C
ATOM    344  CD2 LEU A  45      55.258  20.322   2.039  1.00194.33           C
ATOM    345  C   LEU A  45      51.268  19.188   4.097  1.00194.33           C
ATOM    346  O   LEU A  45      50.574  18.245   4.485  1.00194.33           O
ATOM    347  N   PHE A  46      50.936  20.021   3.082  1.00276.32           N
ATOM    348  CA  PHE A  46      49.660  20.260   2.429  1.00276.32           C
ATOM    349  CB  PHE A  46      49.756  21.279   1.276  1.00276.32           C
ATOM    350  CG  PHE A  46      50.043  22.639   1.802  1.00276.32           C
ATOM    351  CD1 PHE A  46      51.339  23.062   1.989  1.00276.32           C
ATOM    352  CD2 PHE A  46      49.008  23.492   2.104  1.00276.32           C
ATOM    353  CE1 PHE A  46      51.595  24.322   2.474  1.00276.32           C
ATOM    354  CE2 PHE A  46      49.258  24.754   2.588  1.00276.32           C
ATOM    355  CZ  PHE A  46      50.555  25.169   2.773  1.00276.32           C
ATOM    356  C   PHE A  46      48.882  19.135   1.809  1.00276.32           C
ATOM    357  O   PHE A  46      49.096  18.833   0.652  1.00276.32           O
ATOM    358  N   PRO A  47      48.284  18.286   2.545  1.00315.56           N
ATOM    359  CA  PRO A  47      47.004  17.684   2.275  1.00315.56           C
ATOM    360  CD  PRO A  47      49.226  17.174   2.348  1.00315.56           C
ATOM    361  CB  PRO A  47      47.188  16.634   1.179  1.00315.56           C
ATOM    362  CG  PRO A  47      48.631  16.153   1.354  1.00315.56           C
ATOM    363  C   PRO A  47      46.917  17.145   3.680  1.00315.56           C
ATOM    364  O   PRO A  47      46.456  17.822   4.594  1.00315.56           O
ATOM    365  N   ASP A  48      47.155  15.831   3.803  1.00194.71           N
ATOM    366  CA  ASP A  48      47.293  15.091   5.016  1.00194.71           C
ATOM    367  CB  ASP A  48      46.399  13.846   5.005  1.00194.71           C
ATOM    368  CG  ASP A  48      46.755  13.005   3.789  1.00194.71           C
ATOM    369  OD1 ASP A  48      47.727  13.361   3.071  1.00194.71           O
ATOM    370  OD2 ASP A  48      46.043  11.997   3.553  1.00194.71           O
ATOM    371  C   ASP A  48      48.658  14.715   5.573  1.00194.71           C
ATOM    372  O   ASP A  48      48.659  14.060   6.607  1.00194.71           O
ATOM    373  N   LYS A  49      49.838  14.967   4.954  1.00173.87           N
ATOM    374  CA  LYS A  49      50.999  14.240   5.464  1.00173.87           C
ATOM    375  CB  LYS A  49      52.022  13.868   4.376  1.00173.87           C
ATOM    376  CG  LYS A  49      52.252  12.357   4.306  1.00173.87           C
ATOM    377  CD  LYS A  49      51.008  11.577   3.875  1.00173.87           C
ATOM    378  CE  LYS A  49      51.090  10.074   4.154  1.00173.87           C
ATOM    379  NZ  LYS A  49      52.127   9.448   3.304  1.00173.87           N
ATOM    380  C   LYS A  49      51.762  14.849   6.613  1.00173.87           C
ATOM    381  O   LYS A  49      51.984  16.055   6.698  1.00173.87           O
ATOM    382  N   ALA A  50      52.223  13.970   7.537  1.00 43.43           N
ATOM    383  CA  ALA A  50      53.024  14.371   8.666  1.00 43.43           C
ATOM    384  CB  ALA A  50      52.338  14.129  10.021  1.00 43.43           C
ATOM    385  C   ALA A  50      54.279  13.547   8.649  1.00 43.43           C
ATOM    386  O   ALA A  50      54.249  12.375   8.277  1.00 43.43           O
ATOM    387  N   VAL A  51      55.427  14.151   9.034  1.00 49.29           N
ATOM    388  CA  VAL A  51      56.676  13.431   9.052  1.00 49.29           C
ATOM    389  CB  VAL A  51      57.466  13.614   7.792  1.00 49.29           C
ATOM    390  CG1 VAL A  51      56.646  13.067   6.613  1.00 49.29           C
ATOM    391  CG2 VAL A  51      57.827  15.104   7.663  1.00 49.29           C
ATOM    392  C   VAL A  51      57.524  13.985  10.161  1.00 49.29           C
ATOM    393  O   VAL A  51      57.334  15.120  10.594  1.00 49.29           O
ATOM    394  N   ASP A  52      58.490  13.177  10.653  1.00 97.46           N
ATOM    395  CA  ASP A  52      59.364  13.581  11.720  1.00 97.46           C
ATOM    396  CB  ASP A  52      59.155  12.728  12.987  1.00 97.46           C
ATOM    397  CG  ASP A  52      59.301  11.251  12.635  1.00 97.46           C
ATOM    398  OD1 ASP A  52      59.949  10.934  11.604  1.00 97.46           O
ATOM    399  OD2 ASP A  52      58.751  10.416  13.405  1.00 97.46           O
ATOM    400  C   ASP A  52      60.797  13.521  11.260  1.00 97.46           C
ATOM    401  O   ASP A  52      61.078  13.243  10.097  1.00 97.46           O
ATOM    402  N   ALA A  53      61.742  13.821  12.178  1.00 44.33           N
ATOM    403  CA  ALA A  53      63.161  13.861  11.914  1.00 44.33           C
ATOM    404  CB  ALA A  53      63.982  14.316  13.133  1.00 44.33           C
ATOM    405  C   ALA A  53      63.663  12.502  11.526  1.00 44.33           C
ATOM    406  O   ALA A  53      64.542  12.371  10.675  1.00 44.33           O
ATOM    407  N   ALA A  54      63.106  11.457  12.157  1.00 70.68           N
ATOM    408  CA  ALA A  54      63.482  10.083  11.980  1.00 70.68           C
ATOM    409  CB  ALA A  54      62.684   9.115  12.871  1.00 70.68           C
ATOM    410  C   ALA A  54      63.252   9.689  10.557  1.00 70.68           C
ATOM    411  O   ALA A  54      63.850   8.729  10.081  1.00 70.68           O
ATOM    412  N   GLY A  55      62.328  10.366   9.851  1.00 32.19           N
ATOM    413  CA  GLY A  55      62.096  10.008   8.482  1.00 32.19           C
ATOM    414  C   GLY A  55      60.817   9.233   8.404  1.00 32.19           C
ATOM    415  O   GLY A  55      60.463   8.707   7.349  1.00 32.19           O
ATOM    416  N   ASN A  56      60.092   9.137   9.534  1.00 41.88           N
ATOM    417  CA  ASN A  56      58.849   8.418   9.562  1.00 41.88           C
ATOM    418  CB  ASN A  56      58.381   8.056  10.982  1.00 41.88           C
ATOM    419  CG  ASN A  56      59.370   7.051  11.560  1.00 41.88           C
ATOM    420  OD1 ASN A  56      59.612   6.000  10.974  1.00 41.88           O
ATOM    421  ND2 ASN A  56      59.954   7.393  12.738  1.00 41.88           N
ATOM    422  C   ASN A  56      57.784   9.263   8.931  1.00 41.88           C
ATOM    423  O   ASN A  56      57.837  10.493   8.966  1.00 41.88           O
ATOM    424  N   VAL A  57      56.776   8.603   8.323  1.00 89.57           N
ATOM    425  CA  VAL A  57      55.713   9.316   7.674  1.00 89.57           C
ATOM    426  CB  VAL A  57      55.618   9.028   6.205  1.00 89.57           C
ATOM    427  CG1 VAL A  57      55.300   7.534   6.023  1.00 89.57           C
ATOM    428  CG2 VAL A  57      54.569   9.968   5.588  1.00 89.57           C
ATOM    429  C   VAL A  57      54.401   8.910   8.287  1.00 89.57           C
ATOM    430  O   VAL A  57      54.251   7.799   8.795  1.00 89.57           O
ATOM    431  N   GLY A  58      53.401   9.818   8.239  1.00 28.47           N
ATOM    432  CA  GLY A  58      52.114   9.547   8.822  1.00 28.47           C
ATOM    433  C   GLY A  58      51.154  10.576   8.300  1.00 28.47           C
ATOM    434  O   GLY A  58      51.406  11.187   7.263  1.00 28.47           O
ATOM    435  N   PHE A  59      50.008  10.780   8.990  1.00170.37           N
ATOM    436  CA  PHE A  59      49.077  11.770   8.523  1.00170.37           C
ATOM    437  CB  PHE A  59      48.014  11.245   7.531  1.00170.37           C
ATOM    438  CG  PHE A  59      47.377   9.994   8.028  1.00170.37           C
ATOM    439  CD1 PHE A  59      47.988   8.783   7.792  1.00170.37           C
ATOM    440  CD2 PHE A  59      46.177  10.017   8.697  1.00170.37           C
ATOM    441  CE1 PHE A  59      47.421   7.610   8.229  1.00170.37           C
ATOM    442  CE2 PHE A  59      45.603   8.847   9.138  1.00170.37           C
ATOM    443  CZ  PHE A  59      46.224   7.643   8.905  1.00170.37           C
ATOM    444  C   PHE A  59      48.463  12.561   9.641  1.00170.37           C
ATOM    445  O   PHE A  59      48.616  12.232  10.819  1.00170.37           O
ATOM    446  N   TRP A  60      47.802  13.682   9.275  1.00 70.86           N
ATOM    447  CA  TRP A  60      47.214  14.568  10.239  1.00 70.86           C
ATOM    448  CB  TRP A  60      48.170  15.693  10.656  1.00 70.86           C
ATOM    449  CG  TRP A  60      48.698  16.475   9.480  1.00 70.86           C
ATOM    450  CD2 TRP A  60      48.134  17.705   9.004  1.00 70.86           C
ATOM    451  CD1 TRP A  60      49.761  16.197   8.675  1.00 70.86           C
ATOM    452  NE1 TRP A  60      49.888  17.171   7.714  1.00 70.86           N
ATOM    453  CE2 TRP A  60      48.896  18.108   7.910  1.00 70.86           C
ATOM    454  CE3 TRP A  60      47.073  18.441   9.445  1.00 70.86           C
ATOM    455  CZ2 TRP A  60      48.603  19.257   7.234  1.00 70.86           C
ATOM    456  CZ3 TRP A  60      46.778  19.598   8.761  1.00 70.86           C
ATOM    457  CH2 TRP A  60      47.530  19.998   7.677  1.00 70.86           C
ATOM    458  C   TRP A  60      45.992  15.194   9.644  1.00 70.86           C
ATOM    459  O   TRP A  60      45.741  15.108   8.443  1.00 70.86           O
ATOM    460  N   THR A  61      45.158  15.798  10.508  1.00127.85           N
ATOM    461  CA  THR A  61      43.982  16.475  10.058  1.00127.85           C
ATOM    462  CB  THR A  61      42.777  15.574   9.989  1.00127.85           C
ATOM    463  OG1 THR A  61      41.691  16.239   9.366  1.00127.85           O
ATOM    464  CG2 THR A  61      42.391  15.123  11.409  1.00127.85           C
ATOM    465  C   THR A  61      43.713  17.551  11.057  1.00127.85           C
ATOM    466  O   THR A  61      43.979  17.383  12.248  1.00127.85           O
ATOM    467  N   MET A  62      43.216  18.716  10.603  1.00151.86           N
ATOM    468  CA  MET A  62      42.869  19.677  11.598  1.00151.86           C
ATOM    469  CB  MET A  62      42.850  21.146  11.139  1.00151.86           C
ATOM    470  CG  MET A  62      42.457  22.083  12.284  1.00151.86           C
ATOM    471  SD  MET A  62      42.756  23.855  11.999  1.00151.86           S
ATOM    472  CE  MET A  62      44.504  23.759  12.482  1.00151.86           C
ATOM    473  C   MET A  62      41.490  19.282  12.020  1.00151.86           C
ATOM    474  O   MET A  62      40.787  18.590  11.285  1.00151.86           O
ATOM    475  N   VAL A  63      41.096  19.637  13.255  1.00172.10           N
ATOM    476  CA  VAL A  63      39.756  19.402  13.688  1.00172.10           C
ATOM    477  CB  VAL A  63      39.644  18.845  15.084  1.00172.10           C
ATOM    478  CG1 VAL A  63      40.186  17.404  15.048  1.00172.10           C
ATOM    479  CG2 VAL A  63      40.412  19.734  16.078  1.00172.10           C
ATOM    480  C   VAL A  63      39.185  20.770  13.608  1.00172.10           C
ATOM    481  O   VAL A  63      39.640  21.663  14.312  1.00172.10           O
ATOM    482  N   TYR A  64      37.995  20.905  13.015  1.00255.10           N
ATOM    483  CA  TYR A  64      37.523  22.059  12.311  1.00255.10           C
ATOM    484  CB  TYR A  64      36.088  22.207  12.851  1.00255.10           C
ATOM    485  CG  TYR A  64      35.326  23.417  12.473  1.00255.10           C
ATOM    486  CD1 TYR A  64      34.899  23.595  11.184  1.00255.10           C
ATOM    487  CD2 TYR A  64      34.990  24.341  13.435  1.00255.10           C
ATOM    488  CE1 TYR A  64      34.163  24.706  10.859  1.00255.10           C
ATOM    489  CE2 TYR A  64      34.251  25.453  13.112  1.00255.10           C
ATOM    490  CZ  TYR A  64      33.837  25.636  11.817  1.00255.10           C
ATOM    491  OH  TYR A  64      33.072  26.770  11.468  1.00255.10           O
ATOM    492  C   TYR A  64      38.354  23.300  12.567  1.00255.10           C
ATOM    493  O   TYR A  64      39.230  23.548  11.736  1.00255.10           O
ATOM    494  N   ASN A  65      38.268  24.046  13.684  1.00237.58           N
ATOM    495  CA  ASN A  65      39.154  25.196  13.759  1.00237.58           C
ATOM    496  CB  ASN A  65      38.420  26.548  13.850  1.00237.58           C
ATOM    497  CG  ASN A  65      37.543  26.766  12.644  1.00237.58           C
ATOM    498  OD1 ASN A  65      37.009  25.817  12.074  1.00237.58           O
ATOM    499  ND2 ASN A  65      37.383  28.054  12.240  1.00237.58           N
ATOM    500  C   ASN A  65      39.801  25.139  15.104  1.00237.58           C
ATOM    501  O   ASN A  65      40.519  26.051  15.514  1.00237.58           O
ATOM    502  N   GLN A  66      39.454  24.098  15.866  1.00264.33           N
ATOM    503  CA  GLN A  66      39.876  23.976  17.229  1.00264.33           C
ATOM    504  CB  GLN A  66      38.819  23.339  18.115  1.00264.33           C
ATOM    505  CG  GLN A  66      38.312  22.027  17.588  1.00264.33           C
ATOM    506  CD  GLN A  66      37.901  21.341  18.848  1.00264.33           C
ATOM    507  OE1 GLN A  66      36.902  21.641  19.499  1.00264.33           O
ATOM    508  NE2 GLN A  66      38.817  20.424  19.222  1.00264.33           N
ATOM    509  C   GLN A  66      41.229  23.408  17.547  1.00264.33           C
ATOM    510  O   GLN A  66      41.847  23.842  18.519  1.00264.33           O
ATOM    511  N   GLY A  67      41.728  22.403  16.802  1.00 45.21           N
ATOM    512  CA  GLY A  67      43.002  21.818  17.147  1.00 45.21           C
ATOM    513  C   GLY A  67      43.292  20.781  16.109  1.00 45.21           C
ATOM    514  O   GLY A  67      42.726  20.837  15.021  1.00 45.21           O
ATOM    515  N   PHE A  68      44.192  19.809  16.391  1.00 90.46           N
ATOM    516  CA  PHE A  68      44.490  18.847  15.364  1.00 90.46           C
ATOM    517  CB  PHE A  68      45.568  19.345  14.395  1.00 90.46           C
ATOM    518  CG  PHE A  68      46.715  19.785  15.235  1.00 90.46           C
ATOM    519  CD1 PHE A  68      46.725  21.038  15.816  1.00 90.46           C
ATOM    520  CD2 PHE A  68      47.770  18.931  15.449  1.00 90.46           C
ATOM    521  CE1 PHE A  68      47.790  21.427  16.590  1.00 90.46           C
ATOM    522  CE2 PHE A  68      48.841  19.304  16.220  1.00 90.46           C
ATOM    523  CZ  PHE A  68      48.839  20.558  16.786  1.00 90.46           C
ATOM    524  C   PHE A  68      44.928  17.535  15.931  1.00 90.46           C
ATOM    525  O   PHE A  68      45.265  17.432  17.111  1.00 90.46           O
ATOM    526  N   GLU A  69      44.891  16.475  15.088  1.00113.98           N
ATOM    527  CA  GLU A  69      45.409  15.229  15.552  1.00113.98           C
ATOM    528  CB  GLU A  69      44.399  14.107  15.781  1.00113.98           C
ATOM    529  CG  GLU A  69      44.240  13.032  14.715  1.00113.98           C
ATOM    530  CD  GLU A  69      43.604  11.900  15.539  1.00113.98           C
ATOM    531  OE1 GLU A  69      43.656  12.025  16.788  1.00113.98           O
ATOM    532  OE2 GLU A  69      43.043  10.922  14.972  1.00113.98           O
ATOM    533  C   GLU A  69      46.375  14.751  14.521  1.00113.98           C
ATOM    534  O   GLU A  69      46.168  14.936  13.320  1.00113.98           O
ATOM    535  N   ILE A  70      47.479  14.140  14.988  1.00 51.68           N
ATOM    536  CA  ILE A  70      48.490  13.656  14.098  1.00 51.68           C
ATOM    537  CB  ILE A  70      49.782  14.413  14.231  1.00 51.68           C
ATOM    538  CG1 ILE A  70      49.555  15.904  13.931  1.00 51.68           C
ATOM    539  CG2 ILE A  70      50.835  13.779  13.307  1.00 51.68           C
ATOM    540  CD1 ILE A  70      50.724  16.800  14.348  1.00 51.68           C
ATOM    541  C   ILE A  70      48.756  12.238  14.474  1.00 51.68           C
ATOM    542  O   ILE A  70      48.867  11.911  15.655  1.00 51.68           O
ATOM    543  N   VAL A  71      48.827  11.345  13.473  1.00 52.42           N
ATOM    544  CA  VAL A  71      49.156   9.984  13.760  1.00 52.42           C
ATOM    545  CB  VAL A  71      48.159   9.000  13.231  1.00 52.42           C
ATOM    546  CG1 VAL A  71      48.681   7.581  13.509  1.00 52.42           C
ATOM    547  CG2 VAL A  71      46.793   9.305  13.874  1.00 52.42           C
ATOM    548  C   VAL A  71      50.456   9.747  13.070  1.00 52.42           C
ATOM    549  O   VAL A  71      50.530   9.771  11.842  1.00 52.42           O
ATOM    550  N   LEU A  72      51.527   9.542  13.859  1.00205.98           N
ATOM    551  CA  LEU A  72      52.842   9.335  13.317  1.00205.98           C
ATOM    552  CB  LEU A  72      53.741  10.591  13.324  1.00205.98           C
ATOM    553  CG  LEU A  72      53.578  11.571  12.154  1.00205.98           C
ATOM    554  CD1 LEU A  72      54.483  12.802  12.333  1.00205.98           C
ATOM    555  CD2 LEU A  72      53.865  10.861  10.823  1.00205.98           C
ATOM    556  C   LEU A  72      53.575   8.369  14.185  1.00205.98           C
ATOM    557  O   LEU A  72      53.531   8.467  15.405  1.00205.98           O
ATOM    558  N   ALA A  73      54.269   7.403  13.555  1.00227.44           N
ATOM    559  CA  ALA A  73      55.128   6.487  14.246  1.00227.44           C
ATOM    560  CB  ALA A  73      56.444   7.136  14.723  1.00227.44           C
ATOM    561  C   ALA A  73      54.461   5.848  15.428  1.00227.44           C
ATOM    562  O   ALA A  73      55.038   5.789  16.510  1.00227.44           O
ATOM    563  N   GLY A  74      53.219   5.344  15.251  1.00 58.35           N
ATOM    564  CA  GLY A  74      52.559   4.595  16.287  1.00 58.35           C
ATOM    565  C   GLY A  74      52.158   5.466  17.444  1.00 58.35           C
ATOM    566  O   GLY A  74      51.915   4.961  18.539  1.00 58.35           O
ATOM    567  N   ARG A  75      52.066   6.793  17.242  1.00112.14           N
ATOM    568  CA  ARG A  75      51.715   7.681  18.316  1.00112.14           C
ATOM    569  CB  ARG A  75      52.940   8.502  18.766  1.00112.14           C
ATOM    570  CG  ARG A  75      52.932   8.991  20.213  1.00112.14           C
ATOM    571  CD  ARG A  75      54.309   9.506  20.645  1.00112.14           C
ATOM    572  NE  ARG A  75      54.334   9.635  22.129  1.00112.14           N
ATOM    573  CZ  ARG A  75      55.511   9.446  22.798  1.00112.14           C
ATOM    574  NH1 ARG A  75      56.638   9.121  22.101  1.00112.14           N
ATOM    575  NH2 ARG A  75      55.565   9.585  24.154  1.00112.14           N
ATOM    576  C   ARG A  75      50.677   8.625  17.771  1.00112.14           C
ATOM    577  O   ARG A  75      50.677   8.939  16.582  1.00112.14           O
ATOM    578  N   LYS A  76      49.745   9.079  18.634  1.00127.84           N
ATOM    579  CA  LYS A  76      48.683   9.975  18.253  1.00127.84           C
ATOM    580  CB  LYS A  76      47.310   9.527  18.789  1.00127.84           C
ATOM    581  CG  LYS A  76      46.805   8.128  18.409  1.00127.84           C
ATOM    582  CD  LYS A  76      46.140   7.977  17.041  1.00127.84           C
ATOM    583  CE  LYS A  76      45.284   6.708  16.963  1.00127.84           C
ATOM    584  NZ  LYS A  76      44.195   6.871  15.974  1.00127.84           N
ATOM    585  C   LYS A  76      48.932  11.242  19.022  1.00127.84           C
ATOM    586  O   LYS A  76      49.170  11.187  20.229  1.00127.84           O
ATOM    587  N   TYR A  77      48.866  12.417  18.359  1.00 76.20           N
ATOM    588  CA  TYR A  77      49.086  13.660  19.058  1.00 76.20           C
ATOM    589  CB  TYR A  77      50.064  14.641  18.379  1.00 76.20           C
ATOM    590  CG  TYR A  77      51.369  14.027  17.999  1.00 76.20           C
ATOM    591  CD1 TYR A  77      52.350  13.735  18.918  1.00 76.20           C
ATOM    592  CD2 TYR A  77      51.621  13.779  16.672  1.00 76.20           C
ATOM    593  CE1 TYR A  77      53.546  13.185  18.511  1.00 76.20           C
ATOM    594  CE2 TYR A  77      52.810  13.232  16.258  1.00 76.20           C
ATOM    595  CZ  TYR A  77      53.776  12.932  17.182  1.00 76.20           C
ATOM    596  OH  TYR A  77      55.001  12.370  16.765  1.00 76.20           O
ATOM    597  C   TYR A  77      47.815  14.446  18.942  1.00 76.20           C
ATOM    598  O   TYR A  77      47.266  14.584  17.849  1.00 76.20           O
ATOM    599  N   PHE A  78      47.315  14.997  20.064  1.00159.97           N
ATOM    600  CA  PHE A  78      46.137  15.815  19.986  1.00159.97           C
ATOM    601  CB  PHE A  78      44.829  15.005  20.177  1.00159.97           C
ATOM    602  CG  PHE A  78      43.726  15.939  20.536  1.00159.97           C
ATOM    603  CD1 PHE A  78      43.142  16.803  19.637  1.00159.97           C
ATOM    604  CD2 PHE A  78      43.284  15.942  21.834  1.00159.97           C
ATOM    605  CE1 PHE A  78      42.138  17.647  20.058  1.00159.97           C
ATOM    606  CE2 PHE A  78      42.284  16.774  22.269  1.00159.97           C
ATOM    607  CZ  PHE A  78      41.708  17.635  21.368  1.00159.97           C
ATOM    608  C   PHE A  78      46.219  16.954  20.958  1.00159.97           C
ATOM    609  O   PHE A  78      46.667  16.804  22.094  1.00159.97           O
ATOM    610  N   ALA A  79      45.794  18.154  20.513  1.00 60.13           N
ATOM    611  CA  ALA A  79      45.834  19.311  21.361  1.00 60.13           C
ATOM    612  CB  ALA A  79      47.256  19.869  21.530  1.00 60.13           C
ATOM    613  C   ALA A  79      44.981  20.370  20.734  1.00 60.13           C
ATOM    614  O   ALA A  79      44.734  20.352  19.528  1.00 60.13           O
ATOM    615  N   PHE A  80      44.499  21.327  21.552  1.00145.80           N
ATOM    616  CA  PHE A  80      43.683  22.398  21.056  1.00145.80           C
ATOM    617  CB  PHE A  80      42.633  22.906  22.058  1.00145.80           C
ATOM    618  CG  PHE A  80      41.645  21.846  22.395  1.00145.80           C
ATOM    619  CD1 PHE A  80      40.536  21.661  21.617  1.00145.80           C
ATOM    620  CD2 PHE A  80      41.799  21.026  23.490  1.00145.80           C
ATOM    621  CE1 PHE A  80      39.621  20.683  21.949  1.00145.80           C
ATOM    622  CE2 PHE A  80      40.893  20.041  23.828  1.00145.80           C
ATOM    623  CZ  PHE A  80      39.778  19.865  23.045  1.00145.80           C
ATOM    624  C   PHE A  80      44.597  23.565  20.876  1.00145.80           C
ATOM    625  O   PHE A  80      45.602  23.686  21.574  1.00145.80           O
ATOM    626  N   SER A  81      44.272  24.462  19.927  1.00 81.18           N
ATOM    627  CA  SER A  81      45.102  25.617  19.730  1.00 81.18           C
ATOM    628  CB  SER A  81      44.676  26.476  18.526  1.00 81.18           C
ATOM    629  OG  SER A  81      45.541  27.593  18.392  1.00 81.18           O
ATOM    630  C   SER A  81      44.988  26.459  20.970  1.00 81.18           C
ATOM    631  O   SER A  81      43.961  26.454  21.646  1.00 81.18           O
ATOM    632  N   LYS A  82      46.056  27.217  21.293  1.00 67.73           N
ATOM    633  CA  LYS A  82      46.126  27.987  22.509  1.00 67.73           C
ATOM    634  CB  LYS A  82      47.560  28.415  22.881  1.00 67.73           C
ATOM    635  CG  LYS A  82      47.635  29.269  24.149  1.00 67.73           C
ATOM    636  CD  LYS A  82      49.055  29.616  24.597  1.00 67.73           C
ATOM    637  CE  LYS A  82      49.114  30.708  25.665  1.00 67.73           C
ATOM    638  NZ  LYS A  82      50.515  30.970  26.060  1.00 67.73           N
ATOM    639  C   LYS A  82      45.316  29.246  22.457  1.00 67.73           C
ATOM    640  O   LYS A  82      45.169  29.885  21.416  1.00 67.73           O
ATOM    641  N   TYR A  83      44.709  29.592  23.614  1.00161.68           N
ATOM    642  CA  TYR A  83      44.079  30.871  23.770  1.00161.68           C
ATOM    643  CB  TYR A  83      42.617  30.945  23.283  1.00161.68           C
ATOM    644  CG  TYR A  83      41.708  30.117  24.117  1.00161.68           C
ATOM    645  CD1 TYR A  83      41.652  28.754  23.958  1.00161.68           C
ATOM    646  CD2 TYR A  83      40.909  30.709  25.062  1.00161.68           C
ATOM    647  CE1 TYR A  83      40.800  27.998  24.730  1.00161.68           C
ATOM    648  CE2 TYR A  83      40.056  29.962  25.834  1.00161.68           C
ATOM    649  CZ  TYR A  83      40.001  28.604  25.666  1.00161.68           C
ATOM    650  OH  TYR A  83      39.127  27.830  26.457  1.00161.68           O
ATOM    651  C   TYR A  83      44.198  31.244  25.217  1.00161.68           C
ATOM    652  O   TYR A  83      44.278  30.369  26.080  1.00161.68           O
ATOM    653  N   VAL A  84      44.250  32.557  25.524  1.00 92.78           N
ATOM    654  CA  VAL A  84      44.416  32.945  26.898  1.00 92.78           C
ATOM    655  CB  VAL A  84      45.734  33.611  27.177  1.00 92.78           C
ATOM    656  CG1 VAL A  84      45.763  34.971  26.459  1.00 92.78           C
ATOM    657  CG2 VAL A  84      45.923  33.704  28.700  1.00 92.78           C
ATOM    658  C   VAL A  84      43.351  33.925  27.255  1.00 92.78           C
ATOM    659  O   VAL A  84      42.953  34.759  26.442  1.00 92.78           O
ATOM    660  N   LYS A  85      42.843  33.842  28.499  1.00139.30           N
ATOM    661  CA  LYS A  85      41.839  34.795  28.856  1.00139.30           C
ATOM    662  CB  LYS A  85      40.552  34.197  29.456  1.00139.30           C
ATOM    663  CG  LYS A  85      40.754  33.507  30.806  1.00139.30           C
ATOM    664  CD  LYS A  85      39.462  33.383  31.615  1.00139.30           C
ATOM    665  CE  LYS A  85      38.341  32.634  30.894  1.00139.30           C
ATOM    666  NZ  LYS A  85      38.383  31.197  31.246  1.00139.30           N
ATOM    667  C   LYS A  85      42.407  35.735  29.871  1.00139.30           C
ATOM    668  O   LYS A  85      42.781  35.347  30.977  1.00139.30           O
ATOM    669  N   HIS A  86      42.500  37.018  29.480  1.00 53.94           N
ATOM    670  CA  HIS A  86      42.929  38.086  30.332  1.00 53.94           C
ATOM    671  ND1 HIS A  86      42.972  41.439  31.067  1.00 53.94           N
ATOM    672  CG  HIS A  86      43.721  40.509  30.381  0.00 53.94           C
ATOM    673  CB  HIS A  86      43.136  39.400  29.559  0.00 53.94           C
ATOM    674  NE2 HIS A  86      45.105  41.949  31.430  1.00 53.94           N
ATOM    675  CD2 HIS A  86      45.021  40.834  30.614  1.00 53.94           C
ATOM    676  CE1 HIS A  86      43.850  42.276  31.675  1.00 53.94           C
ATOM    677  C   HIS A  86      41.821  38.278  31.313  1.00 53.94           C
ATOM    678  O   HIS A  86      42.026  38.726  32.437  1.00 53.94           O
ATOM    679  N   GLY A  87      40.602  37.913  30.878  1.00 68.75           N
ATOM    680  CA  GLY A  87      39.372  38.034  31.602  1.00 68.75           C
ATOM    681  C   GLY A  87      38.442  38.724  30.666  1.00 68.75           C
ATOM    682  O   GLY A  87      37.424  38.167  30.259  1.00 68.75           O
ATOM    683  N   SER A  88      38.751  39.971  30.288  1.00196.62           N
ATOM    684  CA  SER A  88      37.916  40.573  29.300  1.00196.62           C
ATOM    685  CB  SER A  88      38.014  42.104  29.283  1.00196.62           C
ATOM    686  OG  SER A  88      37.160  42.626  28.279  0.00196.62           O
ATOM    687  C   SER A  88      38.361  40.075  27.966  1.00196.62           C
ATOM    688  O   SER A  88      37.554  39.773  27.088  1.00196.62           O
ATOM    689  N   LYS A  89      39.689  39.948  27.811  1.00157.80           N
ATOM    690  CA  LYS A  89      40.236  39.644  26.526  1.00157.80           C
ATOM    691  CB  LYS A  89      41.692  40.075  26.311  1.00157.80           C
ATOM    692  CG  LYS A  89      41.953  41.532  25.970  1.00157.80           C
ATOM    693  CD  LYS A  89      43.456  41.801  25.892  0.00157.80           C
ATOM    694  CE  LYS A  89      43.811  43.195  25.381  0.00157.80           C
ATOM    695  NZ  LYS A  89      43.502  44.201  26.419  0.00157.80           N
ATOM    696  C   LYS A  89      40.334  38.183  26.306  1.00157.80           C
ATOM    697  O   LYS A  89      40.505  37.386  27.226  1.00157.80           O
ATOM    698  N   VAL A  90      40.216  37.805  25.026  1.00121.61           N
ATOM    699  CA  VAL A  90      40.520  36.458  24.684  1.00121.61           C
ATOM    700  CB  VAL A  90      39.344  35.629  24.242  1.00121.61           C
ATOM    701  CG1 VAL A  90      39.016  35.890  22.763  1.00121.61           C
ATOM    702  CG2 VAL A  90      39.660  34.165  24.574  1.00121.61           C
ATOM    703  C   VAL A  90      41.507  36.582  23.566  1.00121.61           C
ATOM    704  O   VAL A  90      41.319  37.361  22.631  1.00121.61           O
ATOM    705  N   THR A  91      42.631  35.852  23.660  1.00 45.97           N
ATOM    706  CA  THR A  91      43.615  35.950  22.625  1.00 45.97           C
ATOM    707  CB  THR A  91      44.909  36.527  23.126  1.00 45.97           C
ATOM    708  OG1 THR A  91      44.684  37.811  23.693  1.00 45.97           O
ATOM    709  CG2 THR A  91      45.897  36.633  21.952  1.00 45.97           C
ATOM    710  C   THR A  91      43.867  34.556  22.153  1.00 45.97           C
ATOM    711  O   THR A  91      43.973  33.633  22.959  1.00 45.97           O
ATOM    712  N   SER A  92      43.959  34.360  20.824  1.00 39.58           N
ATOM    713  CA  SER A  92      44.185  33.036  20.322  1.00 39.58           C
ATOM    714  CB  SER A  92      43.193  32.606  19.225  1.00 39.58           C
ATOM    715  OG  SER A  92      41.882  32.501  19.760  1.00 39.58           O
ATOM    716  C   SER A  92      45.543  33.002  19.702  1.00 39.58           C
ATOM    717  O   SER A  92      46.003  33.992  19.133  1.00 39.58           O
ATOM    718  N   MET A  93      46.238  31.856  19.845  1.00 79.96           N
ATOM    719  CA  MET A  93      47.515  31.695  19.216  1.00 79.96           C
ATOM    720  CB  MET A  93      48.690  31.594  20.200  1.00 79.96           C
ATOM    721  CG  MET A  93      48.986  32.920  20.900  1.00 79.96           C
ATOM    722  SD  MET A  93      50.350  32.859  22.097  1.00 79.96           S
ATOM    723  CE  MET A  93      50.210  34.612  22.545  1.00 79.96           C
ATOM    724  C   MET A  93      47.457  30.413  18.456  1.00 79.96           C
ATOM    725  O   MET A  93      47.501  29.325  19.028  1.00 79.96           O
ATOM    726  N   CYS A  94      47.340  30.529  17.126  1.00 74.18           N
ATOM    727  CA  CYS A  94      47.263  29.416  16.227  1.00 74.18           C
ATOM    728  CB  CYS A  94      46.738  29.829  14.846  1.00 74.18           C
ATOM    729  SG  CYS A  94      45.050  30.481  15.015  1.00 74.18           S
ATOM    730  C   CYS A  94      48.614  28.775  16.117  1.00 74.18           C
ATOM    731  O   CYS A  94      48.755  27.663  15.609  1.00 74.18           O
ATOM    732  N   ASP A  95      49.651  29.536  16.502  1.00156.06           N
ATOM    733  CA  ASP A  95      51.035  29.145  16.498  1.00156.06           C
ATOM    734  CB  ASP A  95      51.983  30.323  16.771  1.00156.06           C
ATOM    735  CG  ASP A  95      51.776  31.368  15.685  1.00156.06           C
ATOM    736  OD1 ASP A  95      50.596  31.721  15.420  1.00156.06           O
ATOM    737  OD2 ASP A  95      52.793  31.816  15.094  1.00156.06           O
ATOM    738  C   ASP A  95      51.309  28.162  17.596  1.00156.06           C
ATOM    739  O   ASP A  95      52.276  27.405  17.522  1.00156.06           O
ATOM    740  N   GLN A  96      50.508  28.188  18.677  1.00121.05           N
ATOM    741  CA  GLN A  96      50.818  27.371  19.815  1.00121.05           C
ATOM    742  CB  GLN A  96      51.202  28.232  21.026  1.00121.05           C
ATOM    743  CG  GLN A  96      51.736  27.458  22.226  1.00121.05           C
ATOM    744  CD  GLN A  96      52.053  28.484  23.307  1.00121.05           C
ATOM    745  OE1 GLN A  96      52.115  28.160  24.490  1.00121.05           O
ATOM    746  NE2 GLN A  96      52.251  29.763  22.890  1.00121.05           N
ATOM    747  C   GLN A  96      49.630  26.543  20.196  1.00121.05           C
ATOM    748  O   GLN A  96      48.547  26.671  19.625  1.00121.05           O
ATOM    749  N   THR A  97      49.823  25.634  21.176  1.00128.61           N
ATOM    750  CA  THR A  97      48.740  24.802  21.610  1.00128.61           C
ATOM    751  CB  THR A  97      48.819  23.405  21.064  1.00128.61           C
ATOM    752  OG1 THR A  97      47.914  22.557  21.747  1.00128.61           O
ATOM    753  CG2 THR A  97      50.253  22.880  21.135  1.00128.61           C
ATOM    754  C   THR A  97      48.617  24.803  23.105  1.00128.61           C
ATOM    755  O   THR A  97      49.517  25.235  23.825  1.00128.61           O
ATOM    756  N   GLN A  98      47.435  24.387  23.611  1.00141.77           N
ATOM    757  CA  GLN A  98      47.282  24.267  25.028  1.00141.77           C
ATOM    758  CB  GLN A  98      45.846  24.338  25.584  1.00141.77           C
ATOM    759  CG  GLN A  98      44.892  23.208  25.199  1.00141.77           C
ATOM    760  CD  GLN A  98      43.671  23.380  26.097  1.00141.77           C
ATOM    761  OE1 GLN A  98      42.603  22.820  25.852  1.00141.77           O
ATOM    762  NE2 GLN A  98      43.837  24.188  27.179  1.00141.77           N
ATOM    763  C   GLN A  98      47.873  22.939  25.353  1.00141.77           C
ATOM    764  O   GLN A  98      48.430  22.284  24.476  1.00141.77           O
ATOM    765  N   LEU A  99      47.815  22.511  26.621  1.00177.31           N
ATOM    766  CA  LEU A  99      48.444  21.266  26.962  1.00177.31           C
ATOM    767  CB  LEU A  99      48.333  20.904  28.450  1.00177.31           C
ATOM    768  CG  LEU A  99      48.527  22.099  29.369  1.00177.31           C
ATOM    769  CD1 LEU A  99      49.857  22.750  29.066  1.00177.31           C
ATOM    770  CD2 LEU A  99      47.306  23.039  29.311  1.00177.31           C
ATOM    771  C   LEU A  99      47.691  20.194  26.234  1.00177.31           C
ATOM    772  O   LEU A  99      46.462  20.147  26.287  1.00177.31           O
ATOM    773  N   GLY A 100      48.425  19.276  25.570  1.00 66.82           N
ATOM    774  CA  GLY A 100      47.791  18.260  24.778  1.00 66.82           C
ATOM    775  C   GLY A 100      48.202  16.891  25.233  1.00 66.82           C
ATOM    776  O   GLY A 100      49.048  16.720  26.109  1.00 66.82           O
ATOM    777  N   TRP A 101      47.624  15.857  24.593  1.00259.52           N
ATOM    778  CA  TRP A 101      47.779  14.501  25.041  1.00259.52           C
ATOM    779  CB  TRP A 101      46.405  13.839  25.161  1.00259.52           C
ATOM    780  CG  TRP A 101      45.365  14.911  25.318  1.00259.52           C
ATOM    781  CD2 TRP A 101      44.731  15.470  26.486  1.00259.52           C
ATOM    782  CD1 TRP A 101      44.844  15.591  24.268  1.00259.52           C
ATOM    783  NE1 TRP A 101      43.961  16.541  24.690  1.00259.52           N
ATOM    784  CE2 TRP A 101      43.867  16.477  26.050  1.00259.52           C
ATOM    785  CE3 TRP A 101      44.855  15.173  27.793  1.00259.52           C
ATOM    786  CZ2 TRP A 101      43.119  17.194  26.929  1.00259.52           C
ATOM    787  CZ3 TRP A 101      44.097  15.910  28.672  1.00259.52           C
ATOM    788  CH2 TRP A 101      43.246  16.905  28.259  1.00259.52           C
ATOM    789  C   TRP A 101      48.438  13.746  23.918  1.00259.52           C
ATOM    790  O   TRP A 101      48.034  13.858  22.760  1.00259.52           O
ATOM    791  N   ALA A 102      49.482  12.953  24.230  1.00 51.89           N
ATOM    792  CA  ALA A 102      50.091  12.119  23.233  1.00 51.89           C
ATOM    793  CB  ALA A 102      51.531  12.514  22.861  1.00 51.89           C
ATOM    794  C   ALA A 102      50.158  10.749  23.829  1.00 51.89           C
ATOM    795  O   ALA A 102      50.501  10.591  25.000  1.00 51.89           O
ATOM    796  N   HIS A 103      49.801   9.717  23.040  1.00 80.79           N
ATOM    797  CA  HIS A 103      49.879   8.373  23.536  1.00 80.79           C
ATOM    798  ND1 HIS A 103      46.302   8.893  24.020  1.00 80.79           N
ATOM    799  CG  HIS A 103      47.318   8.091  23.550  1.00 80.79           C
ATOM    800  CB  HIS A 103      48.618   7.880  24.278  1.00 80.79           C
ATOM    801  NE2 HIS A 103      45.593   8.040  22.093  1.00 80.79           N
ATOM    802  CD2 HIS A 103      46.870   7.577  22.370  1.00 80.79           C
ATOM    803  CE1 HIS A 103      45.293   8.823  23.110  1.00 80.79           C
ATOM    804  C   HIS A 103      50.074   7.478  22.360  1.00 80.79           C
ATOM    805  O   HIS A 103      49.817   7.869  21.224  1.00 80.79           O
ATOM    806  N   SER A 104      50.542   6.239  22.600  1.00 77.67           N
ATOM    807  CA  SER A 104      50.739   5.337  21.505  1.00 77.67           C
ATOM    808  CB  SER A 104      51.442   4.025  21.901  1.00 77.67           C
ATOM    809  OG  SER A 104      52.764   4.293  22.345  1.00 77.67           O
ATOM    810  C   SER A 104      49.377   4.997  20.994  1.00 77.67           C
ATOM    811  O   SER A 104      48.372   5.261  21.648  1.00 77.67           O
ATOM    812  N   THR A 105      49.322   4.375  19.805  1.00110.33           N
ATOM    813  CA  THR A 105      48.092   4.059  19.135  1.00110.33           C
ATOM    814  CB  THR A 105      48.328   3.369  17.828  1.00110.33           C
ATOM    815  OG1 THR A 105      47.115   3.261  17.099  1.00110.33           O
ATOM    816  CG2 THR A 105      48.914   1.975  18.111  1.00110.33           C
ATOM    817  C   THR A 105      47.257   3.149  19.995  1.00110.33           C
ATOM    818  O   THR A 105      46.031   3.163  19.908  1.00110.33           O
ATOM    819  N   ASP A 106      47.902   2.281  20.795  1.00102.68           N
ATOM    820  CA  ASP A 106      47.230   1.340  21.657  1.00102.68           C
ATOM    821  CB  ASP A 106      48.175   0.263  22.217  1.00102.68           C
ATOM    822  CG  ASP A 106      47.320  -0.876  22.756  1.00102.68           C
ATOM    823  OD1 ASP A 106      46.203  -1.085  22.211  1.00102.68           O
ATOM    824  OD2 ASP A 106      47.779  -1.562  23.708  1.00102.68           O
ATOM    825  C   ASP A 106      46.588   2.032  22.830  1.00102.68           C
ATOM    826  O   ASP A 106      45.627   1.512  23.398  1.00102.68           O
ATOM    827  N   ASN A 107      47.089   3.228  23.208  1.00 92.98           N
ATOM    828  CA  ASN A 107      46.642   3.975  24.361  1.00 92.98           C
ATOM    829  CB  ASN A 107      45.114   3.933  24.562  1.00 92.98           C
ATOM    830  CG  ASN A 107      44.451   4.549  23.337  1.00 92.98           C
ATOM    831  OD1 ASN A 107      43.231   4.499  23.186  1.00 92.98           O
ATOM    832  ND2 ASN A 107      45.274   5.136  22.429  1.00 92.98           N
ATOM    833  C   ASN A 107      47.281   3.475  25.632  1.00 92.98           C
ATOM    834  O   ASN A 107      46.758   3.698  26.723  1.00 92.98           O
ATOM    835  N   SER A 108      48.428   2.772  25.526  1.00 99.97           N
ATOM    836  CA  SER A 108      49.156   2.287  26.675  1.00 99.97           C
ATOM    837  CB  SER A 108      50.242   1.272  26.281  1.00 99.97           C
ATOM    838  OG  SER A 108      49.657   0.170  25.605  1.00 99.97           O
ATOM    839  C   SER A 108      49.864   3.397  27.405  1.00 99.97           C
ATOM    840  O   SER A 108      49.524   3.730  28.540  1.00 99.97           O
ATOM    841  N   ASN A 109      50.872   4.009  26.741  1.00 60.79           N
ATOM    842  CA  ASN A 109      51.706   5.011  27.351  1.00 60.79           C
ATOM    843  CB  ASN A 109      53.171   4.942  26.886  1.00 60.79           C
ATOM    844  CG  ASN A 109      53.752   3.598  27.308  1.00 60.79           C
ATOM    845  OD1 ASN A 109      53.155   2.866  28.095  1.00 60.79           O
ATOM    846  ND2 ASN A 109      54.954   3.262  26.769  1.00 60.79           N
ATOM    847  C   ASN A 109      51.191   6.354  26.936  1.00 60.79           C
ATOM    848  O   ASN A 109      50.905   6.580  25.760  1.00 60.79           O
ATOM    849  N   TRP A 110      51.087   7.276  27.921  1.00104.72           N
ATOM    850  CA  TRP A 110      50.560   8.605  27.760  1.00104.72           C
ATOM    851  CB  TRP A 110      49.282   8.837  28.578  1.00104.72           C
ATOM    852  CG  TRP A 110      48.075   8.125  28.030  1.00104.72           C
ATOM    853  CD2 TRP A 110      46.868   8.783  27.612  1.00104.72           C
ATOM    854  CD1 TRP A 110      47.873   6.788  27.837  1.00104.72           C
ATOM    855  NE1 TRP A 110      46.621   6.572  27.321  1.00104.72           N
ATOM    856  CE2 TRP A 110      45.985   7.791  27.185  1.00104.72           C
ATOM    857  CE3 TRP A 110      46.523  10.106  27.597  1.00104.72           C
ATOM    858  CZ2 TRP A 110      44.740   8.108  26.721  1.00104.72           C
ATOM    859  CZ3 TRP A 110      45.266  10.423  27.129  1.00104.72           C
ATOM    860  CH2 TRP A 110      44.394   9.442  26.702  1.00104.72           C
ATOM    861  C   TRP A 110      51.561   9.609  28.249  1.00104.72           C
ATOM    862  O   TRP A 110      52.456   9.301  29.034  1.00104.72           O
ATOM    863  N   GLN A 111      51.393  10.858  27.772  1.00115.52           N
ATOM    864  CA  GLN A 111      52.281  11.966  27.976  1.00115.52           C
ATOM    865  CB  GLN A 111      53.314  11.922  26.850  1.00115.52           C
ATOM    866  CG  GLN A 111      53.743  13.281  26.315  1.00115.52           C
ATOM    867  CD  GLN A 111      54.035  13.022  24.842  1.00115.52           C
ATOM    868  OE1 GLN A 111      54.217  11.878  24.430  1.00115.52           O
ATOM    869  NE2 GLN A 111      54.071  14.105  24.020  1.00115.52           N
ATOM    870  C   GLN A 111      51.491  13.222  27.741  1.00115.52           C
ATOM    871  O   GLN A 111      50.453  13.199  27.082  1.00115.52           O
ATOM    872  N   CYS A 112      51.994  14.357  28.264  1.00120.66           N
ATOM    873  CA  CYS A 112      51.375  15.644  28.119  1.00120.66           C
ATOM    874  CB  CYS A 112      51.130  16.192  29.543  1.00120.66           C
ATOM    875  SG  CYS A 112      50.383  17.827  29.780  1.00120.66           S
ATOM    876  C   CYS A 112      52.373  16.468  27.339  1.00120.66           C
ATOM    877  O   CYS A 112      53.577  16.290  27.517  1.00120.66           O
ATOM    878  N   TYR A 113      51.922  17.335  26.394  1.00 81.09           N
ATOM    879  CA  TYR A 113      52.881  18.107  25.641  1.00 81.09           C
ATOM    880  CB  TYR A 113      53.336  17.435  24.331  1.00 81.09           C
ATOM    881  CG  TYR A 113      52.232  17.478  23.325  1.00 81.09           C
ATOM    882  CD1 TYR A 113      51.205  16.563  23.346  1.00 81.09           C
ATOM    883  CD2 TYR A 113      52.240  18.442  22.340  1.00 81.09           C
ATOM    884  CE1 TYR A 113      50.204  16.617  22.404  1.00 81.09           C
ATOM    885  CE2 TYR A 113      51.241  18.501  21.395  1.00 81.09           C
ATOM    886  CZ  TYR A 113      50.219  17.584  21.427  1.00 81.09           C
ATOM    887  OH  TYR A 113      49.190  17.636  20.463  1.00 81.09           O
ATOM    888  C   TYR A 113      52.319  19.454  25.272  1.00 81.09           C
ATOM    889  O   TYR A 113      51.115  19.694  25.364  1.00 81.09           O
ATOM    890  N   TYR A 114      53.222  20.376  24.858  1.00 96.78           N
ATOM    891  CA  TYR A 114      52.912  21.698  24.364  1.00 96.78           C
ATOM    892  CB  TYR A 114      53.673  22.859  25.030  1.00 96.78           C
ATOM    893  CG  TYR A 114      53.116  23.417  26.290  1.00 96.78           C
ATOM    894  CD1 TYR A 114      52.199  24.442  26.231  1.00 96.78           C
ATOM    895  CD2 TYR A 114      53.524  22.958  27.518  1.00 96.78           C
ATOM    896  CE1 TYR A 114      51.687  25.003  27.375  1.00 96.78           C
ATOM    897  CE2 TYR A 114      53.017  23.511  28.670  1.00 96.78           C
ATOM    898  CZ  TYR A 114      52.103  24.536  28.598  1.00 96.78           C
ATOM    899  OH  TYR A 114      51.582  25.096  29.782  1.00 96.78           O
ATOM    900  C   TYR A 114      53.534  21.778  23.008  1.00 96.78           C
ATOM    901  O   TYR A 114      54.625  21.252  22.794  1.00 96.78           O
ATOM    902  N   ALA A 115      52.882  22.466  22.056  1.00 39.28           N
ATOM    903  CA  ALA A 115      53.477  22.576  20.755  1.00 39.28           C
ATOM    904  CB  ALA A 115      52.674  21.863  19.650  1.00 39.28           C
ATOM    905  C   ALA A 115      53.586  24.019  20.373  1.00 39.28           C
ATOM    906  O   ALA A 115      52.730  24.836  20.710  1.00 39.28           O
ATOM    907  N   THR A 116      54.687  24.365  19.674  1.00109.12           N
ATOM    908  CA  THR A 116      54.894  25.698  19.181  1.00109.12           C
ATOM    909  CB  THR A 116      56.006  26.426  19.879  1.00109.12           C
ATOM    910  OG1 THR A 116      57.251  25.793  19.623  1.00109.12           O
ATOM    911  CG2 THR A 116      55.715  26.419  21.388  1.00109.12           C
ATOM    912  C   THR A 116      55.286  25.552  17.743  1.00109.12           C
ATOM    913  O   THR A 116      56.040  24.645  17.399  1.00109.12           O
ATOM    914  N   LYS A 117      54.794  26.444  16.857  1.00100.97           N
ATOM    915  CA  LYS A 117      55.111  26.308  15.460  1.00100.97           C
ATOM    916  CB  LYS A 117      54.038  26.926  14.548  1.00100.97           C
ATOM    917  CG  LYS A 117      54.206  26.589  13.067  1.00100.97           C
ATOM    918  CD  LYS A 117      52.980  26.950  12.224  1.00100.97           C
ATOM    919  CE  LYS A 117      52.841  28.452  11.964  1.00100.97           C
ATOM    920  NZ  LYS A 117      51.738  28.700  11.010  1.00100.97           N
ATOM    921  C   LYS A 117      56.404  27.022  15.205  1.00100.97           C
ATOM    922  O   LYS A 117      56.431  28.245  15.073  1.00100.97           O
ATOM    923  N   MET A 118      57.526  26.269  15.261  1.00203.90           N
ATOM    924  CA  MET A 118      58.852  26.776  15.005  1.00203.90           C
ATOM    925  CB  MET A 118      59.963  25.839  15.504  1.00203.90           C
ATOM    926  CG  MET A 118      60.280  25.997  16.989  1.00203.90           C
ATOM    927  SD  MET A 118      61.195  27.524  17.362  1.00203.90           S
ATOM    928  CE  MET A 118      62.719  26.968  16.544  1.00203.90           C
ATOM    929  C   MET A 118      59.158  27.035  13.579  1.00203.90           C
ATOM    930  O   MET A 118      59.475  28.156  13.214  1.00203.90           O
ATOM    931  N   HIS A 119      59.051  26.031  12.697  1.00164.09           N
ATOM    932  CA  HIS A 119      59.355  26.415  11.357  1.00164.09           C
ATOM    933  ND1 HIS A 119      62.122  26.633   9.552  1.00164.09           N
ATOM    934  CG  HIS A 119      61.596  25.696  10.415  1.00164.09           C
ATOM    935  CB  HIS A 119      60.123  25.399  10.490  1.00164.09           C
ATOM    936  NE2 HIS A 119      63.837  25.778  10.677  1.00164.09           N
ATOM    937  CD2 HIS A 119      62.658  25.183  11.094  1.00164.09           C
ATOM    938  CE1 HIS A 119      63.464  26.642   9.750  1.00164.09           C
ATOM    939  C   HIS A 119      58.055  26.686  10.759  1.00164.09           C
ATOM    940  O   HIS A 119      57.437  25.845  10.114  1.00164.09           O
ATOM    941  N   PRO A 120      57.791  27.948  10.965  1.00130.41           N
ATOM    942  CA  PRO A 120      56.522  28.561  10.689  1.00130.41           C
ATOM    943  CD  PRO A 120      58.870  28.836  10.551  1.00130.41           C
ATOM    944  CB  PRO A 120      56.787  29.944  10.094  1.00130.41           C
ATOM    945  CG  PRO A 120      58.234  29.858   9.601  1.00130.41           C
ATOM    946  C   PRO A 120      55.540  27.764   9.905  1.00130.41           C
ATOM    947  O   PRO A 120      55.102  26.716  10.448  1.00130.41           O
ATOM    948  OXT PRO A 120      55.188  28.169   8.765  1.00130.41           O
TER     949      PRO A 120
ATOM    950  N   PHE B 121      24.915   0.768  -5.270  1.00159.74           N
ATOM    951  CA  PHE B 121      24.578   1.906  -4.401  1.00159.74           C
ATOM    952  CB  PHE B 121      25.559   3.045  -4.702  1.00159.74           C
ATOM    953  CG  PHE B 121      26.896   2.387  -4.589  1.00159.74           C
ATOM    954  CD1 PHE B 121      27.504   2.199  -3.368  1.00159.74           C
ATOM    955  CD2 PHE B 121      27.534   1.932  -5.720  1.00159.74           C
ATOM    956  CE1 PHE B 121      28.731   1.582  -3.282  1.00159.74           C
ATOM    957  CE2 PHE B 121      28.758   1.316  -5.643  1.00159.74           C
ATOM    958  CZ  PHE B 121      29.360   1.141  -4.422  1.00159.74           C
ATOM    959  C   PHE B 121      23.167   2.276  -4.732  1.00159.74           C
ATOM    960  O   PHE B 121      22.822   2.542  -5.884  1.00159.74           O
ATOM    961  N   PRO B 122      22.353   2.248  -3.711  1.00 75.74           N
ATOM    962  CA  PRO B 122      20.940   2.469  -3.878  1.00 75.74           C
ATOM    963  CD  PRO B 122      22.626   1.336  -2.611  1.00 75.74           C
ATOM    964  CB  PRO B 122      20.279   1.937  -2.608  1.00 75.74           C
ATOM    965  CG  PRO B 122      21.254   0.858  -2.112  1.00 75.74           C
ATOM    966  C   PRO B 122      20.570   3.883  -4.165  1.00 75.74           C
ATOM    967  O   PRO B 122      21.372   4.785  -3.931  1.00 75.74           O
ATOM    968  N   LYS B 123      19.372   4.068  -4.751  1.00108.14           N
ATOM    969  CA  LYS B 123      18.810   5.354  -5.015  1.00108.14           C
ATOM    970  CB  LYS B 123      17.557   5.278  -5.901  1.00108.14           C
ATOM    971  CG  LYS B 123      17.844   4.754  -7.307  1.00108.14           C
ATOM    972  CD  LYS B 123      18.304   3.295  -7.329  1.00108.14           C
ATOM    973  CE  LYS B 123      17.245   2.312  -6.823  1.00108.14           C
ATOM    974  NZ  LYS B 123      17.764   0.928  -6.894  1.00108.14           N
ATOM    975  C   LYS B 123      18.398   5.963  -3.710  1.00108.14           C
ATOM    976  O   LYS B 123      18.543   7.169  -3.512  1.00108.14           O
ATOM    977  N   GLN B 124      17.848   5.136  -2.792  1.00 83.68           N
ATOM    978  CA  GLN B 124      17.382   5.653  -1.534  1.00 83.68           C
ATOM    979  CB  GLN B 124      15.852   5.803  -1.447  1.00 83.68           C
ATOM    980  CG  GLN B 124      15.285   6.888  -2.364  1.00 83.68           C
ATOM    981  CD  GLN B 124      13.775   6.931  -2.169  1.00 83.68           C
ATOM    982  OE1 GLN B 124      13.210   6.131  -1.424  1.00 83.68           O
ATOM    983  NE2 GLN B 124      13.101   7.892  -2.856  1.00 83.68           N
ATOM    984  C   GLN B 124      17.801   4.746  -0.417  1.00 83.68           C
ATOM    985  O   GLN B 124      17.995   3.546  -0.612  1.00 83.68           O
ATOM    986  N   PHE B 125      17.984   5.320   0.796  1.00111.16           N
ATOM    987  CA  PHE B 125      18.342   4.532   1.945  1.00111.16           C
ATOM    988  CB  PHE B 125      19.858   4.314   2.113  1.00111.16           C
ATOM    989  CG  PHE B 125      20.050   3.513   3.358  1.00111.16           C
ATOM    990  CD1 PHE B 125      20.036   2.138   3.323  1.00111.16           C
ATOM    991  CD2 PHE B 125      20.236   4.142   4.568  1.00111.16           C
ATOM    992  CE1 PHE B 125      20.208   1.402   4.472  1.00111.16           C
ATOM    993  CE2 PHE B 125      20.408   3.410   5.718  1.00111.16           C
ATOM    994  CZ  PHE B 125      20.395   2.037   5.675  1.00111.16           C
ATOM    995  C   PHE B 125      17.854   5.205   3.196  1.00111.16           C
ATOM    996  O   PHE B 125      17.834   6.431   3.301  1.00111.16           O
ATOM    997  N   ASP B 126      17.445   4.388   4.191  1.00 90.88           N
ATOM    998  CA  ASP B 126      16.995   4.885   5.461  1.00 90.88           C
ATOM    999  CB  ASP B 126      15.474   5.138   5.489  1.00 90.88           C
ATOM   1000  CG  ASP B 126      15.107   5.939   6.731  1.00 90.88           C
ATOM   1001  OD1 ASP B 126      15.908   5.940   7.704  1.00 90.88           O
ATOM   1002  OD2 ASP B 126      14.014   6.565   6.719  1.00 90.88           O
ATOM   1003  C   ASP B 126      17.306   3.817   6.475  1.00 90.88           C
ATOM   1004  O   ASP B 126      16.750   2.721   6.419  1.00 90.88           O
ATOM   1005  N   TRP B 127      18.198   4.113   7.441  1.00107.74           N
ATOM   1006  CA  TRP B 127      18.612   3.160   8.438  1.00107.74           C
ATOM   1007  CB  TRP B 127      19.814   3.597   9.294  1.00107.74           C
ATOM   1008  CG  TRP B 127      21.133   3.413   8.584  1.00107.74           C
ATOM   1009  CD2 TRP B 127      21.716   2.123   8.341  1.00107.74           C
ATOM   1010  CD1 TRP B 127      21.978   4.331   8.032  1.00107.74           C
ATOM   1011  NE1 TRP B 127      23.052   3.691   7.455  1.00107.74           N
ATOM   1012  CE2 TRP B 127      22.903   2.332   7.639  1.00107.74           C
ATOM   1013  CE3 TRP B 127      21.295   0.866   8.672  1.00107.74           C
ATOM   1014  CZ2 TRP B 127      23.689   1.282   7.256  1.00107.74           C
ATOM   1015  CZ3 TRP B 127      22.093  -0.189   8.289  1.00107.74           C
ATOM   1016  CH2 TRP B 127      23.267   0.015   7.594  1.00107.74           C
ATOM   1017  C   TRP B 127      17.483   2.800   9.346  1.00107.74           C
ATOM   1018  O   TRP B 127      17.557   1.796  10.055  1.00107.74           O
ATOM   1019  N   ARG B 128      16.469   3.676   9.442  1.00100.14           N
ATOM   1020  CA  ARG B 128      15.305   3.418  10.239  1.00100.14           C
ATOM   1021  CB  ARG B 128      14.388   4.646  10.355  1.00100.14           C
ATOM   1022  CG  ARG B 128      15.033   5.803  11.122  1.00100.14           C
ATOM   1023  CD  ARG B 128      14.153   7.051  11.194  1.00100.14           C
ATOM   1024  NE  ARG B 128      13.946   7.518   9.795  1.00100.14           N
ATOM   1025  CZ  ARG B 128      13.132   8.583   9.537  1.00100.14           C
ATOM   1026  NH1 ARG B 128      12.523   9.243  10.564  1.00100.14           N
ATOM   1027  NH2 ARG B 128      12.928   8.986   8.249  1.00100.14           N
ATOM   1028  C   ARG B 128      14.522   2.306   9.617  1.00100.14           C
ATOM   1029  O   ARG B 128      13.906   1.510  10.322  1.00100.14           O
ATOM   1030  N   ASN B 129      14.473   2.236   8.271  1.00 65.56           N
ATOM   1031  CA  ASN B 129      13.704   1.168   7.708  1.00 65.56           C
ATOM   1032  CB  ASN B 129      12.369   1.643   7.104  1.00 65.56           C
ATOM   1033  CG  ASN B 129      11.486   0.427   6.855  1.00 65.56           C
ATOM   1034  OD1 ASN B 129      11.914  -0.555   6.251  1.00 65.56           O
ATOM   1035  ND2 ASN B 129      10.216   0.489   7.339  1.00 65.56           N
ATOM   1036  C   ASN B 129      14.479   0.498   6.620  1.00 65.56           C
ATOM   1037  O   ASN B 129      14.436   0.913   5.462  1.00 65.56           O
ATOM   1038  N   VAL B 130      15.212  -0.573   6.971  1.00130.92           N
ATOM   1039  CA  VAL B 130      15.871  -1.348   5.969  1.00130.92           C
ATOM   1040  CB  VAL B 130      17.342  -1.513   6.229  1.00130.92           C
ATOM   1041  CG1 VAL B 130      17.546  -1.952   7.685  1.00130.92           C
ATOM   1042  CG2 VAL B 130      17.919  -2.498   5.199  1.00130.92           C
ATOM   1043  C   VAL B 130      15.172  -2.667   6.008  1.00130.92           C
ATOM   1044  O   VAL B 130      15.441  -3.514   6.857  1.00130.92           O
ATOM   1045  N   SER B 131      14.252  -2.866   5.047  1.00103.64           N
ATOM   1046  CA  SER B 131      13.434  -4.040   4.969  1.00103.64           C
ATOM   1047  CB  SER B 131      14.197  -5.330   4.599  1.00103.64           C
ATOM   1048  OG  SER B 131      15.026  -5.759   5.668  1.00103.64           O
ATOM   1049  C   SER B 131      12.696  -4.262   6.261  1.00103.64           C
ATOM   1050  O   SER B 131      12.662  -5.375   6.785  1.00103.64           O
ATOM   1051  N   ASN B 132      12.057  -3.191   6.777  1.00106.21           N
ATOM   1052  CA  ASN B 132      11.217  -3.197   7.949  1.00106.21           C
ATOM   1053  CB  ASN B 132      10.239  -4.390   7.945  1.00106.21           C
ATOM   1054  CG  ASN B 132       9.215  -4.214   9.058  1.00106.21           C
ATOM   1055  OD1 ASN B 132       9.404  -4.688  10.178  1.00106.21           O
ATOM   1056  ND2 ASN B 132       8.093  -3.513   8.743  1.00106.21           N
ATOM   1057  C   ASN B 132      11.998  -3.230   9.237  1.00106.21           C
ATOM   1058  O   ASN B 132      11.406  -3.135  10.310  1.00106.21           O
ATOM   1059  N   VAL B 133      13.341  -3.293   9.210  1.00103.10           N
ATOM   1060  CA  VAL B 133      14.021  -3.297  10.482  1.00103.10           C
ATOM   1061  CB  VAL B 133      15.173  -4.257  10.553  1.00103.10           C
ATOM   1062  CG1 VAL B 133      16.230  -3.844   9.519  1.00103.10           C
ATOM   1063  CG2 VAL B 133      15.696  -4.286  11.998  1.00103.10           C
ATOM   1064  C   VAL B 133      14.537  -1.914  10.780  1.00103.10           C
ATOM   1065  O   VAL B 133      14.921  -1.179   9.872  1.00103.10           O
ATOM   1066  N   ASN B 134      14.542  -1.522  12.079  1.00 74.03           N
ATOM   1067  CA  ASN B 134      14.989  -0.209  12.484  1.00 74.03           C
ATOM   1068  CB  ASN B 134      13.965   0.535  13.358  1.00 74.03           C
ATOM   1069  CG  ASN B 134      14.544   1.897  13.719  1.00 74.03           C
ATOM   1070  OD1 ASN B 134      15.240   2.521  12.919  1.00 74.03           O
ATOM   1071  ND2 ASN B 134      14.257   2.368  14.961  1.00 74.03           N
ATOM   1072  C   ASN B 134      16.249  -0.332  13.301  1.00 74.03           C
ATOM   1073  O   ASN B 134      16.291  -1.046  14.300  1.00 74.03           O
ATOM   1074  N   TYR B 135      17.340   0.276  12.794  1.00134.21           N
ATOM   1075  CA  TYR B 135      18.661   0.398  13.357  1.00134.21           C
ATOM   1076  CB  TYR B 135      19.758   0.297  12.291  1.00134.21           C
ATOM   1077  CG  TYR B 135      19.690  -1.131  11.872  1.00134.21           C
ATOM   1078  CD1 TYR B 135      20.320  -2.097  12.623  1.00134.21           C
ATOM   1079  CD2 TYR B 135      18.988  -1.510  10.751  1.00134.21           C
ATOM   1080  CE1 TYR B 135      20.262  -3.420  12.257  1.00134.21           C
ATOM   1081  CE2 TYR B 135      18.926  -2.833  10.380  1.00134.21           C
ATOM   1082  CZ  TYR B 135      19.564  -3.790  11.133  1.00134.21           C
ATOM   1083  OH  TYR B 135      19.502  -5.148  10.755  1.00134.21           O
ATOM   1084  C   TYR B 135      18.906   1.595  14.249  1.00134.21           C
ATOM   1085  O   TYR B 135      19.919   1.633  14.945  1.00134.21           O
ATOM   1086  N   VAL B 136      18.095   2.669  14.153  1.00 65.15           N
ATOM   1087  CA  VAL B 136      18.408   3.881  14.872  1.00 65.15           C
ATOM   1088  CB  VAL B 136      17.992   5.117  14.125  1.00 65.15           C
ATOM   1089  CG1 VAL B 136      18.356   6.358  14.957  1.00 65.15           C
ATOM   1090  CG2 VAL B 136      18.640   5.083  12.731  1.00 65.15           C
ATOM   1091  C   VAL B 136      17.743   3.928  16.222  1.00 65.15           C
ATOM   1092  O   VAL B 136      16.594   3.522  16.395  1.00 65.15           O
ATOM   1093  N   SER B 137      18.482   4.446  17.230  1.00 56.36           N
ATOM   1094  CA  SER B 137      17.986   4.577  18.576  1.00 56.36           C
ATOM   1095  CB  SER B 137      19.088   4.843  19.607  1.00 56.36           C
ATOM   1096  OG  SER B 137      19.720   6.086  19.336  1.00 56.36           O
ATOM   1097  C   SER B 137      17.051   5.748  18.598  1.00 56.36           C
ATOM   1098  O   SER B 137      17.020   6.544  17.663  1.00 56.36           O
ATOM   1099  N   PRO B 138      16.300   5.882  19.660  1.00145.25           N
ATOM   1100  CA  PRO B 138      15.286   6.900  19.766  1.00145.25           C
ATOM   1101  CD  PRO B 138      16.051   4.770  20.558  1.00145.25           C
ATOM   1102  CB  PRO B 138      14.423   6.511  20.970  1.00145.25           C
ATOM   1103  CG  PRO B 138      15.209   5.392  21.680  1.00145.25           C
ATOM   1104  C   PRO B 138      15.800   8.303  19.811  1.00145.25           C
ATOM   1105  O   PRO B 138      16.950   8.527  20.185  1.00145.25           O
ATOM   1106  N   VAL B 139      14.944   9.258  19.395  1.00 38.69           N
ATOM   1107  CA  VAL B 139      15.259  10.656  19.383  1.00 38.69           C
ATOM   1108  CB  VAL B 139      14.211  11.485  18.693  1.00 38.69           C
ATOM   1109  CG1 VAL B 139      14.577  12.972  18.837  1.00 38.69           C
ATOM   1110  CG2 VAL B 139      14.072  11.006  17.239  1.00 38.69           C
ATOM   1111  C   VAL B 139      15.290  11.106  20.807  1.00 38.69           C
ATOM   1112  O   VAL B 139      14.505  10.640  21.630  1.00 38.69           O
ATOM   1113  N   ARG B 140      16.218  12.025  21.137  1.00146.50           N
ATOM   1114  CA  ARG B 140      16.329  12.520  22.483  1.00146.50           C
ATOM   1115  CB  ARG B 140      17.613  12.068  23.203  1.00146.50           C
ATOM   1116  CG  ARG B 140      17.568  10.618  23.688  1.00146.50           C
ATOM   1117  CD  ARG B 140      18.916  10.078  24.176  1.00146.50           C
ATOM   1118  NE  ARG B 140      19.495  11.039  25.160  1.00146.50           N
ATOM   1119  CZ  ARG B 140      19.213  10.940  26.494  1.00146.50           C
ATOM   1120  NH1 ARG B 140      18.311  10.021  26.942  1.00146.50           N
ATOM   1121  NH2 ARG B 140      19.844  11.755  27.388  1.00146.50           N
ATOM   1122  C   ARG B 140      16.352  14.018  22.434  1.00146.50           C
ATOM   1123  O   ARG B 140      16.398  14.613  21.359  1.00146.50           O
ATOM   1124  N   ASN B 141      16.282  14.672  23.614  1.00 42.87           N
ATOM   1125  CA  ASN B 141      16.292  16.111  23.656  1.00 42.87           C
ATOM   1126  CB  ASN B 141      15.048  16.678  24.369  1.00 42.87           C
ATOM   1127  CG  ASN B 141      14.982  18.174  24.109  1.00 42.87           C
ATOM   1128  OD1 ASN B 141      15.987  18.801  23.785  1.00 42.87           O
ATOM   1129  ND2 ASN B 141      13.766  18.766  24.256  1.00 42.87           N
ATOM   1130  C   ASN B 141      17.513  16.560  24.419  1.00 42.87           C
ATOM   1131  O   ASN B 141      17.737  16.132  25.550  1.00 42.87           O
ATOM   1132  N   GLN B 142      18.346  17.431  23.801  1.00 82.07           N
ATOM   1133  CA  GLN B 142      19.556  17.966  24.384  1.00 82.07           C
ATOM   1134  CB  GLN B 142      20.478  18.695  23.377  1.00 82.07           C
ATOM   1135  CG  GLN B 142      19.932  20.001  22.792  1.00 82.07           C
ATOM   1136  CD  GLN B 142      20.892  20.444  21.688  1.00 82.07           C
ATOM   1137  OE1 GLN B 142      21.916  21.083  21.926  1.00 82.07           O
ATOM   1138  NE2 GLN B 142      20.543  20.075  20.428  1.00 82.07           N
ATOM   1139  C   GLN B 142      19.210  18.924  25.477  1.00 82.07           C
ATOM   1140  O   GLN B 142      19.997  19.138  26.399  1.00 82.07           O
ATOM   1141  N   GLY B 143      18.038  19.577  25.369  1.00 25.29           N
ATOM   1142  CA  GLY B 143      17.656  20.510  26.383  1.00 25.29           C
ATOM   1143  C   GLY B 143      18.443  21.752  26.136  1.00 25.29           C
ATOM   1144  O   GLY B 143      18.857  22.028  25.012  1.00 25.29           O
ATOM   1145  N   ALA B 144      18.654  22.532  27.209  1.00 49.88           N
ATOM   1146  CA  ALA B 144      19.316  23.803  27.191  1.00 49.88           C
ATOM   1147  CB  ALA B 144      19.238  24.525  28.546  1.00 49.88           C
ATOM   1148  C   ALA B 144      20.769  23.701  26.824  1.00 49.88           C
ATOM   1149  O   ALA B 144      21.296  24.614  26.192  1.00 49.88           O
ATOM   1150  N   CYS B 145      21.475  22.622  27.227  1.00134.31           N
ATOM   1151  CA  CYS B 145      22.906  22.599  27.018  1.00134.31           C
ATOM   1152  CB  CYS B 145      23.694  21.500  27.744  1.00134.31           C
ATOM   1153  SG  CYS B 145      24.086  21.984  29.436  1.00134.31           S
ATOM   1154  C   CYS B 145      23.303  22.455  25.589  1.00134.31           C
ATOM   1155  O   CYS B 145      22.619  21.832  24.783  1.00134.31           O
ATOM   1156  N   GLY B 146      24.484  23.016  25.256  1.00 59.11           N
ATOM   1157  CA  GLY B 146      24.967  22.925  23.908  1.00 59.11           C
ATOM   1158  C   GLY B 146      25.680  21.616  23.786  1.00 59.11           C
ATOM   1159  O   GLY B 146      26.886  21.567  23.540  1.00 59.11           O
ATOM   1160  N   SER B 147      24.919  20.522  23.994  1.00162.89           N
ATOM   1161  CA  SER B 147      25.395  19.166  23.959  1.00162.89           C
ATOM   1162  CB  SER B 147      24.786  18.279  25.063  1.00162.89           C
ATOM   1163  OG  SER B 147      23.404  18.054  24.844  1.00162.89           O
ATOM   1164  C   SER B 147      25.255  18.463  22.624  1.00162.89           C
ATOM   1165  O   SER B 147      25.486  17.255  22.554  1.00162.89           O
ATOM   1166  N   CYS B 148      24.929  19.160  21.518  1.00 66.30           N
ATOM   1167  CA  CYS B 148      24.614  18.495  20.273  1.00 66.30           C
ATOM   1168  CB  CYS B 148      24.376  19.489  19.124  1.00 66.30           C
ATOM   1169  SG  CYS B 148      25.822  20.540  18.794  1.00 66.30           S
ATOM   1170  C   CYS B 148      25.694  17.534  19.842  1.00 66.30           C
ATOM   1171  O   CYS B 148      25.392  16.405  19.457  1.00 66.30           O
ATOM   1172  N   TYR B 149      26.979  17.912  19.943  1.00 73.43           N
ATOM   1173  CA  TYR B 149      28.042  17.061  19.472  1.00 73.43           C
ATOM   1174  CB  TYR B 149      29.444  17.674  19.662  1.00 73.43           C
ATOM   1175  CG  TYR B 149      29.723  17.802  21.120  1.00 73.43           C
ATOM   1176  CD1 TYR B 149      29.228  18.864  21.842  1.00 73.43           C
ATOM   1177  CD2 TYR B 149      30.491  16.859  21.766  1.00 73.43           C
ATOM   1178  CE1 TYR B 149      29.488  18.977  23.188  1.00 73.43           C
ATOM   1179  CE2 TYR B 149      30.754  16.968  23.112  1.00 73.43           C
ATOM   1180  CZ  TYR B 149      30.251  18.028  23.826  1.00 73.43           C
ATOM   1181  OH  TYR B 149      30.518  18.142  25.207  1.00 73.43           O
ATOM   1182  C   TYR B 149      28.006  15.745  20.200  1.00 73.43           C
ATOM   1183  O   TYR B 149      28.296  14.701  19.616  1.00 73.43           O
ATOM   1184  N   ALA B 150      27.709  15.765  21.513  1.00 45.44           N
ATOM   1185  CA  ALA B 150      27.654  14.559  22.293  1.00 45.44           C
ATOM   1186  CB  ALA B 150      27.437  14.840  23.791  1.00 45.44           C
ATOM   1187  C   ALA B 150      26.523  13.687  21.830  1.00 45.44           C
ATOM   1188  O   ALA B 150      26.679  12.475  21.690  1.00 45.44           O
ATOM   1189  N   PHE B 151      25.342  14.284  21.580  1.00 59.16           N
ATOM   1190  CA  PHE B 151      24.202  13.516  21.160  1.00 59.16           C
ATOM   1191  CB  PHE B 151      22.907  14.348  21.069  1.00 59.16           C
ATOM   1192  CG  PHE B 151      22.359  14.480  22.452  1.00 59.16           C
ATOM   1193  CD1 PHE B 151      22.876  15.383  23.354  1.00 59.16           C
ATOM   1194  CD2 PHE B 151      21.304  13.687  22.841  1.00 59.16           C
ATOM   1195  CE1 PHE B 151      22.350  15.483  24.622  1.00 59.16           C
ATOM   1196  CE2 PHE B 151      20.776  13.783  24.106  1.00 59.16           C
ATOM   1197  CZ  PHE B 151      21.300  14.682  25.001  1.00 59.16           C
ATOM   1198  C   PHE B 151      24.467  12.889  19.822  1.00 59.16           C
ATOM   1199  O   PHE B 151      24.176  11.713  19.610  1.00 59.16           O
ATOM   1200  N   SER B 152      25.033  13.655  18.874  1.00 76.42           N
ATOM   1201  CA  SER B 152      25.289  13.118  17.568  1.00 76.42           C
ATOM   1202  CB  SER B 152      25.908  14.147  16.618  1.00 76.42           C
ATOM   1203  OG  SER B 152      24.968  15.183  16.394  1.00 76.42           O
ATOM   1204  C   SER B 152      26.250  11.982  17.697  1.00 76.42           C
ATOM   1205  O   SER B 152      26.080  10.937  17.071  1.00 76.42           O
ATOM   1206  N   SER B 153      27.287  12.154  18.533  1.00 94.57           N
ATOM   1207  CA  SER B 153      28.281  11.131  18.664  1.00 94.57           C
ATOM   1208  CB  SER B 153      29.481  11.552  19.533  1.00 94.57           C
ATOM   1209  OG  SER B 153      29.060  12.007  20.808  1.00 94.57           O
ATOM   1210  C   SER B 153      27.680   9.869  19.198  1.00 94.57           C
ATOM   1211  O   SER B 153      27.918   8.797  18.646  1.00 94.57           O
ATOM   1212  N   MET B 154      26.872   9.951  20.274  1.00 98.67           N
ATOM   1213  CA  MET B 154      26.310   8.760  20.840  1.00 98.67           C
ATOM   1214  CB  MET B 154      25.699   8.980  22.226  1.00 98.67           C
ATOM   1215  CG  MET B 154      26.848   9.439  23.117  1.00 98.67           C
ATOM   1216  SD  MET B 154      28.335   8.438  22.803  1.00 98.67           S
ATOM   1217  CE  MET B 154      29.472   9.840  22.580  1.00 98.67           C
ATOM   1218  C   MET B 154      25.344   8.145  19.878  1.00 98.67           C
ATOM   1219  O   MET B 154      25.270   6.923  19.763  1.00 98.67           O
ATOM   1220  N   ALA B 155      24.600   8.978  19.129  1.00 33.17           N
ATOM   1221  CA  ALA B 155      23.631   8.465  18.201  1.00 33.17           C
ATOM   1222  CB  ALA B 155      22.881   9.576  17.446  1.00 33.17           C
ATOM   1223  C   ALA B 155      24.316   7.612  17.173  1.00 33.17           C
ATOM   1224  O   ALA B 155      23.814   6.556  16.794  1.00 33.17           O
ATOM   1225  N   MET B 156      25.489   8.056  16.692  1.00110.54           N
ATOM   1226  CA  MET B 156      26.267   7.356  15.702  1.00110.54           C
ATOM   1227  CB  MET B 156      27.628   8.068  15.593  1.00110.54           C
ATOM   1228  CG  MET B 156      28.746   7.328  14.857  1.00110.54           C
ATOM   1229  SD  MET B 156      28.884   7.679  13.092  1.00110.54           S
ATOM   1230  CE  MET B 156      29.642   9.293  13.431  1.00110.54           C
ATOM   1231  C   MET B 156      26.621   5.989  16.222  1.00110.54           C
ATOM   1232  O   MET B 156      26.353   4.960  15.601  1.00110.54           O
ATOM   1233  N   TYR B 157      27.196   5.967  17.432  1.00117.73           N
ATOM   1234  CA  TYR B 157      27.731   4.804  18.087  1.00117.73           C
ATOM   1235  CB  TYR B 157      28.274   5.237  19.466  1.00117.73           C
ATOM   1236  CG  TYR B 157      29.240   4.278  20.079  1.00117.73           C
ATOM   1237  CD1 TYR B 157      28.834   3.261  20.913  1.00117.73           C
ATOM   1238  CD2 TYR B 157      30.585   4.430  19.826  1.00117.73           C
ATOM   1239  CE1 TYR B 157      29.758   2.408  21.472  1.00117.73           C
ATOM   1240  CE2 TYR B 157      31.513   3.583  20.382  1.00117.73           C
ATOM   1241  CZ  TYR B 157      31.097   2.565  21.205  1.00117.73           C
ATOM   1242  OH  TYR B 157      32.050   1.695  21.776  1.00117.73           O
ATOM   1243  C   TYR B 157      26.622   3.827  18.330  1.00117.73           C
ATOM   1244  O   TYR B 157      26.775   2.619  18.161  1.00117.73           O
ATOM   1245  N   GLU B 158      25.470   4.349  18.767  1.00117.96           N
ATOM   1246  CA  GLU B 158      24.346   3.552  19.161  1.00117.96           C
ATOM   1247  CB  GLU B 158      23.291   4.479  19.784  1.00117.96           C
ATOM   1248  CG  GLU B 158      22.410   3.838  20.847  1.00117.96           C
ATOM   1249  CD  GLU B 158      21.980   4.971  21.770  1.00117.96           C
ATOM   1250  OE1 GLU B 158      22.798   5.339  22.653  1.00117.96           O
ATOM   1251  OE2 GLU B 158      20.849   5.497  21.602  1.00117.96           O
ATOM   1252  C   GLU B 158      23.782   2.812  17.977  1.00117.96           C
ATOM   1253  O   GLU B 158      23.480   1.622  18.075  1.00117.96           O
ATOM   1254  N   ALA B 159      23.613   3.497  16.825  1.00 42.39           N
ATOM   1255  CA  ALA B 159      23.073   2.866  15.649  1.00 42.39           C
ATOM   1256  CB  ALA B 159      22.805   3.865  14.510  1.00 42.39           C
ATOM   1257  C   ALA B 159      24.028   1.834  15.119  1.00 42.39           C
ATOM   1258  O   ALA B 159      23.629   0.720  14.782  1.00 42.39           O
ATOM   1259  N   ARG B 160      25.330   2.173  15.051  1.00 80.56           N
ATOM   1260  CA  ARG B 160      26.311   1.280  14.493  1.00 80.56           C
ATOM   1261  CB  ARG B 160      27.713   1.908  14.333  1.00 80.56           C
ATOM   1262  CG  ARG B 160      27.780   2.947  13.202  1.00 80.56           C
ATOM   1263  CD  ARG B 160      29.193   3.426  12.842  1.00 80.56           C
ATOM   1264  NE  ARG B 160      29.069   4.341  11.665  1.00 80.56           N
ATOM   1265  CZ  ARG B 160      29.990   4.330  10.653  1.00 80.56           C
ATOM   1266  NH1 ARG B 160      31.049   3.473  10.692  1.00 80.56           N
ATOM   1267  NH2 ARG B 160      29.847   5.177   9.590  1.00 80.56           N
ATOM   1268  C   ARG B 160      26.411   0.042  15.329  1.00 80.56           C
ATOM   1269  O   ARG B 160      26.679  -1.041  14.817  1.00 80.56           O
ATOM   1270  N   LEU B 161      26.238   0.160  16.653  1.00125.94           N
ATOM   1271  CA  LEU B 161      26.274  -1.005  17.491  1.00125.94           C
ATOM   1272  CB  LEU B 161      26.093  -0.661  18.980  1.00125.94           C
ATOM   1273  CG  LEU B 161      26.124  -1.893  19.904  1.00125.94           C
ATOM   1274  CD1 LEU B 161      27.477  -2.616  19.837  1.00125.94           C
ATOM   1275  CD2 LEU B 161      25.719  -1.519  21.341  1.00125.94           C
ATOM   1276  C   LEU B 161      25.127  -1.885  17.092  1.00125.94           C
ATOM   1277  O   LEU B 161      25.255  -3.107  17.037  1.00125.94           O
ATOM   1278  N   ARG B 162      23.960  -1.272  16.811  1.00 72.06           N
ATOM   1279  CA  ARG B 162      22.784  -2.021  16.470  1.00 72.06           C
ATOM   1280  CB  ARG B 162      21.531  -1.135  16.345  1.00 72.06           C
ATOM   1281  CG  ARG B 162      21.057  -0.614  17.706  1.00 72.06           C
ATOM   1282  CD  ARG B 162      19.794   0.249  17.656  1.00 72.06           C
ATOM   1283  NE  ARG B 162      19.425   0.559  19.068  1.00 72.06           N
ATOM   1284  CZ  ARG B 162      18.290   1.264  19.349  1.00 72.06           C
ATOM   1285  NH1 ARG B 162      17.513   1.745  18.336  1.00 72.06           N
ATOM   1286  NH2 ARG B 162      17.922   1.476  20.646  1.00 72.06           N
ATOM   1287  C   ARG B 162      22.985  -2.772  15.186  1.00 72.06           C
ATOM   1288  O   ARG B 162      22.688  -3.962  15.108  1.00 72.06           O
ATOM   1289  N   VAL B 163      23.518  -2.107  14.144  1.00 93.02           N
ATOM   1290  CA  VAL B 163      23.720  -2.755  12.878  1.00 93.02           C
ATOM   1291  CB  VAL B 163      24.250  -1.823  11.825  1.00 93.02           C
ATOM   1292  CG1 VAL B 163      25.571  -1.210  12.316  1.00 93.02           C
ATOM   1293  CG2 VAL B 163      24.394  -2.608  10.510  1.00 93.02           C
ATOM   1294  C   VAL B 163      24.706  -3.876  13.029  1.00 93.02           C
ATOM   1295  O   VAL B 163      24.492  -4.977  12.523  1.00 93.02           O
ATOM   1296  N   LEU B 164      25.809  -3.631  13.758  1.00102.09           N
ATOM   1297  CA  LEU B 164      26.853  -4.608  13.898  1.00102.09           C
ATOM   1298  CB  LEU B 164      28.044  -4.066  14.717  1.00102.09           C
ATOM   1299  CG  LEU B 164      29.027  -3.161  13.935  1.00102.09           C
ATOM   1300  CD1 LEU B 164      30.081  -3.990  13.187  1.00102.09           C
ATOM   1301  CD2 LEU B 164      28.297  -2.224  12.961  1.00102.09           C
ATOM   1302  C   LEU B 164      26.331  -5.852  14.560  1.00102.09           C
ATOM   1303  O   LEU B 164      26.680  -6.959  14.153  1.00102.09           O
ATOM   1304  N   SER B 165      25.530  -5.697  15.632  1.00 66.07           N
ATOM   1305  CA  SER B 165      24.953  -6.777  16.391  1.00 66.07           C
ATOM   1306  CB  SER B 165      24.720  -6.401  17.865  1.00 66.07           C
ATOM   1307  OG  SER B 165      23.780  -5.342  17.958  1.00 66.07           O
ATOM   1308  C   SER B 165      23.636  -7.226  15.823  1.00 66.07           C
ATOM   1309  O   SER B 165      23.031  -8.160  16.346  1.00 66.07           O
ATOM   1310  N   LYS B 166      23.133  -6.573  14.758  1.00 81.62           N
ATOM   1311  CA  LYS B 166      21.853  -6.952  14.223  1.00 81.62           C
ATOM   1312  CB  LYS B 166      21.810  -8.412  13.729  1.00 81.62           C
ATOM   1313  CG  LYS B 166      20.498  -8.791  13.035  1.00 81.62           C
ATOM   1314  CD  LYS B 166      20.547 -10.137  12.305  1.00 81.62           C
ATOM   1315  CE  LYS B 166      20.408 -11.344  13.236  1.00 81.62           C
ATOM   1316  NZ  LYS B 166      20.436 -12.599  12.450  1.00 81.62           N
ATOM   1317  C   LYS B 166      20.798  -6.786  15.279  1.00 81.62           C
ATOM   1318  O   LYS B 166      19.952  -7.657  15.475  1.00 81.62           O
ATOM   1319  N   ASN B 167      20.836  -5.637  15.982  1.00 57.98           N
ATOM   1320  CA  ASN B 167      19.879  -5.261  16.988  1.00 57.98           C
ATOM   1321  CB  ASN B 167      18.434  -5.214  16.459  1.00 57.98           C
ATOM   1322  CG  ASN B 167      18.330  -4.039  15.492  1.00 57.98           C
ATOM   1323  OD1 ASN B 167      18.898  -2.973  15.725  1.00 57.98           O
ATOM   1324  ND2 ASN B 167      17.585  -4.238  14.372  1.00 57.98           N
ATOM   1325  C   ASN B 167      19.940  -6.204  18.147  1.00 57.98           C
ATOM   1326  O   ASN B 167      19.024  -6.245  18.968  1.00 57.98           O
ATOM   1327  N   SER B 168      21.035  -6.977  18.259  1.00 31.39           N
ATOM   1328  CA  SER B 168      21.199  -7.844  19.387  1.00 31.39           C
ATOM   1329  CB  SER B 168      22.420  -8.768  19.246  1.00 31.39           C
ATOM   1330  OG  SER B 168      22.537  -9.606  20.386  1.00 31.39           O
ATOM   1331  C   SER B 168      21.418  -6.972  20.583  1.00 31.39           C
ATOM   1332  O   SER B 168      20.879  -7.238  21.658  1.00 31.39           O
ATOM   1333  N   VAL B 169      22.225  -5.897  20.411  1.00 54.98           N
ATOM   1334  CA  VAL B 169      22.517  -4.984  21.486  1.00 54.98           C
ATOM   1335  CB  VAL B 169      23.984  -4.828  21.763  1.00 54.98           C
ATOM   1336  CG1 VAL B 169      24.155  -3.773  22.870  1.00 54.98           C
ATOM   1337  CG2 VAL B 169      24.574  -6.204  22.112  1.00 54.98           C
ATOM   1338  C   VAL B 169      22.004  -3.618  21.117  1.00 54.98           C
ATOM   1339  O   VAL B 169      22.353  -3.062  20.078  1.00 54.98           O
ATOM   1340  N   LYS B 170      21.071  -3.123  21.952  1.00208.86           N
ATOM   1341  CA  LYS B 170      20.312  -1.893  22.007  1.00208.86           C
ATOM   1342  CB  LYS B 170      18.889  -2.154  22.532  1.00208.86           C
ATOM   1343  CG  LYS B 170      18.877  -2.984  23.820  1.00208.86           C
ATOM   1344  CD  LYS B 170      17.487  -3.209  24.422  1.00208.86           C
ATOM   1345  CE  LYS B 170      17.146  -2.275  25.583  1.00208.86           C
ATOM   1346  NZ  LYS B 170      16.670  -0.974  25.065  1.00208.86           N
ATOM   1347  C   LYS B 170      20.893  -0.728  22.785  1.00208.86           C
ATOM   1348  O   LYS B 170      20.193   0.270  22.943  1.00208.86           O
ATOM   1349  N   ARG B 171      22.093  -0.830  23.389  1.00113.53           N
ATOM   1350  CA  ARG B 171      22.571   0.125  24.373  1.00113.53           C
ATOM   1351  CB  ARG B 171      24.071  -0.031  24.675  1.00113.53           C
ATOM   1352  CG  ARG B 171      24.459  -1.445  25.112  1.00113.53           C
ATOM   1353  CD  ARG B 171      23.981  -1.823  26.514  1.00113.53           C
ATOM   1354  NE  ARG B 171      24.339  -3.255  26.719  1.00113.53           N
ATOM   1355  CZ  ARG B 171      23.489  -4.231  26.286  1.00113.53           C
ATOM   1356  NH1 ARG B 171      22.308  -3.891  25.693  1.00113.53           N
ATOM   1357  NH2 ARG B 171      23.821  -5.546  26.442  1.00113.53           N
ATOM   1358  C   ARG B 171      22.341   1.572  24.031  1.00113.53           C
ATOM   1359  O   ARG B 171      22.428   1.998  22.881  1.00113.53           O
ATOM   1360  N   VAL B 172      21.993   2.364  25.076  1.00108.64           N
ATOM   1361  CA  VAL B 172      21.851   3.789  24.965  1.00108.64           C
ATOM   1362  CB  VAL B 172      20.562   4.312  25.545  1.00108.64           C
ATOM   1363  CG1 VAL B 172      19.404   3.801  24.670  1.00108.64           C
ATOM   1364  CG2 VAL B 172      20.437   3.860  27.011  1.00108.64           C
ATOM   1365  C   VAL B 172      23.013   4.360  25.724  1.00108.64           C
ATOM   1366  O   VAL B 172      23.160   4.133  26.924  1.00108.64           O
ATOM   1367  N   MET B 173      23.890   5.108  25.025  1.00111.55           N
ATOM   1368  CA  MET B 173      25.081   5.645  25.623  1.00111.55           C
ATOM   1369  CB  MET B 173      26.195   5.938  24.604  1.00111.55           C
ATOM   1370  CG  MET B 173      26.800   4.679  23.976  1.00111.55           C
ATOM   1371  SD  MET B 173      27.826   3.676  25.095  1.00111.55           S
ATOM   1372  CE  MET B 173      26.451   3.080  26.120  1.00111.55           C
ATOM   1373  C   MET B 173      24.750   6.921  26.341  1.00111.55           C
ATOM   1374  O   MET B 173      23.673   7.484  26.155  1.00111.55           O
ATOM   1375  N   SER B 174      25.688   7.409  27.190  1.00 70.61           N
ATOM   1376  CA  SER B 174      25.432   8.571  28.006  1.00 70.61           C
ATOM   1377  CB  SER B 174      25.902   8.374  29.456  1.00 70.61           C
ATOM   1378  OG  SER B 174      25.749   9.580  30.188  1.00 70.61           O
ATOM   1379  C   SER B 174      26.139   9.797  27.490  1.00 70.61           C
ATOM   1380  O   SER B 174      27.365   9.891  27.510  1.00 70.61           O
ATOM   1381  N   PRO B 175      25.377  10.759  27.027  1.00165.77           N
ATOM   1382  CA  PRO B 175      25.936  12.013  26.582  1.00165.77           C
ATOM   1383  CD  PRO B 175      24.102  10.478  26.391  1.00165.77           C
ATOM   1384  CB  PRO B 175      24.861  12.680  25.720  1.00165.77           C
ATOM   1385  CG  PRO B 175      23.581  11.864  25.984  1.00165.77           C
ATOM   1386  C   PRO B 175      26.421  12.852  27.726  1.00165.77           C
ATOM   1387  O   PRO B 175      27.308  13.683  27.532  1.00165.77           O
ATOM   1388  N   GLN B 176      25.844  12.660  28.924  1.00 60.14           N
ATOM   1389  CA  GLN B 176      26.177  13.452  30.074  1.00 60.14           C
ATOM   1390  CB  GLN B 176      25.238  13.183  31.262  1.00 60.14           C
ATOM   1391  CG  GLN B 176      25.534  14.057  32.481  1.00 60.14           C
ATOM   1392  CD  GLN B 176      25.337  15.513  32.081  1.00 60.14           C
ATOM   1393  OE1 GLN B 176      24.343  15.869  31.449  1.00 60.14           O
ATOM   1394  NE2 GLN B 176      26.311  16.382  32.463  1.00 60.14           N
ATOM   1395  C   GLN B 176      27.586  13.187  30.517  1.00 60.14           C
ATOM   1396  O   GLN B 176      28.305  14.110  30.898  1.00 60.14           O
ATOM   1397  N   ASP B 177      28.030  11.918  30.475  1.00 91.07           N
ATOM   1398  CA  ASP B 177      29.353  11.616  30.943  1.00 91.07           C
ATOM   1399  CB  ASP B 177      29.690  10.118  30.818  1.00 91.07           C
ATOM   1400  CG  ASP B 177      31.052   9.839  31.448  1.00 91.07           C
ATOM   1401  OD1 ASP B 177      32.052  10.468  31.014  1.00 91.07           O
ATOM   1402  OD2 ASP B 177      31.107   8.976  32.367  1.00 91.07           O
ATOM   1403  C   ASP B 177      30.316  12.395  30.103  1.00 91.07           C
ATOM   1404  O   ASP B 177      31.293  12.946  30.609  1.00 91.07           O
ATOM   1405  N   VAL B 178      30.061  12.466  28.782  1.00 52.02           N
ATOM   1406  CA  VAL B 178      30.927  13.210  27.910  1.00 52.02           C
ATOM   1407  CB  VAL B 178      30.506  13.134  26.467  1.00 52.02           C
ATOM   1408  CG1 VAL B 178      31.398  14.084  25.652  1.00 52.02           C
ATOM   1409  CG2 VAL B 178      30.571  11.670  25.996  1.00 52.02           C
ATOM   1410  C   VAL B 178      30.893  14.659  28.300  1.00 52.02           C
ATOM   1411  O   VAL B 178      31.939  15.296  28.420  1.00 52.02           O
ATOM   1412  N   VAL B 179      29.687  15.225  28.519  1.00141.93           N
ATOM   1413  CA  VAL B 179      29.625  16.627  28.852  1.00141.93           C
ATOM   1414  CB  VAL B 179      28.237  17.240  28.888  1.00141.93           C
ATOM   1415  CG1 VAL B 179      27.700  17.367  27.457  1.00141.93           C
ATOM   1416  CG2 VAL B 179      27.312  16.402  29.774  1.00141.93           C
ATOM   1417  C   VAL B 179      30.309  16.908  30.158  1.00141.93           C
ATOM   1418  O   VAL B 179      30.978  17.931  30.293  1.00141.93           O
ATOM   1419  N   SER B 180      30.119  16.050  31.178  1.00123.14           N
ATOM   1420  CA  SER B 180      30.720  16.307  32.461  1.00123.14           C
ATOM   1421  CB  SER B 180      29.996  15.555  33.592  1.00123.14           C
ATOM   1422  OG  SER B 180      29.977  14.162  33.321  1.00123.14           O
ATOM   1423  C   SER B 180      32.191  15.975  32.528  1.00123.14           C
ATOM   1424  O   SER B 180      32.970  16.742  33.092  1.00123.14           O
ATOM   1425  N   CYS B 181      32.572  14.760  32.074  1.00108.11           N
ATOM   1426  CA  CYS B 181      33.908  14.219  32.144  1.00108.11           C
ATOM   1427  CB  CYS B 181      33.869  12.695  32.267  1.00108.11           C
ATOM   1428  SG  CYS B 181      33.179  12.361  33.897  1.00108.11           S
ATOM   1429  C   CYS B 181      34.905  14.565  31.073  1.00108.11           C
ATOM   1430  O   CYS B 181      36.092  14.699  31.367  1.00108.11           O
ATOM   1431  N   SER B 182      34.479  14.698  29.803  1.00 80.80           N
ATOM   1432  CA  SER B 182      35.446  14.728  28.740  1.00 80.80           C
ATOM   1433  CB  SER B 182      34.841  14.363  27.375  1.00 80.80           C
ATOM   1434  OG  SER B 182      35.848  14.379  26.375  1.00 80.80           O
ATOM   1435  C   SER B 182      36.188  16.025  28.589  1.00 80.80           C
ATOM   1436  O   SER B 182      35.618  17.103  28.444  1.00 80.80           O
ATOM   1437  N   GLU B 183      37.531  15.900  28.612  1.00113.71           N
ATOM   1438  CA  GLU B 183      38.517  16.934  28.446  1.00113.71           C
ATOM   1439  CB  GLU B 183      39.913  16.447  28.871  1.00113.71           C
ATOM   1440  CG  GLU B 183      40.004  16.050  30.345  1.00113.71           C
ATOM   1441  CD  GLU B 183      40.549  17.224  31.146  1.00113.71           C
ATOM   1442  OE1 GLU B 183      40.860  18.276  30.528  1.00113.71           O
ATOM   1443  OE2 GLU B 183      40.671  17.082  32.391  1.00113.71           O
ATOM   1444  C   GLU B 183      38.615  17.316  26.994  1.00113.71           C
ATOM   1445  O   GLU B 183      39.146  18.373  26.649  1.00113.71           O
ATOM   1446  N   TYR B 184      38.200  16.388  26.112  1.00172.73           N
ATOM   1447  CA  TYR B 184      38.224  16.511  24.681  1.00172.73           C
ATOM   1448  CB  TYR B 184      38.014  15.196  23.913  1.00172.73           C
ATOM   1449  CG  TYR B 184      39.169  14.341  24.294  1.00172.73           C
ATOM   1450  CD1 TYR B 184      40.403  14.920  24.456  1.00172.73           C
ATOM   1451  CD2 TYR B 184      39.042  12.980  24.442  1.00172.73           C
ATOM   1452  CE1 TYR B 184      41.487  14.155  24.805  1.00172.73           C
ATOM   1453  CE2 TYR B 184      40.127  12.209  24.782  1.00172.73           C
ATOM   1454  CZ  TYR B 184      41.352  12.801  24.970  1.00172.73           C
ATOM   1455  OH  TYR B 184      42.480  12.035  25.326  1.00172.73           O
ATOM   1456  C   TYR B 184      37.210  17.506  24.210  1.00172.73           C
ATOM   1457  O   TYR B 184      37.210  17.853  23.032  1.00172.73           O
ATOM   1458  N   ALA B 185      36.223  17.855  25.060  1.00 76.75           N
ATOM   1459  CA  ALA B 185      35.190  18.782  24.689  1.00 76.75           C
ATOM   1460  CB  ALA B 185      33.847  18.087  24.410  1.00 76.75           C
ATOM   1461  C   ALA B 185      34.962  19.784  25.795  1.00 76.75           C
ATOM   1462  O   ALA B 185      35.556  19.721  26.869  1.00 76.75           O
ATOM   1463  N   GLN B 186      34.146  20.803  25.459  1.00183.30           N
ATOM   1464  CA  GLN B 186      33.695  21.957  26.193  1.00183.30           C
ATOM   1465  CB  GLN B 186      33.433  23.157  25.268  1.00183.30           C
ATOM   1466  CG  GLN B 186      34.739  23.805  24.785  1.00183.30           C
ATOM   1467  CD  GLN B 186      35.584  22.777  24.035  1.00183.30           C
ATOM   1468  OE1 GLN B 186      35.322  22.470  22.873  1.00183.30           O
ATOM   1469  NE2 GLN B 186      36.631  22.233  24.713  1.00183.30           N
ATOM   1470  C   GLN B 186      32.540  21.760  27.146  1.00183.30           C
ATOM   1471  O   GLN B 186      32.120  22.734  27.766  1.00183.30           O
ATOM   1472  N   GLY B 187      31.875  20.586  27.192  1.00 51.85           N
ATOM   1473  CA  GLY B 187      30.753  20.464  28.088  1.00 51.85           C
ATOM   1474  C   GLY B 187      29.567  21.029  27.368  1.00 51.85           C
ATOM   1475  O   GLY B 187      29.315  20.689  26.216  1.00 51.85           O
ATOM   1476  N   CYS B 188      28.783  21.879  28.055  1.00 78.52           N
ATOM   1477  CA  CYS B 188      27.619  22.523  27.520  1.00 78.52           C
ATOM   1478  CB  CYS B 188      26.742  23.132  28.613  1.00 78.52           C
ATOM   1479  SG  CYS B 188      26.086  21.797  29.651  1.00 78.52           S
ATOM   1480  C   CYS B 188      28.040  23.572  26.535  1.00 78.52           C
ATOM   1481  O   CYS B 188      27.216  24.124  25.806  1.00 78.52           O
ATOM   1482  N   ALA B 189      29.333  23.934  26.588  1.00 79.41           N
ATOM   1483  CA  ALA B 189      30.030  24.882  25.758  1.00 79.41           C
ATOM   1484  CB  ALA B 189      31.464  25.151  26.242  1.00 79.41           C
ATOM   1485  C   ALA B 189      30.134  24.408  24.331  1.00 79.41           C
ATOM   1486  O   ALA B 189      30.369  25.219  23.435  1.00 79.41           O
ATOM   1487  N   GLY B 190      30.106  23.080  24.082  1.00 45.85           N
ATOM   1488  CA  GLY B 190      30.203  22.605  22.719  1.00 45.85           C
ATOM   1489  C   GLY B 190      31.316  21.593  22.620  1.00 45.85           C
ATOM   1490  O   GLY B 190      31.997  21.318  23.607  1.00 45.85           O
ATOM   1491  N   GLY B 191      31.532  21.020  21.409  1.00 47.39           N
ATOM   1492  CA  GLY B 191      32.557  20.029  21.195  1.00 47.39           C
ATOM   1493  C   GLY B 191      32.438  19.513  19.784  1.00 47.39           C
ATOM   1494  O   GLY B 191      31.608  19.997  19.012  1.00 47.39           O
ATOM   1495  N   PHE B 192      33.282  18.515  19.412  1.00162.09           N
ATOM   1496  CA  PHE B 192      33.248  17.963  18.076  1.00162.09           C
ATOM   1497  CB  PHE B 192      34.475  18.325  17.217  1.00162.09           C
ATOM   1498  CG  PHE B 192      34.432  19.783  16.899  1.00162.09           C
ATOM   1499  CD1 PHE B 192      33.492  20.265  16.022  1.00162.09           C
ATOM   1500  CD2 PHE B 192      35.335  20.673  17.436  1.00162.09           C
ATOM   1501  CE1 PHE B 192      33.438  21.601  15.709  1.00162.09           C
ATOM   1502  CE2 PHE B 192      35.279  22.013  17.117  1.00162.09           C
ATOM   1503  CZ  PHE B 192      34.327  22.488  16.254  1.00162.09           C
ATOM   1504  C   PHE B 192      33.188  16.453  18.115  1.00162.09           C
ATOM   1505  O   PHE B 192      33.901  15.795  18.872  1.00162.09           O
ATOM   1506  N   PRO B 193      32.373  15.881  17.254  1.00155.46           N
ATOM   1507  CA  PRO B 193      32.195  14.448  17.194  1.00155.46           C
ATOM   1508  CD  PRO B 193      31.214  16.576  16.724  1.00155.46           C
ATOM   1509  CB  PRO B 193      31.004  14.201  16.260  1.00155.46           C
ATOM   1510  CG  PRO B 193      30.649  15.588  15.688  1.00155.46           C
ATOM   1511  C   PRO B 193      33.442  13.683  16.872  1.00155.46           C
ATOM   1512  O   PRO B 193      33.576  12.549  17.332  1.00155.46           O
ATOM   1513  N   TYR B 194      34.380  14.268  16.111  1.00 77.87           N
ATOM   1514  CA  TYR B 194      35.574  13.544  15.784  1.00 77.87           C
ATOM   1515  CB  TYR B 194      36.474  14.353  14.832  1.00 77.87           C
ATOM   1516  CG  TYR B 194      37.665  13.560  14.409  1.00 77.87           C
ATOM   1517  CD1 TYR B 194      38.758  13.457  15.232  1.00 77.87           C
ATOM   1518  CD2 TYR B 194      37.697  12.936  13.180  1.00 77.87           C
ATOM   1519  CE1 TYR B 194      39.868  12.745  14.839  1.00 77.87           C
ATOM   1520  CE2 TYR B 194      38.802  12.221  12.779  1.00 77.87           C
ATOM   1521  CZ  TYR B 194      39.892  12.127  13.611  1.00 77.87           C
ATOM   1522  OH  TYR B 194      41.033  11.401  13.208  1.00 77.87           O
ATOM   1523  C   TYR B 194      36.281  13.255  17.085  1.00 77.87           C
ATOM   1524  O   TYR B 194      36.816  12.165  17.284  1.00 77.87           O
ATOM   1525  N   LEU B 195      36.323  14.243  18.004  1.00104.85           N
ATOM   1526  CA  LEU B 195      36.949  14.081  19.289  1.00104.85           C
ATOM   1527  CB  LEU B 195      37.161  15.410  20.028  1.00104.85           C
ATOM   1528  CG  LEU B 195      38.249  16.291  19.390  1.00104.85           C
ATOM   1529  CD1 LEU B 195      38.427  17.606  20.163  1.00104.85           C
ATOM   1530  CD2 LEU B 195      39.568  15.510  19.234  1.00104.85           C
ATOM   1531  C   LEU B 195      36.166  13.190  20.214  1.00104.85           C
ATOM   1532  O   LEU B 195      36.749  12.606  21.125  1.00104.85           O
ATOM   1533  N   ILE B 196      34.819  13.235  20.170  1.00208.57           N
ATOM   1534  CA  ILE B 196      34.065  12.392  21.064  1.00208.57           C
ATOM   1535  CB  ILE B 196      32.846  13.090  21.593  1.00208.57           C
ATOM   1536  CG1 ILE B 196      32.429  12.424  22.901  1.00208.57           C
ATOM   1537  CG2 ILE B 196      31.751  13.143  20.526  1.00208.57           C
ATOM   1538  CD1 ILE B 196      33.483  12.630  23.986  1.00208.57           C
ATOM   1539  C   ILE B 196      33.723  11.012  20.552  1.00208.57           C
ATOM   1540  O   ILE B 196      34.037   9.998  21.176  1.00208.57           O
ATOM   1541  N   ALA B 197      33.071  10.933  19.372  1.00 66.29           N
ATOM   1542  CA  ALA B 197      32.678   9.656  18.858  1.00 66.29           C
ATOM   1543  CB  ALA B 197      31.910   9.756  17.527  1.00 66.29           C
ATOM   1544  C   ALA B 197      33.938   8.903  18.590  1.00 66.29           C
ATOM   1545  O   ALA B 197      33.981   7.684  18.757  1.00 66.29           O
ATOM   1546  N   GLY B 198      34.943   9.592  18.007  1.00 87.99           N
ATOM   1547  CA  GLY B 198      36.197   8.935  17.757  1.00 87.99           C
ATOM   1548  C   GLY B 198      37.203   8.863  18.888  1.00 87.99           C
ATOM   1549  O   GLY B 198      37.390   7.819  19.508  1.00 87.99           O
ATOM   1550  N   LYS B 199      37.819  10.020  19.241  1.00216.94           N
ATOM   1551  CA  LYS B 199      38.942  10.051  20.157  1.00216.94           C
ATOM   1552  CB  LYS B 199      39.550  11.457  20.321  1.00216.94           C
ATOM   1553  CG  LYS B 199      40.895  11.661  19.637  1.00216.94           C
ATOM   1554  CD  LYS B 199      42.000  10.838  20.296  1.00216.94           C
ATOM   1555  CE  LYS B 199      43.008  11.645  21.108  1.00216.94           C
ATOM   1556  NZ  LYS B 199      44.191  11.926  20.269  1.00216.94           N
ATOM   1557  C   LYS B 199      38.599   9.638  21.545  1.00216.94           C
ATOM   1558  O   LYS B 199      39.210   8.727  22.102  1.00216.94           O
ATOM   1559  N   TYR B 200      37.595  10.296  22.139  1.00 73.98           N
ATOM   1560  CA  TYR B 200      37.262  10.049  23.509  1.00 73.98           C
ATOM   1561  CB  TYR B 200      36.110  10.960  23.977  1.00 73.98           C
ATOM   1562  CG  TYR B 200      35.852  10.786  25.438  1.00 73.98           C
ATOM   1563  CD1 TYR B 200      36.684  11.364  26.367  1.00 73.98           C
ATOM   1564  CD2 TYR B 200      34.761  10.078  25.885  1.00 73.98           C
ATOM   1565  CE1 TYR B 200      36.445  11.220  27.712  1.00 73.98           C
ATOM   1566  CE2 TYR B 200      34.516   9.931  27.229  1.00 73.98           C
ATOM   1567  CZ  TYR B 200      35.361  10.502  28.148  1.00 73.98           C
ATOM   1568  OH  TYR B 200      35.111  10.352  29.529  1.00 73.98           O
ATOM   1569  C   TYR B 200      36.819   8.630  23.617  1.00 73.98           C
ATOM   1570  O   TYR B 200      37.171   7.924  24.560  1.00 73.98           O
ATOM   1571  N   GLY B 201      36.034   8.170  22.630  1.00 31.78           N
ATOM   1572  CA  GLY B 201      35.536   6.828  22.679  1.00 31.78           C
ATOM   1573  C   GLY B 201      36.682   5.858  22.698  1.00 31.78           C
ATOM   1574  O   GLY B 201      36.632   4.865  23.422  1.00 31.78           O
ATOM   1575  N   GLU B 202      37.726   6.083  21.872  1.00119.68           N
ATOM   1576  CA  GLU B 202      38.831   5.162  21.842  1.00119.68           C
ATOM   1577  CB  GLU B 202      39.872   5.461  20.746  1.00119.68           C
ATOM   1578  CG  GLU B 202      39.305   5.417  19.333  1.00119.68           C
ATOM   1579  CD  GLU B 202      40.417   5.137  18.325  1.00119.68           C
ATOM   1580  OE1 GLU B 202      41.598   5.471  18.599  1.00119.68           O
ATOM   1581  OE2 GLU B 202      40.073   4.575  17.247  1.00119.68           O
ATOM   1582  C   GLU B 202      39.622   5.205  23.116  1.00119.68           C
ATOM   1583  O   GLU B 202      39.911   4.166  23.709  1.00119.68           O
ATOM   1584  N   ASP B 203      40.062   6.406  23.543  1.00200.64           N
ATOM   1585  CA  ASP B 203      40.884   6.420  24.716  1.00200.64           C
ATOM   1586  CB  ASP B 203      42.047   7.441  24.710  1.00200.64           C
ATOM   1587  CG  ASP B 203      41.688   8.712  23.969  1.00200.64           C
ATOM   1588  OD1 ASP B 203      41.670   8.643  22.711  1.00200.64           O
ATOM   1589  OD2 ASP B 203      41.492   9.768  24.619  1.00200.64           O
ATOM   1590  C   ASP B 203      40.206   6.244  26.051  1.00200.64           C
ATOM   1591  O   ASP B 203      40.728   5.506  26.887  1.00200.64           O
ATOM   1592  N   PHE B 204      39.108   6.974  26.338  1.00114.11           N
ATOM   1593  CA  PHE B 204      38.385   6.815  27.577  1.00114.11           C
ATOM   1594  CB  PHE B 204      37.854   8.154  28.107  1.00114.11           C
ATOM   1595  CG  PHE B 204      39.079   8.877  28.542  1.00114.11           C
ATOM   1596  CD1 PHE B 204      39.799   9.648  27.660  1.00114.11           C
ATOM   1597  CD2 PHE B 204      39.522   8.761  29.839  1.00114.11           C
ATOM   1598  CE1 PHE B 204      40.936  10.307  28.068  1.00114.11           C
ATOM   1599  CE2 PHE B 204      40.657   9.414  30.254  1.00114.11           C
ATOM   1600  CZ  PHE B 204      41.366  10.189  29.368  1.00114.11           C
ATOM   1601  C   PHE B 204      37.272   5.806  27.562  1.00114.11           C
ATOM   1602  O   PHE B 204      37.068   5.079  28.534  1.00114.11           O
ATOM   1603  N   GLY B 205      36.486   5.760  26.467  1.00 39.33           N
ATOM   1604  CA  GLY B 205      35.359   4.866  26.395  1.00 39.33           C
ATOM   1605  C   GLY B 205      34.119   5.593  26.838  1.00 39.33           C
ATOM   1606  O   GLY B 205      34.196   6.637  27.487  1.00 39.33           O
ATOM   1607  N   LEU B 206      32.928   5.057  26.477  1.00114.64           N
ATOM   1608  CA  LEU B 206      31.714   5.671  26.933  1.00114.64           C
ATOM   1609  CB  LEU B 206      30.782   6.321  25.897  1.00114.64           C
ATOM   1610  CG  LEU B 206      31.336   7.667  25.399  1.00114.64           C
ATOM   1611  CD1 LEU B 206      32.312   7.491  24.228  1.00114.64           C
ATOM   1612  CD2 LEU B 206      30.229   8.706  25.193  1.00114.64           C
ATOM   1613  C   LEU B 206      30.915   4.713  27.752  1.00114.64           C
ATOM   1614  O   LEU B 206      31.065   3.498  27.647  1.00114.64           O
ATOM   1615  N   VAL B 207      30.045   5.270  28.620  1.00 65.93           N
ATOM   1616  CA  VAL B 207      29.249   4.479  29.515  1.00 65.93           C
ATOM   1617  CB  VAL B 207      29.385   4.917  30.946  1.00 65.93           C
ATOM   1618  CG1 VAL B 207      30.860   4.748  31.364  1.00 65.93           C
ATOM   1619  CG2 VAL B 207      28.865   6.359  31.078  1.00 65.93           C
ATOM   1620  C   VAL B 207      27.809   4.602  29.109  1.00 65.93           C
ATOM   1621  O   VAL B 207      27.442   5.460  28.309  1.00 65.93           O
ATOM   1622  N   GLU B 208      26.955   3.704  29.640  1.00 88.95           N
ATOM   1623  CA  GLU B 208      25.552   3.657  29.318  1.00 88.95           C
ATOM   1624  CB  GLU B 208      24.911   2.337  29.779  1.00 88.95           C
ATOM   1625  CG  GLU B 208      23.514   2.075  29.226  1.00 88.95           C
ATOM   1626  CD  GLU B 208      23.098   0.694  29.715  1.00 88.95           C
ATOM   1627  OE1 GLU B 208      23.892   0.077  30.475  1.00 88.95           O
ATOM   1628  OE2 GLU B 208      21.987   0.237  29.334  1.00 88.95           O
ATOM   1629  C   GLU B 208      24.857   4.800  29.996  1.00 88.95           C
ATOM   1630  O   GLU B 208      25.351   5.346  30.982  1.00 88.95           O
ATOM   1631  N   GLU B 209      23.678   5.209  29.477  1.00131.91           N
ATOM   1632  CA  GLU B 209      23.069   6.364  30.071  1.00131.91           C
ATOM   1633  CB  GLU B 209      21.992   7.104  29.256  1.00131.91           C
ATOM   1634  CG  GLU B 209      20.646   6.450  28.996  1.00131.91           C
ATOM   1635  CD  GLU B 209      19.911   7.542  28.234  1.00131.91           C
ATOM   1636  OE1 GLU B 209      20.623   8.413  27.664  1.00131.91           O
ATOM   1637  OE2 GLU B 209      18.653   7.544  28.223  1.00131.91           O
ATOM   1638  C   GLU B 209      22.636   6.105  31.481  1.00131.91           C
ATOM   1639  O   GLU B 209      22.632   7.020  32.303  1.00131.91           O
ATOM   1640  N   SER B 210      22.266   4.857  31.819  1.00 69.61           N
ATOM   1641  CA  SER B 210      21.842   4.589  33.165  1.00 69.61           C
ATOM   1642  CB  SER B 210      21.428   3.126  33.388  1.00 69.61           C
ATOM   1643  OG  SER B 210      21.028   2.940  34.738  1.00 69.61           O
ATOM   1644  C   SER B 210      22.974   4.878  34.109  1.00 69.61           C
ATOM   1645  O   SER B 210      22.747   5.255  35.258  1.00 69.61           O
ATOM   1646  N   CYS B 211      24.228   4.693  33.653  1.00 44.28           N
ATOM   1647  CA  CYS B 211      25.368   4.914  34.501  1.00 44.28           C
ATOM   1648  CB  CYS B 211      26.698   4.531  33.822  1.00 44.28           C
ATOM   1649  SG  CYS B 211      28.135   4.800  34.901  1.00 44.28           S
ATOM   1650  C   CYS B 211      25.449   6.363  34.876  1.00 44.28           C
ATOM   1651  O   CYS B 211      25.732   6.693  36.030  1.00 44.28           O
ATOM   1652  N   PHE B 212      25.235   7.270  33.899  1.00155.75           N
ATOM   1653  CA  PHE B 212      25.325   8.672  34.186  1.00155.75           C
ATOM   1654  CB  PHE B 212      26.616   9.253  33.570  1.00155.75           C
ATOM   1655  CG  PHE B 212      27.061  10.490  34.271  1.00155.75           C
ATOM   1656  CD1 PHE B 212      26.316  11.645  34.248  1.00155.75           C
ATOM   1657  CD2 PHE B 212      28.273  10.495  34.924  1.00155.75           C
ATOM   1658  CE1 PHE B 212      26.763  12.774  34.896  1.00155.75           C
ATOM   1659  CE2 PHE B 212      28.726  11.619  35.571  1.00155.75           C
ATOM   1660  CZ  PHE B 212      27.966  12.763  35.561  1.00155.75           C
ATOM   1661  C   PHE B 212      24.167   9.309  33.463  1.00155.75           C
ATOM   1662  O   PHE B 212      24.319   9.742  32.323  1.00155.75           O
ATOM   1663  N   PRO B 213      23.028   9.440  34.091  1.00156.51           N
ATOM   1664  CA  PRO B 213      21.828   9.960  33.481  1.00156.51           C
ATOM   1665  CD  PRO B 213      22.872   9.160  35.507  1.00156.51           C
ATOM   1666  CB  PRO B 213      20.746   9.852  34.557  1.00156.51           C
ATOM   1667  CG  PRO B 213      21.537   9.827  35.880  1.00156.51           C
ATOM   1668  C   PRO B 213      22.022  11.360  32.981  1.00156.51           C
ATOM   1669  O   PRO B 213      22.801  12.105  33.570  1.00156.51           O
ATOM   1670  N   TYR B 214      21.309  11.733  31.897  1.00 88.44           N
ATOM   1671  CA  TYR B 214      21.471  13.014  31.262  1.00 88.44           C
ATOM   1672  CB  TYR B 214      20.844  13.043  29.851  1.00 88.44           C
ATOM   1673  CG  TYR B 214      21.174  14.343  29.201  1.00 88.44           C
ATOM   1674  CD1 TYR B 214      22.474  14.642  28.859  1.00 88.44           C
ATOM   1675  CD2 TYR B 214      20.187  15.254  28.900  1.00 88.44           C
ATOM   1676  CE1 TYR B 214      22.790  15.835  28.251  1.00 88.44           C
ATOM   1677  CE2 TYR B 214      20.496  16.449  28.291  1.00 88.44           C
ATOM   1678  CZ  TYR B 214      21.799  16.744  27.967  1.00 88.44           C
ATOM   1679  OH  TYR B 214      22.116  17.971  27.343  1.00 88.44           O
ATOM   1680  C   TYR B 214      20.864  14.080  32.123  1.00 88.44           C
ATOM   1681  O   TYR B 214      19.760  13.925  32.645  1.00 88.44           O
ATOM   1682  N   ASN B 215      21.614  15.190  32.316  1.00 91.48           N
ATOM   1683  CA  ASN B 215      21.152  16.261  33.152  1.00 91.48           C
ATOM   1684  CB  ASN B 215      22.065  16.527  34.360  1.00 91.48           C
ATOM   1685  CG  ASN B 215      21.744  15.467  35.402  1.00 91.48           C
ATOM   1686  OD1 ASN B 215      20.584  15.109  35.598  1.00 91.48           O
ATOM   1687  ND2 ASN B 215      22.795  14.950  36.093  1.00 91.48           N
ATOM   1688  C   ASN B 215      21.056  17.531  32.363  1.00 91.48           C
ATOM   1689  O   ASN B 215      20.217  18.380  32.665  1.00 91.48           O
ATOM   1690  N   GLY B 216      21.897  17.697  31.322  1.00 42.44           N
ATOM   1691  CA  GLY B 216      21.826  18.891  30.527  1.00 42.44           C
ATOM   1692  C   GLY B 216      22.477  20.006  31.276  1.00 42.44           C
ATOM   1693  O   GLY B 216      22.059  21.156  31.164  1.00 42.44           O
ATOM   1694  N   LYS B 217      23.510  19.680  32.074  1.00158.23           N
ATOM   1695  CA  LYS B 217      24.224  20.647  32.858  1.00158.23           C
ATOM   1696  CB  LYS B 217      23.830  20.643  34.346  1.00158.23           C
ATOM   1697  CG  LYS B 217      22.707  21.588  34.765  1.00158.23           C
ATOM   1698  CD  LYS B 217      23.123  23.058  34.694  1.00158.23           C
ATOM   1699  CE  LYS B 217      22.383  23.948  35.694  1.00158.23           C
ATOM   1700  NZ  LYS B 217      22.946  23.748  37.051  1.00158.23           N
ATOM   1701  C   LYS B 217      25.676  20.281  32.880  1.00158.23           C
ATOM   1702  O   LYS B 217      26.081  19.179  32.526  1.00158.23           O
ATOM   1703  N   ASP B 218      26.474  21.252  33.348  1.00110.68           N
ATOM   1704  CA  ASP B 218      27.892  21.267  33.574  1.00110.68           C
ATOM   1705  CB  ASP B 218      28.452  22.684  33.782  1.00110.68           C
ATOM   1706  CG  ASP B 218      28.409  23.403  32.441  1.00110.68           C
ATOM   1707  OD1 ASP B 218      28.398  22.700  31.395  1.00110.68           O
ATOM   1708  OD2 ASP B 218      28.388  24.662  32.445  1.00110.68           O
ATOM   1709  C   ASP B 218      28.200  20.467  34.807  1.00110.68           C
ATOM   1710  O   ASP B 218      29.245  20.670  35.425  1.00110.68           O
ATOM   1711  N   GLU B 219      27.232  19.651  35.276  1.00 98.99           N
ATOM   1712  CA  GLU B 219      27.364  18.869  36.481  1.00 98.99           C
ATOM   1713  CB  GLU B 219      26.324  17.742  36.606  1.00 98.99           C
ATOM   1714  CG  GLU B 219      24.920  18.235  36.958  1.00 98.99           C
ATOM   1715  CD  GLU B 219      24.890  18.494  38.458  1.00 98.99           C
ATOM   1716  OE1 GLU B 219      25.905  18.170  39.131  1.00 98.99           O
ATOM   1717  OE2 GLU B 219      23.853  19.010  38.954  1.00 98.99           O
ATOM   1718  C   GLU B 219      28.716  18.231  36.551  1.00 98.99           C
ATOM   1719  O   GLU B 219      29.408  18.029  35.556  1.00 98.99           O
ATOM   1720  N   PRO B 220      29.114  17.975  37.769  1.00 82.01           N
ATOM   1721  CA  PRO B 220      30.397  17.386  38.037  1.00 82.01           C
ATOM   1722  CD  PRO B 220      28.653  18.781  38.884  1.00 82.01           C
ATOM   1723  CB  PRO B 220      30.676  17.627  39.524  1.00 82.01           C
ATOM   1724  CG  PRO B 220      29.348  18.153  40.099  1.00 82.01           C
ATOM   1725  C   PRO B 220      30.460  15.953  37.621  1.00 82.01           C
ATOM   1726  O   PRO B 220      29.419  15.311  37.492  1.00 82.01           O
ATOM   1727  N   CYS B 221      31.686  15.443  37.394  1.00 99.56           N
ATOM   1728  CA  CYS B 221      31.875  14.095  36.953  1.00 99.56           C
ATOM   1729  CB  CYS B 221      33.304  13.783  36.506  1.00 99.56           C
ATOM   1730  SG  CYS B 221      33.595  14.144  34.769  1.00 99.56           S
ATOM   1731  C   CYS B 221      31.664  13.156  38.077  1.00 99.56           C
ATOM   1732  O   CYS B 221      32.598  12.840  38.809  1.00 99.56           O
ATOM   1733  N   LYS B 222      30.428  12.668  38.247  1.00101.06           N
ATOM   1734  CA  LYS B 222      30.273  11.643  39.224  1.00101.06           C
ATOM   1735  CB  LYS B 222      29.777  12.118  40.601  1.00101.06           C
ATOM   1736  CG  LYS B 222      29.940  11.036  41.673  1.00101.06           C
ATOM   1737  CD  LYS B 222      29.828  11.544  43.111  1.00101.06           C
ATOM   1738  CE  LYS B 222      28.454  11.300  43.737  1.00101.06           C
ATOM   1739  NZ  LYS B 222      27.456  12.210  43.134  1.00101.06           N
ATOM   1740  C   LYS B 222      29.274  10.696  38.667  1.00101.06           C
ATOM   1741  O   LYS B 222      28.166  11.081  38.297  1.00101.06           O
ATOM   1742  N   GLU B 223      29.662   9.418  38.568  1.00 99.06           N
ATOM   1743  CA  GLU B 223      28.749   8.448  38.068  1.00 99.06           C
ATOM   1744  CB  GLU B 223      29.426   7.421  37.147  1.00 99.06           C
ATOM   1745  CG  GLU B 223      30.622   6.730  37.806  1.00 99.06           C
ATOM   1746  CD  GLU B 223      31.397   5.980  36.731  1.00 99.06           C
ATOM   1747  OE1 GLU B 223      32.282   6.612  36.092  1.00 99.06           O
ATOM   1748  OE2 GLU B 223      31.115   4.769  36.533  1.00 99.06           O
ATOM   1749  C   GLU B 223      28.218   7.769  39.268  1.00 99.06           C
ATOM   1750  O   GLU B 223      28.972   7.267  40.101  1.00 99.06           O
ATOM   1751  N   THR B 224      26.884   7.761  39.392  1.00 19.12           N
ATOM   1752  CA  THR B 224      26.314   7.134  40.533  1.00 19.12           C
ATOM   1753  CB  THR B 224      24.816   7.175  40.546  1.00 19.12           C
ATOM   1754  OG1 THR B 224      24.363   8.520  40.527  1.00 19.12           O
ATOM   1755  CG2 THR B 224      24.322   6.468  41.819  1.00 19.12           C
ATOM   1756  C   THR B 224      26.735   5.717  40.437  1.00 19.12           C
ATOM   1757  O   THR B 224      27.060   5.084  41.441  1.00 19.12           O
ATOM   1758  N   LYS B 225      26.756   5.181  39.203  1.00110.27           N
ATOM   1759  CA  LYS B 225      27.129   3.809  39.113  1.00110.27           C
ATOM   1760  CB  LYS B 225      26.611   3.101  37.851  1.00110.27           C
ATOM   1761  CG  LYS B 225      25.092   2.920  37.844  1.00110.27           C
ATOM   1762  CD  LYS B 225      24.572   2.096  39.024  1.00110.27           C
ATOM   1763  CE  LYS B 225      23.053   1.910  39.025  1.00110.27           C
ATOM   1764  NZ  LYS B 225      22.642   1.100  40.193  1.00110.27           N
ATOM   1765  C   LYS B 225      28.614   3.655  39.151  1.00110.27           C
ATOM   1766  O   LYS B 225      29.360   4.387  38.501  1.00110.27           O
ATOM   1767  N   SER B 226      29.084   2.696  39.967  1.00 78.50           N
ATOM   1768  CA  SER B 226      30.478   2.382  39.959  1.00 78.50           C
ATOM   1769  CB  SER B 226      31.039   1.960  41.328  1.00 78.50           C
ATOM   1770  OG  SER B 226      31.008   3.063  42.222  1.00 78.50           O
ATOM   1771  C   SER B 226      30.613   1.233  39.015  1.00 78.50           C
ATOM   1772  O   SER B 226      29.625   0.574  38.691  1.00 78.50           O
ATOM   1773  N   LYS B 227      31.844   0.978  38.538  1.00 79.35           N
ATOM   1774  CA  LYS B 227      32.114  -0.125  37.661  1.00 79.35           C
ATOM   1775  CB  LYS B 227      32.118  -1.495  38.360  1.00 79.35           C
ATOM   1776  CG  LYS B 227      33.306  -1.697  39.300  1.00 79.35           C
ATOM   1777  CD  LYS B 227      33.217  -2.986  40.116  1.00 79.35           C
ATOM   1778  CE  LYS B 227      33.292  -4.248  39.254  1.00 79.35           C
ATOM   1779  NZ  LYS B 227      33.218  -5.453  40.109  1.00 79.35           N
ATOM   1780  C   LYS B 227      31.133  -0.184  36.532  1.00 79.35           C
ATOM   1781  O   LYS B 227      30.427  -1.179  36.372  1.00 79.35           O
ATOM   1782  N   CYS B 228      31.052   0.881  35.713  1.00 32.44           N
ATOM   1783  CA  CYS B 228      30.160   0.833  34.589  1.00 32.44           C
ATOM   1784  CB  CYS B 228      29.561   2.204  34.216  1.00 32.44           C
ATOM   1785  SG  CYS B 228      28.601   2.939  35.574  1.00 32.44           S
ATOM   1786  C   CYS B 228      30.966   0.363  33.412  1.00 32.44           C
ATOM   1787  O   CYS B 228      32.138   0.711  33.277  1.00 32.44           O
ATOM   1788  N   ARG B 229      30.357  -0.460  32.532  1.00149.96           N
ATOM   1789  CA  ARG B 229      31.043  -0.952  31.366  1.00149.96           C
ATOM   1790  CB  ARG B 229      30.261  -2.032  30.594  1.00149.96           C
ATOM   1791  CG  ARG B 229      30.274  -3.411  31.256  1.00149.96           C
ATOM   1792  CD  ARG B 229      31.406  -4.313  30.754  1.00149.96           C
ATOM   1793  NE  ARG B 229      31.190  -4.528  29.294  1.00149.96           N
ATOM   1794  CZ  ARG B 229      32.161  -5.111  28.531  1.00149.96           C
ATOM   1795  NH1 ARG B 229      33.334  -5.511  29.104  1.00149.96           N
ATOM   1796  NH2 ARG B 229      31.960  -5.296  27.194  1.00149.96           N
ATOM   1797  C   ARG B 229      31.242   0.202  30.435  1.00149.96           C
ATOM   1798  O   ARG B 229      30.428   1.124  30.390  1.00149.96           O
ATOM   1799  N   ARG B 230      32.354   0.185  29.670  1.00132.36           N
ATOM   1800  CA  ARG B 230      32.637   1.283  28.786  1.00132.36           C
ATOM   1801  CB  ARG B 230      33.926   2.023  29.183  1.00132.36           C
ATOM   1802  CG  ARG B 230      33.877   2.568  30.613  1.00132.36           C
ATOM   1803  CD  ARG B 230      35.236   3.006  31.167  1.00132.36           C
ATOM   1804  NE  ARG B 230      35.497   4.398  30.706  1.00132.36           N
ATOM   1805  CZ  ARG B 230      35.036   5.463  31.428  1.00132.36           C
ATOM   1806  NH1 ARG B 230      34.273   5.257  32.541  1.00132.36           N
ATOM   1807  NH2 ARG B 230      35.351   6.733  31.042  1.00132.36           N
ATOM   1808  C   ARG B 230      32.836   0.747  27.397  1.00132.36           C
ATOM   1809  O   ARG B 230      33.575  -0.215  27.193  1.00132.36           O
ATOM   1810  N   HIS B 231      32.167   1.366  26.397  1.00 54.58           N
ATOM   1811  CA  HIS B 231      32.322   0.951  25.029  1.00 54.58           C
ATOM   1812  ND1 HIS B 231      30.296  -1.482  24.459  1.00 54.58           N
ATOM   1813  CG  HIS B 231      30.087  -0.146  24.713  1.00 54.58           C
ATOM   1814  CB  HIS B 231      31.005   0.941  24.237  1.00 54.58           C
ATOM   1815  NE2 HIS B 231      28.426  -1.348  25.654  1.00 54.58           N
ATOM   1816  CD2 HIS B 231      28.941  -0.080  25.444  1.00 54.58           C
ATOM   1817  CE1 HIS B 231      29.274  -2.156  25.045  1.00 54.58           C
ATOM   1818  C   HIS B 231      33.321   1.854  24.367  1.00 54.58           C
ATOM   1819  O   HIS B 231      33.342   3.058  24.616  1.00 54.58           O
ATOM   1820  N   SER B 232      34.190   1.281  23.501  1.00 77.69           N
ATOM   1821  CA  SER B 232      35.229   2.066  22.886  1.00 77.69           C
ATOM   1822  CB  SER B 232      36.656   1.620  23.258  1.00 77.69           C
ATOM   1823  OG  SER B 232      37.609   2.452  22.613  1.00 77.69           O
ATOM   1824  C   SER B 232      35.115   1.991  21.389  1.00 77.69           C
ATOM   1825  O   SER B 232      34.398   1.158  20.841  1.00 77.69           O
ATOM   1826  N   THR B 233      35.827   2.897  20.683  1.00 50.64           N
ATOM   1827  CA  THR B 233      35.788   2.920  19.247  1.00 50.64           C
ATOM   1828  CB  THR B 233      35.611   4.282  18.670  1.00 50.64           C
ATOM   1829  OG1 THR B 233      34.380   4.864  19.072  1.00 50.64           O
ATOM   1830  CG2 THR B 233      35.680   4.122  17.153  1.00 50.64           C
ATOM   1831  C   THR B 233      37.103   2.434  18.712  1.00 50.64           C
ATOM   1832  O   THR B 233      38.159   2.955  19.054  1.00 50.64           O
ATOM   1833  N   THR B 234      37.078   1.399  17.850  1.00 69.23           N
ATOM   1834  CA  THR B 234      38.296   0.893  17.272  1.00 69.23           C
ATOM   1835  CB  THR B 234      38.198  -0.449  16.602  1.00 69.23           C
ATOM   1836  OG1 THR B 234      37.183  -0.452  15.609  1.00 69.23           O
ATOM   1837  CG2 THR B 234      37.995  -1.537  17.663  1.00 69.23           C
ATOM   1838  C   THR B 234      38.867   1.840  16.255  1.00 69.23           C
ATOM   1839  O   THR B 234      40.076   1.811  16.029  1.00 69.23           O
ATOM   1840  N   ASN B 235      38.025   2.639  15.555  1.00 62.91           N
ATOM   1841  CA  ASN B 235      38.563   3.511  14.533  1.00 62.91           C
ATOM   1842  CB  ASN B 235      38.648   2.827  13.159  1.00 62.91           C
ATOM   1843  CG  ASN B 235      39.680   1.717  13.252  1.00 62.91           C
ATOM   1844  OD1 ASN B 235      40.853   1.918  12.945  1.00 62.91           O
ATOM   1845  ND2 ASN B 235      39.230   0.512  13.696  1.00 62.91           N
ATOM   1846  C   ASN B 235      37.686   4.728  14.342  1.00 62.91           C
ATOM   1847  O   ASN B 235      36.488   4.688  14.605  1.00 62.91           O
ATOM   1848  N   TYR B 236      38.285   5.861  13.891  1.00101.81           N
ATOM   1849  CA  TYR B 236      37.543   7.073  13.622  1.00101.81           C
ATOM   1850  CB  TYR B 236      37.378   7.974  14.862  1.00101.81           C
ATOM   1851  CG  TYR B 236      38.717   8.292  15.424  1.00101.81           C
ATOM   1852  CD1 TYR B 236      39.386   7.381  16.203  1.00101.81           C
ATOM   1853  CD2 TYR B 236      39.297   9.515  15.193  1.00101.81           C
ATOM   1854  CE1 TYR B 236      40.621   7.683  16.730  1.00101.81           C
ATOM   1855  CE2 TYR B 236      40.532   9.824  15.713  1.00101.81           C
ATOM   1856  CZ  TYR B 236      41.197   8.903  16.485  1.00101.81           C
ATOM   1857  OH  TYR B 236      42.465   9.211  17.022  1.00101.81           O
ATOM   1858  C   TYR B 236      38.232   7.832  12.515  1.00101.81           C
ATOM   1859  O   TYR B 236      39.451   7.748  12.369  1.00101.81           O
ATOM   1860  N   TYR B 237      37.459   8.605  11.709  1.00180.31           N
ATOM   1861  CA  TYR B 237      37.997   9.161  10.489  1.00180.31           C
ATOM   1862  CB  TYR B 237      37.734   8.016   9.481  1.00180.31           C
ATOM   1863  CG  TYR B 237      38.451   7.892   8.183  1.00180.31           C
ATOM   1864  CD1 TYR B 237      38.169   8.695   7.105  1.00180.31           C
ATOM   1865  CD2 TYR B 237      39.398   6.903   8.046  1.00180.31           C
ATOM   1866  CE1 TYR B 237      38.835   8.524   5.913  1.00180.31           C
ATOM   1867  CE2 TYR B 237      40.070   6.720   6.862  1.00180.31           C
ATOM   1868  CZ  TYR B 237      39.785   7.536   5.794  1.00180.31           C
ATOM   1869  OH  TYR B 237      40.466   7.359   4.571  1.00180.31           O
ATOM   1870  C   TYR B 237      37.081  10.296  10.057  1.00180.31           C
ATOM   1871  O   TYR B 237      35.875  10.232  10.284  1.00180.31           O
ATOM   1872  N   TYR B 238      37.600  11.356   9.394  1.00 98.61           N
ATOM   1873  CA  TYR B 238      36.707  12.317   8.775  1.00 98.61           C
ATOM   1874  CB  TYR B 238      37.314  13.700   8.464  1.00 98.61           C
ATOM   1875  CG  TYR B 238      37.481  14.523   9.694  1.00 98.61           C
ATOM   1876  CD1 TYR B 238      36.396  15.172  10.239  1.00 98.61           C
ATOM   1877  CD2 TYR B 238      38.717  14.671  10.282  1.00 98.61           C
ATOM   1878  CE1 TYR B 238      36.533  15.945  11.366  1.00 98.61           C
ATOM   1879  CE2 TYR B 238      38.857  15.446  11.409  1.00 98.61           C
ATOM   1880  CZ  TYR B 238      37.767  16.081  11.952  1.00 98.61           C
ATOM   1881  OH  TYR B 238      37.918  16.875  13.109  1.00 98.61           O
ATOM   1882  C   TYR B 238      36.440  11.731   7.430  1.00 98.61           C
ATOM   1883  O   TYR B 238      37.374  11.287   6.774  1.00 98.61           O
ATOM   1884  N   VAL B 239      35.180  11.689   6.957  1.00 63.30           N
ATOM   1885  CA  VAL B 239      34.996  11.078   5.672  1.00 63.30           C
ATOM   1886  CB  VAL B 239      33.555  10.910   5.265  1.00 63.30           C
ATOM   1887  CG1 VAL B 239      32.851  10.067   6.336  1.00 63.30           C
ATOM   1888  CG2 VAL B 239      32.911  12.283   5.045  1.00 63.30           C
ATOM   1889  C   VAL B 239      35.731  11.917   4.673  1.00 63.30           C
ATOM   1890  O   VAL B 239      35.668  13.147   4.702  1.00 63.30           O
ATOM   1891  N   GLY B 240      36.465  11.244   3.761  1.00 44.74           N
ATOM   1892  CA  GLY B 240      37.294  11.925   2.813  1.00 44.74           C
ATOM   1893  C   GLY B 240      38.716  11.751   3.265  1.00 44.74           C
ATOM   1894  O   GLY B 240      39.648  12.032   2.515  1.00 44.74           O
ATOM   1895  N   GLY B 241      38.922  11.310   4.519  1.00 46.69           N
ATOM   1896  CA  GLY B 241      40.240  11.019   5.009  1.00 46.69           C
ATOM   1897  C   GLY B 241      40.727  12.078   5.955  1.00 46.69           C
ATOM   1898  O   GLY B 241      41.473  11.769   6.884  1.00 46.69           O
ATOM   1899  N   PHE B 242      40.350  13.354   5.744  1.00 95.14           N
ATOM   1900  CA  PHE B 242      40.759  14.388   6.657  1.00 95.14           C
ATOM   1901  CB  PHE B 242      42.210  14.887   6.458  1.00 95.14           C
ATOM   1902  CG  PHE B 242      42.433  15.335   5.056  1.00 95.14           C
ATOM   1903  CD1 PHE B 242      42.786  14.423   4.090  1.00 95.14           C
ATOM   1904  CD2 PHE B 242      42.308  16.662   4.707  1.00 95.14           C
ATOM   1905  CE1 PHE B 242      42.998  14.826   2.795  1.00 95.14           C
ATOM   1906  CE2 PHE B 242      42.522  17.068   3.412  1.00 95.14           C
ATOM   1907  CZ  PHE B 242      42.867  16.149   2.450  1.00 95.14           C
ATOM   1908  C   PHE B 242      39.790  15.516   6.513  1.00 95.14           C
ATOM   1909  O   PHE B 242      38.897  15.463   5.670  1.00 95.14           O
ATOM   1910  N   TYR B 243      39.912  16.568   7.344  1.00 85.63           N
ATOM   1911  CA  TYR B 243      38.914  17.594   7.257  1.00 85.63           C
ATOM   1912  CB  TYR B 243      38.911  18.564   8.449  1.00 85.63           C
ATOM   1913  CG  TYR B 243      37.700  19.431   8.355  1.00 85.63           C
ATOM   1914  CD1 TYR B 243      37.694  20.591   7.612  1.00 85.63           C
ATOM   1915  CD2 TYR B 243      36.556  19.067   9.025  1.00 85.63           C
ATOM   1916  CE1 TYR B 243      36.562  21.374   7.543  1.00 85.63           C
ATOM   1917  CE2 TYR B 243      35.424  19.843   8.961  1.00 85.63           C
ATOM   1918  CZ  TYR B 243      35.426  20.998   8.219  1.00 85.63           C
ATOM   1919  OH  TYR B 243      34.263  21.794   8.155  1.00 85.63           O
ATOM   1920  C   TYR B 243      39.165  18.388   6.016  1.00 85.63           C
ATOM   1921  O   TYR B 243      40.244  18.956   5.843  1.00 85.63           O
ATOM   1922  N   GLY B 244      38.125  18.486   5.152  1.00 64.59           N
ATOM   1923  CA  GLY B 244      38.193  19.208   3.908  1.00 64.59           C
ATOM   1924  C   GLY B 244      37.943  18.286   2.745  1.00 64.59           C
ATOM   1925  O   GLY B 244      37.668  18.743   1.639  1.00 64.59           O
ATOM   1926  N   ALA B 245      38.130  16.972   2.966  1.00 99.60           N
ATOM   1927  CA  ALA B 245      37.953  15.854   2.073  1.00 99.60           C
ATOM   1928  CB  ALA B 245      38.681  14.602   2.565  1.00 99.60           C
ATOM   1929  C   ALA B 245      36.515  15.478   1.808  1.00 99.60           C
ATOM   1930  O   ALA B 245      36.243  14.701   0.901  1.00 99.60           O
ATOM   1931  N   CYS B 246      35.563  15.888   2.661  1.00131.22           N
ATOM   1932  CA  CYS B 246      34.196  15.417   2.574  1.00131.22           C
ATOM   1933  CB  CYS B 246      33.274  15.959   3.682  1.00131.22           C
ATOM   1934  SG  CYS B 246      33.607  15.264   5.322  1.00131.22           S
ATOM   1935  C   CYS B 246      33.497  15.787   1.296  1.00131.22           C
ATOM   1936  O   CYS B 246      33.754  16.825   0.690  1.00131.22           O
ATOM   1937  N   ASN B 247      32.581  14.892   0.852  1.00 90.79           N
ATOM   1938  CA  ASN B 247      31.728  15.162  -0.274  1.00 90.79           C
ATOM   1939  CB  ASN B 247      32.418  14.984  -1.640  1.00 90.79           C
ATOM   1940  CG  ASN B 247      32.929  13.560  -1.770  1.00 90.79           C
ATOM   1941  OD1 ASN B 247      32.149  12.615  -1.813  1.00 90.79           O
ATOM   1942  ND2 ASN B 247      34.276  13.399  -1.858  1.00 90.79           N
ATOM   1943  C   ASN B 247      30.513  14.277  -0.178  1.00 90.79           C
ATOM   1944  O   ASN B 247      30.457  13.362   0.643  1.00 90.79           O
ATOM   1945  N   GLU B 248      29.495  14.546  -1.025  1.00164.88           N
ATOM   1946  CA  GLU B 248      28.227  13.857  -1.037  1.00164.88           C
ATOM   1947  CB  GLU B 248      27.376  14.252  -2.250  1.00164.88           C
ATOM   1948  CG  GLU B 248      26.601  15.542  -2.138  1.00164.88           C
ATOM   1949  CD  GLU B 248      25.219  15.097  -1.755  1.00164.88           C
ATOM   1950  OE1 GLU B 248      24.416  14.730  -2.652  1.00164.88           O
ATOM   1951  OE2 GLU B 248      24.957  15.120  -0.527  1.00164.88           O
ATOM   1952  C   GLU B 248      28.412  12.409  -1.315  1.00164.88           C
ATOM   1953  O   GLU B 248      27.883  11.553  -0.606  1.00164.88           O
ATOM   1954  N   TYR B 249      29.163  12.099  -2.385  1.00157.89           N
ATOM   1955  CA  TYR B 249      29.241  10.724  -2.761  1.00157.89           C
ATOM   1956  CB  TYR B 249      29.698  10.440  -4.199  1.00157.89           C
ATOM   1957  CG  TYR B 249      28.395  10.526  -4.928  1.00157.89           C
ATOM   1958  CD1 TYR B 249      27.625   9.393  -5.072  1.00157.89           C
ATOM   1959  CD2 TYR B 249      27.918  11.713  -5.432  1.00157.89           C
ATOM   1960  CE1 TYR B 249      26.408   9.436  -5.716  1.00157.89           C
ATOM   1961  CE2 TYR B 249      26.702  11.764  -6.077  1.00157.89           C
ATOM   1962  CZ  TYR B 249      25.945  10.627  -6.222  1.00157.89           C
ATOM   1963  OH  TYR B 249      24.698  10.685  -6.881  1.00157.89           O
ATOM   1964  C   TYR B 249      29.898   9.889  -1.719  1.00157.89           C
ATOM   1965  O   TYR B 249      29.473   8.768  -1.449  1.00157.89           O
ATOM   1966  N   LEU B 250      30.944  10.418  -1.085  1.00114.04           N
ATOM   1967  CA  LEU B 250      31.632   9.706  -0.058  1.00114.04           C
ATOM   1968  CB  LEU B 250      32.882  10.486   0.354  1.00114.04           C
ATOM   1969  CG  LEU B 250      33.854   9.711   1.239  1.00114.04           C
ATOM   1970  CD1 LEU B 250      35.146  10.516   1.378  1.00114.04           C
ATOM   1971  CD2 LEU B 250      33.244   9.337   2.599  1.00114.04           C
ATOM   1972  C   LEU B 250      30.706   9.512   1.114  1.00114.04           C
ATOM   1973  O   LEU B 250      30.725   8.470   1.770  1.00114.04           O
ATOM   1974  N   MET B 251      29.861  10.516   1.418  1.00102.91           N
ATOM   1975  CA  MET B 251      29.009  10.393   2.569  1.00102.91           C
ATOM   1976  CB  MET B 251      28.262  11.690   2.928  1.00102.91           C
ATOM   1977  CG  MET B 251      29.214  12.801   3.387  1.00102.91           C
ATOM   1978  SD  MET B 251      28.437  14.181   4.277  1.00102.91           S
ATOM   1979  CE  MET B 251      27.241  14.591   2.979  1.00102.91           C
ATOM   1980  C   MET B 251      28.026   9.277   2.383  1.00102.91           C
ATOM   1981  O   MET B 251      27.783   8.495   3.301  1.00102.91           O
ATOM   1982  N   MET B 252      27.436   9.160   1.184  1.00148.27           N
ATOM   1983  CA  MET B 252      26.466   8.130   0.953  1.00148.27           C
ATOM   1984  CB  MET B 252      25.664   8.382  -0.339  1.00148.27           C
ATOM   1985  CG  MET B 252      26.515   8.684  -1.571  1.00148.27           C
ATOM   1986  SD  MET B 252      25.725   9.856  -2.717  1.00148.27           S
ATOM   1987  CE  MET B 252      24.165   8.961  -2.921  1.00148.27           C
ATOM   1988  C   MET B 252      27.117   6.780   0.992  1.00148.27           C
ATOM   1989  O   MET B 252      26.500   5.806   1.422  1.00148.27           O
ATOM   1990  N   ARG B 253      28.377   6.673   0.531  1.00142.01           N
ATOM   1991  CA  ARG B 253      29.050   5.405   0.561  1.00142.01           C
ATOM   1992  CB  ARG B 253      30.462   5.468  -0.045  1.00142.01           C
ATOM   1993  CG  ARG B 253      30.993   4.110  -0.512  1.00142.01           C
ATOM   1994  CD  ARG B 253      30.647   2.943   0.416  1.00142.01           C
ATOM   1995  NE  ARG B 253      31.233   1.713  -0.187  1.00142.01           N
ATOM   1996  CZ  ARG B 253      32.507   1.335   0.125  1.00142.01           C
ATOM   1997  NH1 ARG B 253      33.232   2.058   1.027  1.00142.01           N
ATOM   1998  NH2 ARG B 253      33.056   0.232  -0.463  1.00142.01           N
ATOM   1999  C   ARG B 253      29.206   4.991   1.998  1.00142.01           C
ATOM   2000  O   ARG B 253      28.910   3.852   2.358  1.00142.01           O
ATOM   2001  N   GLU B 254      29.658   5.917   2.873  1.00113.68           N
ATOM   2002  CA  GLU B 254      29.844   5.569   4.259  1.00113.68           C
ATOM   2003  CB  GLU B 254      30.430   6.678   5.150  1.00113.68           C
ATOM   2004  CG  GLU B 254      31.952   6.663   5.241  1.00113.68           C
ATOM   2005  CD  GLU B 254      32.330   5.478   6.127  1.00113.68           C
ATOM   2006  OE1 GLU B 254      31.789   5.380   7.260  1.00113.68           O
ATOM   2007  OE2 GLU B 254      33.161   4.647   5.672  1.00113.68           O
ATOM   2008  C   GLU B 254      28.547   5.199   4.893  1.00113.68           C
ATOM   2009  O   GLU B 254      28.477   4.234   5.653  1.00113.68           O
ATOM   2010  N   LEU B 255      27.479   5.953   4.591  1.00 58.79           N
ATOM   2011  CA  LEU B 255      26.240   5.731   5.276  1.00 58.79           C
ATOM   2012  CB  LEU B 255      25.151   6.719   4.824  1.00 58.79           C
ATOM   2013  CG  LEU B 255      23.807   6.547   5.553  1.00 58.79           C
ATOM   2014  CD1 LEU B 255      23.946   6.857   7.051  1.00 58.79           C
ATOM   2015  CD2 LEU B 255      22.701   7.376   4.878  1.00 58.79           C
ATOM   2016  C   LEU B 255      25.730   4.341   5.035  1.00 58.79           C
ATOM   2017  O   LEU B 255      25.445   3.609   5.982  1.00 58.79           O
ATOM   2018  N   VAL B 256      25.612   3.926   3.762  1.00111.64           N
ATOM   2019  CA  VAL B 256      25.068   2.629   3.476  1.00111.64           C
ATOM   2020  CB  VAL B 256      24.676   2.479   2.031  1.00111.64           C
ATOM   2021  CG1 VAL B 256      25.846   2.915   1.137  1.00111.64           C
ATOM   2022  CG2 VAL B 256      24.217   1.029   1.800  1.00111.64           C
ATOM   2023  C   VAL B 256      26.002   1.527   3.877  1.00111.64           C
ATOM   2024  O   VAL B 256      25.563   0.479   4.352  1.00111.64           O
ATOM   2025  N   LYS B 257      27.316   1.702   3.643  1.00167.38           N
ATOM   2026  CA  LYS B 257      28.252   0.668   3.977  1.00167.38           C
ATOM   2027  CB  LYS B 257      29.637   0.827   3.333  1.00167.38           C
ATOM   2028  CG  LYS B 257      30.555  -0.341   3.702  1.00167.38           C
ATOM   2029  CD  LYS B 257      30.070  -1.685   3.149  1.00167.38           C
ATOM   2030  CE  LYS B 257      30.694  -2.902   3.835  1.00167.38           C
ATOM   2031  NZ  LYS B 257      32.157  -2.917   3.624  1.00167.38           N
ATOM   2032  C   LYS B 257      28.474   0.539   5.455  1.00167.38           C
ATOM   2033  O   LYS B 257      28.618  -0.578   5.947  1.00167.38           O
ATOM   2034  N   ASN B 258      28.528   1.662   6.210  1.00112.29           N
ATOM   2035  CA  ASN B 258      28.932   1.523   7.587  1.00112.29           C
ATOM   2036  CB  ASN B 258      30.289   2.191   7.864  1.00112.29           C
ATOM   2037  CG  ASN B 258      31.361   1.253   7.323  1.00112.29           C
ATOM   2038  OD1 ASN B 258      31.534   0.140   7.818  1.00112.29           O
ATOM   2039  ND2 ASN B 258      32.097   1.705   6.273  1.00112.29           N
ATOM   2040  C   ASN B 258      27.943   2.043   8.601  1.00112.29           C
ATOM   2041  O   ASN B 258      28.108   1.765   9.789  1.00112.29           O
ATOM   2042  N   GLY B 259      26.884   2.780   8.206  1.00 51.50           N
ATOM   2043  CA  GLY B 259      25.937   3.205   9.208  1.00 51.50           C
ATOM   2044  C   GLY B 259      25.859   4.704   9.296  1.00 51.50           C
ATOM   2045  O   GLY B 259      26.589   5.428   8.621  1.00 51.50           O
ATOM   2046  N   PRO B 260      24.973   5.182  10.151  1.00 80.41           N
ATOM   2047  CA  PRO B 260      24.763   6.597  10.310  1.00 80.41           C
ATOM   2048  CD  PRO B 260      23.815   4.407  10.566  1.00 80.41           C
ATOM   2049  CB  PRO B 260      23.561   6.729  11.242  1.00 80.41           C
ATOM   2050  CG  PRO B 260      22.755   5.444  10.984  1.00 80.41           C
ATOM   2051  C   PRO B 260      26.020   7.228  10.807  1.00 80.41           C
ATOM   2052  O   PRO B 260      26.780   6.565  11.509  1.00 80.41           O
ATOM   2053  N   ILE B 261      26.270   8.497  10.429  1.00104.12           N
ATOM   2054  CA  ILE B 261      27.488   9.160  10.798  1.00104.12           C
ATOM   2055  CB  ILE B 261      28.423   9.341   9.642  1.00104.12           C
ATOM   2056  CG1 ILE B 261      27.778  10.263   8.596  1.00104.12           C
ATOM   2057  CG2 ILE B 261      28.791   7.949   9.100  1.00104.12           C
ATOM   2058  CD1 ILE B 261      28.752  10.742   7.524  1.00104.12           C
ATOM   2059  C   ILE B 261      27.132  10.530  11.276  1.00104.12           C
ATOM   2060  O   ILE B 261      26.051  11.028  10.979  1.00104.12           O
ATOM   2061  N   SER B 262      28.027  11.161  12.064  1.00 84.43           N
ATOM   2062  CA  SER B 262      27.783  12.482  12.576  1.00 84.43           C
ATOM   2063  CB  SER B 262      28.639  12.812  13.812  1.00 84.43           C
ATOM   2064  OG  SER B 262      28.335  11.913  14.870  1.00 84.43           O
ATOM   2065  C   SER B 262      28.104  13.491  11.509  1.00 84.43           C
ATOM   2066  O   SER B 262      29.065  13.334  10.754  1.00 84.43           O
ATOM   2067  N   ILE B 263      27.288  14.566  11.427  1.00164.76           N
ATOM   2068  CA  ILE B 263      27.505  15.626  10.472  1.00164.76           C
ATOM   2069  CB  ILE B 263      26.538  15.625   9.314  1.00164.76           C
ATOM   2070  CG1 ILE B 263      26.523  14.269   8.613  1.00164.76           C
ATOM   2071  CG2 ILE B 263      26.914  16.754   8.352  1.00164.76           C
ATOM   2072  CD1 ILE B 263      25.754  13.244   9.424  1.00164.76           C
ATOM   2073  C   ILE B 263      27.250  16.912  11.208  1.00164.76           C
ATOM   2074  O   ILE B 263      26.630  16.905  12.271  1.00164.76           O
ATOM   2075  N   SER B 264      27.764  18.049  10.687  1.00 89.85           N
ATOM   2076  CA  SER B 264      27.479  19.332  11.268  1.00 89.85           C
ATOM   2077  CB  SER B 264      28.691  19.995  11.945  1.00 89.85           C
ATOM   2078  OG  SER B 264      29.107  19.229  13.066  1.00 89.85           O
ATOM   2079  C   SER B 264      27.054  20.248  10.158  1.00 89.85           C
ATOM   2080  O   SER B 264      27.421  20.049   9.000  1.00 89.85           O
ATOM   2081  N   PHE B 265      26.233  21.271  10.486  1.00180.08           N
ATOM   2082  CA  PHE B 265      25.797  22.218   9.496  1.00180.08           C
ATOM   2083  CB  PHE B 265      24.564  21.757   8.687  1.00180.08           C
ATOM   2084  CG  PHE B 265      23.351  21.687   9.557  1.00180.08           C
ATOM   2085  CD1 PHE B 265      23.114  20.593  10.357  1.00180.08           C
ATOM   2086  CD2 PHE B 265      22.445  22.723   9.574  1.00180.08           C
ATOM   2087  CE1 PHE B 265      21.994  20.532  11.155  1.00180.08           C
ATOM   2088  CE2 PHE B 265      21.322  22.668  10.368  1.00180.08           C
ATOM   2089  CZ  PHE B 265      21.093  21.570  11.161  1.00180.08           C
ATOM   2090  C   PHE B 265      25.475  23.503  10.193  1.00180.08           C
ATOM   2091  O   PHE B 265      25.485  23.575  11.420  1.00180.08           O
ATOM   2092  N   GLU B 266      25.209  24.576   9.419  1.00123.31           N
ATOM   2093  CA  GLU B 266      24.902  25.833  10.046  1.00123.31           C
ATOM   2094  CB  GLU B 266      25.455  27.063   9.305  1.00123.31           C
ATOM   2095  CG  GLU B 266      25.100  28.399   9.970  1.00123.31           C
ATOM   2096  CD  GLU B 266      25.893  28.562  11.262  1.00123.31           C
ATOM   2097  OE1 GLU B 266      26.645  27.622  11.633  1.00123.31           O
ATOM   2098  OE2 GLU B 266      25.752  29.641  11.897  1.00123.31           O
ATOM   2099  C   GLU B 266      23.419  25.982  10.147  1.00123.31           C
ATOM   2100  O   GLU B 266      22.699  25.966   9.149  1.00123.31           O
ATOM   2101  N   VAL B 267      22.930  26.121  11.394  1.00 69.49           N
ATOM   2102  CA  VAL B 267      21.532  26.298  11.643  1.00 69.49           C
ATOM   2103  CB  VAL B 267      21.127  25.901  13.034  1.00 69.49           C
ATOM   2104  CG1 VAL B 267      19.667  26.322  13.259  1.00 69.49           C
ATOM   2105  CG2 VAL B 267      21.360  24.389  13.200  1.00 69.49           C
ATOM   2106  C   VAL B 267      21.219  27.747  11.473  1.00 69.49           C
ATOM   2107  O   VAL B 267      21.977  28.616  11.901  1.00 69.49           O
ATOM   2108  N   TYR B 268      20.067  28.033  10.840  1.00 65.09           N
ATOM   2109  CA  TYR B 268      19.639  29.380  10.604  1.00 65.09           C
ATOM   2110  CB  TYR B 268      19.481  29.745   9.117  1.00 65.09           C
ATOM   2111  CG  TYR B 268      20.833  29.839   8.498  1.00 65.09           C
ATOM   2112  CD1 TYR B 268      21.585  30.979   8.660  1.00 65.09           C
ATOM   2113  CD2 TYR B 268      21.344  28.805   7.748  1.00 65.09           C
ATOM   2114  CE1 TYR B 268      22.832  31.087   8.092  1.00 65.09           C
ATOM   2115  CE2 TYR B 268      22.591  28.907   7.176  1.00 65.09           C
ATOM   2116  CZ  TYR B 268      23.337  30.048   7.349  1.00 65.09           C
ATOM   2117  OH  TYR B 268      24.616  30.155   6.765  1.00 65.09           O
ATOM   2118  C   TYR B 268      18.286  29.511  11.223  1.00 65.09           C
ATOM   2119  O   TYR B 268      17.640  28.515  11.541  1.00 65.09           O
ATOM   2120  N   GLY B 269      17.825  30.763  11.405  1.00 25.05           N
ATOM   2121  CA  GLY B 269      16.586  31.040  12.072  1.00 25.05           C
ATOM   2122  C   GLY B 269      15.453  30.383  11.347  1.00 25.05           C
ATOM   2123  O   GLY B 269      14.526  29.875  11.975  1.00 25.05           O
ATOM   2124  N   ASP B 270      15.488  30.371  10.002  1.00 54.67           N
ATOM   2125  CA  ASP B 270      14.397  29.803   9.267  1.00 54.67           C
ATOM   2126  CB  ASP B 270      14.509  29.962   7.735  1.00 54.67           C
ATOM   2127  CG  ASP B 270      15.721  29.216   7.194  1.00 54.67           C
ATOM   2128  OD1 ASP B 270      16.673  28.958   7.977  1.00 54.67           O
ATOM   2129  OD2 ASP B 270      15.711  28.900   5.975  1.00 54.67           O
ATOM   2130  C   ASP B 270      14.302  28.350   9.609  1.00 54.67           C
ATOM   2131  O   ASP B 270      13.221  27.768   9.579  1.00 54.67           O
ATOM   2132  N   PHE B 271      15.448  27.731   9.938  1.00122.47           N
ATOM   2133  CA  PHE B 271      15.541  26.340  10.276  1.00122.47           C
ATOM   2134  CB  PHE B 271      17.007  25.889  10.447  1.00122.47           C
ATOM   2135  CG  PHE B 271      17.067  24.411  10.653  1.00122.47           C
ATOM   2136  CD1 PHE B 271      17.079  23.555   9.575  1.00122.47           C
ATOM   2137  CD2 PHE B 271      17.112  23.877  11.921  1.00122.47           C
ATOM   2138  CE1 PHE B 271      17.137  22.192   9.756  1.00122.47           C
ATOM   2139  CE2 PHE B 271      17.171  22.516  12.107  1.00122.47           C
ATOM   2140  CZ  PHE B 271      17.183  21.669  11.025  1.00122.47           C
ATOM   2141  C   PHE B 271      14.796  26.103  11.558  1.00122.47           C
ATOM   2142  O   PHE B 271      14.176  25.057  11.743  1.00122.47           O
ATOM   2143  N   LYS B 272      14.820  27.084  12.480  1.00 50.14           N
ATOM   2144  CA  LYS B 272      14.213  26.911  13.772  1.00 50.14           C
ATOM   2145  CB  LYS B 272      14.243  28.200  14.609  1.00 50.14           C
ATOM   2146  CG  LYS B 272      15.649  28.723  14.905  1.00 50.14           C
ATOM   2147  CD  LYS B 272      15.655  30.167  15.411  1.00 50.14           C
ATOM   2148  CE  LYS B 272      17.051  30.712  15.715  1.00 50.14           C
ATOM   2149  NZ  LYS B 272      16.954  32.110  16.192  1.00 50.14           N
ATOM   2150  C   LYS B 272      12.760  26.560  13.599  1.00 50.14           C
ATOM   2151  O   LYS B 272      12.235  25.685  14.285  1.00 50.14           O
ATOM   2152  N   HIS B 273      12.087  27.246  12.662  1.00118.23           N
ATOM   2153  CA  HIS B 273      10.682  27.154  12.362  1.00118.23           C
ATOM   2154  ND1 HIS B 273      10.192  30.301  12.929  0.00118.23           N
ATOM   2155  CG  HIS B 273      10.681  29.625  11.834  0.00118.23           C
ATOM   2156  CB  HIS B 273      10.225  28.265  11.404  1.00118.23           C
ATOM   2157  NE2 HIS B 273      11.734  31.614  12.008  0.00118.23           N
ATOM   2158  CD2 HIS B 273      11.622  30.441  11.284  0.00118.23           C
ATOM   2159  CE1 HIS B 273      10.856  31.483  12.987  0.00118.23           C
ATOM   2160  C   HIS B 273      10.326  25.863  11.687  1.00118.23           C
ATOM   2161  O   HIS B 273       9.153  25.510  11.644  1.00118.23           O
ATOM   2162  N   TYR B 274      11.300  25.162  11.082  1.00117.41           N
ATOM   2163  CA  TYR B 274      11.074  24.005  10.248  1.00117.41           C
ATOM   2164  CB  TYR B 274      12.397  23.249  10.000  1.00117.41           C
ATOM   2165  CG  TYR B 274      12.167  21.898   9.411  1.00117.41           C
ATOM   2166  CD1 TYR B 274      11.907  20.822  10.230  1.00117.41           C
ATOM   2167  CD2 TYR B 274      12.232  21.696   8.051  1.00117.41           C
ATOM   2168  CE1 TYR B 274      11.705  19.567   9.706  1.00117.41           C
ATOM   2169  CE2 TYR B 274      12.030  20.442   7.520  1.00117.41           C
ATOM   2170  CZ  TYR B 274      11.766  19.375   8.347  1.00117.41           C
ATOM   2171  OH  TYR B 274      11.560  18.089   7.803  1.00117.41           O
ATOM   2172  C   TYR B 274      10.066  23.050  10.822  1.00117.41           C
ATOM   2173  O   TYR B 274      10.232  22.541  11.929  1.00117.41           O
ATOM   2174  N   LYS B 275       8.916  22.899  10.116  1.00120.16           N
ATOM   2175  CA  LYS B 275       7.902  21.915  10.401  1.00120.16           C
ATOM   2176  CB  LYS B 275       6.492  22.365   9.982  1.00120.16           C
ATOM   2177  CG  LYS B 275       5.949  23.547  10.787  1.00120.16           C
ATOM   2178  CD  LYS B 275       6.658  24.869  10.490  1.00120.16           C
ATOM   2179  CE  LYS B 275       6.100  26.050  11.285  1.00120.16           C
ATOM   2180  NZ  LYS B 275       6.790  27.298  10.891  0.00120.16           N
ATOM   2181  C   LYS B 275       8.147  20.603   9.710  1.00120.16           C
ATOM   2182  O   LYS B 275       8.104  19.542  10.332  1.00120.16           O
ATOM   2183  N   GLY B 276       8.419  20.652   8.383  1.00 35.73           N
ATOM   2184  CA  GLY B 276       8.543  19.445   7.609  1.00 35.73           C
ATOM   2185  C   GLY B 276       8.953  19.799   6.209  1.00 35.73           C
ATOM   2186  O   GLY B 276       9.072  20.971   5.857  1.00 35.73           O
ATOM   2187  N   GLY B 277       9.160  18.770   5.358  1.00 24.30           N
ATOM   2188  CA  GLY B 277       9.558  19.005   3.997  1.00 24.30           C
ATOM   2189  C   GLY B 277      11.051  18.934   3.886  1.00 24.30           C
ATOM   2190  O   GLY B 277      11.738  18.433   4.775  1.00 24.30           O
ATOM   2191  N   ILE B 278      11.585  19.426   2.747  1.00109.98           N
ATOM   2192  CA  ILE B 278      12.999  19.379   2.494  1.00109.98           C
ATOM   2193  CB  ILE B 278      13.311  19.014   1.072  1.00109.98           C
ATOM   2194  CG1 ILE B 278      12.667  17.667   0.691  1.00109.98           C
ATOM   2195  CG2 ILE B 278      14.839  19.036   0.907  1.00109.98           C
ATOM   2196  CD1 ILE B 278      13.185  16.473   1.486  1.00109.98           C
ATOM   2197  C   ILE B 278      13.517  20.772   2.700  1.00109.98           C
ATOM   2198  O   ILE B 278      13.251  21.667   1.901  1.00109.98           O
ATOM   2199  N   TYR B 279      14.310  20.966   3.772  1.00184.15           N
ATOM   2200  CA  TYR B 279      14.831  22.238   4.196  1.00184.15           C
ATOM   2201  CB  TYR B 279      15.426  22.184   5.614  1.00184.15           C
ATOM   2202  CG  TYR B 279      16.120  23.468   5.914  1.00184.15           C
ATOM   2203  CD1 TYR B 279      15.434  24.525   6.465  1.00184.15           C
ATOM   2204  CD2 TYR B 279      17.460  23.613   5.638  1.00184.15           C
ATOM   2205  CE1 TYR B 279      16.079  25.707   6.744  1.00184.15           C
ATOM   2206  CE2 TYR B 279      18.111  24.791   5.916  1.00184.15           C
ATOM   2207  CZ  TYR B 279      17.419  25.840   6.471  1.00184.15           C
ATOM   2208  OH  TYR B 279      18.081  27.051   6.760  1.00184.15           O
ATOM   2209  C   TYR B 279      15.887  22.752   3.262  1.00184.15           C
ATOM   2210  O   TYR B 279      16.690  21.987   2.726  1.00184.15           O
ATOM   2211  N   GLN B 280      15.873  24.088   3.028  1.00 89.26           N
ATOM   2212  CA  GLN B 280      16.831  24.700   2.149  1.00 89.26           C
ATOM   2213  CB  GLN B 280      16.373  24.657   0.681  1.00 89.26           C
ATOM   2214  CG  GLN B 280      17.345  25.297  -0.310  1.00 89.26           C
ATOM   2215  CD  GLN B 280      16.688  25.253  -1.684  1.00 89.26           C
ATOM   2216  OE1 GLN B 280      15.525  24.876  -1.818  1.00 89.26           O
ATOM   2217  NE2 GLN B 280      17.451  25.650  -2.737  1.00 89.26           N
ATOM   2218  C   GLN B 280      17.002  26.162   2.487  1.00 89.26           C
ATOM   2219  O   GLN B 280      16.121  26.795   3.064  1.00 89.26           O
ATOM   2220  N   HIS B 281      18.199  26.700   2.146  1.00233.70           N
ATOM   2221  CA  HIS B 281      18.592  28.094   2.125  1.00233.70           C
ATOM   2222  ND1 HIS B 281      16.154  30.156   2.935  0.00233.70           N
ATOM   2223  CG  HIS B 281      16.342  29.304   1.870  0.00233.70           C
ATOM   2224  CB  HIS B 281      17.683  29.001   1.268  1.00233.70           C
ATOM   2225  NE2 HIS B 281      14.138  29.431   2.339  0.00233.70           N
ATOM   2226  CD2 HIS B 281      15.100  28.871   1.517  0.00233.70           C
ATOM   2227  CE1 HIS B 281      14.818  30.196   3.174  0.00233.70           C
ATOM   2228  C   HIS B 281      18.805  28.771   3.445  1.00233.70           C
ATOM   2229  O   HIS B 281      18.527  28.226   4.511  1.00233.70           O
ATOM   2230  N   THR B 282      19.433  29.976   3.333  1.00125.61           N
ATOM   2231  CA  THR B 282      19.708  30.984   4.330  1.00125.61           C
ATOM   2232  CB  THR B 282      19.234  30.615   5.728  1.00125.61           C
ATOM   2233  OG1 THR B 282      17.833  30.382   5.701  1.00125.61           O
ATOM   2234  CG2 THR B 282      19.469  31.766   6.726  1.00125.61           C
ATOM   2235  C   THR B 282      21.190  31.291   4.246  1.00125.61           C
ATOM   2236  O   THR B 282      21.891  30.769   3.381  1.00125.61           O
ATOM   2237  N   GLY B 283      21.687  32.222   5.086  1.00 56.02           N
ATOM   2238  CA  GLY B 283      23.085  32.507   5.260  1.00 56.02           C
ATOM   2239  C   GLY B 283      23.758  32.992   4.021  1.00 56.02           C
ATOM   2240  O   GLY B 283      23.256  33.829   3.272  1.00 56.02           O
ATOM   2241  N   LEU B 284      24.991  32.487   3.851  1.00 95.80           N
ATOM   2242  CA  LEU B 284      25.864  32.839   2.783  1.00 95.80           C
ATOM   2243  CB  LEU B 284      26.138  34.352   2.718  1.00 95.80           C
ATOM   2244  CG  LEU B 284      27.077  34.780   1.575  0.00 95.80           C
ATOM   2245  CD1 LEU B 284      26.456  34.500   0.198  0.00 95.80           C
ATOM   2246  CD2 LEU B 284      27.521  36.244   1.742  0.00 95.80           C
ATOM   2247  C   LEU B 284      27.143  32.157   3.128  1.00 95.80           C
ATOM   2248  O   LEU B 284      27.354  30.985   2.823  1.00 95.80           O
ATOM   2249  N   GLY B 285      28.041  32.906   3.789  1.00 23.32           N
ATOM   2250  CA  GLY B 285      29.284  32.345   4.212  1.00 23.32           C
ATOM   2251  C   GLY B 285      29.431  32.651   5.696  1.00 23.32           C
ATOM   2252  O   GLY B 285      30.591  32.668   6.186  1.00 23.32           O
ATOM   2253  OXT GLY B 285      28.384  32.876   6.359  1.00 23.32           O
TER    2254      GLY B 285
ATOM   2255  N   ASP C 286      42.959  26.976  -3.526  1.00129.38           N
ATOM   2256  CA  ASP C 286      43.775  28.188  -3.759  1.00129.38           C
ATOM   2257  CB  ASP C 286      42.963  29.450  -3.434  1.00129.38           C
ATOM   2258  CG  ASP C 286      42.043  29.732  -4.610  0.00129.38           C
ATOM   2259  OD1 ASP C 286      42.557  30.250  -5.644  0.00129.38           O
ATOM   2260  OD2 ASP C 286      40.830  29.426  -4.506  0.00129.38           O
ATOM   2261  C   ASP C 286      44.886  28.077  -2.803  1.00129.38           C
ATOM   2262  O   ASP C 286      46.014  27.745  -3.137  1.00129.38           O
ATOM   2263  N   SER C 287      44.635  28.410  -1.552  1.00160.21           N
ATOM   2264  CA  SER C 287      45.494  27.698  -0.693  1.00160.21           C
ATOM   2265  CB  SER C 287      46.137  28.556   0.413  1.00160.21           C
ATOM   2266  OG  SER C 287      45.145  29.104   1.270  1.00160.21           O
ATOM   2267  C   SER C 287      44.483  26.824  -0.066  1.00160.21           C
ATOM   2268  O   SER C 287      43.479  27.330   0.421  1.00160.21           O
ATOM   2269  N   TYR C 288      44.690  25.498  -0.105  1.00188.23           N
ATOM   2270  CA  TYR C 288      43.717  24.586   0.412  1.00188.23           C
ATOM   2271  CB  TYR C 288      44.236  23.142   0.302  1.00188.23           C
ATOM   2272  CG  TYR C 288      43.150  22.150   0.525  1.00188.23           C
ATOM   2273  CD1 TYR C 288      42.054  22.121  -0.301  1.00188.23           C
ATOM   2274  CD2 TYR C 288      43.192  21.273   1.582  1.00188.23           C
ATOM   2275  CE1 TYR C 288      41.048  21.201  -0.126  1.00188.23           C
ATOM   2276  CE2 TYR C 288      42.193  20.348   1.776  1.00188.23           C
ATOM   2277  CZ  TYR C 288      41.127  20.307   0.913  1.00188.23           C
ATOM   2278  OH  TYR C 288      40.108  19.355   1.102  1.00188.23           O
ATOM   2279  C   TYR C 288      43.481  25.003   1.825  1.00188.23           C
ATOM   2280  O   TYR C 288      44.415  25.110   2.617  1.00188.23           O
ATOM   2281  N   ASN C 289      42.208  25.339   2.129  1.00150.61           N
ATOM   2282  CA  ASN C 289      41.873  25.834   3.425  1.00150.61           C
ATOM   2283  CB  ASN C 289      41.835  27.361   3.417  1.00150.61           C
ATOM   2284  CG  ASN C 289      42.001  27.876   4.825  1.00150.61           C
ATOM   2285  OD1 ASN C 289      41.557  27.264   5.794  1.00150.61           O
ATOM   2286  ND2 ASN C 289      42.681  29.046   4.933  1.00150.61           N
ATOM   2287  C   ASN C 289      40.479  25.397   3.722  1.00150.61           C
ATOM   2288  O   ASN C 289      39.557  26.197   3.578  1.00150.61           O
ATOM   2289  N   PRO C 290      40.280  24.184   4.158  1.00191.41           N
ATOM   2290  CA  PRO C 290      38.942  23.739   4.441  1.00191.41           C
ATOM   2291  CD  PRO C 290      41.139  23.085   3.750  1.00191.41           C
ATOM   2292  CB  PRO C 290      39.022  22.224   4.589  1.00191.41           C
ATOM   2293  CG  PRO C 290      40.235  21.840   3.726  1.00191.41           C
ATOM   2294  C   PRO C 290      38.385  24.409   5.653  1.00191.41           C
ATOM   2295  O   PRO C 290      39.024  24.370   6.706  1.00191.41           O
ATOM   2296  N   TRP C 291      37.172  24.981   5.538  1.00165.42           N
ATOM   2297  CA  TRP C 291      36.619  25.664   6.661  1.00165.42           C
ATOM   2298  CB  TRP C 291      37.572  26.820   7.011  1.00165.42           C
ATOM   2299  CG  TRP C 291      37.176  27.898   7.983  1.00165.42           C
ATOM   2300  CD2 TRP C 291      37.345  29.289   7.658  1.00165.42           C
ATOM   2301  CD1 TRP C 291      36.740  27.847   9.276  1.00165.42           C
ATOM   2302  NE1 TRP C 291      36.611  29.121   9.774  1.00165.42           N
ATOM   2303  CE2 TRP C 291      36.993  30.018   8.790  1.00165.42           C
ATOM   2304  CE3 TRP C 291      37.767  29.907   6.508  1.00165.42           C
ATOM   2305  CZ2 TRP C 291      37.047  31.391   8.800  1.00165.42           C
ATOM   2306  CZ3 TRP C 291      37.827  31.278   6.524  1.00165.42           C
ATOM   2307  CH2 TRP C 291      37.474  32.003   7.641  1.00165.42           C
ATOM   2308  C   TRP C 291      35.271  26.147   6.235  1.00165.42           C
ATOM   2309  O   TRP C 291      35.163  26.992   5.348  1.00165.42           O
ATOM   2310  N   GLN C 292      34.208  25.598   6.861  1.00100.45           N
ATOM   2311  CA  GLN C 292      32.860  25.977   6.558  1.00100.45           C
ATOM   2312  CB  GLN C 292      32.085  24.861   5.837  1.00100.45           C
ATOM   2313  CG  GLN C 292      32.676  24.480   4.475  1.00100.45           C
ATOM   2314  CD  GLN C 292      31.877  25.157   3.369  1.00100.45           C
ATOM   2315  OE1 GLN C 292      32.412  25.947   2.595  1.00100.45           O
ATOM   2316  NE2 GLN C 292      30.560  24.834   3.289  1.00100.45           N
ATOM   2317  C   GLN C 292      32.212  26.178   7.889  1.00100.45           C
ATOM   2318  O   GLN C 292      32.294  25.312   8.759  1.00100.45           O
ATOM   2319  N   ILE C 293      31.523  27.319   8.077  1.00113.05           N
ATOM   2320  CA  ILE C 293      30.960  27.608   9.367  1.00113.05           C
ATOM   2321  CB  ILE C 293      30.375  28.986   9.478  1.00113.05           C
ATOM   2322  CG1 ILE C 293      29.197  29.143   8.505  1.00113.05           C
ATOM   2323  CG2 ILE C 293      31.502  30.014   9.280  1.00113.05           C
ATOM   2324  CD1 ILE C 293      28.374  30.405   8.757  1.00113.05           C
ATOM   2325  C   ILE C 293      29.845  26.653   9.653  1.00113.05           C
ATOM   2326  O   ILE C 293      28.976  26.422   8.814  1.00113.05           O
ATOM   2327  N   THR C 294      29.862  26.067  10.869  1.00 70.30           N
ATOM   2328  CA  THR C 294      28.850  25.153  11.313  1.00 70.30           C
ATOM   2329  CB  THR C 294      29.320  23.728  11.339  1.00 70.30           C
ATOM   2330  OG1 THR C 294      30.428  23.595  12.215  1.00 70.30           O
ATOM   2331  CG2 THR C 294      29.727  23.319   9.911  1.00 70.30           C
ATOM   2332  C   THR C 294      28.464  25.560  12.702  1.00 70.30           C
ATOM   2333  O   THR C 294      29.119  26.398  13.322  1.00 70.30           O
ATOM   2334  N   ASN C 295      27.364  24.986  13.226  1.00213.75           N
ATOM   2335  CA  ASN C 295      26.873  25.455  14.485  1.00213.75           C
ATOM   2336  CB  ASN C 295      25.882  26.590  14.176  1.00213.75           C
ATOM   2337  CG  ASN C 295      25.056  26.978  15.374  1.00213.75           C
ATOM   2338  OD1 ASN C 295      24.224  26.201  15.831  1.00213.75           O
ATOM   2339  ND2 ASN C 295      25.244  28.230  15.868  1.00213.75           N
ATOM   2340  C   ASN C 295      26.164  24.346  15.204  1.00213.75           C
ATOM   2341  O   ASN C 295      25.942  24.438  16.410  1.00213.75           O
ATOM   2342  N   HIS C 296      25.801  23.255  14.499  1.00 99.88           N
ATOM   2343  CA  HIS C 296      25.026  22.240  15.157  1.00 99.88           C
ATOM   2344  ND1 HIS C 296      21.692  20.750  15.109  1.00 99.88           N
ATOM   2345  CG  HIS C 296      22.602  21.589  15.712  1.00 99.88           C
ATOM   2346  CB  HIS C 296      23.521  22.493  14.953  1.00 99.88           C
ATOM   2347  NE2 HIS C 296      21.452  20.478  17.303  1.00 99.88           N
ATOM   2348  CD2 HIS C 296      22.444  21.410  17.052  1.00 99.88           C
ATOM   2349  CE1 HIS C 296      21.032  20.112  16.106  1.00 99.88           C
ATOM   2350  C   HIS C 296      25.393  20.888  14.611  1.00 99.88           C
ATOM   2351  O   HIS C 296      25.492  20.700  13.400  1.00 99.88           O
ATOM   2352  N   ALA C 297      25.593  19.897  15.508  1.00 48.62           N
ATOM   2353  CA  ALA C 297      25.981  18.573  15.093  1.00 48.62           C
ATOM   2354  CB  ALA C 297      27.080  17.956  15.976  1.00 48.62           C
ATOM   2355  C   ALA C 297      24.787  17.667  15.181  1.00 48.62           C
ATOM   2356  O   ALA C 297      24.044  17.711  16.162  1.00 48.62           O
ATOM   2357  N   VAL C 298      24.591  16.795  14.160  1.00 68.20           N
ATOM   2358  CA  VAL C 298      23.462  15.895  14.115  1.00 68.20           C
ATOM   2359  CB  VAL C 298      22.293  16.431  13.335  1.00 68.20           C
ATOM   2360  CG1 VAL C 298      21.724  17.646  14.088  1.00 68.20           C
ATOM   2361  CG2 VAL C 298      22.758  16.758  11.907  1.00 68.20           C
ATOM   2362  C   VAL C 298      23.869  14.572  13.505  1.00 68.20           C
ATOM   2363  O   VAL C 298      25.045  14.354  13.211  1.00 68.20           O
ATOM   2364  N   LEU C 299      22.895  13.637  13.337  1.00143.68           N
ATOM   2365  CA  LEU C 299      23.195  12.306  12.857  1.00143.68           C
ATOM   2366  CB  LEU C 299      22.699  11.228  13.842  1.00143.68           C
ATOM   2367  CG  LEU C 299      23.379   9.850  13.713  1.00143.68           C
ATOM   2368  CD1 LEU C 299      22.533   8.742  14.357  1.00143.68           C
ATOM   2369  CD2 LEU C 299      23.856   9.552  12.288  1.00143.68           C
ATOM   2370  C   LEU C 299      22.494  12.054  11.531  1.00143.68           C
ATOM   2371  O   LEU C 299      21.270  12.138  11.433  1.00143.68           O
ATOM   2372  N   LEU C 300      23.265  11.689  10.476  1.00 87.57           N
ATOM   2373  CA  LEU C 300      22.715  11.418   9.165  1.00 87.57           C
ATOM   2374  CB  LEU C 300      23.738  11.613   8.036  1.00 87.57           C
ATOM   2375  CG  LEU C 300      23.189  11.334   6.630  1.00 87.57           C
ATOM   2376  CD1 LEU C 300      22.116  12.364   6.239  1.00 87.57           C
ATOM   2377  CD2 LEU C 300      24.327  11.226   5.603  1.00 87.57           C
ATOM   2378  C   LEU C 300      22.296   9.970   9.141  1.00 87.57           C
ATOM   2379  O   LEU C 300      23.088   9.081   9.444  1.00 87.57           O
ATOM   2380  N   VAL C 301      20.978   9.726   8.962  1.00122.56           N
ATOM   2381  CA  VAL C 301      20.360   8.427   8.878  1.00122.56           C
ATOM   2382  CB  VAL C 301      19.079   8.376   9.657  1.00122.56           C
ATOM   2383  CG1 VAL C 301      19.425   8.619  11.137  1.00122.56           C
ATOM   2384  CG2 VAL C 301      18.094   9.404   9.077  1.00122.56           C
ATOM   2385  C   VAL C 301      20.097   7.872   7.496  1.00122.56           C
ATOM   2386  O   VAL C 301      19.936   6.658   7.360  1.00122.56           O
ATOM   2387  N   GLY C 302      19.933   8.719   6.451  1.00 49.01           N
ATOM   2388  CA  GLY C 302      19.560   8.162   5.167  1.00 49.01           C
ATOM   2389  C   GLY C 302      19.471   9.233   4.110  1.00 49.01           C
ATOM   2390  O   GLY C 302      19.819  10.388   4.343  1.00 49.01           O
ATOM   2391  N   TYR C 303      19.046   8.847   2.880  1.00 75.46           N
ATOM   2392  CA  TYR C 303      18.893   9.790   1.799  1.00 75.46           C
ATOM   2393  CB  TYR C 303      20.186  10.031   0.991  1.00 75.46           C
ATOM   2394  CG  TYR C 303      20.724   8.725   0.511  1.00 75.46           C
ATOM   2395  CD1 TYR C 303      20.201   8.105  -0.600  1.00 75.46           C
ATOM   2396  CD2 TYR C 303      21.772   8.125   1.174  1.00 75.46           C
ATOM   2397  CE1 TYR C 303      20.713   6.902  -1.031  1.00 75.46           C
ATOM   2398  CE2 TYR C 303      22.287   6.923   0.750  1.00 75.46           C
ATOM   2399  CZ  TYR C 303      21.755   6.308  -0.356  1.00 75.46           C
ATOM   2400  OH  TYR C 303      22.278   5.074  -0.797  1.00 75.46           O
ATOM   2401  C   TYR C 303      17.809   9.340   0.860  1.00 75.46           C
ATOM   2402  O   TYR C 303      17.406   8.178   0.863  1.00 75.46           O
ATOM   2403  N   GLY C 304      17.303  10.269   0.016  1.00 25.52           N
ATOM   2404  CA  GLY C 304      16.253   9.917  -0.903  1.00 25.52           C
ATOM   2405  C   GLY C 304      16.097  11.016  -1.907  1.00 25.52           C
ATOM   2406  O   GLY C 304      16.885  11.959  -1.938  1.00 25.52           O
ATOM   2407  N   THR C 305      15.080  10.888  -2.789  1.00 43.08           N
ATOM   2408  CA  THR C 305      14.819  11.902  -3.771  1.00 43.08           C
ATOM   2409  CB  THR C 305      15.240  11.505  -5.156  1.00 43.08           C
ATOM   2410  OG1 THR C 305      16.621  11.176  -5.172  1.00 43.08           O
ATOM   2411  CG2 THR C 305      14.976  12.685  -6.105  1.00 43.08           C
ATOM   2412  C   THR C 305      13.337  12.133  -3.810  1.00 43.08           C
ATOM   2413  O   THR C 305      12.549  11.188  -3.820  1.00 43.08           O
ATOM   2414  N   ASP C 306      12.916  13.414  -3.822  1.00 59.29           N
ATOM   2415  CA  ASP C 306      11.515  13.714  -3.897  1.00 59.29           C
ATOM   2416  CB  ASP C 306      11.219  15.201  -3.624  1.00 59.29           C
ATOM   2417  CG  ASP C 306       9.735  15.380  -3.338  1.00 59.29           C
ATOM   2418  OD1 ASP C 306       8.904  14.952  -4.181  1.00 59.29           O
ATOM   2419  OD2 ASP C 306       9.415  15.943  -2.258  1.00 59.29           O
ATOM   2420  C   ASP C 306      11.096  13.364  -5.294  1.00 59.29           C
ATOM   2421  O   ASP C 306      11.699  13.818  -6.264  1.00 59.29           O
ATOM   2422  N   GLN C 307      10.045  12.537  -5.447  1.00117.71           N
ATOM   2423  CA  GLN C 307       9.692  12.097  -6.768  1.00117.71           C
ATOM   2424  CB  GLN C 307       8.560  11.050  -6.760  1.00117.71           C
ATOM   2425  CG  GLN C 307       8.159  10.524  -8.144  1.00117.71           C
ATOM   2426  CD  GLN C 307       7.017  11.364  -8.706  1.00117.71           C
ATOM   2427  OE1 GLN C 307       7.228  12.427  -9.287  1.00117.71           O
ATOM   2428  NE2 GLN C 307       5.763  10.861  -8.543  1.00117.71           N
ATOM   2429  C   GLN C 307       9.239  13.245  -7.616  1.00117.71           C
ATOM   2430  O   GLN C 307       9.718  13.419  -8.736  1.00117.71           O
ATOM   2431  N   LYS C 308       8.298  14.063  -7.109  1.00115.84           N
ATOM   2432  CA  LYS C 308       7.766  15.122  -7.921  1.00115.84           C
ATOM   2433  CB  LYS C 308       6.530  15.789  -7.294  1.00115.84           C
ATOM   2434  CG  LYS C 308       5.317  14.859  -7.224  1.00115.84           C
ATOM   2435  CD  LYS C 308       4.868  14.341  -8.592  1.00115.84           C
ATOM   2436  CE  LYS C 308       4.276  15.426  -9.494  1.00115.84           C
ATOM   2437  NZ  LYS C 308       3.871  14.841 -10.792  1.00115.84           N
ATOM   2438  C   LYS C 308       8.783  16.191  -8.168  1.00115.84           C
ATOM   2439  O   LYS C 308       9.032  16.571  -9.312  1.00115.84           O
ATOM   2440  N   SER C 309       9.404  16.698  -7.087  1.00 82.15           N
ATOM   2441  CA  SER C 309      10.340  17.784  -7.182  1.00 82.15           C
ATOM   2442  CB  SER C 309      10.744  18.342  -5.807  1.00 82.15           C
ATOM   2443  OG  SER C 309       9.614  18.891  -5.148  1.00 82.15           O
ATOM   2444  C   SER C 309      11.594  17.317  -7.845  1.00 82.15           C
ATOM   2445  O   SER C 309      12.199  18.040  -8.634  1.00 82.15           O
ATOM   2446  N   GLY C 310      12.023  16.082  -7.538  1.00 19.43           N
ATOM   2447  CA  GLY C 310      13.241  15.581  -8.103  1.00 19.43           C
ATOM   2448  C   GLY C 310      14.381  16.102  -7.278  1.00 19.43           C
ATOM   2449  O   GLY C 310      15.541  16.011  -7.676  1.00 19.43           O
ATOM   2450  N   LYS C 311      14.070  16.653  -6.089  1.00 60.23           N
ATOM   2451  CA  LYS C 311      15.045  17.246  -5.213  1.00 60.23           C
ATOM   2452  CB  LYS C 311      14.370  18.291  -4.307  1.00 60.23           C
ATOM   2453  CG  LYS C 311      15.278  19.122  -3.404  1.00 60.23           C
ATOM   2454  CD  LYS C 311      14.505  20.269  -2.745  1.00 60.23           C
ATOM   2455  CE  LYS C 311      15.312  21.097  -1.746  1.00 60.23           C
ATOM   2456  NZ  LYS C 311      14.457  22.165  -1.178  1.00 60.23           N
ATOM   2457  C   LYS C 311      15.616  16.172  -4.327  1.00 60.23           C
ATOM   2458  O   LYS C 311      14.873  15.457  -3.657  1.00 60.23           O
ATOM   2459  N   ASP C 312      16.962  16.030  -4.306  1.00 54.24           N
ATOM   2460  CA  ASP C 312      17.604  15.041  -3.476  1.00 54.24           C
ATOM   2461  CB  ASP C 312      19.066  14.763  -3.864  1.00 54.24           C
ATOM   2462  CG  ASP C 312      19.093  14.049  -5.207  1.00 54.24           C
ATOM   2463  OD1 ASP C 312      18.189  13.207  -5.456  1.00 54.24           O
ATOM   2464  OD2 ASP C 312      20.032  14.333  -5.999  1.00 54.24           O
ATOM   2465  C   ASP C 312      17.639  15.555  -2.071  1.00 54.24           C
ATOM   2466  O   ASP C 312      17.703  16.763  -1.848  1.00 54.24           O
ATOM   2467  N   TYR C 313      17.590  14.644  -1.075  1.00 75.36           N
ATOM   2468  CA  TYR C 313      17.647  15.098   0.287  1.00 75.36           C
ATOM   2469  CB  TYR C 313      16.267  15.421   0.892  1.00 75.36           C
ATOM   2470  CG  TYR C 313      15.386  14.222   0.789  1.00 75.36           C
ATOM   2471  CD1 TYR C 313      15.503  13.179   1.679  1.00 75.36           C
ATOM   2472  CD2 TYR C 313      14.427  14.150  -0.196  1.00 75.36           C
ATOM   2473  CE1 TYR C 313      14.683  12.079   1.581  1.00 75.36           C
ATOM   2474  CE2 TYR C 313      13.604  13.054  -0.299  1.00 75.36           C
ATOM   2475  CZ  TYR C 313      13.733  12.016   0.591  1.00 75.36           C
ATOM   2476  OH  TYR C 313      12.889  10.890   0.489  1.00 75.36           O
ATOM   2477  C   TYR C 313      18.335  14.094   1.167  1.00 75.36           C
ATOM   2478  O   TYR C 313      18.545  12.942   0.787  1.00 75.36           O
ATOM   2479  N   TRP C 314      18.729  14.550   2.380  1.00 95.88           N
ATOM   2480  CA  TRP C 314      19.330  13.720   3.389  1.00 95.88           C
ATOM   2481  CB  TRP C 314      20.526  14.361   4.119  1.00 95.88           C
ATOM   2482  CG  TRP C 314      21.766  14.626   3.303  1.00 95.88           C
ATOM   2483  CD2 TRP C 314      22.705  13.614   2.904  1.00 95.88           C
ATOM   2484  CD1 TRP C 314      22.240  15.810   2.816  1.00 95.88           C
ATOM   2485  NE1 TRP C 314      23.419  15.602   2.145  1.00 95.88           N
ATOM   2486  CE2 TRP C 314      23.717  14.256   2.192  1.00 95.88           C
ATOM   2487  CE3 TRP C 314      22.728  12.264   3.118  1.00 95.88           C
ATOM   2488  CZ2 TRP C 314      24.772  13.553   1.689  1.00 95.88           C
ATOM   2489  CZ3 TRP C 314      23.793  11.563   2.594  1.00 95.88           C
ATOM   2490  CH2 TRP C 314      24.797  12.196   1.893  1.00 95.88           C
ATOM   2491  C   TRP C 314      18.286  13.596   4.458  1.00 95.88           C
ATOM   2492  O   TRP C 314      17.457  14.489   4.624  1.00 95.88           O
ATOM   2493  N   ILE C 315      18.286  12.472   5.201  1.00 51.37           N
ATOM   2494  CA  ILE C 315      17.357  12.307   6.284  1.00 51.37           C
ATOM   2495  CB  ILE C 315      16.682  10.964   6.288  1.00 51.37           C
ATOM   2496  CG1 ILE C 315      15.873  10.771   4.993  1.00 51.37           C
ATOM   2497  CG2 ILE C 315      15.829  10.848   7.562  1.00 51.37           C
ATOM   2498  CD1 ILE C 315      15.384   9.339   4.788  1.00 51.37           C
ATOM   2499  C   ILE C 315      18.193  12.408   7.523  1.00 51.37           C
ATOM   2500  O   ILE C 315      19.106  11.608   7.723  1.00 51.37           O
ATOM   2501  N   VAL C 316      17.912  13.408   8.390  1.00 52.72           N
ATOM   2502  CA  VAL C 316      18.762  13.622   9.536  1.00 52.72           C
ATOM   2503  CB  VAL C 316      19.467  14.947   9.488  1.00 52.72           C
ATOM   2504  CG1 VAL C 316      20.340  15.082  10.749  1.00 52.72           C
ATOM   2505  CG2 VAL C 316      20.247  15.052   8.166  1.00 52.72           C
ATOM   2506  C   VAL C 316      17.985  13.586  10.827  1.00 52.72           C
ATOM   2507  O   VAL C 316      16.839  14.028  10.901  1.00 52.72           O
ATOM   2508  N   LYS C 317      18.637  13.064  11.891  1.00 82.97           N
ATOM   2509  CA  LYS C 317      18.071  12.949  13.213  1.00 82.97           C
ATOM   2510  CB  LYS C 317      18.492  11.640  13.907  1.00 82.97           C
ATOM   2511  CG  LYS C 317      17.953  11.449  15.324  1.00 82.97           C
ATOM   2512  CD  LYS C 317      18.113  10.010  15.823  1.00 82.97           C
ATOM   2513  CE  LYS C 317      17.862   9.820  17.321  1.00 82.97           C
ATOM   2514  NZ  LYS C 317      19.132   9.956  18.070  1.00 82.97           N
ATOM   2515  C   LYS C 317      18.589  14.085  14.053  1.00 82.97           C
ATOM   2516  O   LYS C 317      19.795  14.253  14.221  1.00 82.97           O
ATOM   2517  N   ASN C 318      17.668  14.897  14.611  1.00 73.01           N
ATOM   2518  CA  ASN C 318      18.014  16.047  15.401  1.00 73.01           C
ATOM   2519  CB  ASN C 318      16.995  17.185  15.203  1.00 73.01           C
ATOM   2520  CG  ASN C 318      17.654  18.523  15.491  1.00 73.01           C
ATOM   2521  OD1 ASN C 318      18.658  18.599  16.194  1.00 73.01           O
ATOM   2522  ND2 ASN C 318      17.078  19.615  14.921  1.00 73.01           N
ATOM   2523  C   ASN C 318      18.012  15.637  16.854  1.00 73.01           C
ATOM   2524  O   ASN C 318      17.614  14.519  17.180  1.00 73.01           O
ATOM   2525  N   SER C 319      18.488  16.520  17.769  1.00147.34           N
ATOM   2526  CA  SER C 319      18.523  16.186  19.176  1.00147.34           C
ATOM   2527  CB  SER C 319      19.924  16.362  19.783  1.00147.34           C
ATOM   2528  OG  SER C 319      20.896  15.665  19.022  1.00147.34           O
ATOM   2529  C   SER C 319      17.687  17.171  19.948  1.00147.34           C
ATOM   2530  O   SER C 319      17.979  17.460  21.110  1.00147.34           O
ATOM   2531  N   TRP C 320      16.678  17.759  19.285  1.00144.39           N
ATOM   2532  CA  TRP C 320      15.717  18.698  19.799  1.00144.39           C
ATOM   2533  CB  TRP C 320      15.335  19.764  18.762  1.00144.39           C
ATOM   2534  CG  TRP C 320      16.539  20.643  18.512  1.00144.39           C
ATOM   2535  CD2 TRP C 320      16.658  21.651  17.495  1.00144.39           C
ATOM   2536  CD1 TRP C 320      17.729  20.632  19.182  1.00144.39           C
ATOM   2537  NE1 TRP C 320      18.583  21.563  18.645  1.00144.39           N
ATOM   2538  CE2 TRP C 320      17.939  22.198  17.606  1.00144.39           C
ATOM   2539  CE3 TRP C 320      15.779  22.083  16.546  1.00144.39           C
ATOM   2540  CZ2 TRP C 320      18.359  23.187  16.765  1.00144.39           C
ATOM   2541  CZ3 TRP C 320      16.206  23.084  15.702  1.00144.39           C
ATOM   2542  CH2 TRP C 320      17.471  23.625  15.809  1.00144.39           C
ATOM   2543  C   TRP C 320      14.519  18.033  20.413  1.00144.39           C
ATOM   2544  O   TRP C 320      13.589  18.707  20.853  1.00144.39           O
ATOM   2545  N   GLY C 321      14.425  16.695  20.334  1.00 36.66           N
ATOM   2546  CA  GLY C 321      13.270  16.042  20.880  1.00 36.66           C
ATOM   2547  C   GLY C 321      12.377  15.679  19.734  1.00 36.66           C
ATOM   2548  O   GLY C 321      12.525  16.186  18.624  1.00 36.66           O
ATOM   2549  N   THR C 322      11.428  14.764  19.999  1.00107.65           N
ATOM   2550  CA  THR C 322      10.477  14.248  19.055  1.00107.65           C
ATOM   2551  CB  THR C 322       9.754  13.045  19.580  1.00107.65           C
ATOM   2552  OG1 THR C 322       8.836  12.564  18.610  1.00107.65           O
ATOM   2553  CG2 THR C 322       9.033  13.424  20.878  1.00107.65           C
ATOM   2554  C   THR C 322       9.469  15.293  18.686  1.00107.65           C
ATOM   2555  O   THR C 322       8.835  15.215  17.636  1.00107.65           O
ATOM   2556  N   LYS C 323       9.264  16.284  19.568  1.00 77.72           N
ATOM   2557  CA  LYS C 323       8.278  17.309  19.370  1.00 77.72           C
ATOM   2558  CB  LYS C 323       8.206  18.308  20.538  1.00 77.72           C
ATOM   2559  CG  LYS C 323       7.722  17.693  21.853  1.00 77.72           C
ATOM   2560  CD  LYS C 323       7.920  18.614  23.059  1.00 77.72           C
ATOM   2561  CE  LYS C 323       9.390  18.883  23.388  1.00 77.72           C
ATOM   2562  NZ  LYS C 323       9.490  19.780  24.561  1.00 77.72           N
ATOM   2563  C   LYS C 323       8.588  18.108  18.140  1.00 77.72           C
ATOM   2564  O   LYS C 323       7.681  18.669  17.526  1.00 77.72           O
ATOM   2565  N   TRP C 324       9.877  18.209  17.762  1.00 77.34           N
ATOM   2566  CA  TRP C 324      10.255  19.078  16.678  1.00 77.34           C
ATOM   2567  CB  TRP C 324      11.611  19.754  16.946  1.00 77.34           C
ATOM   2568  CG  TRP C 324      12.113  20.676  15.863  1.00 77.34           C
ATOM   2569  CD2 TRP C 324      12.984  20.261  14.800  1.00 77.34           C
ATOM   2570  CD1 TRP C 324      11.893  22.011  15.685  1.00 77.34           C
ATOM   2571  NE1 TRP C 324      12.577  22.455  14.578  1.00 77.34           N
ATOM   2572  CE2 TRP C 324      13.253  21.388  14.024  1.00 77.34           C
ATOM   2573  CE3 TRP C 324      13.521  19.041  14.499  1.00 77.34           C
ATOM   2574  CZ2 TRP C 324      14.066  21.311  12.930  1.00 77.34           C
ATOM   2575  CZ3 TRP C 324      14.336  18.966  13.392  1.00 77.34           C
ATOM   2576  CH2 TRP C 324      14.603  20.080  12.622  1.00 77.34           C
ATOM   2577  C   TRP C 324      10.358  18.347  15.367  1.00 77.34           C
ATOM   2578  O   TRP C 324      10.667  17.160  15.305  1.00 77.34           O
ATOM   2579  N   GLY C 325      10.045  19.068  14.270  1.00 36.03           N
ATOM   2580  CA  GLY C 325      10.198  18.605  12.916  1.00 36.03           C
ATOM   2581  C   GLY C 325       9.356  17.401  12.653  1.00 36.03           C
ATOM   2582  O   GLY C 325       8.213  17.307  13.099  1.00 36.03           O
ATOM   2583  N   GLU C 326       9.919  16.453  11.873  1.00 63.09           N
ATOM   2584  CA  GLU C 326       9.205  15.260  11.539  1.00 63.09           C
ATOM   2585  CB  GLU C 326       9.564  14.733  10.138  1.00 63.09           C
ATOM   2586  CG  GLU C 326       9.146  15.686   9.016  1.00 63.09           C
ATOM   2587  CD  GLU C 326       9.651  15.136   7.687  1.00 63.09           C
ATOM   2588  OE1 GLU C 326      10.481  14.188   7.707  1.00 63.09           O
ATOM   2589  OE2 GLU C 326       9.213  15.665   6.631  1.00 63.09           O
ATOM   2590  C   GLU C 326       9.609  14.222  12.534  1.00 63.09           C
ATOM   2591  O   GLU C 326      10.490  13.404  12.277  1.00 63.09           O
ATOM   2592  N   ASN C 327       8.934  14.222  13.698  1.00 47.15           N
ATOM   2593  CA  ASN C 327       9.188  13.282  14.749  1.00 47.15           C
ATOM   2594  CB  ASN C 327       8.811  11.837  14.381  1.00 47.15           C
ATOM   2595  CG  ASN C 327       7.292  11.753  14.348  1.00 47.15           C
ATOM   2596  OD1 ASN C 327       6.612  12.288  15.222  1.00 47.15           O
ATOM   2597  ND2 ASN C 327       6.742  11.069  13.310  1.00 47.15           N
ATOM   2598  C   ASN C 327      10.629  13.312  15.158  1.00 47.15           C
ATOM   2599  O   ASN C 327      11.206  12.272  15.472  1.00 47.15           O
ATOM   2600  N   GLY C 328      11.244  14.511  15.193  1.00 33.12           N
ATOM   2601  CA  GLY C 328      12.593  14.633  15.666  1.00 33.12           C
ATOM   2602  C   GLY C 328      13.569  14.615  14.527  1.00 33.12           C
ATOM   2603  O   GLY C 328      14.755  14.863  14.738  1.00 33.12           O
ATOM   2604  N   PHE C 329      13.106  14.343  13.290  1.00 67.12           N
ATOM   2605  CA  PHE C 329      13.993  14.262  12.157  1.00 67.12           C
ATOM   2606  CB  PHE C 329      13.834  12.967  11.339  1.00 67.12           C
ATOM   2607  CG  PHE C 329      14.339  11.798  12.115  1.00 67.12           C
ATOM   2608  CD1 PHE C 329      13.575  11.219  13.102  1.00 67.12           C
ATOM   2609  CD2 PHE C 329      15.576  11.265  11.834  1.00 67.12           C
ATOM   2610  CE1 PHE C 329      14.045  10.136  13.808  1.00 67.12           C
ATOM   2611  CE2 PHE C 329      16.051  10.182  12.535  1.00 67.12           C
ATOM   2612  CZ  PHE C 329      15.285   9.616  13.525  1.00 67.12           C
ATOM   2613  C   PHE C 329      13.691  15.373  11.195  1.00 67.12           C
ATOM   2614  O   PHE C 329      12.665  16.046  11.299  1.00 67.12           O
ATOM   2615  N   PHE C 330      14.628  15.617  10.248  1.00 75.38           N
ATOM   2616  CA  PHE C 330      14.395  16.599   9.227  1.00 75.38           C
ATOM   2617  CB  PHE C 330      14.862  18.027   9.588  1.00 75.38           C
ATOM   2618  CG  PHE C 330      16.344  18.080   9.767  1.00 75.38           C
ATOM   2619  CD1 PHE C 330      16.924  17.730  10.965  1.00 75.38           C
ATOM   2620  CD2 PHE C 330      17.157  18.502   8.738  1.00 75.38           C
ATOM   2621  CE1 PHE C 330      18.289  17.790  11.130  1.00 75.38           C
ATOM   2622  CE2 PHE C 330      18.523  18.564   8.896  1.00 75.38           C
ATOM   2623  CZ  PHE C 330      19.092  18.206  10.094  1.00 75.38           C
ATOM   2624  C   PHE C 330      15.093  16.169   7.974  1.00 75.38           C
ATOM   2625  O   PHE C 330      16.046  15.391   8.002  1.00 75.38           O
ATOM   2626  N   ARG C 331      14.606  16.657   6.817  1.00 86.64           N
ATOM   2627  CA  ARG C 331      15.229  16.330   5.570  1.00 86.64           C
ATOM   2628  CB  ARG C 331      14.247  15.753   4.538  1.00 86.64           C
ATOM   2629  CG  ARG C 331      13.786  14.344   4.923  1.00 86.64           C
ATOM   2630  CD  ARG C 331      12.761  13.729   3.971  1.00 86.64           C
ATOM   2631  NE  ARG C 331      11.459  14.411   4.208  1.00 86.64           N
ATOM   2632  CZ  ARG C 331      10.326  13.925   3.622  1.00 86.64           C
ATOM   2633  NH1 ARG C 331      10.396  12.829   2.811  1.00 86.64           N
ATOM   2634  NH2 ARG C 331       9.125  14.531   3.851  1.00 86.64           N
ATOM   2635  C   ARG C 331      15.810  17.608   5.056  1.00 86.64           C
ATOM   2636  O   ARG C 331      15.268  18.683   5.305  1.00 86.64           O
ATOM   2637  N   ILE C 332      16.972  17.522   4.375  1.00 66.89           N
ATOM   2638  CA  ILE C 332      17.628  18.698   3.883  1.00 66.89           C
ATOM   2639  CB  ILE C 332      18.772  19.131   4.762  1.00 66.89           C
ATOM   2640  CG1 ILE C 332      19.324  20.502   4.334  1.00 66.89           C
ATOM   2641  CG2 ILE C 332      19.815  18.002   4.788  1.00 66.89           C
ATOM   2642  CD1 ILE C 332      20.295  21.102   5.352  1.00 66.89           C
ATOM   2643  C   ILE C 332      18.168  18.413   2.515  1.00 66.89           C
ATOM   2644  O   ILE C 332      18.526  17.280   2.202  1.00 66.89           O
ATOM   2645  N   LEU C 333      18.268  19.461   1.670  1.00 50.40           N
ATOM   2646  CA  LEU C 333      18.707  19.298   0.312  1.00 50.40           C
ATOM   2647  CB  LEU C 333      18.776  20.617  -0.475  1.00 50.40           C
ATOM   2648  CG  LEU C 333      19.244  20.450  -1.930  1.00 50.40           C
ATOM   2649  CD1 LEU C 333      18.242  19.624  -2.744  1.00 50.40           C
ATOM   2650  CD2 LEU C 333      19.565  21.810  -2.571  1.00 50.40           C
ATOM   2651  C   LEU C 333      20.071  18.699   0.315  1.00 50.40           C
ATOM   2652  O   LEU C 333      20.933  19.074   1.109  1.00 50.40           O
ATOM   2653  N   ARG C 334      20.278  17.740  -0.607  1.00159.30           N
ATOM   2654  CA  ARG C 334      21.490  16.980  -0.699  1.00159.30           C
ATOM   2655  CB  ARG C 334      21.168  15.477  -0.608  1.00159.30           C
ATOM   2656  CG  ARG C 334      22.326  14.533  -0.877  1.00159.30           C
ATOM   2657  CD  ARG C 334      22.031  13.076  -0.519  1.00159.30           C
ATOM   2658  NE  ARG C 334      20.912  12.588  -1.383  1.00159.30           N
ATOM   2659  CZ  ARG C 334      21.156  11.990  -2.585  1.00159.30           C
ATOM   2660  NH1 ARG C 334      22.426  11.912  -3.068  1.00159.30           N
ATOM   2661  NH2 ARG C 334      20.129  11.426  -3.292  1.00159.30           N
ATOM   2662  C   ARG C 334      22.149  17.254  -2.025  1.00159.30           C
ATOM   2663  O   ARG C 334      21.475  17.429  -3.038  1.00159.30           O
ATOM   2664  N   GLY C 335      23.502  17.317  -2.041  1.00 52.71           N
ATOM   2665  CA  GLY C 335      24.266  17.465  -3.262  1.00 52.71           C
ATOM   2666  C   GLY C 335      24.791  18.864  -3.445  1.00 52.71           C
ATOM   2667  O   GLY C 335      25.675  19.095  -4.272  1.00 52.71           O
ATOM   2668  N   VAL C 336      24.166  19.837  -2.764  1.00162.71           N
ATOM   2669  CA  VAL C 336      24.482  21.242  -2.741  1.00162.71           C
ATOM   2670  CB  VAL C 336      23.266  22.095  -2.538  1.00162.71           C
ATOM   2671  CG1 VAL C 336      22.310  21.874  -3.721  1.00162.71           C
ATOM   2672  CG2 VAL C 336      22.652  21.766  -1.167  1.00162.71           C
ATOM   2673  C   VAL C 336      25.466  21.633  -1.670  1.00162.71           C
ATOM   2674  O   VAL C 336      25.919  22.778  -1.660  1.00162.71           O
ATOM   2675  N   ASP C 337      25.766  20.751  -0.691  1.00 79.83           N
ATOM   2676  CA  ASP C 337      26.553  21.168   0.441  1.00 79.83           C
ATOM   2677  CB  ASP C 337      27.907  21.796   0.056  1.00 79.83           C
ATOM   2678  CG  ASP C 337      28.746  21.989   1.319  1.00 79.83           C
ATOM   2679  OD1 ASP C 337      28.344  21.467   2.391  1.00 79.83           O
ATOM   2680  OD2 ASP C 337      29.805  22.668   1.224  1.00 79.83           O
ATOM   2681  C   ASP C 337      25.741  22.196   1.172  1.00 79.83           C
ATOM   2682  O   ASP C 337      26.253  23.210   1.647  1.00 79.83           O
ATOM   2683  N   GLU C 338      24.424  21.922   1.289  1.00105.06           N
ATOM   2684  CA  GLU C 338      23.493  22.829   1.903  1.00105.06           C
ATOM   2685  CB  GLU C 338      22.050  22.290   1.905  1.00105.06           C
ATOM   2686  CG  GLU C 338      21.015  23.238   2.517  1.00105.06           C
ATOM   2687  CD  GLU C 338      20.670  24.302   1.486  1.00105.06           C
ATOM   2688  OE1 GLU C 338      20.121  23.929   0.415  1.00105.06           O
ATOM   2689  OE2 GLU C 338      20.953  25.500   1.754  1.00105.06           O
ATOM   2690  C   GLU C 338      23.884  23.083   3.328  1.00105.06           C
ATOM   2691  O   GLU C 338      23.943  22.176   4.156  1.00105.06           O
ATOM   2692  N   CYS C 339      24.146  24.364   3.640  1.00 71.82           N
ATOM   2693  CA  CYS C 339      24.461  24.821   4.964  1.00 71.82           C
ATOM   2694  CB  CYS C 339      23.282  24.705   5.946  1.00 71.82           C
ATOM   2695  SG  CYS C 339      21.893  25.785   5.489  1.00 71.82           S
ATOM   2696  C   CYS C 339      25.631  24.063   5.529  1.00 71.82           C
ATOM   2697  O   CYS C 339      25.683  23.836   6.736  1.00 71.82           O
ATOM   2698  N   SER C 340      26.615  23.696   4.676  1.00104.24           N
ATOM   2699  CA  SER C 340      27.831  23.026   5.065  1.00104.24           C
ATOM   2700  CB  SER C 340      28.647  23.817   6.105  1.00104.24           C
ATOM   2701  OG  SER C 340      29.113  25.033   5.542  1.00104.24           O
ATOM   2702  C   SER C 340      27.587  21.647   5.622  1.00104.24           C
ATOM   2703  O   SER C 340      28.424  21.108   6.342  1.00104.24           O
ATOM   2704  N   ILE C 341      26.461  21.014   5.257  1.00136.38           N
ATOM   2705  CA  ILE C 341      26.087  19.697   5.704  1.00136.38           C
ATOM   2706  CB  ILE C 341      24.684  19.352   5.267  1.00136.38           C
ATOM   2707  CG1 ILE C 341      24.214  18.008   5.848  1.00136.38           C
ATOM   2708  CG2 ILE C 341      24.601  19.455   3.737  1.00136.38           C
ATOM   2709  CD1 ILE C 341      23.832  18.072   7.324  1.00136.38           C
ATOM   2710  C   ILE C 341      27.052  18.650   5.188  1.00136.38           C
ATOM   2711  O   ILE C 341      27.198  17.576   5.763  1.00136.38           O
ATOM   2712  N   GLU C 342      27.613  18.874   3.994  1.00204.54           N
ATOM   2713  CA  GLU C 342      28.576  18.040   3.312  1.00204.54           C
ATOM   2714  CB  GLU C 342      28.538  18.154   1.774  1.00204.54           C
ATOM   2715  CG  GLU C 342      27.608  17.163   1.059  1.00204.54           C
ATOM   2716  CD  GLU C 342      26.165  17.354   1.475  1.00204.54           C
ATOM   2717  OE1 GLU C 342      25.914  17.289   2.707  1.00204.54           O
ATOM   2718  OE2 GLU C 342      25.295  17.528   0.582  1.00204.54           O
ATOM   2719  C   GLU C 342      30.011  18.234   3.725  1.00204.54           C
ATOM   2720  O   GLU C 342      30.873  17.686   3.052  1.00204.54           O
ATOM   2721  N   ASN C 343      30.337  19.191   4.618  1.00191.26           N
ATOM   2722  CA  ASN C 343      31.714  19.509   4.937  1.00191.26           C
ATOM   2723  CB  ASN C 343      31.853  20.988   5.325  1.00191.26           C
ATOM   2724  CG  ASN C 343      31.440  21.810   4.113  1.00191.26           C
ATOM   2725  OD1 ASN C 343      30.311  22.293   4.037  1.00191.26           O
ATOM   2726  ND2 ASN C 343      32.371  21.966   3.135  1.00191.26           N
ATOM   2727  C   ASN C 343      32.458  18.695   5.994  1.00191.26           C
ATOM   2728  O   ASN C 343      33.680  18.588   5.944  1.00191.26           O
ATOM   2729  N   GLU C 344      31.763  18.353   7.091  1.00226.20           N
ATOM   2730  CA  GLU C 344      32.147  17.730   8.346  1.00226.20           C
ATOM   2731  CB  GLU C 344      31.536  18.479   9.547  1.00226.20           C
ATOM   2732  CG  GLU C 344      32.279  19.719  10.046  1.00226.20           C
ATOM   2733  CD  GLU C 344      32.864  19.368  11.409  1.00226.20           C
ATOM   2734  OE1 GLU C 344      32.256  18.512  12.103  1.00226.20           O
ATOM   2735  OE2 GLU C 344      33.916  19.956  11.780  1.00226.20           O
ATOM   2736  C   GLU C 344      31.812  16.298   8.648  1.00226.20           C
ATOM   2737  O   GLU C 344      31.786  16.014   9.845  1.00226.20           O
ATOM   2738  N   ALA C 345      31.332  15.430   7.742  1.00 65.94           N
ATOM   2739  CA  ALA C 345      30.867  14.153   8.234  1.00 65.94           C
ATOM   2740  CB  ALA C 345      30.297  13.242   7.132  1.00 65.94           C
ATOM   2741  C   ALA C 345      31.974  13.410   8.931  1.00 65.94           C
ATOM   2742  O   ALA C 345      33.122  13.439   8.487  1.00 65.94           O
ATOM   2743  N   VAL C 346      31.639  12.724  10.058  1.00 48.97           N
ATOM   2744  CA  VAL C 346      32.618  11.993  10.822  1.00 48.97           C
ATOM   2745  CB  VAL C 346      32.856  12.559  12.193  1.00 48.97           C
ATOM   2746  CG1 VAL C 346      33.844  11.647  12.940  1.00 48.97           C
ATOM   2747  CG2 VAL C 346      33.334  14.013  12.056  1.00 48.97           C
ATOM   2748  C   VAL C 346      32.117  10.594  11.029  1.00 48.97           C
ATOM   2749  O   VAL C 346      30.930  10.384  11.267  1.00 48.97           O
ATOM   2750  N   ALA C 347      33.026   9.594  10.957  1.00 38.67           N
ATOM   2751  CA  ALA C 347      32.627   8.226  11.139  1.00 38.67           C
ATOM   2752  CB  ALA C 347      32.781   7.364   9.870  1.00 38.67           C
ATOM   2753  C   ALA C 347      33.493   7.622  12.206  1.00 38.67           C
ATOM   2754  O   ALA C 347      34.653   7.994  12.369  1.00 38.67           O
ATOM   2755  N   VAL C 348      32.923   6.684  12.988  1.00104.11           N
ATOM   2756  CA  VAL C 348      33.663   6.046  14.038  1.00104.11           C
ATOM   2757  CB  VAL C 348      33.439   6.751  15.346  1.00104.11           C
ATOM   2758  CG1 VAL C 348      32.161   6.200  15.997  1.00104.11           C
ATOM   2759  CG2 VAL C 348      34.708   6.712  16.201  1.00104.11           C
ATOM   2760  C   VAL C 348      33.087   4.662  14.135  1.00104.11           C
ATOM   2761  O   VAL C 348      31.915   4.468  13.817  1.00104.11           O
ATOM   2762  N   THR C 349      33.886   3.655  14.549  1.00129.39           N
ATOM   2763  CA  THR C 349      33.318   2.337  14.647  1.00129.39           C
ATOM   2764  CB  THR C 349      33.915   1.334  13.696  1.00129.39           C
ATOM   2765  OG1 THR C 349      33.136   0.149  13.686  1.00129.39           O
ATOM   2766  CG2 THR C 349      35.364   1.025  14.101  1.00129.39           C
ATOM   2767  C   THR C 349      33.439   1.842  16.062  1.00129.39           C
ATOM   2768  O   THR C 349      34.527   1.703  16.620  1.00129.39           O
ATOM   2769  N   PRO C 350      32.295   1.590  16.643  1.00172.41           N
ATOM   2770  CA  PRO C 350      32.199   1.150  18.018  1.00172.41           C
ATOM   2771  CD  PRO C 350      31.101   2.300  16.215  1.00172.41           C
ATOM   2772  CB  PRO C 350      30.751   1.397  18.431  1.00172.41           C
ATOM   2773  CG  PRO C 350      30.265   2.504  17.484  1.00172.41           C
ATOM   2774  C   PRO C 350      32.540  -0.297  18.181  1.00172.41           C
ATOM   2775  O   PRO C 350      32.408  -1.049  17.217  1.00172.41           O
ATOM   2776  N   VAL C 351      32.971  -0.715  19.392  1.00108.63           N
ATOM   2777  CA  VAL C 351      33.189  -2.114  19.621  1.00108.63           C
ATOM   2778  CB  VAL C 351      34.515  -2.458  20.247  1.00108.63           C
ATOM   2779  CG1 VAL C 351      35.596  -2.146  19.216  1.00108.63           C
ATOM   2780  CG2 VAL C 351      34.709  -1.698  21.572  1.00108.63           C
ATOM   2781  C   VAL C 351      32.095  -2.582  20.528  1.00108.63           C
ATOM   2782  O   VAL C 351      32.037  -2.221  21.703  1.00108.63           O
ATOM   2783  N   ASP C 352      31.189  -3.417  19.985  1.00 76.95           N
ATOM   2784  CA  ASP C 352      30.086  -3.921  20.751  1.00 76.95           C
ATOM   2785  CB  ASP C 352      29.267  -4.984  20.001  1.00 76.95           C
ATOM   2786  CG  ASP C 352      30.189  -6.162  19.724  1.00 76.95           C
ATOM   2787  OD1 ASP C 352      31.283  -5.931  19.142  1.00 76.95           O
ATOM   2788  OD2 ASP C 352      29.811  -7.308  20.084  1.00 76.95           O
ATOM   2789  C   ASP C 352      30.666  -4.570  22.002  1.00 76.95           C
ATOM   2790  O   ASP C 352      31.698  -5.282  21.878  1.00 76.95           O
ATOM   2791  OXT ASP C 352      30.090  -4.350  23.101  1.00 76.95           O
TER    2792      ASP C 352
ATOM   2793  N   ASP D 353      56.531 -24.470  26.685  1.00 86.57           N
ATOM   2794  CA  ASP D 353      55.593 -25.332  25.933  1.00 86.57           C
ATOM   2795  CB  ASP D 353      56.424 -26.324  25.094  1.00 86.57           C
ATOM   2796  CG  ASP D 353      55.569 -26.997  24.034  1.00 86.57           C
ATOM   2797  OD1 ASP D 353      54.323 -27.033  24.203  1.00 86.57           O
ATOM   2798  OD2 ASP D 353      56.157 -27.488  23.033  1.00 86.57           O
ATOM   2799  C   ASP D 353      54.758 -26.079  26.921  1.00 86.57           C
ATOM   2800  O   ASP D 353      55.220 -26.395  28.016  1.00 86.57           O
ATOM   2801  N   THR D 354      53.478 -26.322  26.581  1.00 47.53           N
ATOM   2802  CA  THR D 354      52.627 -27.112  27.418  1.00 47.53           C
ATOM   2803  CB  THR D 354      51.174 -26.737  27.348  1.00 47.53           C
ATOM   2804  OG1 THR D 354      50.684 -26.915  26.027  1.00 47.53           O
ATOM   2805  CG2 THR D 354      51.019 -25.269  27.783  1.00 47.53           C
ATOM   2806  C   THR D 354      52.772 -28.501  26.895  1.00 47.53           C
ATOM   2807  O   THR D 354      53.434 -28.727  25.884  1.00 47.53           O
ATOM   2808  N   PRO D 355      52.188 -29.439  27.571  1.00 70.45           N
ATOM   2809  CA  PRO D 355      52.282 -30.814  27.153  1.00 70.45           C
ATOM   2810  CD  PRO D 355      52.029 -29.314  29.012  1.00 70.45           C
ATOM   2811  CB  PRO D 355      51.799 -31.637  28.346  1.00 70.45           C
ATOM   2812  CG  PRO D 355      52.115 -30.747  29.561  1.00 70.45           C
ATOM   2813  C   PRO D 355      51.507 -31.087  25.898  1.00 70.45           C
ATOM   2814  O   PRO D 355      51.619 -32.192  25.369  1.00 70.45           O
ATOM   2815  N   ALA D 356      50.695 -30.124  25.420  1.00 58.11           N
ATOM   2816  CA  ALA D 356      49.824 -30.370  24.299  1.00 58.11           C
ATOM   2817  CB  ALA D 356      48.707 -29.321  24.157  1.00 58.11           C
ATOM   2818  C   ALA D 356      50.552 -30.422  22.989  1.00 58.11           C
ATOM   2819  O   ALA D 356      51.473 -29.649  22.725  1.00 58.11           O
ATOM   2820  N   ASN D 357      50.130 -31.373  22.126  1.00136.08           N
ATOM   2821  CA  ASN D 357      50.649 -31.492  20.792  1.00136.08           C
ATOM   2822  CB  ASN D 357      51.510 -32.755  20.607  1.00136.08           C
ATOM   2823  CG  ASN D 357      52.288 -32.645  19.304  1.00136.08           C
ATOM   2824  OD1 ASN D 357      51.773 -32.173  18.292  1.00136.08           O
ATOM   2825  ND2 ASN D 357      53.573 -33.090  19.330  1.00136.08           N
ATOM   2826  C   ASN D 357      49.449 -31.628  19.899  1.00136.08           C
ATOM   2827  O   ASN D 357      49.138 -32.723  19.431  1.00136.08           O
ATOM   2828  N   CYS D 358      48.760 -30.506  19.605  1.00 63.43           N
ATOM   2829  CA  CYS D 358      47.557 -30.575  18.818  1.00 63.43           C
ATOM   2830  CB  CYS D 358      46.400 -29.750  19.404  1.00 63.43           C
ATOM   2831  SG  CYS D 358      45.840 -30.471  20.974  1.00 63.43           S
ATOM   2832  C   CYS D 358      47.833 -30.117  17.419  1.00 63.43           C
ATOM   2833  O   CYS D 358      48.854 -29.489  17.141  1.00 63.43           O
ATOM   2834  N   THR D 359      46.901 -30.423  16.492  1.00 49.86           N
ATOM   2835  CA  THR D 359      47.130 -30.138  15.105  1.00 49.86           C
ATOM   2836  CB  THR D 359      46.960 -31.337  14.224  1.00 49.86           C
ATOM   2837  OG1 THR D 359      45.618 -31.798  14.271  1.00 49.86           O
ATOM   2838  CG2 THR D 359      47.923 -32.441  14.694  1.00 49.86           C
ATOM   2839  C   THR D 359      46.158 -29.121  14.598  1.00 49.86           C
ATOM   2840  O   THR D 359      45.142 -28.814  15.218  1.00 49.86           O
ATOM   2841  N   TYR D 360      46.483 -28.595  13.401  1.00 82.22           N
ATOM   2842  CA  TYR D 360      45.741 -27.598  12.684  1.00 82.22           C
ATOM   2843  CB  TYR D 360      46.436 -27.283  11.345  1.00 82.22           C
ATOM   2844  CG  TYR D 360      45.609 -26.362  10.518  1.00 82.22           C
ATOM   2845  CD1 TYR D 360      45.620 -25.004  10.741  1.00 82.22           C
ATOM   2846  CD2 TYR D 360      44.834 -26.865   9.499  1.00 82.22           C
ATOM   2847  CE1 TYR D 360      44.858 -24.165   9.963  1.00 82.22           C
ATOM   2848  CE2 TYR D 360      44.072 -26.031   8.717  1.00 82.22           C
ATOM   2849  CZ  TYR D 360      44.083 -24.678   8.951  1.00 82.22           C
ATOM   2850  OH  TYR D 360      43.301 -23.818   8.150  1.00 82.22           O
ATOM   2851  C   TYR D 360      44.377 -28.150  12.400  1.00 82.22           C
ATOM   2852  O   TYR D 360      43.373 -27.442  12.497  1.00 82.22           O
ATOM   2853  N   GLY D 361      44.312 -29.442  12.029  1.00 30.39           N
ATOM   2854  CA  GLY D 361      43.059 -30.072  11.720  1.00 30.39           C
ATOM   2855  C   GLY D 361      42.195 -30.085  12.943  1.00 30.39           C
ATOM   2856  O   GLY D 361      40.981 -29.910  12.858  1.00 30.39           O
ATOM   2857  N   ASP D 362      42.803 -30.301  14.123  1.00 56.09           N
ATOM   2858  CA  ASP D 362      42.032 -30.376  15.332  1.00 56.09           C
ATOM   2859  CB  ASP D 362      42.892 -30.628  16.584  1.00 56.09           C
ATOM   2860  CG  ASP D 362      43.373 -32.073  16.553  1.00 56.09           C
ATOM   2861  OD1 ASP D 362      42.644 -32.929  15.984  1.00 56.09           O
ATOM   2862  OD2 ASP D 362      44.473 -32.341  17.105  1.00 56.09           O
ATOM   2863  C   ASP D 362      41.329 -29.067  15.520  1.00 56.09           C
ATOM   2864  O   ASP D 362      40.230 -29.020  16.072  1.00 56.09           O
ATOM   2865  N   SER D 363      41.980 -27.965  15.102  1.00 59.67           N
ATOM   2866  CA  SER D 363      41.457 -26.629  15.240  1.00 59.67           C
ATOM   2867  CB  SER D 363      42.540 -25.554  15.042  1.00 59.67           C
ATOM   2868  OG  SER D 363      43.529 -25.668  16.054  1.00 59.67           O
ATOM   2869  C   SER D 363      40.344 -26.312  14.268  1.00 59.67           C
ATOM   2870  O   SER D 363      39.488 -25.480  14.568  1.00 59.67           O
ATOM   2871  N   VAL D 364      40.315 -26.927  13.068  1.00 57.49           N
ATOM   2872  CA  VAL D 364      39.289 -26.544  12.125  1.00 57.49           C
ATOM   2873  CB  VAL D 364      39.523 -27.077  10.742  1.00 57.49           C
ATOM   2874  CG1 VAL D 364      38.327 -26.685   9.857  1.00 57.49           C
ATOM   2875  CG2 VAL D 364      40.877 -26.551  10.236  1.00 57.49           C
ATOM   2876  C   VAL D 364      37.968 -27.077  12.594  1.00 57.49           C
ATOM   2877  O   VAL D 364      37.890 -28.199  13.089  1.00 57.49           O
ATOM   2878  N   GLY D 365      36.886 -26.273  12.466  1.00 39.71           N
ATOM   2879  CA  GLY D 365      35.589 -26.754  12.854  1.00 39.71           C
ATOM   2880  C   GLY D 365      34.840 -25.691  13.598  1.00 39.71           C
ATOM   2881  O   GLY D 365      35.141 -24.501  13.499  1.00 39.71           O
ATOM   2882  N   THR D 366      33.818 -26.120  14.373  1.00 41.41           N
ATOM   2883  CA  THR D 366      33.017 -25.180  15.103  1.00 41.41           C
ATOM   2884  CB  THR D 366      31.544 -25.438  14.999  1.00 41.41           C
ATOM   2885  OG1 THR D 366      31.138 -25.419  13.638  1.00 41.41           O
ATOM   2886  CG2 THR D 366      30.807 -24.337  15.780  1.00 41.41           C
ATOM   2887  C   THR D 366      33.384 -25.268  16.551  1.00 41.41           C
ATOM   2888  O   THR D 366      33.526 -26.355  17.112  1.00 41.41           O
ATOM   2889  N   TRP D 367      33.558 -24.093  17.189  1.00 53.46           N
ATOM   2890  CA  TRP D 367      33.937 -24.046  18.573  1.00 53.46           C
ATOM   2891  CB  TRP D 367      35.313 -23.397  18.803  1.00 53.46           C
ATOM   2892  CG  TRP D 367      36.484 -24.200  18.286  1.00 53.46           C
ATOM   2893  CD2 TRP D 367      37.360 -24.974  19.121  1.00 53.46           C
ATOM   2894  CD1 TRP D 367      36.947 -24.335  17.011  1.00 53.46           C
ATOM   2895  NE1 TRP D 367      38.053 -25.150  16.996  1.00 53.46           N
ATOM   2896  CE2 TRP D 367      38.320 -25.548  18.289  1.00 53.46           C
ATOM   2897  CE3 TRP D 367      37.366 -25.185  20.470  1.00 53.46           C
ATOM   2898  CZ2 TRP D 367      39.305 -26.347  18.796  1.00 53.46           C
ATOM   2899  CZ3 TRP D 367      38.359 -25.993  20.977  1.00 53.46           C
ATOM   2900  CH2 TRP D 367      39.310 -26.563  20.156  1.00 53.46           C
ATOM   2901  C   TRP D 367      32.941 -23.202  19.302  1.00 53.46           C
ATOM   2902  O   TRP D 367      32.415 -22.229  18.764  1.00 53.46           O
ATOM   2903  N   VAL D 368      32.639 -23.578  20.560  1.00 37.60           N
ATOM   2904  CA  VAL D 368      31.752 -22.790  21.362  1.00 37.60           C
ATOM   2905  CB  VAL D 368      30.643 -23.586  21.986  1.00 37.60           C
ATOM   2906  CG1 VAL D 368      29.845 -22.670  22.929  1.00 37.60           C
ATOM   2907  CG2 VAL D 368      29.795 -24.206  20.863  1.00 37.60           C
ATOM   2908  C   VAL D 368      32.586 -22.237  22.471  1.00 37.60           C
ATOM   2909  O   VAL D 368      33.290 -22.974  23.161  1.00 37.60           O
ATOM   2910  N   LEU D 369      32.543 -20.906  22.662  1.00 81.46           N
ATOM   2911  CA  LEU D 369      33.332 -20.312  23.701  1.00 81.46           C
ATOM   2912  CB  LEU D 369      34.205 -19.144  23.209  1.00 81.46           C
ATOM   2913  CG  LEU D 369      35.277 -19.572  22.189  1.00 81.46           C
ATOM   2914  CD1 LEU D 369      34.639 -20.118  20.902  1.00 81.46           C
ATOM   2915  CD2 LEU D 369      36.278 -18.437  21.922  1.00 81.46           C
ATOM   2916  C   LEU D 369      32.401 -19.770  24.737  1.00 81.46           C
ATOM   2917  O   LEU D 369      31.499 -18.987  24.439  1.00 81.46           O
ATOM   2918  N   HIS D 370      32.598 -20.193  26.001  1.00 72.44           N
ATOM   2919  CA  HIS D 370      31.787 -19.685  27.069  1.00 72.44           C
ATOM   2920  ND1 HIS D 370      29.113 -21.736  27.608  1.00 72.44           N
ATOM   2921  CG  HIS D 370      30.486 -21.791  27.521  1.00 72.44           C
ATOM   2922  CB  HIS D 370      31.407 -20.759  28.102  1.00 72.44           C
ATOM   2923  NE2 HIS D 370      29.601 -23.577  26.462  1.00 72.44           N
ATOM   2924  CD2 HIS D 370      30.767 -22.922  26.818  1.00 72.44           C
ATOM   2925  CE1 HIS D 370      28.634 -22.827  26.958  1.00 72.44           C
ATOM   2926  C   HIS D 370      32.614 -18.638  27.728  1.00 72.44           C
ATOM   2927  O   HIS D 370      33.747 -18.894  28.138  1.00 72.44           O
ATOM   2928  N   LEU D 371      32.058 -17.412  27.829  1.00150.90           N
ATOM   2929  CA  LEU D 371      32.795 -16.285  28.325  1.00150.90           C
ATOM   2930  CB  LEU D 371      32.603 -15.023  27.464  1.00150.90           C
ATOM   2931  CG  LEU D 371      33.041 -15.150  25.991  1.00150.90           C
ATOM   2932  CD1 LEU D 371      32.802 -13.835  25.230  1.00150.90           C
ATOM   2933  CD2 LEU D 371      34.495 -15.626  25.871  1.00150.90           C
ATOM   2934  C   LEU D 371      32.296 -15.899  29.683  1.00150.90           C
ATOM   2935  O   LEU D 371      31.097 -15.734  29.900  1.00150.90           O
ATOM   2936  N   GLY D 372      33.233 -15.724  30.635  1.00 40.00           N
ATOM   2937  CA  GLY D 372      32.891 -15.275  31.955  1.00 40.00           C
ATOM   2938  C   GLY D 372      33.248 -13.823  32.011  1.00 40.00           C
ATOM   2939  O   GLY D 372      33.107 -13.120  31.013  1.00 40.00           O
ATOM   2940  N   VAL D 373      33.713 -13.379  33.203  1.00180.80           N
ATOM   2941  CA  VAL D 373      34.192 -12.074  33.611  1.00180.80           C
ATOM   2942  CB  VAL D 373      35.661 -12.079  33.959  1.00180.80           C
ATOM   2943  CG1 VAL D 373      36.487 -12.205  32.680  1.00180.80           C
ATOM   2944  CG2 VAL D 373      35.999 -10.878  34.861  1.00180.80           C
ATOM   2945  C   VAL D 373      33.790 -10.940  32.688  1.00180.80           C
ATOM   2946  O   VAL D 373      32.684 -10.932  32.154  1.00180.80           O
ATOM   2947  N   ASP D 374      34.618  -9.867  32.629  1.00172.79           N
ATOM   2948  CA  ASP D 374      34.472  -8.705  31.777  1.00172.79           C
ATOM   2949  CB  ASP D 374      33.031  -8.327  31.370  1.00172.79           C
ATOM   2950  CG  ASP D 374      32.636  -9.113  30.125  1.00172.79           C
ATOM   2951  OD1 ASP D 374      33.548  -9.688  29.473  1.00172.79           O
ATOM   2952  OD2 ASP D 374      31.416  -9.152  29.814  1.00172.79           O
ATOM   2953  C   ASP D 374      35.050  -7.510  32.473  1.00172.79           C
ATOM   2954  O   ASP D 374      34.323  -6.601  32.871  1.00172.79           O
ATOM   2955  N   GLY D 375      36.390  -7.444  32.585  1.00 52.16           N
ATOM   2956  CA  GLY D 375      36.995  -6.346  33.285  1.00 52.16           C
ATOM   2957  C   GLY D 375      38.184  -5.876  32.509  1.00 52.16           C
ATOM   2958  O   GLY D 375      38.232  -5.980  31.287  1.00 52.16           O
ATOM   2959  N   MET D 376      39.159  -5.283  33.225  1.00 66.82           N
ATOM   2960  CA  MET D 376      40.373  -4.779  32.648  1.00 66.82           C
ATOM   2961  CB  MET D 376      40.936  -3.573  33.424  1.00 66.82           C
ATOM   2962  CG  MET D 376      42.112  -2.869  32.744  1.00 66.82           C
ATOM   2963  SD  MET D 376      42.766  -1.446  33.671  1.00 66.82           S
ATOM   2964  CE  MET D 376      41.299  -0.404  33.430  1.00 66.82           C
ATOM   2965  C   MET D 376      41.399  -5.872  32.697  1.00 66.82           C
ATOM   2966  O   MET D 376      41.136  -6.969  33.186  1.00 66.82           O
ATOM   2967  N   THR D 377      42.605  -5.589  32.162  1.00125.50           N
ATOM   2968  CA  THR D 377      43.699  -6.521  32.140  1.00125.50           C
ATOM   2969  CB  THR D 377      44.936  -5.961  31.498  1.00125.50           C
ATOM   2970  OG1 THR D 377      45.440  -4.886  32.278  1.00125.50           O
ATOM   2971  CG2 THR D 377      44.592  -5.456  30.091  1.00125.50           C
ATOM   2972  C   THR D 377      44.088  -6.828  33.557  1.00125.50           C
ATOM   2973  O   THR D 377      44.560  -7.924  33.854  1.00125.50           O
ATOM   2974  N   LYS D 378      44.026  -5.815  34.443  1.00 52.37           N
ATOM   2975  CA  LYS D 378      44.326  -6.004  35.837  1.00 52.37           C
ATOM   2976  CB  LYS D 378      44.597  -4.706  36.613  1.00 52.37           C
ATOM   2977  CG  LYS D 378      44.911  -4.992  38.085  0.00 52.37           C
ATOM   2978  CD  LYS D 378      45.524  -3.824  38.857  0.00 52.37           C
ATOM   2979  CE  LYS D 378      45.818  -4.169  40.320  1.00 52.37           C
ATOM   2980  NZ  LYS D 378      46.415  -3.005  41.010  1.00 52.37           N
ATOM   2981  C   LYS D 378      43.199  -6.691  36.543  1.00 52.37           C
ATOM   2982  O   LYS D 378      43.415  -7.483  37.459  1.00 52.37           O
ATOM   2983  N   LYS D 379      41.955  -6.367  36.137  1.00118.42           N
ATOM   2984  CA  LYS D 379      40.754  -6.828  36.774  1.00118.42           C
ATOM   2985  CB  LYS D 379      39.486  -6.240  36.132  1.00118.42           C
ATOM   2986  CG  LYS D 379      39.379  -4.721  36.270  0.00118.42           C
ATOM   2987  CD  LYS D 379      39.318  -4.232  37.718  1.00118.42           C
ATOM   2988  CE  LYS D 379      37.979  -4.511  38.402  1.00118.42           C
ATOM   2989  NZ  LYS D 379      38.007  -4.009  39.794  1.00118.42           N
ATOM   2990  C   LYS D 379      40.642  -8.313  36.667  1.00118.42           C
ATOM   2991  O   LYS D 379      40.139  -8.964  37.581  1.00118.42           O
ATOM   2992  N   VAL D 380      41.090  -8.899  35.545  1.00103.78           N
ATOM   2993  CA  VAL D 380      40.880 -10.309  35.398  1.00103.78           C
ATOM   2994  CB  VAL D 380      40.046 -10.664  34.201  1.00103.78           C
ATOM   2995  CG1 VAL D 380      40.894 -10.456  32.935  1.00103.78           C
ATOM   2996  CG2 VAL D 380      39.507 -12.093  34.375  1.00103.78           C
ATOM   2997  C   VAL D 380      42.194 -11.005  35.237  1.00103.78           C
ATOM   2998  O   VAL D 380      43.215 -10.392  34.927  1.00103.78           O
ATOM   2999  N   ASP D 381      42.183 -12.323  35.521  1.00 91.06           N
ATOM   3000  CA  ASP D 381      43.313 -13.191  35.368  1.00 91.06           C
ATOM   3001  CB  ASP D 381      44.146 -13.303  36.659  1.00 91.06           C
ATOM   3002  CG  ASP D 381      45.472 -13.982  36.347  0.00 91.06           C
ATOM   3003  OD1 ASP D 381      45.452 -15.151  35.880  1.00 91.06           O
ATOM   3004  OD2 ASP D 381      46.528 -13.338  36.587  0.00 91.06           O
ATOM   3005  C   ASP D 381      42.707 -14.530  35.083  1.00 91.06           C
ATOM   3006  O   ASP D 381      41.996 -15.075  35.926  1.00 91.06           O
ATOM   3007  N   CYS D 382      42.964 -15.099  33.888  1.00 83.34           N
ATOM   3008  CA  CYS D 382      42.268 -16.302  33.525  1.00 83.34           C
ATOM   3009  CB  CYS D 382      41.957 -16.322  32.023  1.00 83.34           C
ATOM   3010  SG  CYS D 382      41.141 -14.772  31.549  1.00 83.34           S
ATOM   3011  C   CYS D 382      43.100 -17.505  33.848  1.00 83.34           C
ATOM   3012  O   CYS D 382      43.510 -18.251  32.959  1.00 83.34           O
ATOM   3013  N   SER D 383      43.417 -17.682  35.141  1.00 79.05           N
ATOM   3014  CA  SER D 383      44.110 -18.836  35.632  1.00 79.05           C
ATOM   3015  CB  SER D 383      44.947 -18.519  36.882  1.00 79.05           C
ATOM   3016  OG  SER D 383      44.108 -18.031  37.918  1.00 79.05           O
ATOM   3017  C   SER D 383      43.131 -19.923  35.984  1.00 79.05           C
ATOM   3018  O   SER D 383      43.492 -21.099  36.020  1.00 79.05           O
ATOM   3019  N   LYS D 384      41.860 -19.557  36.257  1.00250.99           N
ATOM   3020  CA  LYS D 384      40.910 -20.513  36.762  1.00250.99           C
ATOM   3021  CB  LYS D 384      40.341 -20.099  38.135  1.00250.99           C
ATOM   3022  CG  LYS D 384      39.490 -21.169  38.830  1.00250.99           C
ATOM   3023  CD  LYS D 384      38.153 -21.466  38.149  1.00250.99           C
ATOM   3024  CE  LYS D 384      36.978 -20.690  38.749  1.00250.99           C
ATOM   3025  NZ  LYS D 384      37.226 -19.234  38.651  1.00250.99           N
ATOM   3026  C   LYS D 384      39.764 -20.672  35.814  1.00250.99           C
ATOM   3027  O   LYS D 384      39.692 -21.673  35.105  1.00250.99           O
ATOM   3028  N   ASN D 385      38.795 -19.729  35.858  1.00127.46           N
ATOM   3029  CA  ASN D 385      37.610 -19.748  35.039  1.00127.46           C
ATOM   3030  CB  ASN D 385      37.027 -21.151  34.794  1.00127.46           C
ATOM   3031  CG  ASN D 385      35.982 -21.046  33.692  1.00127.46           C
ATOM   3032  OD1 ASN D 385      35.182 -20.112  33.664  1.00127.46           O
ATOM   3033  ND2 ASN D 385      35.993 -22.027  32.751  1.00127.46           N
ATOM   3034  C   ASN D 385      36.583 -18.992  35.824  1.00127.46           C
ATOM   3035  O   ASN D 385      36.677 -17.773  35.950  1.00127.46           O
ATOM   3036  N   PHE D 386      35.540 -19.720  36.299  1.00133.67           N
ATOM   3037  CA  PHE D 386      34.479 -19.240  37.159  1.00133.67           C
ATOM   3038  CB  PHE D 386      34.692 -17.831  37.786  1.00133.67           C
ATOM   3039  CG  PHE D 386      33.736 -17.556  38.902  1.00133.67           C
ATOM   3040  CD1 PHE D 386      33.857 -18.204  40.110  1.00133.67           C
ATOM   3041  CD2 PHE D 386      32.736 -16.620  38.751  1.00133.67           C
ATOM   3042  CE1 PHE D 386      32.979 -17.944  41.136  1.00133.67           C
ATOM   3043  CE2 PHE D 386      31.855 -16.356  39.774  1.00133.67           C
ATOM   3044  CZ  PHE D 386      31.975 -17.022  40.969  1.00133.67           C
ATOM   3045  C   PHE D 386      33.213 -19.279  36.350  1.00133.67           C
ATOM   3046  O   PHE D 386      33.165 -19.915  35.298  1.00133.67           O
ATOM   3047  N   LYS D 387      32.152 -18.603  36.833  1.00 48.85           N
ATOM   3048  CA  LYS D 387      30.859 -18.566  36.206  1.00 48.85           C
ATOM   3049  CB  LYS D 387      29.824 -17.714  36.962  1.00 48.85           C
ATOM   3050  CG  LYS D 387      29.458 -18.227  38.355  1.00 48.85           C
ATOM   3051  CD  LYS D 387      28.683 -17.194  39.177  1.00 48.85           C
ATOM   3052  CE  LYS D 387      28.295 -17.670  40.578  1.00 48.85           C
ATOM   3053  NZ  LYS D 387      27.553 -16.601  41.284  1.00 48.85           N
ATOM   3054  C   LYS D 387      30.986 -17.949  34.848  1.00 48.85           C
ATOM   3055  O   LYS D 387      31.905 -17.173  34.589  1.00 48.85           O
ATOM   3056  N   ILE D 388      30.055 -18.310  33.936  1.00 85.32           N
ATOM   3057  CA  ILE D 388      30.096 -17.811  32.586  1.00 85.32           C
ATOM   3058  CB  ILE D 388      30.265 -18.902  31.565  1.00 85.32           C
ATOM   3059  CG1 ILE D 388      31.608 -19.626  31.760  1.00 85.32           C
ATOM   3060  CG2 ILE D 388      30.098 -18.275  30.172  1.00 85.32           C
ATOM   3061  CD1 ILE D 388      31.684 -20.446  33.048  1.00 85.32           C
ATOM   3062  C   ILE D 388      28.816 -17.097  32.248  1.00 85.32           C
ATOM   3063  O   ILE D 388      27.718 -17.608  32.476  1.00 85.32           O
ATOM   3064  N   THR D 389      28.952 -15.842  31.761  1.00126.38           N
ATOM   3065  CA  THR D 389      27.865 -14.998  31.337  1.00126.38           C
ATOM   3066  CB  THR D 389      28.258 -13.552  31.279  1.00126.38           C
ATOM   3067  OG1 THR D 389      29.269 -13.357  30.301  1.00126.38           O
ATOM   3068  CG2 THR D 389      28.775 -13.127  32.664  1.00126.38           C
ATOM   3069  C   THR D 389      27.312 -15.341  29.977  1.00126.38           C
ATOM   3070  O   THR D 389      26.096 -15.430  29.815  1.00126.38           O
ATOM   3071  N   ASN D 390      28.178 -15.550  28.954  1.00 48.08           N
ATOM   3072  CA  ASN D 390      27.630 -15.688  27.627  1.00 48.08           C
ATOM   3073  CB  ASN D 390      27.626 -14.373  26.829  1.00 48.08           C
ATOM   3074  CG  ASN D 390      26.599 -13.438  27.450  1.00 48.08           C
ATOM   3075  OD1 ASN D 390      25.439 -13.804  27.634  1.00 48.08           O
ATOM   3076  ND2 ASN D 390      27.035 -12.194  27.785  1.00 48.08           N
ATOM   3077  C   ASN D 390      28.395 -16.676  26.801  1.00 48.08           C
ATOM   3078  O   ASN D 390      29.482 -17.125  27.162  1.00 48.08           O
ATOM   3079  N   ASN D 391      27.806 -17.037  25.639  1.00 39.14           N
ATOM   3080  CA  ASN D 391      28.408 -17.986  24.750  1.00 39.14           C
ATOM   3081  CB  ASN D 391      27.536 -19.232  24.523  1.00 39.14           C
ATOM   3082  CG  ASN D 391      27.323 -19.910  25.868  1.00 39.14           C
ATOM   3083  OD1 ASN D 391      27.879 -19.492  26.881  1.00 39.14           O
ATOM   3084  ND2 ASN D 391      26.491 -20.987  25.880  1.00 39.14           N
ATOM   3085  C   ASN D 391      28.565 -17.335  23.411  1.00 39.14           C
ATOM   3086  O   ASN D 391      27.726 -16.535  23.003  1.00 39.14           O
ATOM   3087  N   TYR D 392      29.681 -17.637  22.712  1.00 50.27           N
ATOM   3088  CA  TYR D 392      29.900 -17.150  21.380  1.00 50.27           C
ATOM   3089  CB  TYR D 392      30.972 -16.052  21.269  1.00 50.27           C
ATOM   3090  CG  TYR D 392      30.372 -14.791  21.787  1.00 50.27           C
ATOM   3091  CD1 TYR D 392      29.590 -14.019  20.959  1.00 50.27           C
ATOM   3092  CD2 TYR D 392      30.581 -14.378  23.082  1.00 50.27           C
ATOM   3093  CE1 TYR D 392      29.024 -12.851  21.411  1.00 50.27           C
ATOM   3094  CE2 TYR D 392      30.018 -13.210  23.541  1.00 50.27           C
ATOM   3095  CZ  TYR D 392      29.239 -12.445  22.706  1.00 50.27           C
ATOM   3096  OH  TYR D 392      28.659 -11.247  23.174  1.00 50.27           O
ATOM   3097  C   TYR D 392      30.338 -18.313  20.544  1.00 50.27           C
ATOM   3098  O   TYR D 392      31.213 -19.080  20.942  1.00 50.27           O
ATOM   3099  N   THR D 393      29.748 -18.472  19.344  1.00 98.72           N
ATOM   3100  CA  THR D 393      30.110 -19.593  18.524  1.00 98.72           C
ATOM   3101  CB  THR D 393      28.933 -20.311  17.930  1.00 98.72           C
ATOM   3102  OG1 THR D 393      29.359 -21.504  17.288  1.00 98.72           O
ATOM   3103  CG2 THR D 393      28.241 -19.379  16.921  1.00 98.72           C
ATOM   3104  C   THR D 393      30.948 -19.094  17.389  1.00 98.72           C
ATOM   3105  O   THR D 393      30.647 -18.061  16.792  1.00 98.72           O
ATOM   3106  N   VAL D 394      32.047 -19.816  17.079  1.00 37.95           N
ATOM   3107  CA  VAL D 394      32.901 -19.390  16.007  1.00 37.95           C
ATOM   3108  CB  VAL D 394      34.220 -18.841  16.468  1.00 37.95           C
ATOM   3109  CG1 VAL D 394      33.958 -17.576  17.302  1.00 37.95           C
ATOM   3110  CG2 VAL D 394      34.976 -19.946  17.226  1.00 37.95           C
ATOM   3111  C   VAL D 394      33.196 -20.565  15.130  1.00 37.95           C
ATOM   3112  O   VAL D 394      33.342 -21.692  15.601  1.00 37.95           O
ATOM   3113  N   HIS D 395      33.287 -20.312  13.809  1.00 42.68           N
ATOM   3114  CA  HIS D 395      33.579 -21.332  12.845  1.00 42.68           C
ATOM   3115  ND1 HIS D 395      30.641 -22.884  12.368  1.00 42.68           N
ATOM   3116  CG  HIS D 395      31.164 -21.632  12.132  1.00 42.68           C
ATOM   3117  CB  HIS D 395      32.571 -21.374  11.684  1.00 42.68           C
ATOM   3118  NE2 HIS D 395      29.012 -21.427  12.780  1.00 42.68           N
ATOM   3119  CD2 HIS D 395      30.156 -20.754  12.388  1.00 42.68           C
ATOM   3120  CE1 HIS D 395      29.352 -22.703  12.752  1.00 42.68           C
ATOM   3121  C   HIS D 395      34.911 -21.013  12.244  1.00 42.68           C
ATOM   3122  O   HIS D 395      35.159 -19.891  11.801  1.00 42.68           O
ATOM   3123  N   LEU D 396      35.815 -22.013  12.216  1.00 62.79           N
ATOM   3124  CA  LEU D 396      37.124 -21.774  11.660  1.00 62.79           C
ATOM   3125  CB  LEU D 396      38.255 -22.185  12.614  1.00 62.79           C
ATOM   3126  CG  LEU D 396      38.210 -21.448  13.967  1.00 62.79           C
ATOM   3127  CD1 LEU D 396      39.365 -21.883  14.881  1.00 62.79           C
ATOM   3128  CD2 LEU D 396      38.135 -19.925  13.775  1.00 62.79           C
ATOM   3129  C   LEU D 396      37.263 -22.609  10.420  1.00 62.79           C
ATOM   3130  O   LEU D 396      37.106 -23.827  10.461  1.00 62.79           O
ATOM   3131  N   LEU D 397      37.577 -21.985   9.267  1.00 80.44           N
ATOM   3132  CA  LEU D 397      37.670 -22.773   8.069  1.00 80.44           C
ATOM   3133  CB  LEU D 397      36.613 -22.445   6.999  1.00 80.44           C
ATOM   3134  CG  LEU D 397      35.188 -22.874   7.400  1.00 80.44           C
ATOM   3135  CD1 LEU D 397      34.174 -22.539   6.294  1.00 80.44           C
ATOM   3136  CD2 LEU D 397      35.148 -24.353   7.817  1.00 80.44           C
ATOM   3137  C   LEU D 397      39.017 -22.664   7.432  1.00 80.44           C
ATOM   3138  O   LEU D 397      39.722 -21.672   7.606  1.00 80.44           O
ATOM   3139  N   PHE D 398      39.330 -23.699   6.613  1.00250.45           N
ATOM   3140  CA  PHE D 398      40.544 -23.965   5.878  1.00250.45           C
ATOM   3141  CB  PHE D 398      40.262 -24.653   4.528  1.00250.45           C
ATOM   3142  CG  PHE D 398      39.677 -25.992   4.823  1.00250.45           C
ATOM   3143  CD1 PHE D 398      38.332 -26.124   5.079  1.00250.45           C
ATOM   3144  CD2 PHE D 398      40.471 -27.116   4.842  1.00250.45           C
ATOM   3145  CE1 PHE D 398      37.786 -27.356   5.350  1.00250.45           C
ATOM   3146  CE2 PHE D 398      39.930 -28.351   5.113  1.00250.45           C
ATOM   3147  CZ  PHE D 398      38.586 -28.473   5.368  1.00250.45           C
ATOM   3148  C   PHE D 398      41.303 -22.694   5.648  1.00250.45           C
ATOM   3149  O   PHE D 398      40.738 -21.665   5.287  1.00250.45           O
ATOM   3150  N   PRO D 399      42.568 -22.875   5.443  1.00282.57           N
ATOM   3151  CA  PRO D 399      43.583 -21.997   5.947  1.00282.57           C
ATOM   3152  CD  PRO D 399      42.881 -23.229   4.064  1.00282.57           C
ATOM   3153  CB  PRO D 399      44.465 -21.578   4.767  1.00282.57           C
ATOM   3154  CG  PRO D 399      43.712 -22.062   3.525  1.00282.57           C
ATOM   3155  C   PRO D 399      43.346 -20.853   6.915  1.00282.57           C
ATOM   3156  O   PRO D 399      43.816 -21.059   8.033  1.00282.57           O
ATOM   3157  N   ASP D 400      42.811 -19.662   6.592  1.00266.09           N
ATOM   3158  CA  ASP D 400      42.729 -18.570   7.558  1.00266.09           C
ATOM   3159  CB  ASP D 400      43.241 -17.253   6.958  1.00266.09           C
ATOM   3160  CG  ASP D 400      44.745 -17.303   6.833  1.00266.09           C
ATOM   3161  OD1 ASP D 400      45.430 -17.369   7.888  1.00266.09           O
ATOM   3162  OD2 ASP D 400      45.229 -17.278   5.672  1.00266.09           O
ATOM   3163  C   ASP D 400      41.442 -18.149   8.225  1.00266.09           C
ATOM   3164  O   ASP D 400      41.515 -17.429   9.217  1.00266.09           O
ATOM   3165  N   LYS D 401      40.243 -18.461   7.698  1.00166.49           N
ATOM   3166  CA  LYS D 401      39.125 -17.629   8.093  1.00166.49           C
ATOM   3167  CB  LYS D 401      38.096 -17.427   6.957  1.00166.49           C
ATOM   3168  CG  LYS D 401      37.132 -18.600   6.746  1.00166.49           C
ATOM   3169  CD  LYS D 401      35.962 -18.614   7.736  1.00166.49           C
ATOM   3170  CE  LYS D 401      35.261 -19.963   7.851  1.00166.49           C
ATOM   3171  NZ  LYS D 401      34.256 -19.922   8.938  1.00166.49           N
ATOM   3172  C   LYS D 401      38.367 -18.057   9.313  1.00166.49           C
ATOM   3173  O   LYS D 401      38.189 -19.243   9.585  1.00166.49           O
ATOM   3174  N   ALA D 402      37.857 -17.045  10.060  1.00 39.23           N
ATOM   3175  CA  ALA D 402      37.030 -17.270  11.211  1.00 39.23           C
ATOM   3176  CB  ALA D 402      37.667 -16.801  12.530  1.00 39.23           C
ATOM   3177  C   ALA D 402      35.781 -16.460  11.011  1.00 39.23           C
ATOM   3178  O   ALA D 402      35.833 -15.371  10.440  1.00 39.23           O
ATOM   3179  N   VAL D 403      34.614 -16.983  11.455  1.00100.08           N
ATOM   3180  CA  VAL D 403      33.380 -16.260  11.300  1.00100.08           C
ATOM   3181  CB  VAL D 403      32.700 -16.569   9.997  1.00100.08           C
ATOM   3182  CG1 VAL D 403      31.322 -15.887   9.954  1.00100.08           C
ATOM   3183  CG2 VAL D 403      33.644 -16.132   8.864  1.00100.08           C
ATOM   3184  C   VAL D 403      32.464 -16.666  12.417  1.00100.08           C
ATOM   3185  O   VAL D 403      32.617 -17.742  12.993  1.00100.08           O
ATOM   3186  N   ASP D 404      31.501 -15.785  12.770  1.00 68.49           N
ATOM   3187  CA  ASP D 404      30.570 -16.053  13.832  1.00 68.49           C
ATOM   3188  CB  ASP D 404      30.642 -15.017  14.967  1.00 68.49           C
ATOM   3189  CG  ASP D 404      30.366 -13.647  14.369  1.00 68.49           C
ATOM   3190  OD1 ASP D 404      31.062 -13.274  13.387  1.00 68.49           O
ATOM   3191  OD2 ASP D 404      29.446 -12.957  14.879  1.00 68.49           O
ATOM   3192  C   ASP D 404      29.167 -16.066  13.290  1.00 68.49           C
ATOM   3193  O   ASP D 404      28.944 -15.992  12.083  1.00 68.49           O
ATOM   3194  N   ALA D 405      28.181 -16.192  14.206  1.00 37.22           N
ATOM   3195  CA  ALA D 405      26.770 -16.248  13.915  1.00 37.22           C
ATOM   3196  CB  ALA D 405      25.918 -16.503  15.170  1.00 37.22           C
ATOM   3197  C   ALA D 405      26.296 -14.955  13.312  1.00 37.22           C
ATOM   3198  O   ALA D 405      25.444 -14.945  12.425  1.00 37.22           O
ATOM   3199  N   ALA D 406      26.849 -13.829  13.793  1.00 62.39           N
ATOM   3200  CA  ALA D 406      26.499 -12.490  13.402  1.00 62.39           C
ATOM   3201  CB  ALA D 406      27.291 -11.412  14.161  1.00 62.39           C
ATOM   3202  C   ALA D 406      26.775 -12.319  11.943  1.00 62.39           C
ATOM   3203  O   ALA D 406      26.207 -11.433  11.309  1.00 62.39           O
ATOM   3204  N   GLY D 407      27.708 -13.108  11.380  1.00 28.76           N
ATOM   3205  CA  GLY D 407      27.992 -12.980   9.980  1.00 28.76           C
ATOM   3206  C   GLY D 407      29.278 -12.236   9.820  1.00 28.76           C
ATOM   3207  O   GLY D 407      29.674 -11.898   8.706  1.00 28.76           O
ATOM   3208  N   ASN D 408      29.963 -11.955  10.943  1.00 42.27           N
ATOM   3209  CA  ASN D 408      31.210 -11.246  10.893  1.00 42.27           C
ATOM   3210  CB  ASN D 408      31.629 -10.663  12.254  1.00 42.27           C
ATOM   3211  CG  ASN D 408      30.621  -9.588  12.643  1.00 42.27           C
ATOM   3212  OD1 ASN D 408      30.386  -8.637  11.900  1.00 42.27           O
ATOM   3213  ND2 ASN D 408      30.001  -9.747  13.843  1.00 42.27           N
ATOM   3214  C   ASN D 408      32.287 -12.191  10.445  1.00 42.27           C
ATOM   3215  O   ASN D 408      32.213 -13.397  10.682  1.00 42.27           O
ATOM   3216  N   VAL D 409      33.327 -11.653   9.768  1.00 34.03           N
ATOM   3217  CA  VAL D 409      34.400 -12.474   9.274  1.00 34.03           C
ATOM   3218  CB  VAL D 409      34.537 -12.431   7.781  1.00 34.03           C
ATOM   3219  CG1 VAL D 409      35.771 -13.253   7.373  1.00 34.03           C
ATOM   3220  CG2 VAL D 409      33.222 -12.931   7.158  1.00 34.03           C
ATOM   3221  C   VAL D 409      35.700 -11.991   9.856  1.00 34.03           C
ATOM   3222  O   VAL D 409      35.861 -10.807  10.148  1.00 34.03           O
ATOM   3223  N   GLY D 410      36.674 -12.914  10.032  1.00 27.43           N
ATOM   3224  CA  GLY D 410      37.937 -12.551  10.620  1.00 27.43           C
ATOM   3225  C   GLY D 410      38.952 -13.611  10.297  1.00 27.43           C
ATOM   3226  O   GLY D 410      38.778 -14.382   9.353  1.00 27.43           O
ATOM   3227  N   PHE D 411      40.058 -13.664  11.079  1.00 49.41           N
ATOM   3228  CA  PHE D 411      41.110 -14.607  10.798  1.00 49.41           C
ATOM   3229  CB  PHE D 411      42.393 -13.958  10.247  1.00 49.41           C
ATOM   3230  CG  PHE D 411      42.080 -13.381   8.909  1.00 49.41           C
ATOM   3231  CD1 PHE D 411      41.533 -12.123   8.802  1.00 49.41           C
ATOM   3232  CD2 PHE D 411      42.335 -14.097   7.762  1.00 49.41           C
ATOM   3233  CE1 PHE D 411      41.244 -11.588   7.569  1.00 49.41           C
ATOM   3234  CE2 PHE D 411      42.048 -13.566   6.527  1.00 49.41           C
ATOM   3235  CZ  PHE D 411      41.502 -12.309   6.429  1.00 49.41           C
ATOM   3236  C   PHE D 411      41.513 -15.347  12.044  1.00 49.41           C
ATOM   3237  O   PHE D 411      41.143 -14.985  13.159  1.00 49.41           O
ATOM   3238  N   TRP D 412      42.286 -16.440  11.858  1.00167.76           N
ATOM   3239  CA  TRP D 412      42.737 -17.299  12.920  1.00167.76           C
ATOM   3240  CB  TRP D 412      41.737 -18.440  13.171  1.00167.76           C
ATOM   3241  CG  TRP D 412      42.221 -19.554  14.064  1.00167.76           C
ATOM   3242  CD2 TRP D 412      43.012 -20.658  13.596  1.00167.76           C
ATOM   3243  CD1 TRP D 412      42.018 -19.761  15.395  1.00167.76           C
ATOM   3244  NE1 TRP D 412      42.622 -20.932  15.783  1.00167.76           N
ATOM   3245  CE2 TRP D 412      43.241 -21.493  14.687  1.00167.76           C
ATOM   3246  CE3 TRP D 412      43.502 -20.953  12.356  1.00167.76           C
ATOM   3247  CZ2 TRP D 412      43.969 -22.641  14.558  1.00167.76           C
ATOM   3248  CZ3 TRP D 412      44.239 -22.110  12.228  1.00167.76           C
ATOM   3249  CH2 TRP D 412      44.467 -22.938  13.308  1.00167.76           C
ATOM   3250  C   TRP D 412      44.021 -17.949  12.505  1.00167.76           C
ATOM   3251  O   TRP D 412      44.323 -18.064  11.317  1.00167.76           O
ATOM   3252  N   THR D 413      44.832 -18.366  13.502  1.00120.50           N
ATOM   3253  CA  THR D 413      46.032 -19.095  13.222  1.00120.50           C
ATOM   3254  CB  THR D 413      47.249 -18.222  13.118  1.00120.50           C
ATOM   3255  OG1 THR D 413      48.392 -19.003  12.802  1.00120.50           O
ATOM   3256  CG2 THR D 413      47.452 -17.489  14.456  1.00120.50           C
ATOM   3257  C   THR D 413      46.243 -20.007  14.383  1.00120.50           C
ATOM   3258  O   THR D 413      45.886 -19.673  15.509  1.00120.50           O
ATOM   3259  N   MET D 414      46.795 -21.208  14.137  1.00139.31           N
ATOM   3260  CA  MET D 414      47.124 -22.064  15.233  1.00139.31           C
ATOM   3261  CB  MET D 414      47.250 -23.539  14.814  1.00139.31           C
ATOM   3262  CG  MET D 414      48.355 -23.781  13.783  1.00139.31           C
ATOM   3263  SD  MET D 414      48.266 -25.386  12.930  1.00139.31           S
ATOM   3264  CE  MET D 414      48.670 -26.398  14.380  1.00139.31           C
ATOM   3265  C   MET D 414      48.466 -21.564  15.662  1.00139.31           C
ATOM   3266  O   MET D 414      49.160 -20.930  14.869  1.00139.31           O
ATOM   3267  N   VAL D 415      48.841 -21.760  16.941  1.00127.80           N
ATOM   3268  CA  VAL D 415      50.153 -21.356  17.356  1.00127.80           C
ATOM   3269  CB  VAL D 415      50.156 -20.500  18.598  1.00127.80           C
ATOM   3270  CG1 VAL D 415      49.539 -19.140  18.231  1.00127.80           C
ATOM   3271  CG2 VAL D 415      49.372 -21.204  19.720  1.00127.80           C
ATOM   3272  C   VAL D 415      50.917 -22.620  17.593  1.00127.80           C
ATOM   3273  O   VAL D 415      50.787 -23.270  18.629  1.00127.80           O
ATOM   3274  N   TYR D 416      51.733 -23.014  16.599  1.00158.64           N
ATOM   3275  CA  TYR D 416      52.499 -24.222  16.691  1.00158.64           C
ATOM   3276  CB  TYR D 416      53.544 -24.152  17.826  1.00158.64           C
ATOM   3277  CG  TYR D 416      54.536 -25.264  17.711  1.00158.64           C
ATOM   3278  CD1 TYR D 416      55.449 -25.277  16.680  1.00158.64           C
ATOM   3279  CD2 TYR D 416      54.591 -26.267  18.651  1.00158.64           C
ATOM   3280  CE1 TYR D 416      56.377 -26.286  16.570  1.00158.64           C
ATOM   3281  CE2 TYR D 416      55.517 -27.279  18.547  1.00158.64           C
ATOM   3282  CZ  TYR D 416      56.411 -27.292  17.504  1.00158.64           C
ATOM   3283  OH  TYR D 416      57.360 -28.331  17.399  1.00158.64           O
ATOM   3284  C   TYR D 416      51.498 -25.314  16.938  1.00158.64           C
ATOM   3285  O   TYR D 416      50.602 -25.527  16.121  1.00158.64           O
ATOM   3286  N   ASN D 417      51.595 -26.019  18.085  1.00130.32           N
ATOM   3287  CA  ASN D 417      50.621 -27.037  18.388  1.00130.32           C
ATOM   3288  CB  ASN D 417      51.226 -28.455  18.382  1.00130.32           C
ATOM   3289  CG  ASN D 417      52.322 -28.556  19.439  1.00130.32           C
ATOM   3290  OD1 ASN D 417      52.668 -27.582  20.104  1.00130.32           O
ATOM   3291  ND2 ASN D 417      52.902 -29.777  19.584  1.00130.32           N
ATOM   3292  C   ASN D 417      50.072 -26.773  19.767  1.00130.32           C
ATOM   3293  O   ASN D 417      49.443 -27.640  20.372  1.00130.32           O
ATOM   3294  N   GLN D 418      50.367 -25.572  20.305  1.00114.61           N
ATOM   3295  CA  GLN D 418      50.013 -25.108  21.625  1.00114.61           C
ATOM   3296  CB  GLN D 418      50.923 -23.955  22.064  1.00114.61           C
ATOM   3297  CG  GLN D 418      52.368 -24.391  22.269  1.00114.61           C
ATOM   3298  CD  GLN D 418      52.380 -25.209  23.546  1.00114.61           C
ATOM   3299  OE1 GLN D 418      52.850 -24.747  24.583  1.00114.61           O
ATOM   3300  NE2 GLN D 418      51.830 -26.451  23.475  1.00114.61           N
ATOM   3301  C   GLN D 418      48.613 -24.606  21.833  1.00114.61           C
ATOM   3302  O   GLN D 418      47.987 -24.910  22.849  1.00114.61           O
ATOM   3303  N   GLY D 419      48.095 -23.789  20.896  1.00 34.31           N
ATOM   3304  CA  GLY D 419      46.826 -23.148  21.107  1.00 34.31           C
ATOM   3305  C   GLY D 419      46.551 -22.319  19.891  1.00 34.31           C
ATOM   3306  O   GLY D 419      47.123 -22.571  18.832  1.00 34.31           O
ATOM   3307  N   PHE D 420      45.664 -21.305  20.007  1.00 64.41           N
ATOM   3308  CA  PHE D 420      45.303 -20.555  18.837  1.00 64.41           C
ATOM   3309  CB  PHE D 420      44.082 -21.162  18.134  1.00 64.41           C
ATOM   3310  CG  PHE D 420      42.977 -21.201  19.138  1.00 64.41           C
ATOM   3311  CD1 PHE D 420      42.847 -22.278  19.985  1.00 64.41           C
ATOM   3312  CD2 PHE D 420      42.075 -20.167  19.243  1.00 64.41           C
ATOM   3313  CE1 PHE D 420      41.836 -22.327  20.916  1.00 64.41           C
ATOM   3314  CE2 PHE D 420      41.061 -20.210  20.173  1.00 64.41           C
ATOM   3315  CZ  PHE D 420      40.939 -21.291  21.012  1.00 64.41           C
ATOM   3316  C   PHE D 420      44.940 -19.139  19.175  1.00 64.41           C
ATOM   3317  O   PHE D 420      44.668 -18.796  20.325  1.00 64.41           O
ATOM   3318  N   GLU D 421      44.958 -18.266  18.143  1.00 75.42           N
ATOM   3319  CA  GLU D 421      44.526 -16.907  18.295  1.00 75.42           C
ATOM   3320  CB  GLU D 421      45.650 -15.857  18.217  1.00 75.42           C
ATOM   3321  CG  GLU D 421      45.142 -14.442  18.507  1.00 75.42           C
ATOM   3322  CD  GLU D 421      46.324 -13.485  18.569  1.00 75.42           C
ATOM   3323  OE1 GLU D 421      46.746 -12.996  17.487  1.00 75.42           O
ATOM   3324  OE2 GLU D 421      46.819 -13.228  19.698  1.00 75.42           O
ATOM   3325  C   GLU D 421      43.553 -16.622  17.189  1.00 75.42           C
ATOM   3326  O   GLU D 421      43.781 -16.977  16.031  1.00 75.42           O
ATOM   3327  N   ILE D 422      42.414 -15.987  17.538  1.00 45.54           N
ATOM   3328  CA  ILE D 422      41.411 -15.656  16.563  1.00 45.54           C
ATOM   3329  CB  ILE D 422      40.096 -16.336  16.818  1.00 45.54           C
ATOM   3330  CG1 ILE D 422      40.266 -17.862  16.809  1.00 45.54           C
ATOM   3331  CG2 ILE D 422      39.083 -15.826  15.780  1.00 45.54           C
ATOM   3332  CD1 ILE D 422      39.051 -18.615  17.349  1.00 45.54           C
ATOM   3333  C   ILE D 422      41.143 -14.187  16.676  1.00 45.54           C
ATOM   3334  O   ILE D 422      40.977 -13.662  17.776  1.00 45.54           O
ATOM   3335  N   VAL D 423      41.120 -13.476  15.530  1.00 46.03           N
ATOM   3336  CA  VAL D 423      40.789 -12.081  15.555  1.00 46.03           C
ATOM   3337  CB  VAL D 423      41.796 -11.218  14.851  1.00 46.03           C
ATOM   3338  CG1 VAL D 423      41.305  -9.760  14.882  1.00 46.03           C
ATOM   3339  CG2 VAL D 423      43.167 -11.431  15.513  1.00 46.03           C
ATOM   3340  C   VAL D 423      39.500 -11.965  14.809  1.00 46.03           C
ATOM   3341  O   VAL D 423      39.439 -12.249  13.613  1.00 46.03           O
ATOM   3342  N   LEU D 424      38.421 -11.557  15.505  1.00148.42           N
ATOM   3343  CA  LEU D 424      37.163 -11.485  14.828  1.00148.42           C
ATOM   3344  CB  LEU D 424      36.440 -12.852  14.873  1.00148.42           C
ATOM   3345  CG  LEU D 424      35.170 -13.014  14.008  1.00148.42           C
ATOM   3346  CD1 LEU D 424      34.589 -14.431  14.167  1.00148.42           C
ATOM   3347  CD2 LEU D 424      34.120 -11.934  14.293  1.00148.42           C
ATOM   3348  C   LEU D 424      36.339 -10.453  15.539  1.00148.42           C
ATOM   3349  O   LEU D 424      36.332 -10.386  16.767  1.00148.42           O
ATOM   3350  N   ALA D 425      35.636  -9.600  14.763  1.00225.86           N
ATOM   3351  CA  ALA D 425      34.732  -8.614  15.289  1.00225.86           C
ATOM   3352  CB  ALA D 425      33.462  -9.233  15.899  1.00225.86           C
ATOM   3353  C   ALA D 425      35.378  -7.744  16.328  1.00225.86           C
ATOM   3354  O   ALA D 425      34.773  -7.457  17.359  1.00225.86           O
ATOM   3355  N   GLY D 426      36.628  -7.300  16.095  1.00 56.24           N
ATOM   3356  CA  GLY D 426      37.257  -6.356  16.979  1.00 56.24           C
ATOM   3357  C   GLY D 426      37.680  -6.997  18.268  1.00 56.24           C
ATOM   3358  O   GLY D 426      37.962  -6.292  19.236  1.00 56.24           O
ATOM   3359  N   ARG D 427      37.734  -8.341  18.334  1.00138.04           N
ATOM   3360  CA  ARG D 427      38.159  -8.973  19.553  1.00138.04           C
ATOM   3361  CB  ARG D 427      37.006  -9.617  20.342  1.00138.04           C
ATOM   3362  CG  ARG D 427      37.427 -10.172  21.704  1.00138.04           C
ATOM   3363  CD  ARG D 427      36.243 -10.415  22.641  1.00138.04           C
ATOM   3364  NE  ARG D 427      35.662  -9.079  22.957  1.00138.04           N
ATOM   3365  CZ  ARG D 427      34.375  -8.972  23.401  1.00138.04           C
ATOM   3366  NH1 ARG D 427      33.610 -10.091  23.557  1.00138.04           N
ATOM   3367  NH2 ARG D 427      33.854  -7.743  23.686  1.00138.04           N
ATOM   3368  C   ARG D 427      39.156 -10.039  19.213  1.00138.04           C
ATOM   3369  O   ARG D 427      39.134 -10.594  18.117  1.00138.04           O
ATOM   3370  N   LYS D 428      40.089 -10.329  20.147  1.00 47.14           N
ATOM   3371  CA  LYS D 428      41.072 -11.349  19.912  1.00 47.14           C
ATOM   3372  CB  LYS D 428      42.528 -10.858  20.002  1.00 47.14           C
ATOM   3373  CG  LYS D 428      42.927  -9.924  18.857  1.00 47.14           C
ATOM   3374  CD  LYS D 428      44.313  -9.296  19.021  1.00 47.14           C
ATOM   3375  CE  LYS D 428      44.730  -8.424  17.833  1.00 47.14           C
ATOM   3376  NZ  LYS D 428      46.120  -7.950  18.014  1.00 47.14           N
ATOM   3377  C   LYS D 428      40.885 -12.409  20.953  1.00 47.14           C
ATOM   3378  O   LYS D 428      40.716 -12.107  22.133  1.00 47.14           O
ATOM   3379  N   TYR D 429      40.917 -13.692  20.532  1.00 95.71           N
ATOM   3380  CA  TYR D 429      40.713 -14.777  21.450  1.00 95.71           C
ATOM   3381  CB  TYR D 429      39.547 -15.693  21.047  1.00 95.71           C
ATOM   3382  CG  TYR D 429      38.321 -14.846  21.036  1.00 95.71           C
ATOM   3383  CD1 TYR D 429      38.029 -14.068  19.939  1.00 95.71           C
ATOM   3384  CD2 TYR D 429      37.468 -14.823  22.115  1.00 95.71           C
ATOM   3385  CE1 TYR D 429      36.903 -13.280  19.916  1.00 95.71           C
ATOM   3386  CE2 TYR D 429      36.340 -14.037  22.098  1.00 95.71           C
ATOM   3387  CZ  TYR D 429      36.056 -13.264  20.998  1.00 95.71           C
ATOM   3388  OH  TYR D 429      34.900 -12.456  20.978  1.00 95.71           O
ATOM   3389  C   TYR D 429      41.955 -15.617  21.467  1.00 95.71           C
ATOM   3390  O   TYR D 429      42.509 -15.940  20.417  1.00 95.71           O
ATOM   3391  N   PHE D 430      42.440 -15.967  22.680  1.00113.21           N
ATOM   3392  CA  PHE D 430      43.612 -16.792  22.795  1.00113.21           C
ATOM   3393  CB  PHE D 430      44.905 -15.976  22.995  1.00113.21           C
ATOM   3394  CG  PHE D 430      46.001 -16.885  23.440  1.00113.21           C
ATOM   3395  CD1 PHE D 430      46.601 -17.768  22.571  1.00113.21           C
ATOM   3396  CD2 PHE D 430      46.410 -16.864  24.753  1.00113.21           C
ATOM   3397  CE1 PHE D 430      47.607 -18.601  23.005  1.00113.21           C
ATOM   3398  CE2 PHE D 430      47.416 -17.692  25.193  1.00113.21           C
ATOM   3399  CZ  PHE D 430      48.017 -18.562  24.316  1.00113.21           C
ATOM   3400  C   PHE D 430      43.472 -17.759  23.933  1.00113.21           C
ATOM   3401  O   PHE D 430      42.966 -17.422  25.003  1.00113.21           O
ATOM   3402  N   ALA D 431      43.921 -19.013  23.711  1.00 51.15           N
ATOM   3403  CA  ALA D 431      43.868 -20.018  24.735  1.00 51.15           C
ATOM   3404  CB  ALA D 431      42.462 -20.604  24.944  1.00 51.15           C
ATOM   3405  C   ALA D 431      44.760 -21.149  24.322  1.00 51.15           C
ATOM   3406  O   ALA D 431      45.031 -21.344  23.137  1.00 51.15           O
ATOM   3407  N   PHE D 432      45.248 -21.926  25.312  1.00128.72           N
ATOM   3408  CA  PHE D 432      46.067 -23.070  25.029  1.00128.72           C
ATOM   3409  CB  PHE D 432      47.124 -23.407  26.101  1.00128.72           C
ATOM   3410  CG  PHE D 432      48.202 -22.377  26.153  1.00128.72           C
ATOM   3411  CD1 PHE D 432      49.247 -22.421  25.259  1.00128.72           C
ATOM   3412  CD2 PHE D 432      48.176 -21.371  27.091  1.00128.72           C
ATOM   3413  CE1 PHE D 432      50.250 -21.482  25.301  1.00128.72           C
ATOM   3414  CE2 PHE D 432      49.177 -20.430  27.139  1.00128.72           C
ATOM   3415  CZ  PHE D 432      50.217 -20.483  26.243  1.00128.72           C
ATOM   3416  C   PHE D 432      45.149 -24.252  25.012  1.00128.72           C
ATOM   3417  O   PHE D 432      44.101 -24.245  25.656  1.00128.72           O
ATOM   3418  N   SER D 433      45.515 -25.306  24.255  1.00 33.29           N
ATOM   3419  CA  SER D 433      44.690 -26.482  24.220  1.00 33.29           C
ATOM   3420  CB  SER D 433      45.158 -27.535  23.200  1.00 33.29           C
ATOM   3421  OG  SER D 433      45.055 -27.017  21.882  1.00 33.29           O
ATOM   3422  C   SER D 433      44.757 -27.098  25.587  1.00 33.29           C
ATOM   3423  O   SER D 433      45.750 -26.949  26.297  1.00 33.29           O
ATOM   3424  N   LYS D 434      43.688 -27.819  25.983  1.00100.33           N
ATOM   3425  CA  LYS D 434      43.551 -28.358  27.311  1.00100.33           C
ATOM   3426  CB  LYS D 434      42.106 -28.778  27.634  1.00100.33           C
ATOM   3427  CG  LYS D 434      41.905 -29.256  29.073  1.00100.33           C
ATOM   3428  CD  LYS D 434      40.433 -29.405  29.460  1.00100.33           C
ATOM   3429  CE  LYS D 434      39.676 -28.076  29.514  1.00100.33           C
ATOM   3430  NZ  LYS D 434      40.149 -27.267  30.658  1.00100.33           N
ATOM   3431  C   LYS D 434      44.422 -29.557  27.554  1.00100.33           C
ATOM   3432  O   LYS D 434      44.647 -30.384  26.671  1.00100.33           O
ATOM   3433  N   TYR D 435      44.965 -29.641  28.791  1.00 62.41           N
ATOM   3434  CA  TYR D 435      45.728 -30.772  29.244  1.00 62.41           C
ATOM   3435  CB  TYR D 435      47.245 -30.642  28.997  1.00 62.41           C
ATOM   3436  CG  TYR D 435      47.766 -29.421  29.677  1.00 62.41           C
ATOM   3437  CD1 TYR D 435      48.164 -29.459  30.994  1.00 62.41           C
ATOM   3438  CD2 TYR D 435      47.861 -28.233  28.989  1.00 62.41           C
ATOM   3439  CE1 TYR D 435      48.648 -28.330  31.613  1.00 62.41           C
ATOM   3440  CE2 TYR D 435      48.343 -27.100  29.603  1.00 62.41           C
ATOM   3441  CZ  TYR D 435      48.738 -27.148  30.917  1.00 62.41           C
ATOM   3442  OH  TYR D 435      49.233 -25.989  31.550  1.00 62.41           O
ATOM   3443  C   TYR D 435      45.476 -30.915  30.718  1.00 62.41           C
ATOM   3444  O   TYR D 435      45.184 -29.931  31.395  1.00 62.41           O
ATOM   3445  N   VAL D 436      45.565 -32.150  31.261  1.00 30.23           N
ATOM   3446  CA  VAL D 436      45.311 -32.316  32.667  1.00 30.23           C
ATOM   3447  CB  VAL D 436      44.052 -33.076  32.961  1.00 30.23           C
ATOM   3448  CG1 VAL D 436      43.947 -33.280  34.482  1.00 30.23           C
ATOM   3449  CG2 VAL D 436      42.866 -32.313  32.349  1.00 30.23           C
ATOM   3450  C   VAL D 436      46.439 -33.088  33.274  1.00 30.23           C
ATOM   3451  O   VAL D 436      46.986 -34.002  32.658  1.00 30.23           O
ATOM   3452  N   LYS D 437      46.817 -32.728  34.518  1.00133.72           N
ATOM   3453  CA  LYS D 437      47.884 -33.419  35.179  1.00133.72           C
ATOM   3454  CB  LYS D 437      48.933 -32.480  35.807  1.00133.72           C
ATOM   3455  CG  LYS D 437      48.379 -31.547  36.887  1.00133.72           C
ATOM   3456  CD  LYS D 437      49.464 -30.841  37.704  1.00133.72           C
ATOM   3457  CE  LYS D 437      50.321 -31.793  38.541  1.00133.72           C
ATOM   3458  NZ  LYS D 437      51.326 -32.457  37.681  1.00133.72           N
ATOM   3459  C   LYS D 437      47.295 -34.265  36.269  1.00133.72           C
ATOM   3460  O   LYS D 437      46.841 -33.777  37.303  1.00133.72           O
ATOM   3461  N   HIS D 438      47.283 -35.583  36.013  1.00100.25           N
ATOM   3462  CA  HIS D 438      46.817 -36.631  36.872  1.00100.25           C
ATOM   3463  ND1 HIS D 438      44.162 -38.050  35.388  1.00100.25           N
ATOM   3464  CG  HIS D 438      45.498 -37.874  35.104  0.00100.25           C
ATOM   3465  CB  HIS D 438      46.593 -37.957  36.127  0.00100.25           C
ATOM   3466  NE2 HIS D 438      44.299 -37.636  33.208  1.00100.25           N
ATOM   3467  CD2 HIS D 438      45.564 -37.622  33.768  1.00100.25           C
ATOM   3468  CE1 HIS D 438      43.491 -37.898  34.219  1.00100.25           C
ATOM   3469  C   HIS D 438      47.830 -36.873  37.938  1.00100.25           C
ATOM   3470  O   HIS D 438      47.538 -37.540  38.928  1.00100.25           O
ATOM   3471  N   GLY D 439      49.056 -36.339  37.782  1.00 59.87           N
ATOM   3472  CA  GLY D 439      50.078 -36.759  38.688  1.00 59.87           C
ATOM   3473  C   GLY D 439      50.764 -37.885  37.990  1.00 59.87           C
ATOM   3474  O   GLY D 439      50.454 -39.056  38.193  1.00 59.87           O
ATOM   3475  N   SER D 440      51.693 -37.494  37.093  1.00107.55           N
ATOM   3476  CA  SER D 440      52.504 -38.305  36.229  1.00107.55           C
ATOM   3477  CB  SER D 440      53.160 -39.524  36.911  1.00107.55           C
ATOM   3478  OG  SER D 440      52.223 -40.573  37.105  0.00107.55           O
ATOM   3479  C   SER D 440      51.667 -38.797  35.095  1.00107.55           C
ATOM   3480  O   SER D 440      52.167 -39.458  34.187  1.00107.55           O
ATOM   3481  N   LYS D 441      50.369 -38.451  35.083  1.00 69.58           N
ATOM   3482  CA  LYS D 441      49.602 -38.840  33.937  1.00 69.58           C
ATOM   3483  CB  LYS D 441      48.320 -39.623  34.266  1.00 69.58           C
ATOM   3484  CG  LYS D 441      47.532 -40.017  33.016  1.00 69.58           C
ATOM   3485  CD  LYS D 441      46.432 -41.044  33.281  0.00 69.58           C
ATOM   3486  CE  LYS D 441      45.642 -41.431  32.029  0.00 69.58           C
ATOM   3487  NZ  LYS D 441      44.766 -40.310  31.622  0.00 69.58           N
ATOM   3488  C   LYS D 441      49.181 -37.568  33.277  1.00 69.58           C
ATOM   3489  O   LYS D 441      48.564 -36.707  33.902  1.00 69.58           O
ATOM   3490  N   VAL D 442      49.516 -37.404  31.983  1.00 35.33           N
ATOM   3491  CA  VAL D 442      49.142 -36.189  31.319  1.00 35.33           C
ATOM   3492  CB  VAL D 442      50.308 -35.451  30.728  1.00 35.33           C
ATOM   3493  CG1 VAL D 442      49.781 -34.215  29.979  1.00 35.33           C
ATOM   3494  CG2 VAL D 442      51.299 -35.121  31.856  1.00 35.33           C
ATOM   3495  C   VAL D 442      48.216 -36.539  30.200  1.00 35.33           C
ATOM   3496  O   VAL D 442      48.484 -37.445  29.411  1.00 35.33           O
ATOM   3497  N   THR D 443      47.080 -35.821  30.113  1.00 32.53           N
ATOM   3498  CA  THR D 443      46.146 -36.078  29.057  1.00 32.53           C
ATOM   3499  CB  THR D 443      44.820 -36.575  29.553  1.00 32.53           C
ATOM   3500  OG1 THR D 443      44.995 -37.767  30.304  1.00 32.53           O
ATOM   3501  CG2 THR D 443      43.907 -36.842  28.344  1.00 32.53           C
ATOM   3502  C   THR D 443      45.904 -34.782  28.352  1.00 32.53           C
ATOM   3503  O   THR D 443      45.739 -33.739  28.983  1.00 32.53           O
ATOM   3504  N   SER D 444      45.875 -34.815  27.007  1.00 33.09           N
ATOM   3505  CA  SER D 444      45.657 -33.603  26.274  1.00 33.09           C
ATOM   3506  CB  SER D 444      46.715 -33.342  25.188  1.00 33.09           C
ATOM   3507  OG  SER D 444      47.991 -33.157  25.785  1.00 33.09           O
ATOM   3508  C   SER D 444      44.336 -33.718  25.587  1.00 33.09           C
ATOM   3509  O   SER D 444      43.918 -34.811  25.206  1.00 33.09           O
ATOM   3510  N   MET D 445      43.625 -32.578  25.462  1.00 65.42           N
ATOM   3511  CA  MET D 445      42.367 -32.568  24.771  1.00 65.42           C
ATOM   3512  CB  MET D 445      41.166 -32.280  25.689  1.00 65.42           C
ATOM   3513  CG  MET D 445      40.899 -33.385  26.714  1.00 65.42           C
ATOM   3514  SD  MET D 445      39.483 -33.068  27.810  1.00 65.42           S
ATOM   3515  CE  MET D 445      39.647 -34.619  28.740  1.00 65.42           C
ATOM   3516  C   MET D 445      42.430 -31.461  23.766  1.00 65.42           C
ATOM   3517  O   MET D 445      42.371 -30.282  24.110  1.00 65.42           O
ATOM   3518  N   CYS D 446      42.563 -31.835  22.482  1.00 65.62           N
ATOM   3519  CA  CYS D 446      42.643 -30.920  21.378  1.00 65.62           C
ATOM   3520  CB  CYS D 446      43.179 -31.593  20.106  1.00 65.62           C
ATOM   3521  SG  CYS D 446      44.879 -32.164  20.391  1.00 65.62           S
ATOM   3522  C   CYS D 446      41.296 -30.317  21.114  1.00 65.62           C
ATOM   3523  O   CYS D 446      41.179 -29.303  20.424  1.00 65.62           O
ATOM   3524  N   ASP D 447      40.236 -31.007  21.568  1.00 74.77           N
ATOM   3525  CA  ASP D 447      38.876 -30.570  21.419  1.00 74.77           C
ATOM   3526  CB  ASP D 447      37.844 -31.692  21.655  1.00 74.77           C
ATOM   3527  CG  ASP D 447      37.956 -32.202  23.085  1.00 74.77           C
ATOM   3528  OD1 ASP D 447      38.971 -31.878  23.755  1.00 74.77           O
ATOM   3529  OD2 ASP D 447      37.026 -32.931  23.524  1.00 74.77           O
ATOM   3530  C   ASP D 447      38.560 -29.428  22.344  1.00 74.77           C
ATOM   3531  O   ASP D 447      37.605 -28.694  22.098  1.00 74.77           O
ATOM   3532  N   GLN D 448      39.304 -29.265  23.462  1.00 56.86           N
ATOM   3533  CA  GLN D 448      38.954 -28.241  24.410  1.00 56.86           C
ATOM   3534  CB  GLN D 448      38.456 -28.808  25.748  1.00 56.86           C
ATOM   3535  CG  GLN D 448      37.149 -29.592  25.607  1.00 56.86           C
ATOM   3536  CD  GLN D 448      36.743 -30.104  26.981  1.00 56.86           C
ATOM   3537  OE1 GLN D 448      37.457 -29.915  27.965  1.00 56.86           O
ATOM   3538  NE2 GLN D 448      35.563 -30.776  27.052  1.00 56.86           N
ATOM   3539  C   GLN D 448      40.127 -27.349  24.700  1.00 56.86           C
ATOM   3540  O   GLN D 448      41.236 -27.576  24.218  1.00 56.86           O
ATOM   3541  N   THR D 449      39.887 -26.278  25.492  1.00 48.95           N
ATOM   3542  CA  THR D 449      40.939 -25.344  25.800  1.00 48.95           C
ATOM   3543  CB  THR D 449      40.725 -23.983  25.205  1.00 48.95           C
ATOM   3544  OG1 THR D 449      39.575 -23.373  25.775  1.00 48.95           O
ATOM   3545  CG2 THR D 449      40.549 -24.130  23.684  1.00 48.95           C
ATOM   3546  C   THR D 449      41.034 -25.139  27.281  1.00 48.95           C
ATOM   3547  O   THR D 449      40.134 -25.483  28.046  1.00 48.95           O
ATOM   3548  N   GLN D 450      42.185 -24.589  27.719  1.00 86.93           N
ATOM   3549  CA  GLN D 450      42.379 -24.217  29.088  1.00 86.93           C
ATOM   3550  CB  GLN D 450      43.856 -24.027  29.475  1.00 86.93           C
ATOM   3551  CG  GLN D 450      44.067 -23.649  30.943  1.00 86.93           C
ATOM   3552  CD  GLN D 450      43.766 -24.877  31.792  1.00 86.93           C
ATOM   3553  OE1 GLN D 450      43.429 -25.940  31.272  1.00 86.93           O
ATOM   3554  NE2 GLN D 450      43.890 -24.730  33.139  1.00 86.93           N
ATOM   3555  C   GLN D 450      41.695 -22.892  29.184  1.00 86.93           C
ATOM   3556  O   GLN D 450      41.140 -22.414  28.195  1.00 86.93           O
ATOM   3557  N   LEU D 451      41.661 -22.275  30.377  1.00 47.86           N
ATOM   3558  CA  LEU D 451      41.013 -20.997  30.445  1.00 47.86           C
ATOM   3559  CB  LEU D 451      40.901 -20.436  31.875  1.00 47.86           C
ATOM   3560  CG  LEU D 451      40.198 -19.069  31.942  1.00 47.86           C
ATOM   3561  CD1 LEU D 451      38.757 -19.154  31.420  1.00 47.86           C
ATOM   3562  CD2 LEU D 451      40.278 -18.472  33.355  1.00 47.86           C
ATOM   3563  C   LEU D 451      41.828 -20.051  29.624  1.00 47.86           C
ATOM   3564  O   LEU D 451      43.050 -20.015  29.744  1.00 47.86           O
ATOM   3565  N   GLY D 452      41.160 -19.251  28.765  1.00 43.73           N
ATOM   3566  CA  GLY D 452      41.870 -18.372  27.879  1.00 43.73           C
ATOM   3567  C   GLY D 452      41.451 -16.950  28.100  1.00 43.73           C
ATOM   3568  O   GLY D 452      40.612 -16.649  28.951  1.00 43.73           O
ATOM   3569  N   TRP D 453      42.055 -16.037  27.303  1.00 86.91           N
ATOM   3570  CA  TRP D 453      41.819 -14.630  27.450  1.00 86.91           C
ATOM   3571  CB  TRP D 453      43.126 -13.848  27.650  1.00 86.91           C
ATOM   3572  CG  TRP D 453      43.914 -14.257  28.870  1.00 86.91           C
ATOM   3573  CD2 TRP D 453      44.792 -15.393  28.903  1.00 86.91           C
ATOM   3574  CD1 TRP D 453      43.966 -13.691  30.110  1.00 86.91           C
ATOM   3575  NE1 TRP D 453      44.830 -14.399  30.912  1.00 86.91           N
ATOM   3576  CE2 TRP D 453      45.343 -15.451  30.182  1.00 86.91           C
ATOM   3577  CE3 TRP D 453      45.112 -16.313  27.946  1.00 86.91           C
ATOM   3578  CZ2 TRP D 453      46.229 -16.433  30.524  1.00 86.91           C
ATOM   3579  CZ3 TRP D 453      46.005 -17.302  28.294  1.00 86.91           C
ATOM   3580  CH2 TRP D 453      46.553 -17.361  29.559  1.00 86.91           C
ATOM   3581  C   TRP D 453      41.220 -14.094  26.181  1.00 86.91           C
ATOM   3582  O   TRP D 453      41.673 -14.403  25.080  1.00 86.91           O
ATOM   3583  N   ALA D 454      40.167 -13.263  26.314  1.00 40.45           N
ATOM   3584  CA  ALA D 454      39.565 -12.624  25.179  1.00 40.45           C
ATOM   3585  CB  ALA D 454      38.142 -13.125  24.874  1.00 40.45           C
ATOM   3586  C   ALA D 454      39.470 -11.173  25.533  1.00 40.45           C
ATOM   3587  O   ALA D 454      39.138 -10.825  26.665  1.00 40.45           O
ATOM   3588  N   HIS D 455      39.793 -10.281  24.576  1.00 56.42           N
ATOM   3589  CA  HIS D 455      39.720  -8.871  24.835  1.00 56.42           C
ATOM   3590  ND1 HIS D 455      43.110  -9.634  25.159  1.00 56.42           N
ATOM   3591  CG  HIS D 455      42.254  -8.611  24.813  1.00 56.42           C
ATOM   3592  CB  HIS D 455      40.971  -8.306  25.532  1.00 56.42           C
ATOM   3593  NE2 HIS D 455      44.023  -8.609  23.411  1.00 56.42           N
ATOM   3594  CD2 HIS D 455      42.827  -7.997  23.743  1.00 56.42           C
ATOM   3595  CE1 HIS D 455      44.151  -9.586  24.289  1.00 56.42           C
ATOM   3596  C   HIS D 455      39.597  -8.183  23.515  1.00 56.42           C
ATOM   3597  O   HIS D 455      39.955  -8.736  22.477  1.00 56.42           O
ATOM   3598  N   SER D 456      39.087  -6.939  23.522  1.00 44.12           N
ATOM   3599  CA  SER D 456      38.945  -6.212  22.296  1.00 44.12           C
ATOM   3600  CB  SER D 456      38.149  -4.915  22.488  1.00 44.12           C
ATOM   3601  OG  SER D 456      38.651  -4.230  23.625  1.00 44.12           O
ATOM   3602  C   SER D 456      40.322  -5.916  21.782  1.00 44.12           C
ATOM   3603  O   SER D 456      41.308  -6.023  22.507  1.00 44.12           O
ATOM   3604  N   THR D 457      40.416  -5.518  20.500  1.00107.82           N
ATOM   3605  CA  THR D 457      41.670  -5.312  19.825  1.00107.82           C
ATOM   3606  CB  THR D 457      41.490  -4.851  18.408  1.00107.82           C
ATOM   3607  OG1 THR D 457      40.740  -5.809  17.676  1.00107.82           O
ATOM   3608  CG2 THR D 457      42.877  -4.663  17.769  1.00107.82           C
ATOM   3609  C   THR D 457      42.482  -4.269  20.542  1.00107.82           C
ATOM   3610  O   THR D 457      43.711  -4.307  20.516  1.00107.82           O
ATOM   3611  N   ASP D 458      41.823  -3.262  21.140  1.00123.35           N
ATOM   3612  CA  ASP D 458      42.506  -2.221  21.866  1.00123.35           C
ATOM   3613  CB  ASP D 458      41.680  -0.927  22.041  1.00123.35           C
ATOM   3614  CG  ASP D 458      40.341  -1.211  22.693  1.00123.35           C
ATOM   3615  OD1 ASP D 458      39.749  -2.277  22.389  1.00123.35           O
ATOM   3616  OD2 ASP D 458      39.877  -0.349  23.484  1.00123.35           O
ATOM   3617  C   ASP D 458      43.061  -2.698  23.185  1.00123.35           C
ATOM   3618  O   ASP D 458      43.997  -2.098  23.712  1.00123.35           O
ATOM   3619  N   ASN D 459      42.527  -3.809  23.735  1.00 81.59           N
ATOM   3620  CA  ASN D 459      42.926  -4.356  25.011  1.00 81.59           C
ATOM   3621  CB  ASN D 459      44.446  -4.315  25.257  1.00 81.59           C
ATOM   3622  CG  ASN D 459      45.117  -5.227  24.241  1.00 81.59           C
ATOM   3623  OD1 ASN D 459      44.466  -5.778  23.355  1.00 81.59           O
ATOM   3624  ND2 ASN D 459      46.460  -5.398  24.373  1.00 81.59           N
ATOM   3625  C   ASN D 459      42.260  -3.650  26.163  1.00 81.59           C
ATOM   3626  O   ASN D 459      42.755  -3.701  27.289  1.00 81.59           O
ATOM   3627  N   SER D 460      41.128  -2.956  25.917  1.00104.97           N
ATOM   3628  CA  SER D 460      40.396  -2.315  26.982  1.00104.97           C
ATOM   3629  CB  SER D 460      39.405  -1.248  26.487  1.00104.97           C
ATOM   3630  OG  SER D 460      40.118  -0.106  26.037  1.00104.97           O
ATOM   3631  C   SER D 460      39.625  -3.293  27.830  1.00104.97           C
ATOM   3632  O   SER D 460      39.904  -3.451  29.017  1.00104.97           O
ATOM   3633  N   ASN D 461      38.637  -3.995  27.233  1.00 99.89           N
ATOM   3634  CA  ASN D 461      37.798  -4.886  27.989  1.00 99.89           C
ATOM   3635  CB  ASN D 461      36.325  -4.837  27.561  1.00 99.89           C
ATOM   3636  CG  ASN D 461      36.283  -5.180  26.083  1.00 99.89           C
ATOM   3637  OD1 ASN D 461      36.642  -4.360  25.241  1.00 99.89           O
ATOM   3638  ND2 ASN D 461      35.844  -6.423  25.753  1.00 99.89           N
ATOM   3639  C   ASN D 461      38.286  -6.288  27.790  1.00 99.89           C
ATOM   3640  O   ASN D 461      38.576  -6.701  26.667  1.00 99.89           O
ATOM   3641  N   TRP D 462      38.377  -7.047  28.905  1.00 84.49           N
ATOM   3642  CA  TRP D 462      38.898  -8.388  28.926  1.00 84.49           C
ATOM   3643  CB  TRP D 462      40.205  -8.501  29.730  1.00 84.49           C
ATOM   3644  CG  TRP D 462      41.407  -7.857  29.080  1.00 84.49           C
ATOM   3645  CD2 TRP D 462      42.652  -8.534  28.847  1.00 84.49           C
ATOM   3646  CD1 TRP D 462      41.580  -6.572  28.658  1.00 84.49           C
ATOM   3647  NE1 TRP D 462      42.848  -6.412  28.152  1.00 84.49           N
ATOM   3648  CE2 TRP D 462      43.522  -7.609  28.272  1.00 84.49           C
ATOM   3649  CE3 TRP D 462      43.040  -9.818  29.099  1.00 84.49           C
ATOM   3650  CZ2 TRP D 462      44.800  -7.956  27.939  1.00 84.49           C
ATOM   3651  CZ3 TRP D 462      44.328 -10.167  28.756  1.00 84.49           C
ATOM   3652  CH2 TRP D 462      45.191  -9.254  28.187  1.00 84.49           C
ATOM   3653  C   TRP D 462      37.918  -9.299  29.605  1.00 84.49           C
ATOM   3654  O   TRP D 462      37.070  -8.859  30.380  1.00 84.49           O
ATOM   3655  N   GLN D 463      38.011 -10.611  29.292  1.00135.61           N
ATOM   3656  CA  GLN D 463      37.192 -11.625  29.895  1.00135.61           C
ATOM   3657  CB  GLN D 463      35.812 -11.810  29.233  1.00135.61           C
ATOM   3658  CG  GLN D 463      35.867 -12.307  27.786  1.00135.61           C
ATOM   3659  CD  GLN D 463      36.102 -11.114  26.872  1.00135.61           C
ATOM   3660  OE1 GLN D 463      36.277 -11.270  25.665  1.00135.61           O
ATOM   3661  NE2 GLN D 463      36.100  -9.887  27.459  1.00135.61           N
ATOM   3662  C   GLN D 463      37.926 -12.929  29.771  1.00135.61           C
ATOM   3663  O   GLN D 463      38.925 -13.022  29.060  1.00135.61           O
ATOM   3664  N   CYS D 464      37.452 -13.973  30.488  1.00 45.97           N
ATOM   3665  CA  CYS D 464      38.067 -15.274  30.446  1.00 45.97           C
ATOM   3666  CB  CYS D 464      38.361 -15.833  31.846  1.00 45.97           C
ATOM   3667  SG  CYS D 464      39.502 -14.744  32.738  1.00 45.97           S
ATOM   3668  C   CYS D 464      37.085 -16.195  29.791  1.00 45.97           C
ATOM   3669  O   CYS D 464      35.879 -15.993  29.916  1.00 45.97           O
ATOM   3670  N   TYR D 465      37.568 -17.209  29.035  1.00 60.92           N
ATOM   3671  CA  TYR D 465      36.641 -18.106  28.400  1.00 60.92           C
ATOM   3672  CB  TYR D 465      36.271 -17.701  26.964  1.00 60.92           C
ATOM   3673  CG  TYR D 465      37.464 -17.879  26.087  1.00 60.92           C
ATOM   3674  CD1 TYR D 465      38.456 -16.926  26.034  1.00 60.92           C
ATOM   3675  CD2 TYR D 465      37.585 -19.006  25.306  1.00 60.92           C
ATOM   3676  CE1 TYR D 465      39.550 -17.099  25.219  1.00 60.92           C
ATOM   3677  CE2 TYR D 465      38.676 -19.185  24.490  1.00 60.92           C
ATOM   3678  CZ  TYR D 465      39.662 -18.230  24.445  1.00 60.92           C
ATOM   3679  OH  TYR D 465      40.782 -18.411  23.608  1.00 60.92           O
ATOM   3680  C   TYR D 465      37.229 -19.480  28.303  1.00 60.92           C
ATOM   3681  O   TYR D 465      38.428 -19.682  28.492  1.00 60.92           O
ATOM   3682  N   TYR D 466      36.363 -20.479  28.033  1.00155.76           N
ATOM   3683  CA  TYR D 466      36.820 -21.816  27.787  1.00155.76           C
ATOM   3684  CB  TYR D 466      36.533 -22.817  28.923  1.00155.76           C
ATOM   3685  CG  TYR D 466      35.068 -22.919  29.172  1.00155.76           C
ATOM   3686  CD1 TYR D 466      34.281 -23.759  28.419  1.00155.76           C
ATOM   3687  CD2 TYR D 466      34.484 -22.178  30.174  1.00155.76           C
ATOM   3688  CE1 TYR D 466      32.931 -23.856  28.661  1.00155.76           C
ATOM   3689  CE2 TYR D 466      33.135 -22.271  30.420  1.00155.76           C
ATOM   3690  CZ  TYR D 466      32.356 -23.111  29.663  1.00155.76           C
ATOM   3691  OH  TYR D 466      30.972 -23.208  29.916  1.00155.76           O
ATOM   3692  C   TYR D 466      36.127 -22.257  26.538  1.00155.76           C
ATOM   3693  O   TYR D 466      34.979 -21.886  26.297  1.00155.76           O
ATOM   3694  N   ALA D 467      36.817 -23.044  25.689  1.00 37.24           N
ATOM   3695  CA  ALA D 467      36.213 -23.416  24.442  1.00 37.24           C
ATOM   3696  CB  ALA D 467      36.975 -22.890  23.213  1.00 37.24           C
ATOM   3697  C   ALA D 467      36.149 -24.903  24.309  1.00 37.24           C
ATOM   3698  O   ALA D 467      36.996 -25.633  24.824  1.00 37.24           O
ATOM   3699  N   THR D 468      35.090 -25.380  23.622  1.00101.92           N
ATOM   3700  CA  THR D 468      34.922 -26.774  23.327  1.00101.92           C
ATOM   3701  CB  THR D 468      33.787 -27.416  24.069  1.00101.92           C
ATOM   3702  OG1 THR D 468      33.800 -28.821  23.866  1.00101.92           O
ATOM   3703  CG2 THR D 468      32.464 -26.816  23.562  1.00101.92           C
ATOM   3704  C   THR D 468      34.599 -26.853  21.866  1.00101.92           C
ATOM   3705  O   THR D 468      33.872 -26.010  21.344  1.00101.92           O
ATOM   3706  N   LYS D 469      35.131 -27.877  21.169  1.00103.30           N
ATOM   3707  CA  LYS D 469      34.924 -28.025  19.753  1.00103.30           C
ATOM   3708  CB  LYS D 469      36.071 -28.840  19.125  1.00103.30           C
ATOM   3709  CG  LYS D 469      36.151 -28.813  17.601  1.00103.30           C
ATOM   3710  CD  LYS D 469      37.508 -29.293  17.075  1.00103.30           C
ATOM   3711  CE  LYS D 469      37.574 -29.478  15.557  1.00103.30           C
ATOM   3712  NZ  LYS D 469      37.171 -30.856  15.194  1.00103.30           N
ATOM   3713  C   LYS D 469      33.635 -28.767  19.577  1.00103.30           C
ATOM   3714  O   LYS D 469      33.597 -29.996  19.594  1.00103.30           O
ATOM   3715  N   MET D 470      32.526 -28.002  19.539  1.00139.93           N
ATOM   3716  CA  MET D 470      31.198 -28.541  19.446  1.00139.93           C
ATOM   3717  CB  MET D 470      30.137 -27.521  19.890  1.00139.93           C
ATOM   3718  CG  MET D 470      28.714 -28.082  19.904  1.00139.93           C
ATOM   3719  SD  MET D 470      27.443 -26.891  20.427  1.00139.93           S
ATOM   3720  CE  MET D 470      26.056 -28.050  20.252  1.00139.93           C
ATOM   3721  C   MET D 470      30.744 -29.057  18.131  1.00139.93           C
ATOM   3722  O   MET D 470      30.443 -30.237  18.028  1.00139.93           O
ATOM   3723  N   HIS D 471      30.715 -28.228  17.068  1.00 88.15           N
ATOM   3724  CA  HIS D 471      30.065 -28.773  15.909  1.00 88.15           C
ATOM   3725  ND1 HIS D 471      28.466 -25.933  16.217  1.00 88.15           N
ATOM   3726  CG  HIS D 471      28.448 -26.924  15.262  1.00 88.15           C
ATOM   3727  CB  HIS D 471      29.646 -27.725  14.849  1.00 88.15           C
ATOM   3728  NE2 HIS D 471      26.373 -26.066  15.479  1.00 88.15           N
ATOM   3729  CD2 HIS D 471      27.162 -26.993  14.822  1.00 88.15           C
ATOM   3730  CE1 HIS D 471      27.200 -25.454  16.307  1.00 88.15           C
ATOM   3731  C   HIS D 471      30.910 -29.881  15.379  1.00 88.15           C
ATOM   3732  O   HIS D 471      30.420 -30.977  15.113  1.00 88.15           O
ATOM   3733  N   PRO D 472      32.176 -29.641  15.258  1.00114.59           N
ATOM   3734  CA  PRO D 472      32.920 -30.818  14.942  1.00114.59           C
ATOM   3735  CD  PRO D 472      32.407 -28.656  14.199  1.00114.59           C
ATOM   3736  CB  PRO D 472      33.001 -30.868  13.423  1.00114.59           C
ATOM   3737  CG  PRO D 472      33.138 -29.384  13.056  1.00114.59           C
ATOM   3738  C   PRO D 472      34.268 -30.592  15.538  1.00114.59           C
ATOM   3739  O   PRO D 472      34.839 -29.491  15.300  1.00114.59           O
ATOM   3740  OXT PRO D 472      34.766 -31.509  16.245  1.00114.59           O
TER    3741      PRO D 472
ATOM   3742  N   PHE E 473      65.186  -5.989  -4.027  1.00 90.32           N
ATOM   3743  CA  PHE E 473      65.675  -6.847  -2.931  1.00 90.32           C
ATOM   3744  CB  PHE E 473      64.812  -8.115  -2.837  1.00 90.32           C
ATOM   3745  CG  PHE E 473      63.421  -7.647  -2.563  1.00 90.32           C
ATOM   3746  CD1 PHE E 473      62.604  -7.260  -3.601  1.00 90.32           C
ATOM   3747  CD2 PHE E 473      62.931  -7.587  -1.278  1.00 90.32           C
ATOM   3748  CE1 PHE E 473      61.322  -6.823  -3.366  1.00 90.32           C
ATOM   3749  CE2 PHE E 473      61.649  -7.151  -1.036  1.00 90.32           C
ATOM   3750  CZ  PHE E 473      60.841  -6.768  -2.081  1.00 90.32           C
ATOM   3751  C   PHE E 473      67.101  -7.210  -3.190  1.00 90.32           C
ATOM   3752  O   PHE E 473      67.477  -7.614  -4.289  1.00 90.32           O
ATOM   3753  N   PRO E 474      67.893  -7.040  -2.167  1.00154.60           N
ATOM   3754  CA  PRO E 474      69.315  -7.239  -2.209  1.00154.60           C
ATOM   3755  CD  PRO E 474      67.446  -6.400  -0.943  1.00154.60           C
ATOM   3756  CB  PRO E 474      69.856  -6.601  -0.928  1.00154.60           C
ATOM   3757  CG  PRO E 474      68.638  -6.543   0.014  1.00154.60           C
ATOM   3758  C   PRO E 474      69.691  -8.678  -2.314  1.00154.60           C
ATOM   3759  O   PRO E 474      68.883  -9.545  -1.984  1.00154.60           O
ATOM   3760  N   LYS E 475      70.902  -8.934  -2.842  1.00 74.37           N
ATOM   3761  CA  LYS E 475      71.472 -10.242  -2.947  1.00 74.37           C
ATOM   3762  CB  LYS E 475      72.773 -10.233  -3.765  1.00 74.37           C
ATOM   3763  CG  LYS E 475      72.584  -9.800  -5.220  1.00 74.37           C
ATOM   3764  CD  LYS E 475      73.891  -9.401  -5.906  1.00 74.37           C
ATOM   3765  CE  LYS E 475      74.914 -10.534  -5.988  1.00 74.37           C
ATOM   3766  NZ  LYS E 475      76.143 -10.061  -6.665  1.00 74.37           N
ATOM   3767  C   LYS E 475      71.837 -10.690  -1.568  1.00 74.37           C
ATOM   3768  O   LYS E 475      71.670 -11.857  -1.215  1.00 74.37           O
ATOM   3769  N   GLN E 476      72.371  -9.750  -0.761  1.00 88.15           N
ATOM   3770  CA  GLN E 476      72.823 -10.071   0.559  1.00 88.15           C
ATOM   3771  CB  GLN E 476      74.354 -10.115   0.666  1.00 88.15           C
ATOM   3772  CG  GLN E 476      75.009  -8.766   0.355  1.00 88.15           C
ATOM   3773  CD  GLN E 476      76.517  -8.924   0.489  1.00 88.15           C
ATOM   3774  OE1 GLN E 476      77.014  -9.375   1.520  1.00 88.15           O
ATOM   3775  NE2 GLN E 476      77.268  -8.549  -0.581  1.00 88.15           N
ATOM   3776  C   GLN E 476      72.346  -9.015   1.504  1.00 88.15           C
ATOM   3777  O   GLN E 476      72.148  -7.866   1.113  1.00 88.15           O
ATOM   3778  N   PHE E 477      72.117  -9.393   2.782  1.00 65.09           N
ATOM   3779  CA  PHE E 477      71.702  -8.398   3.725  1.00 65.09           C
ATOM   3780  CB  PHE E 477      70.178  -8.189   3.742  1.00 65.09           C
ATOM   3781  CG  PHE E 477      69.936  -6.842   4.324  1.00 65.09           C
ATOM   3782  CD1 PHE E 477      69.919  -6.634   5.683  1.00 65.09           C
ATOM   3783  CD2 PHE E 477      69.724  -5.777   3.481  1.00 65.09           C
ATOM   3784  CE1 PHE E 477      69.697  -5.374   6.187  1.00 65.09           C
ATOM   3785  CE2 PHE E 477      69.501  -4.517   3.980  1.00 65.09           C
ATOM   3786  CZ  PHE E 477      69.487  -4.313   5.338  1.00 65.09           C
ATOM   3787  C   PHE E 477      72.126  -8.846   5.096  1.00 65.09           C
ATOM   3788  O   PHE E 477      72.083 -10.033   5.420  1.00 65.09           O
ATOM   3789  N   ASP E 478      72.572  -7.890   5.937  1.00 99.13           N
ATOM   3790  CA  ASP E 478      72.984  -8.194   7.280  1.00 99.13           C
ATOM   3791  CB  ASP E 478      74.499  -8.471   7.393  1.00 99.13           C
ATOM   3792  CG  ASP E 478      74.823  -9.107   8.739  1.00 99.13           C
ATOM   3793  OD1 ASP E 478      74.026  -8.927   9.697  1.00 99.13           O
ATOM   3794  OD2 ASP E 478      75.881  -9.787   8.817  1.00 99.13           O
ATOM   3795  C   ASP E 478      72.669  -6.971   8.090  1.00 99.13           C
ATOM   3796  O   ASP E 478      73.218  -5.898   7.850  1.00 99.13           O
ATOM   3797  N   TRP E 479      71.771  -7.108   9.082  1.00106.13           N
ATOM   3798  CA  TRP E 479      71.329  -6.011   9.898  1.00106.13           C
ATOM   3799  CB  TRP E 479      70.119  -6.340  10.782  1.00106.13           C
ATOM   3800  CG  TRP E 479      68.833  -6.352   9.994  1.00106.13           C
ATOM   3801  CD2 TRP E 479      68.135  -5.158   9.608  1.00106.13           C
ATOM   3802  CD1 TRP E 479      68.119  -7.398   9.489  1.00106.13           C
ATOM   3803  NE1 TRP E 479      67.016  -6.930   8.815  1.00106.13           N
ATOM   3804  CE2 TRP E 479      67.014  -5.552   8.879  1.00106.13           C
ATOM   3805  CE3 TRP E 479      68.408  -3.840   9.839  1.00106.13           C
ATOM   3806  CZ2 TRP E 479      66.144  -4.631   8.369  1.00106.13           C
ATOM   3807  CZ3 TRP E 479      67.527  -2.913   9.327  1.00106.13           C
ATOM   3808  CH2 TRP E 479      66.417  -3.301   8.606  1.00106.13           C
ATOM   3809  C   TRP E 479      72.441  -5.501  10.750  1.00106.13           C
ATOM   3810  O   TRP E 479      72.352  -4.404  11.299  1.00106.13           O
ATOM   3811  N   ARG E 480      73.457  -6.346  10.975  1.00181.51           N
ATOM   3812  CA  ARG E 480      74.619  -6.017  11.741  1.00181.51           C
ATOM   3813  CB  ARG E 480      75.480  -7.271  11.942  1.00181.51           C
ATOM   3814  CG  ARG E 480      76.321  -7.256  13.207  1.00181.51           C
ATOM   3815  CD  ARG E 480      77.197  -8.500  13.361  1.00181.51           C
ATOM   3816  NE  ARG E 480      76.319  -9.696  13.263  1.00181.51           N
ATOM   3817  CZ  ARG E 480      76.375 -10.497  12.160  1.00181.51           C
ATOM   3818  NH1 ARG E 480      77.206 -10.197  11.120  1.00181.51           N
ATOM   3819  NH2 ARG E 480      75.597 -11.615  12.093  1.00181.51           N
ATOM   3820  C   ARG E 480      75.417  -4.993  10.989  1.00181.51           C
ATOM   3821  O   ARG E 480      76.029  -4.113  11.590  1.00181.51           O
ATOM   3822  N   ASN E 481      75.478  -5.100   9.645  1.00 68.73           N
ATOM   3823  CA  ASN E 481      76.238  -4.113   8.934  1.00 68.73           C
ATOM   3824  CB  ASN E 481      77.591  -4.638   8.416  1.00 68.73           C
ATOM   3825  CG  ASN E 481      78.341  -3.495   7.737  1.00 68.73           C
ATOM   3826  OD1 ASN E 481      77.915  -2.992   6.701  1.00 68.73           O
ATOM   3827  ND2 ASN E 481      79.490  -3.075   8.333  1.00 68.73           N
ATOM   3828  C   ASN E 481      75.462  -3.625   7.756  1.00 68.73           C
ATOM   3829  O   ASN E 481      75.498  -4.222   6.681  1.00 68.73           O
ATOM   3830  N   VAL E 482      74.742  -2.501   7.933  1.00131.46           N
ATOM   3831  CA  VAL E 482      74.082  -1.904   6.819  1.00131.46           C
ATOM   3832  CB  VAL E 482      72.626  -1.601   7.090  1.00131.46           C
ATOM   3833  CG1 VAL E 482      71.880  -2.939   7.239  1.00131.46           C
ATOM   3834  CG2 VAL E 482      72.495  -0.751   8.362  1.00131.46           C
ATOM   3835  C   VAL E 482      74.858  -0.645   6.561  1.00131.46           C
ATOM   3836  O   VAL E 482      74.655   0.398   7.180  1.00131.46           O
ATOM   3837  N   SER E 483      75.791  -0.708   5.601  1.00 54.83           N
ATOM   3838  CA  SER E 483      76.602   0.438   5.324  1.00 54.83           C
ATOM   3839  CB  SER E 483      75.804   1.610   4.723  1.00 54.83           C
ATOM   3840  OG  SER E 483      75.261   1.234   3.465  1.00 54.83           O
ATOM   3841  C   SER E 483      77.284   0.918   6.576  1.00 54.83           C
ATOM   3842  O   SER E 483      77.268   2.110   6.880  1.00 54.83           O
ATOM   3843  N   ASN E 484      77.928  -0.013   7.313  1.00106.74           N
ATOM   3844  CA  ASN E 484      78.716   0.271   8.487  1.00106.74           C
ATOM   3845  CB  ASN E 484      79.615   1.504   8.262  1.00106.74           C
ATOM   3846  CG  ASN E 484      80.587   1.668   9.421  1.00106.74           C
ATOM   3847  OD1 ASN E 484      80.290   2.331  10.414  1.00106.74           O
ATOM   3848  ND2 ASN E 484      81.792   1.052   9.291  1.00106.74           N
ATOM   3849  C   ASN E 484      77.878   0.510   9.718  1.00106.74           C
ATOM   3850  O   ASN E 484      78.423   0.661  10.809  1.00106.74           O
ATOM   3851  N   VAL E 485      76.537   0.487   9.630  1.00 51.97           N
ATOM   3852  CA  VAL E 485      75.773   0.708  10.834  1.00 51.97           C
ATOM   3853  CB  VAL E 485      74.521   1.505  10.603  1.00 51.97           C
ATOM   3854  CG1 VAL E 485      73.766   1.636  11.936  1.00 51.97           C
ATOM   3855  CG2 VAL E 485      74.903   2.848   9.959  1.00 51.97           C
ATOM   3856  C   VAL E 485      75.340  -0.622  11.394  1.00 51.97           C
ATOM   3857  O   VAL E 485      75.048  -1.548  10.640  1.00 51.97           O
ATOM   3858  N   ASN E 486      75.293  -0.754  12.744  1.00 75.66           N
ATOM   3859  CA  ASN E 486      74.876  -1.989  13.368  1.00 75.66           C
ATOM   3860  CB  ASN E 486      75.891  -2.539  14.384  1.00 75.66           C
ATOM   3861  CG  ASN E 486      75.328  -3.832  14.961  1.00 75.66           C
ATOM   3862  OD1 ASN E 486      74.547  -4.529  14.313  1.00 75.66           O
ATOM   3863  ND2 ASN E 486      75.720  -4.157  16.221  1.00 75.66           N
ATOM   3864  C   ASN E 486      73.596  -1.753  14.131  1.00 75.66           C
ATOM   3865  O   ASN E 486      73.524  -0.882  14.992  1.00 75.66           O
ATOM   3866  N   TYR E 487      72.524  -2.463  13.721  1.00140.78           N
ATOM   3867  CA  TYR E 487      71.193  -2.511  14.275  1.00140.78           C
ATOM   3868  CB  TYR E 487      70.114  -2.670  13.198  1.00140.78           C
ATOM   3869  CG  TYR E 487      70.120  -1.366  12.483  1.00140.78           C
ATOM   3870  CD1 TYR E 487      69.435  -0.292  13.002  1.00140.78           C
ATOM   3871  CD2 TYR E 487      70.819  -1.210  11.312  1.00140.78           C
ATOM   3872  CE1 TYR E 487      69.435   0.920  12.355  1.00140.78           C
ATOM   3873  CE2 TYR E 487      70.821   0.000  10.662  1.00140.78           C
ATOM   3874  CZ  TYR E 487      70.130   1.066  11.180  1.00140.78           C
ATOM   3875  OH  TYR E 487      70.135   2.306  10.509  1.00140.78           O
ATOM   3876  C   TYR E 487      70.952  -3.532  15.363  1.00140.78           C
ATOM   3877  O   TYR E 487      69.931  -3.465  16.043  1.00140.78           O
ATOM   3878  N   VAL E 488      71.780  -4.591  15.463  1.00 71.19           N
ATOM   3879  CA  VAL E 488      71.480  -5.684  16.356  1.00 71.19           C
ATOM   3880  CB  VAL E 488      72.000  -6.990  15.824  1.00 71.19           C
ATOM   3881  CG1 VAL E 488      71.660  -8.111  16.820  1.00 71.19           C
ATOM   3882  CG2 VAL E 488      71.439  -7.201  14.406  1.00 71.19           C
ATOM   3883  C   VAL E 488      72.096  -5.488  17.715  1.00 71.19           C
ATOM   3884  O   VAL E 488      73.229  -5.033  17.847  1.00 71.19           O
ATOM   3885  N   SER E 489      71.333  -5.852  18.773  1.00 54.70           N
ATOM   3886  CA  SER E 489      71.791  -5.748  20.135  1.00 54.70           C
ATOM   3887  CB  SER E 489      70.661  -5.907  21.157  1.00 54.70           C
ATOM   3888  OG  SER E 489      70.137  -7.223  21.060  1.00 54.70           O
ATOM   3889  C   SER E 489      72.745  -6.881  20.369  1.00 54.70           C
ATOM   3890  O   SER E 489      72.805  -7.822  19.581  1.00 54.70           O
ATOM   3891  N   PRO E 490      73.475  -6.817  21.453  1.00 72.35           N
ATOM   3892  CA  PRO E 490      74.495  -7.800  21.729  1.00 72.35           C
ATOM   3893  CD  PRO E 490      73.813  -5.519  22.016  1.00 72.35           C
ATOM   3894  CB  PRO E 490      75.323  -7.220  22.872  1.00 72.35           C
ATOM   3895  CG  PRO E 490      75.186  -5.699  22.680  1.00 72.35           C
ATOM   3896  C   PRO E 490      73.990  -9.183  21.990  1.00 72.35           C
ATOM   3897  O   PRO E 490      72.836  -9.351  22.383  1.00 72.35           O
ATOM   3898  N   VAL E 491      74.854 -10.189  21.742  1.00 36.31           N
ATOM   3899  CA  VAL E 491      74.531 -11.570  21.955  1.00 36.31           C
ATOM   3900  CB  VAL E 491      75.558 -12.510  21.394  1.00 36.31           C
ATOM   3901  CG1 VAL E 491      75.152 -13.950  21.744  1.00 36.31           C
ATOM   3902  CG2 VAL E 491      75.703 -12.247  19.886  1.00 36.31           C
ATOM   3903  C   VAL E 491      74.493 -11.782  23.431  1.00 36.31           C
ATOM   3904  O   VAL E 491      75.280 -11.195  24.169  1.00 36.31           O
ATOM   3905  N   ARG E 492      73.561 -12.633  23.897  1.00128.78           N
ATOM   3906  CA  ARG E 492      73.406 -12.879  25.303  1.00128.78           C
ATOM   3907  CB  ARG E 492      72.068 -12.359  25.853  1.00128.78           C
ATOM   3908  CG  ARG E 492      71.939 -10.834  25.823  1.00128.78           C
ATOM   3909  CD  ARG E 492      71.767 -10.212  27.210  1.00128.78           C
ATOM   3910  NE  ARG E 492      70.445 -10.660  27.729  1.00128.78           N
ATOM   3911  CZ  ARG E 492      70.089 -10.416  29.024  1.00128.78           C
ATOM   3912  NH1 ARG E 492      70.946  -9.762  29.860  1.00128.78           N
ATOM   3913  NH2 ARG E 492      68.872 -10.825  29.486  1.00128.78           N
ATOM   3914  C   ARG E 492      73.417 -14.359  25.525  1.00128.78           C
ATOM   3915  O   ARG E 492      73.424 -15.147  24.580  1.00128.78           O
ATOM   3916  N   ASN E 493      73.453 -14.766  26.811  1.00 51.70           N
ATOM   3917  CA  ASN E 493      73.469 -16.156  27.168  1.00 51.70           C
ATOM   3918  CB  ASN E 493      74.676 -16.512  28.055  1.00 51.70           C
ATOM   3919  CG  ASN E 493      74.760 -18.021  28.218  1.00 51.70           C
ATOM   3920  OD1 ASN E 493      73.871 -18.759  27.795  1.00 51.70           O
ATOM   3921  ND2 ASN E 493      75.861 -18.495  28.861  1.00 51.70           N
ATOM   3922  C   ASN E 493      72.226 -16.459  27.962  1.00 51.70           C
ATOM   3923  O   ASN E 493      71.958 -15.845  28.993  1.00 51.70           O
ATOM   3924  N   GLN E 494      71.439 -17.430  27.464  1.00148.10           N
ATOM   3925  CA  GLN E 494      70.213 -17.951  28.014  1.00148.10           C
ATOM   3926  CB  GLN E 494      69.606 -18.922  26.988  1.00148.10           C
ATOM   3927  CG  GLN E 494      68.337 -19.659  27.390  1.00148.10           C
ATOM   3928  CD  GLN E 494      67.967 -20.537  26.198  1.00148.10           C
ATOM   3929  OE1 GLN E 494      67.042 -21.345  26.266  1.00148.10           O
ATOM   3930  NE2 GLN E 494      68.704 -20.366  25.067  1.00148.10           N
ATOM   3931  C   GLN E 494      70.509 -18.702  29.276  1.00148.10           C
ATOM   3932  O   GLN E 494      69.693 -18.740  30.198  1.00148.10           O
ATOM   3933  N   GLY E 495      71.681 -19.361  29.326  1.00 25.16           N
ATOM   3934  CA  GLY E 495      72.024 -20.120  30.489  1.00 25.16           C
ATOM   3935  C   GLY E 495      71.247 -21.397  30.418  1.00 25.16           C
ATOM   3936  O   GLY E 495      70.829 -21.828  29.345  1.00 25.16           O
ATOM   3937  N   ALA E 496      71.049 -22.030  31.587  1.00 48.54           N
ATOM   3938  CA  ALA E 496      70.380 -23.290  31.752  1.00 48.54           C
ATOM   3939  CB  ALA E 496      70.473 -23.822  33.193  1.00 48.54           C
ATOM   3940  C   ALA E 496      68.921 -23.214  31.397  1.00 48.54           C
ATOM   3941  O   ALA E 496      68.351 -24.195  30.925  1.00 48.54           O
ATOM   3942  N   CYS E 497      68.268 -22.063  31.647  1.00 67.75           N
ATOM   3943  CA  CYS E 497      66.839 -21.908  31.506  1.00 67.75           C
ATOM   3944  CB  CYS E 497      66.387 -20.526  32.019  1.00 67.75           C
ATOM   3945  SG  CYS E 497      64.602 -20.211  31.935  1.00 67.75           S
ATOM   3946  C   CYS E 497      66.409 -22.048  30.067  1.00 67.75           C
ATOM   3947  O   CYS E 497      67.076 -21.561  29.157  1.00 67.75           O
ATOM   3948  N   GLY E 498      65.251 -22.710  29.820  1.00 56.36           N
ATOM   3949  CA  GLY E 498      64.791 -22.904  28.464  1.00 56.36           C
ATOM   3950  C   GLY E 498      64.066 -21.659  28.052  1.00 56.36           C
ATOM   3951  O   GLY E 498      62.870 -21.674  27.759  1.00 56.36           O
ATOM   3952  N   SER E 499      64.824 -20.547  28.051  1.00101.40           N
ATOM   3953  CA  SER E 499      64.403 -19.202  27.787  1.00101.40           C
ATOM   3954  CB  SER E 499      65.183 -18.199  28.657  1.00101.40           C
ATOM   3955  OG  SER E 499      64.651 -16.891  28.516  1.00101.40           O
ATOM   3956  C   SER E 499      64.520 -18.760  26.345  1.00101.40           C
ATOM   3957  O   SER E 499      64.269 -17.590  26.063  1.00101.40           O
ATOM   3958  N   CYS E 500      64.859 -19.640  25.382  1.00 63.45           N
ATOM   3959  CA  CYS E 500      65.184 -19.203  24.043  1.00 63.45           C
ATOM   3960  CB  CYS E 500      65.433 -20.380  23.083  1.00 63.45           C
ATOM   3961  SG  CYS E 500      63.976 -21.450  22.892  1.00 63.45           S
ATOM   3962  C   CYS E 500      64.110 -18.335  23.440  1.00 63.45           C
ATOM   3963  O   CYS E 500      64.416 -17.288  22.871  1.00 63.45           O
ATOM   3964  N   TYR E 501      62.826 -18.696  23.590  1.00 65.63           N
ATOM   3965  CA  TYR E 501      61.760 -17.953  22.973  1.00 65.63           C
ATOM   3966  CB  TYR E 501      60.368 -18.544  23.271  1.00 65.63           C
ATOM   3967  CG  TYR E 501      60.096 -18.441  24.734  1.00 65.63           C
ATOM   3968  CD1 TYR E 501      60.627 -19.354  25.617  1.00 65.63           C
ATOM   3969  CD2 TYR E 501      59.295 -17.434  25.222  1.00 65.63           C
ATOM   3970  CE1 TYR E 501      60.369 -19.257  26.966  1.00 65.63           C
ATOM   3971  CE2 TYR E 501      59.034 -17.332  26.569  1.00 65.63           C
ATOM   3972  CZ  TYR E 501      59.572 -18.244  27.443  1.00 65.63           C
ATOM   3973  OH  TYR E 501      59.306 -18.142  28.825  1.00 65.63           O
ATOM   3974  C   TYR E 501      61.776 -16.530  23.458  1.00 65.63           C
ATOM   3975  O   TYR E 501      61.489 -15.608  22.695  1.00 65.63           O
ATOM   3976  N   ALA E 502      62.050 -16.317  24.759  1.00 42.16           N
ATOM   3977  CA  ALA E 502      62.087 -14.990  25.313  1.00 42.16           C
ATOM   3978  CB  ALA E 502      62.266 -14.990  26.841  1.00 42.16           C
ATOM   3979  C   ALA E 502      63.226 -14.205  24.727  1.00 42.16           C
ATOM   3980  O   ALA E 502      63.065 -13.035  24.380  1.00 42.16           O
ATOM   3981  N   PHE E 503      64.416 -14.826  24.605  1.00 57.21           N
ATOM   3982  CA  PHE E 503      65.560 -14.131  24.079  1.00 57.21           C
ATOM   3983  CB  PHE E 503      66.867 -14.946  24.139  1.00 57.21           C
ATOM   3984  CG  PHE E 503      67.412 -14.861  25.527  1.00 57.21           C
ATOM   3985  CD1 PHE E 503      66.915 -15.641  26.546  1.00 57.21           C
ATOM   3986  CD2 PHE E 503      68.442 -13.989  25.803  1.00 57.21           C
ATOM   3987  CE1 PHE E 503      67.434 -15.547  27.817  1.00 57.21           C
ATOM   3988  CE2 PHE E 503      68.964 -13.891  27.071  1.00 57.21           C
ATOM   3989  CZ  PHE E 503      68.460 -14.670  28.083  1.00 57.21           C
ATOM   3990  C   PHE E 503      65.316 -13.750  22.650  1.00 57.21           C
ATOM   3991  O   PHE E 503      65.612 -12.628  22.245  1.00 57.21           O
ATOM   3992  N   SER E 504      64.764 -14.674  21.841  1.00 29.47           N
ATOM   3993  CA  SER E 504      64.527 -14.378  20.457  1.00 29.47           C
ATOM   3994  CB  SER E 504      63.909 -15.559  19.690  1.00 29.47           C
ATOM   3995  OG  SER E 504      62.614 -15.846  20.198  1.00 29.47           O
ATOM   3996  C   SER E 504      63.564 -13.235  20.378  1.00 29.47           C
ATOM   3997  O   SER E 504      63.740 -12.310  19.587  1.00 29.47           O
ATOM   3998  N   SER E 505      62.522 -13.263  21.226  1.00 38.34           N
ATOM   3999  CA  SER E 505      61.505 -12.250  21.203  1.00 38.34           C
ATOM   4000  CB  SER E 505      60.398 -12.499  22.241  1.00 38.34           C
ATOM   4001  OG  SER E 505      59.711 -13.706  21.944  1.00 38.34           O
ATOM   4002  C   SER E 505      62.099 -10.908  21.504  1.00 38.34           C
ATOM   4003  O   SER E 505      61.863  -9.948  20.772  1.00 38.34           O
ATOM   4004  N   MET E 506      62.895 -10.804  22.587  1.00 47.41           N
ATOM   4005  CA  MET E 506      63.462  -9.544  22.980  1.00 47.41           C
ATOM   4006  CB  MET E 506      64.259  -9.630  24.292  1.00 47.41           C
ATOM   4007  CG  MET E 506      63.413 -10.029  25.505  1.00 47.41           C
ATOM   4008  SD  MET E 506      62.096  -8.858  25.961  1.00 47.41           S
ATOM   4009  CE  MET E 506      60.899  -9.430  24.721  1.00 47.41           C
ATOM   4010  C   MET E 506      64.400  -9.082  21.909  1.00 47.41           C
ATOM   4011  O   MET E 506      64.447  -7.898  21.580  1.00 47.41           O
ATOM   4012  N   ALA E 507      65.164 -10.020  21.319  1.00 32.68           N
ATOM   4013  CA  ALA E 507      66.143  -9.670  20.331  1.00 32.68           C
ATOM   4014  CB  ALA E 507      66.905 -10.893  19.792  1.00 32.68           C
ATOM   4015  C   ALA E 507      65.473  -9.014  19.164  1.00 32.68           C
ATOM   4016  O   ALA E 507      65.973  -8.023  18.635  1.00 32.68           O
ATOM   4017  N   MET E 508      64.319  -9.547  18.722  1.00 52.03           N
ATOM   4018  CA  MET E 508      63.651  -8.972  17.589  1.00 52.03           C
ATOM   4019  CB  MET E 508      62.398  -9.766  17.181  1.00 52.03           C
ATOM   4020  CG  MET E 508      61.661  -9.176  15.977  1.00 52.03           C
ATOM   4021  SD  MET E 508      60.356 -10.242  15.292  1.00 52.03           S
ATOM   4022  CE  MET E 508      59.292 -10.204  16.763  1.00 52.03           C
ATOM   4023  C   MET E 508      63.221  -7.568  17.908  1.00 52.03           C
ATOM   4024  O   MET E 508      63.465  -6.634  17.148  1.00 52.03           O
ATOM   4025  N   TYR E 509      62.616  -7.384  19.090  1.00110.39           N
ATOM   4026  CA  TYR E 509      62.067  -6.136  19.539  1.00110.39           C
ATOM   4027  CB  TYR E 509      61.506  -6.327  20.963  1.00110.39           C
ATOM   4028  CG  TYR E 509      60.579  -5.232  21.358  1.00110.39           C
ATOM   4029  CD1 TYR E 509      61.032  -4.064  21.927  1.00110.39           C
ATOM   4030  CD2 TYR E 509      59.229  -5.401  21.160  1.00110.39           C
ATOM   4031  CE1 TYR E 509      60.142  -3.076  22.285  1.00110.39           C
ATOM   4032  CE2 TYR E 509      58.337  -4.421  21.515  1.00110.39           C
ATOM   4033  CZ  TYR E 509      58.794  -3.257  22.080  1.00110.39           C
ATOM   4034  OH  TYR E 509      57.869  -2.254  22.437  1.00110.39           O
ATOM   4035  C   TYR E 509      63.169  -5.121  19.641  1.00110.39           C
ATOM   4036  O   TYR E 509      63.004  -3.959  19.270  1.00110.39           O
ATOM   4037  N   GLU E 510      64.327  -5.538  20.182  1.00 54.71           N
ATOM   4038  CA  GLU E 510      65.424  -4.640  20.423  1.00 54.71           C
ATOM   4039  CB  GLU E 510      66.544  -5.321  21.228  1.00 54.71           C
ATOM   4040  CG  GLU E 510      66.096  -5.671  22.651  1.00 54.71           C
ATOM   4041  CD  GLU E 510      67.138  -6.569  23.300  1.00 54.71           C
ATOM   4042  OE1 GLU E 510      68.064  -7.023  22.577  1.00 54.71           O
ATOM   4043  OE2 GLU E 510      67.017  -6.820  24.529  1.00 54.71           O
ATOM   4044  C   GLU E 510      65.999  -4.122  19.135  1.00 54.71           C
ATOM   4045  O   GLU E 510      66.300  -2.934  19.026  1.00 54.71           O
ATOM   4046  N   ALA E 511      66.195  -5.001  18.130  1.00 41.28           N
ATOM   4047  CA  ALA E 511      66.764  -4.576  16.880  1.00 41.28           C
ATOM   4048  CB  ALA E 511      67.053  -5.753  15.931  1.00 41.28           C
ATOM   4049  C   ALA E 511      65.819  -3.652  16.170  1.00 41.28           C
ATOM   4050  O   ALA E 511      66.220  -2.614  15.645  1.00 41.28           O
ATOM   4051  N   ARG E 512      64.521  -4.002  16.157  1.00148.69           N
ATOM   4052  CA  ARG E 512      63.531  -3.246  15.438  1.00148.69           C
ATOM   4053  CB  ARG E 512      62.164  -3.947  15.430  1.00148.69           C
ATOM   4054  CG  ARG E 512      62.213  -5.261  14.641  1.00148.69           C
ATOM   4055  CD  ARG E 512      60.951  -6.113  14.764  1.00148.69           C
ATOM   4056  NE  ARG E 512      59.967  -5.635  13.754  1.00148.69           N
ATOM   4057  CZ  ARG E 512      59.740  -6.339  12.605  1.00148.69           C
ATOM   4058  NH1 ARG E 512      60.467  -7.457  12.314  1.00148.69           N
ATOM   4059  NH2 ARG E 512      58.755  -5.928  11.756  1.00148.69           N
ATOM   4060  C   ARG E 512      63.405  -1.869  16.015  1.00148.69           C
ATOM   4061  O   ARG E 512      63.153  -0.907  15.292  1.00148.69           O
ATOM   4062  N   LEU E 513      63.547  -1.740  17.344  1.00127.23           N
ATOM   4063  CA  LEU E 513      63.505  -0.457  17.988  1.00127.23           C
ATOM   4064  CB  LEU E 513      63.708  -0.569  19.509  1.00127.23           C
ATOM   4065  CG  LEU E 513      63.746   0.785  20.243  1.00127.23           C
ATOM   4066  CD1 LEU E 513      62.365   1.440  20.292  1.00127.23           C
ATOM   4067  CD2 LEU E 513      64.378   0.652  21.635  1.00127.23           C
ATOM   4068  C   LEU E 513      64.661   0.342  17.472  1.00127.23           C
ATOM   4069  O   LEU E 513      64.540   1.538  17.210  1.00127.23           O
ATOM   4070  N   ARG E 514      65.830  -0.311  17.325  1.00 66.12           N
ATOM   4071  CA  ARG E 514      67.017   0.371  16.899  1.00 66.12           C
ATOM   4072  CB  ARG E 514      68.264  -0.530  16.912  1.00 66.12           C
ATOM   4073  CG  ARG E 514      68.706  -0.907  18.328  1.00 66.12           C
ATOM   4074  CD  ARG E 514      70.016  -1.693  18.387  1.00 66.12           C
ATOM   4075  NE  ARG E 514      70.337  -1.901  19.827  1.00 66.12           N
ATOM   4076  CZ  ARG E 514      71.618  -2.183  20.208  1.00 66.12           C
ATOM   4077  NH1 ARG E 514      72.600  -2.294  19.269  1.00 66.12           N
ATOM   4078  NH2 ARG E 514      71.918  -2.347  21.529  1.00 66.12           N
ATOM   4079  C   ARG E 514      66.843   0.906  15.510  1.00 66.12           C
ATOM   4080  O   ARG E 514      67.144   2.068  15.247  1.00 66.12           O
ATOM   4081  N   VAL E 515      66.331   0.076  14.585  1.00 38.52           N
ATOM   4082  CA  VAL E 515      66.160   0.496  13.222  1.00 38.52           C
ATOM   4083  CB  VAL E 515      65.640  -0.600  12.339  1.00 38.52           C
ATOM   4084  CG1 VAL E 515      65.395  -0.021  10.935  1.00 38.52           C
ATOM   4085  CG2 VAL E 515      66.643  -1.767  12.365  1.00 38.52           C
ATOM   4086  C   VAL E 515      65.174   1.620  13.168  1.00 38.52           C
ATOM   4087  O   VAL E 515      65.384   2.609  12.468  1.00 38.52           O
ATOM   4088  N   LEU E 516      64.069   1.505  13.927  1.00 55.54           N
ATOM   4089  CA  LEU E 516      63.026   2.487  13.867  1.00 55.54           C
ATOM   4090  CB  LEU E 516      61.833   2.134  14.775  1.00 55.54           C
ATOM   4091  CG  LEU E 516      61.064   0.875  14.327  1.00 55.54           C
ATOM   4092  CD1 LEU E 516      59.886   0.568  15.265  1.00 55.54           C
ATOM   4093  CD2 LEU E 516      60.634   0.985  12.854  1.00 55.54           C
ATOM   4094  C   LEU E 516      63.548   3.823  14.305  1.00 55.54           C
ATOM   4095  O   LEU E 516      63.217   4.842  13.700  1.00 55.54           O
ATOM   4096  N   SER E 517      64.332   3.844  15.400  1.00121.73           N
ATOM   4097  CA  SER E 517      64.921   5.009  16.011  1.00121.73           C
ATOM   4098  CB  SER E 517      65.341   4.760  17.466  1.00121.73           C
ATOM   4099  OG  SER E 517      64.254   4.256  18.219  1.00121.73           O
ATOM   4100  C   SER E 517      66.204   5.375  15.340  1.00121.73           C
ATOM   4101  O   SER E 517      66.800   6.399  15.671  1.00121.73           O
ATOM   4102  N   LYS E 518      66.698   4.534  14.418  1.00 92.30           N
ATOM   4103  CA  LYS E 518      67.969   4.809  13.818  1.00 92.30           C
ATOM   4104  CB  LYS E 518      67.984   6.122  13.015  1.00 92.30           C
ATOM   4105  CG  LYS E 518      69.161   6.232  12.044  1.00 92.30           C
ATOM   4106  CD  LYS E 518      68.977   7.324  10.989  1.00 92.30           C
ATOM   4107  CE  LYS E 518      70.068   7.332   9.917  1.00 92.30           C
ATOM   4108  NZ  LYS E 518      71.379   7.633  10.532  1.00 92.30           N
ATOM   4109  C   LYS E 518      69.004   4.872  14.904  1.00 92.30           C
ATOM   4110  O   LYS E 518      69.826   5.785  14.954  1.00 92.30           O
ATOM   4111  N   ASN E 519      68.966   3.871  15.808  1.00 68.68           N
ATOM   4112  CA  ASN E 519      69.901   3.683  16.883  1.00 68.68           C
ATOM   4113  CB  ASN E 519      71.354   3.559  16.391  1.00 68.68           C
ATOM   4114  CG  ASN E 519      71.479   2.241  15.635  1.00 68.68           C
ATOM   4115  OD1 ASN E 519      70.944   1.217  16.058  1.00 68.68           O
ATOM   4116  ND2 ASN E 519      72.200   2.263  14.482  1.00 68.68           N
ATOM   4117  C   ASN E 519      69.814   4.802  17.872  1.00 68.68           C
ATOM   4118  O   ASN E 519      70.715   4.979  18.692  1.00 68.68           O
ATOM   4119  N   SER E 520      68.719   5.581  17.843  1.00 34.47           N
ATOM   4120  CA  SER E 520      68.563   6.613  18.824  1.00 34.47           C
ATOM   4121  CB  SER E 520      67.348   7.517  18.547  1.00 34.47           C
ATOM   4122  OG  SER E 520      67.243   8.515  19.552  1.00 34.47           O
ATOM   4123  C   SER E 520      68.337   5.938  20.140  1.00 34.47           C
ATOM   4124  O   SER E 520      68.906   6.338  21.156  1.00 34.47           O
ATOM   4125  N   VAL E 521      67.490   4.876  20.143  1.00 55.52           N
ATOM   4126  CA  VAL E 521      67.174   4.149  21.347  1.00 55.52           C
ATOM   4127  CB  VAL E 521      65.702   4.050  21.612  1.00 55.52           C
ATOM   4128  CG1 VAL E 521      65.489   3.170  22.858  1.00 55.52           C
ATOM   4129  CG2 VAL E 521      65.126   5.469  21.742  1.00 55.52           C
ATOM   4130  C   VAL E 521      67.684   2.739  21.210  1.00 55.52           C
ATOM   4131  O   VAL E 521      67.329   2.018  20.281  1.00 55.52           O
ATOM   4132  N   LYS E 522      68.626   2.389  22.107  1.00195.35           N
ATOM   4133  CA  LYS E 522      69.363   1.167  22.337  1.00195.35           C
ATOM   4134  CB  LYS E 522      70.813   1.450  22.762  1.00195.35           C
ATOM   4135  CG  LYS E 522      70.919   2.266  24.052  1.00195.35           C
ATOM   4136  CD  LYS E 522      72.350   2.418  24.573  1.00195.35           C
ATOM   4137  CE  LYS E 522      72.974   1.113  25.066  1.00195.35           C
ATOM   4138  NZ  LYS E 522      74.351   1.363  25.545  1.00195.35           N
ATOM   4139  C   LYS E 522      68.781   0.169  23.318  1.00195.35           C
ATOM   4140  O   LYS E 522      69.479  -0.786  23.654  1.00195.35           O
ATOM   4141  N   ARG E 523      67.589   0.386  23.906  1.00203.47           N
ATOM   4142  CA  ARG E 523      67.152  -0.393  25.048  1.00203.47           C
ATOM   4143  CB  ARG E 523      65.710  -0.084  25.486  1.00203.47           C
ATOM   4144  CG  ARG E 523      64.665  -0.319  24.400  1.00203.47           C
ATOM   4145  CD  ARG E 523      63.326   0.344  24.718  1.00203.47           C
ATOM   4146  NE  ARG E 523      63.636   1.712  25.224  1.00203.47           N
ATOM   4147  CZ  ARG E 523      63.055   2.810  24.659  1.00203.47           C
ATOM   4148  NH1 ARG E 523      62.205   2.666  23.601  1.00203.47           N
ATOM   4149  NH2 ARG E 523      63.325   4.053  25.154  1.00203.47           N
ATOM   4150  C   ARG E 523      67.320  -1.882  24.935  1.00203.47           C
ATOM   4151  O   ARG E 523      67.211  -2.487  23.870  1.00203.47           O
ATOM   4152  N   VAL E 524      67.660  -2.496  26.094  1.00107.18           N
ATOM   4153  CA  VAL E 524      67.778  -3.919  26.227  1.00107.18           C
ATOM   4154  CB  VAL E 524      69.038  -4.362  26.921  1.00107.18           C
ATOM   4155  CG1 VAL E 524      70.228  -4.016  26.010  1.00107.18           C
ATOM   4156  CG2 VAL E 524      69.129  -3.690  28.302  1.00107.18           C
ATOM   4157  C   VAL E 524      66.592  -4.338  27.041  1.00107.18           C
ATOM   4158  O   VAL E 524      66.403  -3.886  28.169  1.00107.18           O
ATOM   4159  N   MET E 525      65.741  -5.210  26.466  1.00 88.96           N
ATOM   4160  CA  MET E 525      64.536  -5.617  27.130  1.00 88.96           C
ATOM   4161  CB  MET E 525      63.428  -6.065  26.165  1.00 88.96           C
ATOM   4162  CG  MET E 525      63.022  -4.963  25.184  1.00 88.96           C
ATOM   4163  SD  MET E 525      62.528  -3.397  25.966  1.00 88.96           S
ATOM   4164  CE  MET E 525      60.998  -4.034  26.706  1.00 88.96           C
ATOM   4165  C   MET E 525      64.850  -6.750  28.061  1.00 88.96           C
ATOM   4166  O   MET E 525      65.934  -7.327  27.997  1.00 88.96           O
ATOM   4167  N   SER E 526      63.896  -7.093  28.960  1.00 63.25           N
ATOM   4168  CA  SER E 526      64.150  -8.103  29.959  1.00 63.25           C
ATOM   4169  CB  SER E 526      63.669  -7.677  31.355  1.00 63.25           C
ATOM   4170  OG  SER E 526      63.815  -8.753  32.269  1.00 63.25           O
ATOM   4171  C   SER E 526      63.455  -9.404  29.649  1.00 63.25           C
ATOM   4172  O   SER E 526      62.229  -9.502  29.664  1.00 63.25           O
ATOM   4173  N   PRO E 527      64.239 -10.421  29.375  1.00 83.95           N
ATOM   4174  CA  PRO E 527      63.713 -11.745  29.134  1.00 83.95           C
ATOM   4175  CD  PRO E 527      65.506 -10.210  28.692  1.00 83.95           C
ATOM   4176  CB  PRO E 527      64.861 -12.544  28.521  1.00 83.95           C
ATOM   4177  CG  PRO E 527      65.739 -11.475  27.851  1.00 83.95           C
ATOM   4178  C   PRO E 527      63.184 -12.366  30.392  1.00 83.95           C
ATOM   4179  O   PRO E 527      62.299 -13.218  30.326  1.00 83.95           O
ATOM   4180  N   GLN E 528      63.734 -11.963  31.550  1.00 51.95           N
ATOM   4181  CA  GLN E 528      63.386 -12.547  32.815  1.00 51.95           C
ATOM   4182  CB  GLN E 528      64.284 -12.053  33.961  1.00 51.95           C
ATOM   4183  CG  GLN E 528      64.001 -12.751  35.291  1.00 51.95           C
ATOM   4184  CD  GLN E 528      64.405 -14.211  35.144  1.00 51.95           C
ATOM   4185  OE1 GLN E 528      65.471 -14.523  34.616  1.00 51.95           O
ATOM   4186  NE2 GLN E 528      63.524 -15.135  35.613  1.00 51.95           N
ATOM   4187  C   GLN E 528      61.967 -12.233  33.172  1.00 51.95           C
ATOM   4188  O   GLN E 528      61.248 -13.087  33.689  1.00 51.95           O
ATOM   4189  N   ASP E 529      61.515 -10.996  32.894  1.00 86.59           N
ATOM   4190  CA  ASP E 529      60.185 -10.610  33.266  1.00 86.59           C
ATOM   4191  CB  ASP E 529      59.877  -9.164  32.828  1.00 86.59           C
ATOM   4192  CG  ASP E 529      58.553  -8.704  33.425  1.00 86.59           C
ATOM   4193  OD1 ASP E 529      57.618  -9.540  33.531  1.00 86.59           O
ATOM   4194  OD2 ASP E 529      58.458  -7.496  33.771  1.00 86.59           O
ATOM   4195  C   ASP E 529      59.232 -11.537  32.569  1.00 86.59           C
ATOM   4196  O   ASP E 529      58.251 -11.995  33.153  1.00 86.59           O
ATOM   4197  N   VAL E 530      59.502 -11.842  31.286  1.00 40.19           N
ATOM   4198  CA  VAL E 530      58.647 -12.726  30.545  1.00 40.19           C
ATOM   4199  CB  VAL E 530      59.094 -12.892  29.120  1.00 40.19           C
ATOM   4200  CG1 VAL E 530      58.212 -13.960  28.452  1.00 40.19           C
ATOM   4201  CG2 VAL E 530      59.048 -11.521  28.422  1.00 40.19           C
ATOM   4202  C   VAL E 530      58.673 -14.081  31.181  1.00 40.19           C
ATOM   4203  O   VAL E 530      57.633 -14.704  31.390  1.00 40.19           O
ATOM   4204  N   VAL E 531      59.879 -14.567  31.523  1.00 50.22           N
ATOM   4205  CA  VAL E 531      60.017 -15.880  32.091  1.00 50.22           C
ATOM   4206  CB  VAL E 531      61.451 -16.239  32.363  1.00 50.22           C
ATOM   4207  CG1 VAL E 531      61.494 -17.599  33.081  1.00 50.22           C
ATOM   4208  CG2 VAL E 531      62.224 -16.211  31.033  1.00 50.22           C
ATOM   4209  C   VAL E 531      59.277 -15.963  33.395  1.00 50.22           C
ATOM   4210  O   VAL E 531      58.613 -16.960  33.671  1.00 50.22           O
ATOM   4211  N   SER E 532      59.418 -14.942  34.261  1.00 74.95           N
ATOM   4212  CA  SER E 532      58.795 -14.986  35.559  1.00 74.95           C
ATOM   4213  CB  SER E 532      59.448 -14.007  36.548  1.00 74.95           C
ATOM   4214  OG  SER E 532      60.802 -14.371  36.769  1.00 74.95           O
ATOM   4215  C   SER E 532      57.317 -14.680  35.548  1.00 74.95           C
ATOM   4216  O   SER E 532      56.540 -15.357  36.219  1.00 74.95           O
ATOM   4217  N   CYS E 533      56.932 -13.558  34.902  1.00104.01           N
ATOM   4218  CA  CYS E 533      55.592 -13.022  34.904  1.00104.01           C
ATOM   4219  CB  CYS E 533      55.640 -11.490  34.800  1.00104.01           C
ATOM   4220  SG  CYS E 533      56.857 -10.774  35.959  1.00104.01           S
ATOM   4221  C   CYS E 533      54.601 -13.548  33.882  1.00104.01           C
ATOM   4222  O   CYS E 533      53.409 -13.635  34.174  1.00104.01           O
ATOM   4223  N   SER E 534      55.043 -13.893  32.651  1.00 75.51           N
ATOM   4224  CA  SER E 534      54.114 -14.131  31.568  1.00 75.51           C
ATOM   4225  CB  SER E 534      54.784 -14.012  30.188  1.00 75.51           C
ATOM   4226  OG  SER E 534      53.838 -14.247  29.158  1.00 75.51           O
ATOM   4227  C   SER E 534      53.386 -15.447  31.618  1.00 75.51           C
ATOM   4228  O   SER E 534      53.982 -16.520  31.662  1.00 75.51           O
ATOM   4229  N   GLU E 535      52.036 -15.356  31.602  1.00 88.61           N
ATOM   4230  CA  GLU E 535      51.096 -16.448  31.582  1.00 88.61           C
ATOM   4231  CB  GLU E 535      49.691 -16.032  32.046  1.00 88.61           C
ATOM   4232  CG  GLU E 535      49.662 -15.641  33.526  1.00 88.61           C
ATOM   4233  CD  GLU E 535      48.231 -15.301  33.911  1.00 88.61           C
ATOM   4234  OE1 GLU E 535      47.357 -16.201  33.795  1.00 88.61           O
ATOM   4235  OE2 GLU E 535      47.992 -14.136  34.329  1.00 88.61           O
ATOM   4236  C   GLU E 535      50.991 -17.041  30.202  1.00 88.61           C
ATOM   4237  O   GLU E 535      50.437 -18.126  30.021  1.00 88.61           O
ATOM   4238  N   TYR E 536      51.412 -16.266  29.184  1.00166.40           N
ATOM   4239  CA  TYR E 536      51.411 -16.625  27.793  1.00166.40           C
ATOM   4240  CB  TYR E 536      51.611 -15.454  26.816  1.00166.40           C
ATOM   4241  CG  TYR E 536      50.405 -14.584  26.929  1.00166.40           C
ATOM   4242  CD1 TYR E 536      49.143 -15.127  26.842  1.00166.40           C
ATOM   4243  CD2 TYR E 536      50.529 -13.222  27.070  1.00166.40           C
ATOM   4244  CE1 TYR E 536      48.025 -14.330  26.935  1.00166.40           C
ATOM   4245  CE2 TYR E 536      49.416 -12.419  27.161  1.00166.40           C
ATOM   4246  CZ  TYR E 536      48.161 -12.973  27.098  1.00166.40           C
ATOM   4247  OH  TYR E 536      47.021 -12.147  27.193  1.00166.40           O
ATOM   4248  C   TYR E 536      52.447 -17.674  27.511  1.00166.40           C
ATOM   4249  O   TYR E 536      52.487 -18.207  26.404  1.00166.40           O
ATOM   4250  N   ALA E 537      53.415 -17.865  28.432  1.00 73.14           N
ATOM   4251  CA  ALA E 537      54.467 -18.830  28.250  1.00 73.14           C
ATOM   4252  CB  ALA E 537      55.812 -18.194  27.857  1.00 73.14           C
ATOM   4253  C   ALA E 537      54.701 -19.604  29.526  1.00 73.14           C
ATOM   4254  O   ALA E 537      54.094 -19.357  30.566  1.00 73.14           O
ATOM   4255  N   GLN E 538      55.545 -20.645  29.388  1.00181.86           N
ATOM   4256  CA  GLN E 538      56.009 -21.654  30.306  1.00181.86           C
ATOM   4257  CB  GLN E 538      56.342 -22.968  29.579  1.00181.86           C
ATOM   4258  CG  GLN E 538      55.081 -23.715  29.117  1.00181.86           C
ATOM   4259  CD  GLN E 538      54.286 -22.840  28.151  1.00181.86           C
ATOM   4260  OE1 GLN E 538      54.778 -22.455  27.091  1.00181.86           O
ATOM   4261  NE2 GLN E 538      53.023 -22.500  28.529  1.00181.86           N
ATOM   4262  C   GLN E 538      57.138 -21.277  31.237  1.00181.86           C
ATOM   4263  O   GLN E 538      57.554 -22.122  32.027  1.00181.86           O
ATOM   4264  N   GLY E 539      57.789 -20.105  31.099  1.00 50.20           N
ATOM   4265  CA  GLY E 539      58.892 -19.832  31.989  1.00 50.20           C
ATOM   4266  C   GLY E 539      60.098 -20.510  31.408  1.00 50.20           C
ATOM   4267  O   GLY E 539      60.378 -20.368  30.221  1.00 50.20           O
ATOM   4268  N   CYS E 540      60.868 -21.230  32.247  1.00 77.98           N
ATOM   4269  CA  CYS E 540      62.041 -21.961  31.846  1.00 77.98           C
ATOM   4270  CB  CYS E 540      62.914 -22.424  33.021  1.00 77.98           C
ATOM   4271  SG  CYS E 540      63.888 -21.032  33.651  1.00 77.98           S
ATOM   4272  C   CYS E 540      61.644 -23.154  31.031  1.00 77.98           C
ATOM   4273  O   CYS E 540      62.488 -23.801  30.412  1.00 77.98           O
ATOM   4274  N   ALA E 541      60.355 -23.523  31.120  1.00 78.45           N
ATOM   4275  CA  ALA E 541      59.696 -24.608  30.444  1.00 78.45           C
ATOM   4276  CB  ALA E 541      58.264 -24.842  30.956  1.00 78.45           C
ATOM   4277  C   ALA E 541      59.615 -24.383  28.956  1.00 78.45           C
ATOM   4278  O   ALA E 541      59.409 -25.336  28.203  1.00 78.45           O
ATOM   4279  N   GLY E 542      59.629 -23.115  28.491  1.00 42.67           N
ATOM   4280  CA  GLY E 542      59.564 -22.872  27.070  1.00 42.67           C
ATOM   4281  C   GLY E 542      58.451 -21.900  26.791  1.00 42.67           C
ATOM   4282  O   GLY E 542      57.747 -21.472  27.705  1.00 42.67           O
ATOM   4283  N   GLY E 543      58.265 -21.533  25.500  1.00 32.35           N
ATOM   4284  CA  GLY E 543      57.238 -20.603  25.102  1.00 32.35           C
ATOM   4285  C   GLY E 543      57.373 -20.342  23.624  1.00 32.35           C
ATOM   4286  O   GLY E 543      58.195 -20.965  22.951  1.00 32.35           O
ATOM   4287  N   PHE E 544      56.550 -19.410  23.075  1.00 74.47           N
ATOM   4288  CA  PHE E 544      56.614 -19.131  21.658  1.00 74.47           C
ATOM   4289  CB  PHE E 544      55.432 -19.743  20.886  1.00 74.47           C
ATOM   4290  CG  PHE E 544      55.551 -21.225  21.029  1.00 74.47           C
ATOM   4291  CD1 PHE E 544      55.120 -21.853  22.176  1.00 74.47           C
ATOM   4292  CD2 PHE E 544      56.091 -21.991  20.022  1.00 74.47           C
ATOM   4293  CE1 PHE E 544      55.227 -23.217  22.319  1.00 74.47           C
ATOM   4294  CE2 PHE E 544      56.200 -23.357  20.158  1.00 74.47           C
ATOM   4295  CZ  PHE E 544      55.769 -23.973  21.308  1.00 74.47           C
ATOM   4296  C   PHE E 544      56.629 -17.638  21.412  1.00 74.47           C
ATOM   4297  O   PHE E 544      55.870 -16.880  22.013  1.00 74.47           O
ATOM   4298  N   PRO E 545      57.461 -17.210  20.484  1.00 72.84           N
ATOM   4299  CA  PRO E 545      57.639 -15.809  20.172  1.00 72.84           C
ATOM   4300  CD  PRO E 545      58.609 -18.006  20.083  1.00 72.84           C
ATOM   4301  CB  PRO E 545      58.777 -15.758  19.156  1.00 72.84           C
ATOM   4302  CG  PRO E 545      59.619 -17.003  19.496  1.00 72.84           C
ATOM   4303  C   PRO E 545      56.384 -15.121  19.728  1.00 72.84           C
ATOM   4304  O   PRO E 545      56.230 -13.930  19.993  1.00 72.84           O
ATOM   4305  N   TYR E 546      55.464 -15.841  19.068  1.00 63.09           N
ATOM   4306  CA  TYR E 546      54.255 -15.227  18.602  1.00 63.09           C
ATOM   4307  CB  TYR E 546      53.358 -16.261  17.895  1.00 63.09           C
ATOM   4308  CG  TYR E 546      52.098 -15.640  17.394  1.00 63.09           C
ATOM   4309  CD1 TYR E 546      50.998 -15.507  18.211  1.00 63.09           C
ATOM   4310  CD2 TYR E 546      52.016 -15.205  16.091  1.00 63.09           C
ATOM   4311  CE1 TYR E 546      49.838 -14.943  17.733  1.00 63.09           C
ATOM   4312  CE2 TYR E 546      50.860 -14.641  15.608  1.00 63.09           C
ATOM   4313  CZ  TYR E 546      49.768 -14.510  16.430  1.00 63.09           C
ATOM   4314  OH  TYR E 546      48.580 -13.933  15.933  1.00 63.09           O
ATOM   4315  C   TYR E 546      53.536 -14.704  19.814  1.00 63.09           C
ATOM   4316  O   TYR E 546      53.000 -13.598  19.802  1.00 63.09           O
ATOM   4317  N   LEU E 547      53.487 -15.509  20.893  1.00 91.31           N
ATOM   4318  CA  LEU E 547      52.839 -15.145  22.120  1.00 91.31           C
ATOM   4319  CB  LEU E 547      52.639 -16.344  23.063  1.00 91.31           C
ATOM   4320  CG  LEU E 547      51.598 -17.361  22.556  1.00 91.31           C
ATOM   4321  CD1 LEU E 547      51.436 -18.535  23.533  1.00 91.31           C
ATOM   4322  CD2 LEU E 547      50.258 -16.670  22.250  1.00 91.31           C
ATOM   4323  C   LEU E 547      53.592 -14.089  22.892  1.00 91.31           C
ATOM   4324  O   LEU E 547      52.976 -13.353  23.659  1.00 91.31           O
ATOM   4325  N   ILE E 548      54.945 -14.121  22.892  1.00143.73           N
ATOM   4326  CA  ILE E 548      55.711 -13.136  23.626  1.00143.73           C
ATOM   4327  CB  ILE E 548      57.004 -13.698  24.132  1.00143.73           C
ATOM   4328  CG1 ILE E 548      56.709 -14.901  25.043  1.00143.73           C
ATOM   4329  CG2 ILE E 548      57.779 -12.570  24.839  1.00143.73           C
ATOM   4330  CD1 ILE E 548      55.787 -14.561  26.213  1.00143.73           C
ATOM   4331  C   ILE E 548      56.030 -11.866  22.889  1.00143.73           C
ATOM   4332  O   ILE E 548      55.691 -10.763  23.320  1.00143.73           O
ATOM   4333  N   ALA E 549      56.705 -11.994  21.731  1.00 61.34           N
ATOM   4334  CA  ALA E 549      57.106 -10.821  21.016  1.00 61.34           C
ATOM   4335  CB  ALA E 549      57.910 -11.142  19.745  1.00 61.34           C
ATOM   4336  C   ALA E 549      55.853 -10.135  20.599  1.00 61.34           C
ATOM   4337  O   ALA E 549      55.801  -8.905  20.561  1.00 61.34           O
ATOM   4338  N   GLY E 550      54.865 -10.921  20.119  1.00 86.26           N
ATOM   4339  CA  GLY E 550      53.619 -10.320  19.733  1.00 86.26           C
ATOM   4340  C   GLY E 550      52.587 -10.063  20.808  1.00 86.26           C
ATOM   4341  O   GLY E 550      52.374  -8.929  21.231  1.00 86.26           O
ATOM   4342  N   LYS E 551      51.970 -11.148  21.336  1.00115.52           N
ATOM   4343  CA  LYS E 551      50.797 -11.000  22.169  1.00115.52           C
ATOM   4344  CB  LYS E 551      50.077 -12.333  22.433  1.00115.52           C
ATOM   4345  CG  LYS E 551      48.699 -12.145  23.068  1.00115.52           C
ATOM   4346  CD  LYS E 551      47.813 -13.389  23.001  1.00115.52           C
ATOM   4347  CE  LYS E 551      46.373 -13.130  23.448  1.00115.52           C
ATOM   4348  NZ  LYS E 551      45.688 -12.265  22.461  1.00115.52           N
ATOM   4349  C   LYS E 551      51.082 -10.382  23.501  1.00115.52           C
ATOM   4350  O   LYS E 551      50.435  -9.413  23.896  1.00115.52           O
ATOM   4351  N   TYR E 552      52.077 -10.921  24.224  1.00 70.13           N
ATOM   4352  CA  TYR E 552      52.383 -10.456  25.545  1.00 70.13           C
ATOM   4353  CB  TYR E 552      53.514 -11.295  26.172  1.00 70.13           C
ATOM   4354  CG  TYR E 552      53.729 -10.906  27.594  1.00 70.13           C
ATOM   4355  CD1 TYR E 552      52.847 -11.319  28.566  1.00 70.13           C
ATOM   4356  CD2 TYR E 552      54.824 -10.159  27.963  1.00 70.13           C
ATOM   4357  CE1 TYR E 552      53.042 -10.977  29.883  1.00 70.13           C
ATOM   4358  CE2 TYR E 552      55.024  -9.813  29.279  1.00 70.13           C
ATOM   4359  CZ  TYR E 552      54.131 -10.221  30.241  1.00 70.13           C
ATOM   4360  OH  TYR E 552      54.334  -9.869  31.592  1.00 70.13           O
ATOM   4361  C   TYR E 552      52.834  -9.035  25.437  1.00 70.13           C
ATOM   4362  O   TYR E 552      52.456  -8.182  26.240  1.00 70.13           O
ATOM   4363  N   GLY E 553      53.652  -8.736  24.415  1.00 28.29           N
ATOM   4364  CA  GLY E 553      54.159  -7.403  24.261  1.00 28.29           C
ATOM   4365  C   GLY E 553      53.016  -6.446  24.077  1.00 28.29           C
ATOM   4366  O   GLY E 553      53.039  -5.336  24.605  1.00 28.29           O
ATOM   4367  N   GLU E 554      52.003  -6.827  23.277  1.00 69.73           N
ATOM   4368  CA  GLU E 554      50.889  -5.952  23.030  1.00 69.73           C
ATOM   4369  CB  GLU E 554      49.973  -6.487  21.915  1.00 69.73           C
ATOM   4370  CG  GLU E 554      48.773  -5.588  21.612  1.00 69.73           C
ATOM   4371  CD  GLU E 554      47.928  -6.276  20.548  1.00 69.73           C
ATOM   4372  OE1 GLU E 554      48.424  -6.441  19.402  1.00 69.73           O
ATOM   4373  OE2 GLU E 554      46.771  -6.652  20.874  1.00 69.73           O
ATOM   4374  C   GLU E 554      50.027  -5.786  24.255  1.00 69.73           C
ATOM   4375  O   GLU E 554      49.639  -4.670  24.602  1.00 69.73           O
ATOM   4376  N   ASP E 555      49.656  -6.907  24.910  1.00114.76           N
ATOM   4377  CA  ASP E 555      48.751  -6.860  26.025  1.00114.76           C
ATOM   4378  CB  ASP E 555      48.228  -8.258  26.400  1.00114.76           C
ATOM   4379  CG  ASP E 555      47.361  -8.779  25.260  1.00114.76           C
ATOM   4380  OD1 ASP E 555      47.095  -7.994  24.311  1.00114.76           O
ATOM   4381  OD2 ASP E 555      46.958  -9.971  25.321  1.00114.76           O
ATOM   4382  C   ASP E 555      49.349  -6.282  27.279  1.00114.76           C
ATOM   4383  O   ASP E 555      48.770  -5.375  27.877  1.00114.76           O
ATOM   4384  N   PHE E 556      50.441  -6.906  27.778  1.00181.54           N
ATOM   4385  CA  PHE E 556      51.122  -6.507  28.985  1.00181.54           C
ATOM   4386  CB  PHE E 556      51.629  -7.714  29.786  1.00181.54           C
ATOM   4387  CG  PHE E 556      50.395  -8.455  30.170  1.00181.54           C
ATOM   4388  CD1 PHE E 556      49.703  -8.124  31.313  1.00181.54           C
ATOM   4389  CD2 PHE E 556      49.912  -9.465  29.371  1.00181.54           C
ATOM   4390  CE1 PHE E 556      48.558  -8.802  31.660  1.00181.54           C
ATOM   4391  CE2 PHE E 556      48.768 -10.147  29.714  1.00181.54           C
ATOM   4392  CZ  PHE E 556      48.089  -9.817  30.861  1.00181.54           C
ATOM   4393  C   PHE E 556      52.248  -5.525  28.822  1.00181.54           C
ATOM   4394  O   PHE E 556      52.432  -4.641  29.658  1.00181.54           O
ATOM   4395  N   GLY E 557      53.071  -5.680  27.766  1.00 38.34           N
ATOM   4396  CA  GLY E 557      54.207  -4.810  27.587  1.00 38.34           C
ATOM   4397  C   GLY E 557      55.440  -5.454  28.165  1.00 38.34           C
ATOM   4398  O   GLY E 557      55.359  -6.386  28.965  1.00 38.34           O
ATOM   4399  N   LEU E 558      56.631  -4.949  27.758  1.00102.68           N
ATOM   4400  CA  LEU E 558      57.888  -5.480  28.216  1.00102.68           C
ATOM   4401  CB  LEU E 558      58.818  -5.998  27.098  1.00102.68           C
ATOM   4402  CG  LEU E 558      58.254  -7.174  26.272  1.00102.68           C
ATOM   4403  CD1 LEU E 558      57.858  -8.360  27.167  1.00102.68           C
ATOM   4404  CD2 LEU E 558      57.133  -6.726  25.325  1.00102.68           C
ATOM   4405  C   LEU E 558      58.641  -4.401  28.943  1.00102.68           C
ATOM   4406  O   LEU E 558      58.472  -3.214  28.668  1.00102.68           O
ATOM   4407  N   VAL E 559      59.504  -4.798  29.904  1.00 57.62           N
ATOM   4408  CA  VAL E 559      60.270  -3.849  30.668  1.00 57.62           C
ATOM   4409  CB  VAL E 559      60.135  -4.026  32.152  1.00 57.62           C
ATOM   4410  CG1 VAL E 559      58.665  -3.790  32.539  1.00 57.62           C
ATOM   4411  CG2 VAL E 559      60.670  -5.416  32.536  1.00 57.62           C
ATOM   4412  C   VAL E 559      61.719  -4.021  30.322  1.00 57.62           C
ATOM   4413  O   VAL E 559      62.111  -4.992  29.679  1.00 57.62           O
ATOM   4414  N   GLU E 560      62.555  -3.046  30.728  1.00 49.22           N
ATOM   4415  CA  GLU E 560      63.962  -3.056  30.430  1.00 49.22           C
ATOM   4416  CB  GLU E 560      64.622  -1.682  30.634  1.00 49.22           C
ATOM   4417  CG  GLU E 560      64.112  -0.628  29.649  1.00 49.22           C
ATOM   4418  CD  GLU E 560      64.659   0.729  30.071  1.00 49.22           C
ATOM   4419  OE1 GLU E 560      64.426   1.119  31.246  1.00 49.22           O
ATOM   4420  OE2 GLU E 560      65.316   1.393  29.225  1.00 49.22           O
ATOM   4421  C   GLU E 560      64.661  -4.050  31.312  1.00 49.22           C
ATOM   4422  O   GLU E 560      64.148  -4.464  32.351  1.00 49.22           O
ATOM   4423  N   GLU E 561      65.880  -4.451  30.896  1.00 81.66           N
ATOM   4424  CA  GLU E 561      66.660  -5.448  31.577  1.00 81.66           C
ATOM   4425  CB  GLU E 561      68.013  -5.703  30.891  1.00 81.66           C
ATOM   4426  CG  GLU E 561      68.809  -6.843  31.524  1.00 81.66           C
ATOM   4427  CD  GLU E 561      68.140  -8.145  31.114  1.00 81.66           C
ATOM   4428  OE1 GLU E 561      67.899  -8.324  29.891  1.00 81.66           O
ATOM   4429  OE2 GLU E 561      67.862  -8.978  32.017  1.00 81.66           O
ATOM   4430  C   GLU E 561      66.950  -4.993  32.975  1.00 81.66           C
ATOM   4431  O   GLU E 561      66.889  -5.781  33.919  1.00 81.66           O
ATOM   4432  N   SER E 562      67.254  -3.696  33.151  1.00 31.08           N
ATOM   4433  CA  SER E 562      67.621  -3.195  34.445  1.00 31.08           C
ATOM   4434  CB  SER E 562      67.991  -1.702  34.423  1.00 31.08           C
ATOM   4435  OG  SER E 562      66.858  -0.922  34.071  1.00 31.08           O
ATOM   4436  C   SER E 562      66.476  -3.360  35.395  1.00 31.08           C
ATOM   4437  O   SER E 562      66.683  -3.547  36.594  1.00 31.08           O
ATOM   4438  N   CYS E 563      65.232  -3.278  34.888  1.00 96.98           N
ATOM   4439  CA  CYS E 563      64.085  -3.379  35.745  1.00 96.98           C
ATOM   4440  CB  CYS E 563      62.755  -3.097  35.017  1.00 96.98           C
ATOM   4441  SG  CYS E 563      62.676  -1.382  34.425  1.00 96.98           S
ATOM   4442  C   CYS E 563      64.009  -4.749  36.341  1.00 96.98           C
ATOM   4443  O   CYS E 563      63.692  -4.894  37.522  1.00 96.98           O
ATOM   4444  N   PHE E 564      64.273  -5.793  35.528  1.00155.49           N
ATOM   4445  CA  PHE E 564      64.174  -7.130  36.036  1.00155.49           C
ATOM   4446  CB  PHE E 564      62.897  -7.796  35.487  1.00155.49           C
ATOM   4447  CG  PHE E 564      62.432  -8.904  36.365  1.00155.49           C
ATOM   4448  CD1 PHE E 564      63.167 -10.053  36.530  1.00155.49           C
ATOM   4449  CD2 PHE E 564      61.214  -8.796  36.997  1.00155.49           C
ATOM   4450  CE1 PHE E 564      62.703 -11.064  37.340  1.00155.49           C
ATOM   4451  CE2 PHE E 564      60.745  -9.803  37.805  1.00155.49           C
ATOM   4452  CZ  PHE E 564      61.494 -10.941  37.980  1.00155.49           C
ATOM   4453  C   PHE E 564      65.350  -7.879  35.462  1.00155.49           C
ATOM   4454  O   PHE E 564      65.223  -8.504  34.411  1.00155.49           O
ATOM   4455  N   PRO E 565      66.473  -7.893  36.133  1.00162.89           N
ATOM   4456  CA  PRO E 565      67.690  -8.513  35.657  1.00162.89           C
ATOM   4457  CD  PRO E 565      66.529  -7.559  37.545  1.00162.89           C
ATOM   4458  CB  PRO E 565      68.709  -8.295  36.773  1.00162.89           C
ATOM   4459  CG  PRO E 565      67.839  -8.189  38.041  1.00162.89           C
ATOM   4460  C   PRO E 565      67.485  -9.972  35.370  1.00162.89           C
ATOM   4461  O   PRO E 565      66.654 -10.593  36.029  1.00162.89           O
ATOM   4462  N   TYR E 566      68.247 -10.538  34.405  1.00 92.02           N
ATOM   4463  CA  TYR E 566      68.056 -11.903  33.982  1.00 92.02           C
ATOM   4464  CB  TYR E 566      68.659 -12.155  32.586  1.00 92.02           C
ATOM   4465  CG  TYR E 566      68.366 -13.548  32.151  1.00 92.02           C
ATOM   4466  CD1 TYR E 566      67.082 -13.913  31.820  1.00 92.02           C
ATOM   4467  CD2 TYR E 566      69.374 -14.477  32.039  1.00 92.02           C
ATOM   4468  CE1 TYR E 566      66.801 -15.194  31.406  1.00 92.02           C
ATOM   4469  CE2 TYR E 566      69.099 -15.760  31.625  1.00 92.02           C
ATOM   4470  CZ  TYR E 566      67.811 -16.120  31.310  1.00 92.02           C
ATOM   4471  OH  TYR E 566      67.526 -17.435  30.884  1.00 92.02           O
ATOM   4472  C   TYR E 566      68.684 -12.842  34.971  1.00 92.02           C
ATOM   4473  O   TYR E 566      69.868 -12.729  35.285  1.00 92.02           O
ATOM   4474  N   ASN E 567      67.830 -13.702  35.581  1.00 78.11           N
ATOM   4475  CA  ASN E 567      68.177 -14.742  36.516  1.00 78.11           C
ATOM   4476  CB  ASN E 567      67.065 -14.977  37.550  1.00 78.11           C
ATOM   4477  CG  ASN E 567      66.980 -13.732  38.422  1.00 78.11           C
ATOM   4478  OD1 ASN E 567      67.982 -13.270  38.964  1.00 78.11           O
ATOM   4479  ND2 ASN E 567      65.751 -13.166  38.554  1.00 78.11           N
ATOM   4480  C   ASN E 567      68.482 -16.064  35.867  1.00 78.11           C
ATOM   4481  O   ASN E 567      69.428 -16.748  36.257  1.00 78.11           O
ATOM   4482  N   GLY E 568      67.675 -16.465  34.858  1.00 34.18           N
ATOM   4483  CA  GLY E 568      67.829 -17.758  34.247  1.00 34.18           C
ATOM   4484  C   GLY E 568      67.075 -18.775  35.054  1.00 34.18           C
ATOM   4485  O   GLY E 568      67.347 -19.972  34.964  1.00 34.18           O
ATOM   4486  N   LYS E 569      66.105 -18.322  35.875  1.00139.13           N
ATOM   4487  CA  LYS E 569      65.365 -19.231  36.703  1.00139.13           C
ATOM   4488  CB  LYS E 569      65.914 -19.281  38.147  1.00139.13           C
ATOM   4489  CG  LYS E 569      65.205 -20.262  39.082  1.00139.13           C
ATOM   4490  CD  LYS E 569      65.327 -21.723  38.646  1.00139.13           C
ATOM   4491  CE  LYS E 569      64.489 -22.681  39.494  1.00139.13           C
ATOM   4492  NZ  LYS E 569      64.463 -24.020  38.865  1.00139.13           N
ATOM   4493  C   LYS E 569      63.925 -18.790  36.747  1.00139.13           C
ATOM   4494  O   LYS E 569      63.556 -17.716  36.282  1.00139.13           O
ATOM   4495  N   ASP E 570      63.088 -19.662  37.333  1.00109.43           N
ATOM   4496  CA  ASP E 570      61.670 -19.614  37.560  1.00109.43           C
ATOM   4497  CB  ASP E 570      61.093 -20.976  37.977  1.00109.43           C
ATOM   4498  CG  ASP E 570      61.169 -21.889  36.761  1.00109.43           C
ATOM   4499  OD1 ASP E 570      60.915 -21.388  35.633  1.00109.43           O
ATOM   4500  OD2 ASP E 570      61.477 -23.097  36.944  1.00109.43           O
ATOM   4501  C   ASP E 570      61.349 -18.626  38.648  1.00109.43           C
ATOM   4502  O   ASP E 570      60.297 -18.729  39.280  1.00109.43           O
ATOM   4503  N   GLU E 571      62.302 -17.736  38.991  1.00100.56           N
ATOM   4504  CA  GLU E 571      62.125 -16.791  40.066  1.00100.56           C
ATOM   4505  CB  GLU E 571      63.199 -15.689  40.107  1.00100.56           C
ATOM   4506  CG  GLU E 571      64.560 -16.188  40.595  1.00100.56           C
ATOM   4507  CD  GLU E 571      64.461 -16.393  42.101  1.00100.56           C
ATOM   4508  OE1 GLU E 571      64.172 -15.396  42.815  1.00100.56           O
ATOM   4509  OE2 GLU E 571      64.666 -17.550  42.557  1.00100.56           O
ATOM   4510  C   GLU E 571      60.780 -16.126  39.993  1.00100.56           C
ATOM   4511  O   GLU E 571      60.100 -16.115  38.969  1.00100.56           O
ATOM   4512  N   PRO E 572      60.377 -15.626  41.136  1.00124.07           N
ATOM   4513  CA  PRO E 572      59.091 -14.991  41.276  1.00124.07           C
ATOM   4514  CD  PRO E 572      60.823 -16.224  42.385  1.00124.07           C
ATOM   4515  CB  PRO E 572      58.852 -14.861  42.778  1.00124.07           C
ATOM   4516  CG  PRO E 572      59.667 -16.021  43.377  1.00124.07           C
ATOM   4517  C   PRO E 572      59.000 -13.692  40.542  1.00124.07           C
ATOM   4518  O   PRO E 572      60.029 -13.064  40.297  1.00124.07           O
ATOM   4519  N   CYS E 573      57.767 -13.274  40.189  1.00 55.48           N
ATOM   4520  CA  CYS E 573      57.566 -12.077  39.427  1.00 55.48           C
ATOM   4521  CB  CYS E 573      56.215 -12.068  38.672  1.00 55.48           C
ATOM   4522  SG  CYS E 573      55.882 -10.544  37.730  1.00 55.48           S
ATOM   4523  C   CYS E 573      57.607 -10.897  40.340  1.00 55.48           C
ATOM   4524  O   CYS E 573      56.591 -10.484  40.898  1.00 55.48           O
ATOM   4525  N   LYS E 574      58.812 -10.326  40.525  1.00128.60           N
ATOM   4526  CA  LYS E 574      58.925  -9.132  41.303  1.00128.60           C
ATOM   4527  CB  LYS E 574      59.352  -9.360  42.765  1.00128.60           C
ATOM   4528  CG  LYS E 574      60.805  -9.805  42.932  1.00128.60           C
ATOM   4529  CD  LYS E 574      61.135 -11.118  42.224  1.00128.60           C
ATOM   4530  CE  LYS E 574      62.591 -11.548  42.401  1.00128.60           C
ATOM   4531  NZ  LYS E 574      62.830 -12.821  41.689  1.00128.60           N
ATOM   4532  C   LYS E 574      59.986  -8.313  40.651  1.00128.60           C
ATOM   4533  O   LYS E 574      61.090  -8.793  40.396  1.00128.60           O
ATOM   4534  N   GLU E 575      59.674  -7.045  40.343  1.00 51.98           N
ATOM   4535  CA  GLU E 575      60.680  -6.223  39.755  1.00 51.98           C
ATOM   4536  CB  GLU E 575      60.151  -5.240  38.695  1.00 51.98           C
ATOM   4537  CG  GLU E 575      59.578  -5.907  37.443  1.00 51.98           C
ATOM   4538  CD  GLU E 575      59.034  -4.805  36.545  1.00 51.98           C
ATOM   4539  OE1 GLU E 575      59.115  -3.616  36.956  1.00 51.98           O
ATOM   4540  OE2 GLU E 575      58.528  -5.135  35.440  1.00 51.98           O
ATOM   4541  C   GLU E 575      61.208  -5.410  40.872  1.00 51.98           C
ATOM   4542  O   GLU E 575      60.445  -4.822  41.637  1.00 51.98           O
ATOM   4543  N   THR E 576      62.540  -5.378  41.014  1.00 88.43           N
ATOM   4544  CA  THR E 576      63.061  -4.568  42.060  1.00 88.43           C
ATOM   4545  CB  THR E 576      64.557  -4.624  42.177  1.00 88.43           C
ATOM   4546  OG1 THR E 576      64.984  -3.892  43.316  1.00 88.43           O
ATOM   4547  CG2 THR E 576      65.190  -4.053  40.900  1.00 88.43           C
ATOM   4548  C   THR E 576      62.646  -3.187  41.702  1.00 88.43           C
ATOM   4549  O   THR E 576      62.278  -2.393  42.565  1.00 88.43           O
ATOM   4550  N   LYS E 577      62.673  -2.871  40.393  1.00102.51           N
ATOM   4551  CA  LYS E 577      62.284  -1.544  40.038  1.00102.51           C
ATOM   4552  CB  LYS E 577      62.796  -1.081  38.662  1.00102.51           C
ATOM   4553  CG  LYS E 577      64.275  -0.688  38.668  1.00102.51           C
ATOM   4554  CD  LYS E 577      65.224  -1.855  38.939  1.00102.51           C
ATOM   4555  CE  LYS E 577      66.687  -1.435  39.088  1.00102.51           C
ATOM   4556  NZ  LYS E 577      67.493  -2.577  39.578  1.00102.51           N
ATOM   4557  C   LYS E 577      60.798  -1.407  40.043  1.00102.51           C
ATOM   4558  O   LYS E 577      60.063  -2.259  39.547  1.00102.51           O
ATOM   4559  N   SER E 578      60.316  -0.312  40.657  1.00 38.33           N
ATOM   4560  CA  SER E 578      58.920  -0.013  40.607  1.00 38.33           C
ATOM   4561  CB  SER E 578      58.388   0.693  41.865  1.00 38.33           C
ATOM   4562  OG  SER E 578      58.984   1.975  41.993  1.00 38.33           O
ATOM   4563  C   SER E 578      58.770   0.935  39.464  1.00 38.33           C
ATOM   4564  O   SER E 578      59.754   1.516  39.008  1.00 38.33           O
ATOM   4565  N   LYS E 579      57.529   1.100  38.968  1.00105.14           N
ATOM   4566  CA  LYS E 579      57.244   2.051  37.932  1.00105.14           C
ATOM   4567  CB  LYS E 579      57.302   3.503  38.435  1.00105.14           C
ATOM   4568  CG  LYS E 579      56.887   4.547  37.397  1.00105.14           C
ATOM   4569  CD  LYS E 579      56.612   5.923  38.006  1.00105.14           C
ATOM   4570  CE  LYS E 579      56.195   6.981  36.984  1.00105.14           C
ATOM   4571  NZ  LYS E 579      57.352   7.357  36.143  1.00105.14           N
ATOM   4572  C   LYS E 579      58.201   1.904  36.790  1.00105.14           C
ATOM   4573  O   LYS E 579      58.879   2.859  36.416  1.00105.14           O
ATOM   4574  N   CYS E 580      58.292   0.695  36.205  1.00 79.57           N
ATOM   4575  CA  CYS E 580      59.171   0.502  35.087  1.00 79.57           C
ATOM   4576  CB  CYS E 580      59.721  -0.935  35.003  1.00 79.57           C
ATOM   4577  SG  CYS E 580      60.833  -1.195  33.592  1.00 79.57           S
ATOM   4578  C   CYS E 580      58.379   0.772  33.840  1.00 79.57           C
ATOM   4579  O   CYS E 580      57.214   0.390  33.742  1.00 79.57           O
ATOM   4580  N   ARG E 581      58.997   1.459  32.855  1.00163.20           N
ATOM   4581  CA  ARG E 581      58.329   1.760  31.620  1.00163.20           C
ATOM   4582  CB  ARG E 581      59.094   2.755  30.728  1.00163.20           C
ATOM   4583  CG  ARG E 581      59.186   4.163  31.319  1.00163.20           C
ATOM   4584  CD  ARG E 581      60.081   4.255  32.556  1.00163.20           C
ATOM   4585  NE  ARG E 581      61.473   3.950  32.121  1.00163.20           N
ATOM   4586  CZ  ARG E 581      62.533   4.512  32.771  1.00163.20           C
ATOM   4587  NH1 ARG E 581      62.319   5.368  33.812  1.00163.20           N
ATOM   4588  NH2 ARG E 581      63.807   4.220  32.378  1.00163.20           N
ATOM   4589  C   ARG E 581      58.189   0.481  30.855  1.00163.20           C
ATOM   4590  O   ARG E 581      59.036  -0.406  30.952  1.00163.20           O
ATOM   4591  N   ARG E 582      57.093   0.349  30.078  1.00117.84           N
ATOM   4592  CA  ARG E 582      56.873  -0.874  29.355  1.00117.84           C
ATOM   4593  CB  ARG E 582      55.604  -1.615  29.812  1.00117.84           C
ATOM   4594  CG  ARG E 582      55.638  -2.010  31.291  1.00117.84           C
ATOM   4595  CD  ARG E 582      54.385  -2.749  31.766  1.00117.84           C
ATOM   4596  NE  ARG E 582      54.605  -4.205  31.544  1.00117.84           N
ATOM   4597  CZ  ARG E 582      55.219  -4.954  32.507  1.00117.84           C
ATOM   4598  NH1 ARG E 582      55.630  -4.368  33.669  1.00117.84           N
ATOM   4599  NH2 ARG E 582      55.416  -6.290  32.311  1.00117.84           N
ATOM   4600  C   ARG E 582      56.709  -0.566  27.897  1.00117.84           C
ATOM   4601  O   ARG E 582      56.007   0.369  27.515  1.00117.84           O
ATOM   4602  N   HIS E 583      57.364  -1.373  27.037  1.00 84.89           N
ATOM   4603  CA  HIS E 583      57.280  -1.192  25.615  1.00 84.89           C
ATOM   4604  ND1 HIS E 583      60.396  -0.307  26.477  1.00 84.89           N
ATOM   4605  CG  HIS E 583      59.558  -0.218  25.387  1.00 84.89           C
ATOM   4606  CB  HIS E 583      58.648  -1.320  24.933  1.00 84.89           C
ATOM   4607  NE2 HIS E 583      60.634   1.746  25.658  1.00 84.89           N
ATOM   4608  CD2 HIS E 583      59.718   1.042  24.898  1.00 84.89           C
ATOM   4609  CE1 HIS E 583      61.014   0.896  26.593  1.00 84.89           C
ATOM   4610  C   HIS E 583      56.304  -2.199  25.078  1.00 84.89           C
ATOM   4611  O   HIS E 583      56.280  -3.348  25.516  1.00 84.89           O
ATOM   4612  N   SER E 584      55.455  -1.780  24.112  1.00 38.40           N
ATOM   4613  CA  SER E 584      54.419  -2.649  23.610  1.00 38.40           C
ATOM   4614  CB  SER E 584      53.001  -2.087  23.811  1.00 38.40           C
ATOM   4615  OG  SER E 584      52.711  -1.971  25.195  1.00 38.40           O
ATOM   4616  C   SER E 584      54.596  -2.856  22.133  1.00 38.40           C
ATOM   4617  O   SER E 584      55.357  -2.149  21.476  1.00 38.40           O
ATOM   4618  N   THR E 585      53.892  -3.870  21.577  1.00107.44           N
ATOM   4619  CA  THR E 585      53.974  -4.173  20.173  1.00107.44           C
ATOM   4620  CB  THR E 585      54.209  -5.628  19.894  1.00107.44           C
ATOM   4621  OG1 THR E 585      53.121  -6.401  20.380  1.00107.44           O
ATOM   4622  CG2 THR E 585      55.513  -6.057  20.586  1.00107.44           C
ATOM   4623  C   THR E 585      52.667  -3.802  19.527  1.00107.44           C
ATOM   4624  O   THR E 585      51.604  -4.274  19.926  1.00107.44           O
ATOM   4625  N   THR E 586      52.728  -2.928  18.500  1.00 52.75           N
ATOM   4626  CA  THR E 586      51.577  -2.462  17.773  1.00 52.75           C
ATOM   4627  CB  THR E 586      51.883  -1.366  16.791  1.00 52.75           C
ATOM   4628  OG1 THR E 586      52.830  -1.817  15.834  1.00 52.75           O
ATOM   4629  CG2 THR E 586      52.409  -0.135  17.539  1.00 52.75           C
ATOM   4630  C   THR E 586      50.977  -3.566  16.958  1.00 52.75           C
ATOM   4631  O   THR E 586      49.766  -3.572  16.740  1.00 52.75           O
ATOM   4632  N   ASN E 587      51.807  -4.487  16.419  1.00 55.48           N
ATOM   4633  CA  ASN E 587      51.258  -5.530  15.589  1.00 55.48           C
ATOM   4634  CB  ASN E 587      51.091  -5.103  14.120  1.00 55.48           C
ATOM   4635  CG  ASN E 587      49.951  -4.097  14.052  1.00 55.48           C
ATOM   4636  OD1 ASN E 587      48.782  -4.471  13.973  1.00 55.48           O
ATOM   4637  ND2 ASN E 587      50.296  -2.783  14.100  1.00 55.48           N
ATOM   4638  C   ASN E 587      52.165  -6.727  15.594  1.00 55.48           C
ATOM   4639  O   ASN E 587      53.352  -6.620  15.899  1.00 55.48           O
ATOM   4640  N   TYR E 588      51.595  -7.923  15.309  1.00 83.49           N
ATOM   4641  CA  TYR E 588      52.380  -9.124  15.203  1.00 83.49           C
ATOM   4642  CB  TYR E 588      52.704  -9.765  16.567  1.00 83.49           C
ATOM   4643  CG  TYR E 588      51.436  -9.983  17.323  1.00 83.49           C
ATOM   4644  CD1 TYR E 588      50.868  -8.954  18.041  1.00 83.49           C
ATOM   4645  CD2 TYR E 588      50.820 -11.213  17.329  1.00 83.49           C
ATOM   4646  CE1 TYR E 588      49.703  -9.145  18.747  1.00 83.49           C
ATOM   4647  CE2 TYR E 588      49.654 -11.410  18.033  1.00 83.49           C
ATOM   4648  CZ  TYR E 588      49.093 -10.376  18.743  1.00 83.49           C
ATOM   4649  OH  TYR E 588      47.898 -10.579  19.466  1.00 83.49           O
ATOM   4650  C   TYR E 588      51.655 -10.129  14.352  1.00 83.49           C
ATOM   4651  O   TYR E 588      50.426 -10.146  14.305  1.00 83.49           O
ATOM   4652  N   TYR E 589      52.411 -10.960  13.599  1.00131.17           N
ATOM   4653  CA  TYR E 589      51.817 -12.036  12.851  1.00131.17           C
ATOM   4654  CB  TYR E 589      50.944 -11.588  11.662  1.00131.17           C
ATOM   4655  CG  TYR E 589      51.647 -10.521  10.902  1.00131.17           C
ATOM   4656  CD1 TYR E 589      52.623 -10.811   9.977  1.00131.17           C
ATOM   4657  CD2 TYR E 589      51.302  -9.208  11.123  1.00131.17           C
ATOM   4658  CE1 TYR E 589      53.248  -9.796   9.290  1.00131.17           C
ATOM   4659  CE2 TYR E 589      51.922  -8.191  10.441  1.00131.17           C
ATOM   4660  CZ  TYR E 589      52.898  -8.486   9.522  1.00131.17           C
ATOM   4661  OH  TYR E 589      53.538  -7.444   8.817  1.00131.17           O
ATOM   4662  C   TYR E 589      52.866 -13.011  12.406  1.00131.17           C
ATOM   4663  O   TYR E 589      54.062 -12.733  12.464  1.00131.17           O
ATOM   4664  N   TYR E 590      52.433 -14.215  11.972  1.00 82.81           N
ATOM   4665  CA  TYR E 590      53.356 -15.183  11.440  1.00 82.81           C
ATOM   4666  CB  TYR E 590      52.833 -16.631  11.360  1.00 82.81           C
ATOM   4667  CG  TYR E 590      52.825 -17.279  12.703  1.00 82.81           C
ATOM   4668  CD1 TYR E 590      54.001 -17.743  13.248  1.00 82.81           C
ATOM   4669  CD2 TYR E 590      51.652 -17.455  13.400  1.00 82.81           C
ATOM   4670  CE1 TYR E 590      54.014 -18.356  14.478  1.00 82.81           C
ATOM   4671  CE2 TYR E 590      51.658 -18.069  14.631  1.00 82.81           C
ATOM   4672  CZ  TYR E 590      52.839 -18.519  15.172  1.00 82.81           C
ATOM   4673  OH  TYR E 590      52.847 -19.149  16.434  1.00 82.81           O
ATOM   4674  C   TYR E 590      53.603 -14.767  10.026  1.00 82.81           C
ATOM   4675  O   TYR E 590      52.676 -14.368   9.327  1.00 82.81           O
ATOM   4676  N   VAL E 591      54.864 -14.818   9.559  1.00 56.48           N
ATOM   4677  CA  VAL E 591      55.093 -14.427   8.199  1.00 56.48           C
ATOM   4678  CB  VAL E 591      56.533 -14.462   7.767  1.00 56.48           C
ATOM   4679  CG1 VAL E 591      57.347 -13.534   8.684  1.00 56.48           C
ATOM   4680  CG2 VAL E 591      57.021 -15.918   7.735  1.00 56.48           C
ATOM   4681  C   VAL E 591      54.344 -15.398   7.347  1.00 56.48           C
ATOM   4682  O   VAL E 591      54.366 -16.603   7.597  1.00 56.48           O
ATOM   4683  N   GLY E 592      53.667 -14.881   6.301  1.00 38.23           N
ATOM   4684  CA  GLY E 592      52.866 -15.723   5.471  1.00 38.23           C
ATOM   4685  C   GLY E 592      51.438 -15.494   5.867  1.00 38.23           C
ATOM   4686  O   GLY E 592      50.522 -15.913   5.163  1.00 38.23           O
ATOM   4687  N   GLY E 593      51.207 -14.844   7.023  1.00 41.26           N
ATOM   4688  CA  GLY E 593      49.874 -14.498   7.431  1.00 41.26           C
ATOM   4689  C   GLY E 593      49.365 -15.396   8.522  1.00 41.26           C
ATOM   4690  O   GLY E 593      48.568 -14.960   9.351  1.00 41.26           O
ATOM   4691  N   PHE E 594      49.790 -16.674   8.554  1.00 87.26           N
ATOM   4692  CA  PHE E 594      49.342 -17.568   9.587  1.00 87.26           C
ATOM   4693  CB  PHE E 594      47.928 -18.120   9.329  1.00 87.26           C
ATOM   4694  CG  PHE E 594      47.909 -18.742   7.974  1.00 87.26           C
ATOM   4695  CD1 PHE E 594      47.908 -17.947   6.851  1.00 87.26           C
ATOM   4696  CD2 PHE E 594      47.867 -20.107   7.820  1.00 87.26           C
ATOM   4697  CE1 PHE E 594      47.884 -18.503   5.594  1.00 87.26           C
ATOM   4698  CE2 PHE E 594      47.843 -20.669   6.565  1.00 87.26           C
ATOM   4699  CZ  PHE E 594      47.853 -19.868   5.449  1.00 87.26           C
ATOM   4700  C   PHE E 594      50.321 -18.697   9.656  1.00 87.26           C
ATOM   4701  O   PHE E 594      51.227 -18.793   8.831  1.00 87.26           O
ATOM   4702  N   TYR E 595      50.174 -19.590  10.653  1.00142.04           N
ATOM   4703  CA  TYR E 595      51.143 -20.638  10.801  1.00142.04           C
ATOM   4704  CB  TYR E 595      50.987 -21.374  12.148  1.00142.04           C
ATOM   4705  CG  TYR E 595      52.081 -22.369  12.343  1.00142.04           C
ATOM   4706  CD1 TYR E 595      53.268 -21.981  12.921  1.00142.04           C
ATOM   4707  CD2 TYR E 595      51.930 -23.682  11.961  1.00142.04           C
ATOM   4708  CE1 TYR E 595      54.287 -22.883  13.115  1.00142.04           C
ATOM   4709  CE2 TYR E 595      52.946 -24.590  12.152  1.00142.04           C
ATOM   4710  CZ  TYR E 595      54.128 -24.191  12.730  1.00142.04           C
ATOM   4711  OH  TYR E 595      55.170 -25.122  12.927  1.00142.04           O
ATOM   4712  C   TYR E 595      50.950 -21.612   9.677  1.00142.04           C
ATOM   4713  O   TYR E 595      49.873 -22.189   9.520  1.00142.04           O
ATOM   4714  N   GLY E 596      52.031 -21.838   8.893  1.00 53.41           N
ATOM   4715  CA  GLY E 596      52.016 -22.746   7.778  1.00 53.41           C
ATOM   4716  C   GLY E 596      52.237 -22.019   6.475  1.00 53.41           C
ATOM   4717  O   GLY E 596      52.489 -22.649   5.451  1.00 53.41           O
ATOM   4718  N   ALA E 597      52.058 -20.687   6.479  1.00 97.33           N
ATOM   4719  CA  ALA E 597      52.239 -19.735   5.416  1.00 97.33           C
ATOM   4720  CB  ALA E 597      51.503 -18.423   5.694  1.00 97.33           C
ATOM   4721  C   ALA E 597      53.675 -19.399   5.116  1.00 97.33           C
ATOM   4722  O   ALA E 597      53.961 -18.786   4.095  1.00 97.33           O
ATOM   4723  N   CYS E 598      54.606 -19.645   6.046  1.00 78.98           N
ATOM   4724  CA  CYS E 598      55.958 -19.152   5.915  1.00 78.98           C
ATOM   4725  CB  CYS E 598      56.800 -19.376   7.185  1.00 78.98           C
ATOM   4726  SG  CYS E 598      58.448 -18.612   7.090  1.00 78.98           S
ATOM   4727  C   CYS E 598      56.713 -19.743   4.757  1.00 78.98           C
ATOM   4728  O   CYS E 598      56.501 -20.886   4.357  1.00 78.98           O
ATOM   4729  N   ASN E 599      57.608 -18.919   4.158  1.00 76.54           N
ATOM   4730  CA  ASN E 599      58.497 -19.374   3.124  1.00 76.54           C
ATOM   4731  CB  ASN E 599      57.870 -19.438   1.715  1.00 76.54           C
ATOM   4732  CG  ASN E 599      57.446 -18.050   1.265  1.00 76.54           C
ATOM   4733  OD1 ASN E 599      58.280 -17.181   1.032  1.00 76.54           O
ATOM   4734  ND2 ASN E 599      56.110 -17.840   1.119  1.00 76.54           N
ATOM   4735  C   ASN E 599      59.698 -18.468   3.111  1.00 76.54           C
ATOM   4736  O   ASN E 599      59.727 -17.434   3.778  1.00 76.54           O
ATOM   4737  N   GLU E 600      60.743 -18.860   2.357  1.00 86.08           N
ATOM   4738  CA  GLU E 600      61.988 -18.143   2.298  1.00 86.08           C
ATOM   4739  CB  GLU E 600      62.992 -18.799   1.343  1.00 86.08           C
ATOM   4740  CG  GLU E 600      64.274 -17.984   1.177  1.00 86.08           C
ATOM   4741  CD  GLU E 600      64.889 -18.381  -0.155  1.00 86.08           C
ATOM   4742  OE1 GLU E 600      64.223 -18.136  -1.199  1.00 86.08           O
ATOM   4743  OE2 GLU E 600      66.020 -18.930  -0.152  1.00 86.08           O
ATOM   4744  C   GLU E 600      61.795 -16.777   1.725  1.00 86.08           C
ATOM   4745  O   GLU E 600      62.332 -15.799   2.247  1.00 86.08           O
ATOM   4746  N   TYR E 601      61.020 -16.677   0.629  1.00105.58           N
ATOM   4747  CA  TYR E 601      60.914 -15.417  -0.042  1.00105.58           C
ATOM   4748  CB  TYR E 601      60.076 -15.433  -1.327  1.00105.58           C
ATOM   4749  CG  TYR E 601      60.459 -14.137  -1.940  1.00105.58           C
ATOM   4750  CD1 TYR E 601      61.543 -14.079  -2.784  1.00105.58           C
ATOM   4751  CD2 TYR E 601      59.772 -12.985  -1.645  1.00105.58           C
ATOM   4752  CE1 TYR E 601      61.931 -12.889  -3.346  1.00105.58           C
ATOM   4753  CE2 TYR E 601      60.158 -11.795  -2.205  1.00105.58           C
ATOM   4754  CZ  TYR E 601      61.235 -11.743  -3.056  1.00105.58           C
ATOM   4755  OH  TYR E 601      61.632 -10.517  -3.629  1.00105.58           O
ATOM   4756  C   TYR E 601      60.296 -14.408   0.877  1.00105.58           C
ATOM   4757  O   TYR E 601      60.775 -13.280   0.977  1.00105.58           O
ATOM   4758  N   LEU E 602      59.216 -14.794   1.576  1.00 53.65           N
ATOM   4759  CA  LEU E 602      58.527 -13.906   2.469  1.00 53.65           C
ATOM   4760  CB  LEU E 602      57.284 -14.532   3.118  1.00 53.65           C
ATOM   4761  CG  LEU E 602      56.090 -14.663   2.164  1.00 53.65           C
ATOM   4762  CD1 LEU E 602      54.876 -15.294   2.867  1.00 53.65           C
ATOM   4763  CD2 LEU E 602      55.763 -13.301   1.543  1.00 53.65           C
ATOM   4764  C   LEU E 602      59.435 -13.516   3.584  1.00 53.65           C
ATOM   4765  O   LEU E 602      59.394 -12.386   4.068  1.00 53.65           O
ATOM   4766  N   MET E 603      60.267 -14.461   4.043  1.00101.87           N
ATOM   4767  CA  MET E 603      61.106 -14.194   5.172  1.00101.87           C
ATOM   4768  CB  MET E 603      61.832 -15.471   5.628  1.00101.87           C
ATOM   4769  CG  MET E 603      62.179 -15.477   7.116  1.00101.87           C
ATOM   4770  SD  MET E 603      62.399 -17.142   7.826  1.00101.87           S
ATOM   4771  CE  MET E 603      64.005 -17.493   7.067  1.00101.87           C
ATOM   4772  C   MET E 603      62.079 -13.106   4.819  1.00101.87           C
ATOM   4773  O   MET E 603      62.314 -12.190   5.605  1.00101.87           O
ATOM   4774  N   MET E 604      62.653 -13.160   3.605  1.00 68.72           N
ATOM   4775  CA  MET E 604      63.626 -12.192   3.172  1.00 68.72           C
ATOM   4776  CB  MET E 604      64.150 -12.538   1.769  1.00 68.72           C
ATOM   4777  CG  MET E 604      64.789 -13.925   1.697  1.00 68.72           C
ATOM   4778  SD  MET E 604      64.801 -14.683   0.043  1.00 68.72           S
ATOM   4779  CE  MET E 604      66.035 -13.570  -0.684  1.00 68.72           C
ATOM   4780  C   MET E 604      62.976 -10.845   3.057  1.00 68.72           C
ATOM   4781  O   MET E 604      63.583  -9.825   3.380  1.00 68.72           O
ATOM   4782  N   ARG E 605      61.728 -10.798   2.553  1.00139.44           N
ATOM   4783  CA  ARG E 605      61.059  -9.538   2.379  1.00139.44           C
ATOM   4784  CB  ARG E 605      59.671  -9.684   1.730  1.00139.44           C
ATOM   4785  CG  ARG E 605      58.944  -8.352   1.529  1.00139.44           C
ATOM   4786  CD  ARG E 605      57.557  -8.499   0.897  1.00139.44           C
ATOM   4787  NE  ARG E 605      56.639  -9.016   1.952  1.00139.44           N
ATOM   4788  CZ  ARG E 605      56.009  -8.145   2.793  1.00139.44           C
ATOM   4789  NH1 ARG E 605      56.204  -6.801   2.654  1.00139.44           N
ATOM   4790  NH2 ARG E 605      55.184  -8.617   3.773  1.00139.44           N
ATOM   4791  C   ARG E 605      60.857  -8.908   3.722  1.00139.44           C
ATOM   4792  O   ARG E 605      61.125  -7.722   3.909  1.00139.44           O
ATOM   4793  N   GLU E 606      60.398  -9.704   4.704  1.00 87.53           N
ATOM   4794  CA  GLU E 606      60.137  -9.191   6.020  1.00 87.53           C
ATOM   4795  CB  GLU E 606      59.593 -10.265   6.980  1.00 87.53           C
ATOM   4796  CG  GLU E 606      59.552  -9.822   8.446  1.00 87.53           C
ATOM   4797  CD  GLU E 606      58.374  -8.886   8.659  1.00 87.53           C
ATOM   4798  OE1 GLU E 606      57.503  -8.811   7.752  1.00 87.53           O
ATOM   4799  OE2 GLU E 606      58.326  -8.244   9.743  1.00 87.53           O
ATOM   4800  C   GLU E 606      61.409  -8.684   6.621  1.00 87.53           C
ATOM   4801  O   GLU E 606      61.446  -7.606   7.214  1.00 87.53           O
ATOM   4802  N   LEU E 607      62.500  -9.448   6.456  1.00 62.80           N
ATOM   4803  CA  LEU E 607      63.734  -9.121   7.109  1.00 62.80           C
ATOM   4804  CB  LEU E 607      64.815 -10.169   6.800  1.00 62.80           C
ATOM   4805  CG  LEU E 607      66.156  -9.937   7.512  1.00 62.80           C
ATOM   4806  CD1 LEU E 607      65.995 -10.054   9.035  1.00 62.80           C
ATOM   4807  CD2 LEU E 607      67.247 -10.870   6.959  1.00 62.80           C
ATOM   4808  C   LEU E 607      64.240  -7.786   6.657  1.00 62.80           C
ATOM   4809  O   LEU E 607      64.513  -6.905   7.472  1.00 62.80           O
ATOM   4810  N   VAL E 608      64.352  -7.588   5.335  1.00122.44           N
ATOM   4811  CA  VAL E 608      64.925  -6.384   4.814  1.00122.44           C
ATOM   4812  CB  VAL E 608      65.169  -6.527   3.340  1.00122.44           C
ATOM   4813  CG1 VAL E 608      65.787  -5.236   2.811  1.00122.44           C
ATOM   4814  CG2 VAL E 608      66.034  -7.778   3.111  1.00122.44           C
ATOM   4815  C   VAL E 608      64.012  -5.215   5.054  1.00122.44           C
ATOM   4816  O   VAL E 608      64.461  -4.118   5.389  1.00122.44           O
ATOM   4817  N   LYS E 609      62.695  -5.396   4.817  1.00136.79           N
ATOM   4818  CA  LYS E 609      61.796  -4.299   5.003  1.00136.79           C
ATOM   4819  CB  LYS E 609      60.384  -4.599   4.461  1.00136.79           C
ATOM   4820  CG  LYS E 609      59.395  -3.449   4.644  1.00136.79           C
ATOM   4821  CD  LYS E 609      59.673  -2.224   3.773  1.00136.79           C
ATOM   4822  CE  LYS E 609      58.674  -1.083   3.991  1.00136.79           C
ATOM   4823  NZ  LYS E 609      59.000   0.061   3.111  1.00136.79           N
ATOM   4824  C   LYS E 609      61.648  -3.948   6.456  1.00136.79           C
ATOM   4825  O   LYS E 609      61.865  -2.802   6.842  1.00136.79           O
ATOM   4826  N   ASN E 610      61.215  -4.937   7.272  1.00 91.70           N
ATOM   4827  CA  ASN E 610      60.881  -4.804   8.673  1.00 91.70           C
ATOM   4828  CB  ASN E 610      59.775  -5.786   9.085  1.00 91.70           C
ATOM   4829  CG  ASN E 610      58.468  -5.269   8.501  1.00 91.70           C
ATOM   4830  OD1 ASN E 610      58.063  -4.136   8.756  1.00 91.70           O
ATOM   4831  ND2 ASN E 610      57.788  -6.119   7.687  1.00 91.70           N
ATOM   4832  C   ASN E 610      61.988  -4.916   9.695  1.00 91.70           C
ATOM   4833  O   ASN E 610      61.961  -4.210  10.702  1.00 91.70           O
ATOM   4834  N   GLY E 611      62.962  -5.835   9.526  1.00 49.89           N
ATOM   4835  CA  GLY E 611      63.979  -5.990  10.538  1.00 49.89           C
ATOM   4836  C   GLY E 611      64.098  -7.449  10.896  1.00 49.89           C
ATOM   4837  O   GLY E 611      63.400  -8.292  10.334  1.00 49.89           O
ATOM   4838  N   PRO E 612      64.947  -7.771  11.853  1.00 79.24           N
ATOM   4839  CA  PRO E 612      65.149  -9.145  12.232  1.00 79.24           C
ATOM   4840  CD  PRO E 612      66.111  -6.952  12.144  1.00 79.24           C
ATOM   4841  CB  PRO E 612      66.338  -9.142  13.188  1.00 79.24           C
ATOM   4842  CG  PRO E 612      67.156  -7.918  12.735  1.00 79.24           C
ATOM   4843  C   PRO E 612      63.887  -9.698  12.806  1.00 79.24           C
ATOM   4844  O   PRO E 612      63.108  -8.939  13.380  1.00 79.24           O
ATOM   4845  N   ILE E 613      63.651 -11.014  12.637  1.00151.26           N
ATOM   4846  CA  ILE E 613      62.438 -11.605  13.119  1.00151.26           C
ATOM   4847  CB  ILE E 613      61.445 -11.927  12.037  1.00151.26           C
ATOM   4848  CG1 ILE E 613      61.997 -13.004  11.086  1.00151.26           C
ATOM   4849  CG2 ILE E 613      61.076 -10.611  11.332  1.00151.26           C
ATOM   4850  CD1 ILE E 613      63.252 -12.582  10.323  1.00151.26           C
ATOM   4851  C   ILE E 613      62.786 -12.892  13.794  1.00151.26           C
ATOM   4852  O   ILE E 613      63.849 -13.465  13.555  1.00151.26           O
ATOM   4853  N   SER E 614      61.895 -13.360  14.690  1.00 41.28           N
ATOM   4854  CA  SER E 614      62.123 -14.585  15.409  1.00 41.28           C
ATOM   4855  CB  SER E 614      61.236 -14.726  16.658  1.00 41.28           C
ATOM   4856  OG  SER E 614      59.873 -14.837  16.274  1.00 41.28           O
ATOM   4857  C   SER E 614      61.834 -15.759  14.515  1.00 41.28           C
ATOM   4858  O   SER E 614      60.892 -15.743  13.723  1.00 41.28           O
ATOM   4859  N   ILE E 615      62.657 -16.822  14.635  1.00 52.45           N
ATOM   4860  CA  ILE E 615      62.491 -18.025  13.864  1.00 52.45           C
ATOM   4861  CB  ILE E 615      63.466 -18.147  12.722  1.00 52.45           C
ATOM   4862  CG1 ILE E 615      64.912 -18.223  13.238  1.00 52.45           C
ATOM   4863  CG2 ILE E 615      63.228 -16.958  11.776  1.00 52.45           C
ATOM   4864  CD1 ILE E 615      65.930 -18.590  12.158  1.00 52.45           C
ATOM   4865  C   ILE E 615      62.740 -19.177  14.792  1.00 52.45           C
ATOM   4866  O   ILE E 615      63.321 -19.002  15.862  1.00 52.45           O
ATOM   4867  N   SER E 616      62.259 -20.385  14.429  1.00 38.98           N
ATOM   4868  CA  SER E 616      62.514 -21.545  15.243  1.00 38.98           C
ATOM   4869  CB  SER E 616      61.273 -22.070  15.991  1.00 38.98           C
ATOM   4870  OG  SER E 616      60.283 -22.509  15.070  1.00 38.98           O
ATOM   4871  C   SER E 616      62.979 -22.646  14.337  1.00 38.98           C
ATOM   4872  O   SER E 616      62.635 -22.675  13.158  1.00 38.98           O
ATOM   4873  N   PHE E 617      63.797 -23.580  14.866  1.00 84.03           N
ATOM   4874  CA  PHE E 617      64.265 -24.671  14.058  1.00 84.03           C
ATOM   4875  CB  PHE E 617      65.511 -24.306  13.214  1.00 84.03           C
ATOM   4876  CG  PHE E 617      66.678 -24.007  14.115  1.00 84.03           C
ATOM   4877  CD1 PHE E 617      67.496 -25.023  14.551  1.00 84.03           C
ATOM   4878  CD2 PHE E 617      66.978 -22.721  14.519  1.00 84.03           C
ATOM   4879  CE1 PHE E 617      68.574 -24.767  15.372  1.00 84.03           C
ATOM   4880  CE2 PHE E 617      68.052 -22.453  15.340  1.00 84.03           C
ATOM   4881  CZ  PHE E 617      68.852 -23.484  15.770  1.00 84.03           C
ATOM   4882  C   PHE E 617      64.591 -25.814  14.970  1.00 84.03           C
ATOM   4883  O   PHE E 617      64.601 -25.668  16.190  1.00 84.03           O
ATOM   4884  N   GLU E 618      64.827 -27.012  14.395  1.00156.17           N
ATOM   4885  CA  GLU E 618      65.161 -28.134  15.227  1.00156.17           C
ATOM   4886  CB  GLU E 618      64.641 -29.502  14.770  1.00156.17           C
ATOM   4887  CG  GLU E 618      63.300 -29.900  15.376  1.00156.17           C
ATOM   4888  CD  GLU E 618      63.605 -30.321  16.810  1.00156.17           C
ATOM   4889  OE1 GLU E 618      64.571 -29.761  17.386  1.00156.17           O
ATOM   4890  OE2 GLU E 618      62.909 -31.214  17.354  1.00156.17           O
ATOM   4891  C   GLU E 618      66.636 -28.259  15.358  1.00156.17           C
ATOM   4892  O   GLU E 618      67.375 -28.394  14.384  1.00156.17           O
ATOM   4893  N   VAL E 619      67.091 -28.210  16.620  1.00 75.23           N
ATOM   4894  CA  VAL E 619      68.469 -28.357  16.946  1.00 75.23           C
ATOM   4895  CB  VAL E 619      68.817 -27.716  18.262  1.00 75.23           C
ATOM   4896  CG1 VAL E 619      70.260 -28.079  18.652  1.00 75.23           C
ATOM   4897  CG2 VAL E 619      68.578 -26.191  18.152  1.00 75.23           C
ATOM   4898  C   VAL E 619      68.745 -29.818  17.062  1.00 75.23           C
ATOM   4899  O   VAL E 619      67.972 -30.577  17.644  1.00 75.23           O
ATOM   4900  N   TYR E 620      69.899 -30.249  16.511  1.00110.09           N
ATOM   4901  CA  TYR E 620      70.261 -31.645  16.587  1.00110.09           C
ATOM   4902  CB  TYR E 620      70.145 -32.345  15.239  1.00110.09           C
ATOM   4903  CG  TYR E 620      68.706 -32.536  15.008  1.00110.09           C
ATOM   4904  CD1 TYR E 620      68.149 -33.664  15.517  1.00110.09           C
ATOM   4905  CD2 TYR E 620      67.939 -31.633  14.323  1.00110.09           C
ATOM   4906  CE1 TYR E 620      66.822 -33.919  15.341  1.00110.09           C
ATOM   4907  CE2 TYR E 620      66.602 -31.885  14.140  1.00110.09           C
ATOM   4908  CZ  TYR E 620      66.044 -33.032  14.647  1.00110.09           C
ATOM   4909  OH  TYR E 620      64.672 -33.292  14.456  1.00110.09           O
ATOM   4910  C   TYR E 620      71.650 -31.754  17.113  1.00110.09           C
ATOM   4911  O   TYR E 620      72.299 -30.730  17.307  1.00110.09           O
ATOM   4912  N   GLY E 621      72.133 -32.991  17.374  1.00 34.37           N
ATOM   4913  CA  GLY E 621      73.405 -33.195  18.014  1.00 34.37           C
ATOM   4914  C   GLY E 621      74.510 -32.556  17.204  1.00 34.37           C
ATOM   4915  O   GLY E 621      75.436 -32.004  17.790  1.00 34.37           O
ATOM   4916  N   ASP E 622      74.395 -32.602  15.841  1.00176.63           N
ATOM   4917  CA  ASP E 622      75.429 -32.101  14.978  1.00176.63           C
ATOM   4918  CB  ASP E 622      75.039 -32.004  13.495  1.00176.63           C
ATOM   4919  CG  ASP E 622      74.430 -33.288  12.969  1.00176.63           C
ATOM   4920  OD1 ASP E 622      73.902 -34.093  13.788  1.00176.63           O
ATOM   4921  OD2 ASP E 622      74.462 -33.450  11.717  1.00176.63           O
ATOM   4922  C   ASP E 622      75.601 -30.667  15.299  1.00176.63           C
ATOM   4923  O   ASP E 622      76.708 -30.131  15.281  1.00176.63           O
ATOM   4924  N   PHE E 623      74.467 -30.011  15.552  1.00438.81           N
ATOM   4925  CA  PHE E 623      74.392 -28.596  15.717  1.00438.81           C
ATOM   4926  CB  PHE E 623      72.944 -28.094  15.889  1.00438.81           C
ATOM   4927  CG  PHE E 623      72.869 -26.494  15.641  1.00438.81           C
ATOM   4928  CD1 PHE E 623      72.929 -25.127  16.114  1.00438.81           C
ATOM   4929  CD2 PHE E 623      72.623 -25.716  14.516  1.00438.81           C
ATOM   4930  CE1 PHE E 623      72.694 -25.626  14.892  1.00438.81           C
ATOM   4931  CE2 PHE E 623      72.752 -24.519  15.271  1.00438.81           C
ATOM   4932  CZ  PHE E 623      72.961 -25.455  16.234  1.00438.81           C
ATOM   4933  C   PHE E 623      75.193 -28.203  16.905  1.00438.81           C
ATOM   4934  O   PHE E 623      75.837 -27.155  16.886  1.00438.81           O
ATOM   4935  N   LYS E 624      75.194 -29.040  17.964  1.00162.47           N
ATOM   4936  CA  LYS E 624      75.884 -28.635  19.154  1.00162.47           C
ATOM   4937  CB  LYS E 624      75.841 -29.638  20.321  1.00162.47           C
ATOM   4938  CG  LYS E 624      76.619 -30.938  20.109  1.00162.47           C
ATOM   4939  CD  LYS E 624      77.084 -31.589  21.426  1.00162.47           C
ATOM   4940  CE  LYS E 624      76.280 -31.215  22.677  1.00162.47           C
ATOM   4941  NZ  LYS E 624      75.244 -32.240  22.953  1.00162.47           N
ATOM   4942  C   LYS E 624      77.336 -28.397  18.852  1.00162.47           C
ATOM   4943  O   LYS E 624      77.924 -27.459  19.386  1.00162.47           O
ATOM   4944  N   HIS E 625      77.944 -29.236  17.991  1.00163.61           N
ATOM   4945  CA  HIS E 625      79.341 -29.185  17.632  1.00163.61           C
ATOM   4946  ND1 HIS E 625      78.153 -32.191  16.707  0.00163.61           N
ATOM   4947  CG  HIS E 625      79.405 -31.686  16.967  0.00163.61           C
ATOM   4948  CB  HIS E 625      79.799 -30.281  16.651  1.00163.61           C
ATOM   4949  NE2 HIS E 625      79.355 -33.867  17.534  0.00163.61           N
ATOM   4950  CD2 HIS E 625      80.128 -32.721  17.475  0.00163.61           C
ATOM   4951  CE1 HIS E 625      78.178 -33.498  17.064  0.00163.61           C
ATOM   4952  C   HIS E 625      79.635 -27.953  16.839  1.00163.61           C
ATOM   4953  O   HIS E 625      80.797 -27.584  16.712  1.00163.61           O
ATOM   4954  N   TYR E 626      78.613 -27.338  16.218  1.00209.70           N
ATOM   4955  CA  TYR E 626      78.741 -26.261  15.268  1.00209.70           C
ATOM   4956  CB  TYR E 626      77.394 -25.517  15.119  1.00209.70           C
ATOM   4957  CG  TYR E 626      77.503 -24.380  14.166  1.00209.70           C
ATOM   4958  CD1 TYR E 626      77.392 -24.593  12.820  1.00209.70           C
ATOM   4959  CD2 TYR E 626      77.688 -23.097  14.625  1.00209.70           C
ATOM   4960  CE1 TYR E 626      77.484 -23.541  11.946  1.00209.70           C
ATOM   4961  CE2 TYR E 626      77.785 -22.038  13.757  1.00209.70           C
ATOM   4962  CZ  TYR E 626      77.684 -22.265  12.411  1.00209.70           C
ATOM   4963  OH  TYR E 626      77.781 -21.185  11.512  1.00209.70           O
ATOM   4964  C   TYR E 626      79.780 -25.254  15.667  1.00209.70           C
ATOM   4965  O   TYR E 626      79.647 -24.572  16.680  1.00209.70           O
ATOM   4966  N   LYS E 627      80.907 -25.228  14.920  1.00131.75           N
ATOM   4967  CA  LYS E 627      81.926 -24.220  15.020  1.00131.75           C
ATOM   4968  CB  LYS E 627      83.289 -24.843  14.747  1.00131.75           C
ATOM   4969  CG  LYS E 627      83.584 -25.863  15.839  1.00131.75           C
ATOM   4970  CD  LYS E 627      84.396 -27.049  15.353  1.00131.75           C
ATOM   4971  CE  LYS E 627      84.234 -28.273  16.245  1.00131.75           C
ATOM   4972  NZ  LYS E 627      84.849 -29.436  15.577  0.00131.75           N
ATOM   4973  C   LYS E 627      81.720 -23.046  14.103  1.00131.75           C
ATOM   4974  O   LYS E 627      81.708 -21.901  14.544  1.00131.75           O
ATOM   4975  N   GLY E 628      81.521 -23.306  12.796  1.00 43.35           N
ATOM   4976  CA  GLY E 628      81.452 -22.229  11.839  1.00 43.35           C
ATOM   4977  C   GLY E 628      81.130 -22.802  10.497  1.00 43.35           C
ATOM   4978  O   GLY E 628      81.202 -24.006  10.269  1.00 43.35           O
ATOM   4979  N   GLY E 629      80.780 -21.923   9.535  1.00 27.46           N
ATOM   4980  CA  GLY E 629      80.429 -22.398   8.234  1.00 27.46           C
ATOM   4981  C   GLY E 629      78.938 -22.383   8.114  1.00 27.46           C
ATOM   4982  O   GLY E 629      78.242 -21.827   8.960  1.00 27.46           O
ATOM   4983  N   ILE E 630      78.408 -22.985   7.036  1.00 63.89           N
ATOM   4984  CA  ILE E 630      76.985 -22.957   6.852  1.00 63.89           C
ATOM   4985  CB  ILE E 630      76.612 -22.595   5.457  1.00 63.89           C
ATOM   4986  CG1 ILE E 630      77.163 -21.192   5.163  1.00 63.89           C
ATOM   4987  CG2 ILE E 630      75.085 -22.713   5.310  1.00 63.89           C
ATOM   4988  CD1 ILE E 630      77.183 -20.855   3.675  1.00 63.89           C
ATOM   4989  C   ILE E 630      76.473 -24.322   7.185  1.00 63.89           C
ATOM   4990  O   ILE E 630      76.734 -25.294   6.480  1.00 63.89           O
ATOM   4991  N   TYR E 631      75.710 -24.396   8.293  1.00181.07           N
ATOM   4992  CA  TYR E 631      75.183 -25.594   8.884  1.00181.07           C
ATOM   4993  CB  TYR E 631      74.582 -25.337  10.286  1.00181.07           C
ATOM   4994  CG  TYR E 631      73.943 -26.591  10.800  1.00181.07           C
ATOM   4995  CD1 TYR E 631      74.689 -27.720  10.992  1.00181.07           C
ATOM   4996  CD2 TYR E 631      72.610 -26.654  11.135  1.00181.07           C
ATOM   4997  CE1 TYR E 631      74.118 -28.878  11.473  1.00181.07           C
ATOM   4998  CE2 TYR E 631      72.024 -27.804  11.616  1.00181.07           C
ATOM   4999  CZ  TYR E 631      72.784 -28.931  11.787  1.00181.07           C
ATOM   5000  OH  TYR E 631      72.200 -30.120  12.284  1.00181.07           O
ATOM   5001  C   TYR E 631      74.126 -26.222   8.029  1.00181.07           C
ATOM   5002  O   TYR E 631      73.325 -25.539   7.396  1.00181.07           O
ATOM   5003  N   GLN E 632      74.155 -27.573   7.975  1.00179.22           N
ATOM   5004  CA  GLN E 632      73.221 -28.400   7.256  1.00179.22           C
ATOM   5005  CB  GLN E 632      73.659 -28.709   5.811  1.00179.22           C
ATOM   5006  CG  GLN E 632      73.208 -27.735   4.729  1.00179.22           C
ATOM   5007  CD  GLN E 632      71.970 -28.385   4.145  1.00179.22           C
ATOM   5008  OE1 GLN E 632      71.025 -28.709   4.864  1.00179.22           O
ATOM   5009  NE2 GLN E 632      71.999 -28.630   2.809  1.00179.22           N
ATOM   5010  C   GLN E 632      73.205 -29.748   7.919  1.00179.22           C
ATOM   5011  O   GLN E 632      74.196 -30.120   8.538  1.00179.22           O
ATOM   5012  N   HIS E 633      72.059 -30.477   7.838  1.00380.76           N
ATOM   5013  CA  HIS E 633      71.947 -31.880   8.224  1.00380.76           C
ATOM   5014  ND1 HIS E 633      74.354 -34.350   7.386  0.00380.76           N
ATOM   5015  CG  HIS E 633      74.283 -33.069   7.880  0.00380.76           C
ATOM   5016  CB  HIS E 633      73.186 -32.612   8.775  1.00380.76           C
ATOM   5017  NE2 HIS E 633      76.213 -33.312   6.746  0.00380.76           N
ATOM   5018  CD2 HIS E 633      75.422 -32.446   7.477  0.00380.76           C
ATOM   5019  CE1 HIS E 633      75.529 -34.442   6.718  0.00380.76           C
ATOM   5020  C   HIS E 633      71.143 -32.145   9.439  1.00380.76           C
ATOM   5021  O   HIS E 633      71.019 -31.307  10.326  1.00380.76           O
ATOM   5022  N   THR E 634      70.657 -33.412   9.470  1.00245.95           N
ATOM   5023  CA  THR E 634      70.076 -34.172  10.548  1.00245.95           C
ATOM   5024  CB  THR E 634      70.113 -33.615  11.948  1.00245.95           C
ATOM   5025  OG1 THR E 634      69.469 -32.355  12.052  1.00245.95           O
ATOM   5026  CG2 THR E 634      71.560 -33.550  12.420  1.00245.95           C
ATOM   5027  C   THR E 634      68.656 -34.530  10.314  1.00245.95           C
ATOM   5028  O   THR E 634      68.057 -34.263   9.276  1.00245.95           O
ATOM   5029  N   GLY E 635      68.133 -35.241  11.325  1.00 72.87           N
ATOM   5030  CA  GLY E 635      66.750 -35.540  11.522  1.00 72.87           C
[truncated: 484,831 more chars]
