# Supplementary material for: Evolutionary Analysis of Dipeptidyl Peptidase I
Source: Int J Mol Sci. 2022 Feb 6;23(3):1852. doi: 10.3390/ijms23031852 (PMC8836896; doi:10.3390/ijms23031852)
Supplement: Supplementary file 1 [file ijms-23-01852-s001.zip › Supplementary File S2 Homology models/Modeller/Trichoplax adhaerens/mod.B99990008.pdb]

EXPDTA    THEORETICAL MODEL, MODELLER 10.1 2021/11/04 16:17:14
REMARK   6 MODELLER OBJECTIVE FUNCTION:     11864.7295
REMARK   6 MODELLER BEST TEMPLATE % SEQ ID:  60.227
REMARK   6 SEQUENCE: mod
REMARK   6 ALIGNMENT: alignment.pir
REMARK   6 SCRIPT: model.py
REMARK   6 DOPE score: -158531.87500
REMARK   6 GA341 score: 1.00000
REMARK   6 DOPE-HR score: -132091.84375
REMARK   6 TEMPLATE: 1K3B 1:A - 119:A MODELS 1:A - 120:A AT 60.2%
REMARK   6 TEMPLATE: 1K3B 120:B - 283:B MODELS 121:B - 285:B AT 60.2%
REMARK   6 TEMPLATE: 1K3B 284:C - 350:C MODELS 286:C - 352:C AT 60.2%
REMARK   6 TEMPLATE: 1K3B 353:D - 471:D MODELS 353:D - 472:D AT 60.2%
REMARK   6 TEMPLATE: 1K3B 472:E - 635:E MODELS 473:E - 637:E AT 60.2%
REMARK   6 TEMPLATE: 1K3B 636:F - 702:F MODELS 638:F - 704:F AT 60.2%
REMARK   6 TEMPLATE: 1K3B 705:G - 823:G MODELS 705:G - 824:G AT 60.2%
REMARK   6 TEMPLATE: 1K3B 824:H - 987:H MODELS 825:H - 989:H AT 60.2%
REMARK   6 TEMPLATE: 1K3B 988:I - 1054:I MODELS 990:I - 1056:I AT 60.2%
REMARK   6 TEMPLATE: 1K3B 1057:J - 1175:J MODELS 1057:J - 1176:J AT 60.2%
REMARK   6 TEMPLATE: 1K3B 1176:K - 1339:K MODELS 1177:K - 1341:K AT 60.2%
REMARK   6 TEMPLATE: 1K3B 1340:L - 1406:L MODELS 1342:L - 1408:L AT 60.2%
SSBOND   1 CYS A    6    CYS A   94                          1555   1555  2.01
SSBOND   2 CYS A   30    CYS A  112                          1555   1555  1.98
SSBOND   3 CYS B  145    CYS B  188                          1555   1555  2.03
SSBOND   4 CYS B  181    CYS B  221                          1555   1555  2.02
SSBOND   5 CYS B  211    CYS B  228                          1555   1555  2.02
SSBOND   6 CYS D  358    CYS D  446                          1555   1555  2.02
SSBOND   7 CYS D  382    CYS D  464                          1555   1555  2.02
SSBOND   8 CYS E  497    CYS E  540                          1555   1555  2.03
SSBOND   9 CYS E  533    CYS E  573                          1555   1555  2.03
SSBOND  10 CYS E  563    CYS E  580                          1555   1555  2.03
SSBOND  11 CYS G  710    CYS G  798                          1555   1555  2.03
SSBOND  12 CYS G  734    CYS G  816                          1555   1555  2.02
SSBOND  13 CYS H  849    CYS H  892                          1555   1555  2.03
SSBOND  14 CYS H  885    CYS H  925                          1555   1555  2.03
SSBOND  15 CYS H  915    CYS H  932                          1555   1555  2.03
SSBOND  16 CYS J 1062    CYS J 1150                          1555   1555  2.03
SSBOND  17 CYS J 1086    CYS J 1168                          1555   1555  2.03
SSBOND  18 CYS K 1201    CYS K 1244                          1555   1555  2.03
SSBOND  19 CYS K 1237    CYS K 1277                          1555   1555  2.02
SSBOND  20 CYS K 1267    CYS K 1284                          1555   1555  2.03
ATOM      1  N   ASP A   1      41.495  24.248  20.166  1.00 48.18           N
ATOM      2  CA  ASP A   1      42.607  24.444  19.207  1.00 48.18           C
ATOM      3  CB  ASP A   1      42.200  25.418  18.090  1.00 48.18           C
ATOM      4  CG  ASP A   1      41.222  24.672  17.202  1.00 48.18           C
ATOM      5  OD1 ASP A   1      41.414  23.435  17.071  1.00 48.18           O
ATOM      6  OD2 ASP A   1      40.281  25.310  16.655  1.00 48.18           O
ATOM      7  C   ASP A   1      43.812  24.972  19.885  1.00 48.18           C
ATOM      8  O   ASP A   1      43.742  25.572  20.955  1.00 48.18           O
ATOM      9  N   THR A   2      44.965  24.717  19.258  1.00145.52           N
ATOM     10  CA  THR A   2      46.224  25.157  19.745  1.00145.52           C
ATOM     11  CB  THR A   2      47.286  24.179  19.310  1.00145.52           C
ATOM     12  OG1 THR A   2      46.879  22.865  19.661  1.00145.52           O
ATOM     13  CG2 THR A   2      48.595  24.458  20.040  1.00145.52           C
ATOM     14  C   THR A   2      46.409  26.486  19.072  1.00145.52           C
ATOM     15  O   THR A   2      45.646  26.835  18.172  1.00145.52           O
ATOM     16  N   PRO A   3      47.358  27.266  19.487  1.00161.95           N
ATOM     17  CA  PRO A   3      47.580  28.544  18.865  1.00161.95           C
ATOM     18  CD  PRO A   3      47.817  27.257  20.867  1.00161.95           C
ATOM     19  CB  PRO A   3      48.499  29.322  19.815  1.00161.95           C
ATOM     20  CG  PRO A   3      48.944  28.296  20.874  1.00161.95           C
ATOM     21  C   PRO A   3      48.124  28.396  17.480  1.00161.95           C
ATOM     22  O   PRO A   3      48.237  29.406  16.786  1.00161.95           O
ATOM     23  N   ALA A   4      48.494  27.170  17.061  1.00 78.45           N
ATOM     24  CA  ALA A   4      49.122  26.996  15.778  1.00 78.45           C
ATOM     25  CB  ALA A   4      49.797  25.622  15.608  1.00 78.45           C
ATOM     26  C   ALA A   4      48.149  27.143  14.656  1.00 78.45           C
ATOM     27  O   ALA A   4      47.009  26.681  14.718  1.00 78.45           O
ATOM     28  N   ASN A   5      48.589  27.833  13.587  1.00160.37           N
ATOM     29  CA  ASN A   5      47.781  27.897  12.412  1.00160.37           C
ATOM     30  CB  ASN A   5      47.127  29.275  12.185  1.00160.37           C
ATOM     31  CG  ASN A   5      45.889  29.077  11.313  1.00160.37           C
ATOM     32  OD1 ASN A   5      45.954  28.484  10.237  1.00160.37           O
ATOM     33  ND2 ASN A   5      44.719  29.568  11.805  1.00160.37           N
ATOM     34  C   ASN A   5      48.724  27.611  11.288  1.00160.37           C
ATOM     35  O   ASN A   5      49.203  28.530  10.623  1.00160.37           O
ATOM     36  N   CYS A   6      49.029  26.323  11.019  1.00142.73           N
ATOM     37  CA  CYS A   6      49.963  26.185   9.947  1.00142.73           C
ATOM     38  CB  CYS A   6      51.297  25.527  10.272  1.00142.73           C
ATOM     39  SG  CYS A   6      52.439  26.276   9.093  1.00142.73           S
ATOM     40  C   CYS A   6      49.308  25.565   8.747  1.00142.73           C
ATOM     41  O   CYS A   6      48.134  25.193   8.774  1.00142.73           O
ATOM     42  N   THR A   7      50.070  25.447   7.640  1.00 61.04           N
ATOM     43  CA  THR A   7      49.487  25.080   6.386  1.00 61.04           C
ATOM     44  CB  THR A   7      49.816  26.035   5.276  1.00 61.04           C
ATOM     45  OG1 THR A   7      51.204  25.980   4.981  1.00 61.04           O
ATOM     46  CG2 THR A   7      49.423  27.458   5.704  1.00 61.04           C
ATOM     47  C   THR A   7      49.963  23.749   5.913  1.00 61.04           C
ATOM     48  O   THR A   7      50.932  23.171   6.399  1.00 61.04           O
ATOM     49  N   TYR A   8      49.241  23.263   4.887  1.00114.22           N
ATOM     50  CA  TYR A   8      49.394  22.005   4.217  1.00114.22           C
ATOM     51  CB  TYR A   8      48.394  21.960   3.055  1.00114.22           C
ATOM     52  CG  TYR A   8      48.099  20.577   2.634  1.00114.22           C
ATOM     53  CD1 TYR A   8      47.080  19.925   3.280  1.00114.22           C
ATOM     54  CD2 TYR A   8      48.791  19.957   1.622  1.00114.22           C
ATOM     55  CE1 TYR A   8      46.743  18.650   2.928  1.00114.22           C
ATOM     56  CE2 TYR A   8      48.457  18.672   1.269  1.00114.22           C
ATOM     57  CZ  TYR A   8      47.428  18.029   1.922  1.00114.22           C
ATOM     58  OH  TYR A   8      47.054  16.722   1.581  1.00114.22           O
ATOM     59  C   TYR A   8      50.766  22.017   3.611  1.00114.22           C
ATOM     60  O   TYR A   8      51.488  21.021   3.629  1.00114.22           O
ATOM     61  N   GLY A   9      51.155  23.166   3.039  1.00 39.66           N
ATOM     62  CA  GLY A   9      52.433  23.280   2.405  1.00 39.66           C
ATOM     63  C   GLY A   9      53.519  23.108   3.421  1.00 39.66           C
ATOM     64  O   GLY A   9      54.554  22.504   3.147  1.00 39.66           O
ATOM     65  N   ASP A  10      53.321  23.651   4.634  1.00 86.65           N
ATOM     66  CA  ASP A  10      54.356  23.545   5.618  1.00 86.65           C
ATOM     67  CB  ASP A  10      54.107  24.387   6.877  1.00 86.65           C
ATOM     68  CG  ASP A  10      54.493  25.803   6.444  1.00 86.65           C
ATOM     69  OD1 ASP A  10      54.798  25.973   5.236  1.00 86.65           O
ATOM     70  OD2 ASP A  10      54.517  26.734   7.287  1.00 86.65           O
ATOM     71  C   ASP A  10      54.591  22.107   5.954  1.00 86.65           C
ATOM     72  O   ASP A  10      55.699  21.743   6.348  1.00 86.65           O
ATOM     73  N   SER A  11      53.545  21.263   5.854  1.00108.93           N
ATOM     74  CA  SER A  11      53.663  19.853   6.138  1.00108.93           C
ATOM     75  CB  SER A  11      52.316  19.131   6.322  1.00108.93           C
ATOM     76  OG  SER A  11      51.677  18.907   5.075  1.00108.93           O
ATOM     77  C   SER A  11      54.374  19.094   5.044  1.00108.93           C
ATOM     78  O   SER A  11      54.985  18.058   5.306  1.00108.93           O
ATOM     79  N   VAL A  12      54.304  19.550   3.777  1.00 60.07           N
ATOM     80  CA  VAL A  12      54.925  18.762   2.740  1.00 60.07           C
ATOM     81  CB  VAL A  12      54.598  19.221   1.349  1.00 60.07           C
ATOM     82  CG1 VAL A  12      55.425  18.384   0.359  1.00 60.07           C
ATOM     83  CG2 VAL A  12      53.077  19.126   1.136  1.00 60.07           C
ATOM     84  C   VAL A  12      56.414  18.848   2.889  1.00 60.07           C
ATOM     85  O   VAL A  12      56.954  19.907   3.203  1.00 60.07           O
ATOM     86  N   GLY A  13      57.125  17.716   2.684  1.00 41.52           N
ATOM     87  CA  GLY A  13      58.557  17.760   2.763  1.00 41.52           C
ATOM     88  C   GLY A  13      59.073  16.573   3.519  1.00 41.52           C
ATOM     89  O   GLY A  13      58.396  15.559   3.681  1.00 41.52           O
ATOM     90  N   THR A  14      60.325  16.681   4.004  1.00 49.43           N
ATOM     91  CA  THR A  14      60.969  15.623   4.730  1.00 49.43           C
ATOM     92  CB  THR A  14      62.403  15.429   4.346  1.00 49.43           C
ATOM     93  OG1 THR A  14      62.515  15.159   2.957  1.00 49.43           O
ATOM     94  CG2 THR A  14      62.986  14.262   5.164  1.00 49.43           C
ATOM     95  C   THR A  14      60.977  15.973   6.188  1.00 49.43           C
ATOM     96  O   THR A  14      61.326  17.086   6.588  1.00 49.43           O
ATOM     97  N   TRP A  15      60.591  14.986   7.020  1.00 79.66           N
ATOM     98  CA  TRP A  15      60.528  15.156   8.444  1.00 79.66           C
ATOM     99  CB  TRP A  15      59.107  15.023   9.008  1.00 79.66           C
ATOM    100  CG  TRP A  15      58.235  16.210   8.703  1.00 79.66           C
ATOM    101  CD2 TRP A  15      58.008  17.272   9.638  1.00 79.66           C
ATOM    102  CD1 TRP A  15      57.530  16.521   7.577  1.00 79.66           C
ATOM    103  NE1 TRP A  15      56.888  17.723   7.748  1.00 79.66           N
ATOM    104  CE2 TRP A  15      57.170  18.194   9.015  1.00 79.66           C
ATOM    105  CE3 TRP A  15      58.466  17.463  10.910  1.00 79.66           C
ATOM    106  CZ2 TRP A  15      56.772  19.327   9.660  1.00 79.66           C
ATOM    107  CZ3 TRP A  15      58.059  18.603  11.563  1.00 79.66           C
ATOM    108  CH2 TRP A  15      57.227  19.514  10.946  1.00 79.66           C
ATOM    109  C   TRP A  15      61.346  14.088   9.096  1.00 79.66           C
ATOM    110  O   TRP A  15      61.426  12.961   8.613  1.00 79.66           O
ATOM    111  N   VAL A  16      61.993  14.438  10.224  1.00 46.83           N
ATOM    112  CA  VAL A  16      62.762  13.493  10.981  1.00 46.83           C
ATOM    113  CB  VAL A  16      64.143  13.994  11.294  1.00 46.83           C
ATOM    114  CG1 VAL A  16      64.829  13.012  12.250  1.00 46.83           C
ATOM    115  CG2 VAL A  16      64.902  14.196   9.972  1.00 46.83           C
ATOM    116  C   VAL A  16      62.037  13.319  12.281  1.00 46.83           C
ATOM    117  O   VAL A  16      61.711  14.297  12.951  1.00 46.83           O
ATOM    118  N   LEU A  17      61.755  12.061  12.671  1.00 61.60           N
ATOM    119  CA  LEU A  17      61.030  11.823  13.889  1.00 61.60           C
ATOM    120  CB  LEU A  17      59.879  10.816  13.717  1.00 61.60           C
ATOM    121  CG  LEU A  17      58.900  11.149  12.578  1.00 61.60           C
ATOM    122  CD1 LEU A  17      57.783  10.095  12.495  1.00 61.60           C
ATOM    123  CD2 LEU A  17      58.365  12.584  12.685  1.00 61.60           C
ATOM    124  C   LEU A  17      61.969  11.139  14.835  1.00 61.60           C
ATOM    125  O   LEU A  17      62.510  10.078  14.523  1.00 61.60           O
ATOM    126  N   HIS A  18      62.185  11.728  16.027  1.00 47.62           N
ATOM    127  CA  HIS A  18      63.011  11.088  17.011  1.00 47.62           C
ATOM    128  ND1 HIS A  18      64.896  13.569  16.016  1.00 47.62           N
ATOM    129  CG  HIS A  18      65.029  12.602  16.987  1.00 47.62           C
ATOM    130  CB  HIS A  18      63.896  12.059  17.804  1.00 47.62           C
ATOM    131  NE2 HIS A  18      67.054  13.036  16.090  1.00 47.62           N
ATOM    132  CD2 HIS A  18      66.353  12.287  17.019  1.00 47.62           C
ATOM    133  CE1 HIS A  18      66.137  13.791  15.512  1.00 47.62           C
ATOM    134  C   HIS A  18      62.062  10.445  17.962  1.00 47.62           C
ATOM    135  O   HIS A  18      61.179  11.106  18.509  1.00 47.62           O
ATOM    136  N   LEU A  19      62.225   9.123  18.169  1.00155.10           N
ATOM    137  CA  LEU A  19      61.299   8.383  18.976  1.00155.10           C
ATOM    138  CB  LEU A  19      60.875   7.046  18.343  1.00155.10           C
ATOM    139  CG  LEU A  19      60.228   7.145  16.952  1.00155.10           C
ATOM    140  CD1 LEU A  19      59.849   5.752  16.430  1.00155.10           C
ATOM    141  CD2 LEU A  19      59.040   8.114  16.936  1.00155.10           C
ATOM    142  C   LEU A  19      61.940   7.987  20.269  1.00155.10           C
ATOM    143  O   LEU A  19      63.048   7.451  20.293  1.00155.10           O
ATOM    144  N   GLY A  20      61.231   8.237  21.387  1.00 43.31           N
ATOM    145  CA  GLY A  20      61.681   7.827  22.685  1.00 43.31           C
ATOM    146  C   GLY A  20      60.898   6.599  23.024  1.00 43.31           C
ATOM    147  O   GLY A  20      60.595   5.806  22.137  1.00 43.31           O
ATOM    148  N   VAL A  21      60.568   6.451  24.329  1.00188.71           N
ATOM    149  CA  VAL A  21      59.801   5.417  24.995  1.00188.71           C
ATOM    150  CB  VAL A  21      58.461   5.870  25.514  1.00188.71           C
ATOM    151  CG1 VAL A  21      58.671   6.978  26.555  1.00188.71           C
ATOM    152  CG2 VAL A  21      57.630   6.391  24.353  1.00188.71           C
ATOM    153  C   VAL A  21      59.623   4.138  24.211  1.00188.71           C
ATOM    154  O   VAL A  21      60.500   3.695  23.473  1.00188.71           O
ATOM    155  N   ASP A  22      58.521   3.418  24.530  1.00159.86           N
ATOM    156  CA  ASP A  22      58.094   2.204  23.874  1.00159.86           C
ATOM    157  CB  ASP A  22      59.226   1.280  23.371  1.00159.86           C
ATOM    158  CG  ASP A  22      58.637   0.150  22.516  1.00159.86           C
ATOM    159  OD1 ASP A  22      57.673  -0.528  22.965  1.00159.86           O
ATOM    160  OD2 ASP A  22      59.153  -0.044  21.383  1.00159.86           O
ATOM    161  C   ASP A  22      57.324   1.398  24.872  1.00159.86           C
ATOM    162  O   ASP A  22      57.800   0.366  25.340  1.00159.86           O
ATOM    163  N   GLY A  23      56.085   1.811  25.190  1.00 55.30           N
ATOM    164  CA  GLY A  23      55.335   1.082  26.171  1.00 55.30           C
ATOM    165  C   GLY A  23      53.930   0.956  25.681  1.00 55.30           C
ATOM    166  O   GLY A  23      53.672   0.944  24.481  1.00 55.30           O
ATOM    167  N   MET A  24      52.986   0.797  26.626  1.00 94.25           N
ATOM    168  CA  MET A  24      51.596   0.693  26.303  1.00 94.25           C
ATOM    169  CB  MET A  24      50.818  -0.251  27.238  1.00 94.25           C
ATOM    170  CG  MET A  24      51.289  -1.705  27.140  1.00 94.25           C
ATOM    171  SD  MET A  24      50.414  -2.878  28.219  1.00 94.25           S
ATOM    172  CE  MET A  24      48.901  -2.919  27.214  1.00 94.25           C
ATOM    173  C   MET A  24      50.993   2.062  26.395  1.00 94.25           C
ATOM    174  O   MET A  24      51.686   3.041  26.666  1.00 94.25           O
ATOM    175  N   THR A  25      49.669   2.156  26.144  1.00130.14           N
ATOM    176  CA  THR A  25      48.944   3.401  26.179  1.00130.14           C
ATOM    177  CB  THR A  25      47.466   3.240  25.930  1.00130.14           C
ATOM    178  OG1 THR A  25      46.865   2.544  27.012  1.00130.14           O
ATOM    179  CG2 THR A  25      47.237   2.443  24.640  1.00130.14           C
ATOM    180  C   THR A  25      49.018   3.939  27.576  1.00130.14           C
ATOM    181  O   THR A  25      48.990   5.151  27.793  1.00130.14           O
ATOM    182  N   LYS A  26      48.969   3.027  28.563  1.00168.19           N
ATOM    183  CA  LYS A  26      49.039   3.355  29.957  1.00168.19           C
ATOM    184  CB  LYS A  26      48.589   2.184  30.845  1.00168.19           C
ATOM    185  CG  LYS A  26      47.177   1.690  30.521  0.00168.19           C
ATOM    186  CD  LYS A  26      46.130   2.804  30.535  0.00168.19           C
ATOM    187  CE  LYS A  26      46.164   3.660  31.801  1.00168.19           C
ATOM    188  NZ  LYS A  26      45.340   4.874  31.610  1.00168.19           N
ATOM    189  C   LYS A  26      50.442   3.701  30.350  1.00168.19           C
ATOM    190  O   LYS A  26      50.669   4.594  31.164  1.00168.19           O
ATOM    191  N   LYS A  27      51.415   2.967  29.777  1.00135.58           N
ATOM    192  CA  LYS A  27      52.807   3.049  30.117  1.00135.58           C
ATOM    193  CB  LYS A  27      53.639   1.986  29.376  1.00135.58           C
ATOM    194  CG  LYS A  27      54.966   1.641  30.054  0.00135.58           C
ATOM    195  CD  LYS A  27      54.779   0.906  31.385  1.00135.58           C
ATOM    196  CE  LYS A  27      56.060   0.282  31.940  1.00135.58           C
ATOM    197  NZ  LYS A  27      56.394  -0.943  31.180  1.00135.58           N
ATOM    198  C   LYS A  27      53.356   4.397  29.761  1.00135.58           C
ATOM    199  O   LYS A  27      54.216   4.925  30.463  1.00135.58           O
ATOM    200  N   VAL A  28      52.893   4.995  28.648  1.00133.99           N
ATOM    201  CA  VAL A  28      53.466   6.251  28.257  1.00133.99           C
ATOM    202  CB  VAL A  28      54.086   6.268  26.888  1.00133.99           C
ATOM    203  CG1 VAL A  28      55.237   5.262  26.827  1.00133.99           C
ATOM    204  CG2 VAL A  28      52.985   6.033  25.844  1.00133.99           C
ATOM    205  C   VAL A  28      52.405   7.296  28.184  1.00133.99           C
ATOM    206  O   VAL A  28      51.210   7.011  28.129  1.00133.99           O
ATOM    207  N   ASP A  29      52.853   8.561  28.249  1.00 97.93           N
ATOM    208  CA  ASP A  29      52.017   9.703  28.045  1.00 97.93           C
ATOM    209  CB  ASP A  29      51.380  10.281  29.316  1.00 97.93           C
ATOM    210  CG  ASP A  29      50.447  11.396  28.862  0.00 97.93           C
ATOM    211  OD1 ASP A  29      49.864  11.262  27.753  0.00 97.93           O
ATOM    212  OD2 ASP A  29      50.324  12.407  29.604  1.00 97.93           O
ATOM    213  C   ASP A  29      52.945  10.738  27.527  1.00 97.93           C
ATOM    214  O   ASP A  29      53.922  11.072  28.197  1.00 97.93           O
ATOM    215  N   CYS A  30      52.709  11.285  26.320  1.00154.11           N
ATOM    216  CA  CYS A  30      53.761  12.175  25.969  1.00154.11           C
ATOM    217  CB  CYS A  30      54.634  11.654  24.861  1.00154.11           C
ATOM    218  SG  CYS A  30      55.496  10.408  25.851  1.00154.11           S
ATOM    219  C   CYS A  30      53.392  13.605  25.969  1.00154.11           C
ATOM    220  O   CYS A  30      53.052  14.228  24.965  1.00154.11           O
ATOM    221  N   SER A  31      53.372  14.109  27.212  1.00120.55           N
ATOM    222  CA  SER A  31      53.211  15.475  27.571  1.00120.55           C
ATOM    223  CB  SER A  31      52.616  15.637  28.978  1.00120.55           C
ATOM    224  OG  SER A  31      51.334  15.033  29.040  1.00120.55           O
ATOM    225  C   SER A  31      54.564  16.115  27.616  1.00120.55           C
ATOM    226  O   SER A  31      54.685  17.335  27.524  1.00120.55           O
ATOM    227  N   LYS A  32      55.622  15.291  27.767  1.00245.81           N
ATOM    228  CA  LYS A  32      56.930  15.814  28.039  1.00245.81           C
ATOM    229  CB  LYS A  32      57.519  15.242  29.350  1.00245.81           C
ATOM    230  CG  LYS A  32      57.625  13.714  29.423  1.00245.81           C
ATOM    231  CD  LYS A  32      56.294  12.974  29.278  1.00245.81           C
ATOM    232  CE  LYS A  32      56.450  11.450  29.294  1.00245.81           C
ATOM    233  NZ  LYS A  32      56.975  11.001  30.604  1.00245.81           N
ATOM    234  C   LYS A  32      57.883  15.574  26.908  1.00245.81           C
ATOM    235  O   LYS A  32      58.157  16.507  26.160  1.00245.81           O
ATOM    236  N   ASN A  33      58.469  14.357  26.818  1.00178.59           N
ATOM    237  CA  ASN A  33      59.435  13.951  25.830  1.00178.59           C
ATOM    238  CB  ASN A  33      60.316  15.109  25.257  1.00178.59           C
ATOM    239  CG  ASN A  33      61.172  15.883  26.281  1.00178.59           C
ATOM    240  OD1 ASN A  33      62.398  15.861  26.188  1.00178.59           O
ATOM    241  ND2 ASN A  33      60.550  16.562  27.281  1.00178.59           N
ATOM    242  C   ASN A  33      60.277  12.902  26.510  1.00178.59           C
ATOM    243  O   ASN A  33      59.773  11.831  26.835  1.00178.59           O
ATOM    244  N   PHE A  34      61.595  13.164  26.658  1.00132.42           N
ATOM    245  CA  PHE A  34      62.578  12.386  27.367  1.00132.42           C
ATOM    246  CB  PHE A  34      62.080  11.073  28.025  1.00132.42           C
ATOM    247  CG  PHE A  34      63.060  10.568  29.032  1.00132.42           C
ATOM    248  CD1 PHE A  34      63.209  11.220  30.234  1.00132.42           C
ATOM    249  CD2 PHE A  34      63.795   9.427  28.799  1.00132.42           C
ATOM    250  CE1 PHE A  34      64.099  10.760  31.175  1.00132.42           C
ATOM    251  CE2 PHE A  34      64.687   8.963  29.736  1.00132.42           C
ATOM    252  CZ  PHE A  34      64.842   9.632  30.926  1.00132.42           C
ATOM    253  C   PHE A  34      63.606  12.045  26.344  1.00132.42           C
ATOM    254  O   PHE A  34      63.577  12.556  25.226  1.00132.42           O
ATOM    255  N   LYS A  35      64.552  11.166  26.711  1.00 55.18           N
ATOM    256  CA  LYS A  35      65.585  10.768  25.805  1.00 55.18           C
ATOM    257  CB  LYS A  35      66.741  10.020  26.489  1.00 55.18           C
ATOM    258  CG  LYS A  35      67.581  10.971  27.344  1.00 55.18           C
ATOM    259  CD  LYS A  35      68.558  10.290  28.301  1.00 55.18           C
ATOM    260  CE  LYS A  35      69.371  11.292  29.125  1.00 55.18           C
ATOM    261  NZ  LYS A  35      70.309  10.579  30.020  1.00 55.18           N
ATOM    262  C   LYS A  35      64.989   9.930  24.716  1.00 55.18           C
ATOM    263  O   LYS A  35      63.893   9.387  24.854  1.00 55.18           O
ATOM    264  N   ILE A  36      65.698   9.846  23.568  1.00155.61           N
ATOM    265  CA  ILE A  36      65.160   9.149  22.431  1.00155.61           C
ATOM    266  CB  ILE A  36      64.936  10.030  21.236  1.00155.61           C
ATOM    267  CG1 ILE A  36      66.269  10.581  20.698  1.00155.61           C
ATOM    268  CG2 ILE A  36      63.932  11.122  21.641  1.00155.61           C
ATOM    269  CD1 ILE A  36      67.019  11.479  21.681  1.00155.61           C
ATOM    270  C   ILE A  36      66.069   8.045  21.974  1.00155.61           C
ATOM    271  O   ILE A  36      67.290   8.194  21.915  1.00155.61           O
ATOM    272  N   THR A  37      65.456   6.868  21.714  1.00 56.36           N
ATOM    273  CA  THR A  37      66.111   5.686  21.225  1.00 56.36           C
ATOM    274  CB  THR A  37      65.299   4.446  21.450  1.00 56.36           C
ATOM    275  OG1 THR A  37      65.032   4.285  22.836  1.00 56.36           O
ATOM    276  CG2 THR A  37      66.090   3.237  20.920  1.00 56.36           C
ATOM    277  C   THR A  37      66.431   5.736  19.756  1.00 56.36           C
ATOM    278  O   THR A  37      67.547   5.401  19.361  1.00 56.36           O
ATOM    279  N   ASN A  38      65.482   6.158  18.886  1.00115.83           N
ATOM    280  CA  ASN A  38      65.814   6.012  17.493  1.00115.83           C
ATOM    281  CB  ASN A  38      65.449   4.629  16.921  1.00115.83           C
ATOM    282  CG  ASN A  38      63.941   4.492  16.964  1.00115.83           C
ATOM    283  OD1 ASN A  38      63.274   4.510  15.931  1.00115.83           O
ATOM    284  ND2 ASN A  38      63.381   4.362  18.196  1.00115.83           N
ATOM    285  C   ASN A  38      65.184   7.073  16.639  1.00115.83           C
ATOM    286  O   ASN A  38      64.373   7.879  17.094  1.00115.83           O
ATOM    287  N   ASN A  39      65.569   7.088  15.342  1.00 85.40           N
ATOM    288  CA  ASN A  39      65.140   8.108  14.426  1.00 85.40           C
ATOM    289  CB  ASN A  39      66.354   8.902  13.904  1.00 85.40           C
ATOM    290  CG  ASN A  39      65.905  10.260  13.402  1.00 85.40           C
ATOM    291  OD1 ASN A  39      66.357  10.736  12.361  1.00 85.40           O
ATOM    292  ND2 ASN A  39      65.014  10.916  14.190  1.00 85.40           N
ATOM    293  C   ASN A  39      64.475   7.452  13.244  1.00 85.40           C
ATOM    294  O   ASN A  39      64.899   6.382  12.813  1.00 85.40           O
ATOM    295  N   TYR A  40      63.380   8.062  12.723  1.00 66.97           N
ATOM    296  CA  TYR A  40      62.720   7.586  11.534  1.00 66.97           C
ATOM    297  CB  TYR A  40      61.342   6.928  11.746  1.00 66.97           C
ATOM    298  CG  TYR A  40      61.516   5.557  12.310  1.00 66.97           C
ATOM    299  CD1 TYR A  40      62.030   4.550  11.526  1.00 66.97           C
ATOM    300  CD2 TYR A  40      61.137   5.265  13.600  1.00 66.97           C
ATOM    301  CE1 TYR A  40      62.184   3.280  12.030  1.00 66.97           C
ATOM    302  CE2 TYR A  40      61.287   3.996  14.109  1.00 66.97           C
ATOM    303  CZ  TYR A  40      61.813   3.001  13.323  1.00 66.97           C
ATOM    304  OH  TYR A  40      61.970   1.698  13.840  1.00 66.97           O
ATOM    305  C   TYR A  40      62.498   8.759  10.626  1.00 66.97           C
ATOM    306  O   TYR A  40      62.035   9.812  11.059  1.00 66.97           O
ATOM    307  N   THR A  41      62.800   8.608   9.321  1.00104.95           N
ATOM    308  CA  THR A  41      62.623   9.722   8.430  1.00104.95           C
ATOM    309  CB  THR A  41      63.809   9.981   7.548  1.00104.95           C
ATOM    310  OG1 THR A  41      64.056   8.859   6.714  1.00104.95           O
ATOM    311  CG2 THR A  41      65.032  10.266   8.437  1.00104.95           C
ATOM    312  C   THR A  41      61.452   9.440   7.538  1.00104.95           C
ATOM    313  O   THR A  41      61.279   8.320   7.061  1.00104.95           O
ATOM    314  N   VAL A  42      60.597  10.463   7.308  1.00 47.01           N
ATOM    315  CA  VAL A  42      59.446  10.259   6.472  1.00 47.01           C
ATOM    316  CB  VAL A  42      58.158  10.192   7.236  1.00 47.01           C
ATOM    317  CG1 VAL A  42      58.207   8.963   8.158  1.00 47.01           C
ATOM    318  CG2 VAL A  42      57.957  11.525   7.978  1.00 47.01           C
ATOM    319  C   VAL A  42      59.335  11.395   5.502  1.00 47.01           C
ATOM    320  O   VAL A  42      59.665  12.539   5.817  1.00 47.01           O
ATOM    321  N   HIS A  43      58.863  11.083   4.277  1.00 68.60           N
ATOM    322  CA  HIS A  43      58.681  12.063   3.246  1.00 68.60           C
ATOM    323  ND1 HIS A  43      61.732  11.395   0.994  1.00 68.60           N
ATOM    324  CG  HIS A  43      60.883  11.656   2.049  1.00 68.60           C
ATOM    325  CB  HIS A  43      59.389  11.720   1.924  1.00 68.60           C
ATOM    326  NE2 HIS A  43      63.016  11.668   2.789  1.00 68.60           N
ATOM    327  CD2 HIS A  43      61.685  11.820   3.136  1.00 68.60           C
ATOM    328  CE1 HIS A  43      62.993  11.414   1.493  1.00 68.60           C
ATOM    329  C   HIS A  43      57.215  12.150   2.944  1.00 68.60           C
ATOM    330  O   HIS A  43      56.542  11.142   2.728  1.00 68.60           O
ATOM    331  N   LEU A  44      56.677  13.385   2.931  1.00125.59           N
ATOM    332  CA  LEU A  44      55.276  13.569   2.645  1.00125.59           C
ATOM    333  CB  LEU A  44      54.566  14.485   3.659  1.00125.59           C
ATOM    334  CG  LEU A  44      54.564  13.982   5.119  1.00125.59           C
ATOM    335  CD1 LEU A  44      53.787  12.674   5.279  1.00125.59           C
ATOM    336  CD2 LEU A  44      55.982  13.889   5.689  1.00125.59           C
ATOM    337  C   LEU A  44      55.164  14.262   1.313  1.00125.59           C
ATOM    338  O   LEU A  44      55.750  15.324   1.119  1.00125.59           O
ATOM    339  N   LEU A  45      54.381  13.705   0.360  1.00115.54           N
ATOM    340  CA  LEU A  45      54.303  14.304  -0.951  1.00115.54           C
ATOM    341  CB  LEU A  45      54.779  13.367  -2.078  1.00115.54           C
ATOM    342  CG  LEU A  45      56.262  12.964  -1.972  1.00115.54           C
ATOM    343  CD1 LEU A  45      57.191  14.178  -2.129  1.00115.54           C
ATOM    344  CD2 LEU A  45      56.528  12.159  -0.691  1.00115.54           C
ATOM    345  C   LEU A  45      52.889  14.693  -1.279  1.00115.54           C
ATOM    346  O   LEU A  45      51.945  14.052  -0.817  1.00115.54           O
ATOM    347  N   PHE A  46      52.738  15.709  -2.172  1.00235.67           N
ATOM    348  CA  PHE A  46      51.475  16.299  -2.542  1.00235.67           C
ATOM    349  CB  PHE A  46      51.479  17.425  -3.605  1.00235.67           C
ATOM    350  CG  PHE A  46      52.529  17.281  -4.648  1.00235.67           C
ATOM    351  CD1 PHE A  46      53.775  17.803  -4.379  1.00235.67           C
ATOM    352  CD2 PHE A  46      52.308  16.689  -5.869  1.00235.67           C
ATOM    353  CE1 PHE A  46      54.793  17.722  -5.299  1.00235.67           C
ATOM    354  CE2 PHE A  46      53.324  16.609  -6.796  1.00235.67           C
ATOM    355  CZ  PHE A  46      54.571  17.122  -6.513  1.00235.67           C
ATOM    356  C   PHE A  46      50.344  15.325  -2.599  1.00235.67           C
ATOM    357  O   PHE A  46      50.492  14.157  -2.955  1.00235.67           O
ATOM    358  N   PRO A  47      49.186  15.903  -2.594  1.00289.64           N
ATOM    359  CA  PRO A  47      48.074  15.409  -1.826  1.00289.64           C
ATOM    360  CD  PRO A  47      48.717  16.263  -3.931  1.00289.64           C
ATOM    361  CB  PRO A  47      46.887  15.227  -2.783  1.00289.64           C
ATOM    362  CG  PRO A  47      47.485  15.388  -4.185  1.00289.64           C
ATOM    363  C   PRO A  47      48.165  14.311  -0.782  1.00289.64           C
ATOM    364  O   PRO A  47      48.039  14.716   0.365  1.00289.64           O
ATOM    365  N   ASP A  48      48.256  12.998  -1.025  1.00282.92           N
ATOM    366  CA  ASP A  48      48.143  12.083   0.097  1.00282.92           C
ATOM    367  CB  ASP A  48      47.004  11.082  -0.197  1.00282.92           C
ATOM    368  CG  ASP A  48      46.354  10.695   1.113  1.00282.92           C
ATOM    369  OD1 ASP A  48      46.592  11.449   2.089  1.00282.92           O
ATOM    370  OD2 ASP A  48      45.599   9.684   1.165  1.00282.92           O
ATOM    371  C   ASP A  48      49.338  11.284   0.596  1.00282.92           C
ATOM    372  O   ASP A  48      49.226  10.680   1.659  1.00282.92           O
ATOM    373  N   LYS A  49      50.467  11.155  -0.137  1.00180.26           N
ATOM    374  CA  LYS A  49      51.330  10.026   0.168  1.00180.26           C
ATOM    375  CB  LYS A  49      51.940   9.404  -1.106  1.00180.26           C
ATOM    376  CG  LYS A  49      50.877   8.982  -2.121  1.00180.26           C
ATOM    377  CD  LYS A  49      49.914   7.922  -1.591  1.00180.26           C
ATOM    378  CE  LYS A  49      50.253   6.514  -2.079  1.00180.26           C
ATOM    379  NZ  LYS A  49      49.988   6.413  -3.531  1.00180.26           N
ATOM    380  C   LYS A  49      52.467  10.278   1.122  1.00180.26           C
ATOM    381  O   LYS A  49      53.076  11.344   1.142  1.00180.26           O
ATOM    382  N   ALA A  50      52.792   9.238   1.935  1.00 44.83           N
ATOM    383  CA  ALA A  50      53.894   9.288   2.856  1.00 44.83           C
ATOM    384  CB  ALA A  50      53.483   9.235   4.339  1.00 44.83           C
ATOM    385  C   ALA A  50      54.744   8.080   2.582  1.00 44.83           C
ATOM    386  O   ALA A  50      54.226   7.029   2.211  1.00 44.83           O
ATOM    387  N   VAL A  51      56.085   8.208   2.728  1.00 47.27           N
ATOM    388  CA  VAL A  51      56.954   7.085   2.489  1.00 47.27           C
ATOM    389  CB  VAL A  51      57.425   6.994   1.069  1.00 47.27           C
ATOM    390  CG1 VAL A  51      56.203   6.783   0.159  1.00 47.27           C
ATOM    391  CG2 VAL A  51      58.232   8.262   0.748  1.00 47.27           C
ATOM    392  C   VAL A  51      58.179   7.230   3.346  1.00 47.27           C
ATOM    393  O   VAL A  51      58.510   8.334   3.778  1.00 47.27           O
ATOM    394  N   ASP A  52      58.858   6.093   3.640  1.00175.20           N
ATOM    395  CA  ASP A  52      60.048   6.074   4.461  1.00175.20           C
ATOM    396  CB  ASP A  52      60.258   4.837   5.343  1.00175.20           C
ATOM    397  CG  ASP A  52      59.062   4.430   6.152  1.00175.20           C
ATOM    398  OD1 ASP A  52      57.963   5.010   5.974  1.00175.20           O
ATOM    399  OD2 ASP A  52      59.247   3.488   6.964  1.00175.20           O
ATOM    400  C   ASP A  52      61.236   5.790   3.590  1.00175.20           C
ATOM    401  O   ASP A  52      61.163   5.678   2.368  1.00175.20           O
ATOM    402  N   ALA A  53      62.384   5.617   4.285  1.00 50.25           N
ATOM    403  CA  ALA A  53      63.651   5.185   3.755  1.00 50.25           C
ATOM    404  CB  ALA A  53      64.792   5.285   4.782  1.00 50.25           C
ATOM    405  C   ALA A  53      63.550   3.744   3.321  1.00 50.25           C
ATOM    406  O   ALA A  53      64.149   3.337   2.326  1.00 50.25           O
ATOM    407  N   ALA A  54      62.777   2.941   4.078  1.00 74.79           N
ATOM    408  CA  ALA A  54      62.576   1.527   3.898  1.00 74.79           C
ATOM    409  CB  ALA A  54      61.635   0.913   4.952  1.00 74.79           C
ATOM    410  C   ALA A  54      61.958   1.296   2.558  1.00 74.79           C
ATOM    411  O   ALA A  54      62.064   0.199   2.016  1.00 74.79           O
ATOM    412  N   GLY A  55      61.234   2.294   2.016  1.00 32.30           N
ATOM    413  CA  GLY A  55      60.611   2.121   0.736  1.00 32.30           C
ATOM    414  C   GLY A  55      59.153   1.857   0.951  1.00 32.30           C
ATOM    415  O   GLY A  55      58.423   1.546   0.011  1.00 32.30           O
ATOM    416  N   ASN A  56      58.696   1.976   2.211  1.00 79.71           N
ATOM    417  CA  ASN A  56      57.321   1.738   2.559  1.00 79.71           C
ATOM    418  CB  ASN A  56      57.091   1.652   4.078  1.00 79.71           C
ATOM    419  CG  ASN A  56      57.926   0.510   4.631  1.00 79.71           C
ATOM    420  OD1 ASN A  56      58.366   0.543   5.777  1.00 79.71           O
ATOM    421  ND2 ASN A  56      58.166  -0.528   3.790  1.00 79.71           N
ATOM    422  C   ASN A  56      56.494   2.906   2.102  1.00 79.71           C
ATOM    423  O   ASN A  56      56.966   4.041   2.069  1.00 79.71           O
ATOM    424  N   VAL A  57      55.214   2.655   1.752  1.00 89.20           N
ATOM    425  CA  VAL A  57      54.348   3.714   1.304  1.00 89.20           C
ATOM    426  CB  VAL A  57      53.859   3.521  -0.101  1.00 89.20           C
ATOM    427  CG1 VAL A  57      53.015   2.235  -0.147  1.00 89.20           C
ATOM    428  CG2 VAL A  57      53.099   4.784  -0.545  1.00 89.20           C
ATOM    429  C   VAL A  57      53.137   3.772   2.196  1.00 89.20           C
ATOM    430  O   VAL A  57      52.701   2.753   2.730  1.00 89.20           O
ATOM    431  N   GLY A  58      52.552   4.982   2.372  1.00 29.11           N
ATOM    432  CA  GLY A  58      51.410   5.128   3.241  1.00 29.11           C
ATOM    433  C   GLY A  58      50.696   6.423   2.943  1.00 29.11           C
ATOM    434  O   GLY A  58      50.887   7.013   1.878  1.00 29.11           O
ATOM    435  N   PHE A  59      49.843   6.891   3.896  1.00141.02           N
ATOM    436  CA  PHE A  59      49.046   8.082   3.687  1.00141.02           C
ATOM    437  CB  PHE A  59      47.525   8.004   3.968  1.00141.02           C
ATOM    438  CG  PHE A  59      46.739   6.896   3.369  1.00141.02           C
ATOM    439  CD1 PHE A  59      46.580   6.751   2.012  1.00141.02           C
ATOM    440  CD2 PHE A  59      46.079   6.035   4.221  1.00141.02           C
ATOM    441  CE1 PHE A  59      45.812   5.716   1.528  1.00141.02           C
ATOM    442  CE2 PHE A  59      45.310   5.003   3.741  1.00141.02           C
ATOM    443  CZ  PHE A  59      45.182   4.843   2.383  1.00141.02           C
ATOM    444  C   PHE A  59      49.316   9.055   4.795  1.00141.02           C
ATOM    445  O   PHE A  59      49.887   8.721   5.830  1.00141.02           O
ATOM    446  N   TRP A  60      48.862  10.314   4.595  1.00 77.32           N
ATOM    447  CA  TRP A  60      48.931  11.333   5.614  1.00 77.32           C
ATOM    448  CB  TRP A  60      50.288  12.042   5.685  1.00 77.32           C
ATOM    449  CG  TRP A  60      50.724  12.673   4.385  1.00 77.32           C
ATOM    450  CD2 TRP A  60      50.375  14.006   3.985  1.00 77.32           C
ATOM    451  CD1 TRP A  60      51.517  12.161   3.400  1.00 77.32           C
ATOM    452  NE1 TRP A  60      51.700  13.104   2.412  1.00 77.32           N
ATOM    453  CE2 TRP A  60      50.997  14.243   2.762  1.00 77.32           C
ATOM    454  CE3 TRP A  60      49.622  14.977   4.596  1.00 77.32           C
ATOM    455  CZ2 TRP A  60      50.879  15.449   2.118  1.00 77.32           C
ATOM    456  CZ3 TRP A  60      49.467  16.174   3.942  1.00 77.32           C
ATOM    457  CH2 TRP A  60      50.084  16.407   2.728  1.00 77.32           C
ATOM    458  C   TRP A  60      47.902  12.380   5.330  1.00 77.32           C
ATOM    459  O   TRP A  60      47.439  12.529   4.201  1.00 77.32           O
ATOM    460  N   THR A  61      47.491  13.125   6.373  1.00133.05           N
ATOM    461  CA  THR A  61      46.552  14.191   6.168  1.00133.05           C
ATOM    462  CB  THR A  61      45.134  13.770   6.453  1.00133.05           C
ATOM    463  OG1 THR A  61      44.229  14.845   6.231  1.00133.05           O
ATOM    464  CG2 THR A  61      45.051  13.260   7.906  1.00133.05           C
ATOM    465  C   THR A  61      46.903  15.229   7.169  1.00133.05           C
ATOM    466  O   THR A  61      47.339  14.883   8.265  1.00133.05           O
ATOM    467  N   MET A  62      46.781  16.527   6.834  1.00104.05           N
ATOM    468  CA  MET A  62      46.964  17.432   7.922  1.00104.05           C
ATOM    469  CB  MET A  62      47.545  18.822   7.603  1.00104.05           C
ATOM    470  CG  MET A  62      49.074  18.772   7.594  1.00104.05           C
ATOM    471  SD  MET A  62      49.896  20.380   7.785  1.00104.05           S
ATOM    472  CE  MET A  62      51.147  19.749   8.946  1.00104.05           C
ATOM    473  C   MET A  62      45.638  17.526   8.588  1.00104.05           C
ATOM    474  O   MET A  62      44.623  17.140   8.011  1.00104.05           O
ATOM    475  N   VAL A  63      45.617  17.949   9.861  1.00 74.17           N
ATOM    476  CA  VAL A  63      44.355  18.071  10.519  1.00 74.17           C
ATOM    477  CB  VAL A  63      44.331  17.464  11.890  1.00 74.17           C
ATOM    478  CG1 VAL A  63      42.959  17.743  12.525  1.00 74.17           C
ATOM    479  CG2 VAL A  63      44.672  15.970  11.768  1.00 74.17           C
ATOM    480  C   VAL A  63      44.131  19.528  10.678  1.00 74.17           C
ATOM    481  O   VAL A  63      44.706  20.125  11.591  1.00 74.17           O
ATOM    482  N   TYR A  64      43.274  20.125   9.811  1.00195.64           N
ATOM    483  CA  TYR A  64      43.037  21.529   9.960  1.00195.64           C
ATOM    484  CB  TYR A  64      42.388  21.861  11.317  1.00195.64           C
ATOM    485  CG  TYR A  64      41.789  23.224  11.263  1.00195.64           C
ATOM    486  CD1 TYR A  64      40.720  23.452  10.431  1.00195.64           C
ATOM    487  CD2 TYR A  64      42.247  24.247  12.059  1.00195.64           C
ATOM    488  CE1 TYR A  64      40.130  24.688  10.360  1.00195.64           C
ATOM    489  CE2 TYR A  64      41.660  25.487  11.994  1.00195.64           C
ATOM    490  CZ  TYR A  64      40.601  25.712  11.147  1.00195.64           C
ATOM    491  OH  TYR A  64      40.001  26.990  11.084  1.00195.64           O
ATOM    492  C   TYR A  64      44.398  22.155   9.836  1.00195.64           C
ATOM    493  O   TYR A  64      45.140  21.809   8.916  1.00195.64           O
ATOM    494  N   ASN A  65      44.711  23.175  10.665  1.00209.37           N
ATOM    495  CA  ASN A  65      46.043  23.729  10.633  1.00209.37           C
ATOM    496  CB  ASN A  65      46.030  25.260  10.604  1.00209.37           C
ATOM    497  CG  ASN A  65      45.076  25.668   9.504  1.00209.37           C
ATOM    498  OD1 ASN A  65      43.868  25.726   9.726  1.00209.37           O
ATOM    499  ND2 ASN A  65      45.621  25.955   8.292  1.00209.37           N
ATOM    500  C   ASN A  65      46.755  23.386  11.920  1.00209.37           C
ATOM    501  O   ASN A  65      47.745  24.015  12.278  1.00209.37           O
ATOM    502  N   GLN A  66      46.218  22.414  12.677  1.00168.98           N
ATOM    503  CA  GLN A  66      46.719  22.029  13.972  1.00168.98           C
ATOM    504  CB  GLN A  66      45.549  21.611  14.858  1.00168.98           C
ATOM    505  CG  GLN A  66      44.679  22.843  15.121  1.00168.98           C
ATOM    506  CD  GLN A  66      45.128  23.418  16.436  1.00168.98           C
ATOM    507  OE1 GLN A  66      45.137  24.629  16.645  1.00168.98           O
ATOM    508  NE2 GLN A  66      45.511  22.504  17.360  1.00168.98           N
ATOM    509  C   GLN A  66      47.859  21.044  14.063  1.00168.98           C
ATOM    510  O   GLN A  66      48.733  21.186  14.920  1.00168.98           O
ATOM    511  N   GLY A  67      47.878  19.991  13.222  1.00 47.30           N
ATOM    512  CA  GLY A  67      48.885  18.964  13.325  1.00 47.30           C
ATOM    513  C   GLY A  67      48.606  17.979  12.224  1.00 47.30           C
ATOM    514  O   GLY A  67      47.915  18.317  11.262  1.00 47.30           O
ATOM    515  N   PHE A  68      49.126  16.733  12.335  1.00171.95           N
ATOM    516  CA  PHE A  68      48.965  15.803  11.253  1.00171.95           C
ATOM    517  CB  PHE A  68      50.150  15.888  10.258  1.00171.95           C
ATOM    518  CG  PHE A  68      51.418  15.751  11.044  1.00171.95           C
ATOM    519  CD1 PHE A  68      51.935  14.511  11.309  1.00171.95           C
ATOM    520  CD2 PHE A  68      52.092  16.853  11.525  1.00171.95           C
ATOM    521  CE1 PHE A  68      53.091  14.351  12.035  1.00171.95           C
ATOM    522  CE2 PHE A  68      53.254  16.706  12.253  1.00171.95           C
ATOM    523  CZ  PHE A  68      53.755  15.453  12.512  1.00171.95           C
ATOM    524  C   PHE A  68      48.900  14.384  11.759  1.00171.95           C
ATOM    525  O   PHE A  68      49.288  14.083  12.887  1.00171.95           O
ATOM    526  N   GLU A  69      48.336  13.466  10.936  1.00160.80           N
ATOM    527  CA  GLU A  69      48.440  12.059  11.201  1.00160.80           C
ATOM    528  CB  GLU A  69      47.129  11.281  11.502  1.00160.80           C
ATOM    529  CG  GLU A  69      46.394  10.825  10.233  1.00160.80           C
ATOM    530  CD  GLU A  69      45.611   9.544  10.484  1.00160.80           C
ATOM    531  OE1 GLU A  69      45.609   9.172  11.687  1.00160.80           O
ATOM    532  OE2 GLU A  69      44.989   8.933   9.573  1.00160.80           O
ATOM    533  C   GLU A  69      49.025  11.416   9.962  1.00160.80           C
ATOM    534  O   GLU A  69      48.703  11.757   8.820  1.00160.80           O
ATOM    535  N   ILE A  70      49.939  10.459  10.177  1.00114.59           N
ATOM    536  CA  ILE A  70      50.480   9.700   9.088  1.00114.59           C
ATOM    537  CB  ILE A  70      51.951   9.846   8.830  1.00114.59           C
ATOM    538  CG1 ILE A  70      52.323  11.282   8.431  1.00114.59           C
ATOM    539  CG2 ILE A  70      52.301   8.810   7.751  1.00114.59           C
ATOM    540  CD1 ILE A  70      52.562  12.203   9.612  1.00114.59           C
ATOM    541  C   ILE A  70      50.287   8.257   9.415  1.00114.59           C
ATOM    542  O   ILE A  70      50.535   7.832  10.544  1.00114.59           O
ATOM    543  N   VAL A  71      49.793   7.475   8.431  1.00 57.38           N
ATOM    544  CA  VAL A  71      49.643   6.059   8.607  1.00 57.38           C
ATOM    545  CB  VAL A  71      48.274   5.545   8.271  1.00 57.38           C
ATOM    546  CG1 VAL A  71      48.265   4.016   8.480  1.00 57.38           C
ATOM    547  CG2 VAL A  71      47.254   6.307   9.143  1.00 57.38           C
ATOM    548  C   VAL A  71      50.619   5.441   7.661  1.00 57.38           C
ATOM    549  O   VAL A  71      50.512   5.586   6.442  1.00 57.38           O
ATOM    550  N   LEU A  72      51.626   4.749   8.219  1.00197.90           N
ATOM    551  CA  LEU A  72      52.656   4.204   7.398  1.00197.90           C
ATOM    552  CB  LEU A  72      53.611   5.346   6.992  1.00197.90           C
ATOM    553  CG  LEU A  72      55.099   5.259   7.339  1.00197.90           C
ATOM    554  CD1 LEU A  72      55.828   6.505   6.801  1.00197.90           C
ATOM    555  CD2 LEU A  72      55.284   5.147   8.863  1.00197.90           C
ATOM    556  C   LEU A  72      53.307   3.049   8.104  1.00197.90           C
ATOM    557  O   LEU A  72      53.531   3.104   9.309  1.00197.90           O
ATOM    558  N   ALA A  73      53.585   1.948   7.370  1.00226.70           N
ATOM    559  CA  ALA A  73      54.269   0.810   7.921  1.00226.70           C
ATOM    560  CB  ALA A  73      55.746   1.115   8.245  1.00226.70           C
ATOM    561  C   ALA A  73      53.609   0.289   9.173  1.00226.70           C
ATOM    562  O   ALA A  73      54.299  -0.104  10.113  1.00226.70           O
ATOM    563  N   GLY A  74      52.262   0.266   9.233  1.00 56.12           N
ATOM    564  CA  GLY A  74      51.570  -0.339  10.344  1.00 56.12           C
ATOM    565  C   GLY A  74      51.642   0.522  11.571  1.00 56.12           C
ATOM    566  O   GLY A  74      51.322   0.064  12.668  1.00 56.12           O
ATOM    567  N   ARG A  75      52.067   1.792  11.432  1.00 45.16           N
ATOM    568  CA  ARG A  75      52.130   2.656  12.578  1.00 45.16           C
ATOM    569  CB  ARG A  75      53.561   3.035  12.992  1.00 45.16           C
ATOM    570  CG  ARG A  75      54.364   1.895  13.617  1.00 45.16           C
ATOM    571  CD  ARG A  75      55.777   2.319  14.021  1.00 45.16           C
ATOM    572  NE  ARG A  75      56.380   1.212  14.816  1.00 45.16           N
ATOM    573  CZ  ARG A  75      56.123   1.119  16.152  1.00 45.16           C
ATOM    574  NH1 ARG A  75      55.233   1.973  16.738  1.00 45.16           N
ATOM    575  NH2 ARG A  75      56.756   0.173  16.906  1.00 45.16           N
ATOM    576  C   ARG A  75      51.452   3.940  12.228  1.00 45.16           C
ATOM    577  O   ARG A  75      51.412   4.341  11.066  1.00 45.16           O
ATOM    578  N   LYS A  76      50.865   4.621  13.231  1.00197.77           N
ATOM    579  CA  LYS A  76      50.274   5.893  12.935  1.00197.77           C
ATOM    580  CB  LYS A  76      48.736   5.881  12.909  1.00197.77           C
ATOM    581  CG  LYS A  76      48.093   4.998  13.973  1.00197.77           C
ATOM    582  CD  LYS A  76      46.563   4.994  13.867  1.00197.77           C
ATOM    583  CE  LYS A  76      46.019   6.182  13.046  1.00197.77           C
ATOM    584  NZ  LYS A  76      46.209   7.469  13.783  1.00197.77           N
ATOM    585  C   LYS A  76      50.893   6.925  13.825  1.00197.77           C
ATOM    586  O   LYS A  76      51.057   6.717  15.027  1.00197.77           O
ATOM    587  N   TYR A  77      51.305   8.063  13.217  1.00 72.06           N
ATOM    588  CA  TYR A  77      52.000   9.099  13.929  1.00 72.06           C
ATOM    589  CB  TYR A  77      53.274   9.631  13.237  1.00 72.06           C
ATOM    590  CG  TYR A  77      54.324   8.582  13.039  1.00 72.06           C
ATOM    591  CD1 TYR A  77      55.110   8.121  14.072  1.00 72.06           C
ATOM    592  CD2 TYR A  77      54.551   8.085  11.774  1.00 72.06           C
ATOM    593  CE1 TYR A  77      56.079   7.168  13.851  1.00 72.06           C
ATOM    594  CE2 TYR A  77      55.517   7.134  11.542  1.00 72.06           C
ATOM    595  CZ  TYR A  77      56.284   6.670  12.583  1.00 72.06           C
ATOM    596  OH  TYR A  77      57.280   5.694  12.344  1.00 72.06           O
ATOM    597  C   TYR A  77      51.103  10.292  14.015  1.00 72.06           C
ATOM    598  O   TYR A  77      50.483  10.698  13.030  1.00 72.06           O
ATOM    599  N   PHE A  78      51.012  10.885  15.223  1.00124.05           N
ATOM    600  CA  PHE A  78      50.198  12.050  15.422  1.00124.05           C
ATOM    601  CB  PHE A  78      48.809  11.703  15.994  1.00124.05           C
ATOM    602  CG  PHE A  78      48.205  12.936  16.569  1.00124.05           C
ATOM    603  CD1 PHE A  78      47.646  13.905  15.769  1.00124.05           C
ATOM    604  CD2 PHE A  78      48.225  13.118  17.934  1.00124.05           C
ATOM    605  CE1 PHE A  78      47.096  15.030  16.339  1.00124.05           C
ATOM    606  CE2 PHE A  78      47.684  14.244  18.505  1.00124.05           C
ATOM    607  CZ  PHE A  78      47.117  15.204  17.704  1.00124.05           C
ATOM    608  C   PHE A  78      50.887  13.013  16.333  1.00124.05           C
ATOM    609  O   PHE A  78      51.516  12.627  17.318  1.00124.05           O
ATOM    610  N   ALA A  79      50.788  14.317  16.005  1.00 65.74           N
ATOM    611  CA  ALA A  79      51.396  15.324  16.825  1.00 65.74           C
ATOM    612  CB  ALA A  79      52.929  15.306  16.737  1.00 65.74           C
ATOM    613  C   ALA A  79      50.870  16.657  16.372  1.00 65.74           C
ATOM    614  O   ALA A  79      50.440  16.811  15.230  1.00 65.74           O
ATOM    615  N   PHE A  80      50.869  17.653  17.286  1.00154.26           N
ATOM    616  CA  PHE A  80      50.426  18.973  16.933  1.00154.26           C
ATOM    617  CB  PHE A  80      49.697  19.768  18.038  1.00154.26           C
ATOM    618  CG  PHE A  80      48.291  19.305  18.214  1.00154.26           C
ATOM    619  CD1 PHE A  80      47.303  19.824  17.413  1.00154.26           C
ATOM    620  CD2 PHE A  80      47.956  18.375  19.173  1.00154.26           C
ATOM    621  CE1 PHE A  80      46.000  19.424  17.563  1.00154.26           C
ATOM    622  CE2 PHE A  80      46.651  17.970  19.324  1.00154.26           C
ATOM    623  CZ  PHE A  80      45.672  18.496  18.518  1.00154.26           C
ATOM    624  C   PHE A  80      51.638  19.768  16.586  1.00154.26           C
ATOM    625  O   PHE A  80      52.738  19.471  17.053  1.00154.26           O
ATOM    626  N   SER A  81      51.481  20.805  15.743  1.00 90.87           N
ATOM    627  CA  SER A  81      52.642  21.587  15.411  1.00 90.87           C
ATOM    628  CB  SER A  81      52.432  22.629  14.286  1.00 90.87           C
ATOM    629  OG  SER A  81      51.486  23.611  14.682  1.00 90.87           O
ATOM    630  C   SER A  81      53.053  22.316  16.656  1.00 90.87           C
ATOM    631  O   SER A  81      52.233  22.566  17.540  1.00 90.87           O
ATOM    632  N   LYS A  82      54.356  22.663  16.746  1.00168.53           N
ATOM    633  CA  LYS A  82      54.948  23.306  17.894  1.00168.53           C
ATOM    634  CB  LYS A  82      56.482  23.399  17.879  1.00168.53           C
ATOM    635  CG  LYS A  82      57.142  22.271  18.658  1.00168.53           C
ATOM    636  CD  LYS A  82      56.850  22.340  20.156  1.00168.53           C
ATOM    637  CE  LYS A  82      57.530  21.261  20.995  1.00168.53           C
ATOM    638  NZ  LYS A  82      58.994  21.326  20.802  1.00168.53           N
ATOM    639  C   LYS A  82      54.513  24.715  18.101  1.00168.53           C
ATOM    640  O   LYS A  82      54.359  25.494  17.160  1.00168.53           O
ATOM    641  N   TYR A  83      54.304  25.058  19.394  1.00167.20           N
ATOM    642  CA  TYR A  83      53.943  26.383  19.825  1.00167.20           C
ATOM    643  CB  TYR A  83      52.414  26.567  19.879  1.00167.20           C
ATOM    644  CG  TYR A  83      51.859  25.502  20.761  1.00167.20           C
ATOM    645  CD1 TYR A  83      51.617  24.239  20.268  1.00167.20           C
ATOM    646  CD2 TYR A  83      51.595  25.758  22.085  1.00167.20           C
ATOM    647  CE1 TYR A  83      51.114  23.244  21.073  1.00167.20           C
ATOM    648  CE2 TYR A  83      51.086  24.767  22.900  1.00167.20           C
ATOM    649  CZ  TYR A  83      50.849  23.509  22.391  1.00167.20           C
ATOM    650  OH  TYR A  83      50.336  22.493  23.218  1.00167.20           O
ATOM    651  C   TYR A  83      54.497  26.554  21.212  1.00167.20           C
ATOM    652  O   TYR A  83      54.638  25.577  21.953  1.00167.20           O
ATOM    653  N   VAL A  84      54.856  27.787  21.614  1.00110.34           N
ATOM    654  CA  VAL A  84      55.358  27.953  22.950  1.00110.34           C
ATOM    655  CB  VAL A  84      56.828  28.252  23.009  1.00110.34           C
ATOM    656  CG1 VAL A  84      57.592  27.069  22.380  1.00110.34           C
ATOM    657  CG2 VAL A  84      57.082  29.606  22.329  1.00110.34           C
ATOM    658  C   VAL A  84      54.643  29.106  23.593  1.00110.34           C
ATOM    659  O   VAL A  84      54.410  30.137  22.960  1.00110.34           O
ATOM    660  N   LYS A  85      54.280  28.952  24.888  1.00141.07           N
ATOM    661  CA  LYS A  85      53.586  29.974  25.629  1.00141.07           C
ATOM    662  CB  LYS A  85      52.642  29.412  26.713  1.00141.07           C
ATOM    663  CG  LYS A  85      51.702  28.271  26.305  1.00141.07           C
ATOM    664  CD  LYS A  85      50.561  28.629  25.353  1.00141.07           C
ATOM    665  CE  LYS A  85      49.582  27.464  25.162  1.00141.07           C
ATOM    666  NZ  LYS A  85      49.061  27.008  26.475  1.00141.07           N
ATOM    667  C   LYS A  85      54.642  30.676  26.424  1.00141.07           C
ATOM    668  O   LYS A  85      55.048  30.205  27.485  1.00141.07           O
ATOM    669  N   HIS A  86      55.120  31.825  25.928  1.00 76.77           N
ATOM    670  CA  HIS A  86      56.168  32.552  26.574  1.00 76.77           C
ATOM    671  ND1 HIS A  86      58.815  34.449  26.902  1.00 76.77           N
ATOM    672  CG  HIS A  86      58.212  33.783  25.861  0.00 76.77           C
ATOM    673  CB  HIS A  86      56.740  33.637  25.652  0.00 76.77           C
ATOM    674  NE2 HIS A  86      60.449  33.571  25.672  1.00 76.77           N
ATOM    675  CD2 HIS A  86      59.223  33.255  25.119  1.00 76.77           C
ATOM    676  CE1 HIS A  86      60.154  34.288  26.741  1.00 76.77           C
ATOM    677  C   HIS A  86      55.549  33.188  27.777  1.00 76.77           C
ATOM    678  O   HIS A  86      56.214  33.458  28.773  1.00 76.77           O
ATOM    679  N   GLY A  87      54.235  33.451  27.690  1.00 68.41           N
ATOM    680  CA  GLY A  87      53.479  34.102  28.709  1.00 68.41           C
ATOM    681  C   GLY A  87      52.997  35.339  28.028  1.00 68.41           C
ATOM    682  O   GLY A  87      51.812  35.674  28.032  1.00 68.41           O
ATOM    683  N   SER A  88      53.932  36.113  27.461  1.00172.67           N
ATOM    684  CA  SER A  88      53.502  37.224  26.681  1.00172.67           C
ATOM    685  CB  SER A  88      54.627  38.202  26.409  1.00172.67           C
ATOM    686  OG  SER A  88      55.125  38.697  27.640  0.00172.67           O
ATOM    687  C   SER A  88      53.005  36.756  25.362  1.00172.67           C
ATOM    688  O   SER A  88      51.807  36.771  25.081  1.00172.67           O
ATOM    689  N   LYS A  89      53.923  36.223  24.541  1.00123.52           N
ATOM    690  CA  LYS A  89      53.543  35.939  23.199  1.00123.52           C
ATOM    691  CB  LYS A  89      54.366  36.702  22.125  1.00123.52           C
ATOM    692  CG  LYS A  89      53.930  36.421  20.676  1.00123.52           C
ATOM    693  CD  LYS A  89      54.455  37.383  19.601  0.00123.52           C
ATOM    694  CE  LYS A  89      55.904  37.132  19.178  0.00123.52           C
ATOM    695  NZ  LYS A  89      56.294  38.067  18.098  0.00123.52           N
ATOM    696  C   LYS A  89      53.737  34.498  22.926  1.00123.52           C
ATOM    697  O   LYS A  89      54.605  33.840  23.499  1.00123.52           O
ATOM    698  N   VAL A  90      52.879  33.975  22.042  1.00132.27           N
ATOM    699  CA  VAL A  90      52.970  32.612  21.665  1.00132.27           C
ATOM    700  CB  VAL A  90      51.644  31.952  21.490  1.00132.27           C
ATOM    701  CG1 VAL A  90      51.008  31.717  22.861  1.00132.27           C
ATOM    702  CG2 VAL A  90      50.804  32.864  20.585  1.00132.27           C
ATOM    703  C   VAL A  90      53.622  32.584  20.340  1.00132.27           C
ATOM    704  O   VAL A  90      53.350  33.413  19.472  1.00132.27           O
ATOM    705  N   THR A  91      54.539  31.627  20.164  1.00120.91           N
ATOM    706  CA  THR A  91      55.150  31.559  18.884  1.00120.91           C
ATOM    707  CB  THR A  91      56.616  31.858  18.923  1.00120.91           C
ATOM    708  OG1 THR A  91      57.051  32.286  17.644  1.00120.91           O
ATOM    709  CG2 THR A  91      57.370  30.584  19.342  1.00120.91           C
ATOM    710  C   THR A  91      54.938  30.163  18.397  1.00120.91           C
ATOM    711  O   THR A  91      55.007  29.201  19.160  1.00120.91           O
ATOM    712  N   SER A  92      54.644  30.010  17.097  1.00 95.96           N
ATOM    713  CA  SER A  92      54.422  28.681  16.617  1.00 95.96           C
ATOM    714  CB  SER A  92      53.018  28.463  16.025  1.00 95.96           C
ATOM    715  OG  SER A  92      52.735  29.450  15.048  1.00 95.96           O
ATOM    716  C   SER A  92      55.456  28.362  15.595  1.00 95.96           C
ATOM    717  O   SER A  92      55.992  29.250  14.933  1.00 95.96           O
ATOM    718  N   MET A  93      55.815  27.067  15.498  1.00106.74           N
ATOM    719  CA  MET A  93      56.757  26.687  14.495  1.00106.74           C
ATOM    720  CB  MET A  93      58.148  26.344  15.055  1.00106.74           C
ATOM    721  CG  MET A  93      58.757  27.543  15.792  1.00106.74           C
ATOM    722  SD  MET A  93      60.563  27.526  15.972  1.00106.74           S
ATOM    723  CE  MET A  93      60.850  28.198  14.310  1.00106.74           C
ATOM    724  C   MET A  93      56.191  25.494  13.803  1.00106.74           C
ATOM    725  O   MET A  93      56.061  24.417  14.381  1.00106.74           O
ATOM    726  N   CYS A  94      55.788  25.670  12.535  1.00149.55           N
ATOM    727  CA  CYS A  94      55.262  24.561  11.799  1.00149.55           C
ATOM    728  CB  CYS A  94      54.177  24.837  10.777  1.00149.55           C
ATOM    729  SG  CYS A  94      54.165  26.493  10.108  1.00149.55           S
ATOM    730  C   CYS A  94      56.308  23.627  11.298  1.00149.55           C
ATOM    731  O   CYS A  94      55.990  22.618  10.671  1.00149.55           O
ATOM    732  N   ASP A  95      57.581  24.027  11.450  1.00147.06           N
ATOM    733  CA  ASP A  95      58.726  23.231  11.113  1.00147.06           C
ATOM    734  CB  ASP A  95      60.059  23.963  11.348  1.00147.06           C
ATOM    735  CG  ASP A  95      60.101  25.256  10.552  1.00147.06           C
ATOM    736  OD1 ASP A  95      59.033  25.669  10.029  1.00147.06           O
ATOM    737  OD2 ASP A  95      61.206  25.856  10.470  1.00147.06           O
ATOM    738  C   ASP A  95      58.810  22.087  12.080  1.00147.06           C
ATOM    739  O   ASP A  95      59.358  21.035  11.757  1.00147.06           O
ATOM    740  N   GLN A  96      58.333  22.297  13.324  1.00 82.55           N
ATOM    741  CA  GLN A  96      58.486  21.303  14.355  1.00 82.55           C
ATOM    742  CB  GLN A  96      59.289  21.767  15.583  1.00 82.55           C
ATOM    743  CG  GLN A  96      60.768  22.053  15.338  1.00 82.55           C
ATOM    744  CD  GLN A  96      61.352  22.483  16.679  1.00 82.55           C
ATOM    745  OE1 GLN A  96      61.341  21.720  17.644  1.00 82.55           O
ATOM    746  NE2 GLN A  96      61.868  23.738  16.753  1.00 82.55           N
ATOM    747  C   GLN A  96      57.162  20.900  14.918  1.00 82.55           C
ATOM    748  O   GLN A  96      56.110  21.416  14.546  1.00 82.55           O
ATOM    749  N   THR A  97      57.208  19.918  15.846  1.00133.35           N
ATOM    750  CA  THR A  97      56.017  19.441  16.488  1.00133.35           C
ATOM    751  CB  THR A  97      55.573  18.114  15.944  1.00133.35           C
ATOM    752  OG1 THR A  97      54.472  17.615  16.679  1.00133.35           O
ATOM    753  CG2 THR A  97      56.739  17.129  15.953  1.00133.35           C
ATOM    754  C   THR A  97      56.200  19.373  17.976  1.00133.35           C
ATOM    755  O   THR A  97      57.318  19.422  18.489  1.00133.35           O
ATOM    756  N   GLN A  98      55.074  19.342  18.726  1.00103.54           N
ATOM    757  CA  GLN A  98      55.171  19.122  20.142  1.00103.54           C
ATOM    758  CB  GLN A  98      53.950  19.434  21.031  1.00103.54           C
ATOM    759  CG  GLN A  98      53.755  20.905  21.387  1.00103.54           C
ATOM    760  CD  GLN A  98      52.880  20.923  22.636  1.00103.54           C
ATOM    761  OE1 GLN A  98      52.106  19.997  22.881  1.00103.54           O
ATOM    762  NE2 GLN A  98      53.032  21.987  23.467  1.00103.54           N
ATOM    763  C   GLN A  98      55.363  17.655  20.277  1.00103.54           C
ATOM    764  O   GLN A  98      55.462  16.938  19.283  1.00103.54           O
ATOM    765  N   LEU A  99      55.452  17.167  21.522  1.00157.94           N
ATOM    766  CA  LEU A  99      55.632  15.759  21.685  1.00157.94           C
ATOM    767  CB  LEU A  99      55.833  15.312  23.133  1.00157.94           C
ATOM    768  CG  LEU A  99      57.110  15.906  23.723  1.00157.94           C
ATOM    769  CD1 LEU A  99      58.349  15.462  22.933  1.00157.94           C
ATOM    770  CD2 LEU A  99      56.994  17.433  23.868  1.00157.94           C
ATOM    771  C   LEU A  99      54.401  15.099  21.180  1.00157.94           C
ATOM    772  O   LEU A  99      53.288  15.492  21.524  1.00157.94           O
ATOM    773  N   GLY A 100      54.581  14.055  20.351  1.00 45.42           N
ATOM    774  CA  GLY A 100      53.451  13.404  19.772  1.00 45.42           C
ATOM    775  C   GLY A 100      53.441  11.962  20.156  1.00 45.42           C
ATOM    776  O   GLY A 100      54.315  11.483  20.881  1.00 45.42           O
ATOM    777  N   TRP A 101      52.417  11.235  19.659  1.00111.47           N
ATOM    778  CA  TRP A 101      52.288   9.852  19.997  1.00111.47           C
ATOM    779  CB  TRP A 101      50.954   9.506  20.677  1.00111.47           C
ATOM    780  CG  TRP A 101      50.710  10.218  21.983  1.00111.47           C
ATOM    781  CD2 TRP A 101      50.127  11.524  22.047  1.00111.47           C
ATOM    782  CD1 TRP A 101      50.944   9.831  23.270  1.00111.47           C
ATOM    783  NE1 TRP A 101      50.526  10.814  24.136  1.00111.47           N
ATOM    784  CE2 TRP A 101      50.020  11.861  23.393  1.00111.47           C
ATOM    785  CE3 TRP A 101      49.705  12.367  21.059  1.00111.47           C
ATOM    786  CZ2 TRP A 101      49.489  13.060  23.773  1.00111.47           C
ATOM    787  CZ3 TRP A 101      49.172  13.576  21.444  1.00111.47           C
ATOM    788  CH2 TRP A 101      49.066  13.913  22.777  1.00111.47           C
ATOM    789  C   TRP A 101      52.342   9.037  18.740  1.00111.47           C
ATOM    790  O   TRP A 101      51.734   9.377  17.724  1.00111.47           O
ATOM    791  N   ALA A 102      53.105   7.929  18.784  1.00 46.37           N
ATOM    792  CA  ALA A 102      53.183   7.025  17.679  1.00 46.37           C
ATOM    793  CB  ALA A 102      54.579   6.959  17.035  1.00 46.37           C
ATOM    794  C   ALA A 102      52.885   5.674  18.248  1.00 46.37           C
ATOM    795  O   ALA A 102      53.355   5.332  19.332  1.00 46.37           O
ATOM    796  N   HIS A 103      52.059   4.879  17.544  1.00 69.69           N
ATOM    797  CA  HIS A 103      51.761   3.558  18.012  1.00 69.69           C
ATOM    798  ND1 HIS A 103      49.030   5.457  19.120  1.00 69.69           N
ATOM    799  CG  HIS A 103      49.375   4.198  18.682  1.00 69.69           C
ATOM    800  CB  HIS A 103      50.640   3.492  19.071  1.00 69.69           C
ATOM    801  NE2 HIS A 103      47.378   4.769  17.801  1.00 69.69           N
ATOM    802  CD2 HIS A 103      48.355   3.792  17.877  1.00 69.69           C
ATOM    803  CE1 HIS A 103      47.827   5.750  18.564  1.00 69.69           C
ATOM    804  C   HIS A 103      51.342   2.752  16.828  1.00 69.69           C
ATOM    805  O   HIS A 103      50.958   3.296  15.794  1.00 69.69           O
ATOM    806  N   SER A 104      51.408   1.414  16.949  1.00 37.92           N
ATOM    807  CA  SER A 104      51.032   0.591  15.840  1.00 37.92           C
ATOM    808  CB  SER A 104      51.288  -0.910  16.065  1.00 37.92           C
ATOM    809  OG  SER A 104      50.454  -1.396  17.107  1.00 37.92           O
ATOM    810  C   SER A 104      49.565   0.782  15.626  1.00 37.92           C
ATOM    811  O   SER A 104      48.860   1.315  16.480  1.00 37.92           O
ATOM    812  N   THR A 105      49.070   0.318  14.465  1.00 53.73           N
ATOM    813  CA  THR A 105      47.700   0.493  14.068  1.00 53.73           C
ATOM    814  CB  THR A 105      47.397  -0.142  12.745  1.00 53.73           C
ATOM    815  OG1 THR A 105      47.575  -1.548  12.831  1.00 53.73           O
ATOM    816  CG2 THR A 105      48.340   0.453  11.685  1.00 53.73           C
ATOM    817  C   THR A 105      46.794  -0.148  15.078  1.00 53.73           C
ATOM    818  O   THR A 105      45.659   0.286  15.263  1.00 53.73           O
ATOM    819  N   ASP A 106      47.244  -1.249  15.705  1.00 79.91           N
ATOM    820  CA  ASP A 106      46.466  -1.957  16.689  1.00 79.91           C
ATOM    821  CB  ASP A 106      47.000  -3.358  17.019  1.00 79.91           C
ATOM    822  CG  ASP A 106      46.524  -4.287  15.915  1.00 79.91           C
ATOM    823  OD1 ASP A 106      46.431  -3.821  14.748  1.00 79.91           O
ATOM    824  OD2 ASP A 106      46.240  -5.475  16.228  1.00 79.91           O
ATOM    825  C   ASP A 106      46.349  -1.209  17.980  1.00 79.91           C
ATOM    826  O   ASP A 106      45.405  -1.468  18.725  1.00 79.91           O
ATOM    827  N   ASN A 107      47.288  -0.273  18.269  1.00124.80           N
ATOM    828  CA  ASN A 107      47.334   0.483  19.502  1.00124.80           C
ATOM    829  CB  ASN A 107      45.910   0.883  19.966  1.00124.80           C
ATOM    830  CG  ASN A 107      45.926   1.840  21.138  1.00124.80           C
ATOM    831  OD1 ASN A 107      46.417   2.962  21.029  1.00124.80           O
ATOM    832  ND2 ASN A 107      45.350   1.392  22.287  1.00124.80           N
ATOM    833  C   ASN A 107      48.024  -0.289  20.608  1.00124.80           C
ATOM    834  O   ASN A 107      47.867   0.025  21.787  1.00124.80           O
ATOM    835  N   SER A 108      48.813  -1.328  20.259  1.00 99.89           N
ATOM    836  CA  SER A 108      49.552  -2.107  21.226  1.00 99.89           C
ATOM    837  CB  SER A 108      50.077  -3.422  20.625  1.00 99.89           C
ATOM    838  OG  SER A 108      50.793  -4.160  21.604  1.00 99.89           O
ATOM    839  C   SER A 108      50.734  -1.372  21.792  1.00 99.89           C
ATOM    840  O   SER A 108      50.755  -1.018  22.970  1.00 99.89           O
ATOM    841  N   ASN A 109      51.755  -1.109  20.944  1.00 54.85           N
ATOM    842  CA  ASN A 109      52.971  -0.496  21.403  1.00 54.85           C
ATOM    843  CB  ASN A 109      54.251  -1.092  20.791  1.00 54.85           C
ATOM    844  CG  ASN A 109      54.474  -2.466  21.408  1.00 54.85           C
ATOM    845  OD1 ASN A 109      54.151  -2.704  22.572  1.00 54.85           O
ATOM    846  ND2 ASN A 109      55.055  -3.399  20.608  1.00 54.85           N
ATOM    847  C   ASN A 109      52.925   0.950  21.050  1.00 54.85           C
ATOM    848  O   ASN A 109      52.534   1.325  19.944  1.00 54.85           O
ATOM    849  N   TRP A 110      53.330   1.781  22.028  1.00104.24           N
ATOM    850  CA  TRP A 110      53.293   3.208  21.951  1.00104.24           C
ATOM    851  CB  TRP A 110      52.375   3.831  23.009  1.00104.24           C
ATOM    852  CG  TRP A 110      50.902   3.634  22.761  1.00104.24           C
ATOM    853  CD2 TRP A 110      49.957   4.713  22.777  1.00104.24           C
ATOM    854  CD1 TRP A 110      50.187   2.489  22.553  1.00104.24           C
ATOM    855  NE1 TRP A 110      48.855   2.792  22.413  1.00104.24           N
ATOM    856  CE2 TRP A 110      48.698   4.159  22.559  1.00104.24           C
ATOM    857  CE3 TRP A 110      50.124   6.056  22.966  1.00104.24           C
ATOM    858  CZ2 TRP A 110      47.580   4.946  22.527  1.00104.24           C
ATOM    859  CZ3 TRP A 110      48.992   6.842  22.927  1.00104.24           C
ATOM    860  CH2 TRP A 110      47.743   6.301  22.712  1.00104.24           C
ATOM    861  C   TRP A 110      54.649   3.756  22.251  1.00104.24           C
ATOM    862  O   TRP A 110      55.467   3.129  22.924  1.00104.24           O
ATOM    863  N   GLN A 111      54.908   4.961  21.709  1.00100.76           N
ATOM    864  CA  GLN A 111      56.118   5.680  21.960  1.00100.76           C
ATOM    865  CB  GLN A 111      57.283   5.299  21.036  1.00100.76           C
ATOM    866  CG  GLN A 111      57.780   3.872  21.262  1.00100.76           C
ATOM    867  CD  GLN A 111      58.923   3.629  20.296  1.00100.76           C
ATOM    868  OE1 GLN A 111      59.415   4.558  19.660  1.00100.76           O
ATOM    869  NE2 GLN A 111      59.350   2.345  20.175  1.00100.76           N
ATOM    870  C   GLN A 111      55.829   7.138  21.752  1.00100.76           C
ATOM    871  O   GLN A 111      54.766   7.515  21.259  1.00100.76           O
ATOM    872  N   CYS A 112      56.778   8.003  22.156  1.00 79.77           N
ATOM    873  CA  CYS A 112      56.590   9.417  22.034  1.00 79.77           C
ATOM    874  CB  CYS A 112      56.843  10.082  23.355  1.00 79.77           C
ATOM    875  SG  CYS A 112      56.007   9.024  24.535  1.00 79.77           S
ATOM    876  C   CYS A 112      57.631   9.902  21.097  1.00 79.77           C
ATOM    877  O   CYS A 112      58.716   9.328  21.039  1.00 79.77           O
ATOM    878  N   TYR A 113      57.322  10.948  20.305  1.00 79.45           N
ATOM    879  CA  TYR A 113      58.326  11.429  19.406  1.00 79.45           C
ATOM    880  CB  TYR A 113      58.324  10.763  18.019  1.00 79.45           C
ATOM    881  CG  TYR A 113      57.093  11.129  17.268  1.00 79.45           C
ATOM    882  CD1 TYR A 113      55.919  10.438  17.468  1.00 79.45           C
ATOM    883  CD2 TYR A 113      57.124  12.167  16.360  1.00 79.45           C
ATOM    884  CE1 TYR A 113      54.791  10.777  16.757  1.00 79.45           C
ATOM    885  CE2 TYR A 113      55.998  12.506  15.647  1.00 79.45           C
ATOM    886  CZ  TYR A 113      54.831  11.806  15.850  1.00 79.45           C
ATOM    887  OH  TYR A 113      53.679  12.155  15.121  1.00 79.45           O
ATOM    888  C   TYR A 113      58.186  12.904  19.222  1.00 79.45           C
ATOM    889  O   TYR A 113      57.211  13.532  19.628  1.00 79.45           O
ATOM    890  N   TYR A 114      59.220  13.484  18.593  1.00202.38           N
ATOM    891  CA  TYR A 114      59.373  14.888  18.374  1.00202.38           C
ATOM    892  CB  TYR A 114      60.456  15.260  19.412  1.00202.38           C
ATOM    893  CG  TYR A 114      60.967  16.649  19.570  1.00202.38           C
ATOM    894  CD1 TYR A 114      60.194  17.636  20.141  1.00202.38           C
ATOM    895  CD2 TYR A 114      62.250  16.939  19.157  1.00202.38           C
ATOM    896  CE1 TYR A 114      60.711  18.901  20.302  1.00202.38           C
ATOM    897  CE2 TYR A 114      62.766  18.198  19.320  1.00202.38           C
ATOM    898  CZ  TYR A 114      62.001  19.178  19.896  1.00202.38           C
ATOM    899  OH  TYR A 114      62.567  20.461  20.052  1.00202.38           O
ATOM    900  C   TYR A 114      59.825  14.966  16.941  1.00202.38           C
ATOM    901  O   TYR A 114      60.701  14.211  16.520  1.00202.38           O
ATOM    902  N   ALA A 115      59.225  15.850  16.124  1.00 49.41           N
ATOM    903  CA  ALA A 115      59.556  15.863  14.723  1.00 49.41           C
ATOM    904  CB  ALA A 115      58.378  15.518  13.791  1.00 49.41           C
ATOM    905  C   ALA A 115      60.043  17.213  14.321  1.00 49.41           C
ATOM    906  O   ALA A 115      59.602  18.240  14.836  1.00 49.41           O
ATOM    907  N   THR A 116      61.012  17.216  13.384  1.00105.83           N
ATOM    908  CA  THR A 116      61.532  18.435  12.844  1.00105.83           C
ATOM    909  CB  THR A 116      62.926  18.739  13.301  1.00105.83           C
ATOM    910  OG1 THR A 116      63.814  17.719  12.867  1.00105.83           O
ATOM    911  CG2 THR A 116      62.928  18.833  14.836  1.00105.83           C
ATOM    912  C   THR A 116      61.567  18.268  11.357  1.00105.83           C
ATOM    913  O   THR A 116      61.901  17.200  10.848  1.00105.83           O
ATOM    914  N   LYS A 117      61.210  19.342  10.628  1.00152.36           N
ATOM    915  CA  LYS A 117      61.188  19.370   9.192  1.00152.36           C
ATOM    916  CB  LYS A 117      60.441  20.625   8.718  1.00152.36           C
ATOM    917  CG  LYS A 117      60.460  20.913   7.221  1.00152.36           C
ATOM    918  CD  LYS A 117      59.404  20.184   6.399  1.00152.36           C
ATOM    919  CE  LYS A 117      59.246  20.793   5.007  1.00152.36           C
ATOM    920  NZ  LYS A 117      59.126  22.266   5.105  1.00152.36           N
ATOM    921  C   LYS A 117      62.609  19.539   8.770  1.00152.36           C
ATOM    922  O   LYS A 117      63.074  20.659   8.565  1.00152.36           O
ATOM    923  N   MET A 118      63.365  18.429   8.736  1.00148.92           N
ATOM    924  CA  MET A 118      64.740  18.516   8.346  1.00148.92           C
ATOM    925  CB  MET A 118      65.514  17.231   8.687  1.00148.92           C
ATOM    926  CG  MET A 118      66.993  17.261   8.295  1.00148.92           C
ATOM    927  SD  MET A 118      67.914  15.754   8.733  1.00148.92           S
ATOM    928  CE  MET A 118      69.505  16.327   8.070  1.00148.92           C
ATOM    929  C   MET A 118      64.857  18.737   6.902  1.00148.92           C
ATOM    930  O   MET A 118      65.378  19.742   6.439  1.00148.92           O
ATOM    931  N   HIS A 119      64.290  17.835   6.104  1.00206.96           N
ATOM    932  CA  HIS A 119      64.490  18.200   4.755  1.00206.96           C
ATOM    933  ND1 HIS A 119      66.710  15.706   4.780  1.00206.96           N
ATOM    934  CG  HIS A 119      66.215  16.629   3.885  1.00206.96           C
ATOM    935  CB  HIS A 119      64.780  17.054   3.778  1.00206.96           C
ATOM    936  NE2 HIS A 119      68.450  16.461   3.617  1.00206.96           N
ATOM    937  CD2 HIS A 119      67.291  17.079   3.183  1.00206.96           C
ATOM    938  CE1 HIS A 119      68.052  15.645   4.576  1.00206.96           C
ATOM    939  C   HIS A 119      63.261  18.917   4.423  1.00206.96           C
ATOM    940  O   HIS A 119      62.148  18.435   4.580  1.00206.96           O
ATOM    941  N   PRO A 120      63.537  20.130   4.099  1.00113.21           N
ATOM    942  CA  PRO A 120      62.545  21.094   3.750  1.00113.21           C
ATOM    943  CD  PRO A 120      64.811  20.417   3.466  1.00113.21           C
ATOM    944  CB  PRO A 120      63.317  22.298   3.224  1.00113.21           C
ATOM    945  CG  PRO A 120      64.552  21.645   2.582  1.00113.21           C
ATOM    946  C   PRO A 120      61.671  20.548   2.668  1.00113.21           C
ATOM    947  O   PRO A 120      60.746  19.751   2.970  1.00113.21           O
ATOM    948  OXT PRO A 120      61.913  20.927   1.490  1.00113.21           O
TER     949      PRO A 120
ATOM    950  N   PHE B 121      20.717   6.819  -4.748  1.00 84.80           N
ATOM    951  CA  PHE B 121      20.739   7.928  -3.770  1.00 84.80           C
ATOM    952  CB  PHE B 121      21.906   8.884  -4.066  1.00 84.80           C
ATOM    953  CG  PHE B 121      23.165   8.114  -3.859  1.00 84.80           C
ATOM    954  CD1 PHE B 121      23.673   7.327  -4.867  1.00 84.80           C
ATOM    955  CD2 PHE B 121      23.838   8.176  -2.660  1.00 84.80           C
ATOM    956  CE1 PHE B 121      24.834   6.614  -4.684  1.00 84.80           C
ATOM    957  CE2 PHE B 121      24.999   7.465  -2.471  1.00 84.80           C
ATOM    958  CZ  PHE B 121      25.500   6.682  -3.484  1.00 84.80           C
ATOM    959  C   PHE B 121      19.460   8.699  -3.815  1.00 84.80           C
ATOM    960  O   PHE B 121      18.960   9.053  -4.882  1.00 84.80           O
ATOM    961  N   PRO B 122      18.928   8.938  -2.645  1.00 68.21           N
ATOM    962  CA  PRO B 122      17.670   9.631  -2.536  1.00 68.21           C
ATOM    963  CD  PRO B 122      19.097   7.962  -1.579  1.00 68.21           C
ATOM    964  CB  PRO B 122      17.133   9.312  -1.143  1.00 68.21           C
ATOM    965  CG  PRO B 122      17.771   7.955  -0.805  1.00 68.21           C
ATOM    966  C   PRO B 122      17.791  11.102  -2.774  1.00 68.21           C
ATOM    967  O   PRO B 122      18.893  11.641  -2.699  1.00 68.21           O
ATOM    968  N   LYS B 123      16.660  11.744  -3.125  1.00 66.78           N
ATOM    969  CA  LYS B 123      16.571  13.162  -3.312  1.00 66.78           C
ATOM    970  CB  LYS B 123      15.239  13.584  -3.954  1.00 66.78           C
ATOM    971  CG  LYS B 123      15.076  13.089  -5.392  1.00 66.78           C
ATOM    972  CD  LYS B 123      13.639  13.172  -5.911  1.00 66.78           C
ATOM    973  CE  LYS B 123      12.738  12.048  -5.395  1.00 66.78           C
ATOM    974  NZ  LYS B 123      11.367  12.208  -5.931  1.00 66.78           N
ATOM    975  C   LYS B 123      16.658  13.825  -1.975  1.00 66.78           C
ATOM    976  O   LYS B 123      17.250  14.895  -1.842  1.00 66.78           O
ATOM    977  N   GLN B 124      16.038  13.204  -0.948  1.00 81.93           N
ATOM    978  CA  GLN B 124      16.023  13.798   0.360  1.00 81.93           C
ATOM    979  CB  GLN B 124      14.644  14.360   0.749  1.00 81.93           C
ATOM    980  CG  GLN B 124      14.157  15.470  -0.185  1.00 81.93           C
ATOM    981  CD  GLN B 124      12.793  15.941   0.299  1.00 81.93           C
ATOM    982  OE1 GLN B 124      12.378  15.641   1.418  1.00 81.93           O
ATOM    983  NE2 GLN B 124      12.072  16.706  -0.565  1.00 81.93           N
ATOM    984  C   GLN B 124      16.377  12.748   1.366  1.00 81.93           C
ATOM    985  O   GLN B 124      16.155  11.559   1.140  1.00 81.93           O
ATOM    986  N   PHE B 125      16.975  13.167   2.503  1.00 60.57           N
ATOM    987  CA  PHE B 125      17.316  12.210   3.519  1.00 60.57           C
ATOM    988  CB  PHE B 125      18.701  11.577   3.288  1.00 60.57           C
ATOM    989  CG  PHE B 125      18.841  10.395   4.183  1.00 60.57           C
ATOM    990  CD1 PHE B 125      19.254  10.536   5.488  1.00 60.57           C
ATOM    991  CD2 PHE B 125      18.562   9.135   3.704  1.00 60.57           C
ATOM    992  CE1 PHE B 125      19.382   9.434   6.301  1.00 60.57           C
ATOM    993  CE2 PHE B 125      18.688   8.031   4.513  1.00 60.57           C
ATOM    994  CZ  PHE B 125      19.099   8.180   5.815  1.00 60.57           C
ATOM    995  C   PHE B 125      17.350  12.913   4.848  1.00 60.57           C
ATOM    996  O   PHE B 125      17.807  14.050   4.955  1.00 60.57           O
ATOM    997  N   ASP B 126      16.847  12.239   5.903  1.00 92.85           N
ATOM    998  CA  ASP B 126      16.855  12.789   7.230  1.00 92.85           C
ATOM    999  CB  ASP B 126      15.565  13.563   7.564  1.00 92.85           C
ATOM   1000  CG  ASP B 126      15.769  14.358   8.848  1.00 92.85           C
ATOM   1001  OD1 ASP B 126      16.671  13.989   9.646  1.00 92.85           O
ATOM   1002  OD2 ASP B 126      15.020  15.351   9.046  1.00 92.85           O
ATOM   1003  C   ASP B 126      16.953  11.622   8.168  1.00 92.85           C
ATOM   1004  O   ASP B 126      16.052  10.789   8.230  1.00 92.85           O
ATOM   1005  N   TRP B 127      18.055  11.537   8.936  1.00110.42           N
ATOM   1006  CA  TRP B 127      18.286  10.434   9.829  1.00110.42           C
ATOM   1007  CB  TRP B 127      19.711  10.353  10.394  1.00110.42           C
ATOM   1008  CG  TRP B 127      20.672   9.765   9.389  1.00110.42           C
ATOM   1009  CD2 TRP B 127      20.696   8.367   9.055  1.00110.42           C
ATOM   1010  CD1 TRP B 127      21.621  10.364   8.615  1.00110.42           C
ATOM   1011  NE1 TRP B 127      22.241   9.425   7.823  1.00110.42           N
ATOM   1012  CE2 TRP B 127      21.679   8.192   8.083  1.00110.42           C
ATOM   1013  CE3 TRP B 127      19.955   7.317   9.517  1.00110.42           C
ATOM   1014  CZ2 TRP B 127      21.939   6.958   7.557  1.00110.42           C
ATOM   1015  CZ3 TRP B 127      20.222   6.074   8.989  1.00110.42           C
ATOM   1016  CH2 TRP B 127      21.195   5.898   8.028  1.00110.42           C
ATOM   1017  C   TRP B 127      17.300  10.424  10.948  1.00110.42           C
ATOM   1018  O   TRP B 127      17.164   9.416  11.641  1.00110.42           O
ATOM   1019  N   ARG B 128      16.683  11.584  11.228  1.00 94.28           N
ATOM   1020  CA  ARG B 128      15.671  11.689  12.238  1.00 94.28           C
ATOM   1021  CB  ARG B 128      15.251  13.145  12.504  1.00 94.28           C
ATOM   1022  CG  ARG B 128      16.417  14.029  12.954  1.00 94.28           C
ATOM   1023  CD  ARG B 128      15.990  15.336  13.623  1.00 94.28           C
ATOM   1024  NE  ARG B 128      15.248  16.173  12.637  1.00 94.28           N
ATOM   1025  CZ  ARG B 128      15.919  17.073  11.862  1.00 94.28           C
ATOM   1026  NH1 ARG B 128      17.283  17.063  11.825  1.00 94.28           N
ATOM   1027  NH2 ARG B 128      15.228  18.006  11.145  1.00 94.28           N
ATOM   1028  C   ARG B 128      14.456  10.940  11.787  1.00 94.28           C
ATOM   1029  O   ARG B 128      13.743  10.362  12.605  1.00 94.28           O
ATOM   1030  N   ASN B 129      14.148  10.964  10.473  1.00 65.22           N
ATOM   1031  CA  ASN B 129      12.964  10.270  10.057  1.00 65.22           C
ATOM   1032  CB  ASN B 129      11.821  11.233   9.680  1.00 65.22           C
ATOM   1033  CG  ASN B 129      10.543  10.433   9.455  1.00 65.22           C
ATOM   1034  OD1 ASN B 129      10.513   9.488   8.668  1.00 65.22           O
ATOM   1035  ND2 ASN B 129       9.452  10.821  10.169  1.00 65.22           N
ATOM   1036  C   ASN B 129      13.250   9.430   8.854  1.00 65.22           C
ATOM   1037  O   ASN B 129      13.159   9.899   7.720  1.00 65.22           O
ATOM   1038  N   VAL B 130      13.587   8.146   9.073  1.00129.08           N
ATOM   1039  CA  VAL B 130      13.749   7.255   7.968  1.00129.08           C
ATOM   1040  CB  VAL B 130      15.088   6.571   7.971  1.00129.08           C
ATOM   1041  CG1 VAL B 130      15.346   5.981   9.365  1.00129.08           C
ATOM   1042  CG2 VAL B 130      15.118   5.533   6.835  1.00129.08           C
ATOM   1043  C   VAL B 130      12.646   6.257   8.117  1.00129.08           C
ATOM   1044  O   VAL B 130      12.735   5.300   8.886  1.00129.08           O
ATOM   1045  N   SER B 131      11.567   6.452   7.342  1.00 91.72           N
ATOM   1046  CA  SER B 131      10.432   5.586   7.436  1.00 91.72           C
ATOM   1047  CB  SER B 131      10.753   4.134   7.032  1.00 91.72           C
ATOM   1048  OG  SER B 131       9.595   3.319   7.139  1.00 91.72           O
ATOM   1049  C   SER B 131       9.903   5.593   8.847  1.00 91.72           C
ATOM   1050  O   SER B 131       9.555   4.551   9.400  1.00 91.72           O
ATOM   1051  N   ASN B 132       9.808   6.799   9.447  1.00 65.99           N
ATOM   1052  CA  ASN B 132       9.263   7.046  10.758  1.00 65.99           C
ATOM   1053  CB  ASN B 132       7.913   6.341  10.978  1.00 65.99           C
ATOM   1054  CG  ASN B 132       6.883   7.008  10.076  1.00 65.99           C
ATOM   1055  OD1 ASN B 132       6.716   8.226  10.098  1.00 65.99           O
ATOM   1056  ND2 ASN B 132       6.178   6.188   9.251  1.00 65.99           N
ATOM   1057  C   ASN B 132      10.190   6.626  11.870  1.00 65.99           C
ATOM   1058  O   ASN B 132       9.846   6.778  13.040  1.00 65.99           O
ATOM   1059  N   VAL B 133      11.410   6.142  11.573  1.00 48.15           N
ATOM   1060  CA  VAL B 133      12.296   5.777  12.651  1.00 48.15           C
ATOM   1061  CB  VAL B 133      13.120   4.559  12.354  1.00 48.15           C
ATOM   1062  CG1 VAL B 133      14.102   4.337  13.517  1.00 48.15           C
ATOM   1063  CG2 VAL B 133      12.172   3.376  12.097  1.00 48.15           C
ATOM   1064  C   VAL B 133      13.258   6.911  12.894  1.00 48.15           C
ATOM   1065  O   VAL B 133      13.666   7.590  11.955  1.00 48.15           O
ATOM   1066  N   ASN B 134      13.641   7.148  14.175  1.00 74.89           N
ATOM   1067  CA  ASN B 134      14.559   8.213  14.513  1.00 74.89           C
ATOM   1068  CB  ASN B 134      14.022   9.162  15.597  1.00 74.89           C
ATOM   1069  CG  ASN B 134      15.077  10.226  15.859  1.00 74.89           C
ATOM   1070  OD1 ASN B 134      15.669  10.777  14.929  1.00 74.89           O
ATOM   1071  ND2 ASN B 134      15.334  10.518  17.162  1.00 74.89           N
ATOM   1072  C   ASN B 134      15.840   7.630  15.054  1.00 74.89           C
ATOM   1073  O   ASN B 134      15.833   6.870  16.018  1.00 74.89           O
ATOM   1074  N   TYR B 135      16.954   7.890  14.339  1.00138.87           N
ATOM   1075  CA  TYR B 135      18.323   7.533  14.620  1.00138.87           C
ATOM   1076  CB  TYR B 135      19.105   7.197  13.347  1.00138.87           C
ATOM   1077  CG  TYR B 135      18.502   5.914  12.893  1.00138.87           C
ATOM   1078  CD1 TYR B 135      18.914   4.727  13.453  1.00138.87           C
ATOM   1079  CD2 TYR B 135      17.518   5.894  11.931  1.00138.87           C
ATOM   1080  CE1 TYR B 135      18.365   3.533  13.051  1.00138.87           C
ATOM   1081  CE2 TYR B 135      16.965   4.703  11.526  1.00138.87           C
ATOM   1082  CZ  TYR B 135      17.389   3.521  12.084  1.00138.87           C
ATOM   1083  OH  TYR B 135      16.823   2.297  11.669  1.00138.87           O
ATOM   1084  C   TYR B 135      19.120   8.505  15.457  1.00138.87           C
ATOM   1085  O   TYR B 135      20.177   8.135  15.962  1.00138.87           O
ATOM   1086  N   VAL B 136      18.753   9.804  15.510  1.00145.49           N
ATOM   1087  CA  VAL B 136      19.600  10.751  16.197  1.00145.49           C
ATOM   1088  CB  VAL B 136      19.638  12.127  15.595  1.00145.49           C
ATOM   1089  CG1 VAL B 136      20.478  12.105  14.316  1.00145.49           C
ATOM   1090  CG2 VAL B 136      18.195  12.575  15.346  1.00145.49           C
ATOM   1091  C   VAL B 136      19.241  10.929  17.639  1.00145.49           C
ATOM   1092  O   VAL B 136      18.075  10.929  18.031  1.00145.49           O
ATOM   1093  N   SER B 137      20.295  11.105  18.464  1.00102.20           N
ATOM   1094  CA  SER B 137      20.175  11.307  19.880  1.00102.20           C
ATOM   1095  CB  SER B 137      21.520  11.099  20.598  1.00102.20           C
ATOM   1096  OG  SER B 137      21.387  11.304  21.995  1.00102.20           O
ATOM   1097  C   SER B 137      19.718  12.725  20.085  1.00102.20           C
ATOM   1098  O   SER B 137      19.781  13.542  19.169  1.00102.20           O
ATOM   1099  N   PRO B 138      19.261  13.035  21.275  1.00 74.69           N
ATOM   1100  CA  PRO B 138      18.710  14.341  21.544  1.00 74.69           C
ATOM   1101  CD  PRO B 138      18.613  12.011  22.082  1.00 74.69           C
ATOM   1102  CB  PRO B 138      17.993  14.221  22.884  1.00 74.69           C
ATOM   1103  CG  PRO B 138      17.557  12.746  22.923  1.00 74.69           C
ATOM   1104  C   PRO B 138      19.679  15.476  21.486  1.00 74.69           C
ATOM   1105  O   PRO B 138      20.882  15.269  21.641  1.00 74.69           O
ATOM   1106  N   VAL B 139      19.149  16.689  21.235  1.00 39.35           N
ATOM   1107  CA  VAL B 139      19.928  17.890  21.157  1.00 39.35           C
ATOM   1108  CB  VAL B 139      19.136  19.058  20.641  1.00 39.35           C
ATOM   1109  CG1 VAL B 139      20.018  20.315  20.684  1.00 39.35           C
ATOM   1110  CG2 VAL B 139      18.602  18.713  19.241  1.00 39.35           C
ATOM   1111  C   VAL B 139      20.358  18.221  22.550  1.00 39.35           C
ATOM   1112  O   VAL B 139      19.605  18.027  23.502  1.00 39.35           O
ATOM   1113  N   ARG B 140      21.601  18.719  22.701  1.00136.08           N
ATOM   1114  CA  ARG B 140      22.122  19.064  23.996  1.00136.08           C
ATOM   1115  CB  ARG B 140      23.296  18.176  24.454  1.00136.08           C
ATOM   1116  CG  ARG B 140      22.905  16.745  24.835  1.00136.08           C
ATOM   1117  CD  ARG B 140      22.924  16.485  26.346  1.00136.08           C
ATOM   1118  NE  ARG B 140      24.329  16.657  26.820  1.00136.08           N
ATOM   1119  CZ  ARG B 140      24.705  16.227  28.061  1.00136.08           C
ATOM   1120  NH1 ARG B 140      23.794  15.635  28.885  1.00136.08           N
ATOM   1121  NH2 ARG B 140      25.993  16.383  28.486  1.00136.08           N
ATOM   1122  C   ARG B 140      22.647  20.464  23.930  1.00136.08           C
ATOM   1123  O   ARG B 140      22.668  21.086  22.867  1.00136.08           O
ATOM   1124  N   ASN B 141      23.049  21.012  25.097  1.00 44.07           N
ATOM   1125  CA  ASN B 141      23.571  22.349  25.136  1.00 44.07           C
ATOM   1126  CB  ASN B 141      22.754  23.270  26.062  1.00 44.07           C
ATOM   1127  CG  ASN B 141      23.103  24.723  25.775  1.00 44.07           C
ATOM   1128  OD1 ASN B 141      24.259  25.065  25.534  1.00 44.07           O
ATOM   1129  ND2 ASN B 141      22.070  25.607  25.799  1.00 44.07           N
ATOM   1130  C   ASN B 141      24.977  22.284  25.668  1.00 44.07           C
ATOM   1131  O   ASN B 141      25.228  21.749  26.745  1.00 44.07           O
ATOM   1132  N   GLN B 142      25.936  22.824  24.889  1.00 76.03           N
ATOM   1133  CA  GLN B 142      27.340  22.881  25.208  1.00 76.03           C
ATOM   1134  CB  GLN B 142      28.202  23.291  24.001  1.00 76.03           C
ATOM   1135  CG  GLN B 142      27.906  24.693  23.466  1.00 76.03           C
ATOM   1136  CD  GLN B 142      28.789  24.924  22.249  1.00 76.03           C
ATOM   1137  OE1 GLN B 142      29.860  25.522  22.343  1.00 76.03           O
ATOM   1138  NE2 GLN B 142      28.323  24.432  21.069  1.00 76.03           N
ATOM   1139  C   GLN B 142      27.579  23.853  26.320  1.00 76.03           C
ATOM   1140  O   GLN B 142      28.554  23.731  27.063  1.00 76.03           O
ATOM   1141  N   GLY B 143      26.728  24.890  26.424  1.00 27.63           N
ATOM   1142  CA  GLY B 143      26.908  25.860  27.461  1.00 27.63           C
ATOM   1143  C   GLY B 143      28.023  26.766  27.040  1.00 27.63           C
ATOM   1144  O   GLY B 143      28.300  26.924  25.854  1.00 27.63           O
ATOM   1145  N   ALA B 144      28.679  27.390  28.035  1.00 47.26           N
ATOM   1146  CA  ALA B 144      29.745  28.342  27.878  1.00 47.26           C
ATOM   1147  CB  ALA B 144      30.163  28.983  29.212  1.00 47.26           C
ATOM   1148  C   ALA B 144      30.980  27.725  27.286  1.00 47.26           C
ATOM   1149  O   ALA B 144      31.718  28.393  26.565  1.00 47.26           O
ATOM   1150  N   CYS B 145      31.259  26.448  27.605  1.00 70.12           N
ATOM   1151  CA  CYS B 145      32.486  25.793  27.225  1.00 70.12           C
ATOM   1152  CB  CYS B 145      32.590  24.395  27.871  1.00 70.12           C
ATOM   1153  SG  CYS B 145      34.094  23.453  27.479  1.00 70.12           S
ATOM   1154  C   CYS B 145      32.589  25.642  25.733  1.00 70.12           C
ATOM   1155  O   CYS B 145      31.613  25.346  25.047  1.00 70.12           O
ATOM   1156  N   GLY B 146      33.805  25.829  25.176  1.00 57.41           N
ATOM   1157  CA  GLY B 146      33.944  25.707  23.750  1.00 57.41           C
ATOM   1158  C   GLY B 146      34.141  24.256  23.452  1.00 57.41           C
ATOM   1159  O   GLY B 146      35.215  23.845  23.010  1.00 57.41           O
ATOM   1160  N   SER B 147      33.069  23.451  23.635  1.00184.84           N
ATOM   1161  CA  SER B 147      33.214  22.038  23.459  1.00184.84           C
ATOM   1162  CB  SER B 147      32.762  21.230  24.689  1.00184.84           C
ATOM   1163  OG  SER B 147      31.358  21.319  24.866  1.00184.84           O
ATOM   1164  C   SER B 147      32.432  21.530  22.276  1.00184.84           C
ATOM   1165  O   SER B 147      32.083  20.354  22.225  1.00184.84           O
ATOM   1166  N   CYS B 148      32.247  22.354  21.229  1.00109.71           N
ATOM   1167  CA  CYS B 148      31.428  21.980  20.107  1.00109.71           C
ATOM   1168  CB  CYS B 148      31.435  23.053  19.011  1.00109.71           C
ATOM   1169  SG  CYS B 148      30.958  24.680  19.652  1.00109.71           S
ATOM   1170  C   CYS B 148      31.960  20.721  19.489  1.00109.71           C
ATOM   1171  O   CYS B 148      31.208  19.797  19.185  1.00109.71           O
ATOM   1172  N   TYR B 149      33.287  20.611  19.339  1.00188.18           N
ATOM   1173  CA  TYR B 149      33.876  19.480  18.673  1.00188.18           C
ATOM   1174  CB  TYR B 149      35.420  19.508  18.637  1.00188.18           C
ATOM   1175  CG  TYR B 149      35.973  19.267  20.005  1.00188.18           C
ATOM   1176  CD1 TYR B 149      36.234  18.008  20.494  1.00188.18           C
ATOM   1177  CD2 TYR B 149      36.199  20.332  20.833  1.00188.18           C
ATOM   1178  CE1 TYR B 149      36.749  17.847  21.762  1.00188.18           C
ATOM   1179  CE2 TYR B 149      36.716  20.173  22.094  1.00188.18           C
ATOM   1180  CZ  TYR B 149      36.971  18.921  22.582  1.00188.18           C
ATOM   1181  OH  TYR B 149      37.490  18.757  23.885  1.00188.18           O
ATOM   1182  C   TYR B 149      33.493  18.227  19.401  1.00188.18           C
ATOM   1183  O   TYR B 149      33.299  17.176  18.782  1.00188.18           O
ATOM   1184  N   ALA B 150      33.453  18.287  20.745  1.00 61.38           N
ATOM   1185  CA  ALA B 150      33.151  17.133  21.530  1.00 61.38           C
ATOM   1186  CB  ALA B 150      33.289  17.400  23.043  1.00 61.38           C
ATOM   1187  C   ALA B 150      31.739  16.727  21.273  1.00 61.38           C
ATOM   1188  O   ALA B 150      31.470  15.553  21.041  1.00 61.38           O
ATOM   1189  N   PHE B 151      30.800  17.691  21.284  1.00 66.38           N
ATOM   1190  CA  PHE B 151      29.417  17.360  21.107  1.00 66.38           C
ATOM   1191  CB  PHE B 151      28.451  18.547  21.318  1.00 66.38           C
ATOM   1192  CG  PHE B 151      28.222  18.702  22.788  1.00 66.38           C
ATOM   1193  CD1 PHE B 151      29.109  19.383  23.592  1.00 66.38           C
ATOM   1194  CD2 PHE B 151      27.094  18.157  23.365  1.00 66.38           C
ATOM   1195  CE1 PHE B 151      28.873  19.511  24.944  1.00 66.38           C
ATOM   1196  CE2 PHE B 151      26.853  18.283  24.715  1.00 66.38           C
ATOM   1197  CZ  PHE B 151      27.744  18.964  25.509  1.00 66.38           C
ATOM   1198  C   PHE B 151      29.193  16.786  19.744  1.00 66.38           C
ATOM   1199  O   PHE B 151      28.477  15.800  19.593  1.00 66.38           O
ATOM   1200  N   SER B 152      29.797  17.386  18.704  1.00 78.48           N
ATOM   1201  CA  SER B 152      29.618  16.888  17.371  1.00 78.48           C
ATOM   1202  CB  SER B 152      30.386  17.710  16.333  1.00 78.48           C
ATOM   1203  OG  SER B 152      29.839  19.017  16.289  1.00 78.48           O
ATOM   1204  C   SER B 152      30.142  15.487  17.311  1.00 78.48           C
ATOM   1205  O   SER B 152      29.506  14.605  16.736  1.00 78.48           O
ATOM   1206  N   SER B 153      31.314  15.232  17.921  1.00100.12           N
ATOM   1207  CA  SER B 153      31.901  13.922  17.844  1.00100.12           C
ATOM   1208  CB  SER B 153      33.322  13.848  18.448  1.00100.12           C
ATOM   1209  OG  SER B 153      33.322  14.248  19.810  1.00100.12           O
ATOM   1210  C   SER B 153      31.017  12.901  18.497  1.00100.12           C
ATOM   1211  O   SER B 153      30.775  11.838  17.930  1.00100.12           O
ATOM   1212  N   MET B 154      30.492  13.204  19.695  1.00135.23           N
ATOM   1213  CA  MET B 154      29.675  12.282  20.431  1.00135.23           C
ATOM   1214  CB  MET B 154      29.326  12.896  21.780  1.00135.23           C
ATOM   1215  CG  MET B 154      30.605  13.398  22.442  1.00135.23           C
ATOM   1216  SD  MET B 154      31.666  12.117  23.126  1.00135.23           S
ATOM   1217  CE  MET B 154      30.315  12.230  24.287  1.00135.23           C
ATOM   1218  C   MET B 154      28.416  12.044  19.657  1.00135.23           C
ATOM   1219  O   MET B 154      27.933  10.915  19.566  1.00135.23           O
ATOM   1220  N   ALA B 155      27.871  13.114  19.050  1.00 38.59           N
ATOM   1221  CA  ALA B 155      26.630  13.058  18.335  1.00 38.59           C
ATOM   1222  CB  ALA B 155      26.251  14.439  17.790  1.00 38.59           C
ATOM   1223  C   ALA B 155      26.739  12.096  17.186  1.00 38.59           C
ATOM   1224  O   ALA B 155      25.836  11.303  16.934  1.00 38.59           O
ATOM   1225  N   MET B 156      27.865  12.134  16.460  1.00115.02           N
ATOM   1226  CA  MET B 156      28.126  11.269  15.336  1.00115.02           C
ATOM   1227  CB  MET B 156      29.589  11.474  14.907  1.00115.02           C
ATOM   1228  CG  MET B 156      30.269  10.297  14.195  1.00115.02           C
ATOM   1229  SD  MET B 156      30.140  10.253  12.389  1.00115.02           S
ATOM   1230  CE  MET B 156      31.452  11.494  12.204  1.00115.02           C
ATOM   1231  C   MET B 156      28.079   9.840  15.790  1.00115.02           C
ATOM   1232  O   MET B 156      27.375   8.991  15.244  1.00115.02           O
ATOM   1233  N   TYR B 157      28.818   9.574  16.866  1.00177.56           N
ATOM   1234  CA  TYR B 157      29.044   8.286  17.443  1.00177.56           C
ATOM   1235  CB  TYR B 157      29.796   8.523  18.742  1.00177.56           C
ATOM   1236  CG  TYR B 157      30.920   7.598  18.885  1.00177.56           C
ATOM   1237  CD1 TYR B 157      32.077   7.927  18.224  1.00177.56           C
ATOM   1238  CD2 TYR B 157      30.829   6.478  19.675  1.00177.56           C
ATOM   1239  CE1 TYR B 157      33.162   7.118  18.338  1.00177.56           C
ATOM   1240  CE2 TYR B 157      31.929   5.668  19.782  1.00177.56           C
ATOM   1241  CZ  TYR B 157      33.078   6.003  19.114  1.00177.56           C
ATOM   1242  OH  TYR B 157      34.218   5.202  19.213  1.00177.56           O
ATOM   1243  C   TYR B 157      27.737   7.709  17.892  1.00177.56           C
ATOM   1244  O   TYR B 157      27.444   6.532  17.690  1.00177.56           O
ATOM   1245  N   GLU B 158      26.935   8.549  18.564  1.00 55.62           N
ATOM   1246  CA  GLU B 158      25.696   8.126  19.157  1.00 55.62           C
ATOM   1247  CB  GLU B 158      25.046   9.249  19.988  1.00 55.62           C
ATOM   1248  CG  GLU B 158      25.862   9.646  21.223  1.00 55.62           C
ATOM   1249  CD  GLU B 158      25.214  10.869  21.850  1.00 55.62           C
ATOM   1250  OE1 GLU B 158      24.560  11.636  21.096  1.00 55.62           O
ATOM   1251  OE2 GLU B 158      25.362  11.054  23.088  1.00 55.62           O
ATOM   1252  C   GLU B 158      24.718   7.704  18.098  1.00 55.62           C
ATOM   1253  O   GLU B 158      24.051   6.681  18.249  1.00 55.62           O
ATOM   1254  N   ALA B 159      24.589   8.490  17.008  1.00 42.71           N
ATOM   1255  CA  ALA B 159      23.657   8.153  15.967  1.00 42.71           C
ATOM   1256  CB  ALA B 159      23.531   9.260  14.907  1.00 42.71           C
ATOM   1257  C   ALA B 159      24.089   6.897  15.263  1.00 42.71           C
ATOM   1258  O   ALA B 159      23.279   6.007  15.007  1.00 42.71           O
ATOM   1259  N   ARG B 160      25.397   6.783  14.959  1.00123.34           N
ATOM   1260  CA  ARG B 160      25.913   5.666  14.207  1.00123.34           C
ATOM   1261  CB  ARG B 160      27.437   5.727  13.975  1.00123.34           C
ATOM   1262  CG  ARG B 160      27.983   6.901  13.152  1.00123.34           C
ATOM   1263  CD  ARG B 160      28.253   6.575  11.677  1.00123.34           C
ATOM   1264  NE  ARG B 160      29.416   7.405  11.243  1.00123.34           N
ATOM   1265  CZ  ARG B 160      29.520   7.926   9.985  1.00123.34           C
ATOM   1266  NH1 ARG B 160      28.464   7.919   9.123  1.00123.34           N
ATOM   1267  NH2 ARG B 160      30.706   8.470   9.587  1.00123.34           N
ATOM   1268  C   ARG B 160      25.677   4.393  14.961  1.00123.34           C
ATOM   1269  O   ARG B 160      25.395   3.353  14.367  1.00123.34           O
ATOM   1270  N   LEU B 161      25.838   4.425  16.295  1.00 48.03           N
ATOM   1271  CA  LEU B 161      25.615   3.241  17.073  1.00 48.03           C
ATOM   1272  CB  LEU B 161      26.009   3.383  18.554  1.00 48.03           C
ATOM   1273  CG  LEU B 161      27.536   3.455  18.761  1.00 48.03           C
ATOM   1274  CD1 LEU B 161      27.902   3.512  20.253  1.00 48.03           C
ATOM   1275  CD2 LEU B 161      28.250   2.310  18.021  1.00 48.03           C
ATOM   1276  C   LEU B 161      24.166   2.886  16.974  1.00 48.03           C
ATOM   1277  O   LEU B 161      23.812   1.709  16.913  1.00 48.03           O
ATOM   1278  N   ARG B 162      23.283   3.902  16.953  1.00126.81           N
ATOM   1279  CA  ARG B 162      21.872   3.650  16.895  1.00126.81           C
ATOM   1280  CB  ARG B 162      21.029   4.940  16.944  1.00126.81           C
ATOM   1281  CG  ARG B 162      21.110   5.718  18.265  1.00126.81           C
ATOM   1282  CD  ARG B 162      20.324   5.083  19.418  1.00126.81           C
ATOM   1283  NE  ARG B 162      20.268   6.066  20.540  1.00126.81           N
ATOM   1284  CZ  ARG B 162      19.254   6.980  20.590  1.00126.81           C
ATOM   1285  NH1 ARG B 162      18.317   7.011  19.599  1.00126.81           N
ATOM   1286  NH2 ARG B 162      19.162   7.860  21.629  1.00126.81           N
ATOM   1287  C   ARG B 162      21.543   2.940  15.611  1.00126.81           C
ATOM   1288  O   ARG B 162      20.855   1.922  15.615  1.00126.81           O
ATOM   1289  N   VAL B 163      22.056   3.438  14.472  1.00 42.86           N
ATOM   1290  CA  VAL B 163      21.762   2.862  13.187  1.00 42.86           C
ATOM   1291  CB  VAL B 163      22.403   3.624  12.064  1.00 42.86           C
ATOM   1292  CG1 VAL B 163      22.119   2.891  10.743  1.00 42.86           C
ATOM   1293  CG2 VAL B 163      21.890   5.073  12.104  1.00 42.86           C
ATOM   1294  C   VAL B 163      22.279   1.457  13.120  1.00 42.86           C
ATOM   1295  O   VAL B 163      21.586   0.549  12.661  1.00 42.86           O
ATOM   1296  N   LEU B 164      23.520   1.233  13.591  1.00 66.68           N
ATOM   1297  CA  LEU B 164      24.112  -0.066  13.468  1.00 66.68           C
ATOM   1298  CB  LEU B 164      25.598  -0.113  13.874  1.00 66.68           C
ATOM   1299  CG  LEU B 164      26.523   0.508  12.805  1.00 66.68           C
ATOM   1300  CD1 LEU B 164      28.004   0.460  13.220  1.00 66.68           C
ATOM   1301  CD2 LEU B 164      26.282  -0.147  11.434  1.00 66.68           C
ATOM   1302  C   LEU B 164      23.333  -1.085  14.249  1.00 66.68           C
ATOM   1303  O   LEU B 164      23.170  -2.216  13.793  1.00 66.68           O
ATOM   1304  N   SER B 165      22.882  -0.715  15.464  1.00121.64           N
ATOM   1305  CA  SER B 165      22.122  -1.536  16.375  1.00121.64           C
ATOM   1306  CB  SER B 165      22.178  -1.016  17.816  1.00121.64           C
ATOM   1307  OG  SER B 165      23.521  -0.863  18.235  1.00121.64           O
ATOM   1308  C   SER B 165      20.665  -1.495  16.046  1.00121.64           C
ATOM   1309  O   SER B 165      19.878  -2.208  16.665  1.00121.64           O
ATOM   1310  N   LYS B 166      20.247  -0.635  15.103  1.00191.14           N
ATOM   1311  CA  LYS B 166      18.842  -0.521  14.845  1.00191.14           C
ATOM   1312  CB  LYS B 166      18.202  -1.841  14.384  1.00191.14           C
ATOM   1313  CG  LYS B 166      18.760  -2.361  13.058  1.00191.14           C
ATOM   1314  CD  LYS B 166      18.559  -1.397  11.888  1.00191.14           C
ATOM   1315  CE  LYS B 166      17.088  -1.187  11.522  1.00191.14           C
ATOM   1316  NZ  LYS B 166      16.430  -0.347  12.547  1.00191.14           N
ATOM   1317  C   LYS B 166      18.153  -0.085  16.106  1.00191.14           C
ATOM   1318  O   LYS B 166      17.115  -0.626  16.484  1.00191.14           O
ATOM   1319  N   ASN B 167      18.735   0.922  16.785  1.00 68.58           N
ATOM   1320  CA  ASN B 167      18.197   1.535  17.966  1.00 68.58           C
ATOM   1321  CB  ASN B 167      16.795   2.130  17.741  1.00 68.58           C
ATOM   1322  CG  ASN B 167      16.943   3.319  16.798  1.00 68.58           C
ATOM   1323  OD1 ASN B 167      17.926   4.056  16.858  1.00 68.58           O
ATOM   1324  ND2 ASN B 167      15.942   3.511  15.897  1.00 68.58           N
ATOM   1325  C   ASN B 167      18.141   0.558  19.098  1.00 68.58           C
ATOM   1326  O   ASN B 167      17.443   0.789  20.084  1.00 68.58           O
ATOM   1327  N   SER B 168      18.889  -0.557  19.003  1.00 79.25           N
ATOM   1328  CA  SER B 168      18.932  -1.482  20.097  1.00 79.25           C
ATOM   1329  CB  SER B 168      19.693  -2.774  19.758  1.00 79.25           C
ATOM   1330  OG  SER B 168      19.006  -3.492  18.743  1.00 79.25           O
ATOM   1331  C   SER B 168      19.669  -0.805  21.211  1.00 79.25           C
ATOM   1332  O   SER B 168      19.276  -0.907  22.373  1.00 79.25           O
ATOM   1333  N   VAL B 169      20.765  -0.089  20.866  1.00 55.70           N
ATOM   1334  CA  VAL B 169      21.575   0.595  21.842  1.00 55.70           C
ATOM   1335  CB  VAL B 169      23.025   0.218  21.782  1.00 55.70           C
ATOM   1336  CG1 VAL B 169      23.793   1.077  22.801  1.00 55.70           C
ATOM   1337  CG2 VAL B 169      23.149  -1.297  22.014  1.00 55.70           C
ATOM   1338  C   VAL B 169      21.509   2.078  21.580  1.00 55.70           C
ATOM   1339  O   VAL B 169      21.828   2.547  20.491  1.00 55.70           O
ATOM   1340  N   LYS B 170      20.980   2.807  22.582  1.00184.76           N
ATOM   1341  CA  LYS B 170      20.729   4.222  22.756  1.00184.76           C
ATOM   1342  CB  LYS B 170      19.446   4.482  23.562  1.00184.76           C
ATOM   1343  CG  LYS B 170      18.174   4.044  22.834  1.00184.76           C
ATOM   1344  CD  LYS B 170      18.024   2.527  22.703  1.00184.76           C
ATOM   1345  CE  LYS B 170      17.351   1.878  23.914  1.00184.76           C
ATOM   1346  NZ  LYS B 170      17.165   0.429  23.677  1.00184.76           N
ATOM   1347  C   LYS B 170      21.812   5.064  23.401  1.00184.76           C
ATOM   1348  O   LYS B 170      21.548   6.232  23.685  1.00184.76           O
ATOM   1349  N   ARG B 171      22.985   4.519  23.772  1.00157.74           N
ATOM   1350  CA  ARG B 171      23.900   5.211  24.658  1.00157.74           C
ATOM   1351  CB  ARG B 171      25.239   4.476  24.822  1.00157.74           C
ATOM   1352  CG  ARG B 171      25.033   3.099  25.451  1.00157.74           C
ATOM   1353  CD  ARG B 171      25.038   3.114  26.980  1.00157.74           C
ATOM   1354  NE  ARG B 171      24.386   1.855  27.436  1.00157.74           N
ATOM   1355  CZ  ARG B 171      25.085   0.685  27.496  1.00157.74           C
ATOM   1356  NH1 ARG B 171      26.397   0.649  27.120  1.00157.74           N
ATOM   1357  NH2 ARG B 171      24.465  -0.453  27.924  1.00157.74           N
ATOM   1358  C   ARG B 171      24.174   6.656  24.341  1.00157.74           C
ATOM   1359  O   ARG B 171      24.218   7.089  23.190  1.00157.74           O
ATOM   1360  N   VAL B 172      24.318   7.451  25.432  1.00 49.95           N
ATOM   1361  CA  VAL B 172      24.681   8.840  25.366  1.00 49.95           C
ATOM   1362  CB  VAL B 172      23.860   9.736  26.251  1.00 49.95           C
ATOM   1363  CG1 VAL B 172      24.443  11.160  26.183  1.00 49.95           C
ATOM   1364  CG2 VAL B 172      22.390   9.643  25.803  1.00 49.95           C
ATOM   1365  C   VAL B 172      26.090   8.886  25.866  1.00 49.95           C
ATOM   1366  O   VAL B 172      26.366   8.510  27.004  1.00 49.95           O
ATOM   1367  N   MET B 173      27.011   9.360  25.010  1.00122.44           N
ATOM   1368  CA  MET B 173      28.417   9.369  25.292  1.00122.44           C
ATOM   1369  CB  MET B 173      29.221   9.511  23.993  1.00122.44           C
ATOM   1370  CG  MET B 173      28.651   8.690  22.825  1.00122.44           C
ATOM   1371  SD  MET B 173      28.715   6.877  22.975  1.00122.44           S
ATOM   1372  CE  MET B 173      27.905   6.600  21.369  1.00122.44           C
ATOM   1373  C   MET B 173      28.698  10.598  26.116  1.00122.44           C
ATOM   1374  O   MET B 173      27.861  11.499  26.171  1.00122.44           O
ATOM   1375  N   SER B 174      29.895  10.701  26.752  1.00118.71           N
ATOM   1376  CA  SER B 174      30.148  11.868  27.576  1.00118.71           C
ATOM   1377  CB  SER B 174      30.670  11.560  28.988  1.00118.71           C
ATOM   1378  OG  SER B 174      32.066  11.296  28.963  1.00118.71           O
ATOM   1379  C   SER B 174      31.154  12.817  26.969  1.00118.71           C
ATOM   1380  O   SER B 174      32.297  12.463  26.680  1.00118.71           O
ATOM   1381  N   PRO B 175      30.702  14.012  26.656  1.00 86.92           N
ATOM   1382  CA  PRO B 175      31.552  15.030  26.083  1.00 86.92           C
ATOM   1383  CD  PRO B 175      29.293  14.256  26.382  1.00 86.92           C
ATOM   1384  CB  PRO B 175      30.613  16.142  25.614  1.00 86.92           C
ATOM   1385  CG  PRO B 175      29.267  15.431  25.392  1.00 86.92           C
ATOM   1386  C   PRO B 175      32.548  15.531  27.085  1.00 86.92           C
ATOM   1387  O   PRO B 175      33.619  16.001  26.700  1.00 86.92           O
ATOM   1388  N   GLN B 176      32.195  15.461  28.380  1.00 63.16           N
ATOM   1389  CA  GLN B 176      33.012  16.009  29.426  1.00 63.16           C
ATOM   1390  CB  GLN B 176      32.322  15.999  30.800  1.00 63.16           C
ATOM   1391  CG  GLN B 176      33.173  16.647  31.895  1.00 63.16           C
ATOM   1392  CD  GLN B 176      33.374  18.113  31.532  1.00 63.16           C
ATOM   1393  OE1 GLN B 176      32.453  18.784  31.068  1.00 63.16           O
ATOM   1394  NE2 GLN B 176      34.618  18.624  31.737  1.00 63.16           N
ATOM   1395  C   GLN B 176      34.296  15.252  29.557  1.00 63.16           C
ATOM   1396  O   GLN B 176      35.351  15.844  29.780  1.00 63.16           O
ATOM   1397  N   ASP B 177      34.251  13.915  29.423  1.00 88.29           N
ATOM   1398  CA  ASP B 177      35.456  13.165  29.618  1.00 88.29           C
ATOM   1399  CB  ASP B 177      35.248  11.649  29.463  1.00 88.29           C
ATOM   1400  CG  ASP B 177      36.497  10.937  29.967  1.00 88.29           C
ATOM   1401  OD1 ASP B 177      37.608  11.243  29.456  1.00 88.29           O
ATOM   1402  OD2 ASP B 177      36.354  10.068  30.867  1.00 88.29           O
ATOM   1403  C   ASP B 177      36.439  13.621  28.585  1.00 88.29           C
ATOM   1404  O   ASP B 177      37.628  13.767  28.867  1.00 88.29           O
ATOM   1405  N   VAL B 178      35.964  13.861  27.349  1.00117.74           N
ATOM   1406  CA  VAL B 178      36.870  14.288  26.326  1.00117.74           C
ATOM   1407  CB  VAL B 178      36.241  14.309  24.951  1.00117.74           C
ATOM   1408  CG1 VAL B 178      35.509  15.633  24.698  1.00117.74           C
ATOM   1409  CG2 VAL B 178      37.317  13.962  23.918  1.00117.74           C
ATOM   1410  C   VAL B 178      37.409  15.641  26.691  1.00117.74           C
ATOM   1411  O   VAL B 178      38.612  15.881  26.593  1.00117.74           O
ATOM   1412  N   VAL B 179      36.540  16.563  27.159  1.00141.54           N
ATOM   1413  CA  VAL B 179      37.030  17.876  27.496  1.00141.54           C
ATOM   1414  CB  VAL B 179      35.970  18.915  27.799  1.00141.54           C
ATOM   1415  CG1 VAL B 179      35.219  19.248  26.505  1.00141.54           C
ATOM   1416  CG2 VAL B 179      35.034  18.420  28.905  1.00141.54           C
ATOM   1417  C   VAL B 179      38.006  17.816  28.637  1.00141.54           C
ATOM   1418  O   VAL B 179      38.992  18.549  28.635  1.00141.54           O
ATOM   1419  N   SER B 180      37.742  16.993  29.673  1.00130.22           N
ATOM   1420  CA  SER B 180      38.634  16.944  30.808  1.00130.22           C
ATOM   1421  CB  SER B 180      37.936  16.423  32.080  1.00130.22           C
ATOM   1422  OG  SER B 180      37.400  15.128  31.858  1.00130.22           O
ATOM   1423  C   SER B 180      39.895  16.133  30.590  1.00130.22           C
ATOM   1424  O   SER B 180      40.979  16.570  30.975  1.00130.22           O
ATOM   1425  N   CYS B 181      39.756  14.880  30.097  1.00119.84           N
ATOM   1426  CA  CYS B 181      40.824  13.925  29.889  1.00119.84           C
ATOM   1427  CB  CYS B 181      40.333  12.467  29.939  1.00119.84           C
ATOM   1428  SG  CYS B 181      40.312  11.694  31.587  1.00119.84           S
ATOM   1429  C   CYS B 181      41.653  14.011  28.626  1.00119.84           C
ATOM   1430  O   CYS B 181      42.857  13.760  28.663  1.00119.84           O
ATOM   1431  N   SER B 182      41.034  14.328  27.470  1.00 87.67           N
ATOM   1432  CA  SER B 182      41.693  14.123  26.204  1.00 87.67           C
ATOM   1433  CB  SER B 182      40.695  14.121  25.028  1.00 87.67           C
ATOM   1434  OG  SER B 182      41.365  13.873  23.802  1.00 87.67           O
ATOM   1435  C   SER B 182      42.796  15.097  25.898  1.00 87.67           C
ATOM   1436  O   SER B 182      42.607  16.310  25.858  1.00 87.67           O
ATOM   1437  N   GLU B 183      44.005  14.535  25.666  1.00143.49           N
ATOM   1438  CA  GLU B 183      45.197  15.257  25.309  1.00143.49           C
ATOM   1439  CB  GLU B 183      46.500  14.513  25.632  1.00143.49           C
ATOM   1440  CG  GLU B 183      47.682  15.475  25.603  1.00143.49           C
ATOM   1441  CD  GLU B 183      48.833  14.859  26.377  1.00143.49           C
ATOM   1442  OE1 GLU B 183      48.568  14.201  27.420  1.00143.49           O
ATOM   1443  OE2 GLU B 183      49.998  15.054  25.940  1.00143.49           O
ATOM   1444  C   GLU B 183      45.182  15.625  23.849  1.00143.49           C
ATOM   1445  O   GLU B 183      45.999  16.427  23.394  1.00143.49           O
ATOM   1446  N   TYR B 184      44.320  14.941  23.070  1.00185.14           N
ATOM   1447  CA  TYR B 184      44.118  15.125  21.660  1.00185.14           C
ATOM   1448  CB  TYR B 184      43.323  14.007  20.964  1.00185.14           C
ATOM   1449  CG  TYR B 184      44.126  12.750  21.012  1.00185.14           C
ATOM   1450  CD1 TYR B 184      45.451  12.737  20.640  1.00185.14           C
ATOM   1451  CD2 TYR B 184      43.526  11.569  21.380  1.00185.14           C
ATOM   1452  CE1 TYR B 184      46.170  11.566  20.677  1.00185.14           C
ATOM   1453  CE2 TYR B 184      44.239  10.395  21.414  1.00185.14           C
ATOM   1454  CZ  TYR B 184      45.566  10.395  21.062  1.00185.14           C
ATOM   1455  OH  TYR B 184      46.299   9.192  21.099  1.00185.14           O
ATOM   1456  C   TYR B 184      43.429  16.436  21.391  1.00185.14           C
ATOM   1457  O   TYR B 184      43.297  16.831  20.234  1.00185.14           O
ATOM   1458  N   ALA B 185      42.811  17.048  22.423  1.00 79.26           N
ATOM   1459  CA  ALA B 185      42.102  18.293  22.276  1.00 79.26           C
ATOM   1460  CB  ALA B 185      40.569  18.125  22.267  1.00 79.26           C
ATOM   1461  C   ALA B 185      42.428  19.220  23.424  1.00 79.26           C
ATOM   1462  O   ALA B 185      43.123  18.874  24.378  1.00 79.26           O
ATOM   1463  N   GLN B 186      41.974  20.477  23.259  1.00207.36           N
ATOM   1464  CA  GLN B 186      42.079  21.670  24.056  1.00207.36           C
ATOM   1465  CB  GLN B 186      42.012  22.927  23.173  1.00207.36           C
ATOM   1466  CG  GLN B 186      43.340  23.251  22.463  1.00207.36           C
ATOM   1467  CD  GLN B 186      44.046  21.985  21.973  1.00207.36           C
ATOM   1468  OE1 GLN B 186      45.017  21.537  22.578  1.00207.36           O
ATOM   1469  NE2 GLN B 186      43.571  21.402  20.840  1.00207.36           N
ATOM   1470  C   GLN B 186      41.140  21.803  25.231  1.00207.36           C
ATOM   1471  O   GLN B 186      41.226  22.805  25.937  1.00207.36           O
ATOM   1472  N   GLY B 187      40.126  20.935  25.417  1.00 49.95           N
ATOM   1473  CA  GLY B 187      39.245  21.158  26.538  1.00 49.95           C
ATOM   1474  C   GLY B 187      38.217  22.151  26.088  1.00 49.95           C
ATOM   1475  O   GLY B 187      37.636  22.001  25.016  1.00 49.95           O
ATOM   1476  N   CYS B 188      37.932  23.168  26.919  1.00 81.42           N
ATOM   1477  CA  CYS B 188      36.985  24.209  26.620  1.00 81.42           C
ATOM   1478  CB  CYS B 188      36.587  25.038  27.845  1.00 81.42           C
ATOM   1479  SG  CYS B 188      35.440  24.077  28.866  1.00 81.42           S
ATOM   1480  C   CYS B 188      37.531  25.108  25.554  1.00 81.42           C
ATOM   1481  O   CYS B 188      36.812  25.940  25.000  1.00 81.42           O
ATOM   1482  N   ALA B 189      38.854  25.018  25.338  1.00 78.82           N
ATOM   1483  CA  ALA B 189      39.647  25.732  24.375  1.00 78.82           C
ATOM   1484  CB  ALA B 189      41.155  25.495  24.571  1.00 78.82           C
ATOM   1485  C   ALA B 189      39.300  25.348  22.956  1.00 78.82           C
ATOM   1486  O   ALA B 189      39.614  26.096  22.030  1.00 78.82           O
ATOM   1487  N   GLY B 190      38.780  24.123  22.715  1.00 47.05           N
ATOM   1488  CA  GLY B 190      38.432  23.726  21.369  1.00 47.05           C
ATOM   1489  C   GLY B 190      39.079  22.402  21.060  1.00 47.05           C
ATOM   1490  O   GLY B 190      39.790  21.844  21.894  1.00 47.05           O
ATOM   1491  N   GLY B 191      38.841  21.869  19.835  1.00 45.82           N
ATOM   1492  CA  GLY B 191      39.408  20.612  19.406  1.00 45.82           C
ATOM   1493  C   GLY B 191      38.866  20.273  18.039  1.00 45.82           C
ATOM   1494  O   GLY B 191      38.162  21.080  17.432  1.00 45.82           O
ATOM   1495  N   PHE B 192      39.201  19.066  17.508  1.00163.86           N
ATOM   1496  CA  PHE B 192      38.667  18.686  16.216  1.00163.86           C
ATOM   1497  CB  PHE B 192      39.655  18.613  15.038  1.00163.86           C
ATOM   1498  CG  PHE B 192      40.365  19.906  14.899  1.00163.86           C
ATOM   1499  CD1 PHE B 192      39.704  21.108  14.745  1.00163.86           C
ATOM   1500  CD2 PHE B 192      41.732  19.873  14.885  1.00163.86           C
ATOM   1501  CE1 PHE B 192      40.403  22.282  14.606  1.00163.86           C
ATOM   1502  CE2 PHE B 192      42.423  21.038  14.745  1.00163.86           C
ATOM   1503  CZ  PHE B 192      41.772  22.239  14.614  1.00163.86           C
ATOM   1504  C   PHE B 192      38.108  17.292  16.277  1.00163.86           C
ATOM   1505  O   PHE B 192      38.702  16.391  16.866  1.00163.86           O
ATOM   1506  N   PRO B 193      36.996  17.086  15.610  1.00 84.73           N
ATOM   1507  CA  PRO B 193      36.349  15.796  15.595  1.00 84.73           C
ATOM   1508  CD  PRO B 193      36.035  18.165  15.431  1.00 84.73           C
ATOM   1509  CB  PRO B 193      35.006  16.020  14.901  1.00 84.73           C
ATOM   1510  CG  PRO B 193      34.667  17.480  15.266  1.00 84.73           C
ATOM   1511  C   PRO B 193      37.192  14.690  15.047  1.00 84.73           C
ATOM   1512  O   PRO B 193      37.024  13.545  15.468  1.00 84.73           O
ATOM   1513  N   TYR B 194      38.121  14.999  14.131  1.00149.63           N
ATOM   1514  CA  TYR B 194      38.936  13.975  13.548  1.00149.63           C
ATOM   1515  CB  TYR B 194      39.903  14.594  12.539  1.00149.63           C
ATOM   1516  CG  TYR B 194      40.725  13.512  11.956  1.00149.63           C
ATOM   1517  CD1 TYR B 194      40.126  12.368  11.484  1.00149.63           C
ATOM   1518  CD2 TYR B 194      42.083  13.674  11.821  1.00149.63           C
ATOM   1519  CE1 TYR B 194      40.888  11.379  10.917  1.00149.63           C
ATOM   1520  CE2 TYR B 194      42.845  12.686  11.255  1.00149.63           C
ATOM   1521  CZ  TYR B 194      42.243  11.537  10.806  1.00149.63           C
ATOM   1522  OH  TYR B 194      43.004  10.508  10.217  1.00149.63           O
ATOM   1523  C   TYR B 194      39.708  13.333  14.661  1.00149.63           C
ATOM   1524  O   TYR B 194      39.816  12.111  14.718  1.00149.63           O
ATOM   1525  N   LEU B 195      40.285  14.149  15.567  1.00123.73           N
ATOM   1526  CA  LEU B 195      41.015  13.655  16.703  1.00123.73           C
ATOM   1527  CB  LEU B 195      41.907  14.692  17.421  1.00123.73           C
ATOM   1528  CG  LEU B 195      43.344  14.821  16.878  1.00123.73           C
ATOM   1529  CD1 LEU B 195      44.113  15.900  17.654  1.00123.73           C
ATOM   1530  CD2 LEU B 195      44.093  13.476  16.945  1.00123.73           C
ATOM   1531  C   LEU B 195      40.141  13.045  17.772  1.00123.73           C
ATOM   1532  O   LEU B 195      40.635  12.209  18.521  1.00123.73           O
ATOM   1533  N   ILE B 196      38.918  13.570  18.029  1.00164.69           N
ATOM   1534  CA  ILE B 196      38.047  12.981  19.032  1.00164.69           C
ATOM   1535  CB  ILE B 196      37.149  13.985  19.737  1.00164.69           C
ATOM   1536  CG1 ILE B 196      37.961  14.870  20.698  1.00164.69           C
ATOM   1537  CG2 ILE B 196      36.040  13.215  20.481  1.00164.69           C
ATOM   1538  CD1 ILE B 196      39.055  15.687  20.032  1.00164.69           C
ATOM   1539  C   ILE B 196      37.181  11.843  18.572  1.00164.69           C
ATOM   1540  O   ILE B 196      37.245  10.734  19.104  1.00164.69           O
ATOM   1541  N   ALA B 197      36.342  12.079  17.546  1.00 66.15           N
ATOM   1542  CA  ALA B 197      35.455  11.037  17.125  1.00 66.15           C
ATOM   1543  CB  ALA B 197      34.502  11.465  15.993  1.00 66.15           C
ATOM   1544  C   ALA B 197      36.310   9.929  16.608  1.00 66.15           C
ATOM   1545  O   ALA B 197      35.965   8.758  16.766  1.00 66.15           O
ATOM   1546  N   GLY B 198      37.360  10.280  15.833  1.00 89.04           N
ATOM   1547  CA  GLY B 198      38.239   9.262  15.318  1.00 89.04           C
ATOM   1548  C   GLY B 198      39.363   8.754  16.200  1.00 89.04           C
ATOM   1549  O   GLY B 198      39.300   7.652  16.739  1.00 89.04           O
ATOM   1550  N   LYS B 199      40.402   9.600  16.424  1.00187.26           N
ATOM   1551  CA  LYS B 199      41.629   9.181  17.076  1.00187.26           C
ATOM   1552  CB  LYS B 199      42.674  10.313  17.159  1.00187.26           C
ATOM   1553  CG  LYS B 199      43.855  10.304  16.188  1.00187.26           C
ATOM   1554  CD  LYS B 199      44.942   9.293  16.561  1.00187.26           C
ATOM   1555  CE  LYS B 199      46.289   9.562  15.890  1.00187.26           C
ATOM   1556  NZ  LYS B 199      47.261   8.516  16.272  1.00187.26           N
ATOM   1557  C   LYS B 199      41.433   8.791  18.501  1.00187.26           C
ATOM   1558  O   LYS B 199      41.772   7.682  18.907  1.00187.26           O
ATOM   1559  N   TYR B 200      40.865   9.710  19.296  1.00 84.19           N
ATOM   1560  CA  TYR B 200      40.719   9.504  20.705  1.00 84.19           C
ATOM   1561  CB  TYR B 200      40.093  10.744  21.379  1.00 84.19           C
ATOM   1562  CG  TYR B 200      39.907  10.510  22.839  1.00 84.19           C
ATOM   1563  CD1 TYR B 200      40.984  10.500  23.700  1.00 84.19           C
ATOM   1564  CD2 TYR B 200      38.644  10.330  23.357  1.00 84.19           C
ATOM   1565  CE1 TYR B 200      40.804  10.286  25.050  1.00 84.19           C
ATOM   1566  CE2 TYR B 200      38.458  10.118  24.704  1.00 84.19           C
ATOM   1567  CZ  TYR B 200      39.537  10.094  25.552  1.00 84.19           C
ATOM   1568  OH  TYR B 200      39.344   9.874  26.930  1.00 84.19           O
ATOM   1569  C   TYR B 200      39.827   8.327  20.924  1.00 84.19           C
ATOM   1570  O   TYR B 200      40.086   7.486  21.783  1.00 84.19           O
ATOM   1571  N   GLY B 201      38.749   8.227  20.134  1.00 31.95           N
ATOM   1572  CA  GLY B 201      37.836   7.138  20.312  1.00 31.95           C
ATOM   1573  C   GLY B 201      38.560   5.839  20.087  1.00 31.95           C
ATOM   1574  O   GLY B 201      38.329   4.860  20.794  1.00 31.95           O
ATOM   1575  N   GLU B 202      39.426   5.781  19.060  1.00 90.09           N
ATOM   1576  CA  GLU B 202      40.142   4.579  18.725  1.00 90.09           C
ATOM   1577  CB  GLU B 202      40.879   4.758  17.379  1.00 90.09           C
ATOM   1578  CG  GLU B 202      41.650   3.540  16.868  1.00 90.09           C
ATOM   1579  CD  GLU B 202      42.268   3.926  15.529  1.00 90.09           C
ATOM   1580  OE1 GLU B 202      41.555   3.830  14.493  1.00 90.09           O
ATOM   1581  OE2 GLU B 202      43.458   4.339  15.525  1.00 90.09           O
ATOM   1582  C   GLU B 202      41.166   4.235  19.779  1.00 90.09           C
ATOM   1583  O   GLU B 202      41.255   3.088  20.216  1.00 90.09           O
ATOM   1584  N   ASP B 203      42.002   5.217  20.180  1.00119.87           N
ATOM   1585  CA  ASP B 203      43.076   4.964  21.104  1.00119.87           C
ATOM   1586  CB  ASP B 203      44.090   6.126  21.146  1.00119.87           C
ATOM   1587  CG  ASP B 203      44.737   6.269  19.771  1.00119.87           C
ATOM   1588  OD1 ASP B 203      44.572   5.339  18.937  1.00119.87           O
ATOM   1589  OD2 ASP B 203      45.394   7.319  19.535  1.00119.87           O
ATOM   1590  C   ASP B 203      42.629   4.738  22.527  1.00119.87           C
ATOM   1591  O   ASP B 203      43.011   3.746  23.149  1.00119.87           O
ATOM   1592  N   PHE B 204      41.937   5.743  23.118  1.00189.83           N
ATOM   1593  CA  PHE B 204      41.442   5.705  24.475  1.00189.83           C
ATOM   1594  CB  PHE B 204      41.553   7.055  25.200  1.00189.83           C
ATOM   1595  CG  PHE B 204      43.013   7.240  25.434  1.00189.83           C
ATOM   1596  CD1 PHE B 204      43.607   6.677  26.538  1.00189.83           C
ATOM   1597  CD2 PHE B 204      43.792   7.947  24.547  1.00189.83           C
ATOM   1598  CE1 PHE B 204      44.956   6.827  26.762  1.00189.83           C
ATOM   1599  CE2 PHE B 204      45.141   8.109  24.769  1.00189.83           C
ATOM   1600  CZ  PHE B 204      45.724   7.548  25.881  1.00189.83           C
ATOM   1601  C   PHE B 204      40.053   5.174  24.677  1.00189.83           C
ATOM   1602  O   PHE B 204      39.787   4.484  25.660  1.00189.83           O
ATOM   1603  N   GLY B 205      39.108   5.527  23.783  1.00 41.52           N
ATOM   1604  CA  GLY B 205      37.738   5.104  23.952  1.00 41.52           C
ATOM   1605  C   GLY B 205      36.943   6.184  24.644  1.00 41.52           C
ATOM   1606  O   GLY B 205      37.501   7.092  25.260  1.00 41.52           O
ATOM   1607  N   LEU B 206      35.593   6.100  24.548  1.00115.62           N
ATOM   1608  CA  LEU B 206      34.711   7.058  25.167  1.00115.62           C
ATOM   1609  CB  LEU B 206      33.727   7.789  24.227  1.00115.62           C
ATOM   1610  CG  LEU B 206      34.350   8.865  23.317  1.00115.62           C
ATOM   1611  CD1 LEU B 206      35.094   9.925  24.146  1.00115.62           C
ATOM   1612  CD2 LEU B 206      35.186   8.262  22.184  1.00115.62           C
ATOM   1613  C   LEU B 206      33.859   6.372  26.189  1.00115.62           C
ATOM   1614  O   LEU B 206      33.576   5.180  26.085  1.00115.62           O
ATOM   1615  N   VAL B 207      33.422   7.136  27.214  1.00 61.47           N
ATOM   1616  CA  VAL B 207      32.597   6.604  28.262  1.00 61.47           C
ATOM   1617  CB  VAL B 207      33.127   6.882  29.639  1.00 61.47           C
ATOM   1618  CG1 VAL B 207      34.493   6.194  29.790  1.00 61.47           C
ATOM   1619  CG2 VAL B 207      33.170   8.405  29.849  1.00 61.47           C
ATOM   1620  C   VAL B 207      31.238   7.237  28.169  1.00 61.47           C
ATOM   1621  O   VAL B 207      31.022   8.201  27.440  1.00 61.47           O
ATOM   1622  N   GLU B 208      30.276   6.658  28.908  1.00136.77           N
ATOM   1623  CA  GLU B 208      28.903   7.080  28.971  1.00136.77           C
ATOM   1624  CB  GLU B 208      28.067   6.072  29.778  1.00136.77           C
ATOM   1625  CG  GLU B 208      26.668   6.547  30.163  1.00136.77           C
ATOM   1626  CD  GLU B 208      25.667   5.982  29.173  1.00136.77           C
ATOM   1627  OE1 GLU B 208      25.878   6.153  27.943  1.00136.77           O
ATOM   1628  OE2 GLU B 208      24.675   5.360  29.642  1.00136.77           O
ATOM   1629  C   GLU B 208      28.811   8.382  29.713  1.00136.77           C
ATOM   1630  O   GLU B 208      29.685   8.738  30.503  1.00136.77           O
ATOM   1631  N   GLU B 209      27.704   9.115  29.477  1.00 81.46           N
ATOM   1632  CA  GLU B 209      27.447  10.395  30.079  1.00 81.46           C
ATOM   1633  CB  GLU B 209      26.072  10.952  29.682  1.00 81.46           C
ATOM   1634  CG  GLU B 209      25.803  12.365  30.199  1.00 81.46           C
ATOM   1635  CD  GLU B 209      26.237  13.339  29.113  1.00 81.46           C
ATOM   1636  OE1 GLU B 209      25.437  13.549  28.161  1.00 81.46           O
ATOM   1637  OE2 GLU B 209      27.370  13.881  29.215  1.00 81.46           O
ATOM   1638  C   GLU B 209      27.401  10.230  31.568  1.00 81.46           C
ATOM   1639  O   GLU B 209      27.943  11.045  32.314  1.00 81.46           O
ATOM   1640  N   SER B 210      26.759   9.147  32.040  1.00 75.30           N
ATOM   1641  CA  SER B 210      26.575   8.950  33.450  1.00 75.30           C
ATOM   1642  CB  SER B 210      25.763   7.683  33.768  1.00 75.30           C
ATOM   1643  OG  SER B 210      24.449   7.806  33.244  1.00 75.30           O
ATOM   1644  C   SER B 210      27.904   8.813  34.120  1.00 75.30           C
ATOM   1645  O   SER B 210      28.064   9.193  35.279  1.00 75.30           O
ATOM   1646  N   CYS B 211      28.895   8.246  33.410  1.00100.89           N
ATOM   1647  CA  CYS B 211      30.192   8.037  33.985  1.00100.89           C
ATOM   1648  CB  CYS B 211      31.115   7.258  33.049  1.00100.89           C
ATOM   1649  SG  CYS B 211      30.566   5.542  32.994  1.00100.89           S
ATOM   1650  C   CYS B 211      30.850   9.337  34.302  1.00100.89           C
ATOM   1651  O   CYS B 211      31.476   9.472  35.355  1.00100.89           O
ATOM   1652  N   PHE B 212      30.756  10.318  33.383  1.00159.66           N
ATOM   1653  CA  PHE B 212      31.389  11.576  33.638  1.00159.66           C
ATOM   1654  CB  PHE B 212      32.642  11.717  32.749  1.00159.66           C
ATOM   1655  CG  PHE B 212      33.652  12.620  33.368  1.00159.66           C
ATOM   1656  CD1 PHE B 212      33.421  13.965  33.530  1.00159.66           C
ATOM   1657  CD2 PHE B 212      34.869  12.105  33.756  1.00159.66           C
ATOM   1658  CE1 PHE B 212      34.379  14.774  34.097  1.00159.66           C
ATOM   1659  CE2 PHE B 212      35.831  12.907  34.322  1.00159.66           C
ATOM   1660  CZ  PHE B 212      35.585  14.247  34.496  1.00159.66           C
ATOM   1661  C   PHE B 212      30.392  12.608  33.184  1.00159.66           C
ATOM   1662  O   PHE B 212      30.407  12.997  32.018  1.00159.66           O
ATOM   1663  N   PRO B 213      29.567  13.117  34.064  1.00 77.08           N
ATOM   1664  CA  PRO B 213      28.531  14.030  33.650  1.00 77.08           C
ATOM   1665  CD  PRO B 213      29.176  12.361  35.243  1.00 77.08           C
ATOM   1666  CB  PRO B 213      27.602  14.178  34.850  1.00 77.08           C
ATOM   1667  CG  PRO B 213      27.750  12.832  35.583  1.00 77.08           C
ATOM   1668  C   PRO B 213      29.075  15.317  33.126  1.00 77.08           C
ATOM   1669  O   PRO B 213      30.161  15.722  33.536  1.00 77.08           O
ATOM   1670  N   TYR B 214      28.320  15.973  32.221  1.00 84.62           N
ATOM   1671  CA  TYR B 214      28.767  17.167  31.561  1.00 84.62           C
ATOM   1672  CB  TYR B 214      27.895  17.514  30.339  1.00 84.62           C
ATOM   1673  CG  TYR B 214      28.515  18.650  29.602  1.00 84.62           C
ATOM   1674  CD1 TYR B 214      29.718  18.480  28.954  1.00 84.62           C
ATOM   1675  CD2 TYR B 214      27.884  19.870  29.526  1.00 84.62           C
ATOM   1676  CE1 TYR B 214      30.297  19.518  28.262  1.00 84.62           C
ATOM   1677  CE2 TYR B 214      28.458  20.911  28.834  1.00 84.62           C
ATOM   1678  CZ  TYR B 214      29.666  20.737  28.203  1.00 84.62           C
ATOM   1679  OH  TYR B 214      30.254  21.805  27.493  1.00 84.62           O
ATOM   1680  C   TYR B 214      28.766  18.302  32.538  1.00 84.62           C
ATOM   1681  O   TYR B 214      27.811  18.494  33.291  1.00 84.62           O
ATOM   1682  N   ASN B 215      29.878  19.071  32.558  1.00 98.12           N
ATOM   1683  CA  ASN B 215      30.019  20.168  33.474  1.00 98.12           C
ATOM   1684  CB  ASN B 215      31.239  20.033  34.401  1.00 98.12           C
ATOM   1685  CG  ASN B 215      30.877  19.077  35.530  1.00 98.12           C
ATOM   1686  OD1 ASN B 215      30.533  17.918  35.301  1.00 98.12           O
ATOM   1687  ND2 ASN B 215      30.952  19.580  36.792  1.00 98.12           N
ATOM   1688  C   ASN B 215      30.178  21.449  32.713  1.00 98.12           C
ATOM   1689  O   ASN B 215      29.727  22.499  33.170  1.00 98.12           O
ATOM   1690  N   GLY B 216      30.816  21.401  31.525  1.00 35.09           N
ATOM   1691  CA  GLY B 216      30.978  22.595  30.741  1.00 35.09           C
ATOM   1692  C   GLY B 216      32.178  23.354  31.215  1.00 35.09           C
ATOM   1693  O   GLY B 216      32.292  24.555  30.968  1.00 35.09           O
ATOM   1694  N   LYS B 217      33.104  22.676  31.922  1.00139.22           N
ATOM   1695  CA  LYS B 217      34.279  23.339  32.411  1.00139.22           C
ATOM   1696  CB  LYS B 217      34.210  23.691  33.906  1.00139.22           C
ATOM   1697  CG  LYS B 217      33.364  24.927  34.208  1.00139.22           C
ATOM   1698  CD  LYS B 217      33.962  26.209  33.626  1.00139.22           C
ATOM   1699  CE  LYS B 217      35.291  26.599  34.278  1.00139.22           C
ATOM   1700  NZ  LYS B 217      35.814  27.842  33.670  1.00139.22           N
ATOM   1701  C   LYS B 217      35.468  22.441  32.237  1.00139.22           C
ATOM   1702  O   LYS B 217      35.358  21.266  31.900  1.00139.22           O
ATOM   1703  N   ASP B 218      36.646  23.032  32.492  1.00109.97           N
ATOM   1704  CA  ASP B 218      37.982  22.506  32.433  1.00109.97           C
ATOM   1705  CB  ASP B 218      39.065  23.599  32.440  1.00109.97           C
ATOM   1706  CG  ASP B 218      39.020  24.293  31.085  1.00109.97           C
ATOM   1707  OD1 ASP B 218      38.253  23.819  30.202  1.00109.97           O
ATOM   1708  OD2 ASP B 218      39.751  25.305  30.912  1.00109.97           O
ATOM   1709  C   ASP B 218      38.229  21.596  33.601  1.00109.97           C
ATOM   1710  O   ASP B 218      39.380  21.381  33.980  1.00109.97           O
ATOM   1711  N   GLU B 219      37.155  21.158  34.286  1.00108.43           N
ATOM   1712  CA  GLU B 219      37.274  20.346  35.469  1.00108.43           C
ATOM   1713  CB  GLU B 219      35.942  19.724  35.922  1.00108.43           C
ATOM   1714  CG  GLU B 219      34.977  20.758  36.504  1.00108.43           C
ATOM   1715  CD  GLU B 219      35.585  21.272  37.803  1.00108.43           C
ATOM   1716  OE1 GLU B 219      35.927  20.424  38.670  1.00108.43           O
ATOM   1717  OE2 GLU B 219      35.724  22.517  37.942  1.00108.43           O
ATOM   1718  C   GLU B 219      38.268  19.239  35.275  1.00108.43           C
ATOM   1719  O   GLU B 219      38.524  18.761  34.172  1.00108.43           O
ATOM   1720  N   PRO B 220      38.872  18.871  36.378  1.00 96.27           N
ATOM   1721  CA  PRO B 220      39.888  17.854  36.432  1.00 96.27           C
ATOM   1722  CD  PRO B 220      38.346  19.199  37.693  1.00 96.27           C
ATOM   1723  CB  PRO B 220      40.278  17.753  37.905  1.00 96.27           C
ATOM   1724  CG  PRO B 220      38.998  18.181  38.644  1.00 96.27           C
ATOM   1725  C   PRO B 220      39.321  16.572  35.929  1.00 96.27           C
ATOM   1726  O   PRO B 220      38.103  16.400  35.973  1.00 96.27           O
ATOM   1727  N   CYS B 221      40.174  15.653  35.435  1.00 73.96           N
ATOM   1728  CA  CYS B 221      39.569  14.480  34.900  1.00 73.96           C
ATOM   1729  CB  CYS B 221      40.257  13.908  33.651  1.00 73.96           C
ATOM   1730  SG  CYS B 221      39.108  12.830  32.748  1.00 73.96           S
ATOM   1731  C   CYS B 221      39.503  13.434  35.958  1.00 73.96           C
ATOM   1732  O   CYS B 221      40.499  12.817  36.333  1.00 73.96           O
ATOM   1733  N   LYS B 222      38.285  13.244  36.492  1.00150.49           N
ATOM   1734  CA  LYS B 222      38.050  12.222  37.458  1.00150.49           C
ATOM   1735  CB  LYS B 222      38.074  12.731  38.909  1.00150.49           C
ATOM   1736  CG  LYS B 222      38.199  11.621  39.957  1.00150.49           C
ATOM   1737  CD  LYS B 222      37.022  10.647  39.979  1.00150.49           C
ATOM   1738  CE  LYS B 222      35.767  11.235  40.627  1.00150.49           C
ATOM   1739  NZ  LYS B 222      36.045  11.595  42.035  1.00150.49           N
ATOM   1740  C   LYS B 222      36.682  11.722  37.154  1.00150.49           C
ATOM   1741  O   LYS B 222      35.735  12.499  37.040  1.00150.49           O
ATOM   1742  N   GLU B 223      36.543  10.397  36.995  1.00 97.71           N
ATOM   1743  CA  GLU B 223      35.259   9.874  36.666  1.00 97.71           C
ATOM   1744  CB  GLU B 223      35.333   8.682  35.694  1.00 97.71           C
ATOM   1745  CG  GLU B 223      36.326   7.601  36.128  1.00 97.71           C
ATOM   1746  CD  GLU B 223      36.520   6.643  34.960  1.00 97.71           C
ATOM   1747  OE1 GLU B 223      35.942   6.913  33.873  1.00 97.71           O
ATOM   1748  OE2 GLU B 223      37.254   5.634  35.134  1.00 97.71           O
ATOM   1749  C   GLU B 223      34.591   9.491  37.928  1.00 97.71           C
ATOM   1750  O   GLU B 223      35.175   8.856  38.807  1.00 97.71           O
ATOM   1751  N   THR B 224      33.323   9.910  38.038  1.00 19.59           N
ATOM   1752  CA  THR B 224      32.568   9.627  39.208  1.00 19.59           C
ATOM   1753  CB  THR B 224      31.155  10.123  39.102  1.00 19.59           C
ATOM   1754  OG1 THR B 224      31.144  11.524  38.871  1.00 19.59           O
ATOM   1755  CG2 THR B 224      30.413   9.799  40.408  1.00 19.59           C
ATOM   1756  C   THR B 224      32.532   8.147  39.285  1.00 19.59           C
ATOM   1757  O   THR B 224      32.686   7.563  40.357  1.00 19.59           O
ATOM   1758  N   LYS B 225      32.347   7.496  38.123  1.00 96.06           N
ATOM   1759  CA  LYS B 225      32.267   6.072  38.159  1.00 96.06           C
ATOM   1760  CB  LYS B 225      31.313   5.459  37.120  1.00 96.06           C
ATOM   1761  CG  LYS B 225      29.843   5.680  37.486  1.00 96.06           C
ATOM   1762  CD  LYS B 225      28.852   5.270  36.396  1.00 96.06           C
ATOM   1763  CE  LYS B 225      27.391   5.397  36.834  1.00 96.06           C
ATOM   1764  NZ  LYS B 225      27.139   4.531  38.009  1.00 96.06           N
ATOM   1765  C   LYS B 225      33.609   5.435  38.021  1.00 96.06           C
ATOM   1766  O   LYS B 225      34.546   6.001  37.461  1.00 96.06           O
ATOM   1767  N   SER B 226      33.699   4.197  38.545  1.00 98.24           N
ATOM   1768  CA  SER B 226      34.884   3.394  38.533  1.00 98.24           C
ATOM   1769  CB  SER B 226      34.808   2.176  39.470  1.00 98.24           C
ATOM   1770  OG  SER B 226      34.734   2.605  40.822  1.00 98.24           O
ATOM   1771  C   SER B 226      35.034   2.893  37.140  1.00 98.24           C
ATOM   1772  O   SER B 226      34.824   3.647  36.194  1.00 98.24           O
ATOM   1773  N   LYS B 227      35.444   1.621  36.971  1.00129.47           N
ATOM   1774  CA  LYS B 227      35.639   1.117  35.643  1.00129.47           C
ATOM   1775  CB  LYS B 227      36.006  -0.377  35.579  1.00129.47           C
ATOM   1776  CG  LYS B 227      37.414  -0.708  36.076  1.00129.47           C
ATOM   1777  CD  LYS B 227      37.639  -2.209  36.279  1.00129.47           C
ATOM   1778  CE  LYS B 227      39.096  -2.589  36.548  1.00129.47           C
ATOM   1779  NZ  LYS B 227      39.892  -2.465  35.305  1.00129.47           N
ATOM   1780  C   LYS B 227      34.369   1.294  34.872  1.00129.47           C
ATOM   1781  O   LYS B 227      33.361   0.641  35.132  1.00129.47           O
ATOM   1782  N   CYS B 228      34.408   2.203  33.879  1.00 61.91           N
ATOM   1783  CA  CYS B 228      33.283   2.453  33.027  1.00 61.91           C
ATOM   1784  CB  CYS B 228      33.006   3.934  32.790  1.00 61.91           C
ATOM   1785  SG  CYS B 228      31.977   4.620  34.103  1.00 61.91           S
ATOM   1786  C   CYS B 228      33.586   1.852  31.696  1.00 61.91           C
ATOM   1787  O   CYS B 228      34.741   1.804  31.278  1.00 61.91           O
ATOM   1788  N   ARG B 229      32.537   1.374  30.999  1.00103.10           N
ATOM   1789  CA  ARG B 229      32.697   0.772  29.705  1.00103.10           C
ATOM   1790  CB  ARG B 229      31.390   0.166  29.162  1.00103.10           C
ATOM   1791  CG  ARG B 229      30.915  -1.054  29.952  1.00103.10           C
ATOM   1792  CD  ARG B 229      29.606  -1.659  29.441  1.00103.10           C
ATOM   1793  NE  ARG B 229      29.353  -2.885  30.249  1.00103.10           N
ATOM   1794  CZ  ARG B 229      28.086  -3.204  30.645  1.00103.10           C
ATOM   1795  NH1 ARG B 229      27.038  -2.398  30.308  1.00103.10           N
ATOM   1796  NH2 ARG B 229      27.872  -4.331  31.386  1.00103.10           N
ATOM   1797  C   ARG B 229      33.110   1.851  28.757  1.00103.10           C
ATOM   1798  O   ARG B 229      32.678   2.996  28.888  1.00103.10           O
ATOM   1799  N   ARG B 230      33.979   1.518  27.777  1.00116.44           N
ATOM   1800  CA  ARG B 230      34.421   2.523  26.849  1.00116.44           C
ATOM   1801  CB  ARG B 230      35.913   2.877  27.018  1.00116.44           C
ATOM   1802  CG  ARG B 230      36.217   3.441  28.414  1.00116.44           C
ATOM   1803  CD  ARG B 230      37.668   3.882  28.635  1.00116.44           C
ATOM   1804  NE  ARG B 230      37.713   5.372  28.563  1.00116.44           N
ATOM   1805  CZ  ARG B 230      37.982   6.111  29.682  1.00116.44           C
ATOM   1806  NH1 ARG B 230      38.205   5.493  30.879  1.00116.44           N
ATOM   1807  NH2 ARG B 230      38.040   7.472  29.600  1.00116.44           N
ATOM   1808  C   ARG B 230      34.187   2.038  25.447  1.00116.44           C
ATOM   1809  O   ARG B 230      34.496   0.896  25.106  1.00116.44           O
ATOM   1810  N   HIS B 231      33.614   2.919  24.597  1.00 80.75           N
ATOM   1811  CA  HIS B 231      33.322   2.594  23.227  1.00 80.75           C
ATOM   1812  ND1 HIS B 231      30.485   3.356  24.765  1.00 80.75           N
ATOM   1813  CG  HIS B 231      30.855   2.757  23.581  1.00 80.75           C
ATOM   1814  CB  HIS B 231      32.006   3.214  22.738  1.00 80.75           C
ATOM   1815  NE2 HIS B 231      29.100   1.644  24.459  1.00 80.75           N
ATOM   1816  CD2 HIS B 231      29.998   1.714  23.409  1.00 80.75           C
ATOM   1817  CE1 HIS B 231      29.432   2.651  25.247  1.00 80.75           C
ATOM   1818  C   HIS B 231      34.444   3.114  22.377  1.00 80.75           C
ATOM   1819  O   HIS B 231      34.939   4.218  22.598  1.00 80.75           O
ATOM   1820  N   SER B 232      34.872   2.324  21.366  1.00 81.28           N
ATOM   1821  CA  SER B 232      35.988   2.720  20.543  1.00 81.28           C
ATOM   1822  CB  SER B 232      37.181   1.747  20.626  1.00 81.28           C
ATOM   1823  OG  SER B 232      36.817   0.463  20.137  1.00 81.28           O
ATOM   1824  C   SER B 232      35.559   2.810  19.111  1.00 81.28           C
ATOM   1825  O   SER B 232      34.481   2.345  18.740  1.00 81.28           O
ATOM   1826  N   THR B 233      36.381   3.488  18.275  1.00 53.29           N
ATOM   1827  CA  THR B 233      36.060   3.653  16.883  1.00 53.29           C
ATOM   1828  CB  THR B 233      36.280   5.036  16.383  1.00 53.29           C
ATOM   1829  OG1 THR B 233      35.426   5.966  17.025  1.00 53.29           O
ATOM   1830  CG2 THR B 233      36.046   4.991  14.876  1.00 53.29           C
ATOM   1831  C   THR B 233      36.996   2.805  16.083  1.00 53.29           C
ATOM   1832  O   THR B 233      38.215   2.931  16.198  1.00 53.29           O
ATOM   1833  N   THR B 234      36.446   1.904  15.246  1.00117.33           N
ATOM   1834  CA  THR B 234      37.271   1.041  14.448  1.00117.33           C
ATOM   1835  CB  THR B 234      36.580  -0.175  13.902  1.00117.33           C
ATOM   1836  OG1 THR B 234      36.131  -0.977  14.983  1.00117.33           O
ATOM   1837  CG2 THR B 234      37.591  -0.989  13.068  1.00117.33           C
ATOM   1838  C   THR B 234      37.909   1.774  13.295  1.00117.33           C
ATOM   1839  O   THR B 234      38.971   1.365  12.818  1.00117.33           O
ATOM   1840  N   ASN B 235      37.257   2.835  12.774  1.00133.11           N
ATOM   1841  CA  ASN B 235      37.794   3.522  11.621  1.00133.11           C
ATOM   1842  CB  ASN B 235      37.205   2.936  10.315  1.00133.11           C
ATOM   1843  CG  ASN B 235      37.451   3.873   9.127  1.00133.11           C
ATOM   1844  OD1 ASN B 235      38.424   3.715   8.394  1.00133.11           O
ATOM   1845  ND2 ASN B 235      36.516   4.839   8.895  1.00133.11           N
ATOM   1846  C   ASN B 235      37.387   4.968  11.622  1.00133.11           C
ATOM   1847  O   ASN B 235      36.358   5.337  12.190  1.00133.11           O
ATOM   1848  N   TYR B 236      38.212   5.843  11.002  1.00204.84           N
ATOM   1849  CA  TYR B 236      37.872   7.231  10.843  1.00204.84           C
ATOM   1850  CB  TYR B 236      38.129   8.068  12.104  1.00204.84           C
ATOM   1851  CG  TYR B 236      39.550   7.868  12.490  1.00204.84           C
ATOM   1852  CD1 TYR B 236      40.560   8.577  11.897  1.00204.84           C
ATOM   1853  CD2 TYR B 236      39.883   6.931  13.433  1.00204.84           C
ATOM   1854  CE1 TYR B 236      41.869   8.407  12.260  1.00204.84           C
ATOM   1855  CE2 TYR B 236      41.187   6.746  13.812  1.00204.84           C
ATOM   1856  CZ  TYR B 236      42.176   7.486  13.218  1.00204.84           C
ATOM   1857  OH  TYR B 236      43.507   7.307  13.599  1.00204.84           O
ATOM   1858  C   TYR B 236      38.630   7.827   9.686  1.00204.84           C
ATOM   1859  O   TYR B 236      39.770   7.439   9.432  1.00204.84           O
ATOM   1860  N   TYR B 237      38.013   8.788   8.953  1.00199.56           N
ATOM   1861  CA  TYR B 237      38.671   9.418   7.834  1.00199.56           C
ATOM   1862  CB  TYR B 237      38.204   9.033   6.412  1.00199.56           C
ATOM   1863  CG  TYR B 237      37.470   7.749   6.210  1.00199.56           C
ATOM   1864  CD1 TYR B 237      36.279   7.494   6.861  1.00199.56           C
ATOM   1865  CD2 TYR B 237      37.920   6.848   5.277  1.00199.56           C
ATOM   1866  CE1 TYR B 237      35.585   6.328   6.624  1.00199.56           C
ATOM   1867  CE2 TYR B 237      37.232   5.683   5.038  1.00199.56           C
ATOM   1868  CZ  TYR B 237      36.062   5.417   5.712  1.00199.56           C
ATOM   1869  OH  TYR B 237      35.351   4.224   5.456  1.00199.56           O
ATOM   1870  C   TYR B 237      38.068  10.797   7.687  1.00199.56           C
ATOM   1871  O   TYR B 237      36.967  11.075   8.158  1.00199.56           O
ATOM   1872  N   TYR B 238      38.765  11.685   6.944  1.00111.81           N
ATOM   1873  CA  TYR B 238      38.140  12.900   6.490  1.00111.81           C
ATOM   1874  CB  TYR B 238      39.117  14.044   6.137  1.00111.81           C
ATOM   1875  CG  TYR B 238      39.549  14.787   7.357  1.00111.81           C
ATOM   1876  CD1 TYR B 238      38.691  15.707   7.913  1.00111.81           C
ATOM   1877  CD2 TYR B 238      40.789  14.604   7.931  1.00111.81           C
ATOM   1878  CE1 TYR B 238      39.043  16.428   9.027  1.00111.81           C
ATOM   1879  CE2 TYR B 238      41.150  15.326   9.051  1.00111.81           C
ATOM   1880  CZ  TYR B 238      40.276  16.239   9.598  1.00111.81           C
ATOM   1881  OH  TYR B 238      40.641  16.981  10.742  1.00111.81           O
ATOM   1882  C   TYR B 238      37.450  12.499   5.214  1.00111.81           C
ATOM   1883  O   TYR B 238      38.020  11.767   4.412  1.00111.81           O
ATOM   1884  N   VAL B 239      36.192  12.931   4.988  1.00123.74           N
ATOM   1885  CA  VAL B 239      35.536  12.549   3.770  1.00123.74           C
ATOM   1886  CB  VAL B 239      34.146  13.103   3.631  1.00123.74           C
ATOM   1887  CG1 VAL B 239      33.632  12.787   2.224  1.00123.74           C
ATOM   1888  CG2 VAL B 239      33.260  12.517   4.737  1.00123.74           C
ATOM   1889  C   VAL B 239      36.349  13.086   2.642  1.00123.74           C
ATOM   1890  O   VAL B 239      36.783  14.237   2.673  1.00123.74           O
ATOM   1891  N   GLY B 240      36.561  12.254   1.600  1.00 45.10           N
ATOM   1892  CA  GLY B 240      37.375  12.667   0.500  1.00 45.10           C
ATOM   1893  C   GLY B 240      38.717  12.008   0.662  1.00 45.10           C
ATOM   1894  O   GLY B 240      39.527  12.012  -0.261  1.00 45.10           O
ATOM   1895  N   GLY B 241      38.999  11.441   1.852  1.00 49.69           N
ATOM   1896  CA  GLY B 241      40.218  10.705   2.056  1.00 49.69           C
ATOM   1897  C   GLY B 241      41.226  11.471   2.869  1.00 49.69           C
ATOM   1898  O   GLY B 241      42.034  10.868   3.573  1.00 49.69           O
ATOM   1899  N   PHE B 242      41.232  12.812   2.784  1.00175.65           N
ATOM   1900  CA  PHE B 242      42.174  13.585   3.544  1.00175.65           C
ATOM   1901  CB  PHE B 242      43.571  13.631   2.894  1.00175.65           C
ATOM   1902  CG  PHE B 242      43.342  13.945   1.454  1.00175.65           C
ATOM   1903  CD1 PHE B 242      42.987  15.196   1.022  1.00175.65           C
ATOM   1904  CD2 PHE B 242      43.494  12.976   0.501  1.00175.65           C
ATOM   1905  CE1 PHE B 242      42.771  15.449  -0.309  1.00175.65           C
ATOM   1906  CE2 PHE B 242      43.281  13.237  -0.832  1.00175.65           C
ATOM   1907  CZ  PHE B 242      42.912  14.480  -1.258  1.00175.65           C
ATOM   1908  C   PHE B 242      41.638  14.976   3.619  1.00175.65           C
ATOM   1909  O   PHE B 242      40.641  15.303   2.978  1.00175.65           O
ATOM   1910  N   TYR B 243      42.298  15.847   4.396  1.00161.81           N
ATOM   1911  CA  TYR B 243      41.813  17.189   4.523  1.00161.81           C
ATOM   1912  CB  TYR B 243      42.619  17.956   5.588  1.00161.81           C
ATOM   1913  CG  TYR B 243      42.111  19.345   5.779  1.00161.81           C
ATOM   1914  CD1 TYR B 243      40.997  19.555   6.555  1.00161.81           C
ATOM   1915  CD2 TYR B 243      42.725  20.433   5.192  1.00161.81           C
ATOM   1916  CE1 TYR B 243      40.509  20.822   6.763  1.00161.81           C
ATOM   1917  CE2 TYR B 243      42.242  21.708   5.399  1.00161.81           C
ATOM   1918  CZ  TYR B 243      41.131  21.903   6.187  1.00161.81           C
ATOM   1919  OH  TYR B 243      40.635  23.207   6.400  1.00161.81           O
ATOM   1920  C   TYR B 243      42.015  17.868   3.202  1.00161.81           C
ATOM   1921  O   TYR B 243      43.143  17.963   2.709  1.00161.81           O
ATOM   1922  N   GLY B 244      40.913  18.399   2.627  1.00 62.49           N
ATOM   1923  CA  GLY B 244      40.958  19.119   1.386  1.00 62.49           C
ATOM   1924  C   GLY B 244      40.204  18.401   0.299  1.00 62.49           C
ATOM   1925  O   GLY B 244      39.926  18.981  -0.748  1.00 62.49           O
ATOM   1926  N   ALA B 245      39.934  17.103   0.498  1.00103.53           N
ATOM   1927  CA  ALA B 245      39.202  16.194  -0.341  1.00103.53           C
ATOM   1928  CB  ALA B 245      39.535  14.743  -0.017  1.00103.53           C
ATOM   1929  C   ALA B 245      37.702  16.354  -0.306  1.00103.53           C
ATOM   1930  O   ALA B 245      37.011  15.802  -1.155  1.00103.53           O
ATOM   1931  N   CYS B 246      37.128  16.982   0.733  1.00131.09           N
ATOM   1932  CA  CYS B 246      35.689  16.997   0.907  1.00131.09           C
ATOM   1933  CB  CYS B 246      35.191  17.630   2.215  1.00131.09           C
ATOM   1934  SG  CYS B 246      35.157  16.475   3.610  1.00131.09           S
ATOM   1935  C   CYS B 246      34.924  17.695  -0.172  1.00131.09           C
ATOM   1936  O   CYS B 246      35.405  18.625  -0.817  1.00131.09           O
ATOM   1937  N   ASN B 247      33.674  17.213  -0.388  1.00 95.02           N
ATOM   1938  CA  ASN B 247      32.773  17.822  -1.330  1.00 95.02           C
ATOM   1939  CB  ASN B 247      32.999  17.353  -2.768  1.00 95.02           C
ATOM   1940  CG  ASN B 247      32.607  15.898  -2.809  1.00 95.02           C
ATOM   1941  OD1 ASN B 247      32.630  15.182  -1.810  1.00 95.02           O
ATOM   1942  ND2 ASN B 247      32.229  15.442  -4.018  1.00 95.02           N
ATOM   1943  C   ASN B 247      31.371  17.435  -0.942  1.00 95.02           C
ATOM   1944  O   ASN B 247      31.176  16.558  -0.098  1.00 95.02           O
ATOM   1945  N   GLU B 248      30.354  18.066  -1.573  1.00140.05           N
ATOM   1946  CA  GLU B 248      28.996  17.777  -1.208  1.00140.05           C
ATOM   1947  CB  GLU B 248      27.969  18.835  -1.669  1.00140.05           C
ATOM   1948  CG  GLU B 248      27.423  18.721  -3.085  1.00140.05           C
ATOM   1949  CD  GLU B 248      26.033  18.146  -2.942  1.00140.05           C
ATOM   1950  OE1 GLU B 248      25.811  17.436  -1.926  1.00140.05           O
ATOM   1951  OE2 GLU B 248      25.169  18.418  -3.820  1.00140.05           O
ATOM   1952  C   GLU B 248      28.580  16.398  -1.639  1.00140.05           C
ATOM   1953  O   GLU B 248      27.859  15.720  -0.907  1.00140.05           O
ATOM   1954  N   TYR B 249      29.023  15.928  -2.826  1.00120.10           N
ATOM   1955  CA  TYR B 249      28.591  14.632  -3.282  1.00120.10           C
ATOM   1956  CB  TYR B 249      29.107  14.208  -4.664  1.00120.10           C
ATOM   1957  CG  TYR B 249      28.556  12.829  -4.836  1.00120.10           C
ATOM   1958  CD1 TYR B 249      27.249  12.642  -5.229  1.00120.10           C
ATOM   1959  CD2 TYR B 249      29.340  11.721  -4.595  1.00120.10           C
ATOM   1960  CE1 TYR B 249      26.731  11.376  -5.376  1.00120.10           C
ATOM   1961  CE2 TYR B 249      28.828  10.455  -4.737  1.00120.10           C
ATOM   1962  CZ  TYR B 249      27.525  10.281  -5.134  1.00120.10           C
ATOM   1963  OH  TYR B 249      27.003   8.978  -5.282  1.00120.10           O
ATOM   1964  C   TYR B 249      29.048  13.572  -2.328  1.00120.10           C
ATOM   1965  O   TYR B 249      28.260  12.710  -1.944  1.00120.10           O
ATOM   1966  N   LEU B 250      30.333  13.598  -1.921  1.00104.02           N
ATOM   1967  CA  LEU B 250      30.836  12.604  -1.012  1.00104.02           C
ATOM   1968  CB  LEU B 250      32.346  12.697  -0.726  1.00104.02           C
ATOM   1969  CG  LEU B 250      33.260  12.145  -1.840  1.00104.02           C
ATOM   1970  CD1 LEU B 250      33.171  10.610  -1.918  1.00104.02           C
ATOM   1971  CD2 LEU B 250      32.988  12.812  -3.194  1.00104.02           C
ATOM   1972  C   LEU B 250      30.136  12.736   0.305  1.00104.02           C
ATOM   1973  O   LEU B 250      29.920  11.753   1.010  1.00104.02           O
ATOM   1974  N   MET B 251      29.786  13.966   0.704  1.00 94.90           N
ATOM   1975  CA  MET B 251      29.137  14.110   1.977  1.00 94.90           C
ATOM   1976  CB  MET B 251      28.752  15.563   2.296  1.00 94.90           C
ATOM   1977  CG  MET B 251      29.895  16.468   2.750  1.00 94.90           C
ATOM   1978  SD  MET B 251      29.378  18.208   2.876  1.00 94.90           S
ATOM   1979  CE  MET B 251      30.442  18.646   4.275  1.00 94.90           C
ATOM   1980  C   MET B 251      27.845  13.347   1.976  1.00 94.90           C
ATOM   1981  O   MET B 251      27.536  12.628   2.924  1.00 94.90           O
ATOM   1982  N   MET B 252      27.055  13.475   0.898  1.00 64.34           N
ATOM   1983  CA  MET B 252      25.765  12.845   0.839  1.00 64.34           C
ATOM   1984  CB  MET B 252      25.039  13.163  -0.477  1.00 64.34           C
ATOM   1985  CG  MET B 252      24.795  14.650  -0.719  1.00 64.34           C
ATOM   1986  SD  MET B 252      24.314  15.054  -2.425  1.00 64.34           S
ATOM   1987  CE  MET B 252      22.688  14.260  -2.355  1.00 64.34           C
ATOM   1988  C   MET B 252      25.925  11.357   0.849  1.00 64.34           C
ATOM   1989  O   MET B 252      25.128  10.647   1.460  1.00 64.34           O
ATOM   1990  N   ARG B 253      26.938  10.836   0.129  1.00133.60           N
ATOM   1991  CA  ARG B 253      27.103   9.411   0.076  1.00133.60           C
ATOM   1992  CB  ARG B 253      28.231   8.945  -0.864  1.00133.60           C
ATOM   1993  CG  ARG B 253      29.609   9.494  -0.497  1.00133.60           C
ATOM   1994  CD  ARG B 253      30.765   8.834  -1.248  1.00133.60           C
ATOM   1995  NE  ARG B 253      30.968   7.488  -0.644  1.00133.60           N
ATOM   1996  CZ  ARG B 253      31.551   6.495  -1.375  1.00133.60           C
ATOM   1997  NH1 ARG B 253      31.908   6.725  -2.672  1.00133.60           N
ATOM   1998  NH2 ARG B 253      31.775   5.273  -0.809  1.00133.60           N
ATOM   1999  C   ARG B 253      27.417   8.912   1.452  1.00133.60           C
ATOM   2000  O   ARG B 253      26.839   7.923   1.901  1.00133.60           O
ATOM   2001  N   GLU B 254      28.325   9.597   2.176  1.00110.69           N
ATOM   2002  CA  GLU B 254      28.670   9.144   3.496  1.00110.69           C
ATOM   2003  CB  GLU B 254      29.716  10.013   4.217  1.00110.69           C
ATOM   2004  CG  GLU B 254      31.165   9.631   3.936  1.00110.69           C
ATOM   2005  CD  GLU B 254      31.487   8.423   4.808  1.00110.69           C
ATOM   2006  OE1 GLU B 254      31.036   8.395   5.985  1.00110.69           O
ATOM   2007  OE2 GLU B 254      32.190   7.507   4.304  1.00110.69           O
ATOM   2008  C   GLU B 254      27.467   9.176   4.377  1.00110.69           C
ATOM   2009  O   GLU B 254      27.211   8.237   5.130  1.00110.69           O
ATOM   2010  N   LEU B 255      26.685  10.261   4.290  1.00 62.65           N
ATOM   2011  CA  LEU B 255      25.588  10.438   5.196  1.00 62.65           C
ATOM   2012  CB  LEU B 255      24.857  11.768   4.932  1.00 62.65           C
ATOM   2013  CG  LEU B 255      23.680  12.061   5.881  1.00 62.65           C
ATOM   2014  CD1 LEU B 255      24.162  12.207   7.336  1.00 62.65           C
ATOM   2015  CD2 LEU B 255      22.877  13.280   5.405  1.00 62.65           C
ATOM   2016  C   LEU B 255      24.594   9.320   5.072  1.00 62.65           C
ATOM   2017  O   LEU B 255      24.262   8.667   6.061  1.00 62.65           O
ATOM   2018  N   VAL B 256      24.100   9.045   3.852  1.00115.83           N
ATOM   2019  CA  VAL B 256      23.095   8.035   3.696  1.00115.83           C
ATOM   2020  CB  VAL B 256      22.407   8.114   2.361  1.00115.83           C
ATOM   2021  CG1 VAL B 256      23.459   8.177   1.245  1.00115.83           C
ATOM   2022  CG2 VAL B 256      21.436   6.924   2.245  1.00115.83           C
ATOM   2023  C   VAL B 256      23.638   6.656   3.925  1.00115.83           C
ATOM   2024  O   VAL B 256      22.971   5.821   4.535  1.00115.83           O
ATOM   2025  N   LYS B 257      24.836   6.339   3.398  1.00 94.95           N
ATOM   2026  CA  LYS B 257      25.309   5.004   3.622  1.00 94.95           C
ATOM   2027  CB  LYS B 257      26.495   4.610   2.723  1.00 94.95           C
ATOM   2028  CG  LYS B 257      26.076   4.362   1.272  1.00 94.95           C
ATOM   2029  CD  LYS B 257      27.241   4.141   0.307  1.00 94.95           C
ATOM   2030  CE  LYS B 257      27.864   5.433  -0.222  1.00 94.95           C
ATOM   2031  NZ  LYS B 257      28.965   5.106  -1.157  1.00 94.95           N
ATOM   2032  C   LYS B 257      25.714   4.789   5.055  1.00 94.95           C
ATOM   2033  O   LYS B 257      25.253   3.840   5.683  1.00 94.95           O
ATOM   2034  N   ASN B 258      26.624   5.645   5.575  1.00103.79           N
ATOM   2035  CA  ASN B 258      27.216   5.553   6.892  1.00103.79           C
ATOM   2036  CB  ASN B 258      28.650   6.113   6.909  1.00103.79           C
ATOM   2037  CG  ASN B 258      29.558   5.107   6.211  1.00103.79           C
ATOM   2038  OD1 ASN B 258      29.954   5.295   5.061  1.00103.79           O
ATOM   2039  ND2 ASN B 258      29.897   4.003   6.929  1.00103.79           N
ATOM   2040  C   ASN B 258      26.470   6.155   8.066  1.00103.79           C
ATOM   2041  O   ASN B 258      26.510   5.591   9.158  1.00103.79           O
ATOM   2042  N   GLY B 259      25.830   7.339   7.934  1.00 54.78           N
ATOM   2043  CA  GLY B 259      25.191   7.927   9.091  1.00 54.78           C
ATOM   2044  C   GLY B 259      25.616   9.370   9.223  1.00 54.78           C
ATOM   2045  O   GLY B 259      26.375   9.875   8.396  1.00 54.78           O
ATOM   2046  N   PRO B 260      25.168  10.040  10.272  1.00 84.93           N
ATOM   2047  CA  PRO B 260      25.489  11.429  10.481  1.00 84.93           C
ATOM   2048  CD  PRO B 260      23.955   9.649  10.974  1.00 84.93           C
ATOM   2049  CB  PRO B 260      24.653  11.877  11.679  1.00 84.93           C
ATOM   2050  CG  PRO B 260      23.427  10.942  11.631  1.00 84.93           C
ATOM   2051  C   PRO B 260      26.962  11.562  10.674  1.00 84.93           C
ATOM   2052  O   PRO B 260      27.588  10.633  11.174  1.00 84.93           O
ATOM   2053  N   ILE B 261      27.517  12.719  10.278  1.00131.78           N
ATOM   2054  CA  ILE B 261      28.926  12.966  10.208  1.00131.78           C
ATOM   2055  CB  ILE B 261      29.263  13.042   8.740  1.00131.78           C
ATOM   2056  CG1 ILE B 261      30.734  13.320   8.449  1.00131.78           C
ATOM   2057  CG2 ILE B 261      28.312  14.077   8.119  1.00131.78           C
ATOM   2058  CD1 ILE B 261      31.113  13.142   6.980  1.00131.78           C
ATOM   2059  C   ILE B 261      29.194  14.316  10.802  1.00131.78           C
ATOM   2060  O   ILE B 261      28.351  15.208  10.729  1.00131.78           O
ATOM   2061  N   SER B 262      30.380  14.489  11.425  1.00 80.99           N
ATOM   2062  CA  SER B 262      30.740  15.764  11.986  1.00 80.99           C
ATOM   2063  CB  SER B 262      31.884  15.672  13.011  1.00 80.99           C
ATOM   2064  OG  SER B 262      32.188  16.962  13.523  1.00 80.99           O
ATOM   2065  C   SER B 262      31.190  16.682  10.880  1.00 80.99           C
ATOM   2066  O   SER B 262      31.879  16.268   9.948  1.00 80.99           O
ATOM   2067  N   ILE B 263      30.804  17.976  10.970  1.00128.12           N
ATOM   2068  CA  ILE B 263      31.172  18.962   9.983  1.00128.12           C
ATOM   2069  CB  ILE B 263      30.047  19.258   9.030  1.00128.12           C
ATOM   2070  CG1 ILE B 263      29.646  17.972   8.292  1.00128.12           C
ATOM   2071  CG2 ILE B 263      30.462  20.389   8.077  1.00128.12           C
ATOM   2072  CD1 ILE B 263      28.335  18.106   7.520  1.00128.12           C
ATOM   2073  C   ILE B 263      31.504  20.220  10.734  1.00128.12           C
ATOM   2074  O   ILE B 263      31.141  20.354  11.902  1.00128.12           O
ATOM   2075  N   SER B 264      32.257  21.153  10.109  1.00 47.66           N
ATOM   2076  CA  SER B 264      32.546  22.408  10.749  1.00 47.66           C
ATOM   2077  CB  SER B 264      34.003  22.549  11.213  1.00 47.66           C
ATOM   2078  OG  SER B 264      34.858  22.600  10.083  1.00 47.66           O
ATOM   2079  C   SER B 264      32.286  23.500   9.751  1.00 47.66           C
ATOM   2080  O   SER B 264      32.358  23.279   8.543  1.00 47.66           O
ATOM   2081  N   PHE B 265      31.937  24.712  10.240  1.00181.47           N
ATOM   2082  CA  PHE B 265      31.690  25.817   9.352  1.00181.47           C
ATOM   2083  CB  PHE B 265      30.257  25.855   8.775  1.00181.47           C
ATOM   2084  CG  PHE B 265      29.247  26.174   9.829  1.00181.47           C
ATOM   2085  CD1 PHE B 265      28.757  25.197  10.665  1.00181.47           C
ATOM   2086  CD2 PHE B 265      28.782  27.462   9.982  1.00181.47           C
ATOM   2087  CE1 PHE B 265      27.822  25.499  11.629  1.00181.47           C
ATOM   2088  CE2 PHE B 265      27.847  27.770  10.944  1.00181.47           C
ATOM   2089  CZ  PHE B 265      27.362  26.787  11.771  1.00181.47           C
ATOM   2090  C   PHE B 265      31.953  27.089  10.095  1.00181.47           C
ATOM   2091  O   PHE B 265      32.219  27.075  11.297  1.00181.47           O
ATOM   2092  N   GLU B 266      31.918  28.235   9.384  1.00117.96           N
ATOM   2093  CA  GLU B 266      32.184  29.476  10.057  1.00117.96           C
ATOM   2094  CB  GLU B 266      33.006  30.477   9.224  1.00117.96           C
ATOM   2095  CG  GLU B 266      33.353  31.764   9.981  1.00117.96           C
ATOM   2096  CD  GLU B 266      34.455  31.468  10.990  1.00117.96           C
ATOM   2097  OE1 GLU B 266      34.910  30.294  11.047  1.00117.96           O
ATOM   2098  OE2 GLU B 266      34.861  32.416  11.713  1.00117.96           O
ATOM   2099  C   GLU B 266      30.883  30.124  10.412  1.00117.96           C
ATOM   2100  O   GLU B 266      30.066  30.454   9.552  1.00117.96           O
ATOM   2101  N   VAL B 267      30.662  30.307  11.726  1.00 71.89           N
ATOM   2102  CA  VAL B 267      29.490  30.939  12.240  1.00 71.89           C
ATOM   2103  CB  VAL B 267      29.184  30.565  13.662  1.00 71.89           C
ATOM   2104  CG1 VAL B 267      28.031  31.448  14.167  1.00 71.89           C
ATOM   2105  CG2 VAL B 267      28.875  29.060  13.720  1.00 71.89           C
ATOM   2106  C   VAL B 267      29.718  32.410  12.210  1.00 71.89           C
ATOM   2107  O   VAL B 267      30.795  32.896  12.551  1.00 71.89           O
ATOM   2108  N   TYR B 268      28.685  33.158  11.791  1.00 87.74           N
ATOM   2109  CA  TYR B 268      28.770  34.585  11.750  1.00 87.74           C
ATOM   2110  CB  TYR B 268      28.747  35.185  10.338  1.00 87.74           C
ATOM   2111  CG  TYR B 268      30.119  35.033   9.773  1.00 87.74           C
ATOM   2112  CD1 TYR B 268      31.047  36.030   9.969  1.00 87.74           C
ATOM   2113  CD2 TYR B 268      30.495  33.912   9.071  1.00 87.74           C
ATOM   2114  CE1 TYR B 268      32.318  35.922   9.459  1.00 87.74           C
ATOM   2115  CE2 TYR B 268      31.764  33.797   8.555  1.00 87.74           C
ATOM   2116  CZ  TYR B 268      32.678  34.805   8.748  1.00 87.74           C
ATOM   2117  OH  TYR B 268      33.983  34.694   8.223  1.00 87.74           O
ATOM   2118  C   TYR B 268      27.617  35.120  12.535  1.00 87.74           C
ATOM   2119  O   TYR B 268      26.700  34.383  12.891  1.00 87.74           O
ATOM   2120  N   GLY B 269      27.647  36.435  12.824  1.00 28.41           N
ATOM   2121  CA  GLY B 269      26.688  37.063  13.687  1.00 28.41           C
ATOM   2122  C   GLY B 269      25.300  36.882  13.158  1.00 28.41           C
ATOM   2123  O   GLY B 269      24.366  36.672  13.930  1.00 28.41           O
ATOM   2124  N   ASP B 270      25.117  36.955  11.830  1.00 56.45           N
ATOM   2125  CA  ASP B 270      23.798  36.839  11.283  1.00 56.45           C
ATOM   2126  CB  ASP B 270      23.742  37.044   9.752  1.00 56.45           C
ATOM   2127  CG  ASP B 270      24.599  36.012   9.026  1.00 56.45           C
ATOM   2128  OD1 ASP B 270      25.479  35.390   9.677  1.00 56.45           O
ATOM   2129  OD2 ASP B 270      24.388  35.846   7.795  1.00 56.45           O
ATOM   2130  C   ASP B 270      23.256  35.491  11.640  1.00 56.45           C
ATOM   2131  O   ASP B 270      22.052  35.324  11.824  1.00 56.45           O
ATOM   2132  N   PHE B 271      24.149  34.493  11.746  1.00121.49           N
ATOM   2133  CA  PHE B 271      23.799  33.140  12.065  1.00121.49           C
ATOM   2134  CB  PHE B 271      25.005  32.188  11.944  1.00121.49           C
ATOM   2135  CG  PHE B 271      24.548  30.778  12.114  1.00121.49           C
ATOM   2136  CD1 PHE B 271      24.041  30.076  11.044  1.00121.49           C
ATOM   2137  CD2 PHE B 271      24.621  30.155  13.338  1.00121.49           C
ATOM   2138  CE1 PHE B 271      23.619  28.775  11.189  1.00121.49           C
ATOM   2139  CE2 PHE B 271      24.201  28.854  13.490  1.00121.49           C
ATOM   2140  CZ  PHE B 271      23.700  28.161  12.415  1.00121.49           C
ATOM   2141  C   PHE B 271      23.261  33.086  13.466  1.00121.49           C
ATOM   2142  O   PHE B 271      22.343  32.320  13.753  1.00121.49           O
ATOM   2143  N   LYS B 272      23.801  33.911  14.384  1.00 90.12           N
ATOM   2144  CA  LYS B 272      23.389  33.802  15.758  1.00 90.12           C
ATOM   2145  CB  LYS B 272      24.064  34.812  16.699  1.00 90.12           C
ATOM   2146  CG  LYS B 272      23.596  34.635  18.146  1.00 90.12           C
ATOM   2147  CD  LYS B 272      24.476  35.325  19.188  1.00 90.12           C
ATOM   2148  CE  LYS B 272      23.978  35.124  20.622  1.00 90.12           C
ATOM   2149  NZ  LYS B 272      24.973  35.648  21.584  1.00 90.12           N
ATOM   2150  C   LYS B 272      21.904  34.001  15.883  1.00 90.12           C
ATOM   2151  O   LYS B 272      21.242  33.293  16.639  1.00 90.12           O
ATOM   2152  N   HIS B 273      21.346  34.974  15.146  1.00151.30           N
ATOM   2153  CA  HIS B 273      19.955  35.346  15.166  1.00151.30           C
ATOM   2154  ND1 HIS B 273      21.550  38.264  15.317  0.00151.30           N
ATOM   2155  CG  HIS B 273      20.246  37.827  15.377  0.00151.30           C
ATOM   2156  CB  HIS B 273      19.690  36.721  14.535  1.00151.30           C
ATOM   2157  NE2 HIS B 273      20.543  39.480  16.884  0.00151.30           N
ATOM   2158  CD2 HIS B 273      19.645  38.580  16.338  0.00151.30           C
ATOM   2159  CE1 HIS B 273      21.673  39.253  16.238  0.00151.30           C
ATOM   2160  C   HIS B 273      19.063  34.347  14.486  1.00151.30           C
ATOM   2161  O   HIS B 273      17.848  34.454  14.598  1.00151.30           O
ATOM   2162  N   TYR B 274      19.616  33.404  13.703  1.00121.18           N
ATOM   2163  CA  TYR B 274      18.844  32.486  12.895  1.00121.18           C
ATOM   2164  CB  TYR B 274      19.751  31.388  12.301  1.00121.18           C
ATOM   2165  CG  TYR B 274      18.967  30.272  11.696  1.00121.18           C
ATOM   2166  CD1 TYR B 274      18.550  29.219  12.478  1.00121.18           C
ATOM   2167  CD2 TYR B 274      18.666  30.260  10.353  1.00121.18           C
ATOM   2168  CE1 TYR B 274      17.837  28.175  11.937  1.00121.18           C
ATOM   2169  CE2 TYR B 274      17.952  29.217   9.805  1.00121.18           C
ATOM   2170  CZ  TYR B 274      17.537  28.172  10.597  1.00121.18           C
ATOM   2171  OH  TYR B 274      16.806  27.100  10.037  1.00121.18           O
ATOM   2172  C   TYR B 274      17.715  31.848  13.658  1.00121.18           C
ATOM   2173  O   TYR B 274      17.924  31.223  14.696  1.00121.18           O
ATOM   2174  N   LYS B 275      16.462  32.130  13.218  1.00120.90           N
ATOM   2175  CA  LYS B 275      15.258  31.498  13.701  1.00120.90           C
ATOM   2176  CB  LYS B 275      14.012  32.392  13.581  1.00120.90           C
ATOM   2177  CG  LYS B 275      13.985  33.569  14.555  1.00120.90           C
ATOM   2178  CD  LYS B 275      15.011  34.658  14.242  1.00120.90           C
ATOM   2179  CE  LYS B 275      14.942  35.840  15.209  1.00120.90           C
ATOM   2180  NZ  LYS B 275      15.885  36.899  14.787  0.00120.90           N
ATOM   2181  C   LYS B 275      14.920  30.231  12.970  1.00120.90           C
ATOM   2182  O   LYS B 275      14.659  29.197  13.583  1.00120.90           O
ATOM   2183  N   GLY B 276      14.919  30.289  11.616  1.00 37.02           N
ATOM   2184  CA  GLY B 276      14.481  29.164  10.834  1.00 37.02           C
ATOM   2185  C   GLY B 276      14.717  29.454   9.380  1.00 37.02           C
ATOM   2186  O   GLY B 276      15.142  30.547   9.009  1.00 37.02           O
ATOM   2187  N   GLY B 277      14.419  28.466   8.509  1.00 22.84           N
ATOM   2188  CA  GLY B 277      14.618  28.643   7.097  1.00 22.84           C
ATOM   2189  C   GLY B 277      15.952  28.085   6.701  1.00 22.84           C
ATOM   2190  O   GLY B 277      16.583  27.340   7.451  1.00 22.84           O
ATOM   2191  N   ILE B 278      16.400  28.426   5.474  1.00 52.10           N
ATOM   2192  CA  ILE B 278      17.649  27.928   4.969  1.00 52.10           C
ATOM   2193  CB  ILE B 278      17.560  27.501   3.530  1.00 52.10           C
ATOM   2194  CG1 ILE B 278      16.550  26.349   3.385  1.00 52.10           C
ATOM   2195  CG2 ILE B 278      18.974  27.155   3.032  1.00 52.10           C
ATOM   2196  CD1 ILE B 278      16.159  26.053   1.937  1.00 52.10           C
ATOM   2197  C   ILE B 278      18.636  29.054   5.048  1.00 52.10           C
ATOM   2198  O   ILE B 278      18.552  30.022   4.295  1.00 52.10           O
ATOM   2199  N   TYR B 279      19.622  28.917   5.958  1.00191.48           N
ATOM   2200  CA  TYR B 279      20.614  29.917   6.259  1.00191.48           C
ATOM   2201  CB  TYR B 279      21.424  29.596   7.529  1.00191.48           C
ATOM   2202  CG  TYR B 279      22.565  30.551   7.665  1.00191.48           C
ATOM   2203  CD1 TYR B 279      22.415  31.749   8.327  1.00191.48           C
ATOM   2204  CD2 TYR B 279      23.795  30.245   7.127  1.00191.48           C
ATOM   2205  CE1 TYR B 279      23.473  32.620   8.457  1.00191.48           C
ATOM   2206  CE2 TYR B 279      24.857  31.111   7.253  1.00191.48           C
ATOM   2207  CZ  TYR B 279      24.698  32.301   7.921  1.00191.48           C
ATOM   2208  OH  TYR B 279      25.786  33.191   8.056  1.00191.48           O
ATOM   2209  C   TYR B 279      21.575  30.104   5.130  1.00191.48           C
ATOM   2210  O   TYR B 279      21.940  29.152   4.439  1.00191.48           O
ATOM   2211  N   GLN B 280      21.984  31.377   4.906  1.00151.27           N
ATOM   2212  CA  GLN B 280      22.882  31.686   3.832  1.00151.27           C
ATOM   2213  CB  GLN B 280      22.121  32.027   2.543  1.00151.27           C
ATOM   2214  CG  GLN B 280      21.056  31.003   2.158  1.00151.27           C
ATOM   2215  CD  GLN B 280      20.334  31.541   0.931  1.00151.27           C
ATOM   2216  OE1 GLN B 280      19.122  31.383   0.786  1.00151.27           O
ATOM   2217  NE2 GLN B 280      21.102  32.197   0.020  1.00151.27           N
ATOM   2218  C   GLN B 280      23.652  32.948   4.148  1.00151.27           C
ATOM   2219  O   GLN B 280      23.221  33.781   4.943  1.00151.27           O
ATOM   2220  N   HIS B 281      24.837  33.077   3.510  1.00237.42           N
ATOM   2221  CA  HIS B 281      25.694  34.240   3.413  1.00237.42           C
ATOM   2222  ND1 HIS B 281      24.314  37.036   4.551  0.00237.42           N
ATOM   2223  CG  HIS B 281      24.011  36.149   3.543  0.00237.42           C
ATOM   2224  CB  HIS B 281      25.041  35.445   2.708  1.00237.42           C
ATOM   2225  NE2 HIS B 281      22.096  36.923   4.454  0.00237.42           N
ATOM   2226  CD2 HIS B 281      22.650  36.092   3.496  0.00237.42           C
ATOM   2227  CE1 HIS B 281      23.133  37.469   5.062  0.00237.42           C
ATOM   2228  C   HIS B 281      26.302  34.746   4.676  1.00237.42           C
ATOM   2229  O   HIS B 281      25.885  34.392   5.778  1.00237.42           O
ATOM   2230  N   THR B 282      27.387  35.546   4.469  1.00195.37           N
ATOM   2231  CA  THR B 282      28.141  36.288   5.446  1.00195.37           C
ATOM   2232  CB  THR B 282      28.020  35.704   6.815  1.00195.37           C
ATOM   2233  OG1 THR B 282      28.565  36.560   7.801  1.00195.37           O
ATOM   2234  CG2 THR B 282      28.707  34.334   6.790  1.00195.37           C
ATOM   2235  C   THR B 282      29.589  36.231   5.028  1.00195.37           C
ATOM   2236  O   THR B 282      29.924  35.702   3.970  1.00195.37           O
ATOM   2237  N   GLY B 283      30.477  36.840   5.841  1.00 57.15           N
ATOM   2238  CA  GLY B 283      31.909  36.736   5.724  1.00 57.15           C
ATOM   2239  C   GLY B 283      32.413  37.009   4.346  1.00 57.15           C
ATOM   2240  O   GLY B 283      32.073  37.998   3.696  1.00 57.15           O
ATOM   2241  N   LEU B 284      33.331  36.120   3.920  1.00 97.58           N
ATOM   2242  CA  LEU B 284      33.983  36.176   2.651  1.00 97.58           C
ATOM   2243  CB  LEU B 284      34.657  37.534   2.386  1.00 97.58           C
ATOM   2244  CG  LEU B 284      35.223  37.682   0.961  0.00 97.58           C
ATOM   2245  CD1 LEU B 284      34.101  37.651  -0.091  0.00 97.58           C
ATOM   2246  CD2 LEU B 284      36.109  38.932   0.840  0.00 97.58           C
ATOM   2247  C   LEU B 284      35.041  35.128   2.753  1.00 97.58           C
ATOM   2248  O   LEU B 284      34.839  33.965   2.405  1.00 97.58           O
ATOM   2249  N   GLY B 285      36.224  35.532   3.246  1.00 23.50           N
ATOM   2250  CA  GLY B 285      37.287  34.593   3.435  1.00 23.50           C
ATOM   2251  C   GLY B 285      37.994  34.994   4.721  1.00 23.50           C
ATOM   2252  O   GLY B 285      38.968  34.295   5.107  1.00 23.50           O
ATOM   2253  OXT GLY B 285      37.567  36.008   5.335  1.00 23.50           O
TER    2254      GLY B 285
ATOM   2255  N   ASP C 286      46.817  24.759  -6.577  1.00145.58           N
ATOM   2256  CA  ASP C 286      47.341  26.019  -7.151  1.00145.58           C
ATOM   2257  CB  ASP C 286      46.120  26.806  -7.656  1.00145.58           C
ATOM   2258  CG  ASP C 286      46.552  27.928  -8.603  0.00145.58           C
ATOM   2259  OD1 ASP C 286      47.684  27.866  -9.156  0.00145.58           O
ATOM   2260  OD2 ASP C 286      45.732  28.865  -8.800  0.00145.58           O
ATOM   2261  C   ASP C 286      48.123  26.898  -6.196  1.00145.58           C
ATOM   2262  O   ASP C 286      47.941  28.124  -6.209  1.00145.58           O
ATOM   2263  N   SER C 287      49.021  26.364  -5.332  1.00133.54           N
ATOM   2264  CA  SER C 287      49.318  24.971  -5.148  1.00133.54           C
ATOM   2265  CB  SER C 287      50.718  24.689  -4.569  1.00133.54           C
ATOM   2266  OG  SER C 287      51.729  25.241  -5.399  1.00133.54           O
ATOM   2267  C   SER C 287      48.329  24.488  -4.137  1.00133.54           C
ATOM   2268  O   SER C 287      47.751  25.293  -3.406  1.00133.54           O
ATOM   2269  N   TYR C 288      48.121  23.156  -4.079  1.00152.11           N
ATOM   2270  CA  TYR C 288      47.154  22.527  -3.217  1.00152.11           C
ATOM   2271  CB  TYR C 288      47.304  20.977  -3.274  1.00152.11           C
ATOM   2272  CG  TYR C 288      46.283  20.224  -2.479  1.00152.11           C
ATOM   2273  CD1 TYR C 288      45.035  19.984  -2.996  1.00152.11           C
ATOM   2274  CD2 TYR C 288      46.582  19.741  -1.226  1.00152.11           C
ATOM   2275  CE1 TYR C 288      44.084  19.296  -2.283  1.00152.11           C
ATOM   2276  CE2 TYR C 288      45.641  19.044  -0.511  1.00152.11           C
ATOM   2277  CZ  TYR C 288      44.395  18.821  -1.033  1.00152.11           C
ATOM   2278  OH  TYR C 288      43.443  18.117  -0.273  1.00152.11           O
ATOM   2279  C   TYR C 288      47.390  23.036  -1.833  1.00152.11           C
ATOM   2280  O   TYR C 288      48.488  22.929  -1.282  1.00152.11           O
ATOM   2281  N   ASN C 289      46.350  23.663  -1.250  1.00132.83           N
ATOM   2282  CA  ASN C 289      46.511  24.165   0.076  1.00132.83           C
ATOM   2283  CB  ASN C 289      47.072  25.591   0.028  1.00132.83           C
ATOM   2284  CG  ASN C 289      48.010  25.764   1.201  1.00132.83           C
ATOM   2285  OD1 ASN C 289      47.618  25.742   2.366  1.00132.83           O
ATOM   2286  ND2 ASN C 289      49.319  25.906   0.863  1.00132.83           N
ATOM   2287  C   ASN C 289      45.127  24.208   0.655  1.00132.83           C
ATOM   2288  O   ASN C 289      44.443  25.227   0.551  1.00132.83           O
ATOM   2289  N   PRO C 290      44.673  23.141   1.261  1.00197.31           N
ATOM   2290  CA  PRO C 290      43.340  23.160   1.787  1.00197.31           C
ATOM   2291  CD  PRO C 290      45.069  21.805   0.865  1.00197.31           C
ATOM   2292  CB  PRO C 290      42.913  21.718   1.985  1.00197.31           C
ATOM   2293  CG  PRO C 290      43.796  20.955   1.004  1.00197.31           C
ATOM   2294  C   PRO C 290      43.321  23.894   3.065  1.00197.31           C
ATOM   2295  O   PRO C 290      44.149  23.610   3.928  1.00197.31           O
ATOM   2296  N   TRP C 291      42.338  24.783   3.228  1.00160.57           N
ATOM   2297  CA  TRP C 291      42.233  25.544   4.421  1.00160.57           C
ATOM   2298  CB  TRP C 291      43.534  26.316   4.673  1.00160.57           C
ATOM   2299  CG  TRP C 291      43.406  27.647   5.357  1.00160.57           C
ATOM   2300  CD2 TRP C 291      44.034  28.816   4.814  1.00160.57           C
ATOM   2301  CD1 TRP C 291      42.787  28.033   6.509  1.00160.57           C
ATOM   2302  NE1 TRP C 291      42.967  29.386   6.701  1.00160.57           N
ATOM   2303  CE2 TRP C 291      43.741  29.876   5.668  1.00160.57           C
ATOM   2304  CE3 TRP C 291      44.796  28.985   3.694  1.00160.57           C
ATOM   2305  CZ2 TRP C 291      44.208  31.133   5.410  1.00160.57           C
ATOM   2306  CZ3 TRP C 291      45.265  30.252   3.433  1.00160.57           C
ATOM   2307  CH2 TRP C 291      44.974  31.304   4.277  1.00160.57           C
ATOM   2308  C   TRP C 291      41.091  26.477   4.250  1.00160.57           C
ATOM   2309  O   TRP C 291      41.104  27.344   3.377  1.00160.57           O
ATOM   2310  N   GLN C 292      40.058  26.296   5.091  1.00 81.45           N
ATOM   2311  CA  GLN C 292      38.950  27.196   5.077  1.00 81.45           C
ATOM   2312  CB  GLN C 292      37.695  26.667   4.356  1.00 81.45           C
ATOM   2313  CG  GLN C 292      37.932  26.533   2.848  1.00 81.45           C
ATOM   2314  CD  GLN C 292      36.600  26.389   2.122  1.00 81.45           C
ATOM   2315  OE1 GLN C 292      36.536  26.494   0.899  1.00 81.45           O
ATOM   2316  NE2 GLN C 292      35.499  26.147   2.884  1.00 81.45           N
ATOM   2317  C   GLN C 292      38.642  27.470   6.511  1.00 81.45           C
ATOM   2318  O   GLN C 292      38.537  26.556   7.327  1.00 81.45           O
ATOM   2319  N   ILE C 293      38.492  28.761   6.851  1.00158.85           N
ATOM   2320  CA  ILE C 293      38.295  29.138   8.219  1.00158.85           C
ATOM   2321  CB  ILE C 293      38.411  30.625   8.470  1.00158.85           C
ATOM   2322  CG1 ILE C 293      37.343  31.446   7.722  1.00158.85           C
ATOM   2323  CG2 ILE C 293      39.848  31.037   8.108  1.00158.85           C
ATOM   2324  CD1 ILE C 293      35.961  31.436   8.373  1.00158.85           C
ATOM   2325  C   ILE C 293      36.974  28.634   8.691  1.00158.85           C
ATOM   2326  O   ILE C 293      35.958  28.726   8.004  1.00158.85           O
ATOM   2327  N   THR C 294      36.989  28.024   9.888  1.00148.38           N
ATOM   2328  CA  THR C 294      35.832  27.466  10.520  1.00148.38           C
ATOM   2329  CB  THR C 294      35.815  25.979  10.341  1.00148.38           C
ATOM   2330  OG1 THR C 294      34.682  25.401  10.956  1.00148.38           O
ATOM   2331  CG2 THR C 294      37.111  25.396  10.912  1.00148.38           C
ATOM   2332  C   THR C 294      35.930  27.794  11.982  1.00148.38           C
ATOM   2333  O   THR C 294      37.005  28.151  12.461  1.00148.38           O
ATOM   2334  N   ASN C 295      34.807  27.754  12.736  1.00163.29           N
ATOM   2335  CA  ASN C 295      34.950  27.999  14.147  1.00163.29           C
ATOM   2336  CB  ASN C 295      34.842  29.482  14.530  1.00163.29           C
ATOM   2337  CG  ASN C 295      33.425  29.905  14.222  1.00163.29           C
ATOM   2338  OD1 ASN C 295      32.644  30.229  15.113  1.00163.29           O
ATOM   2339  ND2 ASN C 295      33.067  29.878  12.918  1.00163.29           N
ATOM   2340  C   ASN C 295      33.878  27.281  14.919  1.00163.29           C
ATOM   2341  O   ASN C 295      33.732  27.514  16.119  1.00163.29           O
ATOM   2342  N   HIS C 296      33.105  26.377  14.279  1.00104.75           N
ATOM   2343  CA  HIS C 296      32.053  25.728  15.015  1.00104.75           C
ATOM   2344  ND1 HIS C 296      28.414  25.605  15.398  1.00104.75           N
ATOM   2345  CG  HIS C 296      29.634  26.066  15.840  1.00104.75           C
ATOM   2346  CB  HIS C 296      30.739  26.533  14.939  1.00104.75           C
ATOM   2347  NE2 HIS C 296      28.352  25.530  17.619  1.00104.75           N
ATOM   2348  CD2 HIS C 296      29.579  26.012  17.199  1.00104.75           C
ATOM   2349  CE1 HIS C 296      27.687  25.300  16.502  1.00104.75           C
ATOM   2350  C   HIS C 296      31.827  24.360  14.432  1.00104.75           C
ATOM   2351  O   HIS C 296      31.625  24.213  13.228  1.00104.75           O
ATOM   2352  N   ALA C 297      31.832  23.314  15.288  1.00 51.30           N
ATOM   2353  CA  ALA C 297      31.670  21.964  14.809  1.00 51.30           C
ATOM   2354  CB  ALA C 297      32.645  20.972  15.462  1.00 51.30           C
ATOM   2355  C   ALA C 297      30.277  21.501  15.131  1.00 51.30           C
ATOM   2356  O   ALA C 297      29.786  21.743  16.233  1.00 51.30           O
ATOM   2357  N   VAL C 298      29.612  20.797  14.177  1.00 70.93           N
ATOM   2358  CA  VAL C 298      28.251  20.336  14.348  1.00 70.93           C
ATOM   2359  CB  VAL C 298      27.239  21.292  13.783  1.00 70.93           C
ATOM   2360  CG1 VAL C 298      27.270  22.579  14.623  1.00 70.93           C
ATOM   2361  CG2 VAL C 298      27.561  21.531  12.297  1.00 70.93           C
ATOM   2362  C   VAL C 298      28.048  18.993  13.671  1.00 70.93           C
ATOM   2363  O   VAL C 298      28.989  18.421  13.120  1.00 70.93           O
ATOM   2364  N   LEU C 299      26.801  18.441  13.750  1.00197.36           N
ATOM   2365  CA  LEU C 299      26.406  17.165  13.171  1.00197.36           C
ATOM   2366  CB  LEU C 299      25.414  16.304  13.968  1.00197.36           C
ATOM   2367  CG  LEU C 299      25.902  15.250  14.955  1.00197.36           C
ATOM   2368  CD1 LEU C 299      24.702  14.347  15.303  1.00197.36           C
ATOM   2369  CD2 LEU C 299      27.083  14.446  14.389  1.00197.36           C
ATOM   2370  C   LEU C 299      25.518  17.325  11.974  1.00197.36           C
ATOM   2371  O   LEU C 299      24.428  17.881  12.078  1.00197.36           O
ATOM   2372  N   LEU C 300      25.907  16.720  10.834  1.00 86.06           N
ATOM   2373  CA  LEU C 300      25.083  16.742   9.653  1.00 86.06           C
ATOM   2374  CB  LEU C 300      25.926  16.631   8.368  1.00 86.06           C
ATOM   2375  CG  LEU C 300      25.131  16.656   7.052  1.00 86.06           C
ATOM   2376  CD1 LEU C 300      24.419  18.008   6.863  1.00 86.06           C
ATOM   2377  CD2 LEU C 300      26.034  16.299   5.861  1.00 86.06           C
ATOM   2378  C   LEU C 300      24.185  15.529   9.733  1.00 86.06           C
ATOM   2379  O   LEU C 300      24.662  14.407   9.885  1.00 86.06           O
ATOM   2380  N   VAL C 301      22.855  15.758   9.828  1.00124.94           N
ATOM   2381  CA  VAL C 301      21.825  14.748   9.880  1.00124.94           C
ATOM   2382  CB  VAL C 301      20.794  15.060  10.924  1.00124.94           C
ATOM   2383  CG1 VAL C 301      21.506  15.056  12.290  1.00124.94           C
ATOM   2384  CG2 VAL C 301      20.113  16.396  10.587  1.00124.94           C
ATOM   2385  C   VAL C 301      21.118  14.410   8.586  1.00124.94           C
ATOM   2386  O   VAL C 301      20.528  13.332   8.487  1.00124.94           O
ATOM   2387  N   GLY C 302      21.047  15.333   7.596  1.00 47.64           N
ATOM   2388  CA  GLY C 302      20.261  15.017   6.421  1.00 47.64           C
ATOM   2389  C   GLY C 302      20.356  16.111   5.390  1.00 47.64           C
ATOM   2390  O   GLY C 302      21.128  17.056   5.534  1.00 47.64           O
ATOM   2391  N   TYR C 303      19.594  15.969   4.275  1.00 75.48           N
ATOM   2392  CA  TYR C 303      19.581  16.967   3.236  1.00 75.48           C
ATOM   2393  CB  TYR C 303      20.703  16.794   2.187  1.00 75.48           C
ATOM   2394  CG  TYR C 303      20.623  15.436   1.572  1.00 75.48           C
ATOM   2395  CD1 TYR C 303      19.732  15.172   0.558  1.00 75.48           C
ATOM   2396  CD2 TYR C 303      21.455  14.424   2.002  1.00 75.48           C
ATOM   2397  CE1 TYR C 303      19.666  13.918  -0.007  1.00 75.48           C
ATOM   2398  CE2 TYR C 303      21.395  13.169   1.441  1.00 75.48           C
ATOM   2399  CZ  TYR C 303      20.497  12.914   0.434  1.00 75.48           C
ATOM   2400  OH  TYR C 303      20.429  11.629  -0.146  1.00 75.48           O
ATOM   2401  C   TYR C 303      18.252  16.967   2.539  1.00 75.48           C
ATOM   2402  O   TYR C 303      17.483  16.012   2.632  1.00 75.48           O
ATOM   2403  N   GLY C 304      17.944  18.062   1.808  1.00 30.89           N
ATOM   2404  CA  GLY C 304      16.685  18.143   1.121  1.00 30.89           C
ATOM   2405  C   GLY C 304      16.747  19.273   0.147  1.00 30.89           C
ATOM   2406  O   GLY C 304      17.798  19.879  -0.053  1.00 30.89           O
ATOM   2407  N   THR C 305      15.607  19.551  -0.519  1.00131.50           N
ATOM   2408  CA  THR C 305      15.533  20.641  -1.449  1.00131.50           C
ATOM   2409  CB  THR C 305      15.452  20.200  -2.877  1.00131.50           C
ATOM   2410  OG1 THR C 305      14.274  19.441  -3.077  1.00131.50           O
ATOM   2411  CG2 THR C 305      16.668  19.333  -3.203  1.00131.50           C
ATOM   2412  C   THR C 305      14.262  21.379  -1.179  1.00131.50           C
ATOM   2413  O   THR C 305      13.208  20.773  -0.988  1.00131.50           O
ATOM   2414  N   ASP C 306      14.335  22.724  -1.154  1.00 64.04           N
ATOM   2415  CA  ASP C 306      13.142  23.492  -0.955  1.00 64.04           C
ATOM   2416  CB  ASP C 306      13.413  24.997  -0.776  1.00 64.04           C
ATOM   2417  CG  ASP C 306      12.135  25.672  -0.296  1.00 64.04           C
ATOM   2418  OD1 ASP C 306      11.417  25.062   0.541  1.00 64.04           O
ATOM   2419  OD2 ASP C 306      11.869  26.817  -0.749  1.00 64.04           O
ATOM   2420  C   ASP C 306      12.337  23.306  -2.199  1.00 64.04           C
ATOM   2421  O   ASP C 306      12.829  23.518  -3.306  1.00 64.04           O
ATOM   2422  N   GLN C 307      11.065  22.894  -2.057  1.00 48.89           N
ATOM   2423  CA  GLN C 307      10.281  22.637  -3.228  1.00 48.89           C
ATOM   2424  CB  GLN C 307       8.887  22.079  -2.883  1.00 48.89           C
ATOM   2425  CG  GLN C 307       8.925  20.731  -2.160  1.00 48.89           C
ATOM   2426  CD  GLN C 307       7.490  20.309  -1.877  1.00 48.89           C
ATOM   2427  OE1 GLN C 307       7.244  19.261  -1.282  1.00 48.89           O
ATOM   2428  NE2 GLN C 307       6.513  21.151  -2.306  1.00 48.89           N
ATOM   2429  C   GLN C 307      10.065  23.913  -3.982  1.00 48.89           C
ATOM   2430  O   GLN C 307      10.297  23.974  -5.189  1.00 48.89           O
ATOM   2431  N   LYS C 308       9.621  24.973  -3.280  1.00 78.22           N
ATOM   2432  CA  LYS C 308       9.304  26.213  -3.929  1.00 78.22           C
ATOM   2433  CB  LYS C 308       8.630  27.204  -2.965  1.00 78.22           C
ATOM   2434  CG  LYS C 308       8.175  28.509  -3.619  1.00 78.22           C
ATOM   2435  CD  LYS C 308       7.243  29.331  -2.726  1.00 78.22           C
ATOM   2436  CE  LYS C 308       6.783  30.645  -3.358  1.00 78.22           C
ATOM   2437  NZ  LYS C 308       5.893  31.366  -2.421  1.00 78.22           N
ATOM   2438  C   LYS C 308      10.532  26.883  -4.466  1.00 78.22           C
ATOM   2439  O   LYS C 308      10.615  27.187  -5.656  1.00 78.22           O
ATOM   2440  N   SER C 309      11.529  27.114  -3.588  1.00 38.99           N
ATOM   2441  CA  SER C 309      12.715  27.835  -3.957  1.00 38.99           C
ATOM   2442  CB  SER C 309      13.558  28.254  -2.741  1.00 38.99           C
ATOM   2443  OG  SER C 309      14.710  28.967  -3.166  1.00 38.99           O
ATOM   2444  C   SER C 309      13.570  26.989  -4.842  1.00 38.99           C
ATOM   2445  O   SER C 309      14.196  27.486  -5.777  1.00 38.99           O
ATOM   2446  N   GLY C 310      13.622  25.675  -4.570  1.00 21.79           N
ATOM   2447  CA  GLY C 310      14.439  24.809  -5.369  1.00 21.79           C
ATOM   2448  C   GLY C 310      15.848  24.863  -4.856  1.00 21.79           C
ATOM   2449  O   GLY C 310      16.766  24.359  -5.502  1.00 21.79           O
ATOM   2450  N   LYS C 311      16.067  25.463  -3.669  1.00 79.14           N
ATOM   2451  CA  LYS C 311      17.410  25.575  -3.174  1.00 79.14           C
ATOM   2452  CB  LYS C 311      17.628  26.871  -2.377  1.00 79.14           C
ATOM   2453  CG  LYS C 311      19.090  27.302  -2.287  1.00 79.14           C
ATOM   2454  CD  LYS C 311      19.252  28.770  -1.886  1.00 79.14           C
ATOM   2455  CE  LYS C 311      20.655  29.321  -2.155  1.00 79.14           C
ATOM   2456  NZ  LYS C 311      20.855  29.505  -3.612  1.00 79.14           N
ATOM   2457  C   LYS C 311      17.694  24.397  -2.288  1.00 79.14           C
ATOM   2458  O   LYS C 311      16.888  24.040  -1.429  1.00 79.14           O
ATOM   2459  N   ASP C 312      18.863  23.754  -2.495  1.00 55.01           N
ATOM   2460  CA  ASP C 312      19.237  22.587  -1.743  1.00 55.01           C
ATOM   2461  CB  ASP C 312      20.374  21.781  -2.399  1.00 55.01           C
ATOM   2462  CG  ASP C 312      19.852  21.180  -3.696  1.00 55.01           C
ATOM   2463  OD1 ASP C 312      18.606  21.149  -3.873  1.00 55.01           O
ATOM   2464  OD2 ASP C 312      20.691  20.751  -4.532  1.00 55.01           O
ATOM   2465  C   ASP C 312      19.717  23.008  -0.391  1.00 55.01           C
ATOM   2466  O   ASP C 312      20.238  24.110  -0.218  1.00 55.01           O
ATOM   2467  N   TYR C 313      19.539  22.130   0.619  1.00 67.45           N
ATOM   2468  CA  TYR C 313      19.982  22.466   1.942  1.00 67.45           C
ATOM   2469  CB  TYR C 313      18.897  23.153   2.791  1.00 67.45           C
ATOM   2470  CG  TYR C 313      17.710  22.255   2.827  1.00 67.45           C
ATOM   2471  CD1 TYR C 313      17.653  21.198   3.705  1.00 67.45           C
ATOM   2472  CD2 TYR C 313      16.648  22.477   1.980  1.00 67.45           C
ATOM   2473  CE1 TYR C 313      16.554  20.372   3.734  1.00 67.45           C
ATOM   2474  CE2 TYR C 313      15.547  21.655   2.005  1.00 67.45           C
ATOM   2475  CZ  TYR C 313      15.500  20.600   2.883  1.00 67.45           C
ATOM   2476  OH  TYR C 313      14.372  19.754   2.912  1.00 67.45           O
ATOM   2477  C   TYR C 313      20.445  21.240   2.674  1.00 67.45           C
ATOM   2478  O   TYR C 313      20.171  20.108   2.278  1.00 67.45           O
ATOM   2479  N   TRP C 314      21.194  21.466   3.777  1.00113.08           N
ATOM   2480  CA  TRP C 314      21.669  20.413   4.631  1.00113.08           C
ATOM   2481  CB  TRP C 314      23.152  20.563   5.036  1.00113.08           C
ATOM   2482  CG  TRP C 314      24.188  20.562   3.925  1.00113.08           C
ATOM   2483  CD2 TRP C 314      24.697  19.388   3.270  1.00113.08           C
ATOM   2484  CD1 TRP C 314      24.839  21.624   3.365  1.00113.08           C
ATOM   2485  NE1 TRP C 314      25.731  21.186   2.414  1.00113.08           N
ATOM   2486  CE2 TRP C 314      25.652  19.812   2.342  1.00113.08           C
ATOM   2487  CE3 TRP C 314      24.399  18.066   3.428  1.00113.08           C
ATOM   2488  CZ2 TRP C 314      26.322  18.917   1.559  1.00113.08           C
ATOM   2489  CZ3 TRP C 314      25.075  17.166   2.634  1.00113.08           C
ATOM   2490  CH2 TRP C 314      26.018  17.584   1.718  1.00113.08           C
ATOM   2491  C   TRP C 314      20.892  20.586   5.903  1.00113.08           C
ATOM   2492  O   TRP C 314      20.491  21.699   6.238  1.00113.08           O
ATOM   2493  N   ILE C 315      20.631  19.484   6.637  1.00 54.91           N
ATOM   2494  CA  ILE C 315      19.932  19.587   7.891  1.00 54.91           C
ATOM   2495  CB  ILE C 315      18.842  18.565   8.047  1.00 54.91           C
ATOM   2496  CG1 ILE C 315      17.772  18.752   6.960  1.00 54.91           C
ATOM   2497  CG2 ILE C 315      18.286  18.670   9.476  1.00 54.91           C
ATOM   2498  CD1 ILE C 315      16.776  17.596   6.888  1.00 54.91           C
ATOM   2499  C   ILE C 315      20.965  19.321   8.943  1.00 54.91           C
ATOM   2500  O   ILE C 315      21.562  18.247   8.967  1.00 54.91           O
ATOM   2501  N   VAL C 316      21.209  20.298   9.847  1.00 53.16           N
ATOM   2502  CA  VAL C 316      22.278  20.143  10.799  1.00 53.16           C
ATOM   2503  CB  VAL C 316      23.365  21.162  10.609  1.00 53.16           C
ATOM   2504  CG1 VAL C 316      24.457  20.930  11.663  1.00 53.16           C
ATOM   2505  CG2 VAL C 316      23.859  21.093   9.153  1.00 53.16           C
ATOM   2506  C   VAL C 316      21.797  20.284  12.218  1.00 53.16           C
ATOM   2507  O   VAL C 316      20.919  21.089  12.520  1.00 53.16           O
ATOM   2508  N   LYS C 317      22.402  19.493  13.137  1.00106.64           N
ATOM   2509  CA  LYS C 317      22.063  19.509  14.540  1.00106.64           C
ATOM   2510  CB  LYS C 317      22.017  18.094  15.152  1.00106.64           C
ATOM   2511  CG  LYS C 317      21.488  18.023  16.587  1.00106.64           C
ATOM   2512  CD  LYS C 317      21.022  16.618  16.984  1.00106.64           C
ATOM   2513  CE  LYS C 317      22.124  15.689  17.496  1.00106.64           C
ATOM   2514  NZ  LYS C 317      21.981  15.488  18.956  1.00106.64           N
ATOM   2515  C   LYS C 317      23.098  20.318  15.271  1.00106.64           C
ATOM   2516  O   LYS C 317      24.295  20.043  15.198  1.00106.64           O
ATOM   2517  N   ASN C 318      22.642  21.361  15.996  1.00 84.67           N
ATOM   2518  CA  ASN C 318      23.505  22.263  16.712  1.00 84.67           C
ATOM   2519  CB  ASN C 318      22.954  23.702  16.698  1.00 84.67           C
ATOM   2520  CG  ASN C 318      24.090  24.703  16.862  1.00 84.67           C
ATOM   2521  OD1 ASN C 318      25.161  24.383  17.374  1.00 84.67           O
ATOM   2522  ND2 ASN C 318      23.848  25.959  16.399  1.00 84.67           N
ATOM   2523  C   ASN C 318      23.612  21.793  18.143  1.00 84.67           C
ATOM   2524  O   ASN C 318      22.894  20.893  18.570  1.00 84.67           O
ATOM   2525  N   SER C 319      24.626  22.308  18.870  1.00158.31           N
ATOM   2526  CA  SER C 319      24.933  22.040  20.255  1.00158.31           C
ATOM   2527  CB  SER C 319      26.454  21.850  20.412  1.00158.31           C
ATOM   2528  OG  SER C 319      26.810  21.543  21.748  1.00158.31           O
ATOM   2529  C   SER C 319      24.475  23.130  21.204  1.00158.31           C
ATOM   2530  O   SER C 319      24.922  23.172  22.352  1.00158.31           O
ATOM   2531  N   TRP C 320      23.694  24.106  20.710  1.00147.05           N
ATOM   2532  CA  TRP C 320      23.190  25.265  21.407  1.00147.05           C
ATOM   2533  CB  TRP C 320      22.963  26.454  20.460  1.00147.05           C
ATOM   2534  CG  TRP C 320      24.291  26.945  19.929  1.00147.05           C
ATOM   2535  CD2 TRP C 320      24.470  27.985  18.955  1.00147.05           C
ATOM   2536  CD1 TRP C 320      25.541  26.503  20.255  1.00147.05           C
ATOM   2537  NE1 TRP C 320      26.488  27.198  19.544  1.00147.05           N
ATOM   2538  CE2 TRP C 320      25.843  28.114  18.739  1.00147.05           C
ATOM   2539  CE3 TRP C 320      23.567  28.767  18.294  1.00147.05           C
ATOM   2540  CZ2 TRP C 320      26.335  29.030  17.854  1.00147.05           C
ATOM   2541  CZ3 TRP C 320      24.068  29.691  17.403  1.00147.05           C
ATOM   2542  CH2 TRP C 320      25.425  29.819  17.187  1.00147.05           C
ATOM   2543  C   TRP C 320      21.972  24.998  22.244  1.00147.05           C
ATOM   2544  O   TRP C 320      21.431  25.917  22.857  1.00147.05           O
ATOM   2545  N   GLY C 321      21.407  23.783  22.196  1.00 40.28           N
ATOM   2546  CA  GLY C 321      20.226  23.544  22.975  1.00 40.28           C
ATOM   2547  C   GLY C 321      19.059  23.575  22.036  1.00 40.28           C
ATOM   2548  O   GLY C 321      19.160  24.058  20.911  1.00 40.28           O
ATOM   2549  N   THR C 322      17.917  23.034  22.500  1.00109.40           N
ATOM   2550  CA  THR C 322      16.695  22.911  21.757  1.00109.40           C
ATOM   2551  CB  THR C 322      15.697  22.031  22.439  1.00109.40           C
ATOM   2552  OG1 THR C 322      16.262  20.753  22.689  1.00109.40           O
ATOM   2553  CG2 THR C 322      14.490  21.879  21.504  1.00109.40           C
ATOM   2554  C   THR C 322      16.061  24.256  21.570  1.00109.40           C
ATOM   2555  O   THR C 322      15.271  24.460  20.651  1.00109.40           O
ATOM   2556  N   LYS C 323      16.359  25.201  22.473  1.00 82.43           N
ATOM   2557  CA  LYS C 323      15.752  26.500  22.456  1.00 82.43           C
ATOM   2558  CB  LYS C 323      16.195  27.387  23.632  1.00 82.43           C
ATOM   2559  CG  LYS C 323      15.420  28.704  23.723  1.00 82.43           C
ATOM   2560  CD  LYS C 323      15.590  29.426  25.062  1.00 82.43           C
ATOM   2561  CE  LYS C 323      14.818  30.744  25.154  1.00 82.43           C
ATOM   2562  NZ  LYS C 323      15.040  31.370  26.477  1.00 82.43           N
ATOM   2563  C   LYS C 323      16.085  27.227  21.189  1.00 82.43           C
ATOM   2564  O   LYS C 323      15.322  28.092  20.760  1.00 82.43           O
ATOM   2565  N   TRP C 324      17.242  26.925  20.568  1.00 80.58           N
ATOM   2566  CA  TRP C 324      17.662  27.685  19.419  1.00 80.58           C
ATOM   2567  CB  TRP C 324      19.187  27.891  19.374  1.00 80.58           C
ATOM   2568  CG  TRP C 324      19.697  28.672  18.185  1.00 80.58           C
ATOM   2569  CD2 TRP C 324      20.163  28.068  16.968  1.00 80.58           C
ATOM   2570  CD1 TRP C 324      19.843  30.019  18.029  1.00 80.58           C
ATOM   2571  NE1 TRP C 324      20.375  30.294  16.791  1.00 80.58           N
ATOM   2572  CE2 TRP C 324      20.576  29.102  16.127  1.00 80.58           C
ATOM   2573  CE3 TRP C 324      20.243  26.760  16.583  1.00 80.58           C
ATOM   2574  CZ2 TRP C 324      21.079  28.840  14.885  1.00 80.58           C
ATOM   2575  CZ3 TRP C 324      20.747  26.500  15.328  1.00 80.58           C
ATOM   2576  CH2 TRP C 324      21.157  27.521  14.495  1.00 80.58           C
ATOM   2577  C   TRP C 324      17.263  27.037  18.122  1.00 80.58           C
ATOM   2578  O   TRP C 324      17.145  25.820  18.010  1.00 80.58           O
ATOM   2579  N   GLY C 325      17.004  27.886  17.105  1.00 37.15           N
ATOM   2580  CA  GLY C 325      16.737  27.480  15.751  1.00 37.15           C
ATOM   2581  C   GLY C 325      15.501  26.650  15.666  1.00 37.15           C
ATOM   2582  O   GLY C 325      14.501  26.914  16.333  1.00 37.15           O
ATOM   2583  N   GLU C 326      15.547  25.624  14.789  1.00 65.03           N
ATOM   2584  CA  GLU C 326      14.420  24.765  14.611  1.00 65.03           C
ATOM   2585  CB  GLU C 326      14.290  24.263  13.158  1.00 65.03           C
ATOM   2586  CG  GLU C 326      14.007  25.391  12.159  1.00 65.03           C
ATOM   2587  CD  GLU C 326      13.964  24.819  10.745  1.00 65.03           C
ATOM   2588  OE1 GLU C 326      14.460  23.679  10.541  1.00 65.03           O
ATOM   2589  OE2 GLU C 326      13.435  25.524   9.845  1.00 65.03           O
ATOM   2590  C   GLU C 326      14.635  23.582  15.500  1.00 65.03           C
ATOM   2591  O   GLU C 326      15.138  22.546  15.071  1.00 65.03           O
ATOM   2592  N   ASN C 327      14.223  23.714  16.774  1.00 48.50           N
ATOM   2593  CA  ASN C 327      14.333  22.661  17.742  1.00 48.50           C
ATOM   2594  CB  ASN C 327      13.491  21.424  17.383  1.00 48.50           C
ATOM   2595  CG  ASN C 327      12.021  21.807  17.473  1.00 48.50           C
ATOM   2596  OD1 ASN C 327      11.602  22.499  18.399  1.00 48.50           O
ATOM   2597  ND2 ASN C 327      11.214  21.348  16.480  1.00 48.50           N
ATOM   2598  C   ASN C 327      15.756  22.214  17.890  1.00 48.50           C
ATOM   2599  O   ASN C 327      16.011  21.031  18.113  1.00 48.50           O
ATOM   2600  N   GLY C 328      16.726  23.145  17.798  1.00 34.06           N
ATOM   2601  CA  GLY C 328      18.102  22.789  18.006  1.00 34.06           C
ATOM   2602  C   GLY C 328      18.784  22.512  16.698  1.00 34.06           C
ATOM   2603  O   GLY C 328      20.000  22.331  16.673  1.00 34.06           O
ATOM   2604  N   PHE C 329      18.033  22.490  15.576  1.00 76.48           N
ATOM   2605  CA  PHE C 329      18.596  22.188  14.283  1.00 76.48           C
ATOM   2606  CB  PHE C 329      17.808  21.128  13.489  1.00 76.48           C
ATOM   2607  CG  PHE C 329      17.946  19.782  14.109  1.00 76.48           C
ATOM   2608  CD1 PHE C 329      17.209  19.436  15.217  1.00 76.48           C
ATOM   2609  CD2 PHE C 329      18.799  18.852  13.559  1.00 76.48           C
ATOM   2610  CE1 PHE C 329      17.334  18.187  15.778  1.00 76.48           C
ATOM   2611  CE2 PHE C 329      18.928  17.602  14.115  1.00 76.48           C
ATOM   2612  CZ  PHE C 329      18.195  17.268  15.228  1.00 76.48           C
ATOM   2613  C   PHE C 329      18.539  23.404  13.406  1.00 76.48           C
ATOM   2614  O   PHE C 329      17.867  24.388  13.719  1.00 76.48           O
ATOM   2615  N   PHE C 330      19.298  23.371  12.284  1.00 75.49           N
ATOM   2616  CA  PHE C 330      19.219  24.437  11.324  1.00 75.49           C
ATOM   2617  CB  PHE C 330      20.194  25.608  11.570  1.00 75.49           C
ATOM   2618  CG  PHE C 330      21.611  25.160  11.432  1.00 75.49           C
ATOM   2619  CD1 PHE C 330      22.273  24.578  12.489  1.00 75.49           C
ATOM   2620  CD2 PHE C 330      22.288  25.339  10.246  1.00 75.49           C
ATOM   2621  CE1 PHE C 330      23.581  24.173  12.362  1.00 75.49           C
ATOM   2622  CE2 PHE C 330      23.596  24.937  10.112  1.00 75.49           C
ATOM   2623  CZ  PHE C 330      24.246  24.352  11.173  1.00 75.49           C
ATOM   2624  C   PHE C 330      19.485  23.876   9.961  1.00 75.49           C
ATOM   2625  O   PHE C 330      20.118  22.832   9.807  1.00 75.49           O
ATOM   2626  N   ARG C 331      18.974  24.561   8.920  1.00 88.80           N
ATOM   2627  CA  ARG C 331      19.200  24.122   7.576  1.00 88.80           C
ATOM   2628  CB  ARG C 331      17.905  23.977   6.761  1.00 88.80           C
ATOM   2629  CG  ARG C 331      17.071  22.781   7.225  1.00 88.80           C
ATOM   2630  CD  ARG C 331      15.758  22.599   6.466  1.00 88.80           C
ATOM   2631  NE  ARG C 331      14.852  23.705   6.882  1.00 88.80           N
ATOM   2632  CZ  ARG C 331      13.637  23.854   6.279  1.00 88.80           C
ATOM   2633  NH1 ARG C 331      13.264  23.006   5.276  1.00 88.80           N
ATOM   2634  NH2 ARG C 331      12.795  24.850   6.681  1.00 88.80           N
ATOM   2635  C   ARG C 331      20.073  25.158   6.946  1.00 88.80           C
ATOM   2636  O   ARG C 331      19.987  26.337   7.285  1.00 88.80           O
ATOM   2637  N   ILE C 332      20.985  24.727   6.053  1.00 65.06           N
ATOM   2638  CA  ILE C 332      21.888  25.647   5.427  1.00 65.06           C
ATOM   2639  CB  ILE C 332      23.253  25.639   6.056  1.00 65.06           C
ATOM   2640  CG1 ILE C 332      24.131  26.764   5.483  1.00 65.06           C
ATOM   2641  CG2 ILE C 332      23.843  24.228   5.906  1.00 65.06           C
ATOM   2642  CD1 ILE C 332      25.430  26.974   6.260  1.00 65.06           C
ATOM   2643  C   ILE C 332      22.038  25.268   3.985  1.00 65.06           C
ATOM   2644  O   ILE C 332      21.921  24.097   3.626  1.00 65.06           O
ATOM   2645  N   LEU C 333      22.340  26.264   3.124  1.00154.75           N
ATOM   2646  CA  LEU C 333      22.445  26.042   1.709  1.00154.75           C
ATOM   2647  CB  LEU C 333      22.943  27.260   0.913  1.00154.75           C
ATOM   2648  CG  LEU C 333      22.029  28.490   0.964  1.00154.75           C
ATOM   2649  CD1 LEU C 333      22.580  29.606   0.057  1.00154.75           C
ATOM   2650  CD2 LEU C 333      20.565  28.125   0.672  1.00154.75           C
ATOM   2651  C   LEU C 333      23.467  24.983   1.474  1.00154.75           C
ATOM   2652  O   LEU C 333      24.536  24.982   2.083  1.00154.75           O
ATOM   2653  N   ARG C 334      23.143  24.051   0.557  1.00145.17           N
ATOM   2654  CA  ARG C 334      24.012  22.961   0.228  1.00145.17           C
ATOM   2655  CB  ARG C 334      23.329  21.584   0.308  1.00145.17           C
ATOM   2656  CG  ARG C 334      24.130  20.470  -0.374  1.00145.17           C
ATOM   2657  CD  ARG C 334      23.467  19.090  -0.305  1.00145.17           C
ATOM   2658  NE  ARG C 334      22.029  19.257  -0.658  1.00145.17           N
ATOM   2659  CZ  ARG C 334      21.463  18.487  -1.634  1.00145.17           C
ATOM   2660  NH1 ARG C 334      22.240  17.635  -2.365  1.00145.17           N
ATOM   2661  NH2 ARG C 334      20.124  18.572  -1.885  1.00145.17           N
ATOM   2662  C   ARG C 334      24.461  23.108  -1.195  1.00145.17           C
ATOM   2663  O   ARG C 334      23.711  23.569  -2.054  1.00145.17           O
ATOM   2664  N   GLY C 335      25.723  22.717  -1.470  1.00 47.75           N
ATOM   2665  CA  GLY C 335      26.232  22.703  -2.815  1.00 47.75           C
ATOM   2666  C   GLY C 335      27.147  23.867  -3.089  1.00 47.75           C
ATOM   2667  O   GLY C 335      27.887  23.859  -4.073  1.00 47.75           O
ATOM   2668  N   VAL C 336      27.023  24.940  -2.291  1.00159.62           N
ATOM   2669  CA  VAL C 336      27.801  26.151  -2.338  1.00159.62           C
ATOM   2670  CB  VAL C 336      27.027  27.350  -1.875  1.00159.62           C
ATOM   2671  CG1 VAL C 336      25.833  27.557  -2.822  1.00159.62           C
ATOM   2672  CG2 VAL C 336      26.632  27.142  -0.403  1.00159.62           C
ATOM   2673  C   VAL C 336      29.055  26.099  -1.507  1.00159.62           C
ATOM   2674  O   VAL C 336      29.888  26.997  -1.621  1.00159.62           O
ATOM   2675  N   ASP C 337      29.204  25.108  -0.600  1.00 76.04           N
ATOM   2676  CA  ASP C 337      30.298  25.150   0.336  1.00 76.04           C
ATOM   2677  CB  ASP C 337      31.674  25.300  -0.342  1.00 76.04           C
ATOM   2678  CG  ASP C 337      32.763  25.077   0.701  1.00 76.04           C
ATOM   2679  OD1 ASP C 337      32.417  24.709   1.855  1.00 76.04           O
ATOM   2680  OD2 ASP C 337      33.959  25.274   0.354  1.00 76.04           O
ATOM   2681  C   ASP C 337      30.061  26.348   1.204  1.00 76.04           C
ATOM   2682  O   ASP C 337      30.980  27.084   1.563  1.00 76.04           O
ATOM   2683  N   GLU C 338      28.779  26.550   1.574  1.00106.98           N
ATOM   2684  CA  GLU C 338      28.369  27.685   2.350  1.00106.98           C
ATOM   2685  CB  GLU C 338      26.851  27.721   2.608  1.00106.98           C
ATOM   2686  CG  GLU C 338      26.371  28.986   3.323  1.00106.98           C
ATOM   2687  CD  GLU C 338      26.447  30.142   2.336  1.00106.98           C
ATOM   2688  OE1 GLU C 338      25.870  30.011   1.224  1.00106.98           O
ATOM   2689  OE2 GLU C 338      27.084  31.173   2.683  1.00106.98           O
ATOM   2690  C   GLU C 338      29.066  27.685   3.675  1.00106.98           C
ATOM   2691  O   GLU C 338      28.963  26.750   4.466  1.00106.98           O
ATOM   2692  N   CYS C 339      29.798  28.780   3.942  1.00 73.03           N
ATOM   2693  CA  CYS C 339      30.482  29.009   5.185  1.00 73.03           C
ATOM   2694  CB  CYS C 339      29.527  29.221   6.376  1.00 73.03           C
ATOM   2695  SG  CYS C 339      28.582  30.769   6.246  1.00 73.03           S
ATOM   2696  C   CYS C 339      31.415  27.874   5.504  1.00 73.03           C
ATOM   2697  O   CYS C 339      31.630  27.571   6.677  1.00 73.03           O
ATOM   2698  N   SER C 340      32.027  27.254   4.471  1.00102.92           N
ATOM   2699  CA  SER C 340      32.998  26.197   4.613  1.00102.92           C
ATOM   2700  CB  SER C 340      34.183  26.594   5.510  1.00102.92           C
ATOM   2701  OG  SER C 340      34.835  27.735   4.974  1.00102.92           O
ATOM   2702  C   SER C 340      32.403  24.948   5.203  1.00102.92           C
ATOM   2703  O   SER C 340      33.126  24.109   5.736  1.00102.92           O
ATOM   2704  N   ILE C 341      31.080  24.757   5.086  1.00 90.34           N
ATOM   2705  CA  ILE C 341      30.415  23.606   5.640  1.00 90.34           C
ATOM   2706  CB  ILE C 341      28.915  23.723   5.614  1.00 90.34           C
ATOM   2707  CG1 ILE C 341      28.285  22.691   6.565  1.00 90.34           C
ATOM   2708  CG2 ILE C 341      28.432  23.616   4.158  1.00 90.34           C
ATOM   2709  CD1 ILE C 341      26.821  22.980   6.893  1.00 90.34           C
ATOM   2710  C   ILE C 341      30.830  22.333   4.943  1.00 90.34           C
ATOM   2711  O   ILE C 341      30.694  21.236   5.479  1.00 90.34           O
ATOM   2712  N   GLU C 342      31.175  22.434   3.656  1.00156.21           N
ATOM   2713  CA  GLU C 342      31.599  21.348   2.814  1.00156.21           C
ATOM   2714  CB  GLU C 342      31.138  21.513   1.358  1.00156.21           C
ATOM   2715  CG  GLU C 342      29.612  21.399   1.287  1.00156.21           C
ATOM   2716  CD  GLU C 342      29.143  21.521  -0.152  1.00156.21           C
ATOM   2717  OE1 GLU C 342      30.014  21.539  -1.064  1.00156.21           O
ATOM   2718  OE2 GLU C 342      27.901  21.591  -0.356  1.00156.21           O
ATOM   2719  C   GLU C 342      33.068  21.024   2.876  1.00156.21           C
ATOM   2720  O   GLU C 342      33.520  20.258   2.035  1.00156.21           O
ATOM   2721  N   ASN C 343      33.893  21.757   3.652  1.00203.75           N
ATOM   2722  CA  ASN C 343      35.322  21.529   3.673  1.00203.75           C
ATOM   2723  CB  ASN C 343      36.135  22.818   3.869  1.00203.75           C
ATOM   2724  CG  ASN C 343      36.298  23.421   2.483  1.00203.75           C
ATOM   2725  OD1 ASN C 343      35.322  23.689   1.786  1.00203.75           O
ATOM   2726  ND2 ASN C 343      37.575  23.605   2.055  1.00203.75           N
ATOM   2727  C   ASN C 343      35.919  20.468   4.578  1.00203.75           C
ATOM   2728  O   ASN C 343      36.991  19.953   4.279  1.00203.75           O
ATOM   2729  N   GLU C 344      35.392  20.318   5.802  1.00197.06           N
ATOM   2730  CA  GLU C 344      35.826  19.490   6.907  1.00197.06           C
ATOM   2731  CB  GLU C 344      36.013  20.276   8.212  1.00197.06           C
ATOM   2732  CG  GLU C 344      37.246  21.173   8.247  1.00197.06           C
ATOM   2733  CD  GLU C 344      37.421  21.597   9.697  1.00197.06           C
ATOM   2734  OE1 GLU C 344      36.788  20.953  10.578  1.00197.06           O
ATOM   2735  OE2 GLU C 344      38.177  22.570   9.944  1.00197.06           O
ATOM   2736  C   GLU C 344      35.042  18.270   7.311  1.00197.06           C
ATOM   2737  O   GLU C 344      35.126  17.964   8.499  1.00197.06           O
ATOM   2738  N   ALA C 345      34.113  17.683   6.538  1.00 66.04           N
ATOM   2739  CA  ALA C 345      33.332  16.617   7.127  1.00 66.04           C
ATOM   2740  CB  ALA C 345      32.293  16.023   6.158  1.00 66.04           C
ATOM   2741  C   ALA C 345      34.226  15.494   7.585  1.00 66.04           C
ATOM   2742  O   ALA C 345      35.191  15.152   6.904  1.00 66.04           O
ATOM   2743  N   VAL C 346      33.918  14.893   8.768  1.00 55.73           N
ATOM   2744  CA  VAL C 346      34.716  13.818   9.305  1.00 55.73           C
ATOM   2745  CB  VAL C 346      35.438  14.180  10.571  1.00 55.73           C
ATOM   2746  CG1 VAL C 346      36.136  12.925  11.115  1.00 55.73           C
ATOM   2747  CG2 VAL C 346      36.404  15.336  10.291  1.00 55.73           C
ATOM   2748  C   VAL C 346      33.821  12.669   9.651  1.00 55.73           C
ATOM   2749  O   VAL C 346      32.746  12.860  10.213  1.00 55.73           O
ATOM   2750  N   ALA C 347      34.258  11.429   9.341  1.00 42.01           N
ATOM   2751  CA  ALA C 347      33.442  10.277   9.599  1.00 42.01           C
ATOM   2752  CB  ALA C 347      33.065   9.499   8.324  1.00 42.01           C
ATOM   2753  C   ALA C 347      34.212   9.344  10.478  1.00 42.01           C
ATOM   2754  O   ALA C 347      35.439   9.287  10.421  1.00 42.01           O
ATOM   2755  N   VAL C 348      33.494   8.595  11.342  1.00102.54           N
ATOM   2756  CA  VAL C 348      34.156   7.683  12.226  1.00102.54           C
ATOM   2757  CB  VAL C 348      34.466   8.342  13.540  1.00102.54           C
ATOM   2758  CG1 VAL C 348      33.251   8.220  14.472  1.00102.54           C
ATOM   2759  CG2 VAL C 348      35.794   7.802  14.077  1.00102.54           C
ATOM   2760  C   VAL C 348      33.174   6.573  12.453  1.00102.54           C
ATOM   2761  O   VAL C 348      31.968   6.805  12.398  1.00102.54           O
ATOM   2762  N   THR C 349      33.650   5.331  12.687  1.00128.82           N
ATOM   2763  CA  THR C 349      32.711   4.266  12.903  1.00128.82           C
ATOM   2764  CB  THR C 349      32.794   3.170  11.876  1.00128.82           C
ATOM   2765  OG1 THR C 349      31.684   2.300  12.020  1.00128.82           O
ATOM   2766  CG2 THR C 349      34.114   2.393  12.016  1.00128.82           C
ATOM   2767  C   THR C 349      32.914   3.697  14.279  1.00128.82           C
ATOM   2768  O   THR C 349      33.985   3.203  14.626  1.00128.82           O
ATOM   2769  N   PRO C 350      31.883   3.781  15.080  1.00 82.15           N
ATOM   2770  CA  PRO C 350      31.922   3.310  16.443  1.00 82.15           C
ATOM   2771  CD  PRO C 350      30.858   4.789  14.878  1.00 82.15           C
ATOM   2772  CB  PRO C 350      30.828   4.080  17.188  1.00 82.15           C
ATOM   2773  CG  PRO C 350      29.912   4.619  16.076  1.00 82.15           C
ATOM   2774  C   PRO C 350      31.739   1.827  16.523  1.00 82.15           C
ATOM   2775  O   PRO C 350      31.169   1.246  15.600  1.00 82.15           O
ATOM   2776  N   VAL C 351      32.216   1.190  17.613  1.00 44.53           N
ATOM   2777  CA  VAL C 351      32.001  -0.219  17.781  1.00 44.53           C
ATOM   2778  CB  VAL C 351      33.224  -0.971  18.228  1.00 44.53           C
ATOM   2779  CG1 VAL C 351      32.849  -2.447  18.426  1.00 44.53           C
ATOM   2780  CG2 VAL C 351      34.352  -0.745  17.209  1.00 44.53           C
ATOM   2781  C   VAL C 351      30.995  -0.361  18.880  1.00 44.53           C
ATOM   2782  O   VAL C 351      31.306  -0.127  20.048  1.00 44.53           O
ATOM   2783  N   ASP C 352      29.764  -0.787  18.528  1.00 77.47           N
ATOM   2784  CA  ASP C 352      28.719  -0.937  19.503  1.00 77.47           C
ATOM   2785  CB  ASP C 352      27.416  -1.518  18.919  1.00 77.47           C
ATOM   2786  CG  ASP C 352      27.694  -2.899  18.339  1.00 77.47           C
ATOM   2787  OD1 ASP C 352      28.892  -3.228  18.132  1.00 77.47           O
ATOM   2788  OD2 ASP C 352      26.707  -3.641  18.085  1.00 77.47           O
ATOM   2789  C   ASP C 352      29.204  -1.855  20.618  1.00 77.47           C
ATOM   2790  O   ASP C 352      30.051  -2.744  20.340  1.00 77.47           O
ATOM   2791  OXT ASP C 352      28.727  -1.677  21.770  1.00 77.47           O
TER    2792      ASP C 352
ATOM   2793  N   ASP D 353      46.992 -29.430  19.768  1.00 65.30           N
ATOM   2794  CA  ASP D 353      45.761 -30.074  19.275  1.00 65.30           C
ATOM   2795  CB  ASP D 353      46.115 -31.329  18.462  1.00 65.30           C
ATOM   2796  CG  ASP D 353      46.582 -30.916  17.074  1.00 65.30           C
ATOM   2797  OD1 ASP D 353      47.793 -30.608  16.916  1.00 65.30           O
ATOM   2798  OD2 ASP D 353      45.725 -30.897  16.149  1.00 65.30           O
ATOM   2799  C   ASP D 353      44.923 -30.508  20.419  1.00 65.30           C
ATOM   2800  O   ASP D 353      45.414 -30.981  21.439  1.00 65.30           O
ATOM   2801  N   THR D 354      43.614 -30.301  20.261  1.00153.41           N
ATOM   2802  CA  THR D 354      42.617 -30.687  21.195  1.00153.41           C
ATOM   2803  CB  THR D 354      41.451 -29.769  21.011  1.00153.41           C
ATOM   2804  OG1 THR D 354      41.858 -28.419  21.173  1.00153.41           O
ATOM   2805  CG2 THR D 354      40.373 -30.103  22.027  1.00153.41           C
ATOM   2806  C   THR D 354      42.206 -32.053  20.739  1.00153.41           C
ATOM   2807  O   THR D 354      42.504 -32.444  19.615  1.00153.41           O
ATOM   2808  N   PRO D 355      41.549 -32.792  21.575  1.00 92.96           N
ATOM   2809  CA  PRO D 355      41.068 -34.092  21.188  1.00 92.96           C
ATOM   2810  CD  PRO D 355      41.978 -32.785  22.954  1.00 92.96           C
ATOM   2811  CB  PRO D 355      40.686 -34.787  22.491  1.00 92.96           C
ATOM   2812  CG  PRO D 355      41.665 -34.183  23.508  1.00 92.96           C
ATOM   2813  C   PRO D 355      39.960 -33.992  20.183  1.00 92.96           C
ATOM   2814  O   PRO D 355      39.525 -35.031  19.688  1.00 92.96           O
ATOM   2815  N   ALA D 356      39.458 -32.776  19.890  1.00 78.01           N
ATOM   2816  CA  ALA D 356      38.344 -32.636  18.985  1.00 78.01           C
ATOM   2817  CB  ALA D 356      37.646 -31.267  19.075  1.00 78.01           C
ATOM   2818  C   ALA D 356      38.753 -32.828  17.554  1.00 78.01           C
ATOM   2819  O   ALA D 356      39.814 -32.380  17.121  1.00 78.01           O
ATOM   2820  N   ASN D 357      37.893 -33.544  16.792  1.00188.84           N
ATOM   2821  CA  ASN D 357      38.040 -33.715  15.372  1.00188.84           C
ATOM   2822  CB  ASN D 357      38.409 -35.141  14.945  1.00188.84           C
ATOM   2823  CG  ASN D 357      39.912 -35.251  15.103  1.00188.84           C
ATOM   2824  OD1 ASN D 357      40.662 -34.845  14.216  1.00188.84           O
ATOM   2825  ND2 ASN D 357      40.366 -35.778  16.271  1.00188.84           N
ATOM   2826  C   ASN D 357      36.709 -33.398  14.786  1.00188.84           C
ATOM   2827  O   ASN D 357      35.911 -34.282  14.479  1.00188.84           O
ATOM   2828  N   CYS D 358      36.476 -32.099  14.563  1.00118.25           N
ATOM   2829  CA  CYS D 358      35.198 -31.620  14.144  1.00118.25           C
ATOM   2830  CB  CYS D 358      34.828 -30.382  14.956  1.00118.25           C
ATOM   2831  SG  CYS D 358      33.059 -30.096  14.977  1.00118.25           S
ATOM   2832  C   CYS D 358      35.274 -31.224  12.698  1.00118.25           C
ATOM   2833  O   CYS D 358      36.346 -30.894  12.195  1.00118.25           O
ATOM   2834  N   THR D 359      34.113 -31.217  12.000  1.00 57.88           N
ATOM   2835  CA  THR D 359      34.093 -30.953  10.588  1.00 57.88           C
ATOM   2836  CB  THR D 359      33.302 -31.957   9.803  1.00 57.88           C
ATOM   2837  OG1 THR D 359      31.925 -31.862  10.130  1.00 57.88           O
ATOM   2838  CG2 THR D 359      33.821 -33.363  10.144  1.00 57.88           C
ATOM   2839  C   THR D 359      33.466 -29.628  10.302  1.00 57.88           C
ATOM   2840  O   THR D 359      32.811 -29.011  11.140  1.00 57.88           O
ATOM   2841  N   TYR D 360      33.676 -29.182   9.051  1.00113.68           N
ATOM   2842  CA  TYR D 360      33.250 -27.930   8.506  1.00113.68           C
ATOM   2843  CB  TYR D 360      33.675 -27.829   7.038  1.00113.68           C
ATOM   2844  CG  TYR D 360      33.623 -26.392   6.739  1.00113.68           C
ATOM   2845  CD1 TYR D 360      34.729 -25.643   7.045  1.00113.68           C
ATOM   2846  CD2 TYR D 360      32.510 -25.805   6.189  1.00113.68           C
ATOM   2847  CE1 TYR D 360      34.744 -24.300   6.806  1.00113.68           C
ATOM   2848  CE2 TYR D 360      32.518 -24.452   5.946  1.00113.68           C
ATOM   2849  CZ  TYR D 360      33.636 -23.714   6.256  1.00113.68           C
ATOM   2850  OH  TYR D 360      33.663 -22.334   6.021  1.00113.68           O
ATOM   2851  C   TYR D 360      31.754 -27.907   8.538  1.00113.68           C
ATOM   2852  O   TYR D 360      31.130 -26.889   8.849  1.00113.68           O
ATOM   2853  N   GLY D 361      31.148 -29.055   8.190  1.00 34.07           N
ATOM   2854  CA  GLY D 361      29.723 -29.206   8.159  1.00 34.07           C
ATOM   2855  C   GLY D 361      29.178 -29.035   9.542  1.00 34.07           C
ATOM   2856  O   GLY D 361      28.095 -28.484   9.727  1.00 34.07           O
ATOM   2857  N   ASP D 362      29.908 -29.521  10.561  1.00 63.24           N
ATOM   2858  CA  ASP D 362      29.426 -29.412  11.907  1.00 63.24           C
ATOM   2859  CB  ASP D 362      30.384 -30.011  12.954  1.00 63.24           C
ATOM   2860  CG  ASP D 362      30.293 -31.533  12.918  1.00 63.24           C
ATOM   2861  OD1 ASP D 362      29.154 -32.062  12.826  1.00 63.24           O
ATOM   2862  OD2 ASP D 362      31.365 -32.190  12.988  1.00 63.24           O
ATOM   2863  C   ASP D 362      29.277 -27.957  12.226  1.00 63.24           C
ATOM   2864  O   ASP D 362      28.433 -27.577  13.030  1.00 63.24           O
ATOM   2865  N   SER D 363      30.149 -27.115  11.647  1.00 64.78           N
ATOM   2866  CA  SER D 363      30.172 -25.694  11.886  1.00 64.78           C
ATOM   2867  CB  SER D 363      31.482 -25.038  11.411  1.00 64.78           C
ATOM   2868  OG  SER D 363      32.580 -25.564  12.145  1.00 64.78           O
ATOM   2869  C   SER D 363      29.046 -24.963  11.198  1.00 64.78           C
ATOM   2870  O   SER D 363      28.606 -23.924  11.686  1.00 64.78           O
ATOM   2871  N   VAL D 364      28.548 -25.456  10.045  1.00 60.59           N
ATOM   2872  CA  VAL D 364      27.535 -24.695   9.348  1.00 60.59           C
ATOM   2873  CB  VAL D 364      27.268 -25.185   7.958  1.00 60.59           C
ATOM   2874  CG1 VAL D 364      26.099 -24.377   7.375  1.00 60.59           C
ATOM   2875  CG2 VAL D 364      28.571 -25.085   7.148  1.00 60.59           C
ATOM   2876  C   VAL D 364      26.236 -24.785  10.094  1.00 60.59           C
ATOM   2877  O   VAL D 364      25.877 -25.850  10.594  1.00 60.59           O
ATOM   2878  N   GLY D 365      25.492 -23.659  10.203  1.00 43.22           N
ATOM   2879  CA  GLY D 365      24.215 -23.725  10.854  1.00 43.22           C
ATOM   2880  C   GLY D 365      24.009 -22.532  11.735  1.00 43.22           C
ATOM   2881  O   GLY D 365      24.631 -21.485  11.559  1.00 43.22           O
ATOM   2882  N   THR D 366      23.101 -22.686  12.724  1.00 51.56           N
ATOM   2883  CA  THR D 366      22.755 -21.620  13.619  1.00 51.56           C
ATOM   2884  CB  THR D 366      21.285 -21.581  13.903  1.00 51.56           C
ATOM   2885  OG1 THR D 366      20.552 -21.470  12.693  1.00 51.56           O
ATOM   2886  CG2 THR D 366      20.996 -20.381  14.820  1.00 51.56           C
ATOM   2887  C   THR D 366      23.410 -21.888  14.940  1.00 51.56           C
ATOM   2888  O   THR D 366      23.320 -22.993  15.475  1.00 51.56           O
ATOM   2889  N   TRP D 367      24.084 -20.862  15.504  1.00 82.28           N
ATOM   2890  CA  TRP D 367      24.763 -21.027  16.760  1.00 82.28           C
ATOM   2891  CB  TRP D 367      26.293 -20.961  16.628  1.00 82.28           C
ATOM   2892  CG  TRP D 367      26.869 -22.177  15.943  1.00 82.28           C
ATOM   2893  CD2 TRP D 367      27.561 -23.229  16.632  1.00 82.28           C
ATOM   2894  CD1 TRP D 367      26.866 -22.518  14.621  1.00 82.28           C
ATOM   2895  NE1 TRP D 367      27.503 -23.723  14.446  1.00 82.28           N
ATOM   2896  CE2 TRP D 367      27.939 -24.170  15.675  1.00 82.28           C
ATOM   2897  CE3 TRP D 367      27.857 -23.395  17.955  1.00 82.28           C
ATOM   2898  CZ2 TRP D 367      28.622 -25.299  16.028  1.00 82.28           C
ATOM   2899  CZ3 TRP D 367      28.548 -24.533  18.307  1.00 82.28           C
ATOM   2900  CH2 TRP D 367      28.923 -25.466  17.362  1.00 82.28           C
ATOM   2901  C   TRP D 367      24.322 -19.940  17.686  1.00 82.28           C
ATOM   2902  O   TRP D 367      24.053 -18.816  17.268  1.00 82.28           O
ATOM   2903  N   VAL D 368      24.206 -20.265  18.988  1.00103.35           N
ATOM   2904  CA  VAL D 368      23.844 -19.261  19.940  1.00103.35           C
ATOM   2905  CB  VAL D 368      22.659 -19.633  20.787  1.00103.35           C
ATOM   2906  CG1 VAL D 368      23.050 -20.754  21.766  1.00103.35           C
ATOM   2907  CG2 VAL D 368      22.130 -18.360  21.459  1.00103.35           C
ATOM   2908  C   VAL D 368      25.033 -19.084  20.829  1.00103.35           C
ATOM   2909  O   VAL D 368      25.651 -20.049  21.275  1.00103.35           O
ATOM   2910  N   LEU D 369      25.404 -17.822  21.091  1.00115.70           N
ATOM   2911  CA  LEU D 369      26.549 -17.546  21.907  1.00115.70           C
ATOM   2912  CB  LEU D 369      27.523 -16.581  21.190  1.00115.70           C
ATOM   2913  CG  LEU D 369      28.788 -16.138  21.956  1.00115.70           C
ATOM   2914  CD1 LEU D 369      29.763 -15.437  21.000  1.00115.70           C
ATOM   2915  CD2 LEU D 369      28.464 -15.230  23.158  1.00115.70           C
ATOM   2916  C   LEU D 369      26.063 -16.906  23.176  1.00115.70           C
ATOM   2917  O   LEU D 369      25.340 -15.912  23.145  1.00115.70           O
ATOM   2918  N   HIS D 370      26.461 -17.471  24.336  1.00 68.40           N
ATOM   2919  CA  HIS D 370      26.146 -16.900  25.620  1.00 68.40           C
ATOM   2920  ND1 HIS D 370      25.409 -20.252  26.050  1.00 68.40           N
ATOM   2921  CG  HIS D 370      25.105 -19.045  26.640  1.00 68.40           C
ATOM   2922  CB  HIS D 370      26.080 -17.915  26.779  1.00 68.40           C
ATOM   2923  NE2 HIS D 370      23.311 -20.407  26.769  1.00 68.40           N
ATOM   2924  CD2 HIS D 370      23.820 -19.156  27.072  1.00 68.40           C
ATOM   2925  CE1 HIS D 370      24.302 -21.029  26.156  1.00 68.40           C
ATOM   2926  C   HIS D 370      27.368 -16.113  25.951  1.00 68.40           C
ATOM   2927  O   HIS D 370      28.465 -16.663  25.961  1.00 68.40           O
ATOM   2928  N   LEU D 371      27.216 -14.810  26.247  1.00116.99           N
ATOM   2929  CA  LEU D 371      28.364 -13.974  26.460  1.00116.99           C
ATOM   2930  CB  LEU D 371      28.331 -12.821  25.431  1.00116.99           C
ATOM   2931  CG  LEU D 371      29.472 -11.795  25.474  1.00116.99           C
ATOM   2932  CD1 LEU D 371      29.247 -10.724  26.551  1.00116.99           C
ATOM   2933  CD2 LEU D 371      30.824 -12.504  25.588  1.00116.99           C
ATOM   2934  C   LEU D 371      28.370 -13.460  27.875  1.00116.99           C
ATOM   2935  O   LEU D 371      27.405 -12.857  28.337  1.00116.99           O
ATOM   2936  N   GLY D 372      29.478 -13.704  28.608  1.00 43.21           N
ATOM   2937  CA  GLY D 372      29.608 -13.249  29.967  1.00 43.21           C
ATOM   2938  C   GLY D 372      30.466 -12.026  29.933  1.00 43.21           C
ATOM   2939  O   GLY D 372      30.391 -11.269  28.971  1.00 43.21           O
ATOM   2940  N   VAL D 373      31.283 -11.836  31.001  1.00181.87           N
ATOM   2941  CA  VAL D 373      32.255 -10.792  31.266  1.00181.87           C
ATOM   2942  CB  VAL D 373      33.677 -11.269  31.231  1.00181.87           C
ATOM   2943  CG1 VAL D 373      33.880 -12.257  32.392  1.00181.87           C
ATOM   2944  CG2 VAL D 373      33.951 -11.901  29.870  1.00181.87           C
ATOM   2945  C   VAL D 373      32.090  -9.530  30.453  1.00181.87           C
ATOM   2946  O   VAL D 373      30.977  -9.132  30.115  1.00181.87           O
ATOM   2947  N   ASP D 374      33.208  -8.778  30.277  1.00186.32           N
ATOM   2948  CA  ASP D 374      33.289  -7.576  29.472  1.00186.32           C
ATOM   2949  CB  ASP D 374      32.014  -6.699  29.475  1.00186.32           C
ATOM   2950  CG  ASP D 374      31.641  -6.341  30.910  1.00186.32           C
ATOM   2951  OD1 ASP D 374      32.319  -6.845  31.845  1.00186.32           O
ATOM   2952  OD2 ASP D 374      30.674  -5.553  31.088  1.00186.32           O
ATOM   2953  C   ASP D 374      34.421  -6.711  29.964  1.00186.32           C
ATOM   2954  O   ASP D 374      34.212  -5.585  30.414  1.00186.32           O
ATOM   2955  N   GLY D 375      35.676  -7.177  29.844  1.00 53.05           N
ATOM   2956  CA  GLY D 375      36.762  -6.393  30.368  1.00 53.05           C
ATOM   2957  C   GLY D 375      37.839  -6.315  29.334  1.00 53.05           C
ATOM   2958  O   GLY D 375      37.572  -6.369  28.135  1.00 53.05           O
ATOM   2959  N   MET D 376      39.094  -6.119  29.781  1.00 94.36           N
ATOM   2960  CA  MET D 376      40.205  -6.059  28.876  1.00 94.36           C
ATOM   2961  CB  MET D 376      41.295  -5.054  29.289  1.00 94.36           C
ATOM   2962  CG  MET D 376      40.829  -3.598  29.189  1.00 94.36           C
ATOM   2963  SD  MET D 376      42.080  -2.358  29.644  1.00 94.36           S
ATOM   2964  CE  MET D 376      41.932  -2.598  31.438  1.00 94.36           C
ATOM   2965  C   MET D 376      40.813  -7.425  28.773  1.00 94.36           C
ATOM   2966  O   MET D 376      40.324  -8.382  29.370  1.00 94.36           O
ATOM   2967  N   THR D 377      41.893  -7.549  27.976  1.00118.49           N
ATOM   2968  CA  THR D 377      42.557  -8.809  27.776  1.00118.49           C
ATOM   2969  CB  THR D 377      43.687  -8.741  26.788  1.00118.49           C
ATOM   2970  OG1 THR D 377      44.198 -10.043  26.543  1.00118.49           O
ATOM   2971  CG2 THR D 377      44.792  -7.836  27.356  1.00118.49           C
ATOM   2972  C   THR D 377      43.129  -9.282  29.077  1.00118.49           C
ATOM   2973  O   THR D 377      43.248 -10.485  29.307  1.00118.49           O
ATOM   2974  N   LYS D 378      43.621  -8.350  29.913  1.00134.91           N
ATOM   2975  CA  LYS D 378      44.125  -8.703  31.212  1.00134.91           C
ATOM   2976  CB  LYS D 378      45.048  -7.642  31.831  1.00134.91           C
ATOM   2977  CG  LYS D 378      46.428  -7.622  31.170  0.00134.91           C
ATOM   2978  CD  LYS D 378      47.337  -6.490  31.647  0.00134.91           C
ATOM   2979  CE  LYS D 378      46.809  -5.098  31.303  1.00134.91           C
ATOM   2980  NZ  LYS D 378      45.660  -4.771  32.175  1.00134.91           N
ATOM   2981  C   LYS D 378      43.014  -8.977  32.175  1.00134.91           C
ATOM   2982  O   LYS D 378      43.142  -9.828  33.055  1.00134.91           O
ATOM   2983  N   LYS D 379      41.900  -8.232  32.049  1.00105.55           N
ATOM   2984  CA  LYS D 379      40.810  -8.326  32.976  1.00105.55           C
ATOM   2985  CB  LYS D 379      39.743  -7.234  32.789  1.00105.55           C
ATOM   2986  CG  LYS D 379      38.795  -7.142  33.987  0.00105.55           C
ATOM   2987  CD  LYS D 379      37.995  -5.840  34.053  1.00105.55           C
ATOM   2988  CE  LYS D 379      37.149  -5.715  35.322  1.00105.55           C
ATOM   2989  NZ  LYS D 379      38.024  -5.727  36.517  1.00105.55           N
ATOM   2990  C   LYS D 379      40.140  -9.661  32.891  1.00105.55           C
ATOM   2991  O   LYS D 379      39.616 -10.154  33.889  1.00105.55           O
ATOM   2992  N   VAL D 380      40.106 -10.288  31.702  1.00107.13           N
ATOM   2993  CA  VAL D 380      39.384 -11.524  31.624  1.00107.13           C
ATOM   2994  CB  VAL D 380      38.229 -11.477  30.664  1.00107.13           C
ATOM   2995  CG1 VAL D 380      38.787 -11.467  29.231  1.00107.13           C
ATOM   2996  CG2 VAL D 380      37.275 -12.645  30.963  1.00107.13           C
ATOM   2997  C   VAL D 380      40.294 -12.627  31.175  1.00107.13           C
ATOM   2998  O   VAL D 380      41.375 -12.396  30.632  1.00107.13           O
ATOM   2999  N   ASP D 381      39.876 -13.872  31.483  1.00 91.13           N
ATOM   3000  CA  ASP D 381      40.536 -15.078  31.072  1.00 91.13           C
ATOM   3001  CB  ASP D 381      41.544 -15.625  32.100  1.00 91.13           C
ATOM   3002  CG  ASP D 381      42.160 -16.920  31.568  0.00 91.13           C
ATOM   3003  OD1 ASP D 381      41.415 -17.922  31.396  0.00 91.13           O
ATOM   3004  OD2 ASP D 381      43.394 -16.929  31.327  1.00 91.13           O
ATOM   3005  C   ASP D 381      39.443 -16.086  30.946  1.00 91.13           C
ATOM   3006  O   ASP D 381      38.768 -16.391  31.928  1.00 91.13           O
ATOM   3007  N   CYS D 382      39.254 -16.646  29.734  1.00 84.73           N
ATOM   3008  CA  CYS D 382      38.141 -17.521  29.528  1.00 84.73           C
ATOM   3009  CB  CYS D 382      37.541 -17.327  28.132  1.00 84.73           C
ATOM   3010  SG  CYS D 382      37.250 -15.560  27.842  1.00 84.73           S
ATOM   3011  C   CYS D 382      38.591 -18.939  29.656  1.00 84.73           C
ATOM   3012  O   CYS D 382      38.548 -19.719  28.705  1.00 84.73           O
ATOM   3013  N   SER D 383      39.106 -19.283  30.846  1.00 84.75           N
ATOM   3014  CA  SER D 383      39.481 -20.619  31.196  1.00 84.75           C
ATOM   3015  CB  SER D 383      40.677 -20.668  32.170  1.00 84.75           C
ATOM   3016  OG  SER D 383      40.348 -20.038  33.400  1.00 84.75           O
ATOM   3017  C   SER D 383      38.317 -21.321  31.831  1.00 84.75           C
ATOM   3018  O   SER D 383      38.328 -22.541  31.979  1.00 84.75           O
ATOM   3019  N   LYS D 384      37.262 -20.575  32.214  1.00206.68           N
ATOM   3020  CA  LYS D 384      36.201 -21.155  32.991  1.00206.68           C
ATOM   3021  CB  LYS D 384      36.281 -20.588  34.404  1.00206.68           C
ATOM   3022  CG  LYS D 384      36.621 -19.095  34.366  1.00206.68           C
ATOM   3023  CD  LYS D 384      36.733 -18.436  35.738  1.00206.68           C
ATOM   3024  CE  LYS D 384      38.028 -18.796  36.462  1.00206.68           C
ATOM   3025  NZ  LYS D 384      38.067 -18.116  37.773  1.00206.68           N
ATOM   3026  C   LYS D 384      34.850 -20.880  32.392  1.00206.68           C
ATOM   3027  O   LYS D 384      34.209 -21.802  31.889  1.00206.68           O
ATOM   3028  N   ASN D 385      34.356 -19.629  32.526  1.00147.99           N
ATOM   3029  CA  ASN D 385      33.100 -19.158  31.993  1.00147.99           C
ATOM   3030  CB  ASN D 385      32.020 -20.208  31.651  1.00147.99           C
ATOM   3031  CG  ASN D 385      30.907 -19.536  30.840  1.00147.99           C
ATOM   3032  OD1 ASN D 385      29.947 -20.188  30.428  1.00147.99           O
ATOM   3033  ND2 ASN D 385      31.042 -18.203  30.595  1.00147.99           N
ATOM   3034  C   ASN D 385      32.499 -18.297  33.053  1.00147.99           C
ATOM   3035  O   ASN D 385      32.946 -17.179  33.300  1.00147.99           O
ATOM   3036  N   PHE D 386      31.383 -18.797  33.628  1.00140.08           N
ATOM   3037  CA  PHE D 386      30.667 -18.177  34.705  1.00140.08           C
ATOM   3038  CB  PHE D 386      31.423 -17.158  35.579  1.00140.08           C
ATOM   3039  CG  PHE D 386      32.224 -17.970  36.536  1.00140.08           C
ATOM   3040  CD1 PHE D 386      31.575 -18.717  37.494  1.00140.08           C
ATOM   3041  CD2 PHE D 386      33.597 -18.029  36.463  1.00140.08           C
ATOM   3042  CE1 PHE D 386      32.280 -19.489  38.386  1.00140.08           C
ATOM   3043  CE2 PHE D 386      34.303 -18.799  37.356  1.00140.08           C
ATOM   3044  CZ  PHE D 386      33.651 -19.528  38.318  1.00140.08           C
ATOM   3045  C   PHE D 386      29.395 -17.587  34.198  1.00140.08           C
ATOM   3046  O   PHE D 386      28.896 -17.976  33.146  1.00140.08           O
ATOM   3047  N   LYS D 387      28.837 -16.631  34.966  1.00135.00           N
ATOM   3048  CA  LYS D 387      27.576 -16.008  34.674  1.00135.00           C
ATOM   3049  CB  LYS D 387      27.172 -14.981  35.745  1.00135.00           C
ATOM   3050  CG  LYS D 387      28.225 -13.891  35.964  1.00135.00           C
ATOM   3051  CD  LYS D 387      27.747 -12.737  36.847  1.00135.00           C
ATOM   3052  CE  LYS D 387      26.768 -11.790  36.151  1.00135.00           C
ATOM   3053  NZ  LYS D 387      25.419 -12.396  36.112  1.00135.00           N
ATOM   3054  C   LYS D 387      27.633 -15.323  33.341  1.00135.00           C
ATOM   3055  O   LYS D 387      28.683 -14.843  32.915  1.00135.00           O
ATOM   3056  N   ILE D 388      26.480 -15.293  32.630  1.00149.58           N
ATOM   3057  CA  ILE D 388      26.438 -14.697  31.322  1.00149.58           C
ATOM   3058  CB  ILE D 388      26.186 -15.686  30.216  1.00149.58           C
ATOM   3059  CG1 ILE D 388      24.816 -16.370  30.373  1.00149.58           C
ATOM   3060  CG2 ILE D 388      27.371 -16.667  30.191  1.00149.58           C
ATOM   3061  CD1 ILE D 388      24.708 -17.250  31.619  1.00149.58           C
ATOM   3062  C   ILE D 388      25.373 -13.642  31.245  1.00149.58           C
ATOM   3063  O   ILE D 388      24.247 -13.829  31.709  1.00149.58           O
ATOM   3064  N   THR D 389      25.759 -12.457  30.716  1.00123.10           N
ATOM   3065  CA  THR D 389      24.863 -11.347  30.535  1.00123.10           C
ATOM   3066  CB  THR D 389      25.573 -10.042  30.352  1.00123.10           C
ATOM   3067  OG1 THR D 389      26.374 -10.078  29.181  1.00123.10           O
ATOM   3068  CG2 THR D 389      26.441  -9.782  31.596  1.00123.10           C
ATOM   3069  C   THR D 389      23.933 -11.505  29.370  1.00123.10           C
ATOM   3070  O   THR D 389      22.726 -11.326  29.522  1.00123.10           O
ATOM   3071  N   ASN D 390      24.445 -11.851  28.167  1.00108.69           N
ATOM   3072  CA  ASN D 390      23.516 -11.858  27.068  1.00108.69           C
ATOM   3073  CB  ASN D 390      23.262 -10.463  26.468  1.00108.69           C
ATOM   3074  CG  ASN D 390      24.582  -9.890  25.986  1.00108.69           C
ATOM   3075  OD1 ASN D 390      25.630 -10.524  26.099  1.00108.69           O
ATOM   3076  ND2 ASN D 390      24.531  -8.642  25.449  1.00108.69           N
ATOM   3077  C   ASN D 390      23.928 -12.799  25.982  1.00108.69           C
ATOM   3078  O   ASN D 390      25.030 -13.344  25.978  1.00108.69           O
ATOM   3079  N   ASN D 391      23.008 -13.040  25.024  1.00116.84           N
ATOM   3080  CA  ASN D 391      23.350 -13.967  23.989  1.00116.84           C
ATOM   3081  CB  ASN D 391      22.643 -15.340  24.084  1.00116.84           C
ATOM   3082  CG  ASN D 391      21.130 -15.195  23.974  1.00116.84           C
ATOM   3083  OD1 ASN D 391      20.415 -16.193  23.884  1.00116.84           O
ATOM   3084  ND2 ASN D 391      20.619 -13.935  23.977  1.00116.84           N
ATOM   3085  C   ASN D 391      23.141 -13.372  22.639  1.00116.84           C
ATOM   3086  O   ASN D 391      22.286 -12.509  22.446  1.00116.84           O
ATOM   3087  N   TYR D 392      23.988 -13.800  21.674  1.00121.56           N
ATOM   3088  CA  TYR D 392      23.885 -13.341  20.323  1.00121.56           C
ATOM   3089  CB  TYR D 392      24.959 -12.318  19.920  1.00121.56           C
ATOM   3090  CG  TYR D 392      24.526 -11.087  20.640  1.00121.56           C
ATOM   3091  CD1 TYR D 392      24.847 -10.893  21.964  1.00121.56           C
ATOM   3092  CD2 TYR D 392      23.771 -10.135  19.991  1.00121.56           C
ATOM   3093  CE1 TYR D 392      24.436  -9.758  22.624  1.00121.56           C
ATOM   3094  CE2 TYR D 392      23.355  -8.999  20.648  1.00121.56           C
ATOM   3095  CZ  TYR D 392      23.691  -8.809  21.967  1.00121.56           C
ATOM   3096  OH  TYR D 392      23.268  -7.646  22.645  1.00121.56           O
ATOM   3097  C   TYR D 392      23.860 -14.519  19.401  1.00121.56           C
ATOM   3098  O   TYR D 392      24.600 -15.488  19.571  1.00121.56           O
ATOM   3099  N   THR D 393      22.972 -14.458  18.385  1.00112.37           N
ATOM   3100  CA  THR D 393      22.798 -15.572  17.501  1.00112.37           C
ATOM   3101  CB  THR D 393      21.363 -15.860  17.169  1.00112.37           C
ATOM   3102  OG1 THR D 393      21.264 -17.092  16.473  1.00112.37           O
ATOM   3103  CG2 THR D 393      20.815 -14.716  16.305  1.00112.37           C
ATOM   3104  C   THR D 393      23.498 -15.289  16.211  1.00112.37           C
ATOM   3105  O   THR D 393      23.447 -14.174  15.695  1.00112.37           O
ATOM   3106  N   VAL D 394      24.190 -16.313  15.677  1.00121.88           N
ATOM   3107  CA  VAL D 394      24.928 -16.156  14.458  1.00121.88           C
ATOM   3108  CB  VAL D 394      26.407 -16.286  14.641  1.00121.88           C
ATOM   3109  CG1 VAL D 394      27.059 -16.089  13.277  1.00121.88           C
ATOM   3110  CG2 VAL D 394      26.902 -15.301  15.705  1.00121.88           C
ATOM   3111  C   VAL D 394      24.561 -17.277  13.538  1.00121.88           C
ATOM   3112  O   VAL D 394      24.364 -18.412  13.970  1.00121.88           O
ATOM   3113  N   HIS D 395      24.466 -16.974  12.226  1.00 60.69           N
ATOM   3114  CA  HIS D 395      24.193 -17.972  11.240  1.00 60.69           C
ATOM   3115  ND1 HIS D 395      20.832 -18.954  10.996  1.00 60.69           N
ATOM   3116  CG  HIS D 395      21.680 -17.885  11.183  1.00 60.69           C
ATOM   3117  CB  HIS D 395      22.943 -17.674  10.398  1.00 60.69           C
ATOM   3118  NE2 HIS D 395      19.964 -17.740  12.644  1.00 60.69           N
ATOM   3119  CD2 HIS D 395      21.134 -17.153  12.194  1.00 60.69           C
ATOM   3120  CE1 HIS D 395      19.823 -18.817  11.894  1.00 60.69           C
ATOM   3121  C   HIS D 395      25.383 -18.056  10.337  1.00 60.69           C
ATOM   3122  O   HIS D 395      25.883 -17.054   9.823  1.00 60.69           O
ATOM   3123  N   LEU D 396      25.877 -19.290  10.137  1.00 72.93           N
ATOM   3124  CA  LEU D 396      27.054 -19.490   9.333  1.00 72.93           C
ATOM   3125  CB  LEU D 396      28.102 -20.328  10.088  1.00 72.93           C
ATOM   3126  CG  LEU D 396      28.574 -19.664  11.402  1.00 72.93           C
ATOM   3127  CD1 LEU D 396      29.630 -20.521  12.119  1.00 72.93           C
ATOM   3128  CD2 LEU D 396      29.078 -18.230  11.160  1.00 72.93           C
ATOM   3129  C   LEU D 396      26.655 -20.254   8.103  1.00 72.93           C
ATOM   3130  O   LEU D 396      26.101 -21.346   8.197  1.00 72.93           O
ATOM   3131  N   LEU D 397      26.915 -19.707   6.895  1.00 97.88           N
ATOM   3132  CA  LEU D 397      26.520 -20.479   5.752  1.00 97.88           C
ATOM   3133  CB  LEU D 397      25.283 -19.982   4.987  1.00 97.88           C
ATOM   3134  CG  LEU D 397      23.954 -20.120   5.754  1.00 97.88           C
ATOM   3135  CD1 LEU D 397      22.756 -19.880   4.824  1.00 97.88           C
ATOM   3136  CD2 LEU D 397      23.849 -21.455   6.506  1.00 97.88           C
ATOM   3137  C   LEU D 397      27.637 -20.665   4.775  1.00 97.88           C
ATOM   3138  O   LEU D 397      28.613 -19.913   4.751  1.00 97.88           O
ATOM   3139  N   PHE D 398      27.428 -21.681   3.908  1.00234.88           N
ATOM   3140  CA  PHE D 398      28.235 -22.232   2.841  1.00234.88           C
ATOM   3141  CB  PHE D 398      27.448 -22.275   1.518  1.00234.88           C
ATOM   3142  CG  PHE D 398      26.056 -22.760   1.723  1.00234.88           C
ATOM   3143  CD1 PHE D 398      25.769 -24.095   1.890  1.00234.88           C
ATOM   3144  CD2 PHE D 398      25.029 -21.844   1.723  1.00234.88           C
ATOM   3145  CE1 PHE D 398      24.463 -24.496   2.066  1.00234.88           C
ATOM   3146  CE2 PHE D 398      23.725 -22.237   1.896  1.00234.88           C
ATOM   3147  CZ  PHE D 398      23.445 -23.573   2.068  1.00234.88           C
ATOM   3148  C   PHE D 398      29.372 -21.303   2.541  1.00234.88           C
ATOM   3149  O   PHE D 398      29.163 -20.120   2.291  1.00234.88           O
ATOM   3150  N   PRO D 399      30.445 -21.904   2.128  1.00335.99           N
ATOM   3151  CA  PRO D 399      31.783 -21.467   2.393  1.00335.99           C
ATOM   3152  CD  PRO D 399      30.364 -22.504   0.802  1.00335.99           C
ATOM   3153  CB  PRO D 399      32.513 -21.446   1.052  1.00335.99           C
ATOM   3154  CG  PRO D 399      31.789 -22.526   0.244  1.00335.99           C
ATOM   3155  C   PRO D 399      32.171 -20.319   3.305  1.00335.99           C
ATOM   3156  O   PRO D 399      32.830 -20.673   4.273  1.00335.99           O
ATOM   3157  N   ASP D 400      31.959 -19.016   3.073  1.00271.43           N
ATOM   3158  CA  ASP D 400      32.485 -17.995   3.975  1.00271.43           C
ATOM   3159  CB  ASP D 400      33.040 -16.806   3.176  1.00271.43           C
ATOM   3160  CG  ASP D 400      34.102 -17.241   2.193  1.00271.43           C
ATOM   3161  OD1 ASP D 400      33.723 -17.838   1.150  1.00271.43           O
ATOM   3162  OD2 ASP D 400      35.300 -16.961   2.459  1.00271.43           O
ATOM   3163  C   ASP D 400      31.598 -17.271   4.969  1.00271.43           C
ATOM   3164  O   ASP D 400      32.121 -16.691   5.917  1.00271.43           O
ATOM   3165  N   LYS D 401      30.271 -17.185   4.757  1.00185.10           N
ATOM   3166  CA  LYS D 401      29.532 -16.086   5.346  1.00185.10           C
ATOM   3167  CB  LYS D 401      28.336 -15.689   4.472  1.00185.10           C
ATOM   3168  CG  LYS D 401      27.904 -14.242   4.671  1.00185.10           C
ATOM   3169  CD  LYS D 401      28.771 -13.257   3.888  1.00185.10           C
ATOM   3170  CE  LYS D 401      30.242 -13.658   3.793  1.00185.10           C
ATOM   3171  NZ  LYS D 401      30.871 -12.936   2.669  1.00185.10           N
ATOM   3172  C   LYS D 401      28.968 -16.282   6.723  1.00185.10           C
ATOM   3173  O   LYS D 401      28.465 -17.350   7.063  1.00185.10           O
ATOM   3174  N   ALA D 402      29.000 -15.192   7.534  1.00 42.54           N
ATOM   3175  CA  ALA D 402      28.424 -15.187   8.851  1.00 42.54           C
ATOM   3176  CB  ALA D 402      29.457 -15.014   9.976  1.00 42.54           C
ATOM   3177  C   ALA D 402      27.502 -14.004   8.923  1.00 42.54           C
ATOM   3178  O   ALA D 402      27.793 -12.961   8.343  1.00 42.54           O
ATOM   3179  N   VAL D 403      26.351 -14.144   9.622  1.00110.41           N
ATOM   3180  CA  VAL D 403      25.403 -13.065   9.720  1.00110.41           C
ATOM   3181  CB  VAL D 403      24.292 -13.162   8.729  1.00110.41           C
ATOM   3182  CG1 VAL D 403      23.507 -14.440   9.066  1.00110.41           C
ATOM   3183  CG2 VAL D 403      23.447 -11.876   8.803  1.00110.41           C
ATOM   3184  C   VAL D 403      24.709 -13.187  11.035  1.00110.41           C
ATOM   3185  O   VAL D 403      24.663 -14.264  11.622  1.00110.41           O
ATOM   3186  N   ASP D 404      24.146 -12.075  11.533  1.00 80.37           N
ATOM   3187  CA  ASP D 404      23.434 -12.085  12.779  1.00 80.37           C
ATOM   3188  CB  ASP D 404      24.081 -11.186  13.839  1.00 80.37           C
ATOM   3189  CG  ASP D 404      23.952  -9.755  13.343  1.00 80.37           C
ATOM   3190  OD1 ASP D 404      24.070  -9.540  12.109  1.00 80.37           O
ATOM   3191  OD2 ASP D 404      23.678  -8.854  14.180  1.00 80.37           O
ATOM   3192  C   ASP D 404      22.034 -11.571  12.544  1.00 80.37           C
ATOM   3193  O   ASP D 404      21.626 -11.317  11.411  1.00 80.37           O
ATOM   3194  N   ALA D 405      21.264 -11.419  13.646  1.00 42.97           N
ATOM   3195  CA  ALA D 405      19.893 -10.966  13.656  1.00 42.97           C
ATOM   3196  CB  ALA D 405      19.265 -11.008  15.058  1.00 42.97           C
ATOM   3197  C   ALA D 405      19.788  -9.546  13.163  1.00 42.97           C
ATOM   3198  O   ALA D 405      18.834  -9.186  12.473  1.00 42.97           O
ATOM   3199  N   ALA D 406      20.776  -8.704  13.509  1.00 67.50           N
ATOM   3200  CA  ALA D 406      20.817  -7.303  13.176  1.00 67.50           C
ATOM   3201  CB  ALA D 406      22.052  -6.574  13.730  1.00 67.50           C
ATOM   3202  C   ALA D 406      20.827  -7.150  11.685  1.00 67.50           C
ATOM   3203  O   ALA D 406      20.484  -6.090  11.165  1.00 67.50           O
ATOM   3204  N   GLY D 407      21.301  -8.173  10.955  1.00 35.73           N
ATOM   3205  CA  GLY D 407      21.290  -8.079   9.526  1.00 35.73           C
ATOM   3206  C   GLY D 407      22.676  -7.783   9.067  1.00 35.73           C
ATOM   3207  O   GLY D 407      22.909  -7.559   7.879  1.00 35.73           O
ATOM   3208  N   ASN D 408      23.644  -7.745  10.002  1.00134.10           N
ATOM   3209  CA  ASN D 408      24.990  -7.509   9.574  1.00134.10           C
ATOM   3210  CB  ASN D 408      25.864  -6.671  10.538  1.00134.10           C
ATOM   3211  CG  ASN D 408      25.623  -7.057  11.987  1.00134.10           C
ATOM   3212  OD1 ASN D 408      26.098  -8.069  12.490  1.00134.10           O
ATOM   3213  ND2 ASN D 408      24.852  -6.199  12.701  1.00134.10           N
ATOM   3214  C   ASN D 408      25.625  -8.772   9.081  1.00134.10           C
ATOM   3215  O   ASN D 408      25.252  -9.883   9.457  1.00134.10           O
ATOM   3216  N   VAL D 409      26.604  -8.611   8.168  1.00 45.67           N
ATOM   3217  CA  VAL D 409      27.216  -9.737   7.523  1.00 45.67           C
ATOM   3218  CB  VAL D 409      26.966  -9.762   6.041  1.00 45.67           C
ATOM   3219  CG1 VAL D 409      27.792 -10.889   5.395  1.00 45.67           C
ATOM   3220  CG2 VAL D 409      25.456  -9.928   5.842  1.00 45.67           C
ATOM   3221  C   VAL D 409      28.695  -9.719   7.762  1.00 45.67           C
ATOM   3222  O   VAL D 409      29.295  -8.661   7.934  1.00 45.67           O
ATOM   3223  N   GLY D 410      29.322 -10.915   7.767  1.00 28.45           N
ATOM   3224  CA  GLY D 410      30.729 -11.032   8.034  1.00 28.45           C
ATOM   3225  C   GLY D 410      31.203 -12.366   7.532  1.00 28.45           C
ATOM   3226  O   GLY D 410      30.577 -12.972   6.663  1.00 28.45           O
ATOM   3227  N   PHE D 411      32.351 -12.858   8.053  1.00112.58           N
ATOM   3228  CA  PHE D 411      32.853 -14.120   7.562  1.00112.58           C
ATOM   3229  CB  PHE D 411      33.923 -13.980   6.455  1.00112.58           C
ATOM   3230  CG  PHE D 411      35.012 -13.139   7.015  1.00112.58           C
ATOM   3231  CD1 PHE D 411      35.979 -13.695   7.818  1.00112.58           C
ATOM   3232  CD2 PHE D 411      35.066 -11.793   6.732  1.00112.58           C
ATOM   3233  CE1 PHE D 411      36.978 -12.903   8.334  1.00112.58           C
ATOM   3234  CE2 PHE D 411      36.061 -10.997   7.250  1.00112.58           C
ATOM   3235  CZ  PHE D 411      37.024 -11.558   8.050  1.00112.58           C
ATOM   3236  C   PHE D 411      33.424 -14.939   8.677  1.00112.58           C
ATOM   3237  O   PHE D 411      33.600 -14.461   9.797  1.00112.58           O
ATOM   3238  N   TRP D 412      33.667 -16.241   8.395  1.00 99.18           N
ATOM   3239  CA  TRP D 412      34.278 -17.126   9.356  1.00 99.18           C
ATOM   3240  CB  TRP D 412      33.292 -17.852  10.278  1.00 99.18           C
ATOM   3241  CG  TRP D 412      32.520 -18.861   9.488  1.00 99.18           C
ATOM   3242  CD2 TRP D 412      32.717 -20.284   9.522  1.00 99.18           C
ATOM   3243  CD1 TRP D 412      31.503 -18.628   8.612  1.00 99.18           C
ATOM   3244  NE1 TRP D 412      31.065 -19.813   8.077  1.00 99.18           N
ATOM   3245  CE2 TRP D 412      31.794 -20.841   8.636  1.00 99.18           C
ATOM   3246  CE3 TRP D 412      33.580 -21.065  10.237  1.00 99.18           C
ATOM   3247  CZ2 TRP D 412      31.723 -22.188   8.442  1.00 99.18           C
ATOM   3248  CZ3 TRP D 412      33.507 -22.426  10.040  1.00 99.18           C
ATOM   3249  CH2 TRP D 412      32.595 -22.975   9.161  1.00 99.18           C
ATOM   3250  C   TRP D 412      35.045 -18.209   8.636  1.00 99.18           C
ATOM   3251  O   TRP D 412      34.928 -18.411   7.424  1.00 99.18           O
ATOM   3252  N   THR D 413      35.896 -18.921   9.402  1.00155.73           N
ATOM   3253  CA  THR D 413      36.581 -20.053   8.860  1.00155.73           C
ATOM   3254  CB  THR D 413      38.019 -19.821   8.552  1.00155.73           C
ATOM   3255  OG1 THR D 413      38.724 -19.687   9.773  1.00155.73           O
ATOM   3256  CG2 THR D 413      38.155 -18.525   7.748  1.00155.73           C
ATOM   3257  C   THR D 413      36.649 -21.051   9.965  1.00155.73           C
ATOM   3258  O   THR D 413      36.628 -20.698  11.144  1.00155.73           O
ATOM   3259  N   MET D 414      36.729 -22.343   9.617  1.00176.82           N
ATOM   3260  CA  MET D 414      36.928 -23.298  10.656  1.00176.82           C
ATOM   3261  CB  MET D 414      36.380 -24.691  10.278  1.00176.82           C
ATOM   3262  CG  MET D 414      35.950 -25.546  11.476  1.00176.82           C
ATOM   3263  SD  MET D 414      37.208 -26.619  12.222  1.00176.82           S
ATOM   3264  CE  MET D 414      36.542 -28.107  11.415  1.00176.82           C
ATOM   3265  C   MET D 414      38.425 -23.311  10.798  1.00176.82           C
ATOM   3266  O   MET D 414      39.134 -22.914   9.875  1.00176.82           O
ATOM   3267  N   VAL D 415      38.948 -23.666  11.985  1.00188.80           N
ATOM   3268  CA  VAL D 415      40.366 -23.825  12.160  1.00188.80           C
ATOM   3269  CB  VAL D 415      40.896 -23.228  13.453  1.00188.80           C
ATOM   3270  CG1 VAL D 415      40.713 -21.707  13.362  1.00188.80           C
ATOM   3271  CG2 VAL D 415      40.184 -23.796  14.697  1.00188.80           C
ATOM   3272  C   VAL D 415      40.479 -25.311  12.172  1.00188.80           C
ATOM   3273  O   VAL D 415      39.937 -25.947  13.066  1.00188.80           O
ATOM   3274  N   TYR D 416      41.414 -25.885  11.405  1.00258.74           N
ATOM   3275  CA  TYR D 416      41.383 -27.207  10.828  1.00258.74           C
ATOM   3276  CB  TYR D 416      42.769 -27.738  11.261  1.00258.74           C
ATOM   3277  CG  TYR D 416      43.211 -29.133  11.007  1.00258.74           C
ATOM   3278  CD1 TYR D 416      43.635 -29.529   9.762  1.00258.74           C
ATOM   3279  CD2 TYR D 416      43.276 -30.026  12.053  1.00258.74           C
ATOM   3280  CE1 TYR D 416      44.080 -30.811   9.556  1.00258.74           C
ATOM   3281  CE2 TYR D 416      43.725 -31.311  11.852  1.00258.74           C
ATOM   3282  CZ  TYR D 416      44.126 -31.705  10.597  1.00258.74           C
ATOM   3283  OH  TYR D 416      44.591 -33.020  10.372  1.00258.74           O
ATOM   3284  C   TYR D 416      40.263 -28.053  11.398  1.00258.74           C
ATOM   3285  O   TYR D 416      39.204 -28.077  10.767  1.00258.74           O
ATOM   3286  N   ASN D 417      40.332 -28.651  12.596  1.00164.73           N
ATOM   3287  CA  ASN D 417      39.148 -29.359  13.036  1.00164.73           C
ATOM   3288  CB  ASN D 417      39.270 -30.893  12.892  1.00164.73           C
ATOM   3289  CG  ASN D 417      40.498 -31.409  13.638  1.00164.73           C
ATOM   3290  OD1 ASN D 417      40.764 -31.045  14.781  1.00164.73           O
ATOM   3291  ND2 ASN D 417      41.277 -32.292  12.955  1.00164.73           N
ATOM   3292  C   ASN D 417      38.941 -29.022  14.483  1.00164.73           C
ATOM   3293  O   ASN D 417      38.154 -29.658  15.185  1.00164.73           O
ATOM   3294  N   GLN D 418      39.720 -28.033  14.956  1.00139.63           N
ATOM   3295  CA  GLN D 418      39.794 -27.588  16.324  1.00139.63           C
ATOM   3296  CB  GLN D 418      41.121 -26.878  16.588  1.00139.63           C
ATOM   3297  CG  GLN D 418      42.289 -27.768  16.211  1.00139.63           C
ATOM   3298  CD  GLN D 418      42.532 -28.772  17.327  1.00139.63           C
ATOM   3299  OE1 GLN D 418      43.194 -28.471  18.320  1.00139.63           O
ATOM   3300  NE2 GLN D 418      41.998 -30.012  17.164  1.00139.63           N
ATOM   3301  C   GLN D 418      38.724 -26.653  16.813  1.00139.63           C
ATOM   3302  O   GLN D 418      38.243 -26.797  17.937  1.00139.63           O
ATOM   3303  N   GLY D 419      38.355 -25.638  16.005  1.00 39.46           N
ATOM   3304  CA  GLY D 419      37.441 -24.628  16.472  1.00 39.46           C
ATOM   3305  C   GLY D 419      37.239 -23.669  15.335  1.00 39.46           C
ATOM   3306  O   GLY D 419      37.491 -24.014  14.182  1.00 39.46           O
ATOM   3307  N   PHE D 420      36.767 -22.436  15.620  1.00 87.47           N
ATOM   3308  CA  PHE D 420      36.516 -21.534  14.532  1.00 87.47           C
ATOM   3309  CB  PHE D 420      35.085 -21.656  13.969  1.00 87.47           C
ATOM   3310  CG  PHE D 420      34.139 -21.302  15.062  1.00 87.47           C
ATOM   3311  CD1 PHE D 420      33.931 -22.181  16.085  1.00 87.47           C
ATOM   3312  CD2 PHE D 420      33.482 -20.099  15.105  1.00 87.47           C
ATOM   3313  CE1 PHE D 420      33.073 -21.891  17.118  1.00 87.47           C
ATOM   3314  CE2 PHE D 420      32.614 -19.808  16.137  1.00 87.47           C
ATOM   3315  CZ  PHE D 420      32.401 -20.701  17.154  1.00 87.47           C
ATOM   3316  C   PHE D 420      36.722 -20.108  14.952  1.00 87.47           C
ATOM   3317  O   PHE D 420      36.813 -19.778  16.133  1.00 87.47           O
ATOM   3318  N   GLU D 421      36.832 -19.226  13.937  1.00 93.78           N
ATOM   3319  CA  GLU D 421      36.963 -17.815  14.139  1.00 93.78           C
ATOM   3320  CB  GLU D 421      38.329 -17.244  13.693  1.00 93.78           C
ATOM   3321  CG  GLU D 421      38.467 -15.734  13.927  1.00 93.78           C
ATOM   3322  CD  GLU D 421      39.853 -15.254  13.503  1.00 93.78           C
ATOM   3323  OE1 GLU D 421      40.018 -14.919  12.300  1.00 93.78           O
ATOM   3324  OE2 GLU D 421      40.759 -15.208  14.380  1.00 93.78           O
ATOM   3325  C   GLU D 421      35.909 -17.163  13.294  1.00 93.78           C
ATOM   3326  O   GLU D 421      35.741 -17.501  12.121  1.00 93.78           O
ATOM   3327  N   ILE D 422      35.149 -16.219  13.885  1.00 56.00           N
ATOM   3328  CA  ILE D 422      34.128 -15.530  13.146  1.00 56.00           C
ATOM   3329  CB  ILE D 422      32.754 -15.815  13.683  1.00 56.00           C
ATOM   3330  CG1 ILE D 422      32.486 -17.329  13.638  1.00 56.00           C
ATOM   3331  CG2 ILE D 422      31.734 -14.977  12.893  1.00 56.00           C
ATOM   3332  CD1 ILE D 422      31.275 -17.770  14.454  1.00 56.00           C
ATOM   3333  C   ILE D 422      34.378 -14.061  13.313  1.00 56.00           C
ATOM   3334  O   ILE D 422      34.569 -13.582  14.430  1.00 56.00           O
ATOM   3335  N   VAL D 423      34.421 -13.306  12.194  1.00 57.96           N
ATOM   3336  CA  VAL D 423      34.577 -11.882  12.303  1.00 57.96           C
ATOM   3337  CB  VAL D 423      35.680 -11.318  11.455  1.00 57.96           C
ATOM   3338  CG1 VAL D 423      35.680  -9.790  11.632  1.00 57.96           C
ATOM   3339  CG2 VAL D 423      37.002 -11.974  11.882  1.00 57.96           C
ATOM   3340  C   VAL D 423      33.277 -11.310  11.829  1.00 57.96           C
ATOM   3341  O   VAL D 423      32.874 -11.527  10.687  1.00 57.96           O
ATOM   3342  N   LEU D 424      32.564 -10.578  12.711  1.00156.15           N
ATOM   3343  CA  LEU D 424      31.277 -10.080  12.336  1.00156.15           C
ATOM   3344  CB  LEU D 424      30.183 -11.134  12.643  1.00156.15           C
ATOM   3345  CG  LEU D 424      28.845 -10.954  11.905  1.00156.15           C
ATOM   3346  CD1 LEU D 424      27.808 -11.996  12.358  1.00156.15           C
ATOM   3347  CD2 LEU D 424      28.356  -9.510  11.957  1.00156.15           C
ATOM   3348  C   LEU D 424      31.036  -8.862  13.186  1.00156.15           C
ATOM   3349  O   LEU D 424      31.332  -8.859  14.378  1.00156.15           O
ATOM   3350  N   ALA D 425      30.506  -7.780  12.588  1.00229.26           N
ATOM   3351  CA  ALA D 425      30.146  -6.579  13.297  1.00229.26           C
ATOM   3352  CB  ALA D 425      28.905  -6.747  14.199  1.00229.26           C
ATOM   3353  C   ALA D 425      31.262  -6.033  14.143  1.00229.26           C
ATOM   3354  O   ALA D 425      31.011  -5.598  15.272  1.00229.26           O
ATOM   3355  N   GLY D 426      32.514  -6.023  13.649  1.00 57.52           N
ATOM   3356  CA  GLY D 426      33.581  -5.388  14.375  1.00 57.52           C
ATOM   3357  C   GLY D 426      34.038  -6.226  15.531  1.00 57.52           C
ATOM   3358  O   GLY D 426      34.821  -5.757  16.360  1.00 57.52           O
ATOM   3359  N   ARG D 427      33.573  -7.484  15.632  1.00 90.56           N
ATOM   3360  CA  ARG D 427      34.017  -8.334  16.704  1.00 90.56           C
ATOM   3361  CB  ARG D 427      32.968  -8.616  17.791  1.00 90.56           C
ATOM   3362  CG  ARG D 427      32.994  -7.560  18.894  1.00 90.56           C
ATOM   3363  CD  ARG D 427      32.164  -7.933  20.120  1.00 90.56           C
ATOM   3364  NE  ARG D 427      32.661  -7.099  21.249  1.00 90.56           N
ATOM   3365  CZ  ARG D 427      31.807  -6.667  22.218  1.00 90.56           C
ATOM   3366  NH1 ARG D 427      30.468  -6.905  22.110  1.00 90.56           N
ATOM   3367  NH2 ARG D 427      32.299  -5.997  23.302  1.00 90.56           N
ATOM   3368  C   ARG D 427      34.466  -9.639  16.149  1.00 90.56           C
ATOM   3369  O   ARG D 427      34.043 -10.054  15.072  1.00 90.56           O
ATOM   3370  N   LYS D 428      35.382 -10.307  16.877  1.00191.10           N
ATOM   3371  CA  LYS D 428      35.883 -11.567  16.424  1.00191.10           C
ATOM   3372  CB  LYS D 428      37.351 -11.489  16.006  1.00191.10           C
ATOM   3373  CG  LYS D 428      38.213 -10.678  16.958  1.00191.10           C
ATOM   3374  CD  LYS D 428      39.646 -10.657  16.466  1.00191.10           C
ATOM   3375  CE  LYS D 428      39.798 -11.630  15.313  1.00191.10           C
ATOM   3376  NZ  LYS D 428      40.133 -12.982  15.821  1.00191.10           N
ATOM   3377  C   LYS D 428      35.660 -12.576  17.509  1.00191.10           C
ATOM   3378  O   LYS D 428      35.942 -12.328  18.682  1.00191.10           O
ATOM   3379  N   TYR D 429      35.126 -13.753  17.112  1.00 63.94           N
ATOM   3380  CA  TYR D 429      34.775 -14.797  18.032  1.00 63.94           C
ATOM   3381  CB  TYR D 429      33.390 -15.420  17.779  1.00 63.94           C
ATOM   3382  CG  TYR D 429      32.316 -14.392  17.836  1.00 63.94           C
ATOM   3383  CD1 TYR D 429      31.823 -13.935  19.037  1.00 63.94           C
ATOM   3384  CD2 TYR D 429      31.782 -13.894  16.672  1.00 63.94           C
ATOM   3385  CE1 TYR D 429      30.817 -12.994  19.074  1.00 63.94           C
ATOM   3386  CE2 TYR D 429      30.779 -12.954  16.698  1.00 63.94           C
ATOM   3387  CZ  TYR D 429      30.293 -12.503  17.901  1.00 63.94           C
ATOM   3388  OH  TYR D 429      29.265 -11.539  17.933  1.00 63.94           O
ATOM   3389  C   TYR D 429      35.704 -15.947  17.798  1.00 63.94           C
ATOM   3390  O   TYR D 429      35.971 -16.327  16.658  1.00 63.94           O
ATOM   3391  N   PHE D 430      36.227 -16.533  18.891  1.00142.39           N
ATOM   3392  CA  PHE D 430      37.095 -17.671  18.790  1.00142.39           C
ATOM   3393  CB  PHE D 430      38.583 -17.253  18.787  1.00142.39           C
ATOM   3394  CG  PHE D 430      39.429 -18.429  19.133  1.00142.39           C
ATOM   3395  CD1 PHE D 430      39.587 -19.480  18.260  1.00142.39           C
ATOM   3396  CD2 PHE D 430      40.044 -18.487  20.364  1.00142.39           C
ATOM   3397  CE1 PHE D 430      40.363 -20.561  18.607  1.00142.39           C
ATOM   3398  CE2 PHE D 430      40.824 -19.562  20.719  1.00142.39           C
ATOM   3399  CZ  PHE D 430      40.983 -20.600  19.835  1.00142.39           C
ATOM   3400  C   PHE D 430      36.845 -18.620  19.923  1.00142.39           C
ATOM   3401  O   PHE D 430      36.690 -18.221  21.076  1.00142.39           O
ATOM   3402  N   ALA D 431      36.798 -19.930  19.605  1.00 62.26           N
ATOM   3403  CA  ALA D 431      36.582 -20.919  20.621  1.00 62.26           C
ATOM   3404  CB  ALA D 431      35.124 -20.936  21.105  1.00 62.26           C
ATOM   3405  C   ALA D 431      36.918 -22.261  20.042  1.00 62.26           C
ATOM   3406  O   ALA D 431      36.865 -22.452  18.827  1.00 62.26           O
ATOM   3407  N   PHE D 432      37.289 -23.229  20.907  1.00153.73           N
ATOM   3408  CA  PHE D 432      37.591 -24.557  20.450  1.00153.73           C
ATOM   3409  CB  PHE D 432      38.712 -25.287  21.224  1.00153.73           C
ATOM   3410  CG  PHE D 432      40.058 -24.675  20.992  1.00153.73           C
ATOM   3411  CD1 PHE D 432      40.761 -24.937  19.837  1.00153.73           C
ATOM   3412  CD2 PHE D 432      40.621 -23.836  21.928  1.00153.73           C
ATOM   3413  CE1 PHE D 432      41.999 -24.378  19.618  1.00153.73           C
ATOM   3414  CE2 PHE D 432      41.865 -23.282  21.718  1.00153.73           C
ATOM   3415  CZ  PHE D 432      42.558 -23.555  20.564  1.00153.73           C
ATOM   3416  C   PHE D 432      36.356 -25.377  20.663  1.00153.73           C
ATOM   3417  O   PHE D 432      35.547 -25.080  21.541  1.00153.73           O
ATOM   3418  N   SER D 433      36.165 -26.432  19.846  1.00 88.57           N
ATOM   3419  CA  SER D 433      35.004 -27.267  20.006  1.00 88.57           C
ATOM   3420  CB  SER D 433      34.870 -28.354  18.923  1.00 88.57           C
ATOM   3421  OG  SER D 433      33.705 -29.135  19.151  1.00 88.57           O
ATOM   3422  C   SER D 433      35.150 -27.954  21.337  1.00 88.57           C
ATOM   3423  O   SER D 433      36.262 -28.192  21.804  1.00 88.57           O
ATOM   3424  N   LYS D 434      34.010 -28.295  21.970  1.00 93.44           N
ATOM   3425  CA  LYS D 434      33.954 -28.829  23.305  1.00 93.44           C
ATOM   3426  CB  LYS D 434      32.517 -28.795  23.857  1.00 93.44           C
ATOM   3427  CG  LYS D 434      32.328 -29.227  25.313  1.00 93.44           C
ATOM   3428  CD  LYS D 434      30.926 -28.880  25.826  1.00 93.44           C
ATOM   3429  CE  LYS D 434      30.644 -29.328  27.267  1.00 93.44           C
ATOM   3430  NZ  LYS D 434      31.268 -28.398  28.234  1.00 93.44           N
ATOM   3431  C   LYS D 434      34.445 -30.251  23.387  1.00 93.44           C
ATOM   3432  O   LYS D 434      34.250 -31.048  22.468  1.00 93.44           O
ATOM   3433  N   TYR D 435      35.104 -30.584  24.530  1.00241.19           N
ATOM   3434  CA  TYR D 435      35.572 -31.916  24.838  1.00241.19           C
ATOM   3435  CB  TYR D 435      36.887 -32.186  25.574  1.00241.19           C
ATOM   3436  CG  TYR D 435      38.190 -31.538  25.341  1.00241.19           C
ATOM   3437  CD1 TYR D 435      38.370 -30.219  24.999  1.00241.19           C
ATOM   3438  CD2 TYR D 435      39.279 -32.342  25.542  1.00241.19           C
ATOM   3439  CE1 TYR D 435      39.640 -29.707  24.850  1.00241.19           C
ATOM   3440  CE2 TYR D 435      40.540 -31.836  25.399  1.00241.19           C
ATOM   3441  CZ  TYR D 435      40.732 -30.522  25.049  1.00241.19           C
ATOM   3442  OH  TYR D 435      42.045 -30.020  24.905  1.00241.19           O
ATOM   3443  C   TYR D 435      35.073 -32.117  26.234  1.00241.19           C
ATOM   3444  O   TYR D 435      34.909 -31.142  26.973  1.00241.19           O
ATOM   3445  N   VAL D 436      34.927 -33.379  26.677  1.00123.72           N
ATOM   3446  CA  VAL D 436      34.721 -33.622  28.080  1.00123.72           C
ATOM   3447  CB  VAL D 436      33.299 -33.966  28.437  1.00123.72           C
ATOM   3448  CG1 VAL D 436      32.864 -35.219  27.657  1.00123.72           C
ATOM   3449  CG2 VAL D 436      33.204 -34.111  29.966  1.00123.72           C
ATOM   3450  C   VAL D 436      35.617 -34.767  28.446  1.00123.72           C
ATOM   3451  O   VAL D 436      35.529 -35.840  27.843  1.00123.72           O
ATOM   3452  N   LYS D 437      36.531 -34.585  29.425  1.00132.33           N
ATOM   3453  CA  LYS D 437      37.362 -35.706  29.752  1.00132.33           C
ATOM   3454  CB  LYS D 437      38.875 -35.552  29.467  1.00132.33           C
ATOM   3455  CG  LYS D 437      39.592 -34.514  30.336  1.00132.33           C
ATOM   3456  CD  LYS D 437      41.088 -34.790  30.528  1.00132.33           C
ATOM   3457  CE  LYS D 437      42.006 -34.217  29.448  1.00132.33           C
ATOM   3458  NZ  LYS D 437      43.415 -34.526  29.788  1.00132.33           N
ATOM   3459  C   LYS D 437      37.217 -36.023  31.197  1.00132.33           C
ATOM   3460  O   LYS D 437      37.623 -35.268  32.082  1.00132.33           O
ATOM   3461  N   HIS D 438      36.593 -37.176  31.462  1.00 94.34           N
ATOM   3462  CA  HIS D 438      36.502 -37.657  32.798  1.00 94.34           C
ATOM   3463  ND1 HIS D 438      33.849 -37.886  34.716  1.00 94.34           N
ATOM   3464  CG  HIS D 438      34.153 -38.193  33.406  0.00 94.34           C
ATOM   3465  CB  HIS D 438      35.473 -38.778  33.000  0.00 94.34           C
ATOM   3466  NE2 HIS D 438      32.082 -37.302  33.502  1.00 94.34           N
ATOM   3467  CD2 HIS D 438      33.063 -37.830  32.679  1.00 94.34           C
ATOM   3468  CE1 HIS D 438      32.601 -37.357  34.715  1.00 94.34           C
ATOM   3469  C   HIS D 438      37.862 -38.099  33.220  1.00 94.34           C
ATOM   3470  O   HIS D 438      38.183 -38.118  34.403  1.00 94.34           O
ATOM   3471  N   GLY D 439      38.710 -38.459  32.243  1.00 60.81           N
ATOM   3472  CA  GLY D 439      40.034 -38.939  32.502  1.00 60.81           C
ATOM   3473  C   GLY D 439      40.082 -40.278  31.870  1.00 60.81           C
ATOM   3474  O   GLY D 439      41.042 -40.631  31.187  1.00 60.81           O
ATOM   3475  N   SER D 440      39.024 -41.070  32.076  1.00201.83           N
ATOM   3476  CA  SER D 440      39.019 -42.328  31.415  1.00201.83           C
ATOM   3477  CB  SER D 440      37.869 -43.232  31.891  1.00201.83           C
ATOM   3478  OG  SER D 440      37.901 -44.474  31.204  0.00201.83           O
ATOM   3479  C   SER D 440      38.818 -42.060  29.968  1.00201.83           C
ATOM   3480  O   SER D 440      39.589 -42.492  29.112  1.00201.83           O
ATOM   3481  N   LYS D 441      37.786 -41.269  29.642  1.00167.32           N
ATOM   3482  CA  LYS D 441      37.538 -41.209  28.244  1.00167.32           C
ATOM   3483  CB  LYS D 441      36.437 -42.216  27.858  1.00167.32           C
ATOM   3484  CG  LYS D 441      36.424 -42.685  26.400  1.00167.32           C
ATOM   3485  CD  LYS D 441      35.774 -41.738  25.397  0.00167.32           C
ATOM   3486  CE  LYS D 441      34.375 -42.212  24.994  0.00167.32           C
ATOM   3487  NZ  LYS D 441      33.856 -41.405  23.869  0.00167.32           N
ATOM   3488  C   LYS D 441      37.164 -39.816  27.873  1.00167.32           C
ATOM   3489  O   LYS D 441      36.641 -39.049  28.681  1.00167.32           O
ATOM   3490  N   VAL D 442      37.468 -39.450  26.617  1.00126.14           N
ATOM   3491  CA  VAL D 442      37.168 -38.136  26.135  1.00126.14           C
ATOM   3492  CB  VAL D 442      38.286 -37.483  25.382  1.00126.14           C
ATOM   3493  CG1 VAL D 442      39.375 -37.051  26.365  1.00126.14           C
ATOM   3494  CG2 VAL D 442      38.784 -38.486  24.330  1.00126.14           C
ATOM   3495  C   VAL D 442      36.020 -38.193  25.190  1.00126.14           C
ATOM   3496  O   VAL D 442      35.904 -39.094  24.360  1.00126.14           O
ATOM   3497  N   THR D 443      35.123 -37.202  25.320  1.00 45.24           N
ATOM   3498  CA  THR D 443      34.000 -37.114  24.441  1.00 45.24           C
ATOM   3499  CB  THR D 443      32.685 -37.207  25.156  1.00 45.24           C
ATOM   3500  OG1 THR D 443      32.602 -38.438  25.859  1.00 45.24           O
ATOM   3501  CG2 THR D 443      31.550 -37.106  24.124  1.00 45.24           C
ATOM   3502  C   THR D 443      34.075 -35.771  23.799  1.00 45.24           C
ATOM   3503  O   THR D 443      34.416 -34.779  24.441  1.00 45.24           O
ATOM   3504  N   SER D 444      33.764 -35.697  22.494  1.00 88.11           N
ATOM   3505  CA  SER D 444      33.858 -34.415  21.868  1.00 88.11           C
ATOM   3506  CB  SER D 444      34.803 -34.406  20.658  1.00 88.11           C
ATOM   3507  OG  SER D 444      35.105 -33.068  20.301  1.00 88.11           O
ATOM   3508  C   SER D 444      32.485 -34.028  21.421  1.00 88.11           C
ATOM   3509  O   SER D 444      31.665 -34.884  21.085  1.00 88.11           O
ATOM   3510  N   MET D 445      32.187 -32.712  21.463  1.00 86.62           N
ATOM   3511  CA  MET D 445      30.901 -32.233  21.050  1.00 86.62           C
ATOM   3512  CB  MET D 445      30.087 -31.618  22.203  1.00 86.62           C
ATOM   3513  CG  MET D 445      29.707 -32.627  23.289  1.00 86.62           C
ATOM   3514  SD  MET D 445      28.933 -31.903  24.768  1.00 86.62           S
ATOM   3515  CE  MET D 445      27.363 -31.479  23.958  1.00 86.62           C
ATOM   3516  C   MET D 445      31.129 -31.147  20.046  1.00 86.62           C
ATOM   3517  O   MET D 445      31.556 -30.044  20.380  1.00 86.62           O
ATOM   3518  N   CYS D 446      30.835 -31.456  18.775  1.00 87.62           N
ATOM   3519  CA  CYS D 446      30.957 -30.566  17.656  1.00 87.62           C
ATOM   3520  CB  CYS D 446      30.758 -31.291  16.321  1.00 87.62           C
ATOM   3521  SG  CYS D 446      32.347 -31.853  15.686  1.00 87.62           S
ATOM   3522  C   CYS D 446      29.919 -29.491  17.719  1.00 87.62           C
ATOM   3523  O   CYS D 446      30.035 -28.456  17.063  1.00 87.62           O
ATOM   3524  N   ASP D 447      28.819 -29.796  18.422  1.00144.98           N
ATOM   3525  CA  ASP D 447      27.661 -28.966  18.576  1.00144.98           C
ATOM   3526  CB  ASP D 447      26.505 -29.726  19.248  1.00144.98           C
ATOM   3527  CG  ASP D 447      26.270 -31.021  18.479  1.00144.98           C
ATOM   3528  OD1 ASP D 447      27.215 -31.857  18.440  1.00144.98           O
ATOM   3529  OD2 ASP D 447      25.153 -31.198  17.925  1.00144.98           O
ATOM   3530  C   ASP D 447      27.969 -27.808  19.473  1.00144.98           C
ATOM   3531  O   ASP D 447      27.333 -26.760  19.378  1.00144.98           O
ATOM   3532  N   GLN D 448      28.921 -27.984  20.409  1.00 81.07           N
ATOM   3533  CA  GLN D 448      29.161 -26.963  21.389  1.00 81.07           C
ATOM   3534  CB  GLN D 448      28.809 -27.416  22.810  1.00 81.07           C
ATOM   3535  CG  GLN D 448      27.348 -27.830  22.953  1.00 81.07           C
ATOM   3536  CD  GLN D 448      27.159 -28.345  24.371  1.00 81.07           C
ATOM   3537  OE1 GLN D 448      26.139 -28.948  24.697  1.00 81.07           O
ATOM   3538  NE2 GLN D 448      28.176 -28.114  25.244  1.00 81.07           N
ATOM   3539  C   GLN D 448      30.602 -26.567  21.395  1.00 81.07           C
ATOM   3540  O   GLN D 448      31.430 -27.139  20.688  1.00 81.07           O
ATOM   3541  N   THR D 449      30.928 -25.532  22.198  1.00131.39           N
ATOM   3542  CA  THR D 449      32.285 -25.072  22.260  1.00131.39           C
ATOM   3543  CB  THR D 449      32.501 -23.785  21.512  1.00131.39           C
ATOM   3544  OG1 THR D 449      33.770 -23.245  21.828  1.00131.39           O
ATOM   3545  CG2 THR D 449      31.375 -22.789  21.806  1.00131.39           C
ATOM   3546  C   THR D 449      32.730 -24.955  23.676  1.00131.39           C
ATOM   3547  O   THR D 449      31.924 -24.981  24.604  1.00131.39           O
ATOM   3548  N   GLN D 450      34.055 -24.909  23.909  1.00146.76           N
ATOM   3549  CA  GLN D 450      34.377 -24.683  25.274  1.00146.76           C
ATOM   3550  CB  GLN D 450      35.622 -25.363  25.859  1.00146.76           C
ATOM   3551  CG  GLN D 450      35.550 -25.317  27.395  1.00146.76           C
ATOM   3552  CD  GLN D 450      36.335 -26.464  28.015  1.00146.76           C
ATOM   3553  OE1 GLN D 450      37.486 -26.716  27.661  1.00146.76           O
ATOM   3554  NE2 GLN D 450      35.681 -27.195  28.959  1.00146.76           N
ATOM   3555  C   GLN D 450      34.410 -23.200  25.422  1.00146.76           C
ATOM   3556  O   GLN D 450      33.953 -22.479  24.539  1.00146.76           O
ATOM   3557  N   LEU D 451      34.900 -22.704  26.563  1.00167.57           N
ATOM   3558  CA  LEU D 451      34.923 -21.308  26.878  1.00167.57           C
ATOM   3559  CB  LEU D 451      35.655 -21.139  28.213  1.00167.57           C
ATOM   3560  CG  LEU D 451      36.075 -22.538  28.723  1.00167.57           C
ATOM   3561  CD1 LEU D 451      37.318 -23.047  27.974  1.00167.57           C
ATOM   3562  CD2 LEU D 451      36.218 -22.620  30.231  1.00167.57           C
ATOM   3563  C   LEU D 451      35.758 -20.649  25.824  1.00167.57           C
ATOM   3564  O   LEU D 451      36.895 -21.052  25.589  1.00167.57           O
ATOM   3565  N   GLY D 452      35.222 -19.590  25.183  1.00 47.68           N
ATOM   3566  CA  GLY D 452      35.951 -18.946  24.128  1.00 47.68           C
ATOM   3567  C   GLY D 452      36.099 -17.483  24.419  1.00 47.68           C
ATOM   3568  O   GLY D 452      35.589 -16.975  25.418  1.00 47.68           O
ATOM   3569  N   TRP D 453      36.821 -16.773  23.519  1.00101.44           N
ATOM   3570  CA  TRP D 453      37.087 -15.369  23.681  1.00101.44           C
ATOM   3571  CB  TRP D 453      38.584 -15.027  23.634  1.00101.44           C
ATOM   3572  CG  TRP D 453      39.370 -15.563  24.800  1.00101.44           C
ATOM   3573  CD2 TRP D 453      39.923 -16.886  24.864  1.00101.44           C
ATOM   3574  CD1 TRP D 453      39.705 -14.945  25.967  1.00101.44           C
ATOM   3575  NE1 TRP D 453      40.441 -15.796  26.753  1.00101.44           N
ATOM   3576  CE2 TRP D 453      40.584 -16.994  26.089  1.00101.44           C
ATOM   3577  CE3 TRP D 453      39.898 -17.920  23.975  1.00101.44           C
ATOM   3578  CZ2 TRP D 453      41.229 -18.144  26.441  1.00101.44           C
ATOM   3579  CZ3 TRP D 453      40.536 -19.083  24.338  1.00101.44           C
ATOM   3580  CH2 TRP D 453      41.188 -19.192  25.547  1.00101.44           C
ATOM   3581  C   TRP D 453      36.473 -14.594  22.553  1.00101.44           C
ATOM   3582  O   TRP D 453      36.579 -14.971  21.386  1.00101.44           O
ATOM   3583  N   ALA D 454      35.806 -13.472  22.892  1.00 44.47           N
ATOM   3584  CA  ALA D 454      35.249 -12.591  21.911  1.00 44.47           C
ATOM   3585  CB  ALA D 454      33.711 -12.539  21.931  1.00 44.47           C
ATOM   3586  C   ALA D 454      35.747 -11.224  22.266  1.00 44.47           C
ATOM   3587  O   ALA D 454      35.772 -10.855  23.440  1.00 44.47           O
ATOM   3588  N   HIS D 455      36.190 -10.445  21.258  1.00 69.95           N
ATOM   3589  CA  HIS D 455      36.666  -9.116  21.517  1.00 69.95           C
ATOM   3590  ND1 HIS D 455      39.520 -11.068  21.234  1.00 69.95           N
ATOM   3591  CG  HIS D 455      39.095  -9.773  21.045  1.00 69.95           C
ATOM   3592  CB  HIS D 455      38.142  -9.059  21.962  1.00 69.95           C
ATOM   3593  NE2 HIS D 455      40.513 -10.337  19.385  1.00 69.95           N
ATOM   3594  CD2 HIS D 455      39.711  -9.340  19.907  1.00 69.95           C
ATOM   3595  CE1 HIS D 455      40.363 -11.357  20.213  1.00 69.95           C
ATOM   3596  C   HIS D 455      36.537  -8.335  20.248  1.00 69.95           C
ATOM   3597  O   HIS D 455      36.439  -8.903  19.163  1.00 69.95           O
ATOM   3598  N   SER D 456      36.536  -6.992  20.353  1.00 34.95           N
ATOM   3599  CA  SER D 456      36.407  -6.187  19.174  1.00 34.95           C
ATOM   3600  CB  SER D 456      36.270  -4.681  19.464  1.00 34.95           C
ATOM   3601  OG  SER D 456      37.452  -4.182  20.072  1.00 34.95           O
ATOM   3602  C   SER D 456      37.646  -6.391  18.360  1.00 34.95           C
ATOM   3603  O   SER D 456      38.642  -6.918  18.847  1.00 34.95           O
ATOM   3604  N   THR D 457      37.610  -5.951  17.089  1.00109.92           N
ATOM   3605  CA  THR D 457      38.690  -6.152  16.160  1.00109.92           C
ATOM   3606  CB  THR D 457      38.406  -5.579  14.803  1.00109.92           C
ATOM   3607  OG1 THR D 457      39.414  -5.978  13.886  1.00109.92           O
ATOM   3608  CG2 THR D 457      38.364  -4.045  14.907  1.00109.92           C
ATOM   3609  C   THR D 457      39.942  -5.500  16.675  1.00109.92           C
ATOM   3610  O   THR D 457      41.047  -5.941  16.366  1.00109.92           O
ATOM   3611  N   ASP D 458      39.797  -4.388  17.414  1.00108.96           N
ATOM   3612  CA  ASP D 458      40.891  -3.638  17.977  1.00108.96           C
ATOM   3613  CB  ASP D 458      40.434  -2.256  18.492  1.00108.96           C
ATOM   3614  CG  ASP D 458      41.622  -1.304  18.633  1.00108.96           C
ATOM   3615  OD1 ASP D 458      42.597  -1.633  19.360  1.00108.96           O
ATOM   3616  OD2 ASP D 458      41.560  -0.216  17.999  1.00108.96           O
ATOM   3617  C   ASP D 458      41.535  -4.388  19.113  1.00108.96           C
ATOM   3618  O   ASP D 458      42.716  -4.161  19.377  1.00108.96           O
ATOM   3619  N   ASN D 459      40.796  -5.311  19.785  1.00136.18           N
ATOM   3620  CA  ASN D 459      41.281  -6.037  20.941  1.00136.18           C
ATOM   3621  CB  ASN D 459      42.755  -6.500  20.722  1.00136.18           C
ATOM   3622  CG  ASN D 459      43.412  -7.209  21.899  1.00136.18           C
ATOM   3623  OD1 ASN D 459      43.180  -8.391  22.141  1.00136.18           O
ATOM   3624  ND2 ASN D 459      44.301  -6.475  22.623  1.00136.18           N
ATOM   3625  C   ASN D 459      41.130  -5.209  22.205  1.00136.18           C
ATOM   3626  O   ASN D 459      41.778  -5.467  23.219  1.00136.18           O
ATOM   3627  N   SER D 460      40.257  -4.177  22.189  1.00 62.63           N
ATOM   3628  CA  SER D 460      39.999  -3.370  23.364  1.00 62.63           C
ATOM   3629  CB  SER D 460      39.320  -2.029  23.025  1.00 62.63           C
ATOM   3630  OG  SER D 460      38.051  -2.255  22.430  1.00 62.63           O
ATOM   3631  C   SER D 460      39.140  -4.069  24.390  1.00 62.63           C
ATOM   3632  O   SER D 460      39.588  -4.358  25.501  1.00 62.63           O
ATOM   3633  N   ASN D 461      37.870  -4.374  24.034  1.00 62.80           N
ATOM   3634  CA  ASN D 461      36.944  -4.956  24.970  1.00 62.80           C
ATOM   3635  CB  ASN D 461      35.523  -4.377  24.872  1.00 62.80           C
ATOM   3636  CG  ASN D 461      35.558  -2.953  25.406  1.00 62.80           C
ATOM   3637  OD1 ASN D 461      35.625  -1.993  24.640  1.00 62.80           O
ATOM   3638  ND2 ASN D 461      35.506  -2.809  26.757  1.00 62.80           N
ATOM   3639  C   ASN D 461      36.848  -6.419  24.683  1.00 62.80           C
ATOM   3640  O   ASN D 461      36.742  -6.831  23.529  1.00 62.80           O
ATOM   3641  N   TRP D 462      36.882  -7.227  25.763  1.00 93.46           N
ATOM   3642  CA  TRP D 462      36.893  -8.661  25.704  1.00 93.46           C
ATOM   3643  CB  TRP D 462      38.188  -9.248  26.280  1.00 93.46           C
ATOM   3644  CG  TRP D 462      39.440  -9.029  25.469  1.00 93.46           C
ATOM   3645  CD2 TRP D 462      40.288 -10.108  25.053  1.00 93.46           C
ATOM   3646  CD1 TRP D 462      40.045  -7.876  25.062  1.00 93.46           C
ATOM   3647  NE1 TRP D 462      41.219  -8.171  24.410  1.00 93.46           N
ATOM   3648  CE2 TRP D 462      41.382  -9.542  24.403  1.00 93.46           C
ATOM   3649  CE3 TRP D 462      40.169 -11.459  25.214  1.00 93.46           C
ATOM   3650  CZ2 TRP D 462      42.380 -10.323  23.900  1.00 93.46           C
ATOM   3651  CZ3 TRP D 462      41.174 -12.243  24.694  1.00 93.46           C
ATOM   3652  CH2 TRP D 462      42.257 -11.683  24.051  1.00 93.46           C
ATOM   3653  C   TRP D 462      35.807  -9.205  26.585  1.00 93.46           C
ATOM   3654  O   TRP D 462      35.341  -8.543  27.510  1.00 93.46           O
ATOM   3655  N   GLN D 463      35.364 -10.444  26.277  1.00129.15           N
ATOM   3656  CA  GLN D 463      34.398 -11.168  27.059  1.00129.15           C
ATOM   3657  CB  GLN D 463      32.917 -10.817  26.787  1.00129.15           C
ATOM   3658  CG  GLN D 463      32.415  -9.508  27.420  1.00129.15           C
ATOM   3659  CD  GLN D 463      32.252  -8.418  26.366  1.00129.15           C
ATOM   3660  OE1 GLN D 463      31.167  -7.862  26.206  1.00129.15           O
ATOM   3661  NE2 GLN D 463      33.348  -8.091  25.631  1.00129.15           N
ATOM   3662  C   GLN D 463      34.591 -12.632  26.762  1.00129.15           C
ATOM   3663  O   GLN D 463      35.321 -12.995  25.841  1.00129.15           O
ATOM   3664  N   CYS D 464      33.955 -13.514  27.566  1.00 48.15           N
ATOM   3665  CA  CYS D 464      34.064 -14.940  27.421  1.00 48.15           C
ATOM   3666  CB  CYS D 464      34.417 -15.633  28.747  1.00 48.15           C
ATOM   3667  SG  CYS D 464      36.018 -15.048  29.362  1.00 48.15           S
ATOM   3668  C   CYS D 464      32.716 -15.426  26.990  1.00 48.15           C
ATOM   3669  O   CYS D 464      31.703 -14.836  27.365  1.00 48.15           O
ATOM   3670  N   TYR D 465      32.665 -16.484  26.147  1.00 73.96           N
ATOM   3671  CA  TYR D 465      31.382 -16.959  25.709  1.00 73.96           C
ATOM   3672  CB  TYR D 465      30.888 -16.333  24.394  1.00 73.96           C
ATOM   3673  CG  TYR D 465      31.632 -16.918  23.244  1.00 73.96           C
ATOM   3674  CD1 TYR D 465      32.878 -16.450  22.892  1.00 73.96           C
ATOM   3675  CD2 TYR D 465      31.076 -17.942  22.509  1.00 73.96           C
ATOM   3676  CE1 TYR D 465      33.550 -16.998  21.821  1.00 73.96           C
ATOM   3677  CE2 TYR D 465      31.743 -18.491  21.439  1.00 73.96           C
ATOM   3678  CZ  TYR D 465      32.983 -18.018  21.092  1.00 73.96           C
ATOM   3679  OH  TYR D 465      33.663 -18.587  19.994  1.00 73.96           O
ATOM   3680  C   TYR D 465      31.421 -18.448  25.517  1.00 73.96           C
ATOM   3681  O   TYR D 465      32.480 -19.074  25.506  1.00 73.96           O
ATOM   3682  N   TYR D 466      30.219 -19.047  25.386  1.00120.05           N
ATOM   3683  CA  TYR D 466      30.022 -20.458  25.208  1.00120.05           C
ATOM   3684  CB  TYR D 466      29.287 -21.010  26.440  1.00120.05           C
ATOM   3685  CG  TYR D 466      29.336 -22.487  26.567  1.00120.05           C
ATOM   3686  CD1 TYR D 466      28.529 -23.316  25.822  1.00120.05           C
ATOM   3687  CD2 TYR D 466      30.190 -23.039  27.494  1.00120.05           C
ATOM   3688  CE1 TYR D 466      28.602 -24.678  25.994  1.00120.05           C
ATOM   3689  CE2 TYR D 466      30.266 -24.401  27.667  1.00120.05           C
ATOM   3690  CZ  TYR D 466      29.469 -25.222  26.911  1.00120.05           C
ATOM   3691  OH  TYR D 466      29.533 -26.620  27.078  1.00120.05           O
ATOM   3692  C   TYR D 466      29.063 -20.538  24.056  1.00120.05           C
ATOM   3693  O   TYR D 466      28.130 -19.740  23.985  1.00120.05           O
ATOM   3694  N   ALA D 467      29.245 -21.490  23.120  1.00 39.98           N
ATOM   3695  CA  ALA D 467      28.357 -21.545  21.988  1.00 39.98           C
ATOM   3696  CB  ALA D 467      29.058 -21.258  20.647  1.00 39.98           C
ATOM   3697  C   ALA D 467      27.749 -22.908  21.886  1.00 39.98           C
ATOM   3698  O   ALA D 467      28.373 -23.911  22.229  1.00 39.98           O
ATOM   3699  N   THR D 468      26.476 -22.956  21.437  1.00 38.53           N
ATOM   3700  CA  THR D 468      25.794 -24.203  21.219  1.00 38.53           C
ATOM   3701  CB  THR D 468      24.703 -24.471  22.218  1.00 38.53           C
ATOM   3702  OG1 THR D 468      25.234 -24.488  23.535  1.00 38.53           O
ATOM   3703  CG2 THR D 468      24.044 -25.824  21.894  1.00 38.53           C
ATOM   3704  C   THR D 468      25.142 -24.107  19.869  1.00 38.53           C
ATOM   3705  O   THR D 468      24.620 -23.054  19.509  1.00 38.53           O
ATOM   3706  N   LYS D 469      25.154 -25.208  19.086  1.00108.25           N
ATOM   3707  CA  LYS D 469      24.537 -25.211  17.784  1.00108.25           C
ATOM   3708  CB  LYS D 469      24.957 -26.408  16.925  1.00108.25           C
ATOM   3709  CG  LYS D 469      24.260 -26.444  15.566  1.00108.25           C
ATOM   3710  CD  LYS D 469      24.605 -27.689  14.757  1.00108.25           C
ATOM   3711  CE  LYS D 469      25.863 -27.599  13.917  1.00108.25           C
ATOM   3712  NZ  LYS D 469      26.080 -28.891  13.225  1.00108.25           N
ATOM   3713  C   LYS D 469      23.072 -25.393  18.004  1.00108.25           C
ATOM   3714  O   LYS D 469      22.586 -26.511  18.161  1.00108.25           O
ATOM   3715  N   MET D 470      22.354 -24.265  18.106  1.00224.89           N
ATOM   3716  CA  MET D 470      20.946 -24.225  18.369  1.00224.89           C
ATOM   3717  CB  MET D 470      20.487 -22.915  19.033  1.00224.89           C
ATOM   3718  CG  MET D 470      21.011 -22.780  20.466  1.00224.89           C
ATOM   3719  SD  MET D 470      20.551 -24.158  21.565  1.00224.89           S
ATOM   3720  CE  MET D 470      18.768 -23.812  21.568  1.00224.89           C
ATOM   3721  C   MET D 470      20.051 -24.501  17.228  1.00224.89           C
ATOM   3722  O   MET D 470      18.999 -25.090  17.422  1.00224.89           O
ATOM   3723  N   HIS D 471      20.340 -24.064  16.002  1.00154.88           N
ATOM   3724  CA  HIS D 471      19.262 -24.450  15.152  1.00154.88           C
ATOM   3725  ND1 HIS D 471      16.848 -24.686  13.135  1.00154.88           N
ATOM   3726  CG  HIS D 471      17.156 -23.689  14.035  1.00154.88           C
ATOM   3727  CB  HIS D 471      18.552 -23.296  14.428  1.00154.88           C
ATOM   3728  NE2 HIS D 471      14.912 -23.876  13.874  1.00154.88           N
ATOM   3729  CD2 HIS D 471      15.962 -23.205  14.474  1.00154.88           C
ATOM   3730  CE1 HIS D 471      15.494 -24.756  13.078  1.00154.88           C
ATOM   3731  C   HIS D 471      19.842 -25.335  14.128  1.00154.88           C
ATOM   3732  O   HIS D 471      19.599 -25.164  12.934  1.00154.88           O
ATOM   3733  N   PRO D 472      20.538 -26.312  14.666  1.00193.18           N
ATOM   3734  CA  PRO D 472      21.222 -27.233  13.807  1.00193.18           C
ATOM   3735  CD  PRO D 472      19.718 -27.084  15.589  1.00193.18           C
ATOM   3736  CB  PRO D 472      20.320 -28.453  13.678  1.00193.18           C
ATOM   3737  CG  PRO D 472      19.708 -28.537  15.083  1.00193.18           C
ATOM   3738  C   PRO D 472      21.784 -26.694  12.540  1.00193.18           C
ATOM   3739  O   PRO D 472      22.320 -25.556  12.599  1.00193.18           O
ATOM   3740  OXT PRO D 472      21.698 -27.388  11.492  1.00193.18           O
TER    3741      PRO D 472
ATOM   3742  N   PHE E 473      55.186 -13.256 -12.128  1.00159.70           N
ATOM   3743  CA  PHE E 473      55.836 -14.063 -11.081  1.00159.70           C
ATOM   3744  CB  PHE E 473      54.771 -14.745 -10.214  1.00159.70           C
ATOM   3745  CG  PHE E 473      54.054 -13.567  -9.646  1.00159.70           C
ATOM   3746  CD1 PHE E 473      54.511 -12.948  -8.505  1.00159.70           C
ATOM   3747  CD2 PHE E 473      52.948 -13.050 -10.282  1.00159.70           C
ATOM   3748  CE1 PHE E 473      53.860 -11.850  -7.991  1.00159.70           C
ATOM   3749  CE2 PHE E 473      52.293 -11.954  -9.774  1.00159.70           C
ATOM   3750  CZ  PHE E 473      52.746 -11.352  -8.625  1.00159.70           C
ATOM   3751  C   PHE E 473      56.851 -15.004 -11.651  1.00159.70           C
ATOM   3752  O   PHE E 473      56.738 -15.474 -12.784  1.00159.70           O
ATOM   3753  N   PRO E 474      57.871 -15.227 -10.861  1.00 73.44           N
ATOM   3754  CA  PRO E 474      59.003 -16.002 -11.307  1.00 73.44           C
ATOM   3755  CD  PRO E 474      58.276 -14.178  -9.938  1.00 73.44           C
ATOM   3756  CB  PRO E 474      60.157 -15.639 -10.375  1.00 73.44           C
ATOM   3757  CG  PRO E 474      59.811 -14.220  -9.899  1.00 73.44           C
ATOM   3758  C   PRO E 474      58.791 -17.478 -11.394  1.00 73.44           C
ATOM   3759  O   PRO E 474      57.828 -17.991 -10.826  1.00 73.44           O
ATOM   3760  N   LYS E 475      59.663 -18.156 -12.167  1.00133.45           N
ATOM   3761  CA  LYS E 475      59.683 -19.584 -12.289  1.00133.45           C
ATOM   3762  CB  LYS E 475      60.620 -20.087 -13.400  1.00133.45           C
ATOM   3763  CG  LYS E 475      59.989 -20.103 -14.795  1.00133.45           C
ATOM   3764  CD  LYS E 475      59.547 -18.734 -15.310  1.00133.45           C
ATOM   3765  CE  LYS E 475      58.070 -18.445 -15.035  1.00133.45           C
ATOM   3766  NZ  LYS E 475      57.225 -19.449 -15.722  1.00133.45           N
ATOM   3767  C   LYS E 475      60.164 -20.164 -10.998  1.00133.45           C
ATOM   3768  O   LYS E 475      59.681 -21.211 -10.570  1.00133.45           O
ATOM   3769  N   GLN E 476      61.160 -19.513 -10.355  1.00 97.52           N
ATOM   3770  CA  GLN E 476      61.642 -20.053  -9.119  1.00 97.52           C
ATOM   3771  CB  GLN E 476      62.873 -20.967  -9.260  1.00 97.52           C
ATOM   3772  CG  GLN E 476      64.140 -20.302  -9.790  1.00 97.52           C
ATOM   3773  CD  GLN E 476      65.194 -21.399  -9.867  1.00 97.52           C
ATOM   3774  OE1 GLN E 476      64.896 -22.575  -9.669  1.00 97.52           O
ATOM   3775  NE2 GLN E 476      66.462 -21.009 -10.168  1.00 97.52           N
ATOM   3776  C   GLN E 476      61.914 -18.953  -8.138  1.00 97.52           C
ATOM   3777  O   GLN E 476      62.156 -17.807  -8.517  1.00 97.52           O
ATOM   3778  N   PHE E 477      61.826 -19.281  -6.828  1.00106.61           N
ATOM   3779  CA  PHE E 477      62.054 -18.302  -5.801  1.00106.61           C
ATOM   3780  CB  PHE E 477      60.786 -17.523  -5.408  1.00106.61           C
ATOM   3781  CG  PHE E 477      61.160 -16.559  -4.336  1.00106.61           C
ATOM   3782  CD1 PHE E 477      61.601 -15.295  -4.653  1.00106.61           C
ATOM   3783  CD2 PHE E 477      61.076 -16.925  -3.013  1.00106.61           C
ATOM   3784  CE1 PHE E 477      61.947 -14.408  -3.662  1.00106.61           C
ATOM   3785  CE2 PHE E 477      61.420 -16.042  -2.017  1.00106.61           C
ATOM   3786  CZ  PHE E 477      61.855 -14.780  -2.342  1.00106.61           C
ATOM   3787  C   PHE E 477      62.568 -18.973  -4.562  1.00106.61           C
ATOM   3788  O   PHE E 477      62.200 -20.102  -4.241  1.00106.61           O
ATOM   3789  N   ASP E 478      63.455 -18.266  -3.830  1.00 90.64           N
ATOM   3790  CA  ASP E 478      64.021 -18.771  -2.613  1.00 90.64           C
ATOM   3791  CB  ASP E 478      65.350 -19.513  -2.853  1.00 90.64           C
ATOM   3792  CG  ASP E 478      65.754 -20.263  -1.592  1.00 90.64           C
ATOM   3793  OD1 ASP E 478      65.266 -19.892  -0.491  1.00 90.64           O
ATOM   3794  OD2 ASP E 478      66.560 -21.224  -1.718  1.00 90.64           O
ATOM   3795  C   ASP E 478      64.310 -17.575  -1.751  1.00 90.64           C
ATOM   3796  O   ASP E 478      65.146 -16.742  -2.094  1.00 90.64           O
ATOM   3797  N   TRP E 479      63.630 -17.468  -0.594  1.00107.05           N
ATOM   3798  CA  TRP E 479      63.772 -16.346   0.293  1.00107.05           C
ATOM   3799  CB  TRP E 479      62.743 -16.312   1.431  1.00107.05           C
ATOM   3800  CG  TRP E 479      61.398 -15.830   0.954  1.00107.05           C
ATOM   3801  CD2 TRP E 479      61.127 -14.452   0.656  1.00107.05           C
ATOM   3802  CD1 TRP E 479      60.252 -16.518   0.688  1.00107.05           C
ATOM   3803  NE1 TRP E 479      59.278 -15.652   0.249  1.00107.05           N
ATOM   3804  CE2 TRP E 479      59.805 -14.377   0.223  1.00107.05           C
ATOM   3805  CE3 TRP E 479      61.918 -13.341   0.735  1.00107.05           C
ATOM   3806  CZ2 TRP E 479      59.249 -13.183  -0.140  1.00107.05           C
ATOM   3807  CZ3 TRP E 479      61.354 -12.138   0.373  1.00107.05           C
ATOM   3808  CH2 TRP E 479      60.045 -12.062  -0.056  1.00107.05           C
ATOM   3809  C   TRP E 479      65.144 -16.293   0.880  1.00107.05           C
ATOM   3810  O   TRP E 479      65.548 -15.258   1.410  1.00107.05           O
ATOM   3811  N   ARG E 480      65.838 -17.442   0.912  1.00 95.65           N
ATOM   3812  CA  ARG E 480      67.185 -17.518   1.399  1.00 95.65           C
ATOM   3813  CB  ARG E 480      67.683 -18.967   1.517  1.00 95.65           C
ATOM   3814  CG  ARG E 480      66.926 -19.774   2.574  1.00 95.65           C
ATOM   3815  CD  ARG E 480      67.350 -21.242   2.647  1.00 95.65           C
ATOM   3816  NE  ARG E 480      66.971 -21.875   1.352  1.00 95.65           N
ATOM   3817  CZ  ARG E 480      67.280 -23.182   1.110  1.00 95.65           C
ATOM   3818  NH1 ARG E 480      67.928 -23.920   2.058  1.00 95.65           N
ATOM   3819  NH2 ARG E 480      66.939 -23.751  -0.083  1.00 95.65           N
ATOM   3820  C   ARG E 480      68.092 -16.785   0.460  1.00 95.65           C
ATOM   3821  O   ARG E 480      69.069 -16.177   0.890  1.00 95.65           O
ATOM   3822  N   ASN E 481      67.836 -16.856  -0.863  1.00 64.20           N
ATOM   3823  CA  ASN E 481      68.730 -16.147  -1.732  1.00 64.20           C
ATOM   3824  CB  ASN E 481      69.682 -17.072  -2.512  1.00 64.20           C
ATOM   3825  CG  ASN E 481      70.789 -16.221  -3.124  1.00 64.20           C
ATOM   3826  OD1 ASN E 481      70.606 -15.034  -3.390  1.00 64.20           O
ATOM   3827  ND2 ASN E 481      71.976 -16.843  -3.354  1.00 64.20           N
ATOM   3828  C   ASN E 481      67.951 -15.363  -2.736  1.00 64.20           C
ATOM   3829  O   ASN E 481      67.578 -15.876  -3.790  1.00 64.20           O
ATOM   3830  N   VAL E 482      67.694 -14.080  -2.432  1.00129.68           N
ATOM   3831  CA  VAL E 482      67.054 -13.245  -3.394  1.00129.68           C
ATOM   3832  CB  VAL E 482      65.788 -12.621  -2.870  1.00129.68           C
ATOM   3833  CG1 VAL E 482      66.070 -11.988  -1.500  1.00129.68           C
ATOM   3834  CG2 VAL E 482      65.252 -11.622  -3.909  1.00129.68           C
ATOM   3835  C   VAL E 482      68.062 -12.198  -3.733  1.00129.68           C
ATOM   3836  O   VAL E 482      68.259 -11.225  -3.008  1.00129.68           O
ATOM   3837  N   SER E 483      68.716 -12.373  -4.892  1.00 96.24           N
ATOM   3838  CA  SER E 483      69.730 -11.452  -5.297  1.00 96.24           C
ATOM   3839  CB  SER E 483      69.169 -10.044  -5.577  1.00 96.24           C
ATOM   3840  OG  SER E 483      70.206  -9.163  -5.982  1.00 96.24           O
ATOM   3841  C   SER E 483      70.795 -11.353  -4.240  1.00 96.24           C
ATOM   3842  O   SER E 483      71.225 -10.258  -3.877  1.00 96.24           O
ATOM   3843  N   ASN E 484      71.266 -12.519  -3.747  1.00 87.11           N
ATOM   3844  CA  ASN E 484      72.355 -12.638  -2.811  1.00 87.11           C
ATOM   3845  CB  ASN E 484      73.515 -11.683  -3.150  1.00 87.11           C
ATOM   3846  CG  ASN E 484      74.070 -12.027  -4.526  1.00 87.11           C
ATOM   3847  OD1 ASN E 484      74.056 -11.201  -5.438  1.00 87.11           O
ATOM   3848  ND2 ASN E 484      74.581 -13.277  -4.683  1.00 87.11           N
ATOM   3849  C   ASN E 484      71.954 -12.309  -1.398  1.00 87.11           C
ATOM   3850  O   ASN E 484      72.773 -12.439  -0.492  1.00 87.11           O
ATOM   3851  N   VAL E 485      70.692 -11.941  -1.120  1.00111.02           N
ATOM   3852  CA  VAL E 485      70.408 -11.623   0.257  1.00111.02           C
ATOM   3853  CB  VAL E 485      69.638 -10.346   0.436  1.00111.02           C
ATOM   3854  CG1 VAL E 485      70.498  -9.179  -0.076  1.00111.02           C
ATOM   3855  CG2 VAL E 485      68.300 -10.472  -0.308  1.00111.02           C
ATOM   3856  C   VAL E 485      69.602 -12.730   0.878  1.00111.02           C
ATOM   3857  O   VAL E 485      68.812 -13.391   0.207  1.00111.02           O
ATOM   3858  N   ASN E 486      69.809 -12.973   2.196  1.00 75.40           N
ATOM   3859  CA  ASN E 486      69.104 -14.012   2.910  1.00 75.40           C
ATOM   3860  CB  ASN E 486      70.040 -14.962   3.676  1.00 75.40           C
ATOM   3861  CG  ASN E 486      69.191 -16.012   4.382  1.00 75.40           C
ATOM   3862  OD1 ASN E 486      68.249 -16.562   3.811  1.00 75.40           O
ATOM   3863  ND2 ASN E 486      69.526 -16.287   5.670  1.00 75.40           N
ATOM   3864  C   ASN E 486      68.177 -13.398   3.923  1.00 75.40           C
ATOM   3865  O   ASN E 486      68.594 -12.616   4.773  1.00 75.40           O
ATOM   3866  N   TYR E 487      66.864 -13.653   3.750  1.00134.57           N
ATOM   3867  CA  TYR E 487      65.745 -13.267   4.571  1.00134.57           C
ATOM   3868  CB  TYR E 487      64.506 -12.915   3.740  1.00134.57           C
ATOM   3869  CG  TYR E 487      64.899 -11.657   3.044  1.00134.57           C
ATOM   3870  CD1 TYR E 487      64.836 -10.454   3.709  1.00134.57           C
ATOM   3871  CD2 TYR E 487      65.341 -11.676   1.741  1.00134.57           C
ATOM   3872  CE1 TYR E 487      65.199  -9.285   3.085  1.00134.57           C
ATOM   3873  CE2 TYR E 487      65.706 -10.509   1.110  1.00134.57           C
ATOM   3874  CZ  TYR E 487      65.634  -9.312   1.782  1.00134.57           C
ATOM   3875  OH  TYR E 487      66.008  -8.114   1.138  1.00134.57           O
ATOM   3876  C   TYR E 487      65.365 -14.216   5.686  1.00134.57           C
ATOM   3877  O   TYR E 487      64.600 -13.834   6.569  1.00134.57           O
ATOM   3878  N   VAL E 488      65.746 -15.508   5.614  1.00 67.30           N
ATOM   3879  CA  VAL E 488      65.259 -16.473   6.575  1.00 67.30           C
ATOM   3880  CB  VAL E 488      65.116 -17.844   5.978  1.00 67.30           C
ATOM   3881  CG1 VAL E 488      64.599 -18.813   7.052  1.00 67.30           C
ATOM   3882  CG2 VAL E 488      64.211 -17.745   4.743  1.00 67.30           C
ATOM   3883  C   VAL E 488      66.173 -16.597   7.765  1.00 67.30           C
ATOM   3884  O   VAL E 488      67.397 -16.586   7.648  1.00 67.30           O
ATOM   3885  N   SER E 489      65.569 -16.734   8.970  1.00 58.78           N
ATOM   3886  CA  SER E 489      66.318 -16.880  10.193  1.00 58.78           C
ATOM   3887  CB  SER E 489      65.491 -16.621  11.462  1.00 58.78           C
ATOM   3888  OG  SER E 489      64.499 -17.626  11.598  1.00 58.78           O
ATOM   3889  C   SER E 489      66.818 -18.294  10.253  1.00 58.78           C
ATOM   3890  O   SER E 489      66.378 -19.144   9.484  1.00 58.78           O
ATOM   3891  N   PRO E 490      67.717 -18.566  11.165  1.00 75.77           N
ATOM   3892  CA  PRO E 490      68.336 -19.865  11.239  1.00 75.77           C
ATOM   3893  CD  PRO E 490      68.614 -17.518  11.628  1.00 75.77           C
ATOM   3894  CB  PRO E 490      69.534 -19.701  12.172  1.00 75.77           C
ATOM   3895  CG  PRO E 490      69.932 -18.227  11.987  1.00 75.77           C
ATOM   3896  C   PRO E 490      67.437 -20.998  11.616  1.00 75.77           C
ATOM   3897  O   PRO E 490      66.407 -20.785  12.254  1.00 75.77           O
ATOM   3898  N   VAL E 491      67.823 -22.219  11.194  1.00 40.39           N
ATOM   3899  CA  VAL E 491      67.086 -23.415  11.474  1.00 40.39           C
ATOM   3900  CB  VAL E 491      67.584 -24.607  10.708  1.00 40.39           C
ATOM   3901  CG1 VAL E 491      66.800 -25.851  11.160  1.00 40.39           C
ATOM   3902  CG2 VAL E 491      67.473 -24.306   9.204  1.00 40.39           C
ATOM   3903  C   VAL E 491      67.272 -23.704  12.925  1.00 40.39           C
ATOM   3904  O   VAL E 491      68.334 -23.457  13.492  1.00 40.39           O
ATOM   3905  N   ARG E 492      66.215 -24.226  13.567  1.00155.25           N
ATOM   3906  CA  ARG E 492      66.277 -24.510  14.968  1.00155.25           C
ATOM   3907  CB  ARG E 492      65.438 -23.517  15.786  1.00155.25           C
ATOM   3908  CG  ARG E 492      65.454 -23.793  17.281  1.00155.25           C
ATOM   3909  CD  ARG E 492      64.880 -22.670  18.138  1.00155.25           C
ATOM   3910  NE  ARG E 492      66.008 -21.754  18.430  1.00155.25           N
ATOM   3911  CZ  ARG E 492      66.132 -21.218  19.677  1.00155.25           C
ATOM   3912  NH1 ARG E 492      65.152 -21.394  20.609  1.00155.25           N
ATOM   3913  NH2 ARG E 492      67.251 -20.514  20.000  1.00155.25           N
ATOM   3914  C   ARG E 492      65.765 -25.905  15.186  1.00155.25           C
ATOM   3915  O   ARG E 492      65.267 -26.546  14.262  1.00155.25           O
ATOM   3916  N   ASN E 493      65.930 -26.431  16.420  1.00 48.88           N
ATOM   3917  CA  ASN E 493      65.484 -27.758  16.738  1.00 48.88           C
ATOM   3918  CB  ASN E 493      66.628 -28.633  17.285  1.00 48.88           C
ATOM   3919  CG  ASN E 493      66.235 -30.102  17.218  1.00 48.88           C
ATOM   3920  OD1 ASN E 493      65.111 -30.481  17.543  1.00 48.88           O
ATOM   3921  ND2 ASN E 493      67.198 -30.958  16.783  1.00 48.88           N
ATOM   3922  C   ASN E 493      64.431 -27.659  17.807  1.00 48.88           C
ATOM   3923  O   ASN E 493      64.657 -27.095  18.877  1.00 48.88           O
ATOM   3924  N   GLN E 494      63.232 -28.202  17.517  1.00 76.25           N
ATOM   3925  CA  GLN E 494      62.101 -28.233  18.406  1.00 76.25           C
ATOM   3926  CB  GLN E 494      60.804 -28.619  17.683  1.00 76.25           C
ATOM   3927  CG  GLN E 494      60.850 -30.003  17.042  1.00 76.25           C
ATOM   3928  CD  GLN E 494      59.594 -30.132  16.197  1.00 76.25           C
ATOM   3929  OE1 GLN E 494      58.704 -29.286  16.258  1.00 76.25           O
ATOM   3930  NE2 GLN E 494      59.515 -31.214  15.381  1.00 76.25           N
ATOM   3931  C   GLN E 494      62.351 -29.188  19.531  1.00 76.25           C
ATOM   3932  O   GLN E 494      61.789 -29.038  20.616  1.00 76.25           O
ATOM   3933  N   GLY E 495      63.163 -30.236  19.287  1.00 27.12           N
ATOM   3934  CA  GLY E 495      63.432 -31.181  20.328  1.00 27.12           C
ATOM   3935  C   GLY E 495      62.240 -32.082  20.429  1.00 27.12           C
ATOM   3936  O   GLY E 495      61.483 -32.245  19.475  1.00 27.12           O
ATOM   3937  N   ALA E 496      62.067 -32.696  21.613  1.00 48.80           N
ATOM   3938  CA  ALA E 496      61.034 -33.646  21.920  1.00 48.80           C
ATOM   3939  CB  ALA E 496      61.214 -34.289  23.305  1.00 48.80           C
ATOM   3940  C   ALA E 496      59.664 -33.031  21.892  1.00 48.80           C
ATOM   3941  O   ALA E 496      58.694 -33.704  21.552  1.00 48.80           O
ATOM   3942  N   CYS E 497      59.538 -31.751  22.286  1.00 69.68           N
ATOM   3943  CA  CYS E 497      58.265 -31.091  22.450  1.00 69.68           C
ATOM   3944  CB  CYS E 497      58.460 -29.679  23.044  1.00 69.68           C
ATOM   3945  SG  CYS E 497      56.945 -28.714  23.313  1.00 69.68           S
ATOM   3946  C   CYS E 497      57.538 -30.974  21.134  1.00 69.68           C
ATOM   3947  O   CYS E 497      58.143 -30.701  20.101  1.00 69.68           O
ATOM   3948  N   GLY E 498      56.198 -31.167  21.136  1.00 56.63           N
ATOM   3949  CA  GLY E 498      55.462 -31.091  19.897  1.00 56.63           C
ATOM   3950  C   GLY E 498      55.162 -29.647  19.637  1.00 56.63           C
ATOM   3951  O   GLY E 498      54.002 -29.233  19.597  1.00 56.63           O
ATOM   3952  N   SER E 499      56.242 -28.853  19.481  1.00154.02           N
ATOM   3953  CA  SER E 499      56.209 -27.431  19.289  1.00154.02           C
ATOM   3954  CB  SER E 499      57.327 -26.684  20.044  1.00154.02           C
ATOM   3955  OG  SER E 499      58.591 -26.904  19.442  1.00154.02           O
ATOM   3956  C   SER E 499      56.229 -26.966  17.852  1.00154.02           C
ATOM   3957  O   SER E 499      56.395 -25.770  17.625  1.00154.02           O
ATOM   3958  N   CYS E 500      56.030 -27.840  16.848  1.00109.10           N
ATOM   3959  CA  CYS E 500      56.223 -27.486  15.460  1.00109.10           C
ATOM   3960  CB  CYS E 500      55.701 -28.589  14.525  1.00109.10           C
ATOM   3961  SG  CYS E 500      56.325 -30.228  14.974  1.00109.10           S
ATOM   3962  C   CYS E 500      55.463 -26.238  15.098  1.00109.10           C
ATOM   3963  O   CYS E 500      56.017 -25.321  14.491  1.00109.10           O
ATOM   3964  N   TYR E 501      54.193 -26.133  15.512  1.00 83.25           N
ATOM   3965  CA  TYR E 501      53.354 -25.024  15.140  1.00 83.25           C
ATOM   3966  CB  TYR E 501      51.946 -25.103  15.764  1.00 83.25           C
ATOM   3967  CG  TYR E 501      52.027 -24.981  17.255  1.00 83.25           C
ATOM   3968  CD1 TYR E 501      52.290 -26.080  18.042  1.00 83.25           C
ATOM   3969  CD2 TYR E 501      51.825 -23.766  17.871  1.00 83.25           C
ATOM   3970  CE1 TYR E 501      52.354 -25.964  19.411  1.00 83.25           C
ATOM   3971  CE2 TYR E 501      51.887 -23.641  19.238  1.00 83.25           C
ATOM   3972  CZ  TYR E 501      52.153 -24.743  20.012  1.00 83.25           C
ATOM   3973  OH  TYR E 501      52.215 -24.618  21.417  1.00 83.25           O
ATOM   3974  C   TYR E 501      53.969 -23.734  15.604  1.00 83.25           C
ATOM   3975  O   TYR E 501      53.882 -22.716  14.914  1.00 83.25           O
ATOM   3976  N   ALA E 502      54.551 -23.724  16.818  1.00 48.02           N
ATOM   3977  CA  ALA E 502      55.155 -22.533  17.348  1.00 48.02           C
ATOM   3978  CB  ALA E 502      55.600 -22.699  18.810  1.00 48.02           C
ATOM   3979  C   ALA E 502      56.360 -22.145  16.539  1.00 48.02           C
ATOM   3980  O   ALA E 502      56.547 -20.971  16.221  1.00 48.02           O
ATOM   3981  N   PHE E 503      57.211 -23.125  16.173  1.00 65.20           N
ATOM   3982  CA  PHE E 503      58.392 -22.828  15.411  1.00 65.20           C
ATOM   3983  CB  PHE E 503      59.332 -24.031  15.225  1.00 65.20           C
ATOM   3984  CG  PHE E 503      60.140 -24.161  16.473  1.00 65.20           C
ATOM   3985  CD1 PHE E 503      59.631 -24.761  17.604  1.00 65.20           C
ATOM   3986  CD2 PHE E 503      61.426 -23.668  16.506  1.00 65.20           C
ATOM   3987  CE1 PHE E 503      60.394 -24.869  18.746  1.00 65.20           C
ATOM   3988  CE2 PHE E 503      62.192 -23.775  17.643  1.00 65.20           C
ATOM   3989  CZ  PHE E 503      61.677 -24.375  18.766  1.00 65.20           C
ATOM   3990  C   PHE E 503      58.025 -22.285  14.063  1.00 65.20           C
ATOM   3991  O   PHE E 503      58.622 -21.312  13.608  1.00 65.20           O
ATOM   3992  N   SER E 504      57.029 -22.899  13.395  1.00 80.89           N
ATOM   3993  CA  SER E 504      56.591 -22.484  12.091  1.00 80.89           C
ATOM   3994  CB  SER E 504      55.331 -23.243  11.642  1.00 80.89           C
ATOM   3995  OG  SER E 504      55.525 -24.637  11.781  1.00 80.89           O
ATOM   3996  C   SER E 504      56.146 -21.066  12.207  1.00 80.89           C
ATOM   3997  O   SER E 504      56.504 -20.217  11.396  1.00 80.89           O
ATOM   3998  N   SER E 505      55.353 -20.781  13.246  1.00 95.87           N
ATOM   3999  CA  SER E 505      54.773 -19.487  13.449  1.00 95.87           C
ATOM   4000  CB  SER E 505      53.911 -19.483  14.722  1.00 95.87           C
ATOM   4001  OG  SER E 505      53.329 -18.210  14.937  1.00 95.87           O
ATOM   4002  C   SER E 505      55.849 -18.446  13.593  1.00 95.87           C
ATOM   4003  O   SER E 505      55.821 -17.422  12.913  1.00 95.87           O
ATOM   4004  N   MET E 506      56.833 -18.697  14.474  1.00 77.40           N
ATOM   4005  CA  MET E 506      57.885 -17.756  14.739  1.00 77.40           C
ATOM   4006  CB  MET E 506      58.863 -18.275  15.803  1.00 77.40           C
ATOM   4007  CG  MET E 506      58.153 -18.655  17.098  1.00 77.40           C
ATOM   4008  SD  MET E 506      57.408 -17.257  17.983  1.00 77.40           S
ATOM   4009  CE  MET E 506      56.021 -18.246  18.621  1.00 77.40           C
ATOM   4010  C   MET E 506      58.683 -17.563  13.491  1.00 77.40           C
ATOM   4011  O   MET E 506      59.057 -16.445  13.145  1.00 77.40           O
ATOM   4012  N   ALA E 507      58.938 -18.668  12.768  1.00 34.93           N
ATOM   4013  CA  ALA E 507      59.768 -18.632  11.601  1.00 34.93           C
ATOM   4014  CB  ALA E 507      59.901 -20.015  10.942  1.00 34.93           C
ATOM   4015  C   ALA E 507      59.174 -17.709  10.586  1.00 34.93           C
ATOM   4016  O   ALA E 507      59.885 -16.924   9.959  1.00 34.93           O
ATOM   4017  N   MET E 508      57.846 -17.781  10.385  1.00 66.62           N
ATOM   4018  CA  MET E 508      57.238 -16.935   9.397  1.00 66.62           C
ATOM   4019  CB  MET E 508      55.733 -17.198   9.221  1.00 66.62           C
ATOM   4020  CG  MET E 508      55.074 -16.206   8.260  1.00 66.62           C
ATOM   4021  SD  MET E 508      53.410 -16.654   7.668  1.00 66.62           S
ATOM   4022  CE  MET E 508      52.617 -16.853   9.292  1.00 66.62           C
ATOM   4023  C   MET E 508      57.404 -15.497   9.783  1.00 66.62           C
ATOM   4024  O   MET E 508      57.826 -14.658   8.992  1.00 66.62           O
ATOM   4025  N   TYR E 509      57.131 -15.198  11.056  1.00120.52           N
ATOM   4026  CA  TYR E 509      57.124 -13.888  11.639  1.00120.52           C
ATOM   4027  CB  TYR E 509      56.939 -14.103  13.143  1.00120.52           C
ATOM   4028  CG  TYR E 509      55.999 -13.173  13.811  1.00120.52           C
ATOM   4029  CD1 TYR E 509      56.330 -11.889  14.179  1.00120.52           C
ATOM   4030  CD2 TYR E 509      54.748 -13.666  14.098  1.00120.52           C
ATOM   4031  CE1 TYR E 509      55.396 -11.109  14.820  1.00120.52           C
ATOM   4032  CE2 TYR E 509      53.815 -12.894  14.734  1.00120.52           C
ATOM   4033  CZ  TYR E 509      54.148 -11.615  15.091  1.00120.52           C
ATOM   4034  OH  TYR E 509      53.188 -10.830  15.746  1.00120.52           O
ATOM   4035  C   TYR E 509      58.501 -13.309  11.489  1.00120.52           C
ATOM   4036  O   TYR E 509      58.673 -12.150  11.117  1.00120.52           O
ATOM   4037  N   GLU E 510      59.530 -14.114  11.807  1.00118.91           N
ATOM   4038  CA  GLU E 510      60.882 -13.628  11.805  1.00118.91           C
ATOM   4039  CB  GLU E 510      61.847 -14.569  12.555  1.00118.91           C
ATOM   4040  CG  GLU E 510      61.753 -16.046  12.174  1.00118.91           C
ATOM   4041  CD  GLU E 510      62.354 -16.831  13.334  1.00118.91           C
ATOM   4042  OE1 GLU E 510      62.649 -16.197  14.383  1.00118.91           O
ATOM   4043  OE2 GLU E 510      62.517 -18.073  13.193  1.00118.91           O
ATOM   4044  C   GLU E 510      61.369 -13.298  10.420  1.00118.91           C
ATOM   4045  O   GLU E 510      62.062 -12.297  10.236  1.00118.91           O
ATOM   4046  N   ALA E 511      61.046 -14.129   9.410  1.00 40.40           N
ATOM   4047  CA  ALA E 511      61.476 -13.846   8.067  1.00 40.40           C
ATOM   4048  CB  ALA E 511      61.161 -14.993   7.091  1.00 40.40           C
ATOM   4049  C   ALA E 511      60.790 -12.609   7.560  1.00 40.40           C
ATOM   4050  O   ALA E 511      61.414 -11.741   6.952  1.00 40.40           O
ATOM   4051  N   ARG E 512      59.476 -12.487   7.823  1.00150.16           N
ATOM   4052  CA  ARG E 512      58.692 -11.390   7.324  1.00150.16           C
ATOM   4053  CB  ARG E 512      57.192 -11.568   7.628  1.00150.16           C
ATOM   4054  CG  ARG E 512      56.656 -12.946   7.201  1.00150.16           C
ATOM   4055  CD  ARG E 512      56.069 -13.035   5.787  1.00150.16           C
ATOM   4056  NE  ARG E 512      54.715 -12.408   5.811  1.00150.16           N
ATOM   4057  CZ  ARG E 512      53.724 -12.799   4.952  1.00150.16           C
ATOM   4058  NH1 ARG E 512      53.932 -13.780   4.024  1.00150.16           N
ATOM   4059  NH2 ARG E 512      52.501 -12.197   5.029  1.00150.16           N
ATOM   4060  C   ARG E 512      59.187 -10.094   7.912  1.00150.16           C
ATOM   4061  O   ARG E 512      59.162  -9.064   7.240  1.00150.16           O
ATOM   4062  N   LEU E 513      59.622 -10.085   9.190  1.00101.02           N
ATOM   4063  CA  LEU E 513      60.178  -8.874   9.744  1.00101.02           C
ATOM   4064  CB  LEU E 513      60.577  -8.916  11.236  1.00101.02           C
ATOM   4065  CG  LEU E 513      59.441  -8.612  12.231  1.00101.02           C
ATOM   4066  CD1 LEU E 513      58.325  -9.645  12.145  1.00101.02           C
ATOM   4067  CD2 LEU E 513      59.985  -8.435  13.662  1.00101.02           C
ATOM   4068  C   LEU E 513      61.431  -8.543   8.998  1.00101.02           C
ATOM   4069  O   LEU E 513      61.712  -7.373   8.744  1.00101.02           O
ATOM   4070  N   ARG E 514      62.233  -9.564   8.639  1.00 99.77           N
ATOM   4071  CA  ARG E 514      63.462  -9.297   7.943  1.00 99.77           C
ATOM   4072  CB  ARG E 514      64.300 -10.552   7.616  1.00 99.77           C
ATOM   4073  CG  ARG E 514      65.518 -10.807   8.516  1.00 99.77           C
ATOM   4074  CD  ARG E 514      65.260 -11.275   9.949  1.00 99.77           C
ATOM   4075  NE  ARG E 514      66.607 -11.485  10.561  1.00 99.77           N
ATOM   4076  CZ  ARG E 514      67.194 -12.719  10.546  1.00 99.77           C
ATOM   4077  NH1 ARG E 514      66.492 -13.806  10.113  1.00 99.77           N
ATOM   4078  NH2 ARG E 514      68.486 -12.869  10.962  1.00 99.77           N
ATOM   4079  C   ARG E 514      63.185  -8.627   6.635  1.00 99.77           C
ATOM   4080  O   ARG E 514      63.794  -7.608   6.317  1.00 99.77           O
ATOM   4081  N   VAL E 515      62.245  -9.169   5.842  1.00 39.92           N
ATOM   4082  CA  VAL E 515      61.971  -8.612   4.548  1.00 39.92           C
ATOM   4083  CB  VAL E 515      60.933  -9.384   3.791  1.00 39.92           C
ATOM   4084  CG1 VAL E 515      60.658  -8.653   2.466  1.00 39.92           C
ATOM   4085  CG2 VAL E 515      61.423 -10.831   3.612  1.00 39.92           C
ATOM   4086  C   VAL E 515      61.455  -7.213   4.696  1.00 39.92           C
ATOM   4087  O   VAL E 515      61.880  -6.301   3.986  1.00 39.92           O
ATOM   4088  N   LEU E 516      60.530  -6.997   5.647  1.00 57.25           N
ATOM   4089  CA  LEU E 516      59.908  -5.709   5.772  1.00 57.25           C
ATOM   4090  CB  LEU E 516      58.822  -5.679   6.863  1.00 57.25           C
ATOM   4091  CG  LEU E 516      57.583  -6.516   6.497  1.00 57.25           C
ATOM   4092  CD1 LEU E 516      56.515  -6.462   7.604  1.00 57.25           C
ATOM   4093  CD2 LEU E 516      57.027  -6.100   5.126  1.00 57.25           C
ATOM   4094  C   LEU E 516      60.926  -4.665   6.103  1.00 57.25           C
ATOM   4095  O   LEU E 516      60.872  -3.552   5.583  1.00 57.25           O
ATOM   4096  N   SER E 517      61.842  -4.997   7.022  1.00112.27           N
ATOM   4097  CA  SER E 517      62.892  -4.149   7.509  1.00112.27           C
ATOM   4098  CB  SER E 517      63.315  -4.588   8.915  1.00112.27           C
ATOM   4099  OG  SER E 517      64.349  -3.749   9.389  1.00112.27           O
ATOM   4100  C   SER E 517      64.102  -4.207   6.624  1.00112.27           C
ATOM   4101  O   SER E 517      65.061  -3.465   6.838  1.00112.27           O
ATOM   4102  N   LYS E 518      64.107  -5.100   5.617  1.00158.38           N
ATOM   4103  CA  LYS E 518      65.258  -5.235   4.773  1.00158.38           C
ATOM   4104  CB  LYS E 518      65.546  -3.968   3.953  1.00158.38           C
ATOM   4105  CG  LYS E 518      64.445  -3.717   2.922  1.00158.38           C
ATOM   4106  CD  LYS E 518      63.082  -3.440   3.564  1.00158.38           C
ATOM   4107  CE  LYS E 518      61.904  -3.539   2.591  1.00158.38           C
ATOM   4108  NZ  LYS E 518      61.990  -2.472   1.571  1.00158.38           N
ATOM   4109  C   LYS E 518      66.452  -5.604   5.601  1.00158.38           C
ATOM   4110  O   LYS E 518      67.533  -5.033   5.460  1.00158.38           O
ATOM   4111  N   ASN E 519      66.258  -6.599   6.492  1.00 65.50           N
ATOM   4112  CA  ASN E 519      67.280  -7.176   7.320  1.00 65.50           C
ATOM   4113  CB  ASN E 519      68.482  -7.698   6.507  1.00 65.50           C
ATOM   4114  CG  ASN E 519      68.049  -8.924   5.712  1.00 65.50           C
ATOM   4115  OD1 ASN E 519      67.377  -9.811   6.235  1.00 65.50           O
ATOM   4116  ND2 ASN E 519      68.442  -8.978   4.411  1.00 65.50           N
ATOM   4117  C   ASN E 519      67.794  -6.184   8.311  1.00 65.50           C
ATOM   4118  O   ASN E 519      68.824  -6.420   8.940  1.00 65.50           O
ATOM   4119  N   SER E 520      67.098  -5.050   8.506  1.00 38.20           N
ATOM   4120  CA  SER E 520      67.586  -4.157   9.512  1.00 38.20           C
ATOM   4121  CB  SER E 520      66.940  -2.763   9.491  1.00 38.20           C
ATOM   4122  OG  SER E 520      67.492  -1.954  10.519  1.00 38.20           O
ATOM   4123  C   SER E 520      67.332  -4.797  10.845  1.00 38.20           C
ATOM   4124  O   SER E 520      68.169  -4.699  11.743  1.00 38.20           O
ATOM   4125  N   VAL E 521      66.171  -5.478  10.996  1.00110.25           N
ATOM   4126  CA  VAL E 521      65.840  -6.130  12.241  1.00110.25           C
ATOM   4127  CB  VAL E 521      64.526  -5.688  12.821  1.00110.25           C
ATOM   4128  CG1 VAL E 521      63.401  -6.019  11.824  1.00110.25           C
ATOM   4129  CG2 VAL E 521      64.356  -6.356  14.195  1.00110.25           C
ATOM   4130  C   VAL E 521      65.782  -7.623  12.027  1.00110.25           C
ATOM   4131  O   VAL E 521      65.041  -8.119  11.183  1.00110.25           O
ATOM   4132  N   LYS E 522      66.678  -8.337  12.740  1.00199.99           N
ATOM   4133  CA  LYS E 522      66.961  -9.754  12.825  1.00199.99           C
ATOM   4134  CB  LYS E 522      68.457 -10.058  13.025  1.00199.99           C
ATOM   4135  CG  LYS E 522      68.935  -9.881  14.468  1.00199.99           C
ATOM   4136  CD  LYS E 522      70.299 -10.521  14.735  1.00199.99           C
ATOM   4137  CE  LYS E 522      70.659 -10.617  16.220  1.00199.99           C
ATOM   4138  NZ  LYS E 522      70.830  -9.265  16.794  1.00199.99           N
ATOM   4139  C   LYS E 522      66.244 -10.553  13.893  1.00199.99           C
ATOM   4140  O   LYS E 522      66.602 -11.712  14.092  1.00199.99           O
ATOM   4141  N   ARG E 523      65.340  -9.970  14.699  1.00122.49           N
ATOM   4142  CA  ARG E 523      64.863 -10.601  15.911  1.00122.49           C
ATOM   4143  CB  ARG E 523      63.733  -9.786  16.558  1.00122.49           C
ATOM   4144  CG  ARG E 523      64.247  -8.382  16.887  1.00122.49           C
ATOM   4145  CD  ARG E 523      63.197  -7.364  17.325  1.00122.49           C
ATOM   4146  NE  ARG E 523      63.906  -6.054  17.404  1.00122.49           N
ATOM   4147  CZ  ARG E 523      63.207  -4.889  17.526  1.00122.49           C
ATOM   4148  NH1 ARG E 523      61.847  -4.915  17.626  1.00122.49           N
ATOM   4149  NH2 ARG E 523      63.870  -3.696  17.545  1.00122.49           N
ATOM   4150  C   ARG E 523      64.476 -12.050  15.790  1.00122.49           C
ATOM   4151  O   ARG E 523      63.954 -12.516  14.777  1.00122.49           O
ATOM   4152  N   VAL E 524      64.805 -12.819  16.858  1.00110.90           N
ATOM   4153  CA  VAL E 524      64.440 -14.204  16.971  1.00110.90           C
ATOM   4154  CB  VAL E 524      65.579 -15.106  17.371  1.00110.90           C
ATOM   4155  CG1 VAL E 524      66.176 -14.629  18.706  1.00110.90           C
ATOM   4156  CG2 VAL E 524      65.056 -16.551  17.410  1.00110.90           C
ATOM   4157  C   VAL E 524      63.375 -14.250  18.026  1.00110.90           C
ATOM   4158  O   VAL E 524      63.592 -13.850  19.169  1.00110.90           O
ATOM   4159  N   MET E 525      62.177 -14.734  17.648  1.00117.33           N
ATOM   4160  CA  MET E 525      61.036 -14.757  18.522  1.00117.33           C
ATOM   4161  CB  MET E 525      59.715 -14.810  17.736  1.00117.33           C
ATOM   4162  CG  MET E 525      59.597 -13.678  16.711  1.00117.33           C
ATOM   4163  SD  MET E 525      59.687 -11.997  17.397  1.00117.33           S
ATOM   4164  CE  MET E 525      59.784 -11.177  15.778  1.00117.33           C
ATOM   4165  C   MET E 525      61.113 -15.978  19.394  1.00117.33           C
ATOM   4166  O   MET E 525      61.893 -16.888  19.113  1.00117.33           O
ATOM   4167  N   SER E 526      60.306 -16.036  20.488  1.00120.99           N
ATOM   4168  CA  SER E 526      60.429 -17.179  21.363  1.00120.99           C
ATOM   4169  CB  SER E 526      60.590 -16.843  22.856  1.00120.99           C
ATOM   4170  OG  SER E 526      59.332 -16.528  23.431  1.00120.99           O
ATOM   4171  C   SER E 526      59.249 -18.107  21.254  1.00120.99           C
ATOM   4172  O   SER E 526      58.100 -17.761  21.527  1.00120.99           O
ATOM   4173  N   PRO E 527      59.547 -19.310  20.838  1.00171.83           N
ATOM   4174  CA  PRO E 527      58.568 -20.364  20.738  1.00171.83           C
ATOM   4175  CD  PRO E 527      60.703 -19.547  19.987  1.00171.83           C
ATOM   4176  CB  PRO E 527      59.228 -21.467  19.901  1.00171.83           C
ATOM   4177  CG  PRO E 527      60.718 -21.071  19.817  1.00171.83           C
ATOM   4178  C   PRO E 527      58.113 -20.835  22.090  1.00171.83           C
ATOM   4179  O   PRO E 527      56.989 -21.319  22.213  1.00171.83           O
ATOM   4180  N   GLN E 528      58.977 -20.731  23.115  1.00150.76           N
ATOM   4181  CA  GLN E 528      58.643 -21.208  24.432  1.00150.76           C
ATOM   4182  CB  GLN E 528      59.772 -21.120  25.466  1.00150.76           C
ATOM   4183  CG  GLN E 528      60.640 -22.365  25.520  1.00150.76           C
ATOM   4184  CD  GLN E 528      59.770 -23.481  26.087  1.00150.76           C
ATOM   4185  OE1 GLN E 528      59.873 -24.635  25.675  1.00150.76           O
ATOM   4186  NE2 GLN E 528      58.884 -23.132  27.057  1.00150.76           N
ATOM   4187  C   GLN E 528      57.529 -20.435  25.033  1.00150.76           C
ATOM   4188  O   GLN E 528      56.663 -21.014  25.687  1.00150.76           O
ATOM   4189  N   ASP E 529      57.519 -19.108  24.839  1.00 89.23           N
ATOM   4190  CA  ASP E 529      56.507 -18.332  25.487  1.00 89.23           C
ATOM   4191  CB  ASP E 529      56.640 -16.832  25.175  1.00 89.23           C
ATOM   4192  CG  ASP E 529      55.810 -16.047  26.181  1.00 89.23           C
ATOM   4193  OD1 ASP E 529      55.091 -16.695  26.989  1.00 89.23           O
ATOM   4194  OD2 ASP E 529      55.885 -14.791  26.158  1.00 89.23           O
ATOM   4195  C   ASP E 529      55.170 -18.817  25.000  1.00 89.23           C
ATOM   4196  O   ASP E 529      54.238 -18.964  25.792  1.00 89.23           O
ATOM   4197  N   VAL E 530      55.028 -19.090  23.682  1.00141.26           N
ATOM   4198  CA  VAL E 530      53.751 -19.583  23.228  1.00141.26           C
ATOM   4199  CB  VAL E 530      53.521 -19.703  21.734  1.00141.26           C
ATOM   4200  CG1 VAL E 530      53.358 -18.313  21.130  1.00141.26           C
ATOM   4201  CG2 VAL E 530      54.644 -20.500  21.072  1.00141.26           C
ATOM   4202  C   VAL E 530      53.477 -20.921  23.819  1.00141.26           C
ATOM   4203  O   VAL E 530      52.356 -21.192  24.246  1.00141.26           O
ATOM   4204  N   VAL E 531      54.493 -21.798  23.867  1.00 61.69           N
ATOM   4205  CA  VAL E 531      54.274 -23.118  24.389  1.00 61.69           C
ATOM   4206  CB  VAL E 531      55.521 -23.954  24.342  1.00 61.69           C
ATOM   4207  CG1 VAL E 531      55.246 -25.288  25.054  1.00 61.69           C
ATOM   4208  CG2 VAL E 531      55.958 -24.105  22.871  1.00 61.69           C
ATOM   4209  C   VAL E 531      53.836 -23.035  25.823  1.00 61.69           C
ATOM   4210  O   VAL E 531      52.942 -23.765  26.249  1.00 61.69           O
ATOM   4211  N   SER E 532      54.500 -22.180  26.620  1.00122.83           N
ATOM   4212  CA  SER E 532      54.222 -22.079  28.027  1.00122.83           C
ATOM   4213  CB  SER E 532      55.404 -21.400  28.741  1.00122.83           C
ATOM   4214  OG  SER E 532      55.283 -21.533  30.145  1.00122.83           O
ATOM   4215  C   SER E 532      52.959 -21.307  28.340  1.00122.83           C
ATOM   4216  O   SER E 532      52.159 -21.738  29.170  1.00122.83           O
ATOM   4217  N   CYS E 533      52.837 -20.079  27.782  1.00107.96           N
ATOM   4218  CA  CYS E 533      51.774 -19.125  28.022  1.00107.96           C
ATOM   4219  CB  CYS E 533      52.284 -17.691  27.870  1.00107.96           C
ATOM   4220  SG  CYS E 533      53.465 -17.425  29.204  1.00107.96           S
ATOM   4221  C   CYS E 533      50.480 -19.219  27.249  1.00107.96           C
ATOM   4222  O   CYS E 533      49.416 -18.934  27.798  1.00107.96           O
ATOM   4223  N   SER E 534      50.522 -19.586  25.955  1.00 94.77           N
ATOM   4224  CA  SER E 534      49.365 -19.415  25.107  1.00 94.77           C
ATOM   4225  CB  SER E 534      49.761 -19.435  23.617  1.00 94.77           C
ATOM   4226  OG  SER E 534      48.625 -19.299  22.778  1.00 94.77           O
ATOM   4227  C   SER E 534      48.262 -20.423  25.322  1.00 94.77           C
ATOM   4228  O   SER E 534      48.463 -21.629  25.210  1.00 94.77           O
ATOM   4229  N   GLU E 535      47.043 -19.930  25.658  1.00171.05           N
ATOM   4230  CA  GLU E 535      45.866 -20.756  25.797  1.00171.05           C
ATOM   4231  CB  GLU E 535      44.865 -20.373  26.909  1.00171.05           C
ATOM   4232  CG  GLU E 535      44.483 -18.909  27.082  1.00171.05           C
ATOM   4233  CD  GLU E 535      43.768 -18.850  28.436  1.00171.05           C
ATOM   4234  OE1 GLU E 535      42.605 -19.330  28.528  1.00171.05           O
ATOM   4235  OE2 GLU E 535      44.389 -18.340  29.407  1.00171.05           O
ATOM   4236  C   GLU E 535      45.221 -21.076  24.474  1.00171.05           C
ATOM   4237  O   GLU E 535      44.269 -21.851  24.399  1.00171.05           O
ATOM   4238  N   TYR E 536      45.672 -20.378  23.419  1.00220.31           N
ATOM   4239  CA  TYR E 536      45.313 -20.498  22.035  1.00220.31           C
ATOM   4240  CB  TYR E 536      45.926 -19.322  21.245  1.00220.31           C
ATOM   4241  CG  TYR E 536      45.186 -18.052  21.583  1.00220.31           C
ATOM   4242  CD1 TYR E 536      44.561 -17.862  22.801  1.00220.31           C
ATOM   4243  CD2 TYR E 536      45.174 -16.997  20.693  1.00220.31           C
ATOM   4244  CE1 TYR E 536      43.905 -16.688  23.100  1.00220.31           C
ATOM   4245  CE2 TYR E 536      44.524 -15.818  20.983  1.00220.31           C
ATOM   4246  CZ  TYR E 536      43.882 -15.663  22.186  1.00220.31           C
ATOM   4247  OH  TYR E 536      43.215 -14.455  22.487  1.00220.31           O
ATOM   4248  C   TYR E 536      45.834 -21.823  21.529  1.00220.31           C
ATOM   4249  O   TYR E 536      45.449 -22.265  20.448  1.00220.31           O
ATOM   4250  N   ALA E 537      46.825 -22.428  22.220  1.00 79.63           N
ATOM   4251  CA  ALA E 537      47.400 -23.686  21.813  1.00 79.63           C
ATOM   4252  CB  ALA E 537      48.772 -23.522  21.130  1.00 79.63           C
ATOM   4253  C   ALA E 537      47.597 -24.595  23.008  1.00 79.63           C
ATOM   4254  O   ALA E 537      47.366 -24.231  24.158  1.00 79.63           O
ATOM   4255  N   GLN E 538      47.952 -25.860  22.692  1.00203.47           N
ATOM   4256  CA  GLN E 538      48.205 -27.021  23.509  1.00203.47           C
ATOM   4257  CB  GLN E 538      47.913 -28.326  22.745  1.00203.47           C
ATOM   4258  CG  GLN E 538      46.418 -28.670  22.655  1.00203.47           C
ATOM   4259  CD  GLN E 538      45.612 -27.455  22.204  1.00203.47           C
ATOM   4260  OE1 GLN E 538      44.672 -27.045  22.883  1.00203.47           O
ATOM   4261  NE2 GLN E 538      45.962 -26.871  21.027  1.00203.47           N
ATOM   4262  C   GLN E 538      49.556 -27.115  24.186  1.00203.47           C
ATOM   4263  O   GLN E 538      49.787 -28.088  24.901  1.00203.47           O
ATOM   4264  N   GLY E 539      50.547 -26.248  23.890  1.00 51.70           N
ATOM   4265  CA  GLY E 539      51.825 -26.431  24.537  1.00 51.70           C
ATOM   4266  C   GLY E 539      52.580 -27.447  23.731  1.00 51.70           C
ATOM   4267  O   GLY E 539      52.657 -27.339  22.511  1.00 51.70           O
ATOM   4268  N   CYS E 540      53.198 -28.438  24.397  1.00 78.85           N
ATOM   4269  CA  CYS E 540      53.934 -29.494  23.756  1.00 78.85           C
ATOM   4270  CB  CYS E 540      54.820 -30.295  24.718  1.00 78.85           C
ATOM   4271  SG  CYS E 540      56.289 -29.321  25.138  1.00 78.85           S
ATOM   4272  C   CYS E 540      52.986 -30.419  23.052  1.00 78.85           C
ATOM   4273  O   CYS E 540      53.405 -31.281  22.279  1.00 78.85           O
ATOM   4274  N   ALA E 541      51.694 -30.320  23.409  1.00 79.47           N
ATOM   4275  CA  ALA E 541      50.579 -31.062  22.882  1.00 79.47           C
ATOM   4276  CB  ALA E 541      49.282 -30.847  23.683  1.00 79.47           C
ATOM   4277  C   ALA E 541      50.294 -30.713  21.443  1.00 79.47           C
ATOM   4278  O   ALA E 541      49.626 -31.483  20.752  1.00 79.47           O
ATOM   4279  N   GLY E 542      50.660 -29.498  20.981  1.00 43.97           N
ATOM   4280  CA  GLY E 542      50.401 -29.153  19.605  1.00 43.97           C
ATOM   4281  C   GLY E 542      49.667 -27.841  19.566  1.00 43.97           C
ATOM   4282  O   GLY E 542      49.357 -27.260  20.604  1.00 43.97           O
ATOM   4283  N   GLY E 543      49.367 -27.341  18.343  1.00 43.98           N
ATOM   4284  CA  GLY E 543      48.678 -26.085  18.174  1.00 43.98           C
ATOM   4285  C   GLY E 543      48.624 -25.769  16.702  1.00 43.98           C
ATOM   4286  O   GLY E 543      49.062 -26.576  15.882  1.00 43.98           O
ATOM   4287  N   PHE E 544      48.077 -24.580  16.324  1.00165.30           N
ATOM   4288  CA  PHE E 544      47.981 -24.238  14.922  1.00165.30           C
ATOM   4289  CB  PHE E 544      46.558 -24.374  14.363  1.00165.30           C
ATOM   4290  CG  PHE E 544      46.252 -25.823  14.494  1.00165.30           C
ATOM   4291  CD1 PHE E 544      46.822 -26.751  13.659  1.00165.30           C
ATOM   4292  CD2 PHE E 544      45.394 -26.290  15.453  1.00165.30           C
ATOM   4293  CE1 PHE E 544      46.556 -28.096  13.769  1.00165.30           C
ATOM   4294  CE2 PHE E 544      45.127 -27.634  15.564  1.00165.30           C
ATOM   4295  CZ  PHE E 544      45.699 -28.552  14.728  1.00165.30           C
ATOM   4296  C   PHE E 544      48.454 -22.833  14.673  1.00165.30           C
ATOM   4297  O   PHE E 544      48.117 -21.901  15.402  1.00165.30           O
ATOM   4298  N   PRO E 545      49.189 -22.667  13.598  1.00 86.48           N
ATOM   4299  CA  PRO E 545      49.764 -21.390  13.249  1.00 86.48           C
ATOM   4300  CD  PRO E 545      49.974 -23.763  13.053  1.00 86.48           C
ATOM   4301  CB  PRO E 545      50.671 -21.648  12.054  1.00 86.48           C
ATOM   4302  CG  PRO E 545      51.132 -23.098  12.283  1.00 86.48           C
ATOM   4303  C   PRO E 545      48.769 -20.295  13.051  1.00 86.48           C
ATOM   4304  O   PRO E 545      49.093 -19.141  13.332  1.00 86.48           O
ATOM   4305  N   TYR E 546      47.551 -20.614  12.591  1.00146.96           N
ATOM   4306  CA  TYR E 546      46.589 -19.575  12.373  1.00146.96           C
ATOM   4307  CB  TYR E 546      45.310 -20.152  11.732  1.00146.96           C
ATOM   4308  CG  TYR E 546      44.287 -19.106  11.436  1.00146.96           C
ATOM   4309  CD1 TYR E 546      44.607 -17.943  10.768  1.00146.96           C
ATOM   4310  CD2 TYR E 546      42.971 -19.335  11.763  1.00146.96           C
ATOM   4311  CE1 TYR E 546      43.631 -17.009  10.484  1.00146.96           C
ATOM   4312  CE2 TYR E 546      41.998 -18.406  11.477  1.00146.96           C
ATOM   4313  CZ  TYR E 546      42.325 -17.237  10.840  1.00146.96           C
ATOM   4314  OH  TYR E 546      41.327 -16.284  10.545  1.00146.96           O
ATOM   4315  C   TYR E 546      46.324 -18.939  13.705  1.00146.96           C
ATOM   4316  O   TYR E 546      46.207 -17.720  13.818  1.00146.96           O
ATOM   4317  N   LEU E 547      46.212 -19.766  14.759  1.00211.22           N
ATOM   4318  CA  LEU E 547      45.934 -19.273  16.074  1.00211.22           C
ATOM   4319  CB  LEU E 547      45.296 -20.378  16.932  1.00211.22           C
ATOM   4320  CG  LEU E 547      44.456 -19.847  18.102  1.00211.22           C
ATOM   4321  CD1 LEU E 547      43.433 -18.811  17.622  1.00211.22           C
ATOM   4322  CD2 LEU E 547      43.705 -21.002  18.768  1.00211.22           C
ATOM   4323  C   LEU E 547      47.144 -18.623  16.726  1.00211.22           C
ATOM   4324  O   LEU E 547      46.967 -17.774  17.597  1.00211.22           O
ATOM   4325  N   ILE E 548      48.393 -19.113  16.499  1.00225.93           N
ATOM   4326  CA  ILE E 548      49.575 -18.432  17.012  1.00225.93           C
ATOM   4327  CB  ILE E 548      50.684 -19.298  17.554  1.00225.93           C
ATOM   4328  CG1 ILE E 548      50.630 -20.726  17.022  1.00225.93           C
ATOM   4329  CG2 ILE E 548      50.657 -19.204  19.085  1.00225.93           C
ATOM   4330  CD1 ILE E 548      49.506 -21.490  17.713  1.00225.93           C
ATOM   4331  C   ILE E 548      50.196 -17.346  16.178  1.00225.93           C
ATOM   4332  O   ILE E 548      50.392 -16.228  16.652  1.00225.93           O
ATOM   4333  N   ALA E 549      50.545 -17.637  14.909  1.00 69.35           N
ATOM   4334  CA  ALA E 549      51.191 -16.626  14.123  1.00 69.35           C
ATOM   4335  CB  ALA E 549      51.565 -17.108  12.706  1.00 69.35           C
ATOM   4336  C   ALA E 549      50.202 -15.519  13.970  1.00 69.35           C
ATOM   4337  O   ALA E 549      50.579 -14.348  13.934  1.00 69.35           O
ATOM   4338  N   GLY E 550      48.925 -15.879  13.708  1.00 89.58           N
ATOM   4339  CA  GLY E 550      47.911 -14.864  13.594  1.00 89.58           C
ATOM   4340  C   GLY E 550      47.272 -14.341  14.862  1.00 89.58           C
ATOM   4341  O   GLY E 550      47.556 -13.234  15.314  1.00 89.58           O
ATOM   4342  N   LYS E 551      46.443 -15.186  15.517  1.00206.70           N
ATOM   4343  CA  LYS E 551      45.566 -14.794  16.603  1.00206.70           C
ATOM   4344  CB  LYS E 551      44.722 -16.011  17.026  1.00206.70           C
ATOM   4345  CG  LYS E 551      43.675 -15.814  18.130  1.00206.70           C
ATOM   4346  CD  LYS E 551      42.298 -15.334  17.673  1.00206.70           C
ATOM   4347  CE  LYS E 551      41.991 -13.883  18.022  1.00206.70           C
ATOM   4348  NZ  LYS E 551      42.714 -12.989  17.095  1.00206.70           N
ATOM   4349  C   LYS E 551      46.313 -14.355  17.830  1.00206.70           C
ATOM   4350  O   LYS E 551      46.111 -13.252  18.337  1.00206.70           O
ATOM   4351  N   TYR E 552      47.217 -15.220  18.325  1.00167.97           N
ATOM   4352  CA  TYR E 552      47.942 -14.974  19.540  1.00167.97           C
ATOM   4353  CB  TYR E 552      48.908 -16.134  19.842  1.00167.97           C
ATOM   4354  CG  TYR E 552      49.668 -15.909  21.113  1.00167.97           C
ATOM   4355  CD1 TYR E 552      50.864 -15.223  21.152  1.00167.97           C
ATOM   4356  CD2 TYR E 552      49.161 -16.420  22.286  1.00167.97           C
ATOM   4357  CE1 TYR E 552      51.522 -15.051  22.352  1.00167.97           C
ATOM   4358  CE2 TYR E 552      49.810 -16.255  23.484  1.00167.97           C
ATOM   4359  CZ  TYR E 552      51.000 -15.578  23.518  1.00167.97           C
ATOM   4360  OH  TYR E 552      51.658 -15.420  24.754  1.00167.97           O
ATOM   4361  C   TYR E 552      48.800 -13.770  19.332  1.00167.97           C
ATOM   4362  O   TYR E 552      48.899 -12.897  20.192  1.00167.97           O
ATOM   4363  N   GLY E 553      49.449 -13.700  18.158  1.00 33.21           N
ATOM   4364  CA  GLY E 553      50.340 -12.612  17.893  1.00 33.21           C
ATOM   4365  C   GLY E 553      49.569 -11.327  17.948  1.00 33.21           C
ATOM   4366  O   GLY E 553      50.071 -10.318  18.439  1.00 33.21           O
ATOM   4367  N   GLU E 554      48.345 -11.313  17.388  1.00 74.31           N
ATOM   4368  CA  GLU E 554      47.549 -10.117  17.364  1.00 74.31           C
ATOM   4369  CB  GLU E 554      46.292 -10.277  16.484  1.00 74.31           C
ATOM   4370  CG  GLU E 554      45.462  -8.999  16.332  1.00 74.31           C
ATOM   4371  CD  GLU E 554      44.180  -9.352  15.583  1.00 74.31           C
ATOM   4372  OE1 GLU E 554      43.362 -10.125  16.150  1.00 74.31           O
ATOM   4373  OE2 GLU E 554      44.000  -8.856  14.440  1.00 74.31           O
ATOM   4374  C   GLU E 554      47.069  -9.748  18.744  1.00 74.31           C
ATOM   4375  O   GLU E 554      47.179  -8.594  19.155  1.00 74.31           O
ATOM   4376  N   ASP E 555      46.482 -10.714  19.483  1.00128.38           N
ATOM   4377  CA  ASP E 555      45.907 -10.438  20.775  1.00128.38           C
ATOM   4378  CB  ASP E 555      45.121 -11.634  21.334  1.00128.38           C
ATOM   4379  CG  ASP E 555      43.898 -11.881  20.473  1.00128.38           C
ATOM   4380  OD1 ASP E 555      43.139 -10.915  20.227  1.00128.38           O
ATOM   4381  OD2 ASP E 555      43.708 -13.044  20.037  1.00128.38           O
ATOM   4382  C   ASP E 555      46.922 -10.156  21.848  1.00128.38           C
ATOM   4383  O   ASP E 555      46.839  -9.140  22.538  1.00128.38           O
ATOM   4384  N   PHE E 556      47.796 -11.153  22.105  1.00182.53           N
ATOM   4385  CA  PHE E 556      48.808 -11.128  23.127  1.00182.53           C
ATOM   4386  CB  PHE E 556      49.017 -12.526  23.729  1.00182.53           C
ATOM   4387  CG  PHE E 556      47.718 -12.877  24.368  1.00182.53           C
ATOM   4388  CD1 PHE E 556      47.378 -12.325  25.573  1.00182.53           C
ATOM   4389  CD2 PHE E 556      46.832 -13.752  23.777  1.00182.53           C
ATOM   4390  CE1 PHE E 556      46.188 -12.630  26.185  1.00182.53           C
ATOM   4391  CE2 PHE E 556      45.636 -14.063  24.387  1.00182.53           C
ATOM   4392  CZ  PHE E 556      45.307 -13.500  25.594  1.00182.53           C
ATOM   4393  C   PHE E 556      50.150 -10.575  22.730  1.00182.53           C
ATOM   4394  O   PHE E 556      50.799  -9.877  23.510  1.00182.53           O
ATOM   4395  N   GLY E 557      50.638 -10.918  21.523  1.00 46.52           N
ATOM   4396  CA  GLY E 557      51.951 -10.483  21.123  1.00 46.52           C
ATOM   4397  C   GLY E 557      52.953 -11.551  21.458  1.00 46.52           C
ATOM   4398  O   GLY E 557      52.692 -12.442  22.267  1.00 46.52           O
ATOM   4399  N   LEU E 558      54.148 -11.471  20.828  1.00 93.78           N
ATOM   4400  CA  LEU E 558      55.198 -12.425  21.060  1.00 93.78           C
ATOM   4401  CB  LEU E 558      55.480 -13.348  19.864  1.00 93.78           C
ATOM   4402  CG  LEU E 558      54.368 -14.410  19.725  1.00 93.78           C
ATOM   4403  CD1 LEU E 558      54.544 -15.277  18.480  1.00 93.78           C
ATOM   4404  CD2 LEU E 558      54.274 -15.269  20.998  1.00 93.78           C
ATOM   4405  C   LEU E 558      56.443 -11.726  21.518  1.00 93.78           C
ATOM   4406  O   LEU E 558      56.662 -10.554  21.217  1.00 93.78           O
ATOM   4407  N   VAL E 559      57.283 -12.444  22.296  1.00 64.25           N
ATOM   4408  CA  VAL E 559      58.478 -11.877  22.864  1.00 64.25           C
ATOM   4409  CB  VAL E 559      58.573 -12.075  24.351  1.00 64.25           C
ATOM   4410  CG1 VAL E 559      57.385 -11.357  25.016  1.00 64.25           C
ATOM   4411  CG2 VAL E 559      58.630 -13.583  24.646  1.00 64.25           C
ATOM   4412  C   VAL E 559      59.681 -12.516  22.227  1.00 64.25           C
ATOM   4413  O   VAL E 559      59.575 -13.511  21.515  1.00 64.25           O
ATOM   4414  N   GLU E 560      60.868 -11.917  22.459  1.00 86.80           N
ATOM   4415  CA  GLU E 560      62.125 -12.349  21.900  1.00 86.80           C
ATOM   4416  CB  GLU E 560      63.252 -11.333  22.165  1.00 86.80           C
ATOM   4417  CG  GLU E 560      62.985  -9.919  21.639  1.00 86.80           C
ATOM   4418  CD  GLU E 560      63.702  -9.728  20.311  1.00 86.80           C
ATOM   4419  OE1 GLU E 560      63.262 -10.338  19.302  1.00 86.80           O
ATOM   4420  OE2 GLU E 560      64.700  -8.958  20.292  1.00 86.80           O
ATOM   4421  C   GLU E 560      62.549 -13.619  22.581  1.00 86.80           C
ATOM   4422  O   GLU E 560      62.135 -13.908  23.703  1.00 86.80           O
ATOM   4423  N   GLU E 561      63.409 -14.420  21.915  1.00122.79           N
ATOM   4424  CA  GLU E 561      63.784 -15.669  22.514  1.00122.79           C
ATOM   4425  CB  GLU E 561      64.532 -16.654  21.611  1.00122.79           C
ATOM   4426  CG  GLU E 561      66.005 -16.393  21.357  1.00122.79           C
ATOM   4427  CD  GLU E 561      66.465 -17.750  20.863  1.00122.79           C
ATOM   4428  OE1 GLU E 561      65.703 -18.350  20.056  1.00122.79           O
ATOM   4429  OE2 GLU E 561      67.550 -18.214  21.308  1.00122.79           O
ATOM   4430  C   GLU E 561      64.575 -15.440  23.765  1.00122.79           C
ATOM   4431  O   GLU E 561      64.482 -16.218  24.713  1.00122.79           O
ATOM   4432  N   SER E 562      65.377 -14.362  23.814  1.00 73.94           N
ATOM   4433  CA  SER E 562      66.181 -14.120  24.979  1.00 73.94           C
ATOM   4434  CB  SER E 562      67.063 -12.868  24.844  1.00 73.94           C
ATOM   4435  OG  SER E 562      68.023 -13.057  23.815  1.00 73.94           O
ATOM   4436  C   SER E 562      65.282 -13.916  26.162  1.00 73.94           C
ATOM   4437  O   SER E 562      65.659 -14.225  27.292  1.00 73.94           O
ATOM   4438  N   CYS E 563      64.069 -13.376  25.936  1.00 44.16           N
ATOM   4439  CA  CYS E 563      63.151 -13.116  27.010  1.00 44.16           C
ATOM   4440  CB  CYS E 563      61.870 -12.395  26.543  1.00 44.16           C
ATOM   4441  SG  CYS E 563      60.722 -12.070  27.914  1.00 44.16           S
ATOM   4442  C   CYS E 563      62.734 -14.410  27.642  1.00 44.16           C
ATOM   4443  O   CYS E 563      62.654 -14.508  28.868  1.00 44.16           O
ATOM   4444  N   PHE E 564      62.426 -15.433  26.815  1.00161.74           N
ATOM   4445  CA  PHE E 564      62.002 -16.697  27.349  1.00161.74           C
ATOM   4446  CB  PHE E 564      60.486 -16.887  27.142  1.00161.74           C
ATOM   4447  CG  PHE E 564      59.940 -17.914  28.073  1.00161.74           C
ATOM   4448  CD1 PHE E 564      60.305 -19.236  27.985  1.00161.74           C
ATOM   4449  CD2 PHE E 564      59.014 -17.543  29.022  1.00161.74           C
ATOM   4450  CE1 PHE E 564      59.777 -20.166  28.851  1.00161.74           C
ATOM   4451  CE2 PHE E 564      58.482 -18.468  29.888  1.00161.74           C
ATOM   4452  CZ  PHE E 564      58.866 -19.784  29.806  1.00161.74           C
ATOM   4453  C   PHE E 564      62.696 -17.737  26.511  1.00161.74           C
ATOM   4454  O   PHE E 564      62.161 -18.145  25.482  1.00161.74           O
ATOM   4455  N   PRO E 565      63.827 -18.236  26.939  1.00151.59           N
ATOM   4456  CA  PRO E 565      64.599 -19.172  26.159  1.00151.59           C
ATOM   4457  CD  PRO E 565      64.637 -17.565  27.938  1.00151.59           C
ATOM   4458  CB  PRO E 565      65.960 -19.284  26.853  1.00151.59           C
ATOM   4459  CG  PRO E 565      65.774 -18.562  28.204  1.00151.59           C
ATOM   4460  C   PRO E 565      63.874 -20.466  25.972  1.00151.59           C
ATOM   4461  O   PRO E 565      63.067 -20.824  26.827  1.00151.59           O
ATOM   4462  N   TYR E 566      64.156 -21.183  24.863  1.00 99.45           N
ATOM   4463  CA  TYR E 566      63.413 -22.368  24.528  1.00 99.45           C
ATOM   4464  CB  TYR E 566      63.567 -22.740  23.039  1.00 99.45           C
ATOM   4465  CG  TYR E 566      62.666 -23.885  22.715  1.00 99.45           C
ATOM   4466  CD1 TYR E 566      61.305 -23.696  22.637  1.00 99.45           C
ATOM   4467  CD2 TYR E 566      63.174 -25.138  22.462  1.00 99.45           C
ATOM   4468  CE1 TYR E 566      60.462 -24.738  22.330  1.00 99.45           C
ATOM   4469  CE2 TYR E 566      62.337 -26.185  22.153  1.00 99.45           C
ATOM   4470  CZ  TYR E 566      60.979 -25.987  22.087  1.00 99.45           C
ATOM   4471  OH  TYR E 566      60.117 -27.058  21.769  1.00 99.45           O
ATOM   4472  C   TYR E 566      63.855 -23.523  25.380  1.00 99.45           C
ATOM   4473  O   TYR E 566      65.041 -23.844  25.440  1.00 99.45           O
ATOM   4474  N   ASN E 567      62.895 -24.071  26.167  1.00 86.83           N
ATOM   4475  CA  ASN E 567      63.038 -25.228  27.018  1.00 86.83           C
ATOM   4476  CB  ASN E 567      62.172 -25.138  28.285  1.00 86.83           C
ATOM   4477  CG  ASN E 567      62.773 -24.064  29.181  1.00 86.83           C
ATOM   4478  OD1 ASN E 567      62.788 -22.884  28.834  1.00 86.83           O
ATOM   4479  ND2 ASN E 567      63.284 -24.482  30.370  1.00 86.83           N
ATOM   4480  C   ASN E 567      62.714 -26.531  26.335  1.00 86.83           C
ATOM   4481  O   ASN E 567      63.405 -27.530  26.533  1.00 86.83           O
ATOM   4482  N   GLY E 568      61.638 -26.555  25.515  1.00 36.75           N
ATOM   4483  CA  GLY E 568      61.187 -27.771  24.894  1.00 36.75           C
ATOM   4484  C   GLY E 568      60.291 -28.505  25.846  1.00 36.75           C
ATOM   4485  O   GLY E 568      60.094 -29.713  25.713  1.00 36.75           O
ATOM   4486  N   LYS E 569      59.722 -27.796  26.843  1.00152.59           N
ATOM   4487  CA  LYS E 569      58.883 -28.460  27.798  1.00152.59           C
ATOM   4488  CB  LYS E 569      59.618 -28.771  29.114  1.00152.59           C
ATOM   4489  CG  LYS E 569      58.906 -29.783  30.012  1.00152.59           C
ATOM   4490  CD  LYS E 569      59.800 -30.313  31.134  1.00152.59           C
ATOM   4491  CE  LYS E 569      61.229 -30.618  30.678  1.00152.59           C
ATOM   4492  NZ  LYS E 569      61.217 -31.629  29.598  1.00152.59           N
ATOM   4493  C   LYS E 569      57.722 -27.570  28.137  1.00152.59           C
ATOM   4494  O   LYS E 569      57.649 -26.408  27.745  1.00152.59           O
ATOM   4495  N   ASP E 570      56.788 -28.147  28.909  1.00108.83           N
ATOM   4496  CA  ASP E 570      55.549 -27.637  29.429  1.00108.83           C
ATOM   4497  CB  ASP E 570      54.645 -28.744  29.994  1.00108.83           C
ATOM   4498  CG  ASP E 570      54.155 -29.592  28.828  1.00108.83           C
ATOM   4499  OD1 ASP E 570      54.035 -29.039  27.702  1.00108.83           O
ATOM   4500  OD2 ASP E 570      53.892 -30.804  29.049  1.00108.83           O
ATOM   4501  C   ASP E 570      55.821 -26.666  30.542  1.00108.83           C
ATOM   4502  O   ASP E 570      54.952 -26.438  31.383  1.00108.83           O
ATOM   4503  N   GLU E 571      57.074 -26.184  30.658  1.00106.74           N
ATOM   4504  CA  GLU E 571      57.479 -25.316  31.733  1.00106.74           C
ATOM   4505  CB  GLU E 571      58.850 -24.658  31.496  1.00106.74           C
ATOM   4506  CG  GLU E 571      59.981 -25.680  31.348  1.00106.74           C
ATOM   4507  CD  GLU E 571      59.976 -26.570  32.582  1.00106.74           C
ATOM   4508  OE1 GLU E 571      59.399 -26.142  33.617  1.00106.74           O
ATOM   4509  OE2 GLU E 571      60.544 -27.692  32.505  1.00106.74           O
ATOM   4510  C   GLU E 571      56.468 -24.229  31.946  1.00106.74           C
ATOM   4511  O   GLU E 571      55.650 -23.910  31.084  1.00106.74           O
ATOM   4512  N   PRO E 572      56.486 -23.709  33.147  1.00 82.81           N
ATOM   4513  CA  PRO E 572      55.564 -22.684  33.555  1.00 82.81           C
ATOM   4514  CD  PRO E 572      57.043 -24.425  34.280  1.00 82.81           C
ATOM   4515  CB  PRO E 572      55.636 -22.632  35.084  1.00 82.81           C
ATOM   4516  CG  PRO E 572      56.895 -23.440  35.448  1.00 82.81           C
ATOM   4517  C   PRO E 572      55.847 -21.373  32.898  1.00 82.81           C
ATOM   4518  O   PRO E 572      56.972 -21.148  32.454  1.00 82.81           O
ATOM   4519  N   CYS E 573      54.824 -20.497  32.820  1.00 95.92           N
ATOM   4520  CA  CYS E 573      54.998 -19.218  32.202  1.00 95.92           C
ATOM   4521  CB  CYS E 573      53.701 -18.427  32.005  1.00 95.92           C
ATOM   4522  SG  CYS E 573      52.834 -18.862  30.487  1.00 95.92           S
ATOM   4523  C   CYS E 573      55.810 -18.361  33.099  1.00 95.92           C
ATOM   4524  O   CYS E 573      55.268 -17.665  33.954  1.00 95.92           O
ATOM   4525  N   LYS E 574      57.139 -18.379  32.924  1.00146.01           N
ATOM   4526  CA  LYS E 574      57.932 -17.499  33.722  1.00146.01           C
ATOM   4527  CB  LYS E 574      58.654 -18.203  34.886  1.00146.01           C
ATOM   4528  CG  LYS E 574      59.156 -17.242  35.968  1.00146.01           C
ATOM   4529  CD  LYS E 574      60.204 -16.241  35.484  1.00146.01           C
ATOM   4530  CE  LYS E 574      61.627 -16.588  35.923  1.00146.01           C
ATOM   4531  NZ  LYS E 574      61.757 -16.400  37.386  1.00146.01           N
ATOM   4532  C   LYS E 574      58.970 -16.950  32.808  1.00146.01           C
ATOM   4533  O   LYS E 574      59.767 -17.693  32.240  1.00146.01           O
ATOM   4534  N   GLU E 575      58.977 -15.620  32.630  1.00 56.50           N
ATOM   4535  CA  GLU E 575      59.956 -15.044  31.768  1.00 56.50           C
ATOM   4536  CB  GLU E 575      59.362 -13.978  30.834  1.00 56.50           C
ATOM   4537  CG  GLU E 575      58.354 -14.579  29.851  1.00 56.50           C
ATOM   4538  CD  GLU E 575      57.463 -13.466  29.321  1.00 56.50           C
ATOM   4539  OE1 GLU E 575      57.988 -12.556  28.626  1.00 56.50           O
ATOM   4540  OE2 GLU E 575      56.237 -13.513  29.611  1.00 56.50           O
ATOM   4541  C   GLU E 575      60.954 -14.423  32.671  1.00 56.50           C
ATOM   4542  O   GLU E 575      60.611 -13.629  33.546  1.00 56.50           O
ATOM   4543  N   THR E 576      62.229 -14.798  32.490  1.00 86.96           N
ATOM   4544  CA  THR E 576      63.226 -14.245  33.342  1.00 86.96           C
ATOM   4545  CB  THR E 576      64.613 -14.717  33.018  1.00 86.96           C
ATOM   4546  OG1 THR E 576      64.973 -14.315  31.705  1.00 86.96           O
ATOM   4547  CG2 THR E 576      64.657 -16.249  33.141  1.00 86.96           C
ATOM   4548  C   THR E 576      63.182 -12.787  33.090  1.00 86.96           C
ATOM   4549  O   THR E 576      63.265 -11.980  34.015  1.00 86.96           O
ATOM   4550  N   LYS E 577      63.022 -12.405  31.811  1.00153.83           N
ATOM   4551  CA  LYS E 577      63.048 -11.002  31.570  1.00153.83           C
ATOM   4552  CB  LYS E 577      63.401 -10.626  30.120  1.00153.83           C
ATOM   4553  CG  LYS E 577      63.780  -9.153  29.942  1.00153.83           C
ATOM   4554  CD  LYS E 577      65.107  -8.780  30.613  1.00153.83           C
ATOM   4555  CE  LYS E 577      65.584  -7.359  30.304  1.00153.83           C
ATOM   4556  NZ  LYS E 577      66.064  -7.279  28.906  1.00153.83           N
ATOM   4557  C   LYS E 577      61.728 -10.391  31.904  1.00153.83           C
ATOM   4558  O   LYS E 577      60.667 -10.912  31.562  1.00153.83           O
ATOM   4559  N   SER E 578      61.769  -9.264  32.635  1.00 77.24           N
ATOM   4560  CA  SER E 578      60.561  -8.544  32.886  1.00 77.24           C
ATOM   4561  CB  SER E 578      60.543  -7.797  34.231  1.00 77.24           C
ATOM   4562  OG  SER E 578      60.575  -8.725  35.306  1.00 77.24           O
ATOM   4563  C   SER E 578      60.479  -7.528  31.795  1.00 77.24           C
ATOM   4564  O   SER E 578      61.483  -7.223  31.153  1.00 77.24           O
ATOM   4565  N   LYS E 579      59.267  -6.995  31.551  1.00 73.39           N
ATOM   4566  CA  LYS E 579      59.060  -5.954  30.586  1.00 73.39           C
ATOM   4567  CB  LYS E 579      59.552  -4.579  31.068  1.00 73.39           C
ATOM   4568  CG  LYS E 579      58.712  -4.019  32.219  1.00 73.39           C
ATOM   4569  CD  LYS E 579      59.356  -2.835  32.943  1.00 73.39           C
ATOM   4570  CE  LYS E 579      60.384  -3.246  33.999  1.00 73.39           C
ATOM   4571  NZ  LYS E 579      60.960  -2.042  34.640  1.00 73.39           N
ATOM   4572  C   LYS E 579      59.724  -6.273  29.280  1.00 73.39           C
ATOM   4573  O   LYS E 579      60.596  -5.533  28.828  1.00 73.39           O
ATOM   4574  N   CYS E 580      59.332  -7.388  28.633  1.00 35.37           N
ATOM   4575  CA  CYS E 580      59.914  -7.719  27.362  1.00 35.37           C
ATOM   4576  CB  CYS E 580      59.996  -9.235  27.099  1.00 35.37           C
ATOM   4577  SG  CYS E 580      61.004 -10.101  28.338  1.00 35.37           S
ATOM   4578  C   CYS E 580      59.040  -7.126  26.293  1.00 35.37           C
ATOM   4579  O   CYS E 580      57.822  -7.055  26.446  1.00 35.37           O
ATOM   4580  N   ARG E 581      59.658  -6.684  25.175  1.00127.54           N
ATOM   4581  CA  ARG E 581      58.968  -6.084  24.062  1.00127.54           C
ATOM   4582  CB  ARG E 581      59.916  -5.646  22.929  1.00127.54           C
ATOM   4583  CG  ARG E 581      61.197  -4.926  23.365  1.00127.54           C
ATOM   4584  CD  ARG E 581      61.063  -3.426  23.624  1.00127.54           C
ATOM   4585  NE  ARG E 581      62.443  -2.860  23.557  1.00127.54           N
ATOM   4586  CZ  ARG E 581      63.303  -2.985  24.610  1.00127.54           C
ATOM   4587  NH1 ARG E 581      62.908  -3.627  25.747  1.00127.54           N
ATOM   4588  NH2 ARG E 581      64.568  -2.479  24.517  1.00127.54           N
ATOM   4589  C   ARG E 581      58.145  -7.175  23.442  1.00127.54           C
ATOM   4590  O   ARG E 581      58.545  -8.338  23.458  1.00127.54           O
ATOM   4591  N   ARG E 582      56.965  -6.832  22.883  1.00 57.42           N
ATOM   4592  CA  ARG E 582      56.142  -7.841  22.269  1.00 57.42           C
ATOM   4593  CB  ARG E 582      54.841  -8.096  23.050  1.00 57.42           C
ATOM   4594  CG  ARG E 582      55.085  -8.798  24.391  1.00 57.42           C
ATOM   4595  CD  ARG E 582      53.901  -8.735  25.359  1.00 57.42           C
ATOM   4596  NE  ARG E 582      54.209  -9.629  26.511  1.00 57.42           N
ATOM   4597  CZ  ARG E 582      53.708 -10.899  26.524  1.00 57.42           C
ATOM   4598  NH1 ARG E 582      52.905 -11.318  25.502  1.00 57.42           N
ATOM   4599  NH2 ARG E 582      53.992 -11.753  27.548  1.00 57.42           N
ATOM   4600  C   ARG E 582      55.787  -7.407  20.874  1.00 57.42           C
ATOM   4601  O   ARG E 582      55.389  -6.267  20.641  1.00 57.42           O
ATOM   4602  N   HIS E 583      55.926  -8.337  19.904  1.00 88.09           N
ATOM   4603  CA  HIS E 583      55.656  -8.077  18.514  1.00 88.09           C
ATOM   4604  ND1 HIS E 583      58.566  -9.529  19.063  1.00 88.09           N
ATOM   4605  CG  HIS E 583      58.036  -8.710  18.092  1.00 88.09           C
ATOM   4606  CB  HIS E 583      56.627  -8.832  17.598  1.00 88.09           C
ATOM   4607  NE2 HIS E 583      60.170  -8.103  18.493  1.00 88.09           N
ATOM   4608  CD2 HIS E 583      59.029  -7.843  17.755  1.00 88.09           C
ATOM   4609  CE1 HIS E 583      59.844  -9.123  19.264  1.00 88.09           C
ATOM   4610  C   HIS E 583      54.275  -8.592  18.228  1.00 88.09           C
ATOM   4611  O   HIS E 583      53.908  -9.670  18.691  1.00 88.09           O
ATOM   4612  N   SER E 584      53.473  -7.840  17.441  1.00 41.31           N
ATOM   4613  CA  SER E 584      52.112  -8.237  17.178  1.00 41.31           C
ATOM   4614  CB  SER E 584      51.075  -7.212  17.663  1.00 41.31           C
ATOM   4615  OG  SER E 584      51.145  -7.076  19.075  1.00 41.31           O
ATOM   4616  C   SER E 584      51.908  -8.385  15.699  1.00 41.31           C
ATOM   4617  O   SER E 584      52.732  -7.955  14.894  1.00 41.31           O
ATOM   4618  N   THR E 585      50.801  -9.058  15.310  1.00 42.51           N
ATOM   4619  CA  THR E 585      50.506  -9.294  13.923  1.00 42.51           C
ATOM   4620  CB  THR E 585      50.147 -10.723  13.646  1.00 42.51           C
ATOM   4621  OG1 THR E 585      51.202 -11.587  14.049  1.00 42.51           O
ATOM   4622  CG2 THR E 585      49.884 -10.875  12.140  1.00 42.51           C
ATOM   4623  C   THR E 585      49.316  -8.457  13.542  1.00 42.51           C
ATOM   4624  O   THR E 585      48.249  -8.556  14.142  1.00 42.51           O
ATOM   4625  N   THR E 586      49.483  -7.593  12.521  1.00107.58           N
ATOM   4626  CA  THR E 586      48.448  -6.706  12.062  1.00107.58           C
ATOM   4627  CB  THR E 586      48.953  -5.656  11.114  1.00107.58           C
ATOM   4628  OG1 THR E 586      49.956  -4.869  11.741  1.00107.58           O
ATOM   4629  CG2 THR E 586      47.767  -4.765  10.704  1.00107.58           C
ATOM   4630  C   THR E 586      47.362  -7.451  11.352  1.00107.58           C
ATOM   4631  O   THR E 586      46.215  -7.004  11.356  1.00107.58           O
ATOM   4632  N   ASN E 587      47.697  -8.564  10.665  1.00 89.16           N
ATOM   4633  CA  ASN E 587      46.672  -9.263   9.925  1.00 89.16           C
ATOM   4634  CB  ASN E 587      46.462  -8.680   8.512  1.00 89.16           C
ATOM   4635  CG  ASN E 587      45.078  -9.013   7.957  1.00 89.16           C
ATOM   4636  OD1 ASN E 587      44.423  -9.972   8.364  1.00 89.16           O
ATOM   4637  ND2 ASN E 587      44.629  -8.181   6.978  1.00 89.16           N
ATOM   4638  C   ASN E 587      47.090 -10.703   9.771  1.00 89.16           C
ATOM   4639  O   ASN E 587      48.268 -11.031   9.854  1.00 89.16           O
ATOM   4640  N   TYR E 588      46.086 -11.595   9.593  1.00124.74           N
ATOM   4641  CA  TYR E 588      46.311 -13.001   9.430  1.00124.74           C
ATOM   4642  CB  TYR E 588      46.455 -13.709  10.792  1.00124.74           C
ATOM   4643  CG  TYR E 588      45.215 -13.316  11.510  1.00124.74           C
ATOM   4644  CD1 TYR E 588      45.182 -12.133  12.201  1.00124.74           C
ATOM   4645  CD2 TYR E 588      44.091 -14.113  11.479  1.00124.74           C
ATOM   4646  CE1 TYR E 588      44.040 -11.720  12.834  1.00124.74           C
ATOM   4647  CE2 TYR E 588      42.939 -13.706  12.112  1.00124.74           C
ATOM   4648  CZ  TYR E 588      42.925 -12.510  12.787  1.00124.74           C
ATOM   4649  OH  TYR E 588      41.758 -12.092  13.431  1.00124.74           O
ATOM   4650  C   TYR E 588      45.109 -13.608   8.749  1.00124.74           C
ATOM   4651  O   TYR E 588      43.973 -13.156   8.915  1.00124.74           O
ATOM   4652  N   TYR E 589      45.340 -14.602   7.876  1.00200.09           N
ATOM   4653  CA  TYR E 589      44.301 -15.468   7.402  1.00200.09           C
ATOM   4654  CB  TYR E 589      42.903 -14.967   6.945  1.00200.09           C
ATOM   4655  CG  TYR E 589      42.662 -13.672   6.243  1.00200.09           C
ATOM   4656  CD1 TYR E 589      42.926 -13.432   4.909  1.00200.09           C
ATOM   4657  CD2 TYR E 589      42.090 -12.662   6.983  1.00200.09           C
ATOM   4658  CE1 TYR E 589      42.630 -12.207   4.344  1.00200.09           C
ATOM   4659  CE2 TYR E 589      41.792 -11.441   6.433  1.00200.09           C
ATOM   4660  CZ  TYR E 589      42.060 -11.214   5.106  1.00200.09           C
ATOM   4661  OH  TYR E 589      41.748  -9.966   4.529  1.00200.09           O
ATOM   4662  C   TYR E 589      44.819 -16.626   6.619  1.00200.09           C
ATOM   4663  O   TYR E 589      46.007 -16.682   6.293  1.00200.09           O
ATOM   4664  N   TYR E 590      43.937 -17.613   6.342  1.00100.84           N
ATOM   4665  CA  TYR E 590      44.324 -18.782   5.598  1.00100.84           C
ATOM   4666  CB  TYR E 590      43.337 -19.975   5.665  1.00100.84           C
ATOM   4667  CG  TYR E 590      43.389 -20.672   6.990  1.00100.84           C
ATOM   4668  CD1 TYR E 590      44.441 -21.502   7.314  1.00100.84           C
ATOM   4669  CD2 TYR E 590      42.361 -20.537   7.897  1.00100.84           C
ATOM   4670  CE1 TYR E 590      44.477 -22.153   8.527  1.00100.84           C
ATOM   4671  CE2 TYR E 590      42.389 -21.185   9.112  1.00100.84           C
ATOM   4672  CZ  TYR E 590      43.453 -21.993   9.430  1.00100.84           C
ATOM   4673  OH  TYR E 590      43.489 -22.661  10.673  1.00100.84           O
ATOM   4674  C   TYR E 590      44.409 -18.371   4.165  1.00100.84           C
ATOM   4675  O   TYR E 590      43.563 -17.636   3.666  1.00100.84           O
ATOM   4676  N   VAL E 591      45.464 -18.813   3.462  1.00117.88           N
ATOM   4677  CA  VAL E 591      45.575 -18.492   2.074  1.00117.88           C
ATOM   4678  CB  VAL E 591      46.779 -19.140   1.440  1.00117.88           C
ATOM   4679  CG1 VAL E 591      46.660 -20.664   1.580  1.00117.88           C
ATOM   4680  CG2 VAL E 591      46.902 -18.659  -0.013  1.00117.88           C
ATOM   4681  C   VAL E 591      44.343 -19.043   1.412  1.00117.88           C
ATOM   4682  O   VAL E 591      43.945 -20.183   1.655  1.00117.88           O
ATOM   4683  N   GLY E 592      43.707 -18.234   0.538  1.00 40.77           N
ATOM   4684  CA  GLY E 592      42.494 -18.665  -0.091  1.00 40.77           C
ATOM   4685  C   GLY E 592      41.347 -17.972   0.594  1.00 40.77           C
ATOM   4686  O   GLY E 592      40.223 -17.998   0.101  1.00 40.77           O
ATOM   4687  N   GLY E 593      41.591 -17.361   1.769  1.00 43.81           N
ATOM   4688  CA  GLY E 593      40.569 -16.597   2.434  1.00 43.81           C
ATOM   4689  C   GLY E 593      39.984 -17.329   3.610  1.00 43.81           C
ATOM   4690  O   GLY E 593      39.542 -16.698   4.569  1.00 43.81           O
ATOM   4691  N   PHE E 594      39.958 -18.676   3.573  1.00 87.43           N
ATOM   4692  CA  PHE E 594      39.412 -19.453   4.657  1.00 87.43           C
ATOM   4693  CB  PHE E 594      37.871 -19.461   4.671  1.00 87.43           C
ATOM   4694  CG  PHE E 594      37.429 -19.748   3.276  1.00 87.43           C
ATOM   4695  CD1 PHE E 594      37.390 -18.722   2.361  1.00 87.43           C
ATOM   4696  CD2 PHE E 594      37.071 -21.013   2.867  1.00 87.43           C
ATOM   4697  CE1 PHE E 594      36.987 -18.941   1.066  1.00 87.43           C
ATOM   4698  CE2 PHE E 594      36.670 -21.244   1.569  1.00 87.43           C
ATOM   4699  CZ  PHE E 594      36.625 -20.207   0.668  1.00 87.43           C
ATOM   4700  C   PHE E 594      39.931 -20.851   4.525  1.00 87.43           C
ATOM   4701  O   PHE E 594      40.557 -21.200   3.528  1.00 87.43           O
ATOM   4702  N   TYR E 595      39.688 -21.704   5.539  1.00149.33           N
ATOM   4703  CA  TYR E 595      40.231 -23.033   5.474  1.00149.33           C
ATOM   4704  CB  TYR E 595      40.126 -23.773   6.826  1.00149.33           C
ATOM   4705  CG  TYR E 595      40.624 -25.180   6.718  1.00149.33           C
ATOM   4706  CD1 TYR E 595      41.966 -25.467   6.832  1.00149.33           C
ATOM   4707  CD2 TYR E 595      39.746 -26.219   6.499  1.00149.33           C
ATOM   4708  CE1 TYR E 595      42.413 -26.765   6.741  1.00149.33           C
ATOM   4709  CE2 TYR E 595      40.188 -27.518   6.409  1.00149.33           C
ATOM   4710  CZ  TYR E 595      41.526 -27.793   6.532  1.00149.33           C
ATOM   4711  OH  TYR E 595      41.984 -29.123   6.441  1.00149.33           O
ATOM   4712  C   TYR E 595      39.483 -23.803   4.433  1.00149.33           C
ATOM   4713  O   TYR E 595      38.269 -23.979   4.533  1.00149.33           O
ATOM   4714  N   GLY E 596      40.231 -24.319   3.428  1.00 53.06           N
ATOM   4715  CA  GLY E 596      39.677 -25.085   2.346  1.00 53.06           C
ATOM   4716  C   GLY E 596      39.897 -24.394   1.025  1.00 53.06           C
ATOM   4717  O   GLY E 596      39.717 -24.999  -0.030  1.00 53.06           O
ATOM   4718  N   ALA E 597      40.211 -23.089   1.065  1.00100.18           N
ATOM   4719  CA  ALA E 597      40.513 -22.189  -0.016  1.00100.18           C
ATOM   4720  CB  ALA E 597      40.372 -20.726   0.408  1.00100.18           C
ATOM   4721  C   ALA E 597      41.887 -22.364  -0.618  1.00100.18           C
ATOM   4722  O   ALA E 597      42.154 -21.823  -1.683  1.00100.18           O
ATOM   4723  N   CYS E 598      42.847 -22.988   0.083  1.00 82.39           N
ATOM   4724  CA  CYS E 598      44.233 -22.989  -0.345  1.00 82.39           C
ATOM   4725  CB  CYS E 598      45.196 -23.590   0.696  1.00 82.39           C
ATOM   4726  SG  CYS E 598      46.948 -23.387   0.243  1.00 82.39           S
ATOM   4727  C   CYS E 598      44.481 -23.692  -1.657  1.00 82.39           C
ATOM   4728  O   CYS E 598      43.810 -24.660  -2.012  1.00 82.39           O
ATOM   4729  N   ASN E 599      45.491 -23.174  -2.406  1.00202.26           N
ATOM   4730  CA  ASN E 599      45.927 -23.645  -3.701  1.00202.26           C
ATOM   4731  CB  ASN E 599      45.488 -22.741  -4.853  1.00202.26           C
ATOM   4732  CG  ASN E 599      44.108 -23.050  -5.321  1.00202.26           C
ATOM   4733  OD1 ASN E 599      43.890 -24.139  -5.837  1.00202.26           O
ATOM   4734  ND2 ASN E 599      43.163 -22.084  -5.184  1.00202.26           N
ATOM   4735  C   ASN E 599      47.393 -23.409  -3.848  1.00202.26           C
ATOM   4736  O   ASN E 599      47.971 -22.591  -3.138  1.00202.26           O
ATOM   4737  N   GLU E 600      48.030 -24.097  -4.825  1.00132.56           N
ATOM   4738  CA  GLU E 600      49.427 -23.845  -5.018  1.00132.56           C
ATOM   4739  CB  GLU E 600      50.219 -24.847  -5.874  1.00132.56           C
ATOM   4740  CG  GLU E 600      50.138 -24.664  -7.386  1.00132.56           C
ATOM   4741  CD  GLU E 600      51.454 -25.213  -7.908  1.00132.56           C
ATOM   4742  OE1 GLU E 600      52.343 -25.418  -7.043  1.00132.56           O
ATOM   4743  OE2 GLU E 600      51.611 -25.418  -9.142  1.00132.56           O
ATOM   4744  C   GLU E 600      49.623 -22.495  -5.620  1.00132.56           C
ATOM   4745  O   GLU E 600      50.554 -21.784  -5.247  1.00132.56           O
ATOM   4746  N   TYR E 601      48.756 -22.093  -6.570  1.00110.56           N
ATOM   4747  CA  TYR E 601      48.966 -20.809  -7.171  1.00110.56           C
ATOM   4748  CB  TYR E 601      48.216 -20.577  -8.484  1.00110.56           C
ATOM   4749  CG  TYR E 601      49.233 -21.044  -9.464  1.00110.56           C
ATOM   4750  CD1 TYR E 601      49.431 -22.381  -9.723  1.00110.56           C
ATOM   4751  CD2 TYR E 601      50.026 -20.115 -10.100  1.00110.56           C
ATOM   4752  CE1 TYR E 601      50.395 -22.782 -10.620  1.00110.56           C
ATOM   4753  CE2 TYR E 601      50.990 -20.504 -10.998  1.00110.56           C
ATOM   4754  CZ  TYR E 601      51.172 -21.842 -11.259  1.00110.56           C
ATOM   4755  OH  TYR E 601      52.160 -22.256 -12.176  1.00110.56           O
ATOM   4756  C   TYR E 601      48.837 -19.702  -6.179  1.00110.56           C
ATOM   4757  O   TYR E 601      49.647 -18.777  -6.188  1.00110.56           O
ATOM   4758  N   LEU E 602      47.853 -19.769  -5.272  1.00102.50           N
ATOM   4759  CA  LEU E 602      47.702 -18.750  -4.273  1.00102.50           C
ATOM   4760  CB  LEU E 602      46.464 -18.999  -3.391  1.00102.50           C
ATOM   4761  CG  LEU E 602      45.118 -18.889  -4.137  1.00102.50           C
ATOM   4762  CD1 LEU E 602      44.848 -17.452  -4.591  1.00102.50           C
ATOM   4763  CD2 LEU E 602      45.026 -19.877  -5.304  1.00102.50           C
ATOM   4764  C   LEU E 602      48.910 -18.753  -3.381  1.00102.50           C
ATOM   4765  O   LEU E 602      49.363 -17.704  -2.921  1.00102.50           O
ATOM   4766  N   MET E 603      49.454 -19.948  -3.094  1.00107.69           N
ATOM   4767  CA  MET E 603      50.559 -20.064  -2.184  1.00107.69           C
ATOM   4768  CB  MET E 603      50.870 -21.537  -1.869  1.00107.69           C
ATOM   4769  CG  MET E 603      51.561 -21.741  -0.523  1.00107.69           C
ATOM   4770  SD  MET E 603      51.413 -23.428   0.143  1.00107.69           S
ATOM   4771  CE  MET E 603      52.531 -24.209  -1.050  1.00107.69           C
ATOM   4772  C   MET E 603      51.771 -19.375  -2.743  1.00107.69           C
ATOM   4773  O   MET E 603      52.466 -18.657  -2.025  1.00107.69           O
ATOM   4774  N   MET E 604      52.061 -19.555  -4.046  1.00104.28           N
ATOM   4775  CA  MET E 604      53.231 -18.920  -4.590  1.00104.28           C
ATOM   4776  CB  MET E 604      53.620 -19.379  -6.007  1.00104.28           C
ATOM   4777  CG  MET E 604      54.124 -20.822  -6.040  1.00104.28           C
ATOM   4778  SD  MET E 604      54.963 -21.321  -7.575  1.00104.28           S
ATOM   4779  CE  MET E 604      53.445 -21.507  -8.549  1.00104.28           C
ATOM   4780  C   MET E 604      53.059 -17.435  -4.616  1.00104.28           C
ATOM   4781  O   MET E 604      54.028 -16.701  -4.437  1.00104.28           O
ATOM   4782  N   ARG E 605      51.835 -16.934  -4.879  1.00102.88           N
ATOM   4783  CA  ARG E 605      51.690 -15.506  -4.911  1.00102.88           C
ATOM   4784  CB  ARG E 605      50.294 -14.987  -5.286  1.00102.88           C
ATOM   4785  CG  ARG E 605      50.283 -13.455  -5.280  1.00102.88           C
ATOM   4786  CD  ARG E 605      48.951 -12.791  -5.632  1.00102.88           C
ATOM   4787  NE  ARG E 605      49.166 -11.323  -5.481  1.00102.88           N
ATOM   4788  CZ  ARG E 605      48.311 -10.425  -6.050  1.00102.88           C
ATOM   4789  NH1 ARG E 605      47.238 -10.861  -6.770  1.00102.88           N
ATOM   4790  NH2 ARG E 605      48.537  -9.087  -5.900  1.00102.88           N
ATOM   4791  C   ARG E 605      51.982 -14.955  -3.550  1.00102.88           C
ATOM   4792  O   ARG E 605      52.690 -13.958  -3.416  1.00102.88           O
ATOM   4793  N   GLU E 606      51.449 -15.603  -2.497  1.00 89.40           N
ATOM   4794  CA  GLU E 606      51.653 -15.120  -1.160  1.00 89.40           C
ATOM   4795  CB  GLU E 606      50.926 -15.976  -0.102  1.00 89.40           C
ATOM   4796  CG  GLU E 606      51.208 -15.572   1.349  1.00 89.40           C
ATOM   4797  CD  GLU E 606      50.621 -14.192   1.595  1.00 89.40           C
ATOM   4798  OE1 GLU E 606      51.345 -13.195   1.338  1.00 89.40           O
ATOM   4799  OE2 GLU E 606      49.445 -14.114   2.039  1.00 89.40           O
ATOM   4800  C   GLU E 606      53.115 -15.148  -0.839  1.00 89.40           C
ATOM   4801  O   GLU E 606      53.656 -14.200  -0.271  1.00 89.40           O
ATOM   4802  N   LEU E 607      53.807 -16.233  -1.225  1.00 66.41           N
ATOM   4803  CA  LEU E 607      55.181 -16.394  -0.844  1.00 66.41           C
ATOM   4804  CB  LEU E 607      55.751 -17.730  -1.350  1.00 66.41           C
ATOM   4805  CG  LEU E 607      57.221 -17.985  -0.977  1.00 66.41           C
ATOM   4806  CD1 LEU E 607      57.388 -18.128   0.547  1.00 66.41           C
ATOM   4807  CD2 LEU E 607      57.793 -19.183  -1.749  1.00 66.41           C
ATOM   4808  C   LEU E 607      56.034 -15.291  -1.404  1.00 66.41           C
ATOM   4809  O   LEU E 607      56.764 -14.629  -0.669  1.00 66.41           O
ATOM   4810  N   VAL E 608      55.951 -15.056  -2.721  1.00119.21           N
ATOM   4811  CA  VAL E 608      56.798 -14.083  -3.353  1.00119.21           C
ATOM   4812  CB  VAL E 608      56.716 -14.192  -4.849  1.00119.21           C
ATOM   4813  CG1 VAL E 608      57.636 -13.139  -5.470  1.00119.21           C
ATOM   4814  CG2 VAL E 608      57.060 -15.632  -5.260  1.00119.21           C
ATOM   4815  C   VAL E 608      56.417 -12.692  -2.955  1.00119.21           C
ATOM   4816  O   VAL E 608      57.271 -11.826  -2.757  1.00119.21           O
ATOM   4817  N   LYS E 609      55.097 -12.413  -2.898  1.00122.42           N
ATOM   4818  CA  LYS E 609      54.629 -11.100  -2.574  1.00122.42           C
ATOM   4819  CB  LYS E 609      53.155 -10.865  -2.942  1.00122.42           C
ATOM   4820  CG  LYS E 609      52.798  -9.378  -2.954  1.00122.42           C
ATOM   4821  CD  LYS E 609      51.514  -9.048  -3.716  1.00122.42           C
ATOM   4822  CE  LYS E 609      51.270  -7.545  -3.861  1.00122.42           C
ATOM   4823  NZ  LYS E 609      52.295  -6.951  -4.752  1.00122.42           N
ATOM   4824  C   LYS E 609      54.805 -10.766  -1.122  1.00122.42           C
ATOM   4825  O   LYS E 609      55.137  -9.624  -0.809  1.00122.42           O
ATOM   4826  N   ASN E 610      54.577 -11.722  -0.188  1.00117.40           N
ATOM   4827  CA  ASN E 610      54.620 -11.298   1.187  1.00117.40           C
ATOM   4828  CB  ASN E 610      53.248 -11.295   1.875  1.00117.40           C
ATOM   4829  CG  ASN E 610      52.467 -10.113   1.320  1.00117.40           C
ATOM   4830  OD1 ASN E 610      52.978  -8.997   1.222  1.00117.40           O
ATOM   4831  ND2 ASN E 610      51.191 -10.367   0.930  1.00117.40           N
ATOM   4832  C   ASN E 610      55.556 -12.080   2.071  1.00117.40           C
ATOM   4833  O   ASN E 610      55.706 -11.715   3.236  1.00117.40           O
ATOM   4834  N   GLY E 611      56.235 -13.141   1.589  1.00 53.50           N
ATOM   4835  CA  GLY E 611      57.181 -13.790   2.468  1.00 53.50           C
ATOM   4836  C   GLY E 611      56.795 -15.207   2.787  1.00 53.50           C
ATOM   4837  O   GLY E 611      55.742 -15.701   2.388  1.00 53.50           O
ATOM   4838  N   PRO E 612      57.661 -15.871   3.529  1.00 78.38           N
ATOM   4839  CA  PRO E 612      57.456 -17.248   3.883  1.00 78.38           C
ATOM   4840  CD  PRO E 612      59.060 -15.486   3.607  1.00 78.38           C
ATOM   4841  CB  PRO E 612      58.733 -17.686   4.596  1.00 78.38           C
ATOM   4842  CG  PRO E 612      59.816 -16.771   3.993  1.00 78.38           C
ATOM   4843  C   PRO E 612      56.216 -17.367   4.706  1.00 78.38           C
ATOM   4844  O   PRO E 612      55.880 -16.426   5.423  1.00 78.38           O
ATOM   4845  N   ILE E 613      55.505 -18.505   4.594  1.00 99.34           N
ATOM   4846  CA  ILE E 613      54.276 -18.670   5.311  1.00 99.34           C
ATOM   4847  CB  ILE E 613      53.063 -18.554   4.435  1.00 99.34           C
ATOM   4848  CG1 ILE E 613      53.061 -19.673   3.380  1.00 99.34           C
ATOM   4849  CG2 ILE E 613      53.036 -17.135   3.841  1.00 99.34           C
ATOM   4850  CD1 ILE E 613      51.726 -19.821   2.655  1.00 99.34           C
ATOM   4851  C   ILE E 613      54.268 -20.040   5.914  1.00 99.34           C
ATOM   4852  O   ILE E 613      54.985 -20.931   5.460  1.00 99.34           O
ATOM   4853  N   SER E 614      53.464 -20.222   6.984  1.00 80.16           N
ATOM   4854  CA  SER E 614      53.358 -21.484   7.660  1.00 80.16           C
ATOM   4855  CB  SER E 614      52.687 -21.373   9.040  1.00 80.16           C
ATOM   4856  OG  SER E 614      52.609 -22.653   9.650  1.00 80.16           O
ATOM   4857  C   SER E 614      52.513 -22.416   6.841  1.00 80.16           C
ATOM   4858  O   SER E 614      51.515 -22.020   6.237  1.00 80.16           O
ATOM   4859  N   ILE E 615      52.904 -23.705   6.822  1.00187.14           N
ATOM   4860  CA  ILE E 615      52.222 -24.723   6.072  1.00187.14           C
ATOM   4861  CB  ILE E 615      52.983 -24.996   4.801  1.00187.14           C
ATOM   4862  CG1 ILE E 615      52.231 -25.863   3.784  1.00187.14           C
ATOM   4863  CG2 ILE E 615      54.345 -25.574   5.221  1.00187.14           C
ATOM   4864  CD1 ILE E 615      52.211 -27.350   4.123  1.00187.14           C
ATOM   4865  C   ILE E 615      52.206 -25.946   6.943  1.00187.14           C
ATOM   4866  O   ILE E 615      53.007 -26.051   7.871  1.00187.14           O
ATOM   4867  N   SER E 616      51.252 -26.876   6.714  1.00 83.44           N
ATOM   4868  CA  SER E 616      51.242 -28.106   7.457  1.00 83.44           C
ATOM   4869  CB  SER E 616      50.090 -28.196   8.468  1.00 83.44           C
ATOM   4870  OG  SER E 616      50.140 -29.434   9.161  1.00 83.44           O
ATOM   4871  C   SER E 616      51.071 -29.231   6.477  1.00 83.44           C
ATOM   4872  O   SER E 616      50.487 -29.055   5.408  1.00 83.44           O
ATOM   4873  N   PHE E 617      51.601 -30.428   6.817  1.00176.93           N
ATOM   4874  CA  PHE E 617      51.483 -31.559   5.938  1.00176.93           C
ATOM   4875  CB  PHE E 617      52.601 -31.640   4.876  1.00176.93           C
ATOM   4876  CG  PHE E 617      53.926 -31.895   5.520  1.00176.93           C
ATOM   4877  CD1 PHE E 617      54.664 -30.860   6.047  1.00176.93           C
ATOM   4878  CD2 PHE E 617      54.438 -33.170   5.602  1.00176.93           C
ATOM   4879  CE1 PHE E 617      55.885 -31.091   6.637  1.00176.93           C
ATOM   4880  CE2 PHE E 617      55.661 -33.408   6.190  1.00176.93           C
ATOM   4881  CZ  PHE E 617      56.390 -32.367   6.709  1.00176.93           C
ATOM   4882  C   PHE E 617      51.524 -32.805   6.765  1.00176.93           C
ATOM   4883  O   PHE E 617      51.738 -32.759   7.976  1.00176.93           O
ATOM   4884  N   GLU E 618      51.294 -33.964   6.119  1.00115.62           N
ATOM   4885  CA  GLU E 618      51.293 -35.198   6.851  1.00115.62           C
ATOM   4886  CB  GLU E 618      50.279 -36.222   6.322  1.00115.62           C
ATOM   4887  CG  GLU E 618      50.172 -37.456   7.214  1.00115.62           C
ATOM   4888  CD  GLU E 618      49.544 -36.980   8.512  1.00115.62           C
ATOM   4889  OE1 GLU E 618      48.934 -35.879   8.488  1.00115.62           O
ATOM   4890  OE2 GLU E 618      49.667 -37.694   9.541  1.00115.62           O
ATOM   4891  C   GLU E 618      52.646 -35.825   6.739  1.00115.62           C
ATOM   4892  O   GLU E 618      53.111 -36.148   5.647  1.00115.62           O
ATOM   4893  N   VAL E 619      53.316 -36.008   7.894  1.00 66.22           N
ATOM   4894  CA  VAL E 619      54.602 -36.638   7.913  1.00 66.22           C
ATOM   4895  CB  VAL E 619      55.434 -36.270   9.111  1.00 66.22           C
ATOM   4896  CG1 VAL E 619      56.693 -37.152   9.129  1.00 66.22           C
ATOM   4897  CG2 VAL E 619      55.747 -34.764   9.049  1.00 66.22           C
ATOM   4898  C   VAL E 619      54.378 -38.112   7.953  1.00 66.22           C
ATOM   4899  O   VAL E 619      53.511 -38.603   8.674  1.00 66.22           O
ATOM   4900  N   TYR E 620      55.180 -38.856   7.170  1.00 64.03           N
ATOM   4901  CA  TYR E 620      55.067 -40.284   7.115  1.00 64.03           C
ATOM   4902  CB  TYR E 620      54.693 -40.836   5.726  1.00 64.03           C
ATOM   4903  CG  TYR E 620      53.288 -40.440   5.406  1.00 64.03           C
ATOM   4904  CD1 TYR E 620      52.227 -41.123   5.957  1.00 64.03           C
ATOM   4905  CD2 TYR E 620      53.027 -39.399   4.544  1.00 64.03           C
ATOM   4906  CE1 TYR E 620      50.931 -40.768   5.663  1.00 64.03           C
ATOM   4907  CE2 TYR E 620      51.733 -39.039   4.246  1.00 64.03           C
ATOM   4908  CZ  TYR E 620      50.681 -39.723   4.807  1.00 64.03           C
ATOM   4909  OH  TYR E 620      49.352 -39.357   4.505  1.00 64.03           O
ATOM   4910  C   TYR E 620      56.419 -40.823   7.462  1.00 64.03           C
ATOM   4911  O   TYR E 620      57.406 -40.090   7.465  1.00 64.03           O
ATOM   4912  N   GLY E 621      56.491 -42.133   7.765  1.00 24.60           N
ATOM   4913  CA  GLY E 621      57.705 -42.748   8.219  1.00 24.60           C
ATOM   4914  C   GLY E 621      58.779 -42.586   7.191  1.00 24.60           C
ATOM   4915  O   GLY E 621      59.938 -42.362   7.535  1.00 24.60           O
ATOM   4916  N   ASP E 622      58.431 -42.691   5.896  1.00 53.59           N
ATOM   4917  CA  ASP E 622      59.433 -42.604   4.874  1.00 53.59           C
ATOM   4918  CB  ASP E 622      58.898 -42.846   3.445  1.00 53.59           C
ATOM   4919  CG  ASP E 622      57.887 -41.777   3.050  1.00 53.59           C
ATOM   4920  OD1 ASP E 622      57.282 -41.150   3.958  1.00 53.59           O
ATOM   4921  OD2 ASP E 622      57.702 -41.582   1.818  1.00 53.59           O
ATOM   4922  C   ASP E 622      60.068 -41.250   4.941  1.00 53.59           C
ATOM   4923  O   ASP E 622      61.242 -41.090   4.616  1.00 53.59           O
ATOM   4924  N   PHE E 623      59.293 -40.238   5.364  1.00122.33           N
ATOM   4925  CA  PHE E 623      59.736 -38.876   5.464  1.00122.33           C
ATOM   4926  CB  PHE E 623      58.576 -37.919   5.816  1.00122.33           C
ATOM   4927  CG  PHE E 623      59.048 -36.502   5.797  1.00122.33           C
ATOM   4928  CD1 PHE E 623      59.064 -35.787   4.620  1.00122.33           C
ATOM   4929  CD2 PHE E 623      59.473 -35.883   6.950  1.00122.33           C
ATOM   4930  CE1 PHE E 623      59.493 -34.480   4.594  1.00122.33           C
ATOM   4931  CE2 PHE E 623      59.902 -34.576   6.930  1.00122.33           C
ATOM   4932  CZ  PHE E 623      59.914 -33.871   5.751  1.00122.33           C
ATOM   4933  C   PHE E 623      60.797 -38.775   6.522  1.00122.33           C
ATOM   4934  O   PHE E 623      61.747 -38.007   6.385  1.00122.33           O
ATOM   4935  N   LYS E 624      60.676 -39.565   7.605  1.00104.38           N
ATOM   4936  CA  LYS E 624      61.592 -39.447   8.706  1.00104.38           C
ATOM   4937  CB  LYS E 624      61.329 -40.483   9.813  1.00104.38           C
ATOM   4938  CG  LYS E 624      62.263 -40.340  11.017  1.00104.38           C
ATOM   4939  CD  LYS E 624      61.804 -41.129  12.245  1.00104.38           C
ATOM   4940  CE  LYS E 624      62.736 -40.991  13.449  1.00104.38           C
ATOM   4941  NZ  LYS E 624      64.049 -41.601  13.147  1.00104.38           N
ATOM   4942  C   LYS E 624      63.000 -39.654   8.224  1.00104.38           C
ATOM   4943  O   LYS E 624      63.917 -38.944   8.631  1.00104.38           O
ATOM   4944  N   HIS E 625      63.193 -40.643   7.340  1.00120.72           N
ATOM   4945  CA  HIS E 625      64.452 -41.061   6.787  1.00120.72           C
ATOM   4946  ND1 HIS E 625      64.608 -43.943   8.158  0.00120.72           N
ATOM   4947  CG  HIS E 625      63.868 -43.476   7.096  0.00120.72           C
ATOM   4948  CB  HIS E 625      64.358 -42.444   6.125  1.00120.72           C
ATOM   4949  NE2 HIS E 625      62.646 -44.986   8.243  0.00120.72           N
ATOM   4950  CD2 HIS E 625      62.673 -44.123   7.161  0.00120.72           C
ATOM   4951  CE1 HIS E 625      63.829 -44.842   8.811  0.00120.72           C
ATOM   4952  C   HIS E 625      64.997 -40.094   5.772  1.00120.72           C
ATOM   4953  O   HIS E 625      66.154 -40.217   5.388  1.00120.72           O
ATOM   4954  N   TYR E 626      64.178 -39.161   5.254  1.00120.48           N
ATOM   4955  CA  TYR E 626      64.547 -38.284   4.164  1.00120.48           C
ATOM   4956  CB  TYR E 626      63.486 -37.179   3.975  1.00120.48           C
ATOM   4957  CG  TYR E 626      63.955 -36.104   3.054  1.00120.48           C
ATOM   4958  CD1 TYR E 626      64.691 -35.049   3.544  1.00120.48           C
ATOM   4959  CD2 TYR E 626      63.645 -36.131   1.714  1.00120.48           C
ATOM   4960  CE1 TYR E 626      65.122 -34.042   2.713  1.00120.48           C
ATOM   4961  CE2 TYR E 626      64.075 -35.126   0.877  1.00120.48           C
ATOM   4962  CZ  TYR E 626      64.813 -34.078   1.375  1.00120.48           C
ATOM   4963  OH  TYR E 626      65.254 -33.045   0.519  1.00120.48           O
ATOM   4964  C   TYR E 626      65.898 -37.653   4.354  1.00120.48           C
ATOM   4965  O   TYR E 626      66.155 -36.987   5.355  1.00120.48           O
ATOM   4966  N   LYS E 627      66.842 -37.986   3.437  1.00119.39           N
ATOM   4967  CA  LYS E 627      68.150 -37.384   3.340  1.00119.39           C
ATOM   4968  CB  LYS E 627      69.203 -38.333   2.742  1.00119.39           C
ATOM   4969  CG  LYS E 627      69.521 -39.548   3.614  1.00119.39           C
ATOM   4970  CD  LYS E 627      68.382 -40.566   3.688  1.00119.39           C
ATOM   4971  CE  LYS E 627      68.725 -41.805   4.517  1.00119.39           C
ATOM   4972  NZ  LYS E 627      67.595 -42.759   4.496  0.00119.39           N
ATOM   4973  C   LYS E 627      68.171 -36.148   2.485  1.00119.39           C
ATOM   4974  O   LYS E 627      68.681 -35.105   2.893  1.00119.39           O
ATOM   4975  N   GLY E 628      67.600 -36.241   1.259  1.00 37.11           N
ATOM   4976  CA  GLY E 628      67.686 -35.150   0.323  1.00 37.11           C
ATOM   4977  C   GLY E 628      66.866 -35.474  -0.893  1.00 37.11           C
ATOM   4978  O   GLY E 628      66.309 -36.564  -1.015  1.00 37.11           O
ATOM   4979  N   GLY E 629      66.792 -34.519  -1.847  1.00 24.10           N
ATOM   4980  CA  GLY E 629      66.029 -34.721  -3.049  1.00 24.10           C
ATOM   4981  C   GLY E 629      64.655 -34.149  -2.874  1.00 24.10           C
ATOM   4982  O   GLY E 629      64.396 -33.376  -1.952  1.00 24.10           O
ATOM   4983  N   ILE E 630      63.735 -34.503  -3.798  1.00 97.35           N
ATOM   4984  CA  ILE E 630      62.398 -33.988  -3.719  1.00 97.35           C
ATOM   4985  CB  ILE E 630      61.830 -33.543  -5.040  1.00 97.35           C
ATOM   4986  CG1 ILE E 630      62.677 -32.417  -5.660  1.00 97.35           C
ATOM   4987  CG2 ILE E 630      60.370 -33.131  -4.798  1.00 97.35           C
ATOM   4988  CD1 ILE E 630      63.992 -32.889  -6.275  1.00 97.35           C
ATOM   4989  C   ILE E 630      61.527 -35.097  -3.211  1.00 97.35           C
ATOM   4990  O   ILE E 630      61.296 -36.091  -3.897  1.00 97.35           O
ATOM   4991  N   TYR E 631      60.999 -34.914  -1.986  1.00187.50           N
ATOM   4992  CA  TYR E 631      60.214 -35.877  -1.262  1.00187.50           C
ATOM   4993  CB  TYR E 631      60.006 -35.470   0.208  1.00187.50           C
ATOM   4994  CG  TYR E 631      59.008 -36.369   0.855  1.00187.50           C
ATOM   4995  CD1 TYR E 631      59.403 -37.535   1.469  1.00187.50           C
ATOM   4996  CD2 TYR E 631      57.671 -36.041   0.846  1.00187.50           C
ATOM   4997  CE1 TYR E 631      58.479 -38.357   2.071  1.00187.50           C
ATOM   4998  CE2 TYR E 631      56.743 -36.859   1.447  1.00187.50           C
ATOM   4999  CZ  TYR E 631      57.148 -38.018   2.062  1.00187.50           C
ATOM   5000  OH  TYR E 631      56.202 -38.859   2.682  1.00187.50           O
ATOM   5001  C   TYR E 631      58.871 -36.087  -1.888  1.00187.50           C
ATOM   5002  O   TYR E 631      58.255 -35.154  -2.404  1.00187.50           O
ATOM   5003  N   GLN E 632      58.409 -37.361  -1.876  1.00 97.15           N
ATOM   5004  CA  GLN E 632      57.144 -37.723  -2.453  1.00 97.15           C
ATOM   5005  CB  GLN E 632      57.276 -38.077  -3.941  1.00 97.15           C
ATOM   5006  CG  GLN E 632      55.997 -38.629  -4.572  1.00 97.15           C
ATOM   5007  CD  GLN E 632      56.386 -39.259  -5.903  1.00 97.15           C
ATOM   5008  OE1 GLN E 632      57.567 -39.434  -6.200  1.00 97.15           O
ATOM   5009  NE2 GLN E 632      55.365 -39.626  -6.724  1.00 97.15           N
ATOM   5010  C   GLN E 632      56.590 -38.970  -1.805  1.00 97.15           C
ATOM   5011  O   GLN E 632      57.326 -39.798  -1.273  1.00 97.15           O
ATOM   5012  N   HIS E 633      55.241 -39.083  -1.836  1.00227.44           N
ATOM   5013  CA  HIS E 633      54.406 -40.225  -1.520  1.00227.44           C
ATOM   5014  ND1 HIS E 633      55.865 -43.156  -0.873  0.00227.44           N
ATOM   5015  CG  HIS E 633      55.886 -42.272  -1.929  0.00227.44           C
ATOM   5016  CB  HIS E 633      54.692 -41.477  -2.372  1.00227.44           C
ATOM   5017  NE2 HIS E 633      57.922 -43.221  -1.715  0.00227.44           N
ATOM   5018  CD2 HIS E 633      57.150 -42.324  -2.432  0.00227.44           C
ATOM   5019  CE1 HIS E 633      57.108 -43.696  -0.790  0.00227.44           C
ATOM   5020  C   HIS E 633      54.330 -40.659  -0.087  1.00227.44           C
ATOM   5021  O   HIS E 633      55.038 -40.155   0.783  1.00227.44           O
ATOM   5022  N   THR E 634      53.337 -41.563   0.150  1.00124.39           N
ATOM   5023  CA  THR E 634      53.006 -42.318   1.339  1.00124.39           C
ATOM   5024  CB  THR E 634      53.869 -41.991   2.551  1.00124.39           C
ATOM   5025  OG1 THR E 634      55.231 -42.246   2.239  1.00124.39           O
ATOM   5026  CG2 THR E 634      53.523 -42.892   3.753  1.00124.39           C
ATOM   5027  C   THR E 634      51.523 -42.121   1.581  1.00124.39           C
ATOM   5028  O   THR E 634      50.837 -41.481   0.786  1.00124.39           O
ATOM   5029  N   GLY E 635      50.968 -42.750   2.638  1.00 54.52           N
ATOM   5030  CA  GLY E 635      49.628 -42.539   3.114  1.00 54.52           C
[truncated: 484,831 more chars]
