# Supplementary material for: Evolutionary Analysis of Dipeptidyl Peptidase I
Source: Int J Mol Sci. 2022 Feb 6;23(3):1852. doi: 10.3390/ijms23031852 (PMC8836896; doi:10.3390/ijms23031852)
Supplement: Supplementary file 1 [file ijms-23-01852-s001.zip › Supplementary File S2 Homology models/Modeller/Trichoplax adhaerens/mod.B99990009.pdb]

EXPDTA    THEORETICAL MODEL, MODELLER 10.1 2021/11/04 16:21:21
REMARK   6 MODELLER OBJECTIVE FUNCTION:     11971.7295
REMARK   6 MODELLER BEST TEMPLATE % SEQ ID:  60.227
REMARK   6 SEQUENCE: mod
REMARK   6 ALIGNMENT: alignment.pir
REMARK   6 SCRIPT: model.py
REMARK   6 DOPE score: -159739.23438
REMARK   6 GA341 score: 1.00000
REMARK   6 DOPE-HR score: -133596.82812
REMARK   6 TEMPLATE: 1K3B 1:A - 119:A MODELS 1:A - 120:A AT 60.2%
REMARK   6 TEMPLATE: 1K3B 120:B - 283:B MODELS 121:B - 285:B AT 60.2%
REMARK   6 TEMPLATE: 1K3B 284:C - 350:C MODELS 286:C - 352:C AT 60.2%
REMARK   6 TEMPLATE: 1K3B 353:D - 471:D MODELS 353:D - 472:D AT 60.2%
REMARK   6 TEMPLATE: 1K3B 472:E - 635:E MODELS 473:E - 637:E AT 60.2%
REMARK   6 TEMPLATE: 1K3B 636:F - 702:F MODELS 638:F - 704:F AT 60.2%
REMARK   6 TEMPLATE: 1K3B 705:G - 823:G MODELS 705:G - 824:G AT 60.2%
REMARK   6 TEMPLATE: 1K3B 824:H - 987:H MODELS 825:H - 989:H AT 60.2%
REMARK   6 TEMPLATE: 1K3B 988:I - 1054:I MODELS 990:I - 1056:I AT 60.2%
REMARK   6 TEMPLATE: 1K3B 1057:J - 1175:J MODELS 1057:J - 1176:J AT 60.2%
REMARK   6 TEMPLATE: 1K3B 1176:K - 1339:K MODELS 1177:K - 1341:K AT 60.2%
REMARK   6 TEMPLATE: 1K3B 1340:L - 1406:L MODELS 1342:L - 1408:L AT 60.2%
SSBOND   1 CYS A    6    CYS A   94                          1555   1555  2.03
SSBOND   2 CYS A   30    CYS A  112                          1555   1555  2.02
SSBOND   3 CYS B  145    CYS B  188                          1555   1555  2.03
SSBOND   4 CYS B  181    CYS B  221                          1555   1555  2.04
SSBOND   5 CYS B  211    CYS B  228                          1555   1555  2.03
SSBOND   6 CYS D  358    CYS D  446                          1555   1555  2.03
SSBOND   7 CYS D  382    CYS D  464                          1555   1555  2.02
SSBOND   8 CYS E  497    CYS E  540                          1555   1555  2.03
SSBOND   9 CYS E  533    CYS E  573                          1555   1555  2.03
SSBOND  10 CYS E  563    CYS E  580                          1555   1555  2.04
SSBOND  11 CYS G  710    CYS G  798                          1555   1555  2.03
SSBOND  12 CYS G  734    CYS G  816                          1555   1555  2.02
SSBOND  13 CYS H  849    CYS H  892                          1555   1555  2.03
SSBOND  14 CYS H  885    CYS H  925                          1555   1555  2.03
SSBOND  15 CYS H  915    CYS H  932                          1555   1555  2.05
SSBOND  16 CYS J 1062    CYS J 1150                          1555   1555  2.03
SSBOND  17 CYS J 1086    CYS J 1168                          1555   1555  2.02
SSBOND  18 CYS K 1201    CYS K 1244                          1555   1555  2.03
SSBOND  19 CYS K 1237    CYS K 1277                          1555   1555  2.04
SSBOND  20 CYS K 1267    CYS K 1284                          1555   1555  2.03
ATOM      1  N   ASP A   1      31.876  18.152  25.157  1.00 53.86           N
ATOM      2  CA  ASP A   1      32.836  19.085  24.528  1.00 53.86           C
ATOM      3  CB  ASP A   1      32.104  20.130  23.677  1.00 53.86           C
ATOM      4  CG  ASP A   1      31.679  19.442  22.406  1.00 53.86           C
ATOM      5  OD1 ASP A   1      32.521  18.649  21.917  1.00 53.86           O
ATOM      6  OD2 ASP A   1      30.545  19.672  21.913  1.00 53.86           O
ATOM      7  C   ASP A   1      33.597  19.846  25.551  1.00 53.86           C
ATOM      8  O   ASP A   1      33.155  20.006  26.687  1.00 53.86           O
ATOM      9  N   THR A   2      34.802  20.300  25.164  1.00 59.44           N
ATOM     10  CA  THR A   2      35.547  21.164  26.020  1.00 59.44           C
ATOM     11  CB  THR A   2      37.036  21.010  25.921  1.00 59.44           C
ATOM     12  OG1 THR A   2      37.468  21.308  24.601  1.00 59.44           O
ATOM     13  CG2 THR A   2      37.422  19.569  26.305  1.00 59.44           C
ATOM     14  C   THR A   2      35.205  22.523  25.510  1.00 59.44           C
ATOM     15  O   THR A   2      34.501  22.649  24.510  1.00 59.44           O
ATOM     16  N   PRO A   3      35.658  23.539  26.175  1.00 75.07           N
ATOM     17  CA  PRO A   3      35.369  24.885  25.749  1.00 75.07           C
ATOM     18  CD  PRO A   3      35.808  23.450  27.618  1.00 75.07           C
ATOM     19  CB  PRO A   3      35.720  25.776  26.937  1.00 75.07           C
ATOM     20  CG  PRO A   3      35.511  24.861  28.154  1.00 75.07           C
ATOM     21  C   PRO A   3      36.093  25.268  24.491  1.00 75.07           C
ATOM     22  O   PRO A   3      35.840  26.359  23.981  1.00 75.07           O
ATOM     23  N   ALA A   4      37.017  24.421  23.994  1.00 61.06           N
ATOM     24  CA  ALA A   4      37.836  24.805  22.872  1.00 61.06           C
ATOM     25  CB  ALA A   4      39.082  23.919  22.686  1.00 61.06           C
ATOM     26  C   ALA A   4      37.085  24.790  21.577  1.00 61.06           C
ATOM     27  O   ALA A   4      36.266  23.910  21.318  1.00 61.06           O
ATOM     28  N   ASN A   5      37.357  25.808  20.731  1.00145.61           N
ATOM     29  CA  ASN A   5      36.821  25.869  19.401  1.00145.61           C
ATOM     30  CB  ASN A   5      35.755  26.966  19.208  1.00145.61           C
ATOM     31  CG  ASN A   5      35.107  26.820  17.825  1.00145.61           C
ATOM     32  OD1 ASN A   5      34.649  25.743  17.445  1.00145.61           O
ATOM     33  ND2 ASN A   5      35.069  27.938  17.049  1.00145.61           N
ATOM     34  C   ASN A   5      37.976  26.198  18.505  1.00145.61           C
ATOM     35  O   ASN A   5      38.140  27.341  18.080  1.00145.61           O
ATOM     36  N   CYS A   6      38.798  25.184  18.163  1.00 65.18           N
ATOM     37  CA  CYS A   6      39.965  25.431  17.359  1.00 65.18           C
ATOM     38  CB  CYS A   6      41.235  24.746  17.888  1.00 65.18           C
ATOM     39  SG  CYS A   6      41.745  25.485  19.465  1.00 65.18           S
ATOM     40  C   CYS A   6      39.719  24.982  15.952  1.00 65.18           C
ATOM     41  O   CYS A   6      38.788  24.229  15.673  1.00 65.18           O
ATOM     42  N   THR A   7      40.578  25.441  15.016  1.00 54.82           N
ATOM     43  CA  THR A   7      40.360  25.154  13.629  1.00 54.82           C
ATOM     44  CB  THR A   7      40.367  26.374  12.757  1.00 54.82           C
ATOM     45  OG1 THR A   7      41.661  26.957  12.743  1.00 54.82           O
ATOM     46  CG2 THR A   7      39.343  27.379  13.311  1.00 54.82           C
ATOM     47  C   THR A   7      41.442  24.273  13.097  1.00 54.82           C
ATOM     48  O   THR A   7      42.490  24.062  13.704  1.00 54.82           O
ATOM     49  N   TYR A   8      41.166  23.762  11.887  1.00105.49           N
ATOM     50  CA  TYR A   8      41.952  22.870  11.086  1.00105.49           C
ATOM     51  CB  TYR A   8      41.169  22.690   9.771  1.00105.49           C
ATOM     52  CG  TYR A   8      41.695  21.667   8.835  1.00105.49           C
ATOM     53  CD1 TYR A   8      41.287  20.358   8.941  1.00105.49           C
ATOM     54  CD2 TYR A   8      42.572  22.030   7.840  1.00105.49           C
ATOM     55  CE1 TYR A   8      41.750  19.412   8.059  1.00105.49           C
ATOM     56  CE2 TYR A   8      43.037  21.091   6.956  1.00105.49           C
ATOM     57  CZ  TYR A   8      42.622  19.785   7.067  1.00105.49           C
ATOM     58  OH  TYR A   8      43.095  18.824   6.154  1.00105.49           O
ATOM     59  C   TYR A   8      43.257  23.563  10.807  1.00105.49           C
ATOM     60  O   TYR A   8      44.331  22.963  10.875  1.00105.49           O
ATOM     61  N   GLY A   9      43.182  24.868  10.487  1.00 37.11           N
ATOM     62  CA  GLY A   9      44.350  25.645  10.183  1.00 37.11           C
ATOM     63  C   GLY A   9      45.234  25.735  11.393  1.00 37.11           C
ATOM     64  O   GLY A   9      46.459  25.727  11.278  1.00 37.11           O
ATOM     65  N   ASP A  10      44.635  25.842  12.595  1.00 65.48           N
ATOM     66  CA  ASP A  10      45.422  25.976  13.789  1.00 65.48           C
ATOM     67  CB  ASP A  10      44.581  26.121  15.070  1.00 65.48           C
ATOM     68  CG  ASP A  10      44.013  27.532  15.104  1.00 65.48           C
ATOM     69  OD1 ASP A  10      43.650  28.051  14.018  1.00 65.48           O
ATOM     70  OD2 ASP A  10      43.923  28.115  16.211  1.00 65.48           O
ATOM     71  C   ASP A  10      46.277  24.756  13.935  1.00 65.48           C
ATOM     72  O   ASP A  10      47.389  24.832  14.459  1.00 65.48           O
ATOM     73  N   SER A  11      45.747  23.595  13.508  1.00 98.14           N
ATOM     74  CA  SER A  11      46.413  22.321  13.598  1.00 98.14           C
ATOM     75  CB  SER A  11      45.442  21.148  13.375  1.00 98.14           C
ATOM     76  OG  SER A  11      46.141  19.914  13.462  1.00 98.14           O
ATOM     77  C   SER A  11      47.539  22.162  12.604  1.00 98.14           C
ATOM     78  O   SER A  11      48.488  21.421  12.862  1.00 98.14           O
ATOM     79  N   VAL A  12      47.481  22.817  11.426  1.00112.52           N
ATOM     80  CA  VAL A  12      48.529  22.579  10.460  1.00112.52           C
ATOM     81  CB  VAL A  12      48.213  23.106   9.094  1.00112.52           C
ATOM     82  CG1 VAL A  12      48.112  24.639   9.167  1.00112.52           C
ATOM     83  CG2 VAL A  12      49.286  22.594   8.119  1.00112.52           C
ATOM     84  C   VAL A  12      49.789  23.248  10.925  1.00112.52           C
ATOM     85  O   VAL A  12      49.753  24.357  11.455  1.00112.52           O
ATOM     86  N   GLY A  13      50.948  22.572  10.752  1.00 39.40           N
ATOM     87  CA  GLY A  13      52.191  23.187  11.127  1.00 39.40           C
ATOM     88  C   GLY A  13      53.061  22.200  11.843  1.00 39.40           C
ATOM     89  O   GLY A  13      52.872  20.989  11.749  1.00 39.40           O
ATOM     90  N   THR A  14      54.060  22.719  12.588  1.00 47.94           N
ATOM     91  CA  THR A  14      54.976  21.869  13.293  1.00 47.94           C
ATOM     92  CB  THR A  14      56.407  22.296  13.167  1.00 47.94           C
ATOM     93  OG1 THR A  14      56.799  22.324  11.803  1.00 47.94           O
ATOM     94  CG2 THR A  14      57.292  21.316  13.954  1.00 47.94           C
ATOM     95  C   THR A  14      54.637  21.892  14.751  1.00 47.94           C
ATOM     96  O   THR A  14      54.418  22.948  15.348  1.00 47.94           O
ATOM     97  N   TRP A  15      54.573  20.690  15.358  1.00 79.32           N
ATOM     98  CA  TRP A  15      54.257  20.583  16.753  1.00 79.32           C
ATOM     99  CB  TRP A  15      52.901  19.911  17.027  1.00 79.32           C
ATOM    100  CG  TRP A  15      51.713  20.793  16.708  1.00 79.32           C
ATOM    101  CD2 TRP A  15      50.846  21.359  17.704  1.00 79.32           C
ATOM    102  CD1 TRP A  15      51.224  21.196  15.499  1.00 79.32           C
ATOM    103  NE1 TRP A  15      50.111  21.984  15.680  1.00 79.32           N
ATOM    104  CE2 TRP A  15      49.865  22.088  17.033  1.00 79.32           C
ATOM    105  CE3 TRP A  15      50.863  21.273  19.067  1.00 79.32           C
ATOM    106  CZ2 TRP A  15      48.881  22.742  17.717  1.00 79.32           C
ATOM    107  CZ3 TRP A  15      49.872  21.937  19.755  1.00 79.32           C
ATOM    108  CH2 TRP A  15      48.900  22.656  19.091  1.00 79.32           C
ATOM    109  C   TRP A  15      55.333  19.800  17.434  1.00 79.32           C
ATOM    110  O   TRP A  15      55.943  18.906  16.850  1.00 79.32           O
ATOM    111  N   VAL A  16      55.614  20.160  18.702  1.00 40.16           N
ATOM    112  CA  VAL A  16      56.592  19.447  19.470  1.00 40.16           C
ATOM    113  CB  VAL A  16      57.610  20.343  20.115  1.00 40.16           C
ATOM    114  CG1 VAL A  16      58.518  19.490  21.016  1.00 40.16           C
ATOM    115  CG2 VAL A  16      58.369  21.099  19.012  1.00 40.16           C
ATOM    116  C   VAL A  16      55.839  18.763  20.566  1.00 40.16           C
ATOM    117  O   VAL A  16      55.038  19.381  21.266  1.00 40.16           O
ATOM    118  N   LEU A  17      56.074  17.449  20.733  1.00 89.03           N
ATOM    119  CA  LEU A  17      55.376  16.700  21.738  1.00 89.03           C
ATOM    120  CB  LEU A  17      54.764  15.395  21.196  1.00 89.03           C
ATOM    121  CG  LEU A  17      53.739  15.593  20.062  1.00 89.03           C
ATOM    122  CD1 LEU A  17      52.500  16.356  20.553  1.00 89.03           C
ATOM    123  CD2 LEU A  17      54.386  16.229  18.821  1.00 89.03           C
ATOM    124  C   LEU A  17      56.377  16.285  22.774  1.00 89.03           C
ATOM    125  O   LEU A  17      57.384  15.651  22.460  1.00 89.03           O
ATOM    126  N   HIS A  18      56.126  16.639  24.050  1.00 42.91           N
ATOM    127  CA  HIS A  18      57.006  16.204  25.098  1.00 42.91           C
ATOM    128  ND1 HIS A  18      57.518  19.541  25.128  1.00 42.91           N
ATOM    129  CG  HIS A  18      58.044  18.435  25.751  1.00 42.91           C
ATOM    130  CB  HIS A  18      57.239  17.251  26.201  1.00 42.91           C
ATOM    131  NE2 HIS A  18      59.703  19.901  25.317  1.00 42.91           N
ATOM    132  CD2 HIS A  18      59.383  18.669  25.858  1.00 42.91           C
ATOM    133  CE1 HIS A  18      58.553  20.389  24.891  1.00 42.91           C
ATOM    134  C   HIS A  18      56.319  15.040  25.727  1.00 42.91           C
ATOM    135  O   HIS A  18      55.171  15.149  26.155  1.00 42.91           O
ATOM    136  N   LEU A  19      57.009  13.883  25.787  1.00 99.29           N
ATOM    137  CA  LEU A  19      56.373  12.706  26.303  1.00 99.29           C
ATOM    138  CB  LEU A  19      56.435  11.502  25.349  1.00 99.29           C
ATOM    139  CG  LEU A  19      55.612  11.705  24.065  1.00 99.29           C
ATOM    140  CD1 LEU A  19      56.172  12.856  23.215  1.00 99.29           C
ATOM    141  CD2 LEU A  19      55.470  10.391  23.281  1.00 99.29           C
ATOM    142  C   LEU A  19      56.983  12.283  27.599  1.00 99.29           C
ATOM    143  O   LEU A  19      58.201  12.227  27.758  1.00 99.29           O
ATOM    144  N   GLY A  20      56.107  11.970  28.574  1.00 40.26           N
ATOM    145  CA  GLY A  20      56.531  11.493  29.857  1.00 40.26           C
ATOM    146  C   GLY A  20      56.340  10.010  29.837  1.00 40.26           C
ATOM    147  O   GLY A  20      56.516   9.393  28.790  1.00 40.26           O
ATOM    148  N   VAL A  21      55.979   9.444  31.015  1.00183.79           N
ATOM    149  CA  VAL A  21      55.669   8.067  31.346  1.00183.79           C
ATOM    150  CB  VAL A  21      54.218   7.836  31.661  1.00183.79           C
ATOM    151  CG1 VAL A  21      53.883   8.608  32.951  1.00183.79           C
ATOM    152  CG2 VAL A  21      53.369   8.255  30.453  1.00183.79           C
ATOM    153  C   VAL A  21      56.166   7.032  30.366  1.00183.79           C
ATOM    154  O   VAL A  21      57.208   7.189  29.733  1.00183.79           O
ATOM    155  N   ASP A  22      55.504   5.848  30.379  1.00157.28           N
ATOM    156  CA  ASP A  22      55.737   4.757  29.456  1.00157.28           C
ATOM    157  CB  ASP A  22      57.203   4.555  29.026  1.00157.28           C
ATOM    158  CG  ASP A  22      57.211   3.683  27.776  1.00157.28           C
ATOM    159  OD1 ASP A  22      56.260   2.873  27.608  1.00157.28           O
ATOM    160  OD2 ASP A  22      58.164   3.825  26.965  1.00157.28           O
ATOM    161  C   ASP A  22      55.308   3.475  30.111  1.00157.28           C
ATOM    162  O   ASP A  22      56.140   2.629  30.439  1.00157.28           O
ATOM    163  N   GLY A  23      53.987   3.264  30.270  1.00 52.93           N
ATOM    164  CA  GLY A  23      53.528   2.075  30.937  1.00 52.93           C
ATOM    165  C   GLY A  23      52.386   1.501  30.158  1.00 52.93           C
ATOM    166  O   GLY A  23      52.317   1.644  28.940  1.00 52.93           O
ATOM    167  N   MET A  24      51.485   0.771  30.847  1.00 71.53           N
ATOM    168  CA  MET A  24      50.331   0.193  30.216  1.00 71.53           C
ATOM    169  CB  MET A  24      49.920  -1.172  30.794  1.00 71.53           C
ATOM    170  CG  MET A  24      50.906  -2.286  30.434  1.00 71.53           C
ATOM    171  SD  MET A  24      50.477  -3.927  31.086  1.00 71.53           S
ATOM    172  CE  MET A  24      51.864  -4.771  30.272  1.00 71.53           C
ATOM    173  C   MET A  24      49.180   1.140  30.371  1.00 71.53           C
ATOM    174  O   MET A  24      49.322   2.228  30.926  1.00 71.53           O
ATOM    175  N   THR A  25      48.003   0.742  29.845  1.00 51.89           N
ATOM    176  CA  THR A  25      46.808   1.539  29.901  1.00 51.89           C
ATOM    177  CB  THR A  25      45.623   0.879  29.259  1.00 51.89           C
ATOM    178  OG1 THR A  25      45.887   0.576  27.899  1.00 51.89           O
ATOM    179  CG2 THR A  25      44.423   1.834  29.368  1.00 51.89           C
ATOM    180  C   THR A  25      46.428   1.727  31.339  1.00 51.89           C
ATOM    181  O   THR A  25      45.834   2.741  31.705  1.00 51.89           O
ATOM    182  N   LYS A  26      46.648   0.686  32.162  1.00 86.16           N
ATOM    183  CA  LYS A  26      46.376   0.733  33.573  1.00 86.16           C
ATOM    184  CB  LYS A  26      46.346  -0.661  34.223  1.00 86.16           C
ATOM    185  CG  LYS A  26      45.838  -0.636  35.665  0.00 86.16           C
ATOM    186  CD  LYS A  26      44.368  -0.223  35.776  0.00 86.16           C
ATOM    187  CE  LYS A  26      43.837  -0.190  37.210  1.00 86.16           C
ATOM    188  NZ  LYS A  26      42.432   0.277  37.216  1.00 86.16           N
ATOM    189  C   LYS A  26      47.415   1.539  34.293  1.00 86.16           C
ATOM    190  O   LYS A  26      47.115   2.244  35.255  1.00 86.16           O
ATOM    191  N   LYS A  27      48.676   1.423  33.836  1.00 94.68           N
ATOM    192  CA  LYS A  27      49.831   2.015  34.452  1.00 94.68           C
ATOM    193  CB  LYS A  27      51.137   1.648  33.724  1.00 94.68           C
ATOM    194  CG  LYS A  27      51.470   0.155  33.730  0.00 94.68           C
ATOM    195  CD  LYS A  27      51.704  -0.429  35.124  1.00 94.68           C
ATOM    196  CE  LYS A  27      52.038  -1.922  35.105  1.00 94.68           C
ATOM    197  NZ  LYS A  27      52.252  -2.413  36.484  1.00 94.68           N
ATOM    198  C   LYS A  27      49.746   3.507  34.420  1.00 94.68           C
ATOM    199  O   LYS A  27      50.185   4.174  35.355  1.00 94.68           O
ATOM    200  N   VAL A  28      49.201   4.089  33.338  1.00104.87           N
ATOM    201  CA  VAL A  28      49.239   5.519  33.274  1.00104.87           C
ATOM    202  CB  VAL A  28      50.060   6.044  32.131  1.00104.87           C
ATOM    203  CG1 VAL A  28      49.288   5.814  30.822  1.00104.87           C
ATOM    204  CG2 VAL A  28      50.417   7.513  32.409  1.00104.87           C
ATOM    205  C   VAL A  28      47.854   6.066  33.114  1.00104.87           C
ATOM    206  O   VAL A  28      46.914   5.350  32.770  1.00104.87           O
ATOM    207  N   ASP A  29      47.706   7.366  33.446  1.00 87.88           N
ATOM    208  CA  ASP A  29      46.487   8.107  33.283  1.00 87.88           C
ATOM    209  CB  ASP A  29      45.595   8.123  34.537  1.00 87.88           C
ATOM    210  CG  ASP A  29      44.234   8.682  34.143  0.00 87.88           C
ATOM    211  OD1 ASP A  29      43.521   8.000  33.360  0.00 87.88           O
ATOM    212  OD2 ASP A  29      43.891   9.800  34.615  1.00 87.88           O
ATOM    213  C   ASP A  29      46.937   9.514  33.047  1.00 87.88           C
ATOM    214  O   ASP A  29      47.578  10.108  33.913  1.00 87.88           O
ATOM    215  N   CYS A  30      46.612  10.092  31.874  1.00 82.01           N
ATOM    216  CA  CYS A  30      47.162  11.378  31.551  1.00 82.01           C
ATOM    217  CB  CYS A  30      47.451  11.481  30.050  1.00 82.01           C
ATOM    218  SG  CYS A  30      48.420  10.037  29.534  1.00 82.01           S
ATOM    219  C   CYS A  30      46.196  12.456  31.923  1.00 82.01           C
ATOM    220  O   CYS A  30      45.673  13.175  31.073  1.00 82.01           O
ATOM    221  N   SER A  31      45.890  12.538  33.225  1.00118.37           N
ATOM    222  CA  SER A  31      45.057  13.554  33.787  1.00118.37           C
ATOM    223  CB  SER A  31      44.348  13.033  35.043  1.00118.37           C
ATOM    224  OG  SER A  31      43.522  14.042  35.593  1.00118.37           O
ATOM    225  C   SER A  31      45.878  14.754  34.161  1.00118.37           C
ATOM    226  O   SER A  31      45.365  15.872  34.213  1.00118.37           O
ATOM    227  N   LYS A  32      47.187  14.547  34.427  1.00189.81           N
ATOM    228  CA  LYS A  32      48.008  15.595  34.972  1.00189.81           C
ATOM    229  CB  LYS A  32      48.670  15.189  36.300  1.00189.81           C
ATOM    230  CG  LYS A  32      49.520  16.297  36.928  1.00189.81           C
ATOM    231  CD  LYS A  32      48.701  17.484  37.440  1.00189.81           C
ATOM    232  CE  LYS A  32      49.551  18.589  38.071  1.00189.81           C
ATOM    233  NZ  LYS A  32      48.681  19.693  38.535  1.00189.81           N
ATOM    234  C   LYS A  32      49.112  15.957  34.031  1.00189.81           C
ATOM    235  O   LYS A  32      49.078  17.040  33.453  1.00189.81           O
ATOM    236  N   ASN A  33      50.159  15.100  33.950  1.00139.83           N
ATOM    237  CA  ASN A  33      51.320  15.289  33.118  1.00139.83           C
ATOM    238  CB  ASN A  33      51.732  16.756  32.896  1.00139.83           C
ATOM    239  CG  ASN A  33      52.785  16.795  31.800  1.00139.83           C
ATOM    240  OD1 ASN A  33      53.402  17.829  31.551  1.00139.83           O
ATOM    241  ND2 ASN A  33      52.998  15.637  31.120  1.00139.83           N
ATOM    242  C   ASN A  33      52.455  14.663  33.868  1.00139.83           C
ATOM    243  O   ASN A  33      52.561  13.441  33.952  1.00139.83           O
ATOM    244  N   PHE A  34      53.372  15.527  34.361  1.00 84.26           N
ATOM    245  CA  PHE A  34      54.507  15.175  35.177  1.00 84.26           C
ATOM    246  CB  PHE A  34      54.530  13.763  35.801  1.00 84.26           C
ATOM    247  CG  PHE A  34      53.529  13.725  36.908  1.00 84.26           C
ATOM    248  CD1 PHE A  34      52.217  13.386  36.672  1.00 84.26           C
ATOM    249  CD2 PHE A  34      53.910  14.035  38.194  1.00 84.26           C
ATOM    250  CE1 PHE A  34      51.302  13.354  37.698  1.00 84.26           C
ATOM    251  CE2 PHE A  34      53.001  14.006  39.225  1.00 84.26           C
ATOM    252  CZ  PHE A  34      51.693  13.664  38.978  1.00 84.26           C
ATOM    253  C   PHE A  34      55.749  15.358  34.370  1.00 84.26           C
ATOM    254  O   PHE A  34      55.737  16.013  33.329  1.00 84.26           O
ATOM    255  N   LYS A  35      56.860  14.767  34.852  1.00185.68           N
ATOM    256  CA  LYS A  35      58.147  14.894  34.223  1.00185.68           C
ATOM    257  CB  LYS A  35      59.280  14.189  34.989  1.00185.68           C
ATOM    258  CG  LYS A  35      59.137  12.666  35.024  1.00185.68           C
ATOM    259  CD  LYS A  35      57.858  12.184  35.710  1.00185.68           C
ATOM    260  CE  LYS A  35      57.918  12.258  37.237  1.00185.68           C
ATOM    261  NZ  LYS A  35      57.976  13.671  37.672  1.00185.68           N
ATOM    262  C   LYS A  35      58.090  14.306  32.846  1.00185.68           C
ATOM    263  O   LYS A  35      57.277  13.427  32.563  1.00185.68           O
ATOM    264  N   ILE A  36      58.961  14.813  31.943  1.00 48.38           N
ATOM    265  CA  ILE A  36      58.965  14.381  30.571  1.00 48.38           C
ATOM    266  CB  ILE A  36      58.697  15.508  29.616  1.00 48.38           C
ATOM    267  CG1 ILE A  36      57.327  16.146  29.902  1.00 48.38           C
ATOM    268  CG2 ILE A  36      58.841  14.966  28.185  1.00 48.38           C
ATOM    269  CD1 ILE A  36      57.126  17.490  29.203  1.00 48.38           C
ATOM    270  C   ILE A  36      60.315  13.832  30.204  1.00 48.38           C
ATOM    271  O   ILE A  36      61.347  14.460  30.446  1.00 48.38           O
ATOM    272  N   THR A  37      60.325  12.593  29.665  1.00124.90           N
ATOM    273  CA  THR A  37      61.514  11.922  29.210  1.00124.90           C
ATOM    274  CB  THR A  37      61.314  10.443  29.074  1.00124.90           C
ATOM    275  OG1 THR A  37      60.329  10.169  28.087  1.00124.90           O
ATOM    276  CG2 THR A  37      60.875   9.886  30.439  1.00124.90           C
ATOM    277  C   THR A  37      62.021  12.421  27.882  1.00124.90           C
ATOM    278  O   THR A  37      63.209  12.712  27.750  1.00124.90           O
ATOM    279  N   ASN A  38      61.149  12.547  26.853  1.00 99.52           N
ATOM    280  CA  ASN A  38      61.701  12.878  25.563  1.00 99.52           C
ATOM    281  CB  ASN A  38      62.195  11.652  24.780  1.00 99.52           C
ATOM    282  CG  ASN A  38      61.022  10.714  24.564  1.00 99.52           C
ATOM    283  OD1 ASN A  38      60.225  10.471  25.469  1.00 99.52           O
ATOM    284  ND2 ASN A  38      60.919  10.162  23.327  1.00 99.52           N
ATOM    285  C   ASN A  38      60.734  13.634  24.704  1.00 99.52           C
ATOM    286  O   ASN A  38      59.562  13.798  25.038  1.00 99.52           O
ATOM    287  N   ASN A  39      61.231  14.139  23.551  1.00 86.63           N
ATOM    288  CA  ASN A  39      60.386  14.909  22.687  1.00 86.63           C
ATOM    289  CB  ASN A  39      60.818  16.380  22.538  1.00 86.63           C
ATOM    290  CG  ASN A  39      62.172  16.427  21.848  1.00 86.63           C
ATOM    291  OD1 ASN A  39      63.149  15.850  22.324  1.00 86.63           O
ATOM    292  ND2 ASN A  39      62.232  17.135  20.688  1.00 86.63           N
ATOM    293  C   ASN A  39      60.355  14.301  21.319  1.00 86.63           C
ATOM    294  O   ASN A  39      61.309  13.655  20.890  1.00 86.63           O
ATOM    295  N   TYR A  40      59.208  14.470  20.621  1.00106.53           N
ATOM    296  CA  TYR A  40      59.024  14.003  19.275  1.00106.53           C
ATOM    297  CB  TYR A  40      57.942  12.919  19.117  1.00106.53           C
ATOM    298  CG  TYR A  40      58.364  11.653  19.775  1.00106.53           C
ATOM    299  CD1 TYR A  40      58.169  11.462  21.122  1.00106.53           C
ATOM    300  CD2 TYR A  40      58.941  10.648  19.034  1.00106.53           C
ATOM    301  CE1 TYR A  40      58.554  10.287  21.720  1.00106.53           C
ATOM    302  CE2 TYR A  40      59.329   9.471  19.627  1.00106.53           C
ATOM    303  CZ  TYR A  40      59.136   9.290  20.975  1.00106.53           C
ATOM    304  OH  TYR A  40      59.532   8.083  21.589  1.00106.53           O
ATOM    305  C   TYR A  40      58.497  15.166  18.486  1.00106.53           C
ATOM    306  O   TYR A  40      57.582  15.856  18.929  1.00106.53           O
ATOM    307  N   THR A  41      59.036  15.410  17.276  1.00105.53           N
ATOM    308  CA  THR A  41      58.538  16.521  16.511  1.00105.53           C
ATOM    309  CB  THR A  41      59.620  17.397  15.948  1.00105.53           C
ATOM    310  OG1 THR A  41      60.433  16.658  15.049  1.00105.53           O
ATOM    311  CG2 THR A  41      60.471  17.939  17.110  1.00105.53           C
ATOM    312  C   THR A  41      57.746  15.977  15.362  1.00105.53           C
ATOM    313  O   THR A  41      58.162  15.019  14.711  1.00105.53           O
ATOM    314  N   VAL A  42      56.558  16.569  15.097  1.00 46.10           N
ATOM    315  CA  VAL A  42      55.738  16.089  14.020  1.00 46.10           C
ATOM    316  CB  VAL A  42      54.487  15.392  14.475  1.00 46.10           C
ATOM    317  CG1 VAL A  42      54.883  14.139  15.276  1.00 46.10           C
ATOM    318  CG2 VAL A  42      53.626  16.394  15.261  1.00 46.10           C
ATOM    319  C   VAL A  42      55.306  17.257  13.187  1.00 46.10           C
ATOM    320  O   VAL A  42      55.065  18.353  13.694  1.00 46.10           O
ATOM    321  N   HIS A  43      55.197  17.034  11.862  1.00109.20           N
ATOM    322  CA  HIS A  43      54.804  18.079  10.966  1.00109.20           C
ATOM    323  ND1 HIS A  43      56.831  20.255   8.518  1.00109.20           N
ATOM    324  CG  HIS A  43      55.863  19.750   9.360  1.00109.20           C
ATOM    325  CB  HIS A  43      55.863  18.341   9.879  1.00109.20           C
ATOM    326  NE2 HIS A  43      55.439  21.931   8.961  1.00109.20           N
ATOM    327  CD2 HIS A  43      55.021  20.787   9.619  1.00109.20           C
ATOM    328  CE1 HIS A  43      56.529  21.561   8.313  1.00109.20           C
ATOM    329  C   HIS A  43      53.529  17.628  10.313  1.00109.20           C
ATOM    330  O   HIS A  43      53.421  16.501   9.829  1.00109.20           O
ATOM    331  N   LEU A  44      52.504  18.504  10.303  1.00127.70           N
ATOM    332  CA  LEU A  44      51.246  18.100   9.725  1.00127.70           C
ATOM    333  CB  LEU A  44      50.088  18.202  10.733  1.00127.70           C
ATOM    334  CG  LEU A  44      50.384  17.401  12.022  1.00127.70           C
ATOM    335  CD1 LEU A  44      51.448  18.085  12.894  1.00127.70           C
ATOM    336  CD2 LEU A  44      49.111  17.064  12.796  1.00127.70           C
ATOM    337  C   LEU A  44      50.967  18.974   8.524  1.00127.70           C
ATOM    338  O   LEU A  44      50.976  20.200   8.626  1.00127.70           O
ATOM    339  N   LEU A  45      50.693  18.369   7.342  1.00158.50           N
ATOM    340  CA  LEU A  45      50.537  19.182   6.156  1.00158.50           C
ATOM    341  CB  LEU A  45      51.603  18.860   5.078  1.00158.50           C
ATOM    342  CG  LEU A  45      51.946  19.988   4.068  1.00158.50           C
ATOM    343  CD1 LEU A  45      50.794  20.390   3.136  1.00158.50           C
ATOM    344  CD2 LEU A  45      52.563  21.189   4.805  1.00158.50           C
ATOM    345  C   LEU A  45      49.158  18.977   5.574  1.00158.50           C
ATOM    346  O   LEU A  45      48.586  17.892   5.686  1.00158.50           O
ATOM    347  N   PHE A  46      48.622  20.010   4.869  1.00305.25           N
ATOM    348  CA  PHE A  46      47.245  19.993   4.458  1.00305.25           C
ATOM    349  CB  PHE A  46      46.459  21.312   4.170  1.00305.25           C
ATOM    350  CG  PHE A  46      47.026  22.365   3.284  1.00305.25           C
ATOM    351  CD1 PHE A  46      46.891  22.323   1.916  1.00305.25           C
ATOM    352  CD2 PHE A  46      47.657  23.449   3.855  1.00305.25           C
ATOM    353  CE1 PHE A  46      47.408  23.331   1.136  1.00305.25           C
ATOM    354  CE2 PHE A  46      48.174  24.459   3.083  1.00305.25           C
ATOM    355  CZ  PHE A  46      48.050  24.399   1.717  1.00305.25           C
ATOM    356  C   PHE A  46      46.734  18.717   3.858  1.00305.25           C
ATOM    357  O   PHE A  46      47.437  17.892   3.274  1.00305.25           O
ATOM    358  N   PRO A  47      45.439  18.748   3.769  1.00261.95           N
ATOM    359  CA  PRO A  47      44.643  17.568   3.948  1.00261.95           C
ATOM    360  CD  PRO A  47      45.047  19.283   2.470  1.00261.95           C
ATOM    361  CB  PRO A  47      44.427  16.958   2.557  1.00261.95           C
ATOM    362  CG  PRO A  47      44.918  18.042   1.582  1.00261.95           C
ATOM    363  C   PRO A  47      45.048  16.551   5.009  1.00261.95           C
ATOM    364  O   PRO A  47      44.596  16.741   6.136  1.00261.95           O
ATOM    365  N   ASP A  48      45.682  15.412   4.684  1.00287.22           N
ATOM    366  CA  ASP A  48      45.988  14.307   5.581  1.00287.22           C
ATOM    367  CB  ASP A  48      45.962  12.959   4.839  1.00287.22           C
ATOM    368  CG  ASP A  48      44.575  12.379   4.712  1.00287.22           C
ATOM    369  OD1 ASP A  48      43.985  12.053   5.775  1.00287.22           O
ATOM    370  OD2 ASP A  48      44.102  12.211   3.558  1.00287.22           O
ATOM    371  C   ASP A  48      47.301  14.129   6.278  1.00287.22           C
ATOM    372  O   ASP A  48      47.320  13.452   7.303  1.00287.22           O
ATOM    373  N   LYS A  49      48.436  14.604   5.742  1.00128.94           N
ATOM    374  CA  LYS A  49      49.612  13.883   6.162  1.00128.94           C
ATOM    375  CB  LYS A  49      50.572  13.542   5.010  1.00128.94           C
ATOM    376  CG  LYS A  49      49.986  12.400   4.176  1.00128.94           C
ATOM    377  CD  LYS A  49      50.804  11.948   2.968  1.00128.94           C
ATOM    378  CE  LYS A  49      50.250  10.657   2.360  1.00128.94           C
ATOM    379  NZ  LYS A  49      50.255   9.579   3.378  1.00128.94           N
ATOM    380  C   LYS A  49      50.385  14.404   7.324  1.00128.94           C
ATOM    381  O   LYS A  49      50.475  15.603   7.581  1.00128.94           O
ATOM    382  N   ALA A  50      50.976  13.434   8.067  1.00 46.63           N
ATOM    383  CA  ALA A  50      51.796  13.697   9.208  1.00 46.63           C
ATOM    384  CB  ALA A  50      51.231  13.116  10.516  1.00 46.63           C
ATOM    385  C   ALA A  50      53.118  13.043   8.956  1.00 46.63           C
ATOM    386  O   ALA A  50      53.184  11.971   8.355  1.00 46.63           O
ATOM    387  N   VAL A  51      54.212  13.694   9.406  1.00 63.00           N
ATOM    388  CA  VAL A  51      55.528  13.178   9.172  1.00 63.00           C
ATOM    389  CB  VAL A  51      56.154  13.805   7.972  1.00 63.00           C
ATOM    390  CG1 VAL A  51      55.232  13.519   6.777  1.00 63.00           C
ATOM    391  CG2 VAL A  51      56.365  15.302   8.257  1.00 63.00           C
ATOM    392  C   VAL A  51      56.369  13.545  10.351  1.00 63.00           C
ATOM    393  O   VAL A  51      56.066  14.483  11.084  1.00 63.00           O
ATOM    394  N   ASP A  52      57.473  12.802  10.523  1.00189.06           N
ATOM    395  CA  ASP A  52      58.360  12.865  11.644  1.00189.06           C
ATOM    396  CB  ASP A  52      58.360  11.441  12.228  1.00189.06           C
ATOM    397  CG  ASP A  52      59.232  11.256  13.439  1.00189.06           C
ATOM    398  OD1 ASP A  52      58.860  11.754  14.531  1.00189.06           O
ATOM    399  OD2 ASP A  52      60.277  10.571  13.285  1.00189.06           O
ATOM    400  C   ASP A  52      59.737  13.200  11.128  1.00189.06           C
ATOM    401  O   ASP A  52      59.951  13.307   9.922  1.00189.06           O
ATOM    402  N   ALA A  53      60.700  13.414  12.052  1.00 42.32           N
ATOM    403  CA  ALA A  53      62.084  13.699  11.757  1.00 42.32           C
ATOM    404  CB  ALA A  53      62.905  14.015  13.019  1.00 42.32           C
ATOM    405  C   ALA A  53      62.717  12.503  11.098  1.00 42.32           C
ATOM    406  O   ALA A  53      63.572  12.635  10.224  1.00 42.32           O
ATOM    407  N   ALA A  54      62.302  11.299  11.529  1.00 65.09           N
ATOM    408  CA  ALA A  54      62.791  10.021  11.091  1.00 65.09           C
ATOM    409  CB  ALA A  54      62.126   8.843  11.825  1.00 65.09           C
ATOM    410  C   ALA A  54      62.515   9.874   9.627  1.00 65.09           C
ATOM    411  O   ALA A  54      63.162   9.073   8.957  1.00 65.09           O
ATOM    412  N   GLY A  55      61.502  10.586   9.096  1.00 33.80           N
ATOM    413  CA  GLY A  55      61.204  10.474   7.696  1.00 33.80           C
ATOM    414  C   GLY A  55      60.003   9.596   7.546  1.00 33.80           C
ATOM    415  O   GLY A  55      59.637   9.207   6.437  1.00 33.80           O
ATOM    416  N   ASN A  56      59.362   9.256   8.679  1.00 81.36           N
ATOM    417  CA  ASN A  56      58.206   8.402   8.690  1.00 81.36           C
ATOM    418  CB  ASN A  56      57.857   7.906  10.102  1.00 81.36           C
ATOM    419  CG  ASN A  56      58.978   6.990  10.565  1.00 81.36           C
ATOM    420  OD1 ASN A  56      58.952   6.465  11.675  1.00 81.36           O
ATOM    421  ND2 ASN A  56      60.000   6.787   9.694  1.00 81.36           N
ATOM    422  C   ASN A  56      57.018   9.173   8.195  1.00 81.36           C
ATOM    423  O   ASN A  56      56.943  10.390   8.359  1.00 81.36           O
ATOM    424  N   VAL A  57      56.043   8.458   7.589  1.00119.28           N
ATOM    425  CA  VAL A  57      54.882   9.077   7.003  1.00119.28           C
ATOM    426  CB  VAL A  57      54.683   8.655   5.576  1.00119.28           C
ATOM    427  CG1 VAL A  57      56.026   8.804   4.868  1.00119.28           C
ATOM    428  CG2 VAL A  57      54.134   7.222   5.507  1.00119.28           C
ATOM    429  C   VAL A  57      53.663   8.583   7.730  1.00119.28           C
ATOM    430  O   VAL A  57      53.625   7.442   8.187  1.00119.28           O
ATOM    431  N   GLY A  58      52.612   9.426   7.844  1.00 31.96           N
ATOM    432  CA  GLY A  58      51.431   8.980   8.535  1.00 31.96           C
ATOM    433  C   GLY A  58      50.272   9.878   8.196  1.00 31.96           C
ATOM    434  O   GLY A  58      50.330  10.648   7.237  1.00 31.96           O
ATOM    435  N   PHE A  59      49.183   9.770   9.003  1.00 90.00           N
ATOM    436  CA  PHE A  59      47.945  10.493   8.821  1.00 90.00           C
ATOM    437  CB  PHE A  59      46.662   9.641   8.797  1.00 90.00           C
ATOM    438  CG  PHE A  59      46.394   8.792   7.608  1.00 90.00           C
ATOM    439  CD1 PHE A  59      46.881   7.510   7.508  1.00 90.00           C
ATOM    440  CD2 PHE A  59      45.593   9.282   6.602  1.00 90.00           C
ATOM    441  CE1 PHE A  59      46.588   6.737   6.409  1.00 90.00           C
ATOM    442  CE2 PHE A  59      45.296   8.517   5.503  1.00 90.00           C
ATOM    443  CZ  PHE A  59      45.786   7.237   5.410  1.00 90.00           C
ATOM    444  C   PHE A  59      47.608  11.259  10.064  1.00 90.00           C
ATOM    445  O   PHE A  59      48.122  10.983  11.148  1.00 90.00           O
ATOM    446  N   TRP A  60      46.702  12.252   9.922  1.00 79.97           N
ATOM    447  CA  TRP A  60      46.168  12.965  11.049  1.00 79.97           C
ATOM    448  CB  TRP A  60      47.066  14.114  11.557  1.00 79.97           C
ATOM    449  CG  TRP A  60      47.341  15.228  10.573  1.00 79.97           C
ATOM    450  CD2 TRP A  60      46.632  16.477  10.540  1.00 79.97           C
ATOM    451  CD1 TRP A  60      48.293  15.300   9.599  1.00 79.97           C
ATOM    452  NE1 TRP A  60      48.219  16.512   8.956  1.00 79.97           N
ATOM    453  CE2 TRP A  60      47.202  17.249   9.527  1.00 79.97           C
ATOM    454  CE3 TRP A  60      45.596  16.946  11.295  1.00 79.97           C
ATOM    455  CZ2 TRP A  60      46.741  18.506   9.254  1.00 79.97           C
ATOM    456  CZ3 TRP A  60      45.130  18.210  11.014  1.00 79.97           C
ATOM    457  CH2 TRP A  60      45.691  18.976  10.013  1.00 79.97           C
ATOM    458  C   TRP A  60      44.828  13.526  10.660  1.00 79.97           C
ATOM    459  O   TRP A  60      44.532  13.703   9.478  1.00 79.97           O
ATOM    460  N   THR A  61      43.949  13.762  11.659  1.00156.29           N
ATOM    461  CA  THR A  61      42.675  14.373  11.393  1.00156.29           C
ATOM    462  CB  THR A  61      41.485  13.447  11.421  1.00156.29           C
ATOM    463  OG1 THR A  61      41.226  13.034  12.753  1.00156.29           O
ATOM    464  CG2 THR A  61      41.742  12.210  10.555  1.00156.29           C
ATOM    465  C   THR A  61      42.418  15.249  12.566  1.00156.29           C
ATOM    466  O   THR A  61      42.856  14.937  13.673  1.00156.29           O
ATOM    467  N   MET A  62      41.724  16.383  12.373  1.00157.62           N
ATOM    468  CA  MET A  62      41.367  17.094  13.556  1.00157.62           C
ATOM    469  CB  MET A  62      41.180  18.616  13.394  1.00157.62           C
ATOM    470  CG  MET A  62      39.842  19.076  12.823  1.00157.62           C
ATOM    471  SD  MET A  62      39.709  20.887  12.730  1.00157.62           S
ATOM    472  CE  MET A  62      39.998  21.151  14.507  1.00157.62           C
ATOM    473  C   MET A  62      40.084  16.449  13.965  1.00157.62           C
ATOM    474  O   MET A  62      39.452  15.773  13.153  1.00157.62           O
ATOM    475  N   VAL A  63      39.704  16.562  15.249  1.00133.78           N
ATOM    476  CA  VAL A  63      38.452  16.005  15.658  1.00133.78           C
ATOM    477  CB  VAL A  63      38.568  15.117  16.869  1.00133.78           C
ATOM    478  CG1 VAL A  63      39.315  13.841  16.442  1.00133.78           C
ATOM    479  CG2 VAL A  63      39.313  15.874  17.987  1.00133.78           C
ATOM    480  C   VAL A  63      37.564  17.167  15.945  1.00133.78           C
ATOM    481  O   VAL A  63      37.632  17.788  17.004  1.00133.78           O
ATOM    482  N   TYR A  64      36.700  17.498  14.972  1.00238.55           N
ATOM    483  CA  TYR A  64      35.789  18.585  15.144  1.00238.55           C
ATOM    484  CB  TYR A  64      35.007  18.407  16.453  1.00238.55           C
ATOM    485  CG  TYR A  64      33.639  19.001  16.462  1.00238.55           C
ATOM    486  CD1 TYR A  64      33.317  20.263  16.015  1.00238.55           C
ATOM    487  CD2 TYR A  64      32.652  18.232  17.018  1.00238.55           C
ATOM    488  CE1 TYR A  64      32.015  20.712  16.107  1.00238.55           C
ATOM    489  CE2 TYR A  64      31.356  18.665  17.117  1.00238.55           C
ATOM    490  CZ  TYR A  64      31.036  19.918  16.655  1.00238.55           C
ATOM    491  OH  TYR A  64      29.710  20.391  16.753  1.00238.55           O
ATOM    492  C   TYR A  64      36.665  19.786  15.354  1.00238.55           C
ATOM    493  O   TYR A  64      37.485  20.137  14.515  1.00238.55           O
ATOM    494  N   ASN A  65      36.537  20.414  16.533  1.00143.11           N
ATOM    495  CA  ASN A  65      37.329  21.567  16.859  1.00143.11           C
ATOM    496  CB  ASN A  65      36.462  22.838  16.946  1.00143.11           C
ATOM    497  CG  ASN A  65      35.386  22.591  18.006  1.00143.11           C
ATOM    498  OD1 ASN A  65      34.737  21.547  18.038  1.00143.11           O
ATOM    499  ND2 ASN A  65      35.178  23.583  18.908  1.00143.11           N
ATOM    500  C   ASN A  65      37.944  21.335  18.214  1.00143.11           C
ATOM    501  O   ASN A  65      38.504  22.251  18.816  1.00143.11           O
ATOM    502  N   GLN A  66      37.789  20.106  18.746  1.00140.41           N
ATOM    503  CA  GLN A  66      38.249  19.704  20.053  1.00140.41           C
ATOM    504  CB  GLN A  66      37.374  18.595  20.644  1.00140.41           C
ATOM    505  CG  GLN A  66      35.988  19.143  20.978  1.00140.41           C
ATOM    506  CD  GLN A  66      36.090  19.829  22.320  1.00140.41           C
ATOM    507  OE1 GLN A  66      36.325  19.186  23.343  1.00140.41           O
ATOM    508  NE2 GLN A  66      35.937  21.181  22.316  1.00140.41           N
ATOM    509  C   GLN A  66      39.689  19.304  20.214  1.00140.41           C
ATOM    510  O   GLN A  66      40.298  19.640  21.229  1.00140.41           O
ATOM    511  N   GLY A  67      40.268  18.552  19.253  1.00 40.56           N
ATOM    512  CA  GLY A  67      41.604  18.039  19.437  1.00 40.56           C
ATOM    513  C   GLY A  67      41.988  17.297  18.186  1.00 40.56           C
ATOM    514  O   GLY A  67      41.400  17.535  17.133  1.00 40.56           O
ATOM    515  N   PHE A  68      42.984  16.374  18.263  1.00245.67           N
ATOM    516  CA  PHE A  68      43.458  15.719  17.063  1.00245.67           C
ATOM    517  CB  PHE A  68      44.939  15.829  16.721  1.00245.67           C
ATOM    518  CG  PHE A  68      45.673  17.056  17.053  1.00245.67           C
ATOM    519  CD1 PHE A  68      45.506  17.697  18.258  1.00245.67           C
ATOM    520  CD2 PHE A  68      46.648  17.458  16.181  1.00245.67           C
ATOM    521  CE1 PHE A  68      46.249  18.812  18.557  1.00245.67           C
ATOM    522  CE2 PHE A  68      47.394  18.563  16.478  1.00245.67           C
ATOM    523  CZ  PHE A  68      47.193  19.244  17.658  1.00245.67           C
ATOM    524  C   PHE A  68      43.762  14.285  17.385  1.00245.67           C
ATOM    525  O   PHE A  68      43.949  13.894  18.538  1.00245.67           O
ATOM    526  N   GLU A  69      43.929  13.497  16.299  1.00118.31           N
ATOM    527  CA  GLU A  69      44.487  12.182  16.395  1.00118.31           C
ATOM    528  CB  GLU A  69      43.483  11.017  16.296  1.00118.31           C
ATOM    529  CG  GLU A  69      44.163   9.671  16.574  1.00118.31           C
ATOM    530  CD  GLU A  69      43.126   8.592  16.858  1.00118.31           C
ATOM    531  OE1 GLU A  69      42.315   8.299  15.942  1.00118.31           O
ATOM    532  OE2 GLU A  69      43.142   8.035  17.989  1.00118.31           O
ATOM    533  C   GLU A  69      45.481  12.057  15.279  1.00118.31           C
ATOM    534  O   GLU A  69      45.213  12.428  14.133  1.00118.31           O
ATOM    535  N   ILE A  70      46.678  11.531  15.604  1.00134.29           N
ATOM    536  CA  ILE A  70      47.698  11.434  14.606  1.00134.29           C
ATOM    537  CB  ILE A  70      48.794  12.422  14.937  1.00134.29           C
ATOM    538  CG1 ILE A  70      49.285  13.175  13.699  1.00134.29           C
ATOM    539  CG2 ILE A  70      49.940  11.689  15.650  1.00134.29           C
ATOM    540  CD1 ILE A  70      50.037  14.453  14.076  1.00134.29           C
ATOM    541  C   ILE A  70      48.181  10.006  14.650  1.00134.29           C
ATOM    542  O   ILE A  70      48.398   9.436  15.721  1.00134.29           O
ATOM    543  N   VAL A  71      48.291   9.347  13.480  1.00 58.19           N
ATOM    544  CA  VAL A  71      48.812   8.011  13.493  1.00 58.19           C
ATOM    545  CB  VAL A  71      47.919   7.006  12.834  1.00 58.19           C
ATOM    546  CG1 VAL A  71      48.650   5.653  12.812  1.00 58.19           C
ATOM    547  CG2 VAL A  71      46.579   6.975  13.591  1.00 58.19           C
ATOM    548  C   VAL A  71      50.093   8.069  12.730  1.00 58.19           C
ATOM    549  O   VAL A  71      50.101   8.379  11.539  1.00 58.19           O
ATOM    550  N   LEU A  72      51.221   7.806  13.420  1.00193.31           N
ATOM    551  CA  LEU A  72      52.496   7.818  12.762  1.00193.31           C
ATOM    552  CB  LEU A  72      53.424   9.018  13.032  1.00193.31           C
ATOM    553  CG  LEU A  72      53.018  10.416  12.557  1.00193.31           C
ATOM    554  CD1 LEU A  72      51.989  11.049  13.494  1.00193.31           C
ATOM    555  CD2 LEU A  72      54.267  11.292  12.375  1.00193.31           C
ATOM    556  C   LEU A  72      53.333   6.743  13.364  1.00193.31           C
ATOM    557  O   LEU A  72      53.336   6.565  14.579  1.00193.31           O
ATOM    558  N   ALA A  73      54.090   6.025  12.519  1.00234.12           N
ATOM    559  CA  ALA A  73      55.060   5.063  12.958  1.00234.12           C
ATOM    560  CB  ALA A  73      56.331   5.715  13.530  1.00234.12           C
ATOM    561  C   ALA A  73      54.523   4.109  13.991  1.00234.12           C
ATOM    562  O   ALA A  73      55.165   3.883  15.016  1.00234.12           O
ATOM    563  N   GLY A  74      53.333   3.524  13.762  1.00 60.52           N
ATOM    564  CA  GLY A  74      52.832   2.499  14.637  1.00 60.52           C
ATOM    565  C   GLY A  74      52.379   3.056  15.955  1.00 60.52           C
ATOM    566  O   GLY A  74      52.185   2.295  16.902  1.00 60.52           O
ATOM    567  N   ARG A  75      52.202   4.388  16.066  1.00136.08           N
ATOM    568  CA  ARG A  75      51.745   4.945  17.311  1.00136.08           C
ATOM    569  CB  ARG A  75      52.846   5.662  18.115  1.00136.08           C
ATOM    570  CG  ARG A  75      52.376   6.184  19.475  1.00136.08           C
ATOM    571  CD  ARG A  75      53.523   6.467  20.449  1.00136.08           C
ATOM    572  NE  ARG A  75      54.128   5.150  20.800  1.00136.08           N
ATOM    573  CZ  ARG A  75      55.205   5.077  21.639  1.00136.08           C
ATOM    574  NH1 ARG A  75      55.742   6.213  22.169  1.00136.08           N
ATOM    575  NH2 ARG A  75      55.745   3.861  21.944  1.00136.08           N
ATOM    576  C   ARG A  75      50.647   5.923  17.022  1.00136.08           C
ATOM    577  O   ARG A  75      50.585   6.505  15.940  1.00136.08           O
ATOM    578  N   LYS A  76      49.726   6.104  17.992  1.00 53.48           N
ATOM    579  CA  LYS A  76      48.629   7.006  17.800  1.00 53.48           C
ATOM    580  CB  LYS A  76      47.264   6.309  17.916  1.00 53.48           C
ATOM    581  CG  LYS A  76      47.087   5.206  16.870  1.00 53.48           C
ATOM    582  CD  LYS A  76      45.902   4.274  17.129  1.00 53.48           C
ATOM    583  CE  LYS A  76      45.775   3.171  16.076  1.00 53.48           C
ATOM    584  NZ  LYS A  76      44.606   2.313  16.369  1.00 53.48           N
ATOM    585  C   LYS A  76      48.711   8.050  18.872  1.00 53.48           C
ATOM    586  O   LYS A  76      48.919   7.728  20.041  1.00 53.48           O
ATOM    587  N   TYR A  77      48.544   9.336  18.489  1.00 60.23           N
ATOM    588  CA  TYR A  77      48.613  10.430  19.419  1.00 60.23           C
ATOM    589  CB  TYR A  77      49.631  11.524  19.040  1.00 60.23           C
ATOM    590  CG  TYR A  77      50.995  11.051  19.411  1.00 60.23           C
ATOM    591  CD1 TYR A  77      51.487  11.323  20.666  1.00 60.23           C
ATOM    592  CD2 TYR A  77      51.777  10.343  18.527  1.00 60.23           C
ATOM    593  CE1 TYR A  77      52.742  10.904  21.038  1.00 60.23           C
ATOM    594  CE2 TYR A  77      53.034   9.919  18.895  1.00 60.23           C
ATOM    595  CZ  TYR A  77      53.517  10.199  20.151  1.00 60.23           C
ATOM    596  OH  TYR A  77      54.806   9.767  20.532  1.00 60.23           O
ATOM    597  C   TYR A  77      47.277  11.101  19.480  1.00 60.23           C
ATOM    598  O   TYR A  77      46.650  11.362  18.454  1.00 60.23           O
ATOM    599  N   PHE A  78      46.798  11.374  20.713  1.00120.92           N
ATOM    600  CA  PHE A  78      45.540  12.040  20.898  1.00120.92           C
ATOM    601  CB  PHE A  78      44.383  11.057  21.159  1.00120.92           C
ATOM    602  CG  PHE A  78      43.255  11.807  21.774  1.00120.92           C
ATOM    603  CD1 PHE A  78      42.467  12.657  21.035  1.00120.92           C
ATOM    604  CD2 PHE A  78      43.014  11.671  23.121  1.00120.92           C
ATOM    605  CE1 PHE A  78      41.437  13.345  21.633  1.00120.92           C
ATOM    606  CE2 PHE A  78      41.986  12.353  23.724  1.00120.92           C
ATOM    607  CZ  PHE A  78      41.195  13.192  22.977  1.00120.92           C
ATOM    608  C   PHE A  78      45.616  13.008  22.044  1.00120.92           C
ATOM    609  O   PHE A  78      46.201  12.715  23.085  1.00120.92           O
ATOM    610  N   ALA A  79      45.008  14.204  21.868  1.00 60.75           N
ATOM    611  CA  ALA A  79      44.996  15.210  22.896  1.00 60.75           C
ATOM    612  CB  ALA A  79      46.317  15.994  22.982  1.00 60.75           C
ATOM    613  C   ALA A  79      43.942  16.222  22.551  1.00 60.75           C
ATOM    614  O   ALA A  79      43.596  16.400  21.384  1.00 60.75           O
ATOM    615  N   PHE A  80      43.409  16.921  23.578  1.00141.09           N
ATOM    616  CA  PHE A  80      42.441  17.959  23.357  1.00141.09           C
ATOM    617  CB  PHE A  80      41.404  18.146  24.486  1.00141.09           C
ATOM    618  CG  PHE A  80      40.555  16.932  24.672  1.00141.09           C
ATOM    619  CD1 PHE A  80      39.469  16.697  23.860  1.00141.09           C
ATOM    620  CD2 PHE A  80      40.849  16.027  25.665  1.00141.09           C
ATOM    621  CE1 PHE A  80      38.686  15.580  24.038  1.00141.09           C
ATOM    622  CE2 PHE A  80      40.070  14.909  25.849  1.00141.09           C
ATOM    623  CZ  PHE A  80      38.987  14.683  25.034  1.00141.09           C
ATOM    624  C   PHE A  80      43.211  19.247  23.358  1.00141.09           C
ATOM    625  O   PHE A  80      44.251  19.352  24.006  1.00141.09           O
ATOM    626  N   SER A  81      42.722  20.268  22.624  1.00 80.36           N
ATOM    627  CA  SER A  81      43.406  21.535  22.608  1.00 80.36           C
ATOM    628  CB  SER A  81      42.804  22.550  21.619  1.00 80.36           C
ATOM    629  OG  SER A  81      43.533  23.767  21.665  1.00 80.36           O
ATOM    630  C   SER A  81      43.287  22.106  23.994  1.00 80.36           C
ATOM    631  O   SER A  81      42.324  21.825  24.707  1.00 80.36           O
ATOM    632  N   LYS A  82      44.264  22.939  24.412  1.00124.08           N
ATOM    633  CA  LYS A  82      44.298  23.408  25.774  1.00124.08           C
ATOM    634  CB  LYS A  82      45.639  23.989  26.251  1.00124.08           C
ATOM    635  CG  LYS A  82      45.790  25.459  25.859  1.00124.08           C
ATOM    636  CD  LYS A  82      46.763  26.243  26.738  1.00124.08           C
ATOM    637  CE  LYS A  82      48.234  26.036  26.399  1.00124.08           C
ATOM    638  NZ  LYS A  82      49.063  26.866  27.301  1.00124.08           N
ATOM    639  C   LYS A  82      43.320  24.512  26.032  1.00124.08           C
ATOM    640  O   LYS A  82      43.009  25.327  25.163  1.00124.08           O
ATOM    641  N   TYR A  83      42.789  24.527  27.274  1.00151.24           N
ATOM    642  CA  TYR A  83      41.942  25.581  27.750  1.00151.24           C
ATOM    643  CB  TYR A  83      40.441  25.338  27.494  1.00151.24           C
ATOM    644  CG  TYR A  83      39.994  24.103  28.200  1.00151.24           C
ATOM    645  CD1 TYR A  83      40.079  22.875  27.585  1.00151.24           C
ATOM    646  CD2 TYR A  83      39.489  24.175  29.477  1.00151.24           C
ATOM    647  CE1 TYR A  83      39.664  21.736  28.235  1.00151.24           C
ATOM    648  CE2 TYR A  83      39.072  23.041  30.132  1.00151.24           C
ATOM    649  CZ  TYR A  83      39.159  21.818  29.510  1.00151.24           C
ATOM    650  OH  TYR A  83      38.730  20.654  30.182  1.00151.24           O
ATOM    651  C   TYR A  83      42.191  25.702  29.225  1.00151.24           C
ATOM    652  O   TYR A  83      42.618  24.740  29.862  1.00151.24           O
ATOM    653  N   VAL A  84      41.964  26.896  29.813  1.00 99.04           N
ATOM    654  CA  VAL A  84      42.193  27.030  31.227  1.00 99.04           C
ATOM    655  CB  VAL A  84      43.375  27.891  31.560  1.00 99.04           C
ATOM    656  CG1 VAL A  84      44.642  27.217  31.009  1.00 99.04           C
ATOM    657  CG2 VAL A  84      43.123  29.301  30.999  1.00 99.04           C
ATOM    658  C   VAL A  84      40.998  27.680  31.848  1.00 99.04           C
ATOM    659  O   VAL A  84      40.433  28.623  31.298  1.00 99.04           O
ATOM    660  N   LYS A  85      40.578  27.181  33.028  1.00 57.07           N
ATOM    661  CA  LYS A  85      39.456  27.786  33.685  1.00 57.07           C
ATOM    662  CB  LYS A  85      38.402  26.800  34.224  1.00 57.07           C
ATOM    663  CG  LYS A  85      37.450  26.199  33.189  1.00 57.07           C
ATOM    664  CD  LYS A  85      36.515  25.154  33.805  1.00 57.07           C
ATOM    665  CE  LYS A  85      35.333  24.762  32.917  1.00 57.07           C
ATOM    666  NZ  LYS A  85      34.416  23.872  33.665  1.00 57.07           N
ATOM    667  C   LYS A  85      39.951  28.516  34.890  1.00 57.07           C
ATOM    668  O   LYS A  85      40.402  27.912  35.862  1.00 57.07           O
ATOM    669  N   HIS A  86      39.881  29.857  34.837  1.00 80.22           N
ATOM    670  CA  HIS A  86      40.209  30.686  35.956  1.00 80.22           C
ATOM    671  ND1 HIS A  86      42.075  33.161  37.108  1.00 80.22           N
ATOM    672  CG  HIS A  86      40.744  33.016  36.760  0.00 80.22           C
ATOM    673  CB  HIS A  86      40.269  32.182  35.608  0.00 80.22           C
ATOM    674  NE2 HIS A  86      40.898  34.359  38.568  1.00 80.22           N
ATOM    675  CD2 HIS A  86      40.046  33.752  37.660  1.00 80.22           C
ATOM    676  CE1 HIS A  86      42.105  33.971  38.192  1.00 80.22           C
ATOM    677  C   HIS A  86      39.102  30.487  36.940  1.00 80.22           C
ATOM    678  O   HIS A  86      39.284  30.618  38.146  1.00 80.22           O
ATOM    679  N   GLY A  87      37.915  30.149  36.407  1.00 66.37           N
ATOM    680  CA  GLY A  87      36.689  29.956  37.121  1.00 66.37           C
ATOM    681  C   GLY A  87      35.711  30.849  36.438  1.00 66.37           C
ATOM    682  O   GLY A  87      34.708  30.394  35.892  1.00 66.37           O
ATOM    683  N   SER A  88      35.973  32.161  36.445  1.00198.43           N
ATOM    684  CA  SER A  88      35.107  33.029  35.714  1.00198.43           C
ATOM    685  CB  SER A  88      35.194  34.487  36.192  1.00198.43           C
ATOM    686  OG  SER A  88      36.505  34.990  35.985  0.00198.43           O
ATOM    687  C   SER A  88      35.499  32.997  34.276  1.00198.43           C
ATOM    688  O   SER A  88      34.657  33.034  33.380  1.00198.43           O
ATOM    689  N   LYS A  89      36.813  32.886  34.021  1.00 70.41           N
ATOM    690  CA  LYS A  89      37.259  33.074  32.674  1.00 70.41           C
ATOM    691  CB  LYS A  89      38.427  34.068  32.592  1.00 70.41           C
ATOM    692  CG  LYS A  89      38.816  34.459  31.167  1.00 70.41           C
ATOM    693  CD  LYS A  89      39.768  35.653  31.113  0.00 70.41           C
ATOM    694  CE  LYS A  89      40.168  36.056  29.693  0.00 70.41           C
ATOM    695  NZ  LYS A  89      41.090  37.212  29.739  0.00 70.41           N
ATOM    696  C   LYS A  89      37.727  31.788  32.079  1.00 70.41           C
ATOM    697  O   LYS A  89      38.360  30.964  32.737  1.00 70.41           O
ATOM    698  N   VAL A  90      37.405  31.590  30.787  1.00 39.52           N
ATOM    699  CA  VAL A  90      37.849  30.423  30.086  1.00 39.52           C
ATOM    700  CB  VAL A  90      36.719  29.620  29.509  1.00 39.52           C
ATOM    701  CG1 VAL A  90      37.309  28.453  28.700  1.00 39.52           C
ATOM    702  CG2 VAL A  90      35.790  29.186  30.655  1.00 39.52           C
ATOM    703  C   VAL A  90      38.682  30.898  28.939  1.00 39.52           C
ATOM    704  O   VAL A  90      38.253  31.745  28.157  1.00 39.52           O
ATOM    705  N   THR A  91      39.916  30.371  28.816  1.00 36.14           N
ATOM    706  CA  THR A  91      40.737  30.780  27.713  1.00 36.14           C
ATOM    707  CB  THR A  91      41.946  31.571  28.120  1.00 36.14           C
ATOM    708  OG1 THR A  91      41.549  32.732  28.835  1.00 36.14           O
ATOM    709  CG2 THR A  91      42.714  31.978  26.851  1.00 36.14           C
ATOM    710  C   THR A  91      41.204  29.542  27.018  1.00 36.14           C
ATOM    711  O   THR A  91      41.563  28.550  27.652  1.00 36.14           O
ATOM    712  N   SER A  92      41.212  29.564  25.674  1.00 40.58           N
ATOM    713  CA  SER A  92      41.624  28.389  24.966  1.00 40.58           C
ATOM    714  CB  SER A  92      40.579  27.881  23.956  1.00 40.58           C
ATOM    715  OG  SER A  92      39.402  27.468  24.634  1.00 40.58           O
ATOM    716  C   SER A  92      42.857  28.715  24.196  1.00 40.58           C
ATOM    717  O   SER A  92      43.062  29.856  23.783  1.00 40.58           O
ATOM    718  N   MET A  93      43.751  27.717  24.036  1.00106.58           N
ATOM    719  CA  MET A  93      44.881  27.955  23.196  1.00106.58           C
ATOM    720  CB  MET A  93      46.215  28.212  23.913  1.00106.58           C
ATOM    721  CG  MET A  93      46.194  29.554  24.648  1.00106.58           C
ATOM    722  SD  MET A  93      47.816  30.339  24.878  1.00106.58           S
ATOM    723  CE  MET A  93      47.893  30.969  23.174  1.00106.58           C
ATOM    724  C   MET A  93      45.014  26.812  22.250  1.00106.58           C
ATOM    725  O   MET A  93      45.243  25.663  22.625  1.00106.58           O
ATOM    726  N   CYS A  94      44.832  27.144  20.968  1.00 73.64           N
ATOM    727  CA  CYS A  94      44.867  26.237  19.866  1.00 73.64           C
ATOM    728  CB  CYS A  94      44.258  26.867  18.620  1.00 73.64           C
ATOM    729  SG  CYS A  94      42.516  27.276  18.907  1.00 73.64           S
ATOM    730  C   CYS A  94      46.272  25.811  19.571  1.00 73.64           C
ATOM    731  O   CYS A  94      46.495  24.835  18.856  1.00 73.64           O
ATOM    732  N   ASP A  95      47.249  26.614  20.026  1.00 77.86           N
ATOM    733  CA  ASP A  95      48.649  26.343  19.856  1.00 77.86           C
ATOM    734  CB  ASP A  95      49.554  27.561  20.123  1.00 77.86           C
ATOM    735  CG  ASP A  95      49.434  27.975  21.581  1.00 77.86           C
ATOM    736  OD1 ASP A  95      48.297  27.936  22.119  1.00 77.86           O
ATOM    737  OD2 ASP A  95      50.485  28.331  22.178  1.00 77.86           O
ATOM    738  C   ASP A  95      49.110  25.222  20.749  1.00 77.86           C
ATOM    739  O   ASP A  95      50.163  24.641  20.494  1.00 77.86           O
ATOM    740  N   GLN A  96      48.387  24.928  21.850  1.00 65.69           N
ATOM    741  CA  GLN A  96      48.869  23.927  22.770  1.00 65.69           C
ATOM    742  CB  GLN A  96      49.351  24.533  24.096  1.00 65.69           C
ATOM    743  CG  GLN A  96      50.538  25.478  23.895  1.00 65.69           C
ATOM    744  CD  GLN A  96      50.947  26.024  25.251  1.00 65.69           C
ATOM    745  OE1 GLN A  96      51.107  25.276  26.211  1.00 65.69           O
ATOM    746  NE2 GLN A  96      51.098  27.374  25.342  1.00 65.69           N
ATOM    747  C   GLN A  96      47.806  22.907  23.067  1.00 65.69           C
ATOM    748  O   GLN A  96      46.664  23.031  22.629  1.00 65.69           O
ATOM    749  N   THR A  97      48.180  21.838  23.814  1.00 53.90           N
ATOM    750  CA  THR A  97      47.242  20.787  24.105  1.00 53.90           C
ATOM    751  CB  THR A  97      47.581  19.481  23.443  1.00 53.90           C
ATOM    752  OG1 THR A  97      48.808  18.977  23.951  1.00 53.90           O
ATOM    753  CG2 THR A  97      47.685  19.710  21.925  1.00 53.90           C
ATOM    754  C   THR A  97      47.192  20.519  25.577  1.00 53.90           C
ATOM    755  O   THR A  97      48.051  20.950  26.343  1.00 53.90           O
ATOM    756  N   GLN A  98      46.128  19.815  26.011  1.00 83.21           N
ATOM    757  CA  GLN A  98      46.009  19.385  27.371  1.00 83.21           C
ATOM    758  CB  GLN A  98      44.573  19.004  27.773  1.00 83.21           C
ATOM    759  CG  GLN A  98      43.574  20.157  27.635  1.00 83.21           C
ATOM    760  CD  GLN A  98      44.023  21.292  28.545  1.00 83.21           C
ATOM    761  OE1 GLN A  98      45.144  21.786  28.433  1.00 83.21           O
ATOM    762  NE2 GLN A  98      43.126  21.719  29.473  1.00 83.21           N
ATOM    763  C   GLN A  98      46.847  18.150  27.417  1.00 83.21           C
ATOM    764  O   GLN A  98      47.437  17.773  26.407  1.00 83.21           O
ATOM    765  N   LEU A  99      46.980  17.500  28.587  1.00153.86           N
ATOM    766  CA  LEU A  99      47.788  16.314  28.568  1.00153.86           C
ATOM    767  CB  LEU A  99      48.113  15.747  29.954  1.00153.86           C
ATOM    768  CG  LEU A  99      49.029  16.695  30.743  1.00153.86           C
ATOM    769  CD1 LEU A  99      50.399  16.846  30.062  1.00153.86           C
ATOM    770  CD2 LEU A  99      48.341  18.044  31.006  1.00153.86           C
ATOM    771  C   LEU A  99      47.059  15.285  27.764  1.00153.86           C
ATOM    772  O   LEU A  99      45.854  15.100  27.925  1.00153.86           O
ATOM    773  N   GLY A 100      47.790  14.585  26.870  1.00 44.75           N
ATOM    774  CA  GLY A 100      47.166  13.640  25.991  1.00 44.75           C
ATOM    775  C   GLY A 100      47.764  12.275  26.157  1.00 44.75           C
ATOM    776  O   GLY A 100      48.661  12.057  26.972  1.00 44.75           O
ATOM    777  N   TRP A 101      47.251  11.315  25.351  1.00 88.89           N
ATOM    778  CA  TRP A 101      47.672   9.946  25.442  1.00 88.89           C
ATOM    779  CB  TRP A 101      46.498   8.984  25.689  1.00 88.89           C
ATOM    780  CG  TRP A 101      45.800   9.165  27.016  1.00 88.89           C
ATOM    781  CD2 TRP A 101      44.779  10.145  27.259  1.00 88.89           C
ATOM    782  CD1 TRP A 101      45.970   8.486  28.187  1.00 88.89           C
ATOM    783  NE1 TRP A 101      45.111   8.975  29.142  1.00 88.89           N
ATOM    784  CE2 TRP A 101      44.374   9.998  28.585  1.00 88.89           C
ATOM    785  CE3 TRP A 101      44.225  11.089  26.443  1.00 88.89           C
ATOM    786  CZ2 TRP A 101      43.402  10.796  29.117  1.00 88.89           C
ATOM    787  CZ3 TRP A 101      43.247  11.893  26.983  1.00 88.89           C
ATOM    788  CH2 TRP A 101      42.843  11.748  28.294  1.00 88.89           C
ATOM    789  C   TRP A 101      48.288   9.514  24.141  1.00 88.89           C
ATOM    790  O   TRP A 101      47.773   9.797  23.060  1.00 88.89           O
ATOM    791  N   ALA A 102      49.432   8.805  24.227  1.00 42.46           N
ATOM    792  CA  ALA A 102      50.080   8.263  23.066  1.00 42.46           C
ATOM    793  CB  ALA A 102      51.445   8.901  22.769  1.00 42.46           C
ATOM    794  C   ALA A 102      50.336   6.820  23.374  1.00 42.46           C
ATOM    795  O   ALA A 102      50.732   6.481  24.487  1.00 42.46           O
ATOM    796  N   HIS A 103      50.087   5.920  22.399  1.00 60.94           N
ATOM    797  CA  HIS A 103      50.341   4.521  22.616  1.00 60.94           C
ATOM    798  ND1 HIS A 103      46.886   4.800  23.193  1.00 60.94           N
ATOM    799  CG  HIS A 103      47.862   3.944  22.734  1.00 60.94           C
ATOM    800  CB  HIS A 103      49.214   3.790  23.369  1.00 60.94           C
ATOM    801  NE2 HIS A 103      46.042   3.771  21.412  1.00 60.94           N
ATOM    802  CD2 HIS A 103      47.330   3.325  21.645  1.00 60.94           C
ATOM    803  CE1 HIS A 103      45.819   4.656  22.367  1.00 60.94           C
ATOM    804  C   HIS A 103      50.489   3.870  21.277  1.00 60.94           C
ATOM    805  O   HIS A 103      50.051   4.410  20.263  1.00 60.94           O
ATOM    806  N   SER A 104      51.108   2.673  21.241  1.00 34.59           N
ATOM    807  CA  SER A 104      51.306   1.995  19.992  1.00 34.59           C
ATOM    808  CB  SER A 104      52.170   0.728  20.108  1.00 34.59           C
ATOM    809  OG  SER A 104      51.511  -0.241  20.909  1.00 34.59           O
ATOM    810  C   SER A 104      49.959   1.591  19.486  1.00 34.59           C
ATOM    811  O   SER A 104      48.977   1.590  20.223  1.00 34.59           O
ATOM    812  N   THR A 105      49.892   1.207  18.200  1.00 56.08           N
ATOM    813  CA  THR A 105      48.659   0.872  17.546  1.00 56.08           C
ATOM    814  CB  THR A 105      48.862   0.454  16.120  1.00 56.08           C
ATOM    815  OG1 THR A 105      49.656  -0.722  16.065  1.00 56.08           O
ATOM    816  CG2 THR A 105      49.556   1.600  15.365  1.00 56.08           C
ATOM    817  C   THR A 105      47.996  -0.280  18.254  1.00 56.08           C
ATOM    818  O   THR A 105      46.772  -0.396  18.242  1.00 56.08           O
ATOM    819  N   ASP A 106      48.789  -1.204  18.826  1.00104.96           N
ATOM    820  CA  ASP A 106      48.295  -2.367  19.521  1.00104.96           C
ATOM    821  CB  ASP A 106      49.409  -3.384  19.821  1.00104.96           C
ATOM    822  CG  ASP A 106      48.743  -4.710  20.151  1.00104.96           C
ATOM    823  OD1 ASP A 106      47.805  -5.095  19.403  1.00104.96           O
ATOM    824  OD2 ASP A 106      49.173  -5.363  21.138  1.00104.96           O
ATOM    825  C   ASP A 106      47.666  -1.993  20.833  1.00104.96           C
ATOM    826  O   ASP A 106      46.797  -2.709  21.332  1.00104.96           O
ATOM    827  N   ASN A 107      48.080  -0.846  21.411  1.00116.97           N
ATOM    828  CA  ASN A 107      47.632  -0.369  22.693  1.00116.97           C
ATOM    829  CB  ASN A 107      46.126  -0.580  22.913  1.00116.97           C
ATOM    830  CG  ASN A 107      45.689   0.427  23.954  1.00116.97           C
ATOM    831  OD1 ASN A 107      45.117   0.078  24.985  1.00116.97           O
ATOM    832  ND2 ASN A 107      45.972   1.724  23.660  1.00116.97           N
ATOM    833  C   ASN A 107      48.387  -1.021  23.825  1.00116.97           C
ATOM    834  O   ASN A 107      47.910  -1.046  24.959  1.00116.97           O
ATOM    835  N   SER A 108      49.585  -1.580  23.545  1.00 59.98           N
ATOM    836  CA  SER A 108      50.419  -2.168  24.566  1.00 59.98           C
ATOM    837  CB  SER A 108      51.523  -3.072  23.983  1.00 59.98           C
ATOM    838  OG  SER A 108      52.407  -2.316  23.169  1.00 59.98           O
ATOM    839  C   SER A 108      51.088  -1.126  25.432  1.00 59.98           C
ATOM    840  O   SER A 108      50.814  -1.033  26.628  1.00 59.98           O
ATOM    841  N   ASN A 109      51.974  -0.291  24.841  1.00 49.64           N
ATOM    842  CA  ASN A 109      52.727   0.668  25.609  1.00 49.64           C
ATOM    843  CB  ASN A 109      54.190   0.809  25.155  1.00 49.64           C
ATOM    844  CG  ASN A 109      54.917  -0.480  25.503  1.00 49.64           C
ATOM    845  OD1 ASN A 109      54.734  -1.040  26.584  1.00 49.64           O
ATOM    846  ND2 ASN A 109      55.763  -0.972  24.559  1.00 49.64           N
ATOM    847  C   ASN A 109      52.087   2.017  25.465  1.00 49.64           C
ATOM    848  O   ASN A 109      51.714   2.425  24.365  1.00 49.64           O
ATOM    849  N   TRP A 110      51.966   2.745  26.599  1.00 91.74           N
ATOM    850  CA  TRP A 110      51.315   4.028  26.678  1.00 91.74           C
ATOM    851  CB  TRP A 110      50.050   3.993  27.549  1.00 91.74           C
ATOM    852  CG  TRP A 110      48.878   3.242  26.970  1.00 91.74           C
ATOM    853  CD2 TRP A 110      47.561   3.799  26.847  1.00 91.74           C
ATOM    854  CD1 TRP A 110      48.792   1.947  26.547  1.00 91.74           C
ATOM    855  NE1 TRP A 110      47.504   1.667  26.158  1.00 91.74           N
ATOM    856  CE2 TRP A 110      46.734   2.797  26.346  1.00 91.74           C
ATOM    857  CE3 TRP A 110      47.076   5.040  27.148  1.00 91.74           C
ATOM    858  CZ2 TRP A 110      45.402   3.023  26.138  1.00 91.74           C
ATOM    859  CZ3 TRP A 110      45.738   5.269  26.916  1.00 91.74           C
ATOM    860  CH2 TRP A 110      44.916   4.279  26.422  1.00 91.74           C
ATOM    861  C   TRP A 110      52.214   5.026  27.353  1.00 91.74           C
ATOM    862  O   TRP A 110      53.140   4.664  28.078  1.00 91.74           O
ATOM    863  N   GLN A 111      51.949   6.330  27.100  1.00 92.26           N
ATOM    864  CA  GLN A 111      52.651   7.428  27.716  1.00 92.26           C
ATOM    865  CB  GLN A 111      53.954   7.837  27.006  1.00 92.26           C
ATOM    866  CG  GLN A 111      55.083   6.812  27.109  1.00 92.26           C
ATOM    867  CD  GLN A 111      56.286   7.382  26.367  1.00 92.26           C
ATOM    868  OE1 GLN A 111      56.156   8.290  25.547  1.00 92.26           O
ATOM    869  NE2 GLN A 111      57.496   6.841  26.668  1.00 92.26           N
ATOM    870  C   GLN A 111      51.753   8.634  27.645  1.00 92.26           C
ATOM    871  O   GLN A 111      50.731   8.622  26.961  1.00 92.26           O
ATOM    872  N   CYS A 112      52.119   9.712  28.372  1.00 47.21           N
ATOM    873  CA  CYS A 112      51.358  10.936  28.377  1.00 47.21           C
ATOM    874  CB  CYS A 112      51.044  11.423  29.799  1.00 47.21           C
ATOM    875  SG  CYS A 112      50.075  10.179  30.690  1.00 47.21           S
ATOM    876  C   CYS A 112      52.210  11.986  27.725  1.00 47.21           C
ATOM    877  O   CYS A 112      53.434  11.932  27.835  1.00 47.21           O
ATOM    878  N   TYR A 113      51.595  12.951  26.996  1.00 79.27           N
ATOM    879  CA  TYR A 113      52.394  13.974  26.370  1.00 79.27           C
ATOM    880  CB  TYR A 113      52.802  13.675  24.909  1.00 79.27           C
ATOM    881  CG  TYR A 113      51.645  13.823  23.970  1.00 79.27           C
ATOM    882  CD1 TYR A 113      50.720  12.818  23.806  1.00 79.27           C
ATOM    883  CD2 TYR A 113      51.496  14.976  23.227  1.00 79.27           C
ATOM    884  CE1 TYR A 113      49.669  12.971  22.928  1.00 79.27           C
ATOM    885  CE2 TYR A 113      50.448  15.136  22.346  1.00 79.27           C
ATOM    886  CZ  TYR A 113      49.527  14.129  22.198  1.00 79.27           C
ATOM    887  OH  TYR A 113      48.447  14.274  21.301  1.00 79.27           O
ATOM    888  C   TYR A 113      51.653  15.282  26.353  1.00 79.27           C
ATOM    889  O   TYR A 113      50.450  15.345  26.601  1.00 79.27           O
ATOM    890  N   TYR A 114      52.395  16.377  26.074  1.00105.73           N
ATOM    891  CA  TYR A 114      51.864  17.712  25.987  1.00105.73           C
ATOM    892  CB  TYR A 114      52.438  18.597  27.110  1.00105.73           C
ATOM    893  CG  TYR A 114      51.733  19.907  27.212  1.00105.73           C
ATOM    894  CD1 TYR A 114      52.118  20.988  26.452  1.00105.73           C
ATOM    895  CD2 TYR A 114      50.685  20.050  28.091  1.00105.73           C
ATOM    896  CE1 TYR A 114      51.460  22.192  26.566  1.00105.73           C
ATOM    897  CE2 TYR A 114      50.025  21.250  28.210  1.00105.73           C
ATOM    898  CZ  TYR A 114      50.413  22.324  27.447  1.00105.73           C
ATOM    899  OH  TYR A 114      49.737  23.556  27.567  1.00105.73           O
ATOM    900  C   TYR A 114      52.411  18.238  24.691  1.00105.73           C
ATOM    901  O   TYR A 114      53.570  17.982  24.369  1.00105.73           O
ATOM    902  N   ALA A 115      51.605  18.980  23.903  1.00 39.25           N
ATOM    903  CA  ALA A 115      52.101  19.445  22.634  1.00 39.25           C
ATOM    904  CB  ALA A 115      51.305  18.904  21.436  1.00 39.25           C
ATOM    905  C   ALA A 115      52.012  20.936  22.551  1.00 39.25           C
ATOM    906  O   ALA A 115      51.106  21.557  23.103  1.00 39.25           O
ATOM    907  N   THR A 116      52.998  21.548  21.861  1.00106.70           N
ATOM    908  CA  THR A 116      52.988  22.961  21.616  1.00106.70           C
ATOM    909  CB  THR A 116      54.026  23.718  22.392  1.00106.70           C
ATOM    910  OG1 THR A 116      55.327  23.284  22.025  1.00106.70           O
ATOM    911  CG2 THR A 116      53.789  23.481  23.893  1.00106.70           C
ATOM    912  C   THR A 116      53.309  23.135  20.165  1.00106.70           C
ATOM    913  O   THR A 116      54.176  22.443  19.634  1.00106.70           O
ATOM    914  N   LYS A 117      52.617  24.067  19.476  1.00161.51           N
ATOM    915  CA  LYS A 117      52.900  24.264  18.081  1.00161.51           C
ATOM    916  CB  LYS A 117      51.745  24.906  17.300  1.00161.51           C
ATOM    917  CG  LYS A 117      51.123  26.098  18.021  1.00161.51           C
ATOM    918  CD  LYS A 117      50.295  26.998  17.109  1.00161.51           C
ATOM    919  CE  LYS A 117      50.876  28.407  16.970  1.00161.51           C
ATOM    920  NZ  LYS A 117      52.350  28.349  16.849  1.00161.51           N
ATOM    921  C   LYS A 117      54.068  25.182  17.996  1.00161.51           C
ATOM    922  O   LYS A 117      53.925  26.403  18.035  1.00161.51           O
ATOM    923  N   MET A 118      55.277  24.593  17.998  1.00156.98           N
ATOM    924  CA  MET A 118      56.457  25.395  17.919  1.00156.98           C
ATOM    925  CB  MET A 118      57.720  24.612  18.303  1.00156.98           C
ATOM    926  CG  MET A 118      58.912  25.509  18.635  1.00156.98           C
ATOM    927  SD  MET A 118      60.333  24.626  19.343  1.00156.98           S
ATOM    928  CE  MET A 118      61.147  26.127  19.962  1.00156.98           C
ATOM    929  C   MET A 118      56.640  25.920  16.562  1.00156.98           C
ATOM    930  O   MET A 118      56.611  27.119  16.328  1.00156.98           O
ATOM    931  N   HIS A 119      56.744  25.031  15.574  1.00171.98           N
ATOM    932  CA  HIS A 119      56.885  25.694  14.335  1.00171.98           C
ATOM    933  ND1 HIS A 119      59.811  26.269  12.967  1.00171.98           N
ATOM    934  CG  HIS A 119      59.145  25.172  13.461  1.00171.98           C
ATOM    935  CB  HIS A 119      57.680  24.948  13.254  1.00171.98           C
ATOM    936  NE2 HIS A 119      61.305  25.080  14.103  1.00171.98           N
ATOM    937  CD2 HIS A 119      60.072  24.453  14.153  1.00171.98           C
ATOM    938  CE1 HIS A 119      61.099  26.166  13.380  1.00171.98           C
ATOM    939  C   HIS A 119      55.499  25.904  13.934  1.00171.98           C
ATOM    940  O   HIS A 119      54.735  24.968  13.729  1.00171.98           O
ATOM    941  N   PRO A 120      55.191  27.161  13.963  1.00109.40           N
ATOM    942  CA  PRO A 120      53.888  27.631  13.631  1.00109.40           C
ATOM    943  CD  PRO A 120      56.201  28.188  13.749  1.00109.40           C
ATOM    944  CB  PRO A 120      53.994  29.154  13.583  1.00109.40           C
ATOM    945  CG  PRO A 120      55.449  29.386  13.147  1.00109.40           C
ATOM    946  C   PRO A 120      53.476  27.064  12.313  1.00109.40           C
ATOM    947  O   PRO A 120      52.915  25.936  12.309  1.00109.40           O
ATOM    948  OXT PRO A 120      53.710  27.737  11.273  1.00109.40           O
TER     949      PRO A 120
ATOM    950  N   PHE B 121      24.687  -0.425  -5.745  1.00 50.34           N
ATOM    951  CA  PHE B 121      24.120   0.647  -4.899  1.00 50.34           C
ATOM    952  CB  PHE B 121      24.781   1.982  -5.275  1.00 50.34           C
ATOM    953  CG  PHE B 121      23.984   3.063  -4.644  1.00 50.34           C
ATOM    954  CD1 PHE B 121      24.150   3.382  -3.320  1.00 50.34           C
ATOM    955  CD2 PHE B 121      23.065   3.757  -5.397  1.00 50.34           C
ATOM    956  CE1 PHE B 121      23.401   4.385  -2.758  1.00 50.34           C
ATOM    957  CE2 PHE B 121      22.314   4.762  -4.840  1.00 50.34           C
ATOM    958  CZ  PHE B 121      22.482   5.072  -3.515  1.00 50.34           C
ATOM    959  C   PHE B 121      22.640   0.774  -5.076  1.00 50.34           C
ATOM    960  O   PHE B 121      22.155   1.106  -6.156  1.00 50.34           O
ATOM    961  N   PRO B 122      21.925   0.502  -4.014  1.00 68.68           N
ATOM    962  CA  PRO B 122      20.486   0.551  -4.065  1.00 68.68           C
ATOM    963  CD  PRO B 122      22.398  -0.506  -3.079  1.00 68.68           C
ATOM    964  CB  PRO B 122      19.997  -0.247  -2.858  1.00 68.68           C
ATOM    965  CG  PRO B 122      21.141  -1.237  -2.585  1.00 68.68           C
ATOM    966  C   PRO B 122      19.959   1.949  -4.075  1.00 68.68           C
ATOM    967  O   PRO B 122      20.683   2.868  -3.696  1.00 68.68           O
ATOM    968  N   LYS B 123      18.719   2.129  -4.573  1.00131.15           N
ATOM    969  CA  LYS B 123      18.057   3.399  -4.567  1.00131.15           C
ATOM    970  CB  LYS B 123      16.784   3.425  -5.430  1.00131.15           C
ATOM    971  CG  LYS B 123      15.675   2.499  -4.930  1.00131.15           C
ATOM    972  CD  LYS B 123      14.317   2.773  -5.581  1.00131.15           C
ATOM    973  CE  LYS B 123      14.257   2.382  -7.059  1.00131.15           C
ATOM    974  NZ  LYS B 123      14.198   0.909  -7.190  1.00131.15           N
ATOM    975  C   LYS B 123      17.660   3.722  -3.161  1.00131.15           C
ATOM    976  O   LYS B 123      17.701   4.880  -2.748  1.00131.15           O
ATOM    977  N   GLN B 124      17.236   2.695  -2.395  1.00 40.56           N
ATOM    978  CA  GLN B 124      16.797   2.919  -1.048  1.00 40.56           C
ATOM    979  CB  GLN B 124      15.272   2.827  -0.876  1.00 40.56           C
ATOM    980  CG  GLN B 124      14.805   3.075   0.559  1.00 40.56           C
ATOM    981  CD  GLN B 124      13.289   2.950   0.583  1.00 40.56           C
ATOM    982  OE1 GLN B 124      12.683   2.438  -0.356  1.00 40.56           O
ATOM    983  NE2 GLN B 124      12.655   3.432   1.686  1.00 40.56           N
ATOM    984  C   GLN B 124      17.405   1.887  -0.156  1.00 40.56           C
ATOM    985  O   GLN B 124      17.727   0.785  -0.598  1.00 40.56           O
ATOM    986  N   PHE B 125      17.614   2.233   1.136  1.00 63.80           N
ATOM    987  CA  PHE B 125      18.154   1.252   2.033  1.00 63.80           C
ATOM    988  CB  PHE B 125      19.692   1.203   2.014  1.00 63.80           C
ATOM    989  CG  PHE B 125      20.107  -0.137   2.514  1.00 63.80           C
ATOM    990  CD1 PHE B 125      20.202  -0.412   3.858  1.00 63.80           C
ATOM    991  CD2 PHE B 125      20.405  -1.130   1.608  1.00 63.80           C
ATOM    992  CE1 PHE B 125      20.587  -1.661   4.285  1.00 63.80           C
ATOM    993  CE2 PHE B 125      20.790  -2.379   2.028  1.00 63.80           C
ATOM    994  CZ  PHE B 125      20.884  -2.646   3.372  1.00 63.80           C
ATOM    995  C   PHE B 125      17.718   1.601   3.429  1.00 63.80           C
ATOM    996  O   PHE B 125      17.621   2.773   3.794  1.00 63.80           O
ATOM    997  N   ASP B 126      17.428   0.570   4.248  1.00 89.92           N
ATOM    998  CA  ASP B 126      17.011   0.776   5.606  1.00 89.92           C
ATOM    999  CB  ASP B 126      15.478   0.856   5.739  1.00 89.92           C
ATOM   1000  CG  ASP B 126      15.114   1.368   7.125  1.00 89.92           C
ATOM   1001  OD1 ASP B 126      15.970   1.272   8.044  1.00 89.92           O
ATOM   1002  OD2 ASP B 126      13.967   1.867   7.279  1.00 89.92           O
ATOM   1003  C   ASP B 126      17.483  -0.425   6.375  1.00 89.92           C
ATOM   1004  O   ASP B 126      17.047  -1.545   6.119  1.00 89.92           O
ATOM   1005  N   TRP B 127      18.385  -0.217   7.352  1.00109.18           N
ATOM   1006  CA  TRP B 127      18.960  -1.288   8.119  1.00109.18           C
ATOM   1007  CB  TRP B 127      20.162  -0.876   8.984  1.00109.18           C
ATOM   1008  CG  TRP B 127      21.413  -0.718   8.154  1.00109.18           C
ATOM   1009  CD2 TRP B 127      22.139  -1.833   7.610  1.00109.18           C
ATOM   1010  CD1 TRP B 127      22.059   0.406   7.734  1.00109.18           C
ATOM   1011  NE1 TRP B 127      23.146   0.062   6.965  1.00109.18           N
ATOM   1012  CE2 TRP B 127      23.205  -1.313   6.879  1.00109.18           C
ATOM   1013  CE3 TRP B 127      21.928  -3.179   7.707  1.00109.18           C
ATOM   1014  CZ2 TRP B 127      24.083  -2.135   6.231  1.00109.18           C
ATOM   1015  CZ3 TRP B 127      22.817  -4.006   7.058  1.00109.18           C
ATOM   1016  CH2 TRP B 127      23.874  -3.493   6.334  1.00109.18           C
ATOM   1017  C   TRP B 127      17.933  -1.953   8.975  1.00109.18           C
ATOM   1018  O   TRP B 127      18.160  -3.059   9.465  1.00109.18           O
ATOM   1019  N   ARG B 128      16.835  -1.240   9.274  1.00100.51           N
ATOM   1020  CA  ARG B 128      15.743  -1.770  10.038  1.00100.51           C
ATOM   1021  CB  ARG B 128      14.713  -0.688  10.403  1.00100.51           C
ATOM   1022  CG  ARG B 128      15.283   0.390  11.331  1.00100.51           C
ATOM   1023  CD  ARG B 128      14.299   1.520  11.638  1.00100.51           C
ATOM   1024  NE  ARG B 128      14.001   2.204  10.349  1.00100.51           N
ATOM   1025  CZ  ARG B 128      13.147   3.268  10.318  1.00100.51           C
ATOM   1026  NH1 ARG B 128      12.584   3.727  11.473  1.00100.51           N
ATOM   1027  NH2 ARG B 128      12.855   3.871   9.129  1.00100.51           N
ATOM   1028  C   ARG B 128      15.047  -2.821   9.232  1.00100.51           C
ATOM   1029  O   ARG B 128      14.543  -3.796   9.785  1.00100.51           O
ATOM   1030  N   ASN B 129      14.951  -2.636   7.899  1.00 65.43           N
ATOM   1031  CA  ASN B 129      14.253  -3.628   7.135  1.00 65.43           C
ATOM   1032  CB  ASN B 129      12.887  -3.125   6.634  1.00 65.43           C
ATOM   1033  CG  ASN B 129      12.100  -4.292   6.053  1.00 65.43           C
ATOM   1034  OD1 ASN B 129      12.619  -5.080   5.264  1.00 65.43           O
ATOM   1035  ND2 ASN B 129      10.806  -4.407   6.454  1.00 65.43           N
ATOM   1036  C   ASN B 129      15.054  -4.005   5.930  1.00 65.43           C
ATOM   1037  O   ASN B 129      14.926  -3.392   4.871  1.00 65.43           O
ATOM   1038  N   VAL B 130      15.897  -5.046   6.055  1.00130.39           N
ATOM   1039  CA  VAL B 130      16.591  -5.533   4.906  1.00130.39           C
ATOM   1040  CB  VAL B 130      18.078  -5.610   5.116  1.00130.39           C
ATOM   1041  CG1 VAL B 130      18.355  -6.338   6.438  1.00130.39           C
ATOM   1042  CG2 VAL B 130      18.720  -6.275   3.888  1.00130.39           C
ATOM   1043  C   VAL B 130      16.015  -6.891   4.665  1.00130.39           C
ATOM   1044  O   VAL B 130      16.409  -7.883   5.277  1.00130.39           O
ATOM   1045  N   SER B 131      15.064  -6.966   3.720  1.00 54.84           N
ATOM   1046  CA  SER B 131      14.396  -8.202   3.441  1.00 54.84           C
ATOM   1047  CB  SER B 131      15.337  -9.283   2.882  1.00 54.84           C
ATOM   1048  OG  SER B 131      15.862  -8.870   1.630  1.00 54.84           O
ATOM   1049  C   SER B 131      13.744  -8.733   4.688  1.00 54.84           C
ATOM   1050  O   SER B 131      13.822  -9.926   4.979  1.00 54.84           O
ATOM   1051  N   ASN B 132      13.052  -7.843   5.429  1.00 67.43           N
ATOM   1052  CA  ASN B 132      12.287  -8.146   6.612  1.00 67.43           C
ATOM   1053  CB  ASN B 132      11.360  -9.357   6.418  1.00 67.43           C
ATOM   1054  CG  ASN B 132      10.297  -8.958   5.405  1.00 67.43           C
ATOM   1055  OD1 ASN B 132       9.700  -7.886   5.503  1.00 67.43           O
ATOM   1056  ND2 ASN B 132      10.059  -9.837   4.396  1.00 67.43           N
ATOM   1057  C   ASN B 132      13.151  -8.408   7.815  1.00 67.43           C
ATOM   1058  O   ASN B 132      12.629  -8.690   8.891  1.00 67.43           O
ATOM   1059  N   VAL B 133      14.486  -8.276   7.718  1.00 48.66           N
ATOM   1060  CA  VAL B 133      15.281  -8.486   8.902  1.00 48.66           C
ATOM   1061  CB  VAL B 133      16.589  -9.171   8.630  1.00 48.66           C
ATOM   1062  CG1 VAL B 133      17.381  -9.256   9.946  1.00 48.66           C
ATOM   1063  CG2 VAL B 133      16.304 -10.535   7.979  1.00 48.66           C
ATOM   1064  C   VAL B 133      15.609  -7.143   9.496  1.00 48.66           C
ATOM   1065  O   VAL B 133      15.822  -6.178   8.765  1.00 48.66           O
ATOM   1066  N   ASN B 134      15.652  -7.043  10.848  1.00 73.35           N
ATOM   1067  CA  ASN B 134      15.964  -5.786  11.488  1.00 73.35           C
ATOM   1068  CB  ASN B 134      14.929  -5.346  12.536  1.00 73.35           C
ATOM   1069  CG  ASN B 134      15.337  -3.964  13.032  1.00 73.35           C
ATOM   1070  OD1 ASN B 134      16.113  -3.263  12.386  1.00 73.35           O
ATOM   1071  ND2 ASN B 134      14.807  -3.562  14.217  1.00 73.35           N
ATOM   1072  C   ASN B 134      17.278  -5.906  12.215  1.00 73.35           C
ATOM   1073  O   ASN B 134      17.467  -6.797  13.040  1.00 73.35           O
ATOM   1074  N   TYR B 135      18.255  -5.070  11.810  1.00139.84           N
ATOM   1075  CA  TYR B 135      19.584  -4.900  12.342  1.00139.84           C
ATOM   1076  CB  TYR B 135      20.617  -4.608  11.248  1.00139.84           C
ATOM   1077  CG  TYR B 135      20.708  -5.888  10.492  1.00139.84           C
ATOM   1078  CD1 TYR B 135      21.487  -6.918  10.969  1.00139.84           C
ATOM   1079  CD2 TYR B 135      20.009  -6.069   9.321  1.00139.84           C
ATOM   1080  CE1 TYR B 135      21.578  -8.107  10.286  1.00139.84           C
ATOM   1081  CE2 TYR B 135      20.097  -7.257   8.634  1.00139.84           C
ATOM   1082  CZ  TYR B 135      20.882  -8.277   9.114  1.00139.84           C
ATOM   1083  OH  TYR B 135      20.970  -9.494   8.407  1.00139.84           O
ATOM   1084  C   TYR B 135      19.739  -3.896  13.462  1.00139.84           C
ATOM   1085  O   TYR B 135      20.766  -3.902  14.137  1.00139.84           O
ATOM   1086  N   VAL B 136      18.829  -2.908  13.610  1.00143.52           N
ATOM   1087  CA  VAL B 136      19.062  -1.878  14.597  1.00143.52           C
ATOM   1088  CB  VAL B 136      18.597  -0.503  14.206  1.00143.52           C
ATOM   1089  CG1 VAL B 136      19.557   0.085  13.168  1.00143.52           C
ATOM   1090  CG2 VAL B 136      17.159  -0.614  13.687  1.00143.52           C
ATOM   1091  C   VAL B 136      18.449  -2.184  15.930  1.00143.52           C
ATOM   1092  O   VAL B 136      17.359  -2.743  16.038  1.00143.52           O
ATOM   1093  N   SER B 137      19.177  -1.789  16.999  1.00 53.90           N
ATOM   1094  CA  SER B 137      18.743  -1.982  18.355  1.00 53.90           C
ATOM   1095  CB  SER B 137      19.865  -1.795  19.387  1.00 53.90           C
ATOM   1096  OG  SER B 137      20.339  -0.456  19.347  1.00 53.90           O
ATOM   1097  C   SER B 137      17.688  -0.957  18.638  1.00 53.90           C
ATOM   1098  O   SER B 137      17.518  -0.007  17.878  1.00 53.90           O
ATOM   1099  N   PRO B 138      16.987  -1.127  19.732  1.00 70.49           N
ATOM   1100  CA  PRO B 138      15.880  -0.264  20.055  1.00 70.49           C
ATOM   1101  CD  PRO B 138      16.798  -2.465  20.271  1.00 70.49           C
ATOM   1102  CB  PRO B 138      15.128  -0.958  21.187  1.00 70.49           C
ATOM   1103  CG  PRO B 138      15.420  -2.451  20.952  1.00 70.49           C
ATOM   1104  C   PRO B 138      16.249   1.150  20.363  1.00 70.49           C
ATOM   1105  O   PRO B 138      17.384   1.419  20.753  1.00 70.49           O
ATOM   1106  N   VAL B 139      15.286   2.071  20.162  1.00 40.80           N
ATOM   1107  CA  VAL B 139      15.484   3.465  20.430  1.00 40.80           C
ATOM   1108  CB  VAL B 139      14.404   4.335  19.849  1.00 40.80           C
ATOM   1109  CG1 VAL B 139      14.607   5.779  20.333  1.00 40.80           C
ATOM   1110  CG2 VAL B 139      14.435   4.185  18.318  1.00 40.80           C
ATOM   1111  C   VAL B 139      15.473   3.635  21.916  1.00 40.80           C
ATOM   1112  O   VAL B 139      14.735   2.950  22.621  1.00 40.80           O
ATOM   1113  N   ARG B 140      16.326   4.542  22.434  1.00134.41           N
ATOM   1114  CA  ARG B 140      16.357   4.775  23.852  1.00134.41           C
ATOM   1115  CB  ARG B 140      17.588   4.197  24.570  1.00134.41           C
ATOM   1116  CG  ARG B 140      17.608   2.668  24.517  1.00134.41           C
ATOM   1117  CD  ARG B 140      18.300   2.007  25.710  1.00134.41           C
ATOM   1118  NE  ARG B 140      19.735   2.395  25.694  1.00134.41           N
ATOM   1119  CZ  ARG B 140      20.429   2.422  26.869  1.00134.41           C
ATOM   1120  NH1 ARG B 140      19.796   2.145  28.046  1.00134.41           N
ATOM   1121  NH2 ARG B 140      21.758   2.725  26.869  1.00134.41           N
ATOM   1122  C   ARG B 140      16.304   6.253  24.092  1.00134.41           C
ATOM   1123  O   ARG B 140      16.281   7.042  23.148  1.00134.41           O
ATOM   1124  N   ASN B 141      16.217   6.671  25.375  1.00 97.72           N
ATOM   1125  CA  ASN B 141      16.166   8.085  25.632  1.00 97.72           C
ATOM   1126  CB  ASN B 141      14.904   8.562  26.376  1.00 97.72           C
ATOM   1127  CG  ASN B 141      14.974   8.089  27.817  1.00 97.72           C
ATOM   1128  OD1 ASN B 141      15.527   8.780  28.672  1.00 97.72           O
ATOM   1129  ND2 ASN B 141      14.403   6.889  28.102  1.00 97.72           N
ATOM   1130  C   ASN B 141      17.354   8.473  26.468  1.00 97.72           C
ATOM   1131  O   ASN B 141      17.679   7.827  27.463  1.00 97.72           O
ATOM   1132  N   GLN B 142      18.039   9.555  26.045  1.00152.46           N
ATOM   1133  CA  GLN B 142      19.196  10.122  26.694  1.00152.46           C
ATOM   1134  CB  GLN B 142      19.790  11.329  25.954  1.00152.46           C
ATOM   1135  CG  GLN B 142      20.342  11.054  24.567  1.00152.46           C
ATOM   1136  CD  GLN B 142      20.666  12.397  23.933  1.00152.46           C
ATOM   1137  OE1 GLN B 142      21.341  13.235  24.529  1.00152.46           O
ATOM   1138  NE2 GLN B 142      20.158  12.612  22.691  1.00152.46           N
ATOM   1139  C   GLN B 142      18.786  10.727  27.990  1.00152.46           C
ATOM   1140  O   GLN B 142      19.582  10.808  28.926  1.00152.46           O
ATOM   1141  N   GLY B 143      17.550  11.253  28.041  1.00 31.94           N
ATOM   1142  CA  GLY B 143      17.129  11.927  29.227  1.00 31.94           C
ATOM   1143  C   GLY B 143      17.775  13.278  29.182  1.00 31.94           C
ATOM   1144  O   GLY B 143      18.126  13.775  28.114  1.00 31.94           O
ATOM   1145  N   ALA B 144      17.940  13.892  30.367  1.00 50.31           N
ATOM   1146  CA  ALA B 144      18.471  15.212  30.577  1.00 50.31           C
ATOM   1147  CB  ALA B 144      18.362  15.658  32.045  1.00 50.31           C
ATOM   1148  C   ALA B 144      19.920  15.330  30.186  1.00 50.31           C
ATOM   1149  O   ALA B 144      20.358  16.397  29.762  1.00 50.31           O
ATOM   1150  N   CYS B 145      20.713  14.256  30.358  1.00 69.98           N
ATOM   1151  CA  CYS B 145      22.146  14.289  30.181  1.00 69.98           C
ATOM   1152  CB  CYS B 145      22.777  12.962  30.650  1.00 69.98           C
ATOM   1153  SG  CYS B 145      24.585  12.867  30.527  1.00 69.98           S
ATOM   1154  C   CYS B 145      22.522  14.519  28.737  1.00 69.98           C
ATOM   1155  O   CYS B 145      21.893  13.987  27.826  1.00 69.98           O
ATOM   1156  N   GLY B 146      23.591  15.315  28.485  1.00 57.01           N
ATOM   1157  CA  GLY B 146      23.997  15.599  27.128  1.00 57.01           C
ATOM   1158  C   GLY B 146      24.841  14.454  26.662  1.00 57.01           C
ATOM   1159  O   GLY B 146      26.023  14.607  26.348  1.00 57.01           O
ATOM   1160  N   SER B 147      24.208  13.267  26.637  1.00101.42           N
ATOM   1161  CA  SER B 147      24.768  11.984  26.323  1.00101.42           C
ATOM   1162  CB  SER B 147      24.112  10.878  27.169  1.00101.42           C
ATOM   1163  OG  SER B 147      24.778   9.639  26.977  1.00101.42           O
ATOM   1164  C   SER B 147      24.674  11.577  24.869  1.00101.42           C
ATOM   1165  O   SER B 147      25.055  10.453  24.545  1.00101.42           O
ATOM   1166  N   CYS B 148      24.217  12.442  23.942  1.00 65.61           N
ATOM   1167  CA  CYS B 148      23.919  12.014  22.593  1.00 65.61           C
ATOM   1168  CB  CYS B 148      23.523  13.186  21.680  1.00 65.61           C
ATOM   1169  SG  CYS B 148      24.849  14.418  21.512  1.00 65.61           S
ATOM   1170  C   CYS B 148      25.070  11.289  21.944  1.00 65.61           C
ATOM   1171  O   CYS B 148      24.870  10.235  21.343  1.00 65.61           O
ATOM   1172  N   TYR B 149      26.310  11.783  22.084  1.00 69.36           N
ATOM   1173  CA  TYR B 149      27.439  11.180  21.425  1.00 69.36           C
ATOM   1174  CB  TYR B 149      28.769  11.896  21.733  1.00 69.36           C
ATOM   1175  CG  TYR B 149      29.074  11.752  23.189  1.00 69.36           C
ATOM   1176  CD1 TYR B 149      28.464  12.560  24.122  1.00 69.36           C
ATOM   1177  CD2 TYR B 149      29.983  10.813  23.622  1.00 69.36           C
ATOM   1178  CE1 TYR B 149      28.750  12.429  25.462  1.00 69.36           C
ATOM   1179  CE2 TYR B 149      30.273  10.677  24.961  1.00 69.36           C
ATOM   1180  CZ  TYR B 149      29.655  11.485  25.884  1.00 69.36           C
ATOM   1181  OH  TYR B 149      29.952  11.347  27.257  1.00 69.36           O
ATOM   1182  C   TYR B 149      27.583   9.749  21.863  1.00 69.36           C
ATOM   1183  O   TYR B 149      27.954   8.887  21.065  1.00 69.36           O
ATOM   1184  N   ALA B 150      27.358   9.468  23.160  1.00 44.06           N
ATOM   1185  CA  ALA B 150      27.482   8.129  23.670  1.00 44.06           C
ATOM   1186  CB  ALA B 150      27.343   8.054  25.200  1.00 44.06           C
ATOM   1187  C   ALA B 150      26.425   7.242  23.078  1.00 44.06           C
ATOM   1188  O   ALA B 150      26.706   6.108  22.691  1.00 44.06           O
ATOM   1189  N   PHE B 151      25.172   7.733  22.997  1.00 63.16           N
ATOM   1190  CA  PHE B 151      24.104   6.928  22.470  1.00 63.16           C
ATOM   1191  CB  PHE B 151      22.712   7.577  22.594  1.00 63.16           C
ATOM   1192  CG  PHE B 151      22.223   7.393  23.994  1.00 63.16           C
ATOM   1193  CD1 PHE B 151      22.634   8.219  25.016  1.00 63.16           C
ATOM   1194  CD2 PHE B 151      21.332   6.382  24.282  1.00 63.16           C
ATOM   1195  CE1 PHE B 151      22.169   8.034  26.298  1.00 63.16           C
ATOM   1196  CE2 PHE B 151      20.864   6.192  25.561  1.00 63.16           C
ATOM   1197  CZ  PHE B 151      21.283   7.020  26.574  1.00 63.16           C
ATOM   1198  C   PHE B 151      24.357   6.623  21.024  1.00 63.16           C
ATOM   1199  O   PHE B 151      24.180   5.488  20.586  1.00 63.16           O
ATOM   1200  N   SER B 152      24.784   7.626  20.234  1.00 76.05           N
ATOM   1201  CA  SER B 152      25.022   7.392  18.837  1.00 76.05           C
ATOM   1202  CB  SER B 152      25.481   8.649  18.095  1.00 76.05           C
ATOM   1203  OG  SER B 152      24.426   9.594  18.102  1.00 76.05           O
ATOM   1204  C   SER B 152      26.105   6.372  18.703  1.00 76.05           C
ATOM   1205  O   SER B 152      26.020   5.460  17.882  1.00 76.05           O
ATOM   1206  N   SER B 153      27.155   6.494  19.532  1.00 40.91           N
ATOM   1207  CA  SER B 153      28.275   5.601  19.455  1.00 40.91           C
ATOM   1208  CB  SER B 153      29.376   5.944  20.474  1.00 40.91           C
ATOM   1209  OG  SER B 153      29.958   7.200  20.159  1.00 40.91           O
ATOM   1210  C   SER B 153      27.834   4.196  19.722  1.00 40.91           C
ATOM   1211  O   SER B 153      28.149   3.296  18.948  1.00 40.91           O
ATOM   1212  N   MET B 154      27.077   3.970  20.814  1.00 50.63           N
ATOM   1213  CA  MET B 154      26.657   2.645  21.179  1.00 50.63           C
ATOM   1214  CB  MET B 154      25.858   2.621  22.491  1.00 50.63           C
ATOM   1215  CG  MET B 154      26.632   3.148  23.705  1.00 50.63           C
ATOM   1216  SD  MET B 154      28.085   2.172  24.200  1.00 50.63           S
ATOM   1217  CE  MET B 154      29.227   2.892  22.987  1.00 50.63           C
ATOM   1218  C   MET B 154      25.758   2.113  20.105  1.00 50.63           C
ATOM   1219  O   MET B 154      25.845   0.943  19.734  1.00 50.63           O
ATOM   1220  N   ALA B 155      24.880   2.976  19.560  1.00 32.71           N
ATOM   1221  CA  ALA B 155      23.922   2.553  18.579  1.00 32.71           C
ATOM   1222  CB  ALA B 155      23.026   3.702  18.087  1.00 32.71           C
ATOM   1223  C   ALA B 155      24.637   2.007  17.385  1.00 32.71           C
ATOM   1224  O   ALA B 155      24.238   0.990  16.823  1.00 32.71           O
ATOM   1225  N   MET B 156      25.718   2.678  16.957  1.00 99.34           N
ATOM   1226  CA  MET B 156      26.462   2.239  15.811  1.00 99.34           C
ATOM   1227  CB  MET B 156      27.641   3.180  15.553  1.00 99.34           C
ATOM   1228  CG  MET B 156      28.478   2.832  14.331  1.00 99.34           C
ATOM   1229  SD  MET B 156      29.861   3.980  14.091  1.00 99.34           S
ATOM   1230  CE  MET B 156      29.936   3.684  12.310  1.00 99.34           C
ATOM   1231  C   MET B 156      27.043   0.877  16.078  1.00 99.34           C
ATOM   1232  O   MET B 156      26.879  -0.048  15.283  1.00 99.34           O
ATOM   1233  N   TYR B 157      27.692   0.707  17.246  1.00144.41           N
ATOM   1234  CA  TYR B 157      28.342  -0.531  17.603  1.00144.41           C
ATOM   1235  CB  TYR B 157      28.804  -0.631  19.073  1.00144.41           C
ATOM   1236  CG  TYR B 157      30.015   0.122  19.499  1.00144.41           C
ATOM   1237  CD1 TYR B 157      29.971   1.455  19.827  1.00144.41           C
ATOM   1238  CD2 TYR B 157      31.209  -0.547  19.620  1.00144.41           C
ATOM   1239  CE1 TYR B 157      31.099   2.112  20.256  1.00144.41           C
ATOM   1240  CE2 TYR B 157      32.342   0.098  20.048  1.00144.41           C
ATOM   1241  CZ  TYR B 157      32.285   1.430  20.368  1.00144.41           C
ATOM   1242  OH  TYR B 157      33.444   2.091  20.821  1.00144.41           O
ATOM   1243  C   TYR B 157      27.341  -1.637  17.635  1.00144.41           C
ATOM   1244  O   TYR B 157      27.616  -2.753  17.201  1.00144.41           O
ATOM   1245  N   GLU B 158      26.172  -1.360  18.234  1.00 54.52           N
ATOM   1246  CA  GLU B 158      25.183  -2.375  18.464  1.00 54.52           C
ATOM   1247  CB  GLU B 158      24.001  -1.840  19.291  1.00 54.52           C
ATOM   1248  CG  GLU B 158      24.414  -1.435  20.709  1.00 54.52           C
ATOM   1249  CD  GLU B 158      23.222  -0.795  21.406  1.00 54.52           C
ATOM   1250  OE1 GLU B 158      22.069  -1.206  21.110  1.00 54.52           O
ATOM   1251  OE2 GLU B 158      23.450   0.117  22.245  1.00 54.52           O
ATOM   1252  C   GLU B 158      24.652  -2.910  17.167  1.00 54.52           C
ATOM   1253  O   GLU B 158      24.492  -4.120  17.018  1.00 54.52           O
ATOM   1254  N   ALA B 159      24.341  -2.024  16.200  1.00 40.57           N
ATOM   1255  CA  ALA B 159      23.806  -2.472  14.943  1.00 40.57           C
ATOM   1256  CB  ALA B 159      23.356  -1.310  14.040  1.00 40.57           C
ATOM   1257  C   ALA B 159      24.840  -3.258  14.190  1.00 40.57           C
ATOM   1258  O   ALA B 159      24.553  -4.317  13.634  1.00 40.57           O
ATOM   1259  N   ARG B 160      26.092  -2.766  14.182  1.00118.45           N
ATOM   1260  CA  ARG B 160      27.165  -3.376  13.441  1.00118.45           C
ATOM   1261  CB  ARG B 160      28.481  -2.596  13.585  1.00118.45           C
ATOM   1262  CG  ARG B 160      28.446  -1.196  12.971  1.00118.45           C
ATOM   1263  CD  ARG B 160      29.157  -1.122  11.620  1.00118.45           C
ATOM   1264  NE  ARG B 160      29.115   0.290  11.148  1.00118.45           N
ATOM   1265  CZ  ARG B 160      30.205   0.802  10.504  1.00118.45           C
ATOM   1266  NH1 ARG B 160      31.337   0.049  10.387  1.00118.45           N
ATOM   1267  NH2 ARG B 160      30.169   2.054   9.967  1.00118.45           N
ATOM   1268  C   ARG B 160      27.423  -4.760  13.950  1.00118.45           C
ATOM   1269  O   ARG B 160      27.748  -5.663  13.181  1.00118.45           O
ATOM   1270  N   LEU B 161      27.326  -4.955  15.276  1.00 39.61           N
ATOM   1271  CA  LEU B 161      27.541  -6.256  15.842  1.00 39.61           C
ATOM   1272  CB  LEU B 161      27.453  -6.256  17.379  1.00 39.61           C
ATOM   1273  CG  LEU B 161      28.544  -5.415  18.065  1.00 39.61           C
ATOM   1274  CD1 LEU B 161      28.410  -5.469  19.595  1.00 39.61           C
ATOM   1275  CD2 LEU B 161      29.945  -5.810  17.576  1.00 39.61           C
ATOM   1276  C   LEU B 161      26.459  -7.155  15.328  1.00 39.61           C
ATOM   1277  O   LEU B 161      26.700  -8.322  15.021  1.00 39.61           O
ATOM   1278  N   ARG B 162      25.224  -6.624  15.228  1.00 65.11           N
ATOM   1279  CA  ARG B 162      24.112  -7.420  14.795  1.00 65.11           C
ATOM   1280  CB  ARG B 162      22.775  -6.666  14.865  1.00 65.11           C
ATOM   1281  CG  ARG B 162      22.343  -6.371  16.302  1.00 65.11           C
ATOM   1282  CD  ARG B 162      20.938  -5.781  16.420  1.00 65.11           C
ATOM   1283  NE  ARG B 162      20.677  -5.557  17.870  1.00 65.11           N
ATOM   1284  CZ  ARG B 162      19.405  -5.335  18.306  1.00 65.11           C
ATOM   1285  NH1 ARG B 162      18.370  -5.329  17.415  1.00 65.11           N
ATOM   1286  NH2 ARG B 162      19.167  -5.124  19.633  1.00 65.11           N
ATOM   1287  C   ARG B 162      24.320  -7.879  13.385  1.00 65.11           C
ATOM   1288  O   ARG B 162      24.148  -9.057  13.081  1.00 65.11           O
ATOM   1289  N   VAL B 163      24.716  -6.965  12.481  1.00 96.30           N
ATOM   1290  CA  VAL B 163      24.905  -7.326  11.103  1.00 96.30           C
ATOM   1291  CB  VAL B 163      25.250  -6.153  10.226  1.00 96.30           C
ATOM   1292  CG1 VAL B 163      24.070  -5.172  10.240  1.00 96.30           C
ATOM   1293  CG2 VAL B 163      26.577  -5.541  10.703  1.00 96.30           C
ATOM   1294  C   VAL B 163      26.016  -8.325  10.993  1.00 96.30           C
ATOM   1295  O   VAL B 163      25.910  -9.307  10.260  1.00 96.30           O
ATOM   1296  N   LEU B 164      27.113  -8.113  11.742  1.00 56.31           N
ATOM   1297  CA  LEU B 164      28.268  -8.961  11.628  1.00 56.31           C
ATOM   1298  CB  LEU B 164      29.426  -8.504  12.534  1.00 56.31           C
ATOM   1299  CG  LEU B 164      30.006  -7.133  12.136  1.00 56.31           C
ATOM   1300  CD1 LEU B 164      31.163  -6.716  13.064  1.00 56.31           C
ATOM   1301  CD2 LEU B 164      30.396  -7.110  10.651  1.00 56.31           C
ATOM   1302  C   LEU B 164      27.923 -10.369  12.016  1.00 56.31           C
ATOM   1303  O   LEU B 164      28.354 -11.316  11.361  1.00 56.31           O
ATOM   1304  N   SER B 165      27.190 -10.532  13.134  1.00 64.38           N
ATOM   1305  CA  SER B 165      26.768 -11.798  13.675  1.00 64.38           C
ATOM   1306  CB  SER B 165      26.569 -11.745  15.197  1.00 64.38           C
ATOM   1307  OG  SER B 165      25.537 -10.825  15.522  1.00 64.38           O
ATOM   1308  C   SER B 165      25.476 -12.242  13.063  1.00 64.38           C
ATOM   1309  O   SER B 165      24.979 -13.322  13.385  1.00 64.38           O
ATOM   1310  N   LYS B 166      24.875 -11.415  12.190  1.00122.83           N
ATOM   1311  CA  LYS B 166      23.617 -11.765  11.596  1.00122.83           C
ATOM   1312  CB  LYS B 166      23.736 -12.950  10.623  1.00122.83           C
ATOM   1313  CG  LYS B 166      24.559 -12.556   9.392  1.00122.83           C
ATOM   1314  CD  LYS B 166      25.071 -13.721   8.545  1.00122.83           C
ATOM   1315  CE  LYS B 166      25.885 -13.260   7.333  1.00122.83           C
ATOM   1316  NZ  LYS B 166      27.074 -12.500   7.781  1.00122.83           N
ATOM   1317  C   LYS B 166      22.608 -12.024  12.673  1.00122.83           C
ATOM   1318  O   LYS B 166      21.908 -13.036  12.674  1.00122.83           O
ATOM   1319  N   ASN B 167      22.524 -11.069  13.622  1.00 64.11           N
ATOM   1320  CA  ASN B 167      21.585 -11.035  14.708  1.00 64.11           C
ATOM   1321  CB  ASN B 167      20.124 -11.069  14.227  1.00 64.11           C
ATOM   1322  CG  ASN B 167      19.844  -9.750  13.513  1.00 64.11           C
ATOM   1323  OD1 ASN B 167      20.217  -8.680  13.992  1.00 64.11           O
ATOM   1324  ND2 ASN B 167      19.175  -9.826  12.331  1.00 64.11           N
ATOM   1325  C   ASN B 167      21.817 -12.167  15.658  1.00 64.11           C
ATOM   1326  O   ASN B 167      20.960 -12.465  16.489  1.00 64.11           O
ATOM   1327  N   SER B 168      22.993 -12.816  15.582  1.00 79.29           N
ATOM   1328  CA  SER B 168      23.296 -13.852  16.523  1.00 79.29           C
ATOM   1329  CB  SER B 168      24.607 -14.591  16.204  1.00 79.29           C
ATOM   1330  OG  SER B 168      24.489 -15.295  14.977  1.00 79.29           O
ATOM   1331  C   SER B 168      23.470 -13.195  17.857  1.00 79.29           C
ATOM   1332  O   SER B 168      22.978 -13.696  18.868  1.00 79.29           O
ATOM   1333  N   VAL B 169      24.181 -12.044  17.880  1.00113.45           N
ATOM   1334  CA  VAL B 169      24.429 -11.328  19.105  1.00113.45           C
ATOM   1335  CB  VAL B 169      25.888 -11.112  19.387  1.00113.45           C
ATOM   1336  CG1 VAL B 169      26.544 -12.484  19.612  1.00113.45           C
ATOM   1337  CG2 VAL B 169      26.512 -10.313  18.229  1.00113.45           C
ATOM   1338  C   VAL B 169      23.772  -9.974  19.029  1.00113.45           C
ATOM   1339  O   VAL B 169      24.013  -9.191  18.113  1.00113.45           O
ATOM   1340  N   LYS B 170      22.828  -9.755  19.964  1.00128.02           N
ATOM   1341  CA  LYS B 170      21.969  -8.629  20.252  1.00128.02           C
ATOM   1342  CB  LYS B 170      20.566  -9.076  20.692  1.00128.02           C
ATOM   1343  CG  LYS B 170      19.824  -9.830  19.585  1.00128.02           C
ATOM   1344  CD  LYS B 170      18.570 -10.566  20.056  1.00128.02           C
ATOM   1345  CE  LYS B 170      17.850 -11.312  18.931  1.00128.02           C
ATOM   1346  NZ  LYS B 170      16.694 -12.060  19.473  1.00128.02           N
ATOM   1347  C   LYS B 170      22.461  -7.601  21.252  1.00128.02           C
ATOM   1348  O   LYS B 170      21.664  -6.751  21.646  1.00128.02           O
ATOM   1349  N   ARG B 171      23.690  -7.697  21.796  1.00106.31           N
ATOM   1350  CA  ARG B 171      24.119  -6.912  22.938  1.00106.31           C
ATOM   1351  CB  ARG B 171      25.643  -6.958  23.147  1.00106.31           C
ATOM   1352  CG  ARG B 171      26.179  -8.372  23.384  1.00106.31           C
ATOM   1353  CD  ARG B 171      26.024  -8.858  24.825  1.00106.31           C
ATOM   1354  NE  ARG B 171      26.581 -10.239  24.889  1.00106.31           N
ATOM   1355  CZ  ARG B 171      25.770 -11.308  24.639  1.00106.31           C
ATOM   1356  NH1 ARG B 171      24.453 -11.110  24.338  1.00106.31           N
ATOM   1357  NH2 ARG B 171      26.274 -12.576  24.689  1.00106.31           N
ATOM   1358  C   ARG B 171      23.719  -5.460  22.912  1.00106.31           C
ATOM   1359  O   ARG B 171      23.689  -4.803  21.872  1.00106.31           O
ATOM   1360  N   VAL B 172      23.351  -4.942  24.111  1.00109.44           N
ATOM   1361  CA  VAL B 172      23.052  -3.549  24.302  1.00109.44           C
ATOM   1362  CB  VAL B 172      21.756  -3.293  25.025  1.00109.44           C
ATOM   1363  CG1 VAL B 172      20.606  -3.759  24.116  1.00109.44           C
ATOM   1364  CG2 VAL B 172      21.771  -4.010  26.386  1.00109.44           C
ATOM   1365  C   VAL B 172      24.192  -3.008  25.116  1.00109.44           C
ATOM   1366  O   VAL B 172      24.446  -3.456  26.233  1.00109.44           O
ATOM   1367  N   MET B 173      24.923  -2.026  24.552  1.00117.93           N
ATOM   1368  CA  MET B 173      26.093  -1.472  25.177  1.00117.93           C
ATOM   1369  CB  MET B 173      27.022  -0.760  24.179  1.00117.93           C
ATOM   1370  CG  MET B 173      27.522  -1.650  23.039  1.00117.93           C
ATOM   1371  SD  MET B 173      28.544  -3.062  23.553  1.00117.93           S
ATOM   1372  CE  MET B 173      27.147  -4.042  24.176  1.00117.93           C
ATOM   1373  C   MET B 173      25.670  -0.441  26.183  1.00117.93           C
ATOM   1374  O   MET B 173      24.522   0.000  26.180  1.00117.93           O
ATOM   1375  N   SER B 174      26.606  -0.024  27.073  1.00 62.58           N
ATOM   1376  CA  SER B 174      26.272   0.910  28.122  1.00 62.58           C
ATOM   1377  CB  SER B 174      26.832   0.482  29.489  1.00 62.58           C
ATOM   1378  OG  SER B 174      26.575   1.484  30.459  1.00 62.58           O
ATOM   1379  C   SER B 174      26.820   2.290  27.850  1.00 62.58           C
ATOM   1380  O   SER B 174      28.028   2.519  27.850  1.00 62.58           O
ATOM   1381  N   PRO B 175      25.928   3.225  27.619  1.00 85.39           N
ATOM   1382  CA  PRO B 175      26.303   4.605  27.419  1.00 85.39           C
ATOM   1383  CD  PRO B 175      24.698   2.896  26.920  1.00 85.39           C
ATOM   1384  CB  PRO B 175      25.069   5.295  26.844  1.00 85.39           C
ATOM   1385  CG  PRO B 175      24.316   4.160  26.132  1.00 85.39           C
ATOM   1386  C   PRO B 175      26.781   5.241  28.689  1.00 85.39           C
ATOM   1387  O   PRO B 175      27.565   6.188  28.637  1.00 85.39           O
ATOM   1388  N   GLN B 176      26.298   4.746  29.841  1.00 50.64           N
ATOM   1389  CA  GLN B 176      26.607   5.331  31.115  1.00 50.64           C
ATOM   1390  CB  GLN B 176      25.788   4.724  32.266  1.00 50.64           C
ATOM   1391  CG  GLN B 176      26.071   5.382  33.618  1.00 50.64           C
ATOM   1392  CD  GLN B 176      25.575   6.821  33.555  1.00 50.64           C
ATOM   1393  OE1 GLN B 176      24.497   7.097  33.032  1.00 50.64           O
ATOM   1394  NE2 GLN B 176      26.389   7.767  34.096  1.00 50.64           N
ATOM   1395  C   GLN B 176      28.057   5.159  31.441  1.00 50.64           C
ATOM   1396  O   GLN B 176      28.690   6.072  31.970  1.00 50.64           O
ATOM   1397  N   ASP B 177      28.631   3.985  31.122  1.00 83.93           N
ATOM   1398  CA  ASP B 177      30.001   3.742  31.469  1.00 83.93           C
ATOM   1399  CB  ASP B 177      30.467   2.344  31.022  1.00 83.93           C
ATOM   1400  CG  ASP B 177      31.814   2.046  31.663  1.00 83.93           C
ATOM   1401  OD1 ASP B 177      32.678   2.962  31.685  1.00 83.93           O
ATOM   1402  OD2 ASP B 177      31.996   0.898  32.149  1.00 83.93           O
ATOM   1403  C   ASP B 177      30.837   4.782  30.780  1.00 83.93           C
ATOM   1404  O   ASP B 177      31.779   5.323  31.359  1.00 83.93           O
ATOM   1405  N   VAL B 178      30.509   5.093  29.512  1.00 39.75           N
ATOM   1406  CA  VAL B 178      31.245   6.087  28.781  1.00 39.75           C
ATOM   1407  CB  VAL B 178      30.745   6.248  27.374  1.00 39.75           C
ATOM   1408  CG1 VAL B 178      31.496   7.417  26.717  1.00 39.75           C
ATOM   1409  CG2 VAL B 178      30.905   4.909  26.636  1.00 39.75           C
ATOM   1410  C   VAL B 178      31.084   7.413  29.459  1.00 39.75           C
ATOM   1411  O   VAL B 178      32.054   8.140  29.666  1.00 39.75           O
ATOM   1412  N   VAL B 179      29.840   7.755  29.838  1.00 50.34           N
ATOM   1413  CA  VAL B 179      29.578   9.031  30.447  1.00 50.34           C
ATOM   1414  CB  VAL B 179      28.119   9.238  30.752  1.00 50.34           C
ATOM   1415  CG1 VAL B 179      27.955  10.567  31.510  1.00 50.34           C
ATOM   1416  CG2 VAL B 179      27.325   9.173  29.435  1.00 50.34           C
ATOM   1417  C   VAL B 179      30.329   9.154  31.742  1.00 50.34           C
ATOM   1418  O   VAL B 179      30.884  10.210  32.039  1.00 50.34           O
ATOM   1419  N   SER B 180      30.318   8.097  32.578  1.00 74.34           N
ATOM   1420  CA  SER B 180      30.961   8.173  33.866  1.00 74.34           C
ATOM   1421  CB  SER B 180      30.444   7.100  34.840  1.00 74.34           C
ATOM   1422  OG  SER B 180      29.062   7.303  35.099  1.00 74.34           O
ATOM   1423  C   SER B 180      32.462   8.032  33.820  1.00 74.34           C
ATOM   1424  O   SER B 180      33.175   8.774  34.494  1.00 74.34           O
ATOM   1425  N   CYS B 181      32.953   6.974  33.137  1.00104.98           N
ATOM   1426  CA  CYS B 181      34.343   6.591  33.099  1.00104.98           C
ATOM   1427  CB  CYS B 181      34.464   5.065  32.974  1.00104.98           C
ATOM   1428  SG  CYS B 181      33.341   4.208  34.135  1.00104.98           S
ATOM   1429  C   CYS B 181      35.246   7.243  32.068  1.00104.98           C
ATOM   1430  O   CYS B 181      36.430   7.443  32.334  1.00104.98           O
ATOM   1431  N   SER B 182      34.738   7.575  30.859  1.00 76.45           N
ATOM   1432  CA  SER B 182      35.600   7.948  29.759  1.00 76.45           C
ATOM   1433  CB  SER B 182      34.899   7.814  28.396  1.00 76.45           C
ATOM   1434  OG  SER B 182      35.786   8.166  27.347  1.00 76.45           O
ATOM   1435  C   SER B 182      36.192   9.330  29.837  1.00 76.45           C
ATOM   1436  O   SER B 182      35.497  10.340  29.934  1.00 76.45           O
ATOM   1437  N   GLU B 183      37.541   9.369  29.775  1.00114.70           N
ATOM   1438  CA  GLU B 183      38.403  10.525  29.778  1.00114.70           C
ATOM   1439  CB  GLU B 183      39.864  10.131  30.057  1.00114.70           C
ATOM   1440  CG  GLU B 183      40.078   9.444  31.411  1.00114.70           C
ATOM   1441  CD  GLU B 183      40.590  10.460  32.425  1.00114.70           C
ATOM   1442  OE1 GLU B 183      40.862  11.622  32.022  1.00114.70           O
ATOM   1443  OE2 GLU B 183      40.726  10.078  33.618  1.00114.70           O
ATOM   1444  C   GLU B 183      38.381  11.197  28.428  1.00114.70           C
ATOM   1445  O   GLU B 183      38.786  12.352  28.287  1.00114.70           O
ATOM   1446  N   TYR B 184      38.018  10.424  27.387  1.00170.51           N
ATOM   1447  CA  TYR B 184      37.948  10.831  26.010  1.00170.51           C
ATOM   1448  CB  TYR B 184      37.870   9.674  25.000  1.00170.51           C
ATOM   1449  CG  TYR B 184      39.156   8.920  25.103  1.00170.51           C
ATOM   1450  CD1 TYR B 184      40.362   9.584  25.074  1.00170.51           C
ATOM   1451  CD2 TYR B 184      39.161   7.546  25.176  1.00170.51           C
ATOM   1452  CE1 TYR B 184      41.550   8.894  25.158  1.00170.51           C
ATOM   1453  CE2 TYR B 184      40.344   6.850  25.258  1.00170.51           C
ATOM   1454  CZ  TYR B 184      41.541   7.524  25.253  1.00170.51           C
ATOM   1455  OH  TYR B 184      42.754   6.808  25.338  1.00170.51           O
ATOM   1456  C   TYR B 184      36.801  11.770  25.781  1.00170.51           C
ATOM   1457  O   TYR B 184      36.684  12.336  24.694  1.00170.51           O
ATOM   1458  N   ALA B 185      35.835  11.824  26.721  1.00 73.26           N
ATOM   1459  CA  ALA B 185      34.688  12.681  26.588  1.00 73.26           C
ATOM   1460  CB  ALA B 185      33.410  11.920  26.195  1.00 73.26           C
ATOM   1461  C   ALA B 185      34.402  13.383  27.893  1.00 73.26           C
ATOM   1462  O   ALA B 185      35.049  13.163  28.916  1.00 73.26           O
ATOM   1463  N   GLN B 186      33.456  14.338  27.805  1.00202.04           N
ATOM   1464  CA  GLN B 186      32.895  15.258  28.762  1.00202.04           C
ATOM   1465  CB  GLN B 186      32.402  16.541  28.078  1.00202.04           C
ATOM   1466  CG  GLN B 186      33.540  17.530  27.794  1.00202.04           C
ATOM   1467  CD  GLN B 186      34.815  16.785  27.399  1.00202.04           C
ATOM   1468  OE1 GLN B 186      35.780  16.751  28.162  1.00202.04           O
ATOM   1469  NE2 GLN B 186      34.839  16.182  26.181  1.00202.04           N
ATOM   1470  C   GLN B 186      31.834  14.732  29.699  1.00202.04           C
ATOM   1471  O   GLN B 186      31.336  15.507  30.513  1.00202.04           O
ATOM   1472  N   GLY B 187      31.320  13.496  29.546  1.00 49.13           N
ATOM   1473  CA  GLY B 187      30.277  13.082  30.453  1.00 49.13           C
ATOM   1474  C   GLY B 187      28.992  13.639  29.915  1.00 49.13           C
ATOM   1475  O   GLY B 187      28.701  13.495  28.732  1.00 49.13           O
ATOM   1476  N   CYS B 188      28.169  14.251  30.789  1.00 78.38           N
ATOM   1477  CA  CYS B 188      26.915  14.859  30.433  1.00 78.38           C
ATOM   1478  CB  CYS B 188      26.037  15.215  31.641  1.00 78.38           C
ATOM   1479  SG  CYS B 188      25.226  13.719  32.257  1.00 78.38           S
ATOM   1480  C   CYS B 188      27.159  16.099  29.633  1.00 78.38           C
ATOM   1481  O   CYS B 188      26.239  16.649  29.030  1.00 78.38           O
ATOM   1482  N   ALA B 189      28.397  16.611  29.716  1.00 77.79           N
ATOM   1483  CA  ALA B 189      28.911  17.781  29.058  1.00 77.79           C
ATOM   1484  CB  ALA B 189      30.317  18.163  29.549  1.00 77.79           C
ATOM   1485  C   ALA B 189      28.985  17.606  27.562  1.00 77.79           C
ATOM   1486  O   ALA B 189      29.048  18.600  26.838  1.00 77.79           O
ATOM   1487  N   GLY B 190      29.119  16.360  27.057  1.00 45.03           N
ATOM   1488  CA  GLY B 190      29.183  16.164  25.626  1.00 45.03           C
ATOM   1489  C   GLY B 190      30.393  15.329  25.292  1.00 45.03           C
ATOM   1490  O   GLY B 190      31.155  14.945  26.177  1.00 45.03           O
ATOM   1491  N   GLY B 191      30.595  15.034  23.983  1.00 41.93           N
ATOM   1492  CA  GLY B 191      31.716  14.244  23.530  1.00 41.93           C
ATOM   1493  C   GLY B 191      31.582  14.007  22.045  1.00 41.93           C
ATOM   1494  O   GLY B 191      30.677  14.556  21.414  1.00 41.93           O
ATOM   1495  N   PHE B 192      32.495  13.196  21.439  1.00154.40           N
ATOM   1496  CA  PHE B 192      32.378  12.914  20.023  1.00154.40           C
ATOM   1497  CB  PHE B 192      33.461  13.491  19.106  1.00154.40           C
ATOM   1498  CG  PHE B 192      33.553  14.949  19.329  1.00154.40           C
ATOM   1499  CD1 PHE B 192      32.428  15.709  19.513  1.00154.40           C
ATOM   1500  CD2 PHE B 192      34.784  15.544  19.287  1.00154.40           C
ATOM   1501  CE1 PHE B 192      32.534  17.062  19.705  1.00154.40           C
ATOM   1502  CE2 PHE B 192      34.891  16.895  19.472  1.00154.40           C
ATOM   1503  CZ  PHE B 192      33.772  17.658  19.688  1.00154.40           C
ATOM   1504  C   PHE B 192      32.508  11.437  19.769  1.00154.40           C
ATOM   1505  O   PHE B 192      33.360  10.757  20.336  1.00154.40           O
ATOM   1506  N   PRO B 193      31.717  10.952  18.843  1.00148.33           N
ATOM   1507  CA  PRO B 193      31.692   9.558  18.476  1.00148.33           C
ATOM   1508  CD  PRO B 193      30.556  11.671  18.355  1.00148.33           C
ATOM   1509  CB  PRO B 193      30.524   9.401  17.496  1.00148.33           C
ATOM   1510  CG  PRO B 193      30.107  10.842  17.140  1.00148.33           C
ATOM   1511  C   PRO B 193      33.010   9.049  17.977  1.00148.33           C
ATOM   1512  O   PRO B 193      33.312   7.876  18.194  1.00148.33           O
ATOM   1513  N   TYR B 194      33.827   9.893  17.327  1.00146.38           N
ATOM   1514  CA  TYR B 194      35.077   9.411  16.822  1.00146.38           C
ATOM   1515  CB  TYR B 194      35.807  10.488  15.999  1.00146.38           C
ATOM   1516  CG  TYR B 194      37.110   9.974  15.478  1.00146.38           C
ATOM   1517  CD1 TYR B 194      37.212   8.722  14.917  1.00146.38           C
ATOM   1518  CD2 TYR B 194      38.219  10.785  15.476  1.00146.38           C
ATOM   1519  CE1 TYR B 194      38.415   8.273  14.415  1.00146.38           C
ATOM   1520  CE2 TYR B 194      39.419  10.347  14.973  1.00146.38           C
ATOM   1521  CZ  TYR B 194      39.520   9.084  14.448  1.00146.38           C
ATOM   1522  OH  TYR B 194      40.745   8.621  13.929  1.00146.38           O
ATOM   1523  C   TYR B 194      35.891   8.959  18.005  1.00146.38           C
ATOM   1524  O   TYR B 194      36.548   7.921  17.949  1.00146.38           O
ATOM   1525  N   LEU B 195      35.888   9.735  19.109  1.00159.26           N
ATOM   1526  CA  LEU B 195      36.605   9.340  20.295  1.00159.26           C
ATOM   1527  CB  LEU B 195      36.857  10.440  21.339  1.00159.26           C
ATOM   1528  CG  LEU B 195      38.011  11.397  21.001  1.00159.26           C
ATOM   1529  CD1 LEU B 195      37.637  12.450  19.956  1.00159.26           C
ATOM   1530  CD2 LEU B 195      38.596  11.990  22.281  1.00159.26           C
ATOM   1531  C   LEU B 195      35.963   8.202  21.051  1.00159.26           C
ATOM   1532  O   LEU B 195      36.659   7.510  21.790  1.00159.26           O
ATOM   1533  N   ILE B 196      34.615   8.110  21.087  1.00145.44           N
ATOM   1534  CA  ILE B 196      33.978   7.032  21.815  1.00145.44           C
ATOM   1535  CB  ILE B 196      32.638   7.428  22.368  1.00145.44           C
ATOM   1536  CG1 ILE B 196      32.795   8.633  23.313  1.00145.44           C
ATOM   1537  CG2 ILE B 196      32.002   6.190  23.029  1.00145.44           C
ATOM   1538  CD1 ILE B 196      33.809   8.415  24.436  1.00145.44           C
ATOM   1539  C   ILE B 196      33.785   5.757  21.043  1.00145.44           C
ATOM   1540  O   ILE B 196      34.252   4.686  21.429  1.00145.44           O
ATOM   1541  N   ALA B 197      33.077   5.847  19.900  1.00 64.66           N
ATOM   1542  CA  ALA B 197      32.789   4.668  19.142  1.00 64.66           C
ATOM   1543  CB  ALA B 197      31.931   4.969  17.900  1.00 64.66           C
ATOM   1544  C   ALA B 197      34.103   4.138  18.674  1.00 64.66           C
ATOM   1545  O   ALA B 197      34.297   2.929  18.560  1.00 64.66           O
ATOM   1546  N   GLY B 198      34.996   5.036  18.217  1.00 89.15           N
ATOM   1547  CA  GLY B 198      36.284   4.554  17.802  1.00 89.15           C
ATOM   1548  C   GLY B 198      37.339   4.369  18.874  1.00 89.15           C
ATOM   1549  O   GLY B 198      37.679   3.259  19.275  1.00 89.15           O
ATOM   1550  N   LYS B 199      37.838   5.504  19.410  1.00161.38           N
ATOM   1551  CA  LYS B 199      39.028   5.548  20.232  1.00161.38           C
ATOM   1552  CB  LYS B 199      39.330   7.002  20.636  1.00161.38           C
ATOM   1553  CG  LYS B 199      40.642   7.253  21.383  1.00161.38           C
ATOM   1554  CD  LYS B 199      41.844   7.460  20.467  1.00161.38           C
ATOM   1555  CE  LYS B 199      43.103   7.921  21.198  1.00161.38           C
ATOM   1556  NZ  LYS B 199      44.175   6.915  21.038  1.00161.38           N
ATOM   1557  C   LYS B 199      38.861   4.810  21.524  1.00161.38           C
ATOM   1558  O   LYS B 199      39.622   3.897  21.845  1.00161.38           O
ATOM   1559  N   TYR B 200      37.830   5.191  22.293  1.00 75.52           N
ATOM   1560  CA  TYR B 200      37.597   4.651  23.598  1.00 75.52           C
ATOM   1561  CB  TYR B 200      36.395   5.356  24.263  1.00 75.52           C
ATOM   1562  CG  TYR B 200      36.170   4.875  25.658  1.00 75.52           C
ATOM   1563  CD1 TYR B 200      37.004   5.271  26.679  1.00 75.52           C
ATOM   1564  CD2 TYR B 200      35.104   4.056  25.954  1.00 75.52           C
ATOM   1565  CE1 TYR B 200      36.793   4.842  27.968  1.00 75.52           C
ATOM   1566  CE2 TYR B 200      34.886   3.623  27.241  1.00 75.52           C
ATOM   1567  CZ  TYR B 200      35.734   4.014  28.249  1.00 75.52           C
ATOM   1568  OH  TYR B 200      35.514   3.573  29.571  1.00 75.52           O
ATOM   1569  C   TYR B 200      37.300   3.195  23.448  1.00 75.52           C
ATOM   1570  O   TYR B 200      37.773   2.365  24.222  1.00 75.52           O
ATOM   1571  N   GLY B 201      36.509   2.842  22.422  1.00 28.10           N
ATOM   1572  CA  GLY B 201      36.150   1.467  22.228  1.00 28.10           C
ATOM   1573  C   GLY B 201      37.386   0.651  21.994  1.00 28.10           C
ATOM   1574  O   GLY B 201      37.492  -0.471  22.485  1.00 28.10           O
ATOM   1575  N   GLU B 202      38.336   1.167  21.192  1.00 81.17           N
ATOM   1576  CA  GLU B 202      39.529   0.420  20.901  1.00 81.17           C
ATOM   1577  CB  GLU B 202      40.364   1.068  19.781  1.00 81.17           C
ATOM   1578  CG  GLU B 202      41.549   0.207  19.343  1.00 81.17           C
ATOM   1579  CD  GLU B 202      42.346   0.988  18.310  1.00 81.17           C
ATOM   1580  OE1 GLU B 202      41.830   1.210  17.183  1.00 81.17           O
ATOM   1581  OE2 GLU B 202      43.493   1.380  18.648  1.00 81.17           O
ATOM   1582  C   GLU B 202      40.427   0.307  22.108  1.00 81.17           C
ATOM   1583  O   GLU B 202      40.935  -0.773  22.411  1.00 81.17           O
ATOM   1584  N   ASP B 203      40.689   1.439  22.800  1.00116.14           N
ATOM   1585  CA  ASP B 203      41.611   1.453  23.906  1.00116.14           C
ATOM   1586  CB  ASP B 203      41.973   2.885  24.343  1.00116.14           C
ATOM   1587  CG  ASP B 203      42.778   3.539  23.231  1.00116.14           C
ATOM   1588  OD1 ASP B 203      43.186   2.807  22.291  1.00116.14           O
ATOM   1589  OD2 ASP B 203      42.990   4.779  23.302  1.00116.14           O
ATOM   1590  C   ASP B 203      41.106   0.763  25.146  1.00116.14           C
ATOM   1591  O   ASP B 203      41.788  -0.103  25.695  1.00116.14           O
ATOM   1592  N   PHE B 204      39.967   1.250  25.692  1.00179.10           N
ATOM   1593  CA  PHE B 204      39.359   0.730  26.892  1.00179.10           C
ATOM   1594  CB  PHE B 204      38.736   1.837  27.756  1.00179.10           C
ATOM   1595  CG  PHE B 204      39.888   2.672  28.203  1.00179.10           C
ATOM   1596  CD1 PHE B 204      40.602   2.331  29.328  1.00179.10           C
ATOM   1597  CD2 PHE B 204      40.271   3.780  27.483  1.00179.10           C
ATOM   1598  CE1 PHE B 204      41.670   3.093  29.739  1.00179.10           C
ATOM   1599  CE2 PHE B 204      41.339   4.546  27.890  1.00179.10           C
ATOM   1600  CZ  PHE B 204      42.041   4.204  29.021  1.00179.10           C
ATOM   1601  C   PHE B 204      38.344  -0.359  26.705  1.00179.10           C
ATOM   1602  O   PHE B 204      38.271  -1.292  27.503  1.00179.10           O
ATOM   1603  N   GLY B 205      37.489  -0.246  25.669  1.00 37.63           N
ATOM   1604  CA  GLY B 205      36.450  -1.223  25.466  1.00 37.63           C
ATOM   1605  C   GLY B 205      35.170  -0.740  26.093  1.00 37.63           C
ATOM   1606  O   GLY B 205      35.168   0.162  26.932  1.00 37.63           O
ATOM   1607  N   LEU B 206      34.030  -1.345  25.681  1.00106.14           N
ATOM   1608  CA  LEU B 206      32.743  -0.978  26.207  1.00106.14           C
ATOM   1609  CB  LEU B 206      31.727  -0.455  25.174  1.00106.14           C
ATOM   1610  CG  LEU B 206      32.045   0.957  24.645  1.00106.14           C
ATOM   1611  CD1 LEU B 206      32.145   1.959  25.805  1.00106.14           C
ATOM   1612  CD2 LEU B 206      33.262   0.977  23.709  1.00106.14           C
ATOM   1613  C   LEU B 206      32.120  -2.158  26.889  1.00106.14           C
ATOM   1614  O   LEU B 206      32.403  -3.308  26.558  1.00106.14           O
ATOM   1615  N   VAL B 207      31.243  -1.883  27.879  1.00 55.18           N
ATOM   1616  CA  VAL B 207      30.586  -2.917  28.631  1.00 55.18           C
ATOM   1617  CB  VAL B 207      30.708  -2.743  30.119  1.00 55.18           C
ATOM   1618  CG1 VAL B 207      32.194  -2.831  30.502  1.00 55.18           C
ATOM   1619  CG2 VAL B 207      30.038  -1.418  30.520  1.00 55.18           C
ATOM   1620  C   VAL B 207      29.123  -2.886  28.304  1.00 55.18           C
ATOM   1621  O   VAL B 207      28.625  -1.942  27.695  1.00 55.18           O
ATOM   1622  N   GLU B 208      28.398  -3.954  28.688  1.00 52.56           N
ATOM   1623  CA  GLU B 208      26.992  -4.074  28.410  1.00 52.56           C
ATOM   1624  CB  GLU B 208      26.471  -5.510  28.575  1.00 52.56           C
ATOM   1625  CG  GLU B 208      27.048  -6.478  27.540  1.00 52.56           C
ATOM   1626  CD  GLU B 208      26.559  -7.878  27.881  1.00 52.56           C
ATOM   1627  OE1 GLU B 208      25.439  -8.241  27.435  1.00 52.56           O
ATOM   1628  OE2 GLU B 208      27.300  -8.602  28.600  1.00 52.56           O
ATOM   1629  C   GLU B 208      26.212  -3.191  29.341  1.00 52.56           C
ATOM   1630  O   GLU B 208      26.702  -2.762  30.384  1.00 52.56           O
ATOM   1631  N   GLU B 209      24.947  -2.911  28.964  1.00 79.03           N
ATOM   1632  CA  GLU B 209      24.074  -2.035  29.697  1.00 79.03           C
ATOM   1633  CB  GLU B 209      22.681  -1.921  29.049  1.00 79.03           C
ATOM   1634  CG  GLU B 209      21.723  -0.997  29.804  1.00 79.03           C
ATOM   1635  CD  GLU B 209      22.093   0.445  29.500  1.00 79.03           C
ATOM   1636  OE1 GLU B 209      22.899   0.666  28.558  1.00 79.03           O
ATOM   1637  OE2 GLU B 209      21.568   1.344  30.209  1.00 79.03           O
ATOM   1638  C   GLU B 209      23.874  -2.566  31.084  1.00 79.03           C
ATOM   1639  O   GLU B 209      23.874  -1.807  32.052  1.00 79.03           O
ATOM   1640  N   SER B 210      23.719  -3.893  31.220  1.00 30.65           N
ATOM   1641  CA  SER B 210      23.448  -4.474  32.505  1.00 30.65           C
ATOM   1642  CB  SER B 210      23.243  -5.996  32.436  1.00 30.65           C
ATOM   1643  OG  SER B 210      24.444  -6.634  32.028  1.00 30.65           O
ATOM   1644  C   SER B 210      24.599  -4.219  33.428  1.00 30.65           C
ATOM   1645  O   SER B 210      24.409  -4.103  34.638  1.00 30.65           O
ATOM   1646  N   CYS B 211      25.827  -4.140  32.883  1.00 42.36           N
ATOM   1647  CA  CYS B 211      26.993  -3.947  33.700  1.00 42.36           C
ATOM   1648  CB  CYS B 211      28.304  -4.016  32.891  1.00 42.36           C
ATOM   1649  SG  CYS B 211      29.779  -3.773  33.925  1.00 42.36           S
ATOM   1650  C   CYS B 211      26.933  -2.605  34.366  1.00 42.36           C
ATOM   1651  O   CYS B 211      27.265  -2.483  35.547  1.00 42.36           O
ATOM   1652  N   PHE B 212      26.536  -1.554  33.616  1.00150.82           N
ATOM   1653  CA  PHE B 212      26.474  -0.242  34.196  1.00150.82           C
ATOM   1654  CB  PHE B 212      27.639   0.627  33.682  1.00150.82           C
ATOM   1655  CG  PHE B 212      27.956   1.729  34.633  1.00150.82           C
ATOM   1656  CD1 PHE B 212      27.046   2.715  34.930  1.00150.82           C
ATOM   1657  CD2 PHE B 212      29.209   1.791  35.200  1.00150.82           C
ATOM   1658  CE1 PHE B 212      27.372   3.726  35.805  1.00150.82           C
ATOM   1659  CE2 PHE B 212      29.542   2.799  36.073  1.00150.82           C
ATOM   1660  CZ  PHE B 212      28.619   3.769  36.380  1.00150.82           C
ATOM   1661  C   PHE B 212      25.203   0.369  33.663  1.00150.82           C
ATOM   1662  O   PHE B 212      25.225   0.976  32.595  1.00150.82           O
ATOM   1663  N   PRO B 213      24.112   0.298  34.385  1.00 77.76           N
ATOM   1664  CA  PRO B 213      22.855   0.788  33.870  1.00 77.76           C
ATOM   1665  CD  PRO B 213      23.919  -0.788  35.332  1.00 77.76           C
ATOM   1666  CB  PRO B 213      21.790   0.291  34.843  1.00 77.76           C
ATOM   1667  CG  PRO B 213      22.397  -1.009  35.402  1.00 77.76           C
ATOM   1668  C   PRO B 213      22.864   2.268  33.664  1.00 77.76           C
ATOM   1669  O   PRO B 213      23.604   2.959  34.359  1.00 77.76           O
ATOM   1670  N   TYR B 214      22.038   2.770  32.719  1.00 91.42           N
ATOM   1671  CA  TYR B 214      22.065   4.162  32.356  1.00 91.42           C
ATOM   1672  CB  TYR B 214      21.409   4.405  30.983  1.00 91.42           C
ATOM   1673  CG  TYR B 214      21.550   5.838  30.604  1.00 91.42           C
ATOM   1674  CD1 TYR B 214      22.782   6.344  30.258  1.00 91.42           C
ATOM   1675  CD2 TYR B 214      20.452   6.663  30.561  1.00 91.42           C
ATOM   1676  CE1 TYR B 214      22.919   7.663  29.895  1.00 91.42           C
ATOM   1677  CE2 TYR B 214      20.583   7.983  30.198  1.00 91.42           C
ATOM   1678  CZ  TYR B 214      21.819   8.485  29.867  1.00 91.42           C
ATOM   1679  OH  TYR B 214      21.958   9.839  29.494  1.00 91.42           O
ATOM   1680  C   TYR B 214      21.364   4.984  33.397  1.00 91.42           C
ATOM   1681  O   TYR B 214      20.210   4.723  33.736  1.00 91.42           O
ATOM   1682  N   ASN B 215      22.133   5.911  34.021  1.00110.37           N
ATOM   1683  CA  ASN B 215      21.688   6.870  34.999  1.00110.37           C
ATOM   1684  CB  ASN B 215      22.780   7.195  36.032  1.00110.37           C
ATOM   1685  CG  ASN B 215      22.128   7.934  37.194  1.00110.37           C
ATOM   1686  OD1 ASN B 215      21.480   8.964  37.014  1.00110.37           O
ATOM   1687  ND2 ASN B 215      22.298   7.388  38.428  1.00110.37           N
ATOM   1688  C   ASN B 215      21.226   8.171  34.398  1.00110.37           C
ATOM   1689  O   ASN B 215      20.217   8.733  34.823  1.00110.37           O
ATOM   1690  N   GLY B 216      21.965   8.688  33.388  1.00 35.58           N
ATOM   1691  CA  GLY B 216      21.664   9.974  32.817  1.00 35.58           C
ATOM   1692  C   GLY B 216      22.320  11.041  33.644  1.00 35.58           C
ATOM   1693  O   GLY B 216      21.917  12.204  33.604  1.00 35.58           O
ATOM   1694  N   LYS B 217      23.358  10.672  34.422  1.00 95.63           N
ATOM   1695  CA  LYS B 217      23.999  11.631  35.275  1.00 95.63           C
ATOM   1696  CB  LYS B 217      23.517  11.518  36.733  1.00 95.63           C
ATOM   1697  CG  LYS B 217      23.970  12.651  37.654  1.00 95.63           C
ATOM   1698  CD  LYS B 217      23.217  12.668  38.987  1.00 95.63           C
ATOM   1699  CE  LYS B 217      23.649  13.789  39.933  1.00 95.63           C
ATOM   1700  NZ  LYS B 217      22.853  13.731  41.180  1.00 95.63           N
ATOM   1701  C   LYS B 217      25.481  11.383  35.271  1.00 95.63           C
ATOM   1702  O   LYS B 217      25.977  10.391  34.744  1.00 95.63           O
ATOM   1703  N   ASP B 218      26.207  12.322  35.898  1.00109.19           N
ATOM   1704  CA  ASP B 218      27.627  12.444  36.096  1.00109.19           C
ATOM   1705  CB  ASP B 218      28.039  13.842  36.584  1.00109.19           C
ATOM   1706  CG  ASP B 218      27.827  14.813  35.430  1.00109.19           C
ATOM   1707  OD1 ASP B 218      27.738  14.337  34.266  1.00109.19           O
ATOM   1708  OD2 ASP B 218      27.749  16.042  35.696  1.00109.19           O
ATOM   1709  C   ASP B 218      28.091  11.446  37.121  1.00109.19           C
ATOM   1710  O   ASP B 218      29.140  11.638  37.736  1.00109.19           O
ATOM   1711  N   GLU B 219      27.253  10.437  37.430  1.00104.41           N
ATOM   1712  CA  GLU B 219      27.524   9.439  38.435  1.00104.41           C
ATOM   1713  CB  GLU B 219      26.627   8.194  38.284  1.00104.41           C
ATOM   1714  CG  GLU B 219      26.882   7.100  39.322  1.00104.41           C
ATOM   1715  CD  GLU B 219      26.005   5.911  38.967  1.00104.41           C
ATOM   1716  OE1 GLU B 219      25.229   6.025  37.981  1.00104.41           O
ATOM   1717  OE2 GLU B 219      26.101   4.873  39.674  1.00104.41           O
ATOM   1718  C   GLU B 219      28.948   8.973  38.347  1.00104.41           C
ATOM   1719  O   GLU B 219      29.621   9.092  37.323  1.00104.41           O
ATOM   1720  N   PRO B 220      29.428   8.493  39.467  1.00 81.62           N
ATOM   1721  CA  PRO B 220      30.784   8.019  39.585  1.00 81.62           C
ATOM   1722  CD  PRO B 220      28.874   8.877  40.755  1.00 81.62           C
ATOM   1723  CB  PRO B 220      31.062   7.903  41.086  1.00 81.62           C
ATOM   1724  CG  PRO B 220      29.684   8.046  41.758  1.00 81.62           C
ATOM   1725  C   PRO B 220      30.996   6.750  38.823  1.00 81.62           C
ATOM   1726  O   PRO B 220      30.033   6.021  38.588  1.00 81.62           O
ATOM   1727  N   CYS B 221      32.257   6.471  38.433  1.00 54.61           N
ATOM   1728  CA  CYS B 221      32.565   5.316  37.641  1.00 54.61           C
ATOM   1729  CB  CYS B 221      33.912   5.450  36.891  1.00 54.61           C
ATOM   1730  SG  CYS B 221      34.370   4.004  35.879  1.00 54.61           S
ATOM   1731  C   CYS B 221      32.630   4.121  38.535  1.00 54.61           C
ATOM   1732  O   CYS B 221      33.680   3.787  39.082  1.00 54.61           O
ATOM   1733  N   LYS B 222      31.478   3.447  38.712  1.00 84.62           N
ATOM   1734  CA  LYS B 222      31.446   2.242  39.483  1.00 84.62           C
ATOM   1735  CB  LYS B 222      30.941   2.423  40.924  1.00 84.62           C
ATOM   1736  CG  LYS B 222      30.903   1.107  41.704  1.00 84.62           C
ATOM   1737  CD  LYS B 222      32.277   0.463  41.900  1.00 84.62           C
ATOM   1738  CE  LYS B 222      32.212  -0.909  42.573  1.00 84.62           C
ATOM   1739  NZ  LYS B 222      33.540  -1.560  42.524  1.00 84.62           N
ATOM   1740  C   LYS B 222      30.505   1.314  38.797  1.00 84.62           C
ATOM   1741  O   LYS B 222      29.346   1.647  38.557  1.00 84.62           O
ATOM   1742  N   GLU B 223      30.989   0.109  38.460  1.00 86.68           N
ATOM   1743  CA  GLU B 223      30.132  -0.827  37.812  1.00 86.68           C
ATOM   1744  CB  GLU B 223      30.833  -1.590  36.678  1.00 86.68           C
ATOM   1745  CG  GLU B 223      32.099  -2.315  37.136  1.00 86.68           C
ATOM   1746  CD  GLU B 223      32.786  -2.883  35.903  1.00 86.68           C
ATOM   1747  OE1 GLU B 223      32.310  -2.588  34.774  1.00 86.68           O
ATOM   1748  OE2 GLU B 223      33.796  -3.615  36.074  1.00 86.68           O
ATOM   1749  C   GLU B 223      29.694  -1.783  38.854  1.00 86.68           C
ATOM   1750  O   GLU B 223      30.503  -2.341  39.595  1.00 86.68           O
ATOM   1751  N   THR B 224      28.371  -1.974  38.944  1.00 16.53           N
ATOM   1752  CA  THR B 224      27.861  -2.873  39.921  1.00 16.53           C
ATOM   1753  CB  THR B 224      26.367  -2.998  39.870  1.00 16.53           C
ATOM   1754  OG1 THR B 224      25.762  -1.729  40.075  1.00 16.53           O
ATOM   1755  CG2 THR B 224      25.918  -3.983  40.962  1.00 16.53           C
ATOM   1756  C   THR B 224      28.440  -4.193  39.568  1.00 16.53           C
ATOM   1757  O   THR B 224      28.853  -4.958  40.437  1.00 16.53           O
ATOM   1758  N   LYS B 225      28.502  -4.485  38.256  1.00133.96           N
ATOM   1759  CA  LYS B 225      28.995  -5.772  37.883  1.00133.96           C
ATOM   1760  CB  LYS B 225      28.543  -6.222  36.483  1.00133.96           C
ATOM   1761  CG  LYS B 225      27.042  -6.495  36.363  1.00133.96           C
ATOM   1762  CD  LYS B 225      26.543  -7.623  37.269  1.00133.96           C
ATOM   1763  CE  LYS B 225      25.069  -7.973  37.052  1.00133.96           C
ATOM   1764  NZ  LYS B 225      24.216  -6.811  37.384  1.00133.96           N
ATOM   1765  C   LYS B 225      30.489  -5.801  37.897  1.00133.96           C
ATOM   1766  O   LYS B 225      31.159  -4.874  37.447  1.00133.96           O
ATOM   1767  N   SER B 226      31.051  -6.891  38.453  1.00 34.24           N
ATOM   1768  CA  SER B 226      32.467  -7.083  38.400  1.00 34.24           C
ATOM   1769  CB  SER B 226      33.039  -7.835  39.615  1.00 34.24           C
ATOM   1770  OG  SER B 226      32.508  -9.150  39.673  1.00 34.24           O
ATOM   1771  C   SER B 226      32.717  -7.919  37.185  1.00 34.24           C
ATOM   1772  O   SER B 226      31.807  -8.578  36.684  1.00 34.24           O
ATOM   1773  N   LYS B 227      33.963  -7.889  36.672  1.00 73.67           N
ATOM   1774  CA  LYS B 227      34.373  -8.700  35.559  1.00 73.67           C
ATOM   1775  CB  LYS B 227      34.618 -10.174  35.931  1.00 73.67           C
ATOM   1776  CG  LYS B 227      35.828 -10.376  36.846  1.00 73.67           C
ATOM   1777  CD  LYS B 227      35.923 -11.783  37.441  1.00 73.67           C
ATOM   1778  CE  LYS B 227      36.336 -12.849  36.423  1.00 73.67           C
ATOM   1779  NZ  LYS B 227      36.414 -14.173  37.080  1.00 73.67           N
ATOM   1780  C   LYS B 227      33.377  -8.651  34.439  1.00 73.67           C
ATOM   1781  O   LYS B 227      32.834  -9.682  34.044  1.00 73.67           O
ATOM   1782  N   CYS B 228      33.105  -7.452  33.890  1.00 32.26           N
ATOM   1783  CA  CYS B 228      32.178  -7.374  32.795  1.00 32.26           C
ATOM   1784  CB  CYS B 228      31.424  -6.030  32.715  1.00 32.26           C
ATOM   1785  SG  CYS B 228      30.489  -5.655  34.229  1.00 32.26           S
ATOM   1786  C   CYS B 228      32.973  -7.504  31.530  1.00 32.26           C
ATOM   1787  O   CYS B 228      34.091  -7.002  31.435  1.00 32.26           O
ATOM   1788  N   ARG B 229      32.413  -8.202  30.520  1.00154.55           N
ATOM   1789  CA  ARG B 229      33.093  -8.377  29.266  1.00154.55           C
ATOM   1790  CB  ARG B 229      32.422  -9.413  28.347  1.00154.55           C
ATOM   1791  CG  ARG B 229      32.537 -10.849  28.863  1.00154.55           C
ATOM   1792  CD  ARG B 229      31.822 -11.088  30.195  1.00154.55           C
ATOM   1793  NE  ARG B 229      30.355 -11.059  29.936  1.00154.55           N
ATOM   1794  CZ  ARG B 229      29.481 -11.360  30.940  1.00154.55           C
ATOM   1795  NH1 ARG B 229      29.953 -11.692  32.178  1.00154.55           N
ATOM   1796  NH2 ARG B 229      28.136 -11.327  30.710  1.00154.55           N
ATOM   1797  C   ARG B 229      33.087  -7.060  28.555  1.00154.55           C
ATOM   1798  O   ARG B 229      32.153  -6.272  28.701  1.00154.55           O
ATOM   1799  N   ARG B 230      34.153  -6.774  27.776  1.00117.08           N
ATOM   1800  CA  ARG B 230      34.194  -5.505  27.104  1.00117.08           C
ATOM   1801  CB  ARG B 230      35.280  -4.561  27.655  1.00117.08           C
ATOM   1802  CG  ARG B 230      35.045  -4.200  29.127  1.00117.08           C
ATOM   1803  CD  ARG B 230      36.083  -3.245  29.720  1.00117.08           C
ATOM   1804  NE  ARG B 230      35.526  -1.864  29.641  1.00117.08           N
ATOM   1805  CZ  ARG B 230      35.181  -1.197  30.782  1.00117.08           C
ATOM   1806  NH1 ARG B 230      35.356  -1.785  32.001  1.00117.08           N
ATOM   1807  NH2 ARG B 230      34.667   0.066  30.703  1.00117.08           N
ATOM   1808  C   ARG B 230      34.424  -5.710  25.635  1.00117.08           C
ATOM   1809  O   ARG B 230      35.276  -6.498  25.226  1.00117.08           O
ATOM   1810  N   HIS B 231      33.631  -4.997  24.805  1.00 75.43           N
ATOM   1811  CA  HIS B 231      33.725  -5.066  23.371  1.00 75.43           C
ATOM   1812  ND1 HIS B 231      30.640  -5.981  24.150  1.00 75.43           N
ATOM   1813  CG  HIS B 231      31.385  -5.941  22.993  1.00 75.43           C
ATOM   1814  CB  HIS B 231      32.374  -4.863  22.666  1.00 75.43           C
ATOM   1815  NE2 HIS B 231      30.073  -7.777  22.968  1.00 75.43           N
ATOM   1816  CD2 HIS B 231      31.026  -7.046  22.281  1.00 75.43           C
ATOM   1817  CE1 HIS B 231      29.873  -7.099  24.084  1.00 75.43           C
ATOM   1818  C   HIS B 231      34.635  -3.968  22.906  1.00 75.43           C
ATOM   1819  O   HIS B 231      34.581  -2.851  23.418  1.00 75.43           O
ATOM   1820  N   SER B 232      35.482  -4.257  21.894  1.00 38.35           N
ATOM   1821  CA  SER B 232      36.417  -3.267  21.424  1.00 38.35           C
ATOM   1822  CB  SER B 232      37.888  -3.676  21.605  1.00 38.35           C
ATOM   1823  OG  SER B 232      38.191  -3.805  22.986  1.00 38.35           O
ATOM   1824  C   SER B 232      36.200  -3.038  19.955  1.00 38.35           C
ATOM   1825  O   SER B 232      35.529  -3.819  19.283  1.00 38.35           O
ATOM   1826  N   THR B 233      36.753  -1.925  19.423  1.00113.37           N
ATOM   1827  CA  THR B 233      36.608  -1.627  18.026  1.00113.37           C
ATOM   1828  CB  THR B 233      36.094  -0.243  17.756  1.00113.37           C
ATOM   1829  OG1 THR B 233      35.869  -0.055  16.367  1.00113.37           O
ATOM   1830  CG2 THR B 233      37.119   0.770  18.282  1.00113.37           C
ATOM   1831  C   THR B 233      37.944  -1.794  17.360  1.00113.37           C
ATOM   1832  O   THR B 233      38.948  -1.218  17.776  1.00113.37           O
ATOM   1833  N   THR B 234      37.973  -2.632  16.305  1.00 56.20           N
ATOM   1834  CA  THR B 234      39.147  -2.953  15.541  1.00 56.20           C
ATOM   1835  CB  THR B 234      38.914  -4.092  14.594  1.00 56.20           C
ATOM   1836  OG1 THR B 234      37.890  -3.752  13.671  1.00 56.20           O
ATOM   1837  CG2 THR B 234      38.507  -5.332  15.406  1.00 56.20           C
ATOM   1838  C   THR B 234      39.594  -1.776  14.718  1.00 56.20           C
ATOM   1839  O   THR B 234      40.785  -1.655  14.428  1.00 56.20           O
ATOM   1840  N   ASN B 235      38.654  -0.913  14.263  1.00 63.98           N
ATOM   1841  CA  ASN B 235      39.037   0.178  13.396  1.00 63.98           C
ATOM   1842  CB  ASN B 235      38.961  -0.205  11.907  1.00 63.98           C
ATOM   1843  CG  ASN B 235      39.901  -1.372  11.645  1.00 63.98           C
ATOM   1844  OD1 ASN B 235      41.093  -1.305  11.939  1.00 63.98           O
ATOM   1845  ND2 ASN B 235      39.347  -2.479  11.079  1.00 63.98           N
ATOM   1846  C   ASN B 235      38.065   1.322  13.550  1.00 63.98           C
ATOM   1847  O   ASN B 235      36.930   1.132  13.982  1.00 63.98           O
ATOM   1848  N   TYR B 236      38.512   2.560  13.221  1.00179.28           N
ATOM   1849  CA  TYR B 236      37.669   3.733  13.224  1.00179.28           C
ATOM   1850  CB  TYR B 236      37.645   4.504  14.556  1.00179.28           C
ATOM   1851  CG  TYR B 236      39.006   4.621  15.191  1.00179.28           C
ATOM   1852  CD1 TYR B 236      40.220   4.575  14.536  1.00179.28           C
ATOM   1853  CD2 TYR B 236      39.039   4.861  16.535  1.00179.28           C
ATOM   1854  CE1 TYR B 236      41.415   4.708  15.214  1.00179.28           C
ATOM   1855  CE2 TYR B 236      40.211   4.998  17.228  1.00179.28           C
ATOM   1856  CZ  TYR B 236      41.406   4.917  16.571  1.00179.28           C
ATOM   1857  OH  TYR B 236      42.607   5.059  17.297  1.00179.28           O
ATOM   1858  C   TYR B 236      38.171   4.735  12.218  1.00179.28           C
ATOM   1859  O   TYR B 236      39.369   4.818  11.964  1.00179.28           O
ATOM   1860  N   TYR B 237      37.264   5.523  11.600  1.00155.15           N
ATOM   1861  CA  TYR B 237      37.688   6.581  10.712  1.00155.15           C
ATOM   1862  CB  TYR B 237      37.900   6.179   9.237  1.00155.15           C
ATOM   1863  CG  TYR B 237      39.068   5.305   8.948  1.00155.15           C
ATOM   1864  CD1 TYR B 237      40.293   5.863   8.659  1.00155.15           C
ATOM   1865  CD2 TYR B 237      38.932   3.936   8.933  1.00155.15           C
ATOM   1866  CE1 TYR B 237      41.373   5.065   8.365  1.00155.15           C
ATOM   1867  CE2 TYR B 237      40.008   3.133   8.639  1.00155.15           C
ATOM   1868  CZ  TYR B 237      41.229   3.697   8.357  1.00155.15           C
ATOM   1869  OH  TYR B 237      42.332   2.872   8.055  1.00155.15           O
ATOM   1870  C   TYR B 237      36.557   7.556  10.530  1.00155.15           C
ATOM   1871  O   TYR B 237      35.393   7.236  10.752  1.00155.15           O
ATOM   1872  N   TYR B 238      36.879   8.781  10.067  1.00111.25           N
ATOM   1873  CA  TYR B 238      35.855   9.694   9.629  1.00111.25           C
ATOM   1874  CB  TYR B 238      36.270  11.182   9.646  1.00111.25           C
ATOM   1875  CG  TYR B 238      36.113  11.798  11.003  1.00111.25           C
ATOM   1876  CD1 TYR B 238      34.852  12.145  11.438  1.00111.25           C
ATOM   1877  CD2 TYR B 238      37.188  12.073  11.821  1.00111.25           C
ATOM   1878  CE1 TYR B 238      34.649  12.734  12.663  1.00111.25           C
ATOM   1879  CE2 TYR B 238      36.990  12.662  13.052  1.00111.25           C
ATOM   1880  CZ  TYR B 238      35.723  12.996  13.475  1.00111.25           C
ATOM   1881  OH  TYR B 238      35.528  13.602  14.735  1.00111.25           O
ATOM   1882  C   TYR B 238      35.603   9.317   8.192  1.00111.25           C
ATOM   1883  O   TYR B 238      36.546   9.067   7.447  1.00111.25           O
ATOM   1884  N   VAL B 239      34.330   9.228   7.752  1.00124.30           N
ATOM   1885  CA  VAL B 239      34.098   8.875   6.377  1.00124.30           C
ATOM   1886  CB  VAL B 239      32.645   8.861   5.994  1.00124.30           C
ATOM   1887  CG1 VAL B 239      32.529   8.649   4.479  1.00124.30           C
ATOM   1888  CG2 VAL B 239      31.923   7.795   6.824  1.00124.30           C
ATOM   1889  C   VAL B 239      34.747   9.924   5.537  1.00124.30           C
ATOM   1890  O   VAL B 239      34.598  11.115   5.810  1.00124.30           O
ATOM   1891  N   GLY B 240      35.470   9.497   4.476  1.00 49.01           N
ATOM   1892  CA  GLY B 240      36.155  10.420   3.621  1.00 49.01           C
ATOM   1893  C   GLY B 240      37.616  10.390   3.977  1.00 49.01           C
ATOM   1894  O   GLY B 240      38.452  10.925   3.251  1.00 49.01           O
ATOM   1895  N   GLY B 241      37.957   9.784   5.126  1.00 55.44           N
ATOM   1896  CA  GLY B 241      39.330   9.611   5.506  1.00 55.44           C
ATOM   1897  C   GLY B 241      39.710  10.516   6.641  1.00 55.44           C
ATOM   1898  O   GLY B 241      40.481  10.123   7.514  1.00 55.44           O
ATOM   1899  N   PHE B 242      39.202  11.755   6.668  1.00195.87           N
ATOM   1900  CA  PHE B 242      39.514  12.662   7.742  1.00195.87           C
ATOM   1901  CB  PHE B 242      40.768  13.554   7.563  1.00195.87           C
ATOM   1902  CG  PHE B 242      40.799  14.082   6.178  1.00195.87           C
ATOM   1903  CD1 PHE B 242      40.110  15.197   5.751  1.00195.87           C
ATOM   1904  CD2 PHE B 242      41.575  13.394   5.290  1.00195.87           C
ATOM   1905  CE1 PHE B 242      40.191  15.604   4.442  1.00195.87           C
ATOM   1906  CE2 PHE B 242      41.671  13.781   3.978  1.00195.87           C
ATOM   1907  CZ  PHE B 242      40.968  14.889   3.566  1.00195.87           C
ATOM   1908  C   PHE B 242      38.374  13.581   7.892  1.00195.87           C
ATOM   1909  O   PHE B 242      37.395  13.508   7.154  1.00195.87           O
ATOM   1910  N   TYR B 243      38.466  14.470   8.887  1.00163.52           N
ATOM   1911  CA  TYR B 243      37.405  15.404   9.112  1.00163.52           C
ATOM   1912  CB  TYR B 243      37.598  16.118  10.470  1.00163.52           C
ATOM   1913  CG  TYR B 243      36.511  17.102  10.733  1.00163.52           C
ATOM   1914  CD1 TYR B 243      35.367  16.711  11.390  1.00163.52           C
ATOM   1915  CD2 TYR B 243      36.642  18.410  10.327  1.00163.52           C
ATOM   1916  CE1 TYR B 243      34.365  17.619  11.642  1.00163.52           C
ATOM   1917  CE2 TYR B 243      35.646  19.321  10.576  1.00163.52           C
ATOM   1918  CZ  TYR B 243      34.507  18.922  11.229  1.00163.52           C
ATOM   1919  OH  TYR B 243      33.489  19.862  11.481  1.00163.52           O
ATOM   1920  C   TYR B 243      37.448  16.417   7.998  1.00163.52           C
ATOM   1921  O   TYR B 243      38.446  17.118   7.820  1.00163.52           O
ATOM   1922  N   GLY B 244      36.327  16.538   7.243  1.00 70.72           N
ATOM   1923  CA  GLY B 244      36.226  17.465   6.142  1.00 70.72           C
ATOM   1924  C   GLY B 244      36.067  16.744   4.829  1.00 70.72           C
ATOM   1925  O   GLY B 244      35.737  17.360   3.820  1.00 70.72           O
ATOM   1926  N   ALA B 245      36.399  15.445   4.792  1.00103.40           N
ATOM   1927  CA  ALA B 245      36.290  14.536   3.685  1.00103.40           C
ATOM   1928  CB  ALA B 245      37.156  13.288   3.868  1.00103.40           C
ATOM   1929  C   ALA B 245      34.899  14.058   3.419  1.00103.40           C
ATOM   1930  O   ALA B 245      34.638  13.515   2.353  1.00103.40           O
ATOM   1931  N   CYS B 246      33.973  14.097   4.387  1.00166.94           N
ATOM   1932  CA  CYS B 246      32.796  13.350   4.049  1.00166.94           C
ATOM   1933  CB  CYS B 246      32.055  12.621   5.185  1.00166.94           C
ATOM   1934  SG  CYS B 246      31.211  13.679   6.363  1.00166.94           S
ATOM   1935  C   CYS B 246      31.860  14.005   3.087  1.00166.94           C
ATOM   1936  O   CYS B 246      31.894  15.206   2.823  1.00166.94           O
ATOM   1937  N   ASN B 247      31.037  13.141   2.458  1.00 90.17           N
ATOM   1938  CA  ASN B 247      30.075  13.564   1.490  1.00 90.17           C
ATOM   1939  CB  ASN B 247      30.700  13.749   0.098  1.00 90.17           C
ATOM   1940  CG  ASN B 247      31.388  12.449  -0.288  1.00 90.17           C
ATOM   1941  OD1 ASN B 247      30.771  11.390  -0.278  1.00 90.17           O
ATOM   1942  ND2 ASN B 247      32.704  12.523  -0.629  1.00 90.17           N
ATOM   1943  C   ASN B 247      28.973  12.544   1.457  1.00 90.17           C
ATOM   1944  O   ASN B 247      29.069  11.489   2.082  1.00 90.17           O
ATOM   1945  N   GLU B 248      27.876  12.857   0.737  1.00 80.89           N
ATOM   1946  CA  GLU B 248      26.710  12.014   0.696  1.00 80.89           C
ATOM   1947  CB  GLU B 248      25.566  12.621  -0.131  1.00 80.89           C
ATOM   1948  CG  GLU B 248      24.334  11.716  -0.179  1.00 80.89           C
ATOM   1949  CD  GLU B 248      23.429  12.205  -1.299  1.00 80.89           C
ATOM   1950  OE1 GLU B 248      23.868  12.181  -2.478  1.00 80.89           O
ATOM   1951  OE2 GLU B 248      22.278  12.605  -0.991  1.00 80.89           O
ATOM   1952  C   GLU B 248      27.005  10.695   0.057  1.00 80.89           C
ATOM   1953  O   GLU B 248      26.599   9.649   0.566  1.00 80.89           O
ATOM   1954  N   TYR B 249      27.731  10.704  -1.076  1.00125.17           N
ATOM   1955  CA  TYR B 249      27.938   9.475  -1.778  1.00125.17           C
ATOM   1956  CB  TYR B 249      28.575   9.664  -3.162  1.00125.17           C
ATOM   1957  CG  TYR B 249      27.516  10.356  -3.960  1.00125.17           C
ATOM   1958  CD1 TYR B 249      26.539   9.641  -4.613  1.00125.17           C
ATOM   1959  CD2 TYR B 249      27.470  11.727  -4.036  1.00125.17           C
ATOM   1960  CE1 TYR B 249      25.559  10.287  -5.333  1.00125.17           C
ATOM   1961  CE2 TYR B 249      26.499  12.384  -4.752  1.00125.17           C
ATOM   1962  CZ  TYR B 249      25.536  11.658  -5.406  1.00125.17           C
ATOM   1963  OH  TYR B 249      24.530  12.315  -6.144  1.00125.17           O
ATOM   1964  C   TYR B 249      28.716   8.514  -0.928  1.00125.17           C
ATOM   1965  O   TYR B 249      28.396   7.328  -0.866  1.00125.17           O
ATOM   1966  N   LEU B 250      29.753   8.998  -0.233  1.00155.89           N
ATOM   1967  CA  LEU B 250      30.578   8.152   0.576  1.00155.89           C
ATOM   1968  CB  LEU B 250      31.852   8.872   1.042  1.00155.89           C
ATOM   1969  CG  LEU B 250      32.961   7.900   1.456  1.00155.89           C
ATOM   1970  CD1 LEU B 250      33.269   6.934   0.303  1.00155.89           C
ATOM   1971  CD2 LEU B 250      34.225   8.649   1.894  1.00155.89           C
ATOM   1972  C   LEU B 250      29.782   7.653   1.752  1.00155.89           C
ATOM   1973  O   LEU B 250      29.971   6.524   2.206  1.00155.89           O
ATOM   1974  N   MET B 251      28.872   8.485   2.299  1.00102.10           N
ATOM   1975  CA  MET B 251      28.125   8.054   3.453  1.00102.10           C
ATOM   1976  CB  MET B 251      27.266   9.159   4.100  1.00102.10           C
ATOM   1977  CG  MET B 251      28.104  10.324   4.639  1.00102.10           C
ATOM   1978  SD  MET B 251      27.273  11.385   5.863  1.00102.10           S
ATOM   1979  CE  MET B 251      25.701  11.525   4.971  1.00102.10           C
ATOM   1980  C   MET B 251      27.249   6.895   3.093  1.00102.10           C
ATOM   1981  O   MET B 251      27.120   5.936   3.850  1.00102.10           O
ATOM   1982  N   MET B 252      26.623   6.949   1.910  1.00112.38           N
ATOM   1983  CA  MET B 252      25.727   5.918   1.487  1.00112.38           C
ATOM   1984  CB  MET B 252      25.008   6.383   0.217  1.00112.38           C
ATOM   1985  CG  MET B 252      23.729   5.642  -0.116  1.00112.38           C
ATOM   1986  SD  MET B 252      22.504   6.717  -0.924  1.00112.38           S
ATOM   1987  CE  MET B 252      23.655   7.409  -2.148  1.00112.38           C
ATOM   1988  C   MET B 252      26.494   4.645   1.263  1.00112.38           C
ATOM   1989  O   MET B 252      26.002   3.554   1.545  1.00112.38           O
ATOM   1990  N   ARG B 253      27.726   4.751   0.732  1.00114.40           N
ATOM   1991  CA  ARG B 253      28.548   3.599   0.480  1.00114.40           C
ATOM   1992  CB  ARG B 253      29.867   4.015  -0.195  1.00114.40           C
ATOM   1993  CG  ARG B 253      30.705   2.880  -0.784  1.00114.40           C
ATOM   1994  CD  ARG B 253      31.899   3.408  -1.585  1.00114.40           C
ATOM   1995  NE  ARG B 253      32.639   2.244  -2.147  1.00114.40           N
ATOM   1996  CZ  ARG B 253      32.255   1.705  -3.340  1.00114.40           C
ATOM   1997  NH1 ARG B 253      31.162   2.198  -3.995  1.00114.40           N
ATOM   1998  NH2 ARG B 253      32.963   0.674  -3.883  1.00114.40           N
ATOM   1999  C   ARG B 253      28.865   2.942   1.796  1.00114.40           C
ATOM   2000  O   ARG B 253      28.755   1.726   1.941  1.00114.40           O
ATOM   2001  N   GLU B 254      29.244   3.749   2.808  1.00 90.33           N
ATOM   2002  CA  GLU B 254      29.594   3.240   4.108  1.00 90.33           C
ATOM   2003  CB  GLU B 254      30.017   4.370   5.068  1.00 90.33           C
ATOM   2004  CG  GLU B 254      30.160   3.942   6.532  1.00 90.33           C
ATOM   2005  CD  GLU B 254      31.492   3.236   6.725  1.00 90.33           C
ATOM   2006  OE1 GLU B 254      32.432   3.505   5.930  1.00 90.33           O
ATOM   2007  OE2 GLU B 254      31.589   2.421   7.682  1.00 90.33           O
ATOM   2008  C   GLU B 254      28.405   2.570   4.721  1.00 90.33           C
ATOM   2009  O   GLU B 254      28.509   1.477   5.278  1.00 90.33           O
ATOM   2010  N   LEU B 255      27.228   3.206   4.607  1.00 59.30           N
ATOM   2011  CA  LEU B 255      26.060   2.708   5.272  1.00 59.30           C
ATOM   2012  CB  LEU B 255      24.848   3.630   5.050  1.00 59.30           C
ATOM   2013  CG  LEU B 255      23.583   3.208   5.815  1.00 59.30           C
ATOM   2014  CD1 LEU B 255      23.810   3.270   7.334  1.00 59.30           C
ATOM   2015  CD2 LEU B 255      22.363   4.031   5.368  1.00 59.30           C
ATOM   2016  C   LEU B 255      25.706   1.337   4.778  1.00 59.30           C
ATOM   2017  O   LEU B 255      25.554   0.411   5.573  1.00 59.30           O
ATOM   2018  N   VAL B 256      25.583   1.159   3.450  1.00 55.73           N
ATOM   2019  CA  VAL B 256      25.170  -0.114   2.932  1.00 55.73           C
ATOM   2020  CB  VAL B 256      24.836  -0.061   1.467  1.00 55.73           C
ATOM   2021  CG1 VAL B 256      23.667   0.920   1.279  1.00 55.73           C
ATOM   2022  CG2 VAL B 256      26.097   0.315   0.670  1.00 55.73           C
ATOM   2023  C   VAL B 256      26.234  -1.151   3.127  1.00 55.73           C
ATOM   2024  O   VAL B 256      25.936  -2.297   3.464  1.00 55.73           O
ATOM   2025  N   LYS B 257      27.507  -0.806   2.855  1.00 91.65           N
ATOM   2026  CA  LYS B 257      28.521  -1.810   2.991  1.00 91.65           C
ATOM   2027  CB  LYS B 257      29.886  -1.369   2.435  1.00 91.65           C
ATOM   2028  CG  LYS B 257      29.912  -1.187   0.917  1.00 91.65           C
ATOM   2029  CD  LYS B 257      31.183  -0.504   0.409  1.00 91.65           C
ATOM   2030  CE  LYS B 257      32.427  -1.391   0.501  1.00 91.65           C
ATOM   2031  NZ  LYS B 257      33.613  -0.668  -0.011  1.00 91.65           N
ATOM   2032  C   LYS B 257      28.743  -2.175   4.432  1.00 91.65           C
ATOM   2033  O   LYS B 257      28.664  -3.349   4.785  1.00 91.65           O
ATOM   2034  N   ASN B 258      29.082  -1.169   5.273  1.00107.44           N
ATOM   2035  CA  ASN B 258      29.446  -1.317   6.665  1.00107.44           C
ATOM   2036  CB  ASN B 258      30.445  -0.243   7.129  1.00107.44           C
ATOM   2037  CG  ASN B 258      31.828  -0.646   6.637  1.00107.44           C
ATOM   2038  OD1 ASN B 258      32.406  -0.004   5.763  1.00107.44           O
ATOM   2039  ND2 ASN B 258      32.377  -1.746   7.220  1.00107.44           N
ATOM   2040  C   ASN B 258      28.347  -1.364   7.699  1.00107.44           C
ATOM   2041  O   ASN B 258      28.464  -2.104   8.674  1.00107.44           O
ATOM   2042  N   GLY B 259      27.283  -0.543   7.578  1.00 51.53           N
ATOM   2043  CA  GLY B 259      26.277  -0.539   8.611  1.00 51.53           C
ATOM   2044  C   GLY B 259      26.006   0.884   9.022  1.00 51.53           C
ATOM   2045  O   GLY B 259      26.598   1.816   8.480  1.00 51.53           O
ATOM   2046  N   PRO B 260      25.144   1.079   9.998  1.00154.28           N
ATOM   2047  CA  PRO B 260      24.797   2.405  10.435  1.00154.28           C
ATOM   2048  CD  PRO B 260      24.117   0.111  10.333  1.00154.28           C
ATOM   2049  CB  PRO B 260      23.589   2.244  11.366  1.00154.28           C
ATOM   2050  CG  PRO B 260      23.446   0.721  11.574  1.00154.28           C
ATOM   2051  C   PRO B 260      25.998   3.076  11.020  1.00154.28           C
ATOM   2052  O   PRO B 260      26.865   2.392  11.562  1.00154.28           O
ATOM   2053  N   ILE B 261      26.085   4.414  10.885  1.00100.67           N
ATOM   2054  CA  ILE B 261      27.237   5.129  11.353  1.00100.67           C
ATOM   2055  CB  ILE B 261      28.115   5.621  10.242  1.00100.67           C
ATOM   2056  CG1 ILE B 261      27.356   6.647   9.388  1.00100.67           C
ATOM   2057  CG2 ILE B 261      28.607   4.402   9.448  1.00100.67           C
ATOM   2058  CD1 ILE B 261      28.260   7.413   8.427  1.00100.67           C
ATOM   2059  C   ILE B 261      26.767   6.340  12.090  1.00100.67           C
ATOM   2060  O   ILE B 261      25.643   6.800  11.898  1.00100.67           O
ATOM   2061  N   SER B 262      27.627   6.873  12.981  1.00 81.18           N
ATOM   2062  CA  SER B 262      27.288   8.043  13.741  1.00 81.18           C
ATOM   2063  CB  SER B 262      28.181   8.257  14.973  1.00 81.18           C
ATOM   2064  OG  SER B 262      27.779   9.434  15.662  1.00 81.18           O
ATOM   2065  C   SER B 262      27.430   9.265  12.882  1.00 81.18           C
ATOM   2066  O   SER B 262      28.347   9.375  12.069  1.00 81.18           O
ATOM   2067  N   ILE B 263      26.508  10.232  13.060  1.00129.66           N
ATOM   2068  CA  ILE B 263      26.541  11.465  12.323  1.00129.66           C
ATOM   2069  CB  ILE B 263      25.569  11.476  11.175  1.00129.66           C
ATOM   2070  CG1 ILE B 263      25.911  10.326  10.215  1.00129.66           C
ATOM   2071  CG2 ILE B 263      25.596  12.850  10.490  1.00129.66           C
ATOM   2072  CD1 ILE B 263      24.864  10.108   9.124  1.00129.66           C
ATOM   2073  C   ILE B 263      26.167  12.552  13.293  1.00129.66           C
ATOM   2074  O   ILE B 263      25.626  12.276  14.363  1.00129.66           O
ATOM   2075  N   SER B 264      26.507  13.819  12.972  1.00 87.57           N
ATOM   2076  CA  SER B 264      26.127  14.913  13.819  1.00 87.57           C
ATOM   2077  CB  SER B 264      27.302  15.536  14.591  1.00 87.57           C
ATOM   2078  OG  SER B 264      27.842  14.589  15.501  1.00 87.57           O
ATOM   2079  C   SER B 264      25.544  15.983  12.944  1.00 87.57           C
ATOM   2080  O   SER B 264      25.858  16.064  11.757  1.00 87.57           O
ATOM   2081  N   PHE B 265      24.646  16.819  13.510  1.00178.63           N
ATOM   2082  CA  PHE B 265      24.053  17.883  12.748  1.00178.63           C
ATOM   2083  CB  PHE B 265      22.820  17.452  11.924  1.00178.63           C
ATOM   2084  CG  PHE B 265      21.676  17.095  12.816  1.00178.63           C
ATOM   2085  CD1 PHE B 265      21.588  15.850  13.397  1.00178.63           C
ATOM   2086  CD2 PHE B 265      20.682  18.011  13.076  1.00178.63           C
ATOM   2087  CE1 PHE B 265      20.529  15.527  14.214  1.00178.63           C
ATOM   2088  CE2 PHE B 265      19.620  17.694  13.891  1.00178.63           C
ATOM   2089  CZ  PHE B 265      19.541  16.448  14.464  1.00178.63           C
ATOM   2090  C   PHE B 265      23.645  18.967  13.697  1.00178.63           C
ATOM   2091  O   PHE B 265      23.744  18.814  14.913  1.00178.63           O
ATOM   2092  N   GLU B 266      23.195  20.117  13.154  1.00111.64           N
ATOM   2093  CA  GLU B 266      22.798  21.210  14.000  1.00111.64           C
ATOM   2094  CB  GLU B 266      23.123  22.595  13.411  1.00111.64           C
ATOM   2095  CG  GLU B 266      22.655  23.768  14.280  1.00111.64           C
ATOM   2096  CD  GLU B 266      23.551  23.873  15.507  1.00111.64           C
ATOM   2097  OE1 GLU B 266      24.449  23.005  15.666  1.00111.64           O
ATOM   2098  OE2 GLU B 266      23.345  24.827  16.304  1.00111.64           O
ATOM   2099  C   GLU B 266      21.319  21.150  14.212  1.00111.64           C
ATOM   2100  O   GLU B 266      20.533  21.233  13.268  1.00111.64           O
ATOM   2101  N   VAL B 267      20.909  20.992  15.486  1.00 64.51           N
ATOM   2102  CA  VAL B 267      19.517  20.960  15.821  1.00 64.51           C
ATOM   2103  CB  VAL B 267      19.227  20.260  17.119  1.00 64.51           C
ATOM   2104  CG1 VAL B 267      17.746  20.470  17.473  1.00 64.51           C
ATOM   2105  CG2 VAL B 267      19.616  18.779  16.978  1.00 64.51           C
ATOM   2106  C   VAL B 267      19.052  22.373  15.955  1.00 64.51           C
ATOM   2107  O   VAL B 267      19.743  23.217  16.522  1.00 64.51           O
ATOM   2108  N   TYR B 268      17.846  22.657  15.432  1.00 64.57           N
ATOM   2109  CA  TYR B 268      17.286  23.976  15.493  1.00 64.57           C
ATOM   2110  CB  TYR B 268      17.000  24.610  14.118  1.00 64.57           C
ATOM   2111  CG  TYR B 268      18.285  24.906  13.419  1.00 64.57           C
ATOM   2112  CD1 TYR B 268      18.999  26.043  13.720  1.00 64.57           C
ATOM   2113  CD2 TYR B 268      18.768  24.057  12.449  1.00 64.57           C
ATOM   2114  CE1 TYR B 268      20.180  26.326  13.073  1.00 64.57           C
ATOM   2115  CE2 TYR B 268      19.948  24.334  11.797  1.00 64.57           C
ATOM   2116  CZ  TYR B 268      20.656  25.469  12.110  1.00 64.57           C
ATOM   2117  OH  TYR B 268      21.866  25.754  11.442  1.00 64.57           O
ATOM   2118  C   TYR B 268      15.965  23.837  16.180  1.00 64.57           C
ATOM   2119  O   TYR B 268      15.441  22.734  16.318  1.00 64.57           O
ATOM   2120  N   GLY B 269      15.388  24.969  16.625  1.00 24.83           N
ATOM   2121  CA  GLY B 269      14.172  24.963  17.385  1.00 24.83           C
ATOM   2122  C   GLY B 269      13.073  24.323  16.595  1.00 24.83           C
ATOM   2123  O   GLY B 269      12.254  23.594  17.150  1.00 24.83           O
ATOM   2124  N   ASP B 270      13.020  24.572  15.274  1.00 54.18           N
ATOM   2125  CA  ASP B 270      11.953  24.029  14.485  1.00 54.18           C
ATOM   2126  CB  ASP B 270      11.962  24.484  13.010  1.00 54.18           C
ATOM   2127  CG  ASP B 270      13.219  24.000  12.299  1.00 54.18           C
ATOM   2128  OD1 ASP B 270      14.239  23.731  12.987  1.00 54.18           O
ATOM   2129  OD2 ASP B 270      13.173  23.902  11.043  1.00 54.18           O
ATOM   2130  C   ASP B 270      12.031  22.536  14.540  1.00 54.18           C
ATOM   2131  O   ASP B 270      11.016  21.850  14.446  1.00 54.18           O
ATOM   2132  N   PHE B 271      13.254  22.001  14.687  1.00122.99           N
ATOM   2133  CA  PHE B 271      13.511  20.591  14.738  1.00122.99           C
ATOM   2134  CB  PHE B 271      15.023  20.287  14.745  1.00122.99           C
ATOM   2135  CG  PHE B 271      15.250  18.813  14.666  1.00122.99           C
ATOM   2136  CD1 PHE B 271      15.284  18.177  13.446  1.00122.99           C
ATOM   2137  CD2 PHE B 271      15.428  18.066  15.807  1.00122.99           C
ATOM   2138  CE1 PHE B 271      15.496  16.820  13.364  1.00122.99           C
ATOM   2139  CE2 PHE B 271      15.641  16.709  15.731  1.00122.99           C
ATOM   2140  CZ  PHE B 271      15.675  16.082  14.509  1.00122.99           C
ATOM   2141  C   PHE B 271      12.884  20.017  15.977  1.00122.99           C
ATOM   2142  O   PHE B 271      12.383  18.894  15.961  1.00122.99           O
ATOM   2143  N   LYS B 272      12.874  20.779  17.089  1.00 80.46           N
ATOM   2144  CA  LYS B 272      12.384  20.241  18.329  1.00 80.46           C
ATOM   2145  CB  LYS B 272      12.368  21.266  19.477  1.00 80.46           C
ATOM   2146  CG  LYS B 272      13.754  21.750  19.905  1.00 80.46           C
ATOM   2147  CD  LYS B 272      13.707  22.890  20.926  1.00 80.46           C
ATOM   2148  CE  LYS B 272      13.002  24.148  20.417  1.00 80.46           C
ATOM   2149  NZ  LYS B 272      12.939  25.161  21.493  1.00 80.46           N
ATOM   2150  C   LYS B 272      10.969  19.767  18.157  1.00 80.46           C
ATOM   2151  O   LYS B 272      10.597  18.704  18.651  1.00 80.46           O
ATOM   2152  N   HIS B 273      10.149  20.557  17.449  1.00122.74           N
ATOM   2153  CA  HIS B 273       8.749  20.326  17.214  1.00122.74           C
ATOM   2154  ND1 HIS B 273       7.497  22.639  18.958  0.00122.74           N
ATOM   2155  CG  HIS B 273       8.091  22.692  17.715  0.00122.74           C
ATOM   2156  CB  HIS B 273       8.019  21.581  16.713  1.00122.74           C
ATOM   2157  NE2 HIS B 273       8.519  24.610  18.823  0.00122.74           N
ATOM   2158  CD2 HIS B 273       8.710  23.900  17.650  0.00122.74           C
ATOM   2159  CE1 HIS B 273       7.785  23.810  19.576  0.00122.74           C
ATOM   2160  C   HIS B 273       8.493  19.217  16.233  1.00122.74           C
ATOM   2161  O   HIS B 273       7.355  18.780  16.107  1.00122.74           O
ATOM   2162  N   TYR B 274       9.504  18.784  15.460  1.00118.19           N
ATOM   2163  CA  TYR B 274       9.344  17.829  14.387  1.00118.19           C
ATOM   2164  CB  TYR B 274      10.721  17.327  13.903  1.00118.19           C
ATOM   2165  CG  TYR B 274      10.607  16.140  13.010  1.00118.19           C
ATOM   2166  CD1 TYR B 274      10.555  14.874  13.547  1.00118.19           C
ATOM   2167  CD2 TYR B 274      10.574  16.281  11.641  1.00118.19           C
ATOM   2168  CE1 TYR B 274      10.462  13.765  12.738  1.00118.19           C
ATOM   2169  CE2 TYR B 274      10.481  15.176  10.826  1.00118.19           C
ATOM   2170  CZ  TYR B 274      10.426  13.915  11.372  1.00118.19           C
ATOM   2171  OH  TYR B 274      10.331  12.781  10.536  1.00118.19           O
ATOM   2172  C   TYR B 274       8.495  16.652  14.777  1.00118.19           C
ATOM   2173  O   TYR B 274       8.794  15.942  15.735  1.00118.19           O
ATOM   2174  N   LYS B 275       7.322  16.517  14.107  1.00118.89           N
ATOM   2175  CA  LYS B 275       6.438  15.384  14.214  1.00118.89           C
ATOM   2176  CB  LYS B 275       4.968  15.745  13.941  1.00118.89           C
ATOM   2177  CG  LYS B 275       4.343  16.667  14.989  1.00118.89           C
ATOM   2178  CD  LYS B 275       4.887  18.096  14.958  1.00118.89           C
ATOM   2179  CE  LYS B 275       4.231  19.016  15.988  1.00118.89           C
ATOM   2180  NZ  LYS B 275       4.791  20.381  15.882  0.00118.89           N
ATOM   2181  C   LYS B 275       6.779  14.277  13.259  1.00118.89           C
ATOM   2182  O   LYS B 275       6.897  13.116  13.650  1.00118.89           O
ATOM   2183  N   GLY B 276       6.954  14.622  11.960  1.00 36.05           N
ATOM   2184  CA  GLY B 276       7.152  13.611  10.956  1.00 36.05           C
ATOM   2185  C   GLY B 276       7.436  14.274   9.640  1.00 36.05           C
ATOM   2186  O   GLY B 276       7.411  15.498   9.523  1.00 36.05           O
ATOM   2187  N   GLY B 277       7.697  13.457   8.596  1.00 22.01           N
ATOM   2188  CA  GLY B 277       7.989  13.989   7.294  1.00 22.01           C
ATOM   2189  C   GLY B 277       9.472  14.111   7.127  1.00 22.01           C
ATOM   2190  O   GLY B 277      10.253  13.541   7.889  1.00 22.01           O
ATOM   2191  N   ILE B 278       9.896  14.852   6.083  1.00 55.96           N
ATOM   2192  CA  ILE B 278      11.298  15.008   5.823  1.00 55.96           C
ATOM   2193  CB  ILE B 278      11.640  14.824   4.373  1.00 55.96           C
ATOM   2194  CG1 ILE B 278      11.261  13.395   3.936  1.00 55.96           C
ATOM   2195  CG2 ILE B 278      13.129  15.154   4.176  1.00 55.96           C
ATOM   2196  CD1 ILE B 278      11.289  13.184   2.423  1.00 55.96           C
ATOM   2197  C   ILE B 278      11.671  16.397   6.243  1.00 55.96           C
ATOM   2198  O   ILE B 278      11.266  17.382   5.629  1.00 55.96           O
ATOM   2199  N   TYR B 279      12.488  16.483   7.310  1.00187.06           N
ATOM   2200  CA  TYR B 279      12.896  17.702   7.953  1.00187.06           C
ATOM   2201  CB  TYR B 279      13.578  17.441   9.309  1.00187.06           C
ATOM   2202  CG  TYR B 279      14.185  18.700   9.827  1.00187.06           C
ATOM   2203  CD1 TYR B 279      13.462  19.560  10.622  1.00187.06           C
ATOM   2204  CD2 TYR B 279      15.488  19.018   9.516  1.00187.06           C
ATOM   2205  CE1 TYR B 279      14.032  20.716  11.101  1.00187.06           C
ATOM   2206  CE2 TYR B 279      16.063  20.172   9.992  1.00187.06           C
ATOM   2207  CZ  TYR B 279      15.334  21.022  10.788  1.00187.06           C
ATOM   2208  OH  TYR B 279      15.919  22.206  11.282  1.00187.06           O
ATOM   2209  C   TYR B 279      13.833  18.498   7.100  1.00187.06           C
ATOM   2210  O   TYR B 279      14.675  17.948   6.391  1.00187.06           O
ATOM   2211  N   GLN B 280      13.662  19.842   7.133  1.00 90.90           N
ATOM   2212  CA  GLN B 280      14.501  20.728   6.376  1.00 90.90           C
ATOM   2213  CB  GLN B 280      13.999  20.936   4.936  1.00 90.90           C
ATOM   2214  CG  GLN B 280      14.825  21.943   4.133  1.00 90.90           C
ATOM   2215  CD  GLN B 280      14.116  22.175   2.805  1.00 90.90           C
ATOM   2216  OE1 GLN B 280      13.202  21.438   2.438  1.00 90.90           O
ATOM   2217  NE2 GLN B 280      14.549  23.227   2.060  1.00 90.90           N
ATOM   2218  C   GLN B 280      14.526  22.101   6.999  1.00 90.90           C
ATOM   2219  O   GLN B 280      13.617  22.493   7.728  1.00 90.90           O
ATOM   2220  N   HIS B 281      15.627  22.837   6.723  1.00231.93           N
ATOM   2221  CA  HIS B 281      15.866  24.244   6.972  1.00231.93           C
ATOM   2222  ND1 HIS B 281      13.290  25.860   8.267  0.00231.93           N
ATOM   2223  CG  HIS B 281      13.499  25.231   7.062  0.00231.93           C
ATOM   2224  CB  HIS B 281      14.821  25.195   6.351  1.00231.93           C
ATOM   2225  NE2 HIS B 281      11.332  25.008   7.649  0.00231.93           N
ATOM   2226  CD2 HIS B 281      12.292  24.715   6.697  0.00231.93           C
ATOM   2227  CE1 HIS B 281      11.977  25.697   8.573  0.00231.93           C
ATOM   2228  C   HIS B 281      16.082  24.666   8.392  1.00231.93           C
ATOM   2229  O   HIS B 281      15.924  23.892   9.335  1.00231.93           O
ATOM   2230  N   THR B 282      16.571  25.932   8.505  1.00125.14           N
ATOM   2231  CA  THR B 282      16.792  26.747   9.674  1.00125.14           C
ATOM   2232  CB  THR B 282      16.441  26.057  10.983  1.00125.14           C
ATOM   2233  OG1 THR B 282      15.072  25.678  10.956  1.00125.14           O
ATOM   2234  CG2 THR B 282      16.615  27.004  12.187  1.00125.14           C
ATOM   2235  C   THR B 282      18.223  27.239   9.601  1.00125.14           C
ATOM   2236  O   THR B 282      18.927  26.982   8.625  1.00125.14           O
ATOM   2237  N   GLY B 283      18.662  28.042  10.591  1.00 60.87           N
ATOM   2238  CA  GLY B 283      20.026  28.452  10.757  1.00 60.87           C
ATOM   2239  C   GLY B 283      20.542  29.253   9.611  1.00 60.87           C
ATOM   2240  O   GLY B 283      19.864  30.099   9.028  1.00 60.87           O
ATOM   2241  N   LEU B 284      21.835  29.014   9.337  1.00205.42           N
ATOM   2242  CA  LEU B 284      22.622  29.650   8.326  1.00205.42           C
ATOM   2243  CB  LEU B 284      22.886  31.149   8.592  1.00205.42           C
ATOM   2244  CG  LEU B 284      21.681  32.080   8.373  0.00205.42           C
ATOM   2245  CD1 LEU B 284      22.045  33.547   8.669  0.00205.42           C
ATOM   2246  CD2 LEU B 284      21.105  31.909   6.955  0.00205.42           C
ATOM   2247  C   LEU B 284      23.941  28.982   8.439  1.00205.42           C
ATOM   2248  O   LEU B 284      24.154  27.875   7.950  1.00205.42           O
ATOM   2249  N   GLY B 285      24.883  29.677   9.094  1.00 28.22           N
ATOM   2250  CA  GLY B 285      26.174  29.105   9.292  1.00 28.22           C
ATOM   2251  C   GLY B 285      26.914  29.959  10.310  1.00 28.22           C
ATOM   2252  O   GLY B 285      27.308  29.406  11.373  1.00 28.22           O
ATOM   2253  OXT GLY B 285      27.100  31.175  10.035  1.00 28.22           O
TER    2254      GLY B 285
ATOM   2255  N   ASP C 286      39.338  27.077   0.077  1.00131.45           N
ATOM   2256  CA  ASP C 286      40.212  28.234  -0.178  1.00131.45           C
ATOM   2257  CB  ASP C 286      39.483  29.555   0.127  1.00131.45           C
ATOM   2258  CG  ASP C 286      38.653  29.898  -1.096  0.00131.45           C
ATOM   2259  OD1 ASP C 286      39.082  29.469  -2.199  0.00131.45           O
ATOM   2260  OD2 ASP C 286      37.615  30.602  -0.959  0.00131.45           O
ATOM   2261  C   ASP C 286      41.336  28.047   0.747  1.00131.45           C
ATOM   2262  O   ASP C 286      42.468  27.795   0.361  1.00131.45           O
ATOM   2263  N   SER C 287      41.084  28.198   2.031  1.00152.04           N
ATOM   2264  CA  SER C 287      42.069  27.504   2.754  1.00152.04           C
ATOM   2265  CB  SER C 287      42.663  28.340   3.912  1.00152.04           C
ATOM   2266  OG  SER C 287      41.649  28.789   4.784  1.00152.04           O
ATOM   2267  C   SER C 287      41.241  26.403   3.303  1.00152.04           C
ATOM   2268  O   SER C 287      40.225  26.691   3.930  1.00152.04           O
ATOM   2269  N   TYR C 288      41.617  25.138   3.015  1.00187.66           N
ATOM   2270  CA  TYR C 288      40.870  24.000   3.445  1.00187.66           C
ATOM   2271  CB  TYR C 288      41.681  22.728   3.136  1.00187.66           C
ATOM   2272  CG  TYR C 288      40.828  21.516   3.249  1.00187.66           C
ATOM   2273  CD1 TYR C 288      39.937  21.237   2.243  1.00187.66           C
ATOM   2274  CD2 TYR C 288      40.890  20.670   4.337  1.00187.66           C
ATOM   2275  CE1 TYR C 288      39.123  20.136   2.295  1.00187.66           C
ATOM   2276  CE2 TYR C 288      40.078  19.557   4.390  1.00187.66           C
ATOM   2277  CZ  TYR C 288      39.193  19.287   3.373  1.00187.66           C
ATOM   2278  OH  TYR C 288      38.363  18.148   3.432  1.00187.66           O
ATOM   2279  C   TYR C 288      40.704  24.202   4.913  1.00187.66           C
ATOM   2280  O   TYR C 288      41.684  24.357   5.641  1.00187.66           O
ATOM   2281  N   ASN C 289      39.429  24.307   5.348  1.00112.17           N
ATOM   2282  CA  ASN C 289      39.071  24.488   6.731  1.00112.17           C
ATOM   2283  CB  ASN C 289      38.790  25.960   7.127  1.00112.17           C
ATOM   2284  CG  ASN C 289      40.041  26.734   7.525  1.00112.17           C
ATOM   2285  OD1 ASN C 289      41.065  26.180   7.920  1.00112.17           O
ATOM   2286  ND2 ASN C 289      39.931  28.084   7.448  1.00112.17           N
ATOM   2287  C   ASN C 289      37.773  23.756   6.950  1.00112.17           C
ATOM   2288  O   ASN C 289      36.707  24.360   6.806  1.00112.17           O
ATOM   2289  N   PRO C 290      37.782  22.492   7.292  1.00203.01           N
ATOM   2290  CA  PRO C 290      36.500  21.887   7.519  1.00203.01           C
ATOM   2291  CD  PRO C 290      38.714  21.544   6.705  1.00203.01           C
ATOM   2292  CB  PRO C 290      36.663  20.385   7.327  1.00203.01           C
ATOM   2293  CG  PRO C 290      37.879  20.290   6.397  1.00203.01           C
ATOM   2294  C   PRO C 290      36.003  22.247   8.875  1.00203.01           C
ATOM   2295  O   PRO C 290      36.734  22.072   9.847  1.00203.01           O
ATOM   2296  N   TRP C 291      34.751  22.714   8.961  1.00159.59           N
ATOM   2297  CA  TRP C 291      34.137  23.102  10.190  1.00159.59           C
ATOM   2298  CB  TRP C 291      34.748  24.396  10.765  1.00159.59           C
ATOM   2299  CG  TRP C 291      33.832  25.171  11.680  1.00159.59           C
ATOM   2300  CD2 TRP C 291      33.237  26.417  11.282  1.00159.59           C
ATOM   2301  CD1 TRP C 291      33.388  24.914  12.943  1.00159.59           C
ATOM   2302  NE1 TRP C 291      32.532  25.913  13.349  1.00159.59           N
ATOM   2303  CE2 TRP C 291      32.434  26.846  12.336  1.00159.59           C
ATOM   2304  CE3 TRP C 291      33.348  27.142  10.129  1.00159.59           C
ATOM   2305  CZ2 TRP C 291      31.723  28.010  12.251  1.00159.59           C
ATOM   2306  CZ3 TRP C 291      32.635  28.318  10.048  1.00159.59           C
ATOM   2307  CH2 TRP C 291      31.835  28.743  11.089  1.00159.59           C
ATOM   2308  C   TRP C 291      32.719  23.383   9.871  1.00159.59           C
ATOM   2309  O   TRP C 291      32.431  24.230   9.027  1.00159.59           O
ATOM   2310  N   GLN C 292      31.803  22.669  10.549  1.00101.14           N
ATOM   2311  CA  GLN C 292      30.408  22.891  10.348  1.00101.14           C
ATOM   2312  CB  GLN C 292      29.749  21.788   9.509  1.00101.14           C
ATOM   2313  CG  GLN C 292      30.334  21.658   8.103  1.00101.14           C
ATOM   2314  CD  GLN C 292      29.429  22.355   7.096  1.00101.14           C
ATOM   2315  OE1 GLN C 292      28.206  22.347   7.224  1.00101.14           O
ATOM   2316  NE2 GLN C 292      30.052  22.965   6.051  1.00101.14           N
ATOM   2317  C   GLN C 292      29.828  22.785  11.716  1.00101.14           C
ATOM   2318  O   GLN C 292      30.047  21.798  12.416  1.00101.14           O
ATOM   2319  N   ILE C 293      29.051  23.795  12.127  1.00 65.11           N
ATOM   2320  CA  ILE C 293      28.527  23.791  13.460  1.00 65.11           C
ATOM   2321  CB  ILE C 293      27.815  25.067  13.805  1.00 65.11           C
ATOM   2322  CG1 ILE C 293      28.770  26.262  13.660  1.00 65.11           C
ATOM   2323  CG2 ILE C 293      27.213  24.928  15.212  1.00 65.11           C
ATOM   2324  CD1 ILE C 293      28.058  27.613  13.701  1.00 65.11           C
ATOM   2325  C   ILE C 293      27.526  22.686  13.586  1.00 65.11           C
ATOM   2326  O   ILE C 293      26.659  22.514  12.733  1.00 65.11           O
ATOM   2327  N   THR C 294      27.660  21.877  14.657  1.00149.63           N
ATOM   2328  CA  THR C 294      26.717  20.833  14.947  1.00149.63           C
ATOM   2329  CB  THR C 294      27.097  19.509  14.333  1.00149.63           C
ATOM   2330  OG1 THR C 294      26.315  18.464  14.877  1.00149.63           O
ATOM   2331  CG2 THR C 294      28.599  19.241  14.483  1.00149.63           C
ATOM   2332  C   THR C 294      26.527  20.773  16.440  1.00149.63           C
ATOM   2333  O   THR C 294      27.307  21.357  17.190  1.00149.63           O
ATOM   2334  N   ASN C 295      25.427  20.151  16.927  1.00134.10           N
ATOM   2335  CA  ASN C 295      25.263  20.122  18.356  1.00134.10           C
ATOM   2336  CB  ASN C 295      24.469  21.328  18.889  1.00134.10           C
ATOM   2337  CG  ASN C 295      23.055  21.279  18.333  1.00134.10           C
ATOM   2338  OD1 ASN C 295      22.757  20.515  17.416  1.00134.10           O
ATOM   2339  ND2 ASN C 295      22.155  22.128  18.898  1.00134.10           N
ATOM   2340  C   ASN C 295      24.544  18.877  18.794  1.00134.10           C
ATOM   2341  O   ASN C 295      24.177  18.764  19.964  1.00134.10           O
ATOM   2342  N   HIS C 296      24.332  17.897  17.892  1.00 95.99           N
ATOM   2343  CA  HIS C 296      23.623  16.721  18.316  1.00 95.99           C
ATOM   2344  ND1 HIS C 296      20.416  14.982  17.982  1.00 95.99           N
ATOM   2345  CG  HIS C 296      21.275  15.771  18.713  1.00 95.99           C
ATOM   2346  CB  HIS C 296      22.101  16.878  18.131  1.00 95.99           C
ATOM   2347  NE2 HIS C 296      20.288  14.277  20.087  1.00 95.99           N
ATOM   2348  CD2 HIS C 296      21.185  15.327  19.997  1.00 95.99           C
ATOM   2349  CE1 HIS C 296      19.853  14.107  18.852  1.00 95.99           C
ATOM   2350  C   HIS C 296      24.107  15.547  17.512  1.00 95.99           C
ATOM   2351  O   HIS C 296      24.170  15.605  16.286  1.00 95.99           O
ATOM   2352  N   ALA C 297      24.452  14.431  18.192  1.00 47.40           N
ATOM   2353  CA  ALA C 297      24.965  13.278  17.500  1.00 47.40           C
ATOM   2354  CB  ALA C 297      26.192  12.648  18.183  1.00 47.40           C
ATOM   2355  C   ALA C 297      23.890  12.233  17.447  1.00 47.40           C
ATOM   2356  O   ALA C 297      23.203  11.997  18.440  1.00 47.40           O
ATOM   2357  N   VAL C 298      23.736  11.559  16.279  1.00 67.32           N
ATOM   2358  CA  VAL C 298      22.708  10.566  16.077  1.00 67.32           C
ATOM   2359  CB  VAL C 298      21.470  11.126  15.433  1.00 67.32           C
ATOM   2360  CG1 VAL C 298      20.801  12.099  16.420  1.00 67.32           C
ATOM   2361  CG2 VAL C 298      21.868  11.793  14.105  1.00 67.32           C
ATOM   2362  C   VAL C 298      23.230   9.446  15.206  1.00 67.32           C
ATOM   2363  O   VAL C 298      24.404   9.430  14.836  1.00 67.32           O
ATOM   2364  N   LEU C 299      22.359   8.451  14.891  1.00141.63           N
ATOM   2365  CA  LEU C 299      22.750   7.284  14.131  1.00141.63           C
ATOM   2366  CB  LEU C 299      22.548   6.004  14.971  1.00141.63           C
ATOM   2367  CG  LEU C 299      22.921   4.657  14.326  1.00141.63           C
ATOM   2368  CD1 LEU C 299      21.869   4.215  13.300  1.00141.63           C
ATOM   2369  CD2 LEU C 299      24.349   4.681  13.762  1.00141.63           C
ATOM   2370  C   LEU C 299      21.996   7.196  12.819  1.00141.63           C
ATOM   2371  O   LEU C 299      20.766   7.144  12.783  1.00141.63           O
ATOM   2372  N   LEU C 300      22.744   7.151  11.688  1.00 84.44           N
ATOM   2373  CA  LEU C 300      22.174   7.084  10.360  1.00 84.44           C
ATOM   2374  CB  LEU C 300      23.137   7.638   9.291  1.00 84.44           C
ATOM   2375  CG  LEU C 300      22.599   7.604   7.853  1.00 84.44           C
ATOM   2376  CD1 LEU C 300      21.396   8.550   7.687  1.00 84.44           C
ATOM   2377  CD2 LEU C 300      23.715   7.875   6.838  1.00 84.44           C
ATOM   2378  C   LEU C 300      21.917   5.633  10.047  1.00 84.44           C
ATOM   2379  O   LEU C 300      22.822   4.805  10.130  1.00 84.44           O
ATOM   2380  N   VAL C 301      20.627   5.270   9.879  1.00122.93           N
ATOM   2381  CA  VAL C 301      20.158   3.944   9.553  1.00122.93           C
ATOM   2382  CB  VAL C 301      18.952   3.566  10.360  1.00122.93           C
ATOM   2383  CG1 VAL C 301      19.373   3.534  11.839  1.00122.93           C
ATOM   2384  CG2 VAL C 301      17.816   4.560  10.063  1.00122.93           C
ATOM   2385  C   VAL C 301      19.870   3.650   8.099  1.00122.93           C
ATOM   2386  O   VAL C 301      19.848   2.479   7.718  1.00122.93           O
ATOM   2387  N   GLY C 302      19.537   4.662   7.262  1.00 47.87           N
ATOM   2388  CA  GLY C 302      19.145   4.324   5.909  1.00 47.87           C
ATOM   2389  C   GLY C 302      18.881   5.561   5.091  1.00 47.87           C
ATOM   2390  O   GLY C 302      19.132   6.681   5.530  1.00 47.87           O
ATOM   2391  N   TYR C 303      18.410   5.371   3.832  1.00 73.38           N
ATOM   2392  CA  TYR C 303      18.098   6.481   2.966  1.00 73.38           C
ATOM   2393  CB  TYR C 303      19.309   6.994   2.159  1.00 73.38           C
ATOM   2394  CG  TYR C 303      19.867   5.862   1.366  1.00 73.38           C
ATOM   2395  CD1 TYR C 303      19.352   5.544   0.131  1.00 73.38           C
ATOM   2396  CD2 TYR C 303      20.914   5.118   1.863  1.00 73.38           C
ATOM   2397  CE1 TYR C 303      19.873   4.499  -0.595  1.00 73.38           C
ATOM   2398  CE2 TYR C 303      21.438   4.072   1.141  1.00 73.38           C
ATOM   2399  CZ  TYR C 303      20.915   3.759  -0.090  1.00 73.38           C
ATOM   2400  OH  TYR C 303      21.451   2.687  -0.834  1.00 73.38           O
ATOM   2401  C   TYR C 303      17.007   6.098   2.006  1.00 73.38           C
ATOM   2402  O   TYR C 303      16.734   4.917   1.794  1.00 73.38           O
ATOM   2403  N   GLY C 304      16.347   7.105   1.388  1.00 26.21           N
ATOM   2404  CA  GLY C 304      15.287   6.817   0.459  1.00 26.21           C
ATOM   2405  C   GLY C 304      14.961   8.063  -0.301  1.00 26.21           C
ATOM   2406  O   GLY C 304      15.643   9.078  -0.173  1.00 26.21           O
ATOM   2407  N   THR C 305      13.919   7.994  -1.159  1.00 44.19           N
ATOM   2408  CA  THR C 305      13.497   9.151  -1.896  1.00 44.19           C
ATOM   2409  CB  THR C 305      13.901   9.114  -3.340  1.00 44.19           C
ATOM   2410  OG1 THR C 305      15.313   8.997  -3.449  1.00 44.19           O
ATOM   2411  CG2 THR C 305      13.429  10.411  -4.018  1.00 44.19           C
ATOM   2412  C   THR C 305      12.001   9.204  -1.847  1.00 44.19           C
ATOM   2413  O   THR C 305      11.325   8.196  -2.050  1.00 44.19           O
ATOM   2414  N   ASP C 306      11.439  10.397  -1.558  1.00 56.04           N
ATOM   2415  CA  ASP C 306      10.010  10.529  -1.527  1.00 56.04           C
ATOM   2416  CB  ASP C 306       9.555  11.885  -0.950  1.00 56.04           C
ATOM   2417  CG  ASP C 306       8.076  11.813  -0.598  1.00 56.04           C
ATOM   2418  OD1 ASP C 306       7.269  11.404  -1.474  1.00 56.04           O
ATOM   2419  OD2 ASP C 306       7.734  12.159   0.564  1.00 56.04           O
ATOM   2420  C   ASP C 306       9.560  10.419  -2.949  1.00 56.04           C
ATOM   2421  O   ASP C 306      10.040  11.140  -3.820  1.00 56.04           O
ATOM   2422  N   GLN C 307       8.623   9.499  -3.240  1.00 83.33           N
ATOM   2423  CA  GLN C 307       8.248   9.311  -4.611  1.00 83.33           C
ATOM   2424  CB  GLN C 307       7.289   8.124  -4.807  1.00 83.33           C
ATOM   2425  CG  GLN C 307       5.933   8.300  -4.121  1.00 83.33           C
ATOM   2426  CD  GLN C 307       5.106   7.055  -4.410  1.00 83.33           C
ATOM   2427  OE1 GLN C 307       5.544   6.160  -5.130  1.00 83.33           O
ATOM   2428  NE2 GLN C 307       3.880   6.989  -3.825  1.00 83.33           N
ATOM   2429  C   GLN C 307       7.580  10.536  -5.156  1.00 83.33           C
ATOM   2430  O   GLN C 307       7.939  11.013  -6.232  1.00 83.33           O
ATOM   2431  N   LYS C 308       6.588  11.084  -4.429  1.00110.01           N
ATOM   2432  CA  LYS C 308       5.863  12.212  -4.947  1.00110.01           C
ATOM   2433  CB  LYS C 308       4.649  12.586  -4.083  1.00110.01           C
ATOM   2434  CG  LYS C 308       3.504  11.575  -4.153  1.00110.01           C
ATOM   2435  CD  LYS C 308       2.926  11.411  -5.560  1.00110.01           C
ATOM   2436  CE  LYS C 308       1.705  10.492  -5.621  1.00110.01           C
ATOM   2437  NZ  LYS C 308       0.500  11.226  -5.172  1.00110.01           N
ATOM   2438  C   LYS C 308       6.731  13.430  -5.023  1.00110.01           C
ATOM   2439  O   LYS C 308       6.855  14.050  -6.077  1.00110.01           O
ATOM   2440  N   SER C 309       7.367  13.791  -3.894  1.00 37.25           N
ATOM   2441  CA  SER C 309       8.142  14.997  -3.812  1.00 37.25           C
ATOM   2442  CB  SER C 309       8.517  15.357  -2.364  1.00 37.25           C
ATOM   2443  OG  SER C 309       9.279  16.555  -2.339  1.00 37.25           O
ATOM   2444  C   SER C 309       9.404  14.849  -4.597  1.00 37.25           C
ATOM   2445  O   SER C 309       9.878  15.799  -5.217  1.00 37.25           O
ATOM   2446  N   GLY C 310       9.996  13.642  -4.591  1.00 19.49           N
ATOM   2447  CA  GLY C 310      11.219  13.426  -5.311  1.00 19.49           C
ATOM   2448  C   GLY C 310      12.364  13.886  -4.456  1.00 19.49           C
ATOM   2449  O   GLY C 310      13.498  13.979  -4.922  1.00 19.49           O
ATOM   2450  N   LYS C 311      12.095  14.171  -3.167  1.00142.52           N
ATOM   2451  CA  LYS C 311      13.095  14.669  -2.258  1.00142.52           C
ATOM   2452  CB  LYS C 311      12.452  15.452  -1.099  1.00142.52           C
ATOM   2453  CG  LYS C 311      13.426  16.121  -0.129  1.00142.52           C
ATOM   2454  CD  LYS C 311      14.026  17.429  -0.645  1.00142.52           C
ATOM   2455  CE  LYS C 311      13.012  18.574  -0.718  1.00142.52           C
ATOM   2456  NZ  LYS C 311      12.459  18.852   0.627  1.00142.52           N
ATOM   2457  C   LYS C 311      13.816  13.503  -1.640  1.00142.52           C
ATOM   2458  O   LYS C 311      13.186  12.588  -1.112  1.00142.52           O
ATOM   2459  N   ASP C 312      15.168  13.509  -1.693  1.00 56.32           N
ATOM   2460  CA  ASP C 312      15.957  12.455  -1.105  1.00 56.32           C
ATOM   2461  CB  ASP C 312      17.420  12.437  -1.585  1.00 56.32           C
ATOM   2462  CG  ASP C 312      17.451  12.042  -3.052  1.00 56.32           C
ATOM   2463  OD1 ASP C 312      16.544  11.280  -3.480  1.00 56.32           O
ATOM   2464  OD2 ASP C 312      18.387  12.494  -3.764  1.00 56.32           O
ATOM   2465  C   ASP C 312      16.015  12.685   0.374  1.00 56.32           C
ATOM   2466  O   ASP C 312      15.976  13.826   0.833  1.00 56.32           O
ATOM   2467  N   TYR C 313      16.107  11.598   1.171  1.00 68.66           N
ATOM   2468  CA  TYR C 313      16.184  11.785   2.592  1.00 68.66           C
ATOM   2469  CB  TYR C 313      14.810  11.792   3.293  1.00 68.66           C
ATOM   2470  CG  TYR C 313      14.100  10.509   3.017  1.00 68.66           C
ATOM   2471  CD1 TYR C 313      14.384   9.376   3.743  1.00 68.66           C
ATOM   2472  CD2 TYR C 313      13.134  10.444   2.038  1.00 68.66           C
ATOM   2473  CE1 TYR C 313      13.723   8.197   3.491  1.00 68.66           C
ATOM   2474  CE2 TYR C 313      12.469   9.268   1.782  1.00 68.66           C
ATOM   2475  CZ  TYR C 313      12.765   8.141   2.508  1.00 68.66           C
ATOM   2476  OH  TYR C 313      12.086   6.932   2.249  1.00 68.66           O
ATOM   2477  C   TYR C 313      17.039  10.726   3.225  1.00 68.66           C
ATOM   2478  O   TYR C 313      17.350   9.701   2.618  1.00 68.66           O
ATOM   2479  N   TRP C 314      17.462  10.987   4.482  1.00 99.99           N
ATOM   2480  CA  TRP C 314      18.221  10.049   5.262  1.00 99.99           C
ATOM   2481  CB  TRP C 314      19.419  10.666   6.012  1.00 99.99           C
ATOM   2482  CG  TRP C 314      20.536  11.254   5.176  1.00 99.99           C
ATOM   2483  CD2 TRP C 314      21.518  10.482   4.467  1.00 99.99           C
ATOM   2484  CD1 TRP C 314      20.843  12.566   4.951  1.00 99.99           C
ATOM   2485  NE1 TRP C 314      21.961  12.659   4.157  1.00 99.99           N
ATOM   2486  CE2 TRP C 314      22.386  11.384   3.849  1.00 99.99           C
ATOM   2487  CE3 TRP C 314      21.686   9.132   4.343  1.00 99.99           C
ATOM   2488  CZ2 TRP C 314      23.439  10.947   3.096  1.00 99.99           C
ATOM   2489  CZ3 TRP C 314      22.747   8.695   3.580  1.00 99.99           C
ATOM   2490  CH2 TRP C 314      23.607   9.585   2.970  1.00 99.99           C
ATOM   2491  C   TRP C 314      17.280   9.610   6.340  1.00 99.99           C
ATOM   2492  O   TRP C 314      16.386  10.361   6.727  1.00 99.99           O
ATOM   2493  N   ILE C 315      17.437   8.368   6.838  1.00 55.30           N
ATOM   2494  CA  ILE C 315      16.597   7.898   7.905  1.00 55.30           C
ATOM   2495  CB  ILE C 315      16.059   6.515   7.669  1.00 55.30           C
ATOM   2496  CG1 ILE C 315      15.194   6.494   6.400  1.00 55.30           C
ATOM   2497  CG2 ILE C 315      15.298   6.072   8.930  1.00 55.30           C
ATOM   2498  CD1 ILE C 315      14.846   5.083   5.926  1.00 55.30           C
ATOM   2499  C   ILE C 315      17.492   7.852   9.112  1.00 55.30           C
ATOM   2500  O   ILE C 315      18.500   7.142   9.107  1.00 55.30           O
ATOM   2501  N   VAL C 316      17.153   8.613  10.174  1.00 54.24           N
ATOM   2502  CA  VAL C 316      18.048   8.697  11.301  1.00 54.24           C
ATOM   2503  CB  VAL C 316      18.589  10.086  11.505  1.00 54.24           C
ATOM   2504  CG1 VAL C 316      19.507  10.085  12.737  1.00 54.24           C
ATOM   2505  CG2 VAL C 316      19.260  10.558  10.203  1.00 54.24           C
ATOM   2506  C   VAL C 316      17.356   8.313  12.585  1.00 54.24           C
ATOM   2507  O   VAL C 316      16.174   8.610  12.792  1.00 54.24           O
ATOM   2508  N   LYS C 317      18.108   7.647  13.503  1.00131.04           N
ATOM   2509  CA  LYS C 317      17.551   7.258  14.772  1.00131.04           C
ATOM   2510  CB  LYS C 317      17.900   5.828  15.220  1.00131.04           C
ATOM   2511  CG  LYS C 317      19.307   5.649  15.775  1.00131.04           C
ATOM   2512  CD  LYS C 317      19.580   4.241  16.314  1.00131.04           C
ATOM   2513  CE  LYS C 317      18.760   3.856  17.545  1.00131.04           C
ATOM   2514  NZ  LYS C 317      19.111   2.481  17.968  1.00131.04           N
ATOM   2515  C   LYS C 317      18.032   8.221  15.817  1.00131.04           C
ATOM   2516  O   LYS C 317      19.229   8.456  15.979  1.00131.04           O
ATOM   2517  N   ASN C 318      17.074   8.815  16.554  1.00 80.98           N
ATOM   2518  CA  ASN C 318      17.343   9.801  17.564  1.00 80.98           C
ATOM   2519  CB  ASN C 318      16.222  10.857  17.628  1.00 80.98           C
ATOM   2520  CG  ASN C 318      16.766  12.157  18.199  1.00 80.98           C
ATOM   2521  OD1 ASN C 318      17.791  12.179  18.875  1.00 80.98           O
ATOM   2522  ND2 ASN C 318      16.057  13.281  17.909  1.00 80.98           N
ATOM   2523  C   ASN C 318      17.429   9.100  18.896  1.00 80.98           C
ATOM   2524  O   ASN C 318      17.114   7.918  19.010  1.00 80.98           O
ATOM   2525  N   SER C 319      18.004   9.785  19.907  1.00157.94           N
ATOM   2526  CA  SER C 319      18.146   9.297  21.256  1.00157.94           C
ATOM   2527  CB  SER C 319      19.561   9.538  21.792  1.00157.94           C
ATOM   2528  OG  SER C 319      19.731   8.837  23.010  1.00157.94           O
ATOM   2529  C   SER C 319      17.156   9.890  22.234  1.00157.94           C
ATOM   2530  O   SER C 319      17.407   9.868  23.441  1.00157.94           O
ATOM   2531  N   TRP C 320      16.103  10.561  21.734  1.00146.69           N
ATOM   2532  CA  TRP C 320      15.060  11.236  22.469  1.00146.69           C
ATOM   2533  CB  TRP C 320      14.504  12.443  21.703  1.00146.69           C
ATOM   2534  CG  TRP C 320      15.589  13.489  21.588  1.00146.69           C
ATOM   2535  CD2 TRP C 320      15.519  14.701  20.819  1.00146.69           C
ATOM   2536  CD1 TRP C 320      16.827  13.472  22.164  1.00146.69           C
ATOM   2537  NE1 TRP C 320      17.534  14.591  21.800  1.00146.69           N
ATOM   2538  CE2 TRP C 320      16.741  15.356  20.971  1.00146.69           C
ATOM   2539  CE3 TRP C 320      14.521  15.222  20.046  1.00146.69           C
ATOM   2540  CZ2 TRP C 320      16.986  16.548  20.350  1.00146.69           C
ATOM   2541  CZ3 TRP C 320      14.771  16.426  19.425  1.00146.69           C
ATOM   2542  CH2 TRP C 320      15.979  17.075  19.573  1.00146.69           C
ATOM   2543  C   TRP C 320      13.964  10.330  22.957  1.00146.69           C
ATOM   2544  O   TRP C 320      12.993  10.798  23.551  1.00146.69           O
ATOM   2545  N   GLY C 321      13.993   9.033  22.613  1.00 39.17           N
ATOM   2546  CA  GLY C 321      12.932   8.175  23.061  1.00 39.17           C
ATOM   2547  C   GLY C 321      12.024   7.937  21.895  1.00 39.17           C
ATOM   2548  O   GLY C 321      12.057   8.662  20.903  1.00 39.17           O
ATOM   2549  N   THR C 322      11.193   6.884  22.004  1.00109.92           N
ATOM   2550  CA  THR C 322      10.278   6.443  20.988  1.00109.92           C
ATOM   2551  CB  THR C 322       9.693   5.099  21.290  1.00109.92           C
ATOM   2552  OG1 THR C 322      10.728   4.147  21.482  1.00109.92           O
ATOM   2553  CG2 THR C 322       8.837   4.680  20.087  1.00109.92           C
ATOM   2554  C   THR C 322       9.144   7.413  20.853  1.00109.92           C
ATOM   2555  O   THR C 322       8.488   7.481  19.815  1.00109.92           O
ATOM   2556  N   LYS C 323       8.851   8.161  21.927  1.00126.16           N
ATOM   2557  CA  LYS C 323       7.741   9.068  21.961  1.00126.16           C
ATOM   2558  CB  LYS C 323       7.554   9.726  23.338  1.00126.16           C
ATOM   2559  CG  LYS C 323       7.173   8.718  24.425  1.00126.16           C
ATOM   2560  CD  LYS C 323       5.879   7.958  24.121  1.00126.16           C
ATOM   2561  CE  LYS C 323       5.561   6.849  25.126  1.00126.16           C
ATOM   2562  NZ  LYS C 323       5.063   7.436  26.390  1.00126.16           N
ATOM   2563  C   LYS C 323       7.906  10.154  20.940  1.00126.16           C
ATOM   2564  O   LYS C 323       6.915  10.726  20.487  1.00126.16           O
ATOM   2565  N   TRP C 324       9.157  10.492  20.570  1.00 77.01           N
ATOM   2566  CA  TRP C 324       9.386  11.605  19.685  1.00 77.01           C
ATOM   2567  CB  TRP C 324      10.675  12.364  20.050  1.00 77.01           C
ATOM   2568  CG  TRP C 324      11.018  13.536  19.165  1.00 77.01           C
ATOM   2569  CD2 TRP C 324      11.866  13.445  18.009  1.00 77.01           C
ATOM   2570  CD1 TRP C 324      10.651  14.846  19.273  1.00 77.01           C
ATOM   2571  NE1 TRP C 324      11.222  15.578  18.259  1.00 77.01           N
ATOM   2572  CE2 TRP C 324      11.971  14.727  17.473  1.00 77.01           C
ATOM   2573  CE3 TRP C 324      12.507  12.379  17.445  1.00 77.01           C
ATOM   2574  CZ2 TRP C 324      12.724  14.965  16.359  1.00 77.01           C
ATOM   2575  CZ3 TRP C 324      13.262  12.621  16.318  1.00 77.01           C
ATOM   2576  CH2 TRP C 324      13.368  13.889  15.786  1.00 77.01           C
ATOM   2577  C   TRP C 324       9.503  11.174  18.247  1.00 77.01           C
ATOM   2578  O   TRP C 324       9.948  10.074  17.930  1.00 77.01           O
ATOM   2579  N   GLY C 325       9.047  12.058  17.333  1.00 37.16           N
ATOM   2580  CA  GLY C 325       9.180  11.902  15.908  1.00 37.16           C
ATOM   2581  C   GLY C 325       8.462  10.687  15.421  1.00 37.16           C
ATOM   2582  O   GLY C 325       7.361  10.368  15.869  1.00 37.16           O
ATOM   2583  N   GLU C 326       9.084   9.994  14.442  1.00 64.03           N
ATOM   2584  CA  GLU C 326       8.495   8.819  13.878  1.00 64.03           C
ATOM   2585  CB  GLU C 326       8.870   8.622  12.397  1.00 64.03           C
ATOM   2586  CG  GLU C 326       8.352   9.726  11.469  1.00 64.03           C
ATOM   2587  CD  GLU C 326       8.905   9.477  10.068  1.00 64.03           C
ATOM   2588  OE1 GLU C 326       9.714   8.524   9.911  1.00 64.03           O
ATOM   2589  OE2 GLU C 326       8.528  10.236   9.135  1.00 64.03           O
ATOM   2590  C   GLU C 326       9.058   7.653  14.626  1.00 64.03           C
ATOM   2591  O   GLU C 326      10.013   7.019  14.182  1.00 64.03           O
ATOM   2592  N   ASN C 327       8.445   7.324  15.777  1.00 47.69           N
ATOM   2593  CA  ASN C 327       8.862   6.206  16.572  1.00 47.69           C
ATOM   2594  CB  ASN C 327       8.698   4.860  15.845  1.00 47.69           C
ATOM   2595  CG  ASN C 327       7.211   4.611  15.639  1.00 47.69           C
ATOM   2596  OD1 ASN C 327       6.401   4.826  16.541  1.00 47.69           O
ATOM   2597  ND2 ASN C 327       6.836   4.152  14.415  1.00 47.69           N
ATOM   2598  C   ASN C 327      10.303   6.340  16.968  1.00 47.69           C
ATOM   2599  O   ASN C 327      11.012   5.340  17.067  1.00 47.69           O
ATOM   2600  N   GLY C 328      10.775   7.575  17.231  1.00 33.34           N
ATOM   2601  CA  GLY C 328      12.122   7.760  17.694  1.00 33.34           C
ATOM   2602  C   GLY C 328      13.041   8.084  16.552  1.00 33.34           C
ATOM   2603  O   GLY C 328      14.200   8.427  16.781  1.00 33.34           O
ATOM   2604  N   PHE C 329      12.552   8.004  15.298  1.00 75.09           N
ATOM   2605  CA  PHE C 329      13.380   8.258  14.148  1.00 75.09           C
ATOM   2606  CB  PHE C 329      13.326   7.142  13.087  1.00 75.09           C
ATOM   2607  CG  PHE C 329      14.069   5.935  13.554  1.00 75.09           C
ATOM   2608  CD1 PHE C 329      13.543   5.097  14.511  1.00 75.09           C
ATOM   2609  CD2 PHE C 329      15.291   5.624  13.002  1.00 75.09           C
ATOM   2610  CE1 PHE C 329      14.236   3.982  14.922  1.00 75.09           C
ATOM   2611  CE2 PHE C 329      15.987   4.511  13.407  1.00 75.09           C
ATOM   2612  CZ  PHE C 329      15.461   3.687  14.372  1.00 75.09           C
ATOM   2613  C   PHE C 329      12.908   9.495  13.444  1.00 75.09           C
ATOM   2614  O   PHE C 329      11.825  10.013  13.721  1.00 75.09           O
ATOM   2615  N   PHE C 330      13.758  10.030  12.537  1.00 77.38           N
ATOM   2616  CA  PHE C 330      13.358  11.160  11.748  1.00 77.38           C
ATOM   2617  CB  PHE C 330      13.686  12.534  12.374  1.00 77.38           C
ATOM   2618  CG  PHE C 330      15.161  12.729  12.509  1.00 77.38           C
ATOM   2619  CD1 PHE C 330      15.843  12.221  13.592  1.00 77.38           C
ATOM   2620  CD2 PHE C 330      15.861  13.441  11.562  1.00 77.38           C
ATOM   2621  CE1 PHE C 330      17.200  12.411  13.718  1.00 77.38           C
ATOM   2622  CE2 PHE C 330      17.218  13.635  11.682  1.00 77.38           C
ATOM   2623  CZ  PHE C 330      17.891  13.118  12.762  1.00 77.38           C
ATOM   2624  C   PHE C 330      14.020  11.069  10.407  1.00 77.38           C
ATOM   2625  O   PHE C 330      15.042  10.407  10.236  1.00 77.38           O
ATOM   2626  N   ARG C 331      13.420  11.731   9.401  1.00131.63           N
ATOM   2627  CA  ARG C 331      13.971  11.740   8.080  1.00131.63           C
ATOM   2628  CB  ARG C 331      12.935  11.471   6.988  1.00131.63           C
ATOM   2629  CG  ARG C 331      12.349  10.065   7.008  1.00131.63           C
ATOM   2630  CD  ARG C 331      11.164   9.953   6.056  1.00131.63           C
ATOM   2631  NE  ARG C 331      10.761   8.527   5.982  1.00131.63           N
ATOM   2632  CZ  ARG C 331       9.518   8.220   5.516  1.00131.63           C
ATOM   2633  NH1 ARG C 331       8.613   9.216   5.286  1.00131.63           N
ATOM   2634  NH2 ARG C 331       9.188   6.923   5.262  1.00131.63           N
ATOM   2635  C   ARG C 331      14.438  13.139   7.853  1.00131.63           C
ATOM   2636  O   ARG C 331      13.851  14.085   8.375  1.00131.63           O
ATOM   2637  N   ILE C 332      15.538  13.303   7.093  1.00 66.45           N
ATOM   2638  CA  ILE C 332      16.046  14.616   6.833  1.00 66.45           C
ATOM   2639  CB  ILE C 332      17.198  14.976   7.732  1.00 66.45           C
ATOM   2640  CG1 ILE C 332      17.589  16.453   7.563  1.00 66.45           C
ATOM   2641  CG2 ILE C 332      18.340  13.977   7.481  1.00 66.45           C
ATOM   2642  CD1 ILE C 332      18.560  16.946   8.636  1.00 66.45           C
ATOM   2643  C   ILE C 332      16.516  14.670   5.411  1.00 66.45           C
ATOM   2644  O   ILE C 332      16.958  13.665   4.857  1.00 66.45           O
ATOM   2645  N   LEU C 333      16.462  15.870   4.796  1.00153.97           N
ATOM   2646  CA  LEU C 333      16.823  16.036   3.415  1.00153.97           C
ATOM   2647  CB  LEU C 333      16.778  17.497   2.938  1.00153.97           C
ATOM   2648  CG  LEU C 333      15.390  18.149   3.041  1.00153.97           C
ATOM   2649  CD1 LEU C 333      15.401  19.553   2.420  1.00153.97           C
ATOM   2650  CD2 LEU C 333      14.294  17.248   2.455  1.00153.97           C
ATOM   2651  C   LEU C 333      18.231  15.570   3.235  1.00153.97           C
ATOM   2652  O   LEU C 333      19.105  15.855   4.051  1.00153.97           O
ATOM   2653  N   ARG C 334      18.470  14.836   2.130  1.00112.19           N
ATOM   2654  CA  ARG C 334      19.749  14.250   1.841  1.00112.19           C
ATOM   2655  CB  ARG C 334      19.616  12.733   1.600  1.00112.19           C
ATOM   2656  CG  ARG C 334      20.919  11.991   1.306  1.00112.19           C
ATOM   2657  CD  ARG C 334      20.724  10.486   1.077  1.00112.19           C
ATOM   2658  NE  ARG C 334      20.901  10.213  -0.378  1.00112.19           N
ATOM   2659  CZ  ARG C 334      19.883   9.728  -1.148  1.00112.19           C
ATOM   2660  NH1 ARG C 334      18.656   9.474  -0.606  1.00112.19           N
ATOM   2661  NH2 ARG C 334      20.110   9.481  -2.470  1.00112.19           N
ATOM   2662  C   ARG C 334      20.286  14.858   0.573  1.00112.19           C
ATOM   2663  O   ARG C 334      19.534  15.148  -0.354  1.00112.19           O
ATOM   2664  N   GLY C 335      21.621  15.076   0.516  1.00 49.68           N
ATOM   2665  CA  GLY C 335      22.277  15.553  -0.679  1.00 49.68           C
ATOM   2666  C   GLY C 335      22.633  17.014  -0.593  1.00 49.68           C
ATOM   2667  O   GLY C 335      23.435  17.507  -1.388  1.00 49.68           O
ATOM   2668  N   VAL C 336      21.947  17.753   0.295  1.00163.83           N
ATOM   2669  CA  VAL C 336      22.108  19.155   0.586  1.00163.83           C
ATOM   2670  CB  VAL C 336      20.817  19.802   0.998  1.00163.83           C
ATOM   2671  CG1 VAL C 336      19.826  19.703  -0.175  1.00163.83           C
ATOM   2672  CG2 VAL C 336      20.321  19.137   2.294  1.00163.83           C
ATOM   2673  C   VAL C 336      23.116  19.449   1.667  1.00163.83           C
ATOM   2674  O   VAL C 336      23.450  20.615   1.873  1.00163.83           O
ATOM   2675  N   ASP C 337      23.576  18.442   2.442  1.00 76.78           N
ATOM   2676  CA  ASP C 337      24.397  18.739   3.589  1.00 76.78           C
ATOM   2677  CB  ASP C 337      25.620  19.615   3.252  1.00 76.78           C
ATOM   2678  CG  ASP C 337      26.544  19.656   4.463  1.00 76.78           C
ATOM   2679  OD1 ASP C 337      26.277  18.910   5.443  1.00 76.78           O
ATOM   2680  OD2 ASP C 337      27.531  20.439   4.418  1.00 76.78           O
ATOM   2681  C   ASP C 337      23.530  19.501   4.548  1.00 76.78           C
ATOM   2682  O   ASP C 337      23.961  20.453   5.199  1.00 76.78           O
ATOM   2683  N   GLU C 338      22.259  19.061   4.661  1.00107.77           N
ATOM   2684  CA  GLU C 338      21.284  19.722   5.481  1.00107.77           C
ATOM   2685  CB  GLU C 338      19.895  19.068   5.400  1.00107.77           C
ATOM   2686  CG  GLU C 338      18.835  19.757   6.260  1.00107.77           C
ATOM   2687  CD  GLU C 338      18.438  21.052   5.568  1.00107.77           C
ATOM   2688  OE1 GLU C 338      17.985  20.977   4.395  1.00107.77           O
ATOM   2689  OE2 GLU C 338      18.585  22.133   6.199  1.00107.77           O
ATOM   2690  C   GLU C 338      21.712  19.719   6.916  1.00107.77           C
ATOM   2691  O   GLU C 338      21.914  18.676   7.534  1.00107.77           O
ATOM   2692  N   CYS C 339      21.844  20.929   7.485  1.00 71.09           N
ATOM   2693  CA  CYS C 339      22.164  21.131   8.869  1.00 71.09           C
ATOM   2694  CB  CYS C 339      21.058  20.641   9.821  1.00 71.09           C
ATOM   2695  SG  CYS C 339      19.512  21.579   9.627  1.00 71.09           S
ATOM   2696  C   CYS C 339      23.445  20.433   9.226  1.00 71.09           C
ATOM   2697  O   CYS C 339      23.606  20.002  10.366  1.00 71.09           O
ATOM   2698  N   SER C 340      24.403  20.351   8.275  1.00105.78           N
ATOM   2699  CA  SER C 340      25.708  19.776   8.482  1.00105.78           C
ATOM   2700  CB  SER C 340      26.475  20.440   9.642  1.00105.78           C
ATOM   2701  OG  SER C 340      26.726  21.807   9.348  1.00105.78           O
ATOM   2702  C   SER C 340      25.651  18.298   8.763  1.00105.78           C
ATOM   2703  O   SER C 340      26.583  17.730   9.326  1.00105.78           O
ATOM   2704  N   ILE C 341      24.581  17.617   8.324  1.00126.74           N
ATOM   2705  CA  ILE C 341      24.399  16.202   8.533  1.00126.74           C
ATOM   2706  CB  ILE C 341      23.048  15.732   8.064  1.00126.74           C
ATOM   2707  CG1 ILE C 341      22.733  14.312   8.567  1.00126.74           C
ATOM   2708  CG2 ILE C 341      23.007  15.870   6.533  1.00126.74           C
ATOM   2709  CD1 ILE C 341      22.368  14.241  10.048  1.00126.74           C
ATOM   2710  C   ILE C 341      25.441  15.399   7.793  1.00126.74           C
ATOM   2711  O   ILE C 341      25.746  14.261   8.140  1.00126.74           O
ATOM   2712  N   GLU C 342      25.876  15.905   6.639  1.00161.80           N
ATOM   2713  CA  GLU C 342      26.845  15.299   5.770  1.00161.80           C
ATOM   2714  CB  GLU C 342      26.523  15.554   4.291  1.00161.80           C
ATOM   2715  CG  GLU C 342      25.228  14.818   3.924  1.00161.80           C
ATOM   2716  CD  GLU C 342      24.836  15.086   2.481  1.00161.80           C
ATOM   2717  OE1 GLU C 342      25.598  15.793   1.771  1.00161.80           O
ATOM   2718  OE2 GLU C 342      23.757  14.579   2.072  1.00161.80           O
ATOM   2719  C   GLU C 342      28.279  15.614   6.101  1.00161.80           C
ATOM   2720  O   GLU C 342      29.129  15.315   5.273  1.00161.80           O
ATOM   2721  N   ASN C 343      28.573  16.427   7.139  1.00206.28           N
ATOM   2722  CA  ASN C 343      29.935  16.813   7.449  1.00206.28           C
ATOM   2723  CB  ASN C 343      30.055  18.266   7.930  1.00206.28           C
ATOM   2724  CG  ASN C 343      29.954  19.115   6.672  1.00206.28           C
ATOM   2725  OD1 ASN C 343      28.925  19.739   6.420  1.00206.28           O
ATOM   2726  ND2 ASN C 343      31.043  19.138   5.856  1.00206.28           N
ATOM   2727  C   ASN C 343      30.804  15.947   8.346  1.00206.28           C
ATOM   2728  O   ASN C 343      32.024  16.006   8.237  1.00206.28           O
ATOM   2729  N   GLU C 344      30.239  15.302   9.379  1.00256.86           N
ATOM   2730  CA  GLU C 344      30.881  14.493  10.392  1.00256.86           C
ATOM   2731  CB  GLU C 344      30.837  15.120  11.798  1.00256.86           C
ATOM   2732  CG  GLU C 344      29.589  15.953  12.072  1.00256.86           C
ATOM   2733  CD  GLU C 344      29.985  17.411  11.858  1.00256.86           C
ATOM   2734  OE1 GLU C 344      30.457  18.035  12.847  1.00256.86           O
ATOM   2735  OE2 GLU C 344      29.835  17.917  10.714  1.00256.86           O
ATOM   2736  C   GLU C 344      30.638  13.009  10.485  1.00256.86           C
ATOM   2737  O   GLU C 344      30.676  12.525  11.615  1.00256.86           O
ATOM   2738  N   ALA C 345      30.168  12.277   9.462  1.00 68.60           N
ATOM   2739  CA  ALA C 345      29.866  10.886   9.710  1.00 68.60           C
ATOM   2740  CB  ALA C 345      29.363  10.153   8.458  1.00 68.60           C
ATOM   2741  C   ALA C 345      31.090  10.156  10.199  1.00 68.60           C
ATOM   2742  O   ALA C 345      32.193  10.388   9.704  1.00 68.60           O
ATOM   2743  N   VAL C 346      30.913   9.243  11.194  1.00 50.72           N
ATOM   2744  CA  VAL C 346      32.010   8.498  11.758  1.00 50.72           C
ATOM   2745  CB  VAL C 346      32.262   8.811  13.207  1.00 50.72           C
ATOM   2746  CG1 VAL C 346      33.345   7.858  13.743  1.00 50.72           C
ATOM   2747  CG2 VAL C 346      32.635  10.297  13.328  1.00 50.72           C
ATOM   2748  C   VAL C 346      31.683   7.038  11.702  1.00 50.72           C
ATOM   2749  O   VAL C 346      30.546   6.639  11.945  1.00 50.72           O
ATOM   2750  N   ALA C 347      32.693   6.195  11.390  1.00 42.18           N
ATOM   2751  CA  ALA C 347      32.473   4.782  11.310  1.00 42.18           C
ATOM   2752  CB  ALA C 347      32.676   4.211   9.896  1.00 42.18           C
ATOM   2753  C   ALA C 347      33.455   4.097  12.211  1.00 42.18           C
ATOM   2754  O   ALA C 347      34.576   4.566  12.403  1.00 42.18           O
ATOM   2755  N   VAL C 348      33.030   2.971  12.821  1.00 99.96           N
ATOM   2756  CA  VAL C 348      33.902   2.196  13.658  1.00 99.96           C
ATOM   2757  CB  VAL C 348      33.790   2.534  15.116  1.00 99.96           C
ATOM   2758  CG1 VAL C 348      34.248   3.988  15.323  1.00 99.96           C
ATOM   2759  CG2 VAL C 348      32.343   2.269  15.565  1.00 99.96           C
ATOM   2760  C   VAL C 348      33.468   0.773  13.488  1.00 99.96           C
ATOM   2761  O   VAL C 348      32.304   0.515  13.189  1.00 99.96           O
ATOM   2762  N   THR C 349      34.399  -0.192  13.654  1.00 44.15           N
ATOM   2763  CA  THR C 349      34.043  -1.576  13.497  1.00 44.15           C
ATOM   2764  CB  THR C 349      34.894  -2.296  12.490  1.00 44.15           C
ATOM   2765  OG1 THR C 349      34.795  -1.670  11.219  1.00 44.15           O
ATOM   2766  CG2 THR C 349      34.416  -3.755  12.397  1.00 44.15           C
ATOM   2767  C   THR C 349      34.238  -2.277  14.812  1.00 44.15           C
ATOM   2768  O   THR C 349      35.350  -2.357  15.330  1.00 44.15           O
ATOM   2769  N   PRO C 350      33.161  -2.784  15.359  1.00165.80           N
ATOM   2770  CA  PRO C 350      33.231  -3.495  16.616  1.00165.80           C
ATOM   2771  CD  PRO C 350      31.899  -2.075  15.220  1.00165.80           C
ATOM   2772  CB  PRO C 350      31.828  -3.450  17.214  1.00165.80           C
ATOM   2773  CG  PRO C 350      31.197  -2.203  16.580  1.00165.80           C
ATOM   2774  C   PRO C 350      33.707  -4.905  16.441  1.00165.80           C
ATOM   2775  O   PRO C 350      33.586  -5.447  15.343  1.00165.80           O
ATOM   2776  N   VAL C 351      34.254  -5.520  17.511  1.00106.43           N
ATOM   2777  CA  VAL C 351      34.634  -6.899  17.424  1.00106.43           C
ATOM   2778  CB  VAL C 351      36.045  -7.172  17.884  1.00106.43           C
ATOM   2779  CG1 VAL C 351      36.234  -6.662  19.324  1.00106.43           C
ATOM   2780  CG2 VAL C 351      36.330  -8.674  17.713  1.00106.43           C
ATOM   2781  C   VAL C 351      33.664  -7.674  18.266  1.00106.43           C
ATOM   2782  O   VAL C 351      33.656  -7.562  19.491  1.00106.43           O
ATOM   2783  N   ASP C 352      32.815  -8.492  17.608  1.00 25.99           N
ATOM   2784  CA  ASP C 352      31.816  -9.270  18.290  1.00 25.99           C
ATOM   2785  CB  ASP C 352      31.121 -10.302  17.383  1.00 25.99           C
ATOM   2786  CG  ASP C 352      30.271  -9.563  16.359  1.00 25.99           C
ATOM   2787  OD1 ASP C 352      30.170  -8.311  16.464  1.00 25.99           O
ATOM   2788  OD2 ASP C 352      29.708 -10.241  15.458  1.00 25.99           O
ATOM   2789  C   ASP C 352      32.533 -10.055  19.385  1.00 25.99           C
ATOM   2790  O   ASP C 352      33.595 -10.661  19.078  1.00 25.99           O
ATOM   2791  OXT ASP C 352      32.035 -10.051  20.542  1.00 25.99           O
TER    2792      ASP C 352
ATOM   2793  N   ASP D 353      60.681 -27.582  18.787  1.00 51.05           N
ATOM   2794  CA  ASP D 353      59.643 -28.256  17.980  1.00 51.05           C
ATOM   2795  CB  ASP D 353      60.298 -28.982  16.794  1.00 51.05           C
ATOM   2796  CG  ASP D 353      60.875 -27.959  15.823  1.00 51.05           C
ATOM   2797  OD1 ASP D 353      61.498 -26.968  16.288  1.00 51.05           O
ATOM   2798  OD2 ASP D 353      60.684 -28.157  14.593  1.00 51.05           O
ATOM   2799  C   ASP D 353      58.934 -29.267  18.806  1.00 51.05           C
ATOM   2800  O   ASP D 353      59.413 -29.705  19.852  1.00 51.05           O
ATOM   2801  N   THR D 354      57.737 -29.624  18.329  1.00160.25           N
ATOM   2802  CA  THR D 354      56.860 -30.581  18.906  1.00160.25           C
ATOM   2803  CB  THR D 354      55.460 -30.235  18.516  1.00160.25           C
ATOM   2804  OG1 THR D 354      55.153 -28.902  18.887  1.00160.25           O
ATOM   2805  CG2 THR D 354      54.503 -31.193  19.197  1.00160.25           C
ATOM   2806  C   THR D 354      57.191 -31.855  18.193  1.00160.25           C
ATOM   2807  O   THR D 354      57.850 -31.840  17.159  1.00160.25           O
ATOM   2808  N   PRO D 355      56.765 -32.958  18.716  1.00 83.37           N
ATOM   2809  CA  PRO D 355      57.004 -34.215  18.058  1.00 83.37           C
ATOM   2810  CD  PRO D 355      56.692 -33.103  20.160  1.00 83.37           C
ATOM   2811  CB  PRO D 355      56.700 -35.285  19.102  1.00 83.37           C
ATOM   2812  CG  PRO D 355      56.988 -34.584  20.441  1.00 83.37           C
ATOM   2813  C   PRO D 355      56.165 -34.348  16.825  1.00 83.37           C
ATOM   2814  O   PRO D 355      56.358 -35.311  16.085  1.00 83.37           O
ATOM   2815  N   ALA D 356      55.208 -33.425  16.607  1.00 71.78           N
ATOM   2816  CA  ALA D 356      54.264 -33.546  15.526  1.00 71.78           C
ATOM   2817  CB  ALA D 356      53.098 -32.549  15.646  1.00 71.78           C
ATOM   2818  C   ALA D 356      54.890 -33.316  14.180  1.00 71.78           C
ATOM   2819  O   ALA D 356      55.698 -32.405  14.002  1.00 71.78           O
ATOM   2820  N   ASN D 357      54.513 -34.167  13.195  1.00189.45           N
ATOM   2821  CA  ASN D 357      54.906 -34.030  11.817  1.00189.45           C
ATOM   2822  CB  ASN D 357      55.664 -35.233  11.234  1.00189.45           C
ATOM   2823  CG  ASN D 357      57.066 -35.303  11.797  1.00189.45           C
ATOM   2824  OD1 ASN D 357      57.835 -34.348  11.702  1.00189.45           O
ATOM   2825  ND2 ASN D 357      57.413 -36.481  12.384  1.00189.45           N
ATOM   2826  C   ASN D 357      53.632 -34.052  11.036  1.00189.45           C
ATOM   2827  O   ASN D 357      53.300 -35.066  10.424  1.00189.45           O
ATOM   2828  N   CYS D 358      52.907 -32.921  10.987  1.00 72.20           N
ATOM   2829  CA  CYS D 358      51.660 -32.936  10.278  1.00 72.20           C
ATOM   2830  CB  CYS D 358      50.489 -32.323  11.062  1.00 72.20           C
ATOM   2831  SG  CYS D 358      50.055 -33.381  12.470  1.00 72.20           S
ATOM   2832  C   CYS D 358      51.822 -32.189   8.996  1.00 72.20           C
ATOM   2833  O   CYS D 358      52.751 -31.400   8.823  1.00 72.20           O
ATOM   2834  N   THR D 359      50.890 -32.438   8.053  1.00 65.10           N
ATOM   2835  CA  THR D 359      50.987 -31.880   6.742  1.00 65.10           C
ATOM   2836  CB  THR D 359      50.885 -32.897   5.639  1.00 65.10           C
ATOM   2837  OG1 THR D 359      49.600 -33.499   5.651  1.00 65.10           O
ATOM   2838  CG2 THR D 359      51.971 -33.972   5.824  1.00 65.10           C
ATOM   2839  C   THR D 359      49.869 -30.923   6.506  1.00 65.10           C
ATOM   2840  O   THR D 359      48.887 -30.836   7.239  1.00 65.10           O
ATOM   2841  N   TYR D 360      50.030 -30.187   5.401  1.00110.20           N
ATOM   2842  CA  TYR D 360      49.188 -29.156   4.880  1.00110.20           C
ATOM   2843  CB  TYR D 360      49.826 -28.760   3.538  1.00110.20           C
ATOM   2844  CG  TYR D 360      49.339 -27.458   3.075  1.00110.20           C
ATOM   2845  CD1 TYR D 360      49.962 -26.351   3.588  1.00110.20           C
ATOM   2846  CD2 TYR D 360      48.305 -27.340   2.178  1.00110.20           C
ATOM   2847  CE1 TYR D 360      49.565 -25.107   3.201  1.00110.20           C
ATOM   2848  CE2 TYR D 360      47.901 -26.091   1.783  1.00110.20           C
ATOM   2849  CZ  TYR D 360      48.543 -24.992   2.302  1.00110.20           C
ATOM   2850  OH  TYR D 360      48.167 -23.699   1.925  1.00110.20           O
ATOM   2851  C   TYR D 360      47.851 -29.771   4.608  1.00110.20           C
ATOM   2852  O   TYR D 360      46.794 -29.222   4.927  1.00110.20           O
ATOM   2853  N   GLY D 361      47.893 -30.962   3.996  1.00 40.99           N
ATOM   2854  CA  GLY D 361      46.703 -31.657   3.615  1.00 40.99           C
ATOM   2855  C   GLY D 361      45.924 -32.031   4.831  1.00 40.99           C
ATOM   2856  O   GLY D 361      44.694 -31.980   4.829  1.00 40.99           O
ATOM   2857  N   ASP D 362      46.604 -32.439   5.918  1.00152.47           N
ATOM   2858  CA  ASP D 362      45.811 -32.837   7.043  1.00152.47           C
ATOM   2859  CB  ASP D 362      46.518 -33.687   8.125  1.00152.47           C
ATOM   2860  CG  ASP D 362      47.709 -33.010   8.770  1.00152.47           C
ATOM   2861  OD1 ASP D 362      47.607 -31.826   9.182  1.00152.47           O
ATOM   2862  OD2 ASP D 362      48.756 -33.702   8.864  1.00152.47           O
ATOM   2863  C   ASP D 362      45.063 -31.660   7.590  1.00152.47           C
ATOM   2864  O   ASP D 362      44.019 -31.830   8.220  1.00152.47           O
ATOM   2865  N   SER D 363      45.592 -30.436   7.390  1.00100.71           N
ATOM   2866  CA  SER D 363      44.966 -29.225   7.861  1.00100.71           C
ATOM   2867  CB  SER D 363      45.933 -28.035   7.868  1.00100.71           C
ATOM   2868  OG  SER D 363      45.339 -26.945   8.556  1.00100.71           O
ATOM   2869  C   SER D 363      43.766 -28.825   7.032  1.00100.71           C
ATOM   2870  O   SER D 363      42.856 -28.158   7.527  1.00100.71           O
ATOM   2871  N   VAL D 364      43.721 -29.187   5.736  1.00120.23           N
ATOM   2872  CA  VAL D 364      42.606 -28.741   4.936  1.00120.23           C
ATOM   2873  CB  VAL D 364      42.823 -28.962   3.470  1.00120.23           C
ATOM   2874  CG1 VAL D 364      44.033 -28.120   3.032  1.00120.23           C
ATOM   2875  CG2 VAL D 364      43.001 -30.470   3.227  1.00120.23           C
ATOM   2876  C   VAL D 364      41.379 -29.501   5.356  1.00120.23           C
ATOM   2877  O   VAL D 364      41.453 -30.687   5.668  1.00120.23           O
ATOM   2878  N   GLY D 365      40.208 -28.822   5.405  1.00 41.77           N
ATOM   2879  CA  GLY D 365      38.994 -29.512   5.754  1.00 41.77           C
ATOM   2880  C   GLY D 365      38.206 -28.699   6.732  1.00 41.77           C
ATOM   2881  O   GLY D 365      38.433 -27.499   6.890  1.00 41.77           O
ATOM   2882  N   THR D 366      37.234 -29.338   7.420  1.00 63.25           N
ATOM   2883  CA  THR D 366      36.475 -28.565   8.359  1.00 63.25           C
ATOM   2884  CB  THR D 366      34.988 -28.657   8.196  1.00 63.25           C
ATOM   2885  OG1 THR D 366      34.613 -28.246   6.890  1.00 63.25           O
ATOM   2886  CG2 THR D 366      34.299 -27.772   9.247  1.00 63.25           C
ATOM   2887  C   THR D 366      36.870 -28.963   9.747  1.00 63.25           C
ATOM   2888  O   THR D 366      37.089 -30.132  10.069  1.00 63.25           O
ATOM   2889  N   TRP D 367      37.012 -27.950  10.617  1.00 82.62           N
ATOM   2890  CA  TRP D 367      37.442 -28.196  11.960  1.00 82.62           C
ATOM   2891  CB  TRP D 367      38.780 -27.518  12.305  1.00 82.62           C
ATOM   2892  CG  TRP D 367      39.969 -28.122  11.603  1.00 82.62           C
ATOM   2893  CD2 TRP D 367      40.962 -28.930  12.253  1.00 82.62           C
ATOM   2894  CD1 TRP D 367      40.350 -28.017  10.297  1.00 82.62           C
ATOM   2895  NE1 TRP D 367      41.515 -28.717  10.091  1.00 82.62           N
ATOM   2896  CE2 TRP D 367      41.904 -29.280  11.287  1.00 82.62           C
ATOM   2897  CE3 TRP D 367      41.082 -29.341  13.551  1.00 82.62           C
ATOM   2898  CZ2 TRP D 367      42.987 -30.049  11.605  1.00 82.62           C
ATOM   2899  CZ3 TRP D 367      42.173 -30.122  13.865  1.00 82.62           C
ATOM   2900  CH2 TRP D 367      43.108 -30.469  12.911  1.00 82.62           C
ATOM   2901  C   TRP D 367      36.428 -27.606  12.879  1.00 82.62           C
ATOM   2902  O   TRP D 367      35.800 -26.597  12.565  1.00 82.62           O
ATOM   2903  N   VAL D 368      36.218 -28.256  14.039  1.00113.41           N
ATOM   2904  CA  VAL D 368      35.338 -27.691  15.015  1.00113.41           C
ATOM   2905  CB  VAL D 368      34.286 -28.627  15.521  1.00113.41           C
ATOM   2906  CG1 VAL D 368      33.267 -28.864  14.402  1.00113.41           C
ATOM   2907  CG2 VAL D 368      34.981 -29.911  15.992  1.00113.41           C
ATOM   2908  C   VAL D 368      36.190 -27.303  16.173  1.00113.41           C
ATOM   2909  O   VAL D 368      37.016 -28.083  16.643  1.00113.41           O
ATOM   2910  N   LEU D 369      36.012 -26.059  16.647  1.00 67.50           N
ATOM   2911  CA  LEU D 369      36.796 -25.568  17.738  1.00 67.50           C
ATOM   2912  CB  LEU D 369      37.342 -24.153  17.481  1.00 67.50           C
ATOM   2913  CG  LEU D 369      38.147 -24.020  16.175  1.00 67.50           C
ATOM   2914  CD1 LEU D 369      38.745 -22.613  16.033  1.00 67.50           C
ATOM   2915  CD2 LEU D 369      39.190 -25.138  16.031  1.00 67.50           C
ATOM   2916  C   LEU D 369      35.866 -25.442  18.910  1.00 67.50           C
ATOM   2917  O   LEU D 369      34.831 -24.783  18.811  1.00 67.50           O
ATOM   2918  N   HIS D 370      36.203 -26.087  20.049  1.00 80.24           N
ATOM   2919  CA  HIS D 370      35.406 -25.943  21.240  1.00 80.24           C
ATOM   2920  ND1 HIS D 370      33.057 -28.272  21.258  1.00 80.24           N
ATOM   2921  CG  HIS D 370      34.429 -28.297  21.373  1.00 80.24           C
ATOM   2922  CB  HIS D 370      35.239 -27.236  22.065  1.00 80.24           C
ATOM   2923  NE2 HIS D 370      33.742 -30.136  20.257  1.00 80.24           N
ATOM   2924  CD2 HIS D 370      34.831 -29.444  20.755  1.00 80.24           C
ATOM   2925  CE1 HIS D 370      32.698 -29.395  20.583  1.00 80.24           C
ATOM   2926  C   HIS D 370      36.145 -24.959  22.082  1.00 80.24           C
ATOM   2927  O   HIS D 370      37.285 -25.208  22.469  1.00 80.24           O
ATOM   2928  N   LEU D 371      35.479 -23.831  22.398  1.00 76.67           N
ATOM   2929  CA  LEU D 371      36.081 -22.674  23.000  1.00 76.67           C
ATOM   2930  CB  LEU D 371      35.509 -21.423  22.310  1.00 76.67           C
ATOM   2931  CG  LEU D 371      36.303 -20.128  22.482  1.00 76.67           C
ATOM   2932  CD1 LEU D 371      37.532 -20.166  21.560  1.00 76.67           C
ATOM   2933  CD2 LEU D 371      35.419 -18.885  22.278  1.00 76.67           C
ATOM   2934  C   LEU D 371      35.665 -22.577  24.442  1.00 76.67           C
ATOM   2935  O   LEU D 371      34.477 -22.576  24.757  1.00 76.67           O
ATOM   2936  N   GLY D 372      36.642 -22.480  25.366  1.00 46.24           N
ATOM   2937  CA  GLY D 372      36.321 -22.296  26.755  1.00 46.24           C
ATOM   2938  C   GLY D 372      36.578 -20.852  27.062  1.00 46.24           C
ATOM   2939  O   GLY D 372      36.338 -19.995  26.215  1.00 46.24           O
ATOM   2940  N   VAL D 373      37.042 -20.591  28.308  1.00140.33           N
ATOM   2941  CA  VAL D 373      37.521 -19.361  28.905  1.00140.33           C
ATOM   2942  CB  VAL D 373      39.038 -19.331  28.862  1.00140.33           C
ATOM   2943  CG1 VAL D 373      39.634 -18.222  29.755  1.00140.33           C
ATOM   2944  CG2 VAL D 373      39.524 -20.739  29.244  1.00140.33           C
ATOM   2945  C   VAL D 373      36.874 -18.123  28.298  1.00140.33           C
ATOM   2946  O   VAL D 373      35.741 -18.168  27.821  1.00140.33           O
ATOM   2947  N   ASP D 374      37.524 -16.943  28.458  1.00154.09           N
ATOM   2948  CA  ASP D 374      37.159 -15.676  27.873  1.00154.09           C
ATOM   2949  CB  ASP D 374      35.642 -15.441  27.722  1.00154.09           C
ATOM   2950  CG  ASP D 374      35.439 -14.281  26.755  1.00154.09           C
ATOM   2951  OD1 ASP D 374      36.463 -13.740  26.260  1.00154.09           O
ATOM   2952  OD2 ASP D 374      34.258 -13.929  26.490  1.00154.09           O
ATOM   2953  C   ASP D 374      37.676 -14.588  28.775  1.00154.09           C
ATOM   2954  O   ASP D 374      36.894 -13.881  29.408  1.00154.09           O
ATOM   2955  N   GLY D 375      39.009 -14.386  28.829  1.00 57.68           N
ATOM   2956  CA  GLY D 375      39.560 -13.404  29.730  1.00 57.68           C
ATOM   2957  C   GLY D 375      40.666 -12.670  29.033  1.00 57.68           C
ATOM   2958  O   GLY D 375      40.657 -12.540  27.812  1.00 57.68           O
ATOM   2959  N   MET D 376      41.630 -12.110  29.797  1.00 67.24           N
ATOM   2960  CA  MET D 376      42.714 -11.416  29.158  1.00 67.24           C
ATOM   2961  CB  MET D 376      43.155 -10.102  29.825  1.00 67.24           C
ATOM   2962  CG  MET D 376      43.932  -9.221  28.839  1.00 67.24           C
ATOM   2963  SD  MET D 376      44.149  -7.483  29.326  1.00 67.24           S
ATOM   2964  CE  MET D 376      44.661  -6.947  27.667  1.00 67.24           C
ATOM   2965  C   MET D 376      43.891 -12.342  29.047  1.00 67.24           C
ATOM   2966  O   MET D 376      43.796 -13.529  29.357  1.00 67.24           O
ATOM   2967  N   THR D 377      45.034 -11.808  28.565  1.00132.33           N
ATOM   2968  CA  THR D 377      46.235 -12.570  28.341  1.00132.33           C
ATOM   2969  CB  THR D 377      47.403 -11.748  27.860  1.00132.33           C
ATOM   2970  OG1 THR D 377      47.811 -10.852  28.882  1.00132.33           O
ATOM   2971  CG2 THR D 377      47.014 -10.942  26.616  1.00132.33           C
ATOM   2972  C   THR D 377      46.708 -13.130  29.646  1.00132.33           C
ATOM   2973  O   THR D 377      47.291 -14.212  29.689  1.00132.33           O
ATOM   2974  N   LYS D 378      46.598 -12.337  30.727  1.00 95.74           N
ATOM   2975  CA  LYS D 378      47.001 -12.803  32.022  1.00 95.74           C
ATOM   2976  CB  LYS D 378      47.288 -11.688  33.036  1.00 95.74           C
ATOM   2977  CG  LYS D 378      48.012 -12.235  34.268  0.00 95.74           C
ATOM   2978  CD  LYS D 378      49.389 -12.820  33.935  0.00 95.74           C
ATOM   2979  CE  LYS D 378      50.112 -13.438  35.134  1.00 95.74           C
ATOM   2980  NZ  LYS D 378      51.352 -14.112  34.683  1.00 95.74           N
ATOM   2981  C   LYS D 378      45.978 -13.719  32.616  1.00 95.74           C
ATOM   2982  O   LYS D 378      46.319 -14.658  33.333  1.00 95.74           O
ATOM   2983  N   LYS D 379      44.689 -13.444  32.344  1.00103.77           N
ATOM   2984  CA  LYS D 379      43.595 -14.156  32.941  1.00103.77           C
ATOM   2985  CB  LYS D 379      42.225 -13.552  32.587  1.00103.77           C
ATOM   2986  CG  LYS D 379      41.082 -14.079  33.457  0.00103.77           C
ATOM   2987  CD  LYS D 379      39.851 -13.169  33.452  1.00103.77           C
ATOM   2988  CE  LYS D 379      40.067 -11.861  34.218  1.00103.77           C
ATOM   2989  NZ  LYS D 379      38.861 -11.008  34.125  1.00103.77           N
ATOM   2990  C   LYS D 379      43.605 -15.591  32.523  1.00103.77           C
ATOM   2991  O   LYS D 379      43.210 -16.464  33.293  1.00103.77           O
ATOM   2992  N   VAL D 380      44.038 -15.892  31.287  1.00107.04           N
ATOM   2993  CA  VAL D 380      43.964 -17.265  30.886  1.00107.04           C
ATOM   2994  CB  VAL D 380      43.035 -17.499  29.726  1.00107.04           C
ATOM   2995  CG1 VAL D 380      43.686 -16.953  28.445  1.00107.04           C
ATOM   2996  CG2 VAL D 380      42.675 -18.993  29.669  1.00107.04           C
ATOM   2997  C   VAL D 380      45.324 -17.746  30.491  1.00107.04           C
ATOM   2998  O   VAL D 380      46.244 -16.960  30.267  1.00107.04           O
ATOM   2999  N   ASP D 381      45.488 -19.085  30.489  1.00 91.71           N
ATOM   3000  CA  ASP D 381      46.685 -19.728  30.035  1.00 91.71           C
ATOM   3001  CB  ASP D 381      47.738 -19.927  31.136  1.00 91.71           C
ATOM   3002  CG  ASP D 381      49.058 -20.203  30.439  0.00 91.71           C
ATOM   3003  OD1 ASP D 381      49.114 -21.202  29.675  1.00 91.71           O
ATOM   3004  OD2 ASP D 381      50.022 -19.421  30.655  0.00 91.71           O
ATOM   3005  C   ASP D 381      46.223 -21.067  29.551  1.00 91.71           C
ATOM   3006  O   ASP D 381      45.653 -21.843  30.318  1.00 91.71           O
ATOM   3007  N   CYS D 382      46.452 -21.376  28.259  1.00 86.73           N
ATOM   3008  CA  CYS D 382      45.871 -22.566  27.702  1.00 86.73           C
ATOM   3009  CB  CYS D 382      45.506 -22.351  26.229  1.00 86.73           C
ATOM   3010  SG  CYS D 382      44.562 -20.812  26.053  1.00 86.73           S
ATOM   3011  C   CYS D 382      46.844 -23.701  27.765  1.00 86.73           C
ATOM   3012  O   CYS D 382      47.282 -24.212  26.734  1.00 86.73           O
ATOM   3013  N   SER D 383      47.251 -24.082  28.988  1.00119.19           N
ATOM   3014  CA  SER D 383      48.105 -25.208  29.214  1.00119.19           C
ATOM   3015  CB  SER D 383      48.931 -25.052  30.498  1.00119.19           C
ATOM   3016  OG  SER D 383      49.801 -23.939  30.365  1.00119.19           O
ATOM   3017  C   SER D 383      47.281 -26.451  29.357  1.00119.19           C
ATOM   3018  O   SER D 383      47.749 -27.557  29.090  1.00119.19           O
ATOM   3019  N   LYS D 384      46.017 -26.299  29.795  1.00164.01           N
ATOM   3020  CA  LYS D 384      45.235 -27.458  30.109  1.00164.01           C
ATOM   3021  CB  LYS D 384      44.672 -27.453  31.541  1.00164.01           C
ATOM   3022  CG  LYS D 384      45.714 -27.676  32.644  1.00164.01           C
ATOM   3023  CD  LYS D 384      46.670 -26.498  32.868  1.00164.01           C
ATOM   3024  CE  LYS D 384      47.611 -26.717  34.057  1.00164.01           C
ATOM   3025  NZ  LYS D 384      48.416 -25.503  34.324  1.00164.01           N
ATOM   3026  C   LYS D 384      44.056 -27.569  29.205  1.00164.01           C
ATOM   3027  O   LYS D 384      44.060 -28.407  28.308  1.00164.01           O
ATOM   3028  N   ASN D 385      42.996 -26.768  29.472  1.00165.30           N
ATOM   3029  CA  ASN D 385      41.735 -26.847  28.779  1.00165.30           C
ATOM   3030  CB  ASN D 385      41.340 -28.294  28.374  1.00165.30           C
ATOM   3031  CG  ASN D 385      41.413 -29.295  29.544  1.00165.30           C
ATOM   3032  OD1 ASN D 385      41.149 -30.483  29.363  1.00165.30           O
ATOM   3033  ND2 ASN D 385      41.765 -28.825  30.773  1.00165.30           N
ATOM   3034  C   ASN D 385      40.685 -26.281  29.688  1.00165.30           C
ATOM   3035  O   ASN D 385      40.671 -25.087  29.961  1.00165.30           O
ATOM   3036  N   PHE D 386      39.717 -27.129  30.096  1.00138.58           N
ATOM   3037  CA  PHE D 386      38.658 -26.833  31.029  1.00138.58           C
ATOM   3038  CB  PHE D 386      38.561 -25.414  31.657  1.00138.58           C
ATOM   3039  CG  PHE D 386      39.664 -25.147  32.631  1.00138.58           C
ATOM   3040  CD1 PHE D 386      39.865 -25.991  33.697  1.00138.58           C
ATOM   3041  CD2 PHE D 386      40.514 -24.073  32.479  1.00138.58           C
ATOM   3042  CE1 PHE D 386      40.878 -25.759  34.597  1.00138.58           C
ATOM   3043  CE2 PHE D 386      41.528 -23.833  33.374  1.00138.58           C
ATOM   3044  CZ  PHE D 386      41.712 -24.679  34.440  1.00138.58           C
ATOM   3045  C   PHE D 386      37.370 -27.004  30.300  1.00138.58           C
ATOM   3046  O   PHE D 386      37.330 -27.520  29.184  1.00138.58           O
ATOM   3047  N   LYS D 387      36.280 -26.543  30.946  1.00113.42           N
ATOM   3048  CA  LYS D 387      34.958 -26.605  30.396  1.00113.42           C
ATOM   3049  CB  LYS D 387      33.862 -26.057  31.331  1.00113.42           C
ATOM   3050  CG  LYS D 387      33.951 -24.539  31.530  1.00113.42           C
ATOM   3051  CD  LYS D 387      32.691 -23.901  32.127  1.00113.42           C
ATOM   3052  CE  LYS D 387      32.672 -23.868  33.656  1.00113.42           C
ATOM   3053  NZ  LYS D 387      31.464 -23.155  34.131  1.00113.42           N
ATOM   3054  C   LYS D 387      34.932 -25.742  29.176  1.00113.42           C
ATOM   3055  O   LYS D 387      35.757 -24.843  29.016  1.00113.42           O
ATOM   3056  N   ILE D 388      33.972 -26.016  28.271  1.00106.44           N
ATOM   3057  CA  ILE D 388      33.866 -25.287  27.036  1.00106.44           C
ATOM   3058  CB  ILE D 388      33.942 -26.163  25.820  1.00106.44           C
ATOM   3059  CG1 ILE D 388      32.750 -27.134  25.809  1.00106.44           C
ATOM   3060  CG2 ILE D 388      35.310 -26.863  25.793  1.00106.44           C
ATOM   3061  CD1 ILE D 388      32.620 -27.939  24.517  1.00106.44           C
ATOM   3062  C   ILE D 388      32.519 -24.635  26.980  1.00106.44           C
ATOM   3063  O   ILE D 388      31.523 -25.181  27.452  1.00106.44           O
ATOM   3064  N   THR D 389      32.453 -23.434  26.370  1.00153.65           N
ATOM   3065  CA  THR D 389      31.209 -22.724  26.347  1.00153.65           C
ATOM   3066  CB  THR D 389      31.355 -21.320  26.847  1.00153.65           C
ATOM   3067  OG1 THR D 389      32.213 -20.581  25.991  1.00153.65           O
ATOM   3068  CG2 THR D 389      31.945 -21.378  28.266  1.00153.65           C
ATOM   3069  C   THR D 389      30.680 -22.624  24.946  1.00153.65           C
ATOM   3070  O   THR D 389      29.470 -22.716  24.741  1.00153.65           O
ATOM   3071  N   ASN D 390      31.552 -22.444  23.931  1.00 94.36           N
ATOM   3072  CA  ASN D 390      30.989 -22.236  22.626  1.00 94.36           C
ATOM   3073  CB  ASN D 390      31.011 -20.756  22.198  1.00 94.36           C
ATOM   3074  CG  ASN D 390      29.994 -20.525  21.086  1.00 94.36           C
ATOM   3075  OD1 ASN D 390      30.049 -19.517  20.384  1.00 94.36           O
ATOM   3076  ND2 ASN D 390      29.020 -21.462  20.935  1.00 94.36           N
ATOM   3077  C   ASN D 390      31.736 -23.019  21.590  1.00 94.36           C
ATOM   3078  O   ASN D 390      32.844 -23.506  21.815  1.00 94.36           O
ATOM   3079  N   ASN D 391      31.105 -23.158  20.405  1.00 65.37           N
ATOM   3080  CA  ASN D 391      31.662 -23.873  19.296  1.00 65.37           C
ATOM   3081  CB  ASN D 391      30.696 -24.895  18.663  1.00 65.37           C
ATOM   3082  CG  ASN D 391      30.308 -25.970  19.665  1.00 65.37           C
ATOM   3083  OD1 ASN D 391      29.405 -26.767  19.411  1.00 65.37           O
ATOM   3084  ND2 ASN D 391      30.995 -25.994  20.838  1.00 65.37           N
ATOM   3085  C   ASN D 391      31.877 -22.882  18.190  1.00 65.37           C
ATOM   3086  O   ASN D 391      31.142 -21.904  18.065  1.00 65.37           O
ATOM   3087  N   TYR D 392      32.934 -23.113  17.385  1.00121.32           N
ATOM   3088  CA  TYR D 392      33.235 -22.390  16.175  1.00121.32           C
ATOM   3089  CB  TYR D 392      34.643 -21.775  16.068  1.00121.32           C
ATOM   3090  CG  TYR D 392      34.815 -20.341  16.390  1.00121.32           C
ATOM   3091  CD1 TYR D 392      34.709 -19.440  15.355  1.00121.32           C
ATOM   3092  CD2 TYR D 392      35.121 -19.900  17.653  1.00121.32           C
ATOM   3093  CE1 TYR D 392      34.882 -18.097  15.572  1.00121.32           C
ATOM   3094  CE2 TYR D 392      35.296 -18.552  17.871  1.00121.32           C
ATOM   3095  CZ  TYR D 392      35.183 -17.652  16.835  1.00121.32           C
ATOM   3096  OH  TYR D 392      35.367 -16.268  17.061  1.00121.32           O
ATOM   3097  C   TYR D 392      33.457 -23.417  15.116  1.00121.32           C
ATOM   3098  O   TYR D 392      34.249 -24.332  15.315  1.00121.32           O
ATOM   3099  N   THR D 393      32.834 -23.271  13.938  1.00124.81           N
ATOM   3100  CA  THR D 393      33.133 -24.210  12.891  1.00124.81           C
ATOM   3101  CB  THR D 393      31.905 -24.756  12.234  1.00124.81           C
ATOM   3102  OG1 THR D 393      31.174 -23.701  11.626  1.00124.81           O
ATOM   3103  CG2 THR D 393      31.040 -25.442  13.305  1.00124.81           C
ATOM   3104  C   THR D 393      33.892 -23.452  11.849  1.00124.81           C
ATOM   3105  O   THR D 393      33.469 -22.369  11.445  1.00124.81           O
ATOM   3106  N   VAL D 394      35.050 -23.987  11.394  1.00129.29           N
ATOM   3107  CA  VAL D 394      35.808 -23.266  10.415  1.00129.29           C
ATOM   3108  CB  VAL D 394      37.146 -22.799  10.912  1.00129.29           C
ATOM   3109  CG1 VAL D 394      37.854 -22.057   9.776  1.00129.29           C
ATOM   3110  CG2 VAL D 394      36.957 -21.959  12.175  1.00129.29           C
ATOM   3111  C   VAL D 394      36.118 -24.194   9.277  1.00129.29           C
ATOM   3112  O   VAL D 394      36.442 -25.365   9.486  1.00129.29           O
ATOM   3113  N   HIS D 395      36.020 -23.666   8.036  1.00 92.49           N
ATOM   3114  CA  HIS D 395      36.355 -24.397   6.842  1.00 92.49           C
ATOM   3115  ND1 HIS D 395      32.816 -24.412   5.249  1.00 92.49           N
ATOM   3116  CG  HIS D 395      33.959 -24.701   5.974  1.00 92.49           C
ATOM   3117  CB  HIS D 395      35.352 -24.222   5.671  1.00 92.49           C
ATOM   3118  NE2 HIS D 395      32.198 -25.766   6.901  1.00 92.49           N
ATOM   3119  CD2 HIS D 395      33.556 -25.524   6.977  1.00 92.49           C
ATOM   3120  CE1 HIS D 395      31.794 -25.076   5.848  1.00 92.49           C
ATOM   3121  C   HIS D 395      37.648 -23.832   6.334  1.00 92.49           C
ATOM   3122  O   HIS D 395      37.825 -22.617   6.243  1.00 92.49           O
ATOM   3123  N   LEU D 396      38.601 -24.718   5.991  1.00 88.31           N
ATOM   3124  CA  LEU D 396      39.876 -24.257   5.510  1.00 88.31           C
ATOM   3125  CB  LEU D 396      40.990 -24.768   6.428  1.00 88.31           C
ATOM   3126  CG  LEU D 396      40.701 -24.397   7.898  1.00 88.31           C
ATOM   3127  CD1 LEU D 396      41.694 -25.073   8.846  1.00 88.31           C
ATOM   3128  CD2 LEU D 396      40.630 -22.879   8.116  1.00 88.31           C
ATOM   3129  C   LEU D 396      40.064 -24.822   4.127  1.00 88.31           C
ATOM   3130  O   LEU D 396      40.094 -26.036   3.941  1.00 88.31           O
ATOM   3131  N   LEU D 397      40.186 -23.961   3.092  1.00103.48           N
ATOM   3132  CA  LEU D 397      40.357 -24.554   1.795  1.00103.48           C
ATOM   3133  CB  LEU D 397      39.181 -24.451   0.811  1.00103.48           C
ATOM   3134  CG  LEU D 397      38.072 -25.477   1.126  1.00103.48           C
ATOM   3135  CD1 LEU D 397      36.966 -25.426   0.062  1.00103.48           C
ATOM   3136  CD2 LEU D 397      38.642 -26.896   1.325  1.00103.48           C
ATOM   3137  C   LEU D 397      41.611 -24.128   1.123  1.00103.48           C
ATOM   3138  O   LEU D 397      42.165 -23.068   1.414  1.00103.48           O
ATOM   3139  N   PHE D 398      42.028 -24.979   0.155  1.00240.17           N
ATOM   3140  CA  PHE D 398      43.279 -24.911  -0.542  1.00240.17           C
ATOM   3141  CB  PHE D 398      43.503 -25.912  -1.702  1.00240.17           C
ATOM   3142  CG  PHE D 398      42.277 -26.222  -2.497  1.00240.17           C
ATOM   3143  CD1 PHE D 398      41.380 -27.153  -2.018  1.00240.17           C
ATOM   3144  CD2 PHE D 398      42.039 -25.643  -3.718  1.00240.17           C
ATOM   3145  CE1 PHE D 398      40.249 -27.484  -2.727  1.00240.17           C
ATOM   3146  CE2 PHE D 398      40.908 -25.974  -4.430  1.00240.17           C
ATOM   3147  CZ  PHE D 398      40.012 -26.891  -3.939  1.00240.17           C
ATOM   3148  C   PHE D 398      43.796 -23.522  -0.716  1.00240.17           C
ATOM   3149  O   PHE D 398      43.054 -22.561  -0.902  1.00240.17           O
ATOM   3150  N   PRO D 399      45.047 -23.499  -1.037  1.00328.36           N
ATOM   3151  CA  PRO D 399      45.983 -22.560  -0.481  1.00328.36           C
ATOM   3152  CD  PRO D 399      45.213 -23.541  -2.489  1.00328.36           C
ATOM   3153  CB  PRO D 399      46.488 -21.688  -1.630  1.00328.36           C
ATOM   3154  CG  PRO D 399      46.362 -22.593  -2.854  1.00328.36           C
ATOM   3155  C   PRO D 399      45.671 -21.696   0.727  1.00328.36           C
ATOM   3156  O   PRO D 399      46.222 -22.045   1.768  1.00328.36           O
ATOM   3157  N   ASP D 400      44.972 -20.559   0.680  1.00272.64           N
ATOM   3158  CA  ASP D 400      44.911 -19.713   1.858  1.00272.64           C
ATOM   3159  CB  ASP D 400      45.374 -18.296   1.474  1.00272.64           C
ATOM   3160  CG  ASP D 400      45.761 -17.497   2.705  1.00272.64           C
ATOM   3161  OD1 ASP D 400      46.202 -18.106   3.717  1.00272.64           O
ATOM   3162  OD2 ASP D 400      45.614 -16.248   2.643  1.00272.64           O
ATOM   3163  C   ASP D 400      43.638 -19.559   2.663  1.00272.64           C
ATOM   3164  O   ASP D 400      43.709 -18.998   3.754  1.00272.64           O
ATOM   3165  N   LYS D 401      42.436 -19.942   2.182  1.00150.11           N
ATOM   3166  CA  LYS D 401      41.320 -19.271   2.809  1.00150.11           C
ATOM   3167  CB  LYS D 401      40.343 -18.691   1.772  1.00150.11           C
ATOM   3168  CG  LYS D 401      39.504 -17.532   2.305  1.00150.11           C
ATOM   3169  CD  LYS D 401      39.197 -16.508   1.211  1.00150.11           C
ATOM   3170  CE  LYS D 401      40.441 -15.697   0.823  1.00150.11           C
ATOM   3171  NZ  LYS D 401      40.106 -14.701  -0.219  1.00150.11           N
ATOM   3172  C   LYS D 401      40.589 -20.021   3.884  1.00150.11           C
ATOM   3173  O   LYS D 401      40.447 -21.241   3.852  1.00150.11           O
ATOM   3174  N   ALA D 402      40.114 -19.253   4.897  1.00 44.98           N
ATOM   3175  CA  ALA D 402      39.385 -19.789   6.007  1.00 44.98           C
ATOM   3176  CB  ALA D 402      40.030 -19.488   7.370  1.00 44.98           C
ATOM   3177  C   ALA D 402      38.042 -19.137   6.000  1.00 44.98           C
ATOM   3178  O   ALA D 402      37.912 -17.978   5.603  1.00 44.98           O
ATOM   3179  N   VAL D 403      37.003 -19.881   6.438  1.00 88.56           N
ATOM   3180  CA  VAL D 403      35.661 -19.383   6.356  1.00 88.56           C
ATOM   3181  CB  VAL D 403      34.994 -19.957   5.155  1.00 88.56           C
ATOM   3182  CG1 VAL D 403      35.998 -19.841   4.002  1.00 88.56           C
ATOM   3183  CG2 VAL D 403      34.580 -21.395   5.480  1.00 88.56           C
ATOM   3184  C   VAL D 403      34.931 -19.914   7.549  1.00 88.56           C
ATOM   3185  O   VAL D 403      35.304 -20.945   8.102  1.00 88.56           O
ATOM   3186  N   ASP D 404      33.840 -19.229   7.928  1.00195.90           N
ATOM   3187  CA  ASP D 404      33.078 -19.457   9.120  1.00195.90           C
ATOM   3188  CB  ASP D 404      33.127 -18.107   9.870  1.00195.90           C
ATOM   3189  CG  ASP D 404      32.624 -18.129  11.291  1.00195.90           C
ATOM   3190  OD1 ASP D 404      33.244 -18.831  12.128  1.00195.90           O
ATOM   3191  OD2 ASP D 404      31.626 -17.415  11.562  1.00195.90           O
ATOM   3192  C   ASP D 404      31.655 -19.709   8.682  1.00195.90           C
ATOM   3193  O   ASP D 404      31.321 -19.549   7.510  1.00195.90           O
ATOM   3194  N   ALA D 405      30.781 -20.140   9.618  1.00 44.01           N
ATOM   3195  CA  ALA D 405      29.377 -20.368   9.363  1.00 44.01           C
ATOM   3196  CB  ALA D 405      28.640 -20.976  10.572  1.00 44.01           C
ATOM   3197  C   ALA D 405      28.711 -19.061   9.027  1.00 44.01           C
ATOM   3198  O   ALA D 405      27.815 -19.000   8.186  1.00 44.01           O
ATOM   3199  N   ALA D 406      29.158 -17.979   9.690  1.00 67.33           N
ATOM   3200  CA  ALA D 406      28.649 -16.637   9.595  1.00 67.33           C
ATOM   3201  CB  ALA D 406      29.360 -15.651  10.541  1.00 67.33           C
ATOM   3202  C   ALA D 406      28.813 -16.145   8.193  1.00 67.33           C
ATOM   3203  O   ALA D 406      28.147 -15.190   7.797  1.00 67.33           O
ATOM   3204  N   GLY D 407      29.760 -16.715   7.424  1.00 31.87           N
ATOM   3205  CA  GLY D 407      29.922 -16.287   6.062  1.00 31.87           C
ATOM   3206  C   GLY D 407      31.120 -15.401   5.969  1.00 31.87           C
ATOM   3207  O   GLY D 407      31.400 -14.834   4.914  1.00 31.87           O
ATOM   3208  N   ASN D 408      31.853 -15.267   7.089  1.00 53.92           N
ATOM   3209  CA  ASN D 408      33.031 -14.453   7.149  1.00 53.92           C
ATOM   3210  CB  ASN D 408      33.508 -14.209   8.591  1.00 53.92           C
ATOM   3211  CG  ASN D 408      32.472 -13.354   9.296  1.00 53.92           C
ATOM   3212  OD1 ASN D 408      32.139 -12.263   8.837  1.00 53.92           O
ATOM   3213  ND2 ASN D 408      31.937 -13.862  10.439  1.00 53.92           N
ATOM   3214  C   ASN D 408      34.150 -15.154   6.431  1.00 53.92           C
ATOM   3215  O   ASN D 408      34.220 -16.383   6.399  1.00 53.92           O
ATOM   3216  N   VAL D 409      35.069 -14.361   5.840  1.00 51.12           N
ATOM   3217  CA  VAL D 409      36.180 -14.875   5.079  1.00 51.12           C
ATOM   3218  CB  VAL D 409      36.319 -14.223   3.736  1.00 51.12           C
ATOM   3219  CG1 VAL D 409      37.581 -14.806   3.081  1.00 51.12           C
ATOM   3220  CG2 VAL D 409      35.011 -14.355   2.938  1.00 51.12           C
ATOM   3221  C   VAL D 409      37.452 -14.496   5.775  1.00 51.12           C
ATOM   3222  O   VAL D 409      37.538 -13.414   6.352  1.00 51.12           O
ATOM   3223  N   GLY D 410      38.496 -15.356   5.700  1.00 34.34           N
ATOM   3224  CA  GLY D 410      39.737 -15.008   6.339  1.00 34.34           C
ATOM   3225  C   GLY D 410      40.867 -15.807   5.749  1.00 34.34           C
ATOM   3226  O   GLY D 410      40.754 -16.369   4.658  1.00 34.34           O
ATOM   3227  N   PHE D 411      41.999 -15.866   6.496  1.00129.60           N
ATOM   3228  CA  PHE D 411      43.199 -16.514   6.036  1.00129.60           C
ATOM   3229  CB  PHE D 411      44.414 -15.574   5.965  1.00129.60           C
ATOM   3230  CG  PHE D 411      44.068 -14.317   5.240  1.00129.60           C
ATOM   3231  CD1 PHE D 411      44.092 -14.227   3.867  1.00129.60           C
ATOM   3232  CD2 PHE D 411      43.711 -13.208   5.970  1.00129.60           C
ATOM   3233  CE1 PHE D 411      43.769 -13.043   3.241  1.00129.60           C
ATOM   3234  CE2 PHE D 411      43.389 -12.022   5.354  1.00129.60           C
ATOM   3235  CZ  PHE D 411      43.415 -11.942   3.985  1.00129.60           C
ATOM   3236  C   PHE D 411      43.650 -17.533   7.049  1.00129.60           C
ATOM   3237  O   PHE D 411      43.228 -17.521   8.206  1.00129.60           O
ATOM   3238  N   TRP D 412      44.578 -18.420   6.601  1.00222.76           N
ATOM   3239  CA  TRP D 412      45.118 -19.537   7.339  1.00222.76           C
ATOM   3240  CB  TRP D 412      44.198 -20.702   6.998  1.00222.76           C
ATOM   3241  CG  TRP D 412      44.405 -22.116   7.427  1.00222.76           C
ATOM   3242  CD2 TRP D 412      44.413 -23.132   6.422  1.00222.76           C
ATOM   3243  CD1 TRP D 412      44.400 -22.748   8.638  1.00222.76           C
ATOM   3244  NE1 TRP D 412      44.386 -24.112   8.432  1.00222.76           N
ATOM   3245  CE2 TRP D 412      44.389 -24.359   7.069  1.00222.76           C
ATOM   3246  CE3 TRP D 412      44.409 -23.047   5.053  1.00222.76           C
ATOM   3247  CZ2 TRP D 412      44.344 -25.525   6.355  1.00222.76           C
ATOM   3248  CZ3 TRP D 412      44.407 -24.223   4.325  1.00222.76           C
ATOM   3249  CH2 TRP D 412      44.368 -25.443   4.972  1.00222.76           C
ATOM   3250  C   TRP D 412      46.482 -19.891   6.810  1.00222.76           C
ATOM   3251  O   TRP D 412      46.757 -19.701   5.625  1.00222.76           O
ATOM   3252  N   THR D 413      47.381 -20.401   7.686  1.00165.32           N
ATOM   3253  CA  THR D 413      48.629 -20.925   7.190  1.00165.32           C
ATOM   3254  CB  THR D 413      49.838 -20.027   7.286  1.00165.32           C
ATOM   3255  OG1 THR D 413      50.294 -19.880   8.627  1.00165.32           O
ATOM   3256  CG2 THR D 413      49.452 -18.668   6.703  1.00165.32           C
ATOM   3257  C   THR D 413      48.980 -22.044   8.091  1.00165.32           C
ATOM   3258  O   THR D 413      48.623 -22.015   9.265  1.00165.32           O
ATOM   3259  N   MET D 414      49.648 -23.086   7.572  1.00129.82           N
ATOM   3260  CA  MET D 414      50.148 -24.054   8.501  1.00129.82           C
ATOM   3261  CB  MET D 414      50.777 -25.319   7.924  1.00129.82           C
ATOM   3262  CG  MET D 414      49.961 -26.374   7.212  1.00129.82           C
ATOM   3263  SD  MET D 414      51.086 -27.740   6.801  1.00129.82           S
ATOM   3264  CE  MET D 414      52.079 -26.750   5.643  1.00129.82           C
ATOM   3265  C   MET D 414      51.410 -23.426   8.988  1.00129.82           C
ATOM   3266  O   MET D 414      51.966 -22.561   8.313  1.00129.82           O
ATOM   3267  N   VAL D 415      51.902 -23.833  10.173  1.00153.54           N
ATOM   3268  CA  VAL D 415      53.198 -23.364  10.567  1.00153.54           C
ATOM   3269  CB  VAL D 415      53.243 -22.704  11.923  1.00153.54           C
ATOM   3270  CG1 VAL D 415      52.656 -23.633  12.996  1.00153.54           C
ATOM   3271  CG2 VAL D 415      54.693 -22.267  12.195  1.00153.54           C
ATOM   3272  C   VAL D 415      54.097 -24.556  10.531  1.00153.54           C
ATOM   3273  O   VAL D 415      54.111 -25.360  11.465  1.00153.54           O
ATOM   3274  N   TYR D 416      54.908 -24.674   9.449  1.00213.60           N
ATOM   3275  CA  TYR D 416      55.751 -25.828   9.311  1.00213.60           C
ATOM   3276  CB  TYR D 416      56.921 -25.864  10.313  1.00213.60           C
ATOM   3277  CG  TYR D 416      57.929 -26.786   9.720  1.00213.60           C
ATOM   3278  CD1 TYR D 416      58.633 -26.384   8.607  1.00213.60           C
ATOM   3279  CD2 TYR D 416      58.190 -28.022  10.265  1.00213.60           C
ATOM   3280  CE1 TYR D 416      59.570 -27.205   8.028  1.00213.60           C
ATOM   3281  CE2 TYR D 416      59.132 -28.848   9.692  1.00213.60           C
ATOM   3282  CZ  TYR D 416      59.819 -28.440   8.575  1.00213.60           C
ATOM   3283  OH  TYR D 416      60.781 -29.286   7.988  1.00213.60           O
ATOM   3284  C   TYR D 416      54.830 -27.013   9.465  1.00213.60           C
ATOM   3285  O   TYR D 416      53.768 -27.029   8.847  1.00213.60           O
ATOM   3286  N   ASN D 417      55.297 -28.102  10.112  1.00213.47           N
ATOM   3287  CA  ASN D 417      54.530 -29.276  10.502  1.00213.47           C
ATOM   3288  CB  ASN D 417      55.370 -30.557  10.662  1.00213.47           C
ATOM   3289  CG  ASN D 417      55.901 -30.940   9.301  1.00213.47           C
ATOM   3290  OD1 ASN D 417      55.385 -30.493   8.281  1.00213.47           O
ATOM   3291  ND2 ASN D 417      56.972 -31.779   9.273  1.00213.47           N
ATOM   3292  C   ASN D 417      53.823 -29.132  11.844  1.00213.47           C
ATOM   3293  O   ASN D 417      53.101 -30.049  12.231  1.00213.47           O
ATOM   3294  N   GLN D 418      54.164 -28.093  12.644  1.00189.46           N
ATOM   3295  CA  GLN D 418      53.752 -27.893  14.028  1.00189.46           C
ATOM   3296  CB  GLN D 418      54.484 -26.723  14.724  1.00189.46           C
ATOM   3297  CG  GLN D 418      55.727 -27.022  15.574  1.00189.46           C
ATOM   3298  CD  GLN D 418      56.646 -28.028  14.924  1.00189.46           C
ATOM   3299  OE1 GLN D 418      57.258 -28.850  15.604  1.00189.46           O
ATOM   3300  NE2 GLN D 418      56.755 -27.970  13.574  1.00189.46           N
ATOM   3301  C   GLN D 418      52.317 -27.600  14.352  1.00189.46           C
ATOM   3302  O   GLN D 418      51.763 -28.178  15.291  1.00189.46           O
ATOM   3303  N   GLY D 419      51.686 -26.662  13.634  1.00 47.62           N
ATOM   3304  CA  GLY D 419      50.367 -26.251  14.018  1.00 47.62           C
ATOM   3305  C   GLY D 419      49.922 -25.263  12.995  1.00 47.62           C
ATOM   3306  O   GLY D 419      50.449 -25.252  11.883  1.00 47.62           O
ATOM   3307  N   PHE D 420      48.943 -24.398  13.349  1.00174.22           N
ATOM   3308  CA  PHE D 420      48.406 -23.513  12.356  1.00174.22           C
ATOM   3309  CB  PHE D 420      47.203 -24.187  11.654  1.00174.22           C
ATOM   3310  CG  PHE D 420      46.158 -24.478  12.691  1.00174.22           C
ATOM   3311  CD1 PHE D 420      45.264 -23.495  13.053  1.00174.22           C
ATOM   3312  CD2 PHE D 420      46.059 -25.701  13.325  1.00174.22           C
ATOM   3313  CE1 PHE D 420      44.288 -23.702  13.996  1.00174.22           C
ATOM   3314  CE2 PHE D 420      45.084 -25.922  14.271  1.00174.22           C
ATOM   3315  CZ  PHE D 420      44.199 -24.929  14.611  1.00174.22           C
ATOM   3316  C   PHE D 420      47.956 -22.210  12.976  1.00174.22           C
ATOM   3317  O   PHE D 420      47.773 -22.108  14.189  1.00174.22           O
ATOM   3318  N   GLU D 421      47.801 -21.156  12.139  1.00118.21           N
ATOM   3319  CA  GLU D 421      47.293 -19.877  12.564  1.00118.21           C
ATOM   3320  CB  GLU D 421      48.291 -18.706  12.464  1.00118.21           C
ATOM   3321  CG  GLU D 421      47.666 -17.348  12.827  1.00118.21           C
ATOM   3322  CD  GLU D 421      48.711 -16.248  12.628  1.00118.21           C
ATOM   3323  OE1 GLU D 421      48.892 -15.825  11.452  1.00118.21           O
ATOM   3324  OE2 GLU D 421      49.314 -15.810  13.633  1.00118.21           O
ATOM   3325  C   GLU D 421      46.199 -19.519  11.616  1.00118.21           C
ATOM   3326  O   GLU D 421      46.353 -19.628  10.399  1.00118.21           O
ATOM   3327  N   ILE D 422      45.048 -19.086  12.163  1.00 86.07           N
ATOM   3328  CA  ILE D 422      43.968 -18.710  11.306  1.00 86.07           C
ATOM   3329  CB  ILE D 422      42.826 -19.673  11.367  1.00 86.07           C
ATOM   3330  CG1 ILE D 422      43.287 -21.112  11.086  1.00 86.07           C
ATOM   3331  CG2 ILE D 422      41.811 -19.196  10.333  1.00 86.07           C
ATOM   3332  CD1 ILE D 422      42.180 -22.140  11.322  1.00 86.07           C
ATOM   3333  C   ILE D 422      43.476 -17.368  11.756  1.00 86.07           C
ATOM   3334  O   ILE D 422      43.254 -17.142  12.946  1.00 86.07           O
ATOM   3335  N   VAL D 423      43.330 -16.422  10.804  1.00132.85           N
ATOM   3336  CA  VAL D 423      42.783 -15.148  11.163  1.00132.85           C
ATOM   3337  CB  VAL D 423      43.680 -13.990  10.839  1.00132.85           C
ATOM   3338  CG1 VAL D 423      44.842 -13.997  11.841  1.00132.85           C
ATOM   3339  CG2 VAL D 423      44.178 -14.150   9.398  1.00132.85           C
ATOM   3340  C   VAL D 423      41.476 -15.006  10.453  1.00132.85           C
ATOM   3341  O   VAL D 423      41.422 -14.952   9.224  1.00132.85           O
ATOM   3342  N   LEU D 424      40.380 -14.978  11.242  1.00238.90           N
ATOM   3343  CA  LEU D 424      39.044 -14.817  10.732  1.00238.90           C
ATOM   3344  CB  LEU D 424      38.061 -16.005  10.849  1.00238.90           C
ATOM   3345  CG  LEU D 424      37.985 -17.088   9.767  1.00238.90           C
ATOM   3346  CD1 LEU D 424      37.603 -16.520   8.395  1.00238.90           C
ATOM   3347  CD2 LEU D 424      39.223 -17.960   9.767  1.00238.90           C
ATOM   3348  C   LEU D 424      38.307 -13.901  11.638  1.00238.90           C
ATOM   3349  O   LEU D 424      38.431 -13.994  12.855  1.00238.90           O
ATOM   3350  N   ALA D 425      37.479 -13.026  11.043  1.00231.52           N
ATOM   3351  CA  ALA D 425      36.556 -12.211  11.773  1.00231.52           C
ATOM   3352  CB  ALA D 425      35.360 -13.017  12.311  1.00231.52           C
ATOM   3353  C   ALA D 425      37.195 -11.507  12.935  1.00231.52           C
ATOM   3354  O   ALA D 425      36.643 -11.517  14.034  1.00231.52           O
ATOM   3355  N   GLY D 426      38.371 -10.882  12.737  1.00 61.07           N
ATOM   3356  CA  GLY D 426      38.975 -10.083  13.770  1.00 61.07           C
ATOM   3357  C   GLY D 426      39.496 -10.927  14.898  1.00 61.07           C
ATOM   3358  O   GLY D 426      39.726 -10.410  15.991  1.00 61.07           O
ATOM   3359  N   ARG D 427      39.694 -12.243  14.684  1.00145.35           N
ATOM   3360  CA  ARG D 427      40.215 -13.060  15.748  1.00145.35           C
ATOM   3361  CB  ARG D 427      39.141 -13.925  16.432  1.00145.35           C
ATOM   3362  CG  ARG D 427      39.650 -14.641  17.684  1.00145.35           C
ATOM   3363  CD  ARG D 427      38.525 -15.138  18.592  1.00145.35           C
ATOM   3364  NE  ARG D 427      37.808 -13.925  19.079  1.00145.35           N
ATOM   3365  CZ  ARG D 427      36.520 -14.009  19.504  1.00145.35           C
ATOM   3366  NH1 ARG D 427      35.876 -15.214  19.514  1.00145.35           N
ATOM   3367  NH2 ARG D 427      35.864 -12.883  19.920  1.00145.35           N
ATOM   3368  C   ARG D 427      41.284 -13.949  15.184  1.00145.35           C
ATOM   3369  O   ARG D 427      41.250 -14.295  14.004  1.00145.35           O
ATOM   3370  N   LYS D 428      42.288 -14.314  16.013  1.00131.93           N
ATOM   3371  CA  LYS D 428      43.348 -15.168  15.551  1.00131.93           C
ATOM   3372  CB  LYS D 428      44.765 -14.596  15.693  1.00131.93           C
ATOM   3373  CG  LYS D 428      45.005 -13.367  14.820  1.00131.93           C
ATOM   3374  CD  LYS D 428      46.412 -12.788  14.957  1.00131.93           C
ATOM   3375  CE  LYS D 428      46.952 -12.815  16.386  1.00131.93           C
ATOM   3376  NZ  LYS D 428      47.754 -14.040  16.606  1.00131.93           N
ATOM   3377  C   LYS D 428      43.311 -16.432  16.347  1.00131.93           C
ATOM   3378  O   LYS D 428      43.118 -16.419  17.561  1.00131.93           O
ATOM   3379  N   TYR D 429      43.541 -17.558  15.645  1.00 85.60           N
ATOM   3380  CA  TYR D 429      43.461 -18.893  16.161  1.00 85.60           C
ATOM   3381  CB  TYR D 429      42.684 -19.793  15.184  1.00 85.60           C
ATOM   3382  CG  TYR D 429      41.295 -19.306  14.946  1.00 85.60           C
ATOM   3383  CD1 TYR D 429      40.255 -19.717  15.749  1.00 85.60           C
ATOM   3384  CD2 TYR D 429      41.027 -18.446  13.906  1.00 85.60           C
ATOM   3385  CE1 TYR D 429      38.972 -19.276  15.514  1.00 85.60           C
ATOM   3386  CE2 TYR D 429      39.749 -17.999  13.666  1.00 85.60           C
ATOM   3387  CZ  TYR D 429      38.717 -18.418  14.474  1.00 85.60           C
ATOM   3388  OH  TYR D 429      37.401 -17.967  14.233  1.00 85.60           O
ATOM   3389  C   TYR D 429      44.845 -19.484  16.092  1.00 85.60           C
ATOM   3390  O   TYR D 429      45.492 -19.423  15.047  1.00 85.60           O
ATOM   3391  N   PHE D 430      45.332 -20.088  17.197  1.00118.02           N
ATOM   3392  CA  PHE D 430      46.629 -20.719  17.168  1.00118.02           C
ATOM   3393  CB  PHE D 430      47.746 -19.843  17.778  1.00118.02           C
ATOM   3394  CG  PHE D 430      48.994 -20.662  17.906  1.00118.02           C
ATOM   3395  CD1 PHE D 430      49.883 -20.749  16.870  1.00118.02           C
ATOM   3396  CD2 PHE D 430      49.283 -21.341  19.067  1.00118.02           C
ATOM   3397  CE1 PHE D 430      51.028 -21.505  16.983  1.00118.02           C
ATOM   3398  CE2 PHE D 430      50.428 -22.099  19.178  1.00118.02           C
ATOM   3399  CZ  PHE D 430      51.310 -22.186  18.134  1.00118.02           C
ATOM   3400  C   PHE D 430      46.600 -21.956  18.011  1.00118.02           C
ATOM   3401  O   PHE D 430      46.073 -21.949  19.122  1.00118.02           O
ATOM   3402  N   ALA D 431      47.194 -23.058  17.510  1.00 59.67           N
ATOM   3403  CA  ALA D 431      47.292 -24.252  18.302  1.00 59.67           C
ATOM   3404  CB  ALA D 431      45.951 -24.994  18.459  1.00 59.67           C
ATOM   3405  C   ALA D 431      48.262 -25.180  17.632  1.00 59.67           C
ATOM   3406  O   ALA D 431      48.460 -25.123  16.418  1.00 59.67           O
ATOM   3407  N   PHE D 432      48.912 -26.058  18.424  1.00144.34           N
ATOM   3408  CA  PHE D 432      49.796 -27.040  17.858  1.00144.34           C
ATOM   3409  CB  PHE D 432      51.007 -27.453  18.719  1.00144.34           C
ATOM   3410  CG  PHE D 432      52.115 -26.464  18.599  1.00144.34           C
ATOM   3411  CD1 PHE D 432      52.799 -26.329  17.414  1.00144.34           C
ATOM   3412  CD2 PHE D 432      52.509 -25.709  19.674  1.00144.34           C
ATOM   3413  CE1 PHE D 432      53.835 -25.432  17.300  1.00144.34           C
ATOM   3414  CE2 PHE D 432      53.544 -24.812  19.565  1.00144.34           C
ATOM   3415  CZ  PHE D 432      54.209 -24.668  18.375  1.00144.34           C
ATOM   3416  C   PHE D 432      49.000 -28.290  17.659  1.00144.34           C
ATOM   3417  O   PHE D 432      47.998 -28.517  18.332  1.00144.34           O
ATOM   3418  N   SER D 433      49.423 -29.140  16.702  1.00 81.25           N
ATOM   3419  CA  SER D 433      48.713 -30.366  16.457  1.00 81.25           C
ATOM   3420  CB  SER D 433      49.206 -31.131  15.214  1.00 81.25           C
ATOM   3421  OG  SER D 433      48.449 -32.320  15.046  1.00 81.25           O
ATOM   3422  C   SER D 433      48.938 -31.238  17.655  1.00 81.25           C
ATOM   3423  O   SER D 433      49.964 -31.124  18.324  1.00 81.25           O
ATOM   3424  N   LYS D 434      47.980 -32.143  17.955  1.00132.63           N
ATOM   3425  CA  LYS D 434      48.049 -32.962  19.138  1.00132.63           C
ATOM   3426  CB  LYS D 434      46.776 -33.736  19.494  1.00132.63           C
ATOM   3427  CG  LYS D 434      45.764 -32.975  20.338  1.00132.63           C
ATOM   3428  CD  LYS D 434      44.505 -33.797  20.621  1.00132.63           C
ATOM   3429  CE  LYS D 434      43.433 -33.075  21.437  1.00132.63           C
ATOM   3430  NZ  LYS D 434      43.788 -33.068  22.870  1.00132.63           N
ATOM   3431  C   LYS D 434      49.075 -34.039  19.067  1.00132.63           C
ATOM   3432  O   LYS D 434      49.365 -34.611  18.017  1.00132.63           O
ATOM   3433  N   TYR D 435      49.662 -34.312  20.248  1.00164.95           N
ATOM   3434  CA  TYR D 435      50.544 -35.423  20.436  1.00164.95           C
ATOM   3435  CB  TYR D 435      52.019 -35.108  20.101  1.00164.95           C
ATOM   3436  CG  TYR D 435      52.541 -34.009  20.962  1.00164.95           C
ATOM   3437  CD1 TYR D 435      52.244 -32.696  20.683  1.00164.95           C
ATOM   3438  CD2 TYR D 435      53.325 -34.292  22.056  1.00164.95           C
ATOM   3439  CE1 TYR D 435      52.727 -31.682  21.478  1.00164.95           C
ATOM   3440  CE2 TYR D 435      53.810 -33.283  22.853  1.00164.95           C
ATOM   3441  CZ  TYR D 435      53.515 -31.974  22.563  1.00164.95           C
ATOM   3442  OH  TYR D 435      54.015 -30.938  23.379  1.00164.95           O
ATOM   3443  C   TYR D 435      50.386 -35.843  21.867  1.00164.95           C
ATOM   3444  O   TYR D 435      49.995 -35.034  22.707  1.00164.95           O
ATOM   3445  N   VAL D 436      50.661 -37.130  22.182  1.00106.85           N
ATOM   3446  CA  VAL D 436      50.527 -37.621  23.533  1.00106.85           C
ATOM   3447  CB  VAL D 436      49.672 -38.844  23.646  1.00106.85           C
ATOM   3448  CG1 VAL D 436      48.245 -38.487  23.204  1.00106.85           C
ATOM   3449  CG2 VAL D 436      50.321 -39.957  22.810  1.00106.85           C
ATOM   3450  C   VAL D 436      51.886 -38.011  24.023  1.00106.85           C
ATOM   3451  O   VAL D 436      52.671 -38.621  23.297  1.00106.85           O
ATOM   3452  N   LYS D 437      52.183 -37.677  25.294  1.00162.10           N
ATOM   3453  CA  LYS D 437      53.492 -37.890  25.840  1.00162.10           C
ATOM   3454  CB  LYS D 437      54.047 -36.580  26.425  1.00162.10           C
ATOM   3455  CG  LYS D 437      55.415 -36.697  27.096  1.00162.10           C
ATOM   3456  CD  LYS D 437      55.930 -35.364  27.633  1.00162.10           C
ATOM   3457  CE  LYS D 437      56.192 -34.314  26.561  1.00162.10           C
ATOM   3458  NZ  LYS D 437      54.911 -33.776  26.048  1.00162.10           N
ATOM   3459  C   LYS D 437      53.430 -38.838  26.995  1.00162.10           C
ATOM   3460  O   LYS D 437      53.222 -38.428  28.135  1.00162.10           O
ATOM   3461  N   HIS D 438      53.608 -40.146  26.736  1.00106.97           N
ATOM   3462  CA  HIS D 438      53.744 -41.050  27.838  1.00106.97           C
ATOM   3463  ND1 HIS D 438      51.663 -44.189  27.265  1.00106.97           N
ATOM   3464  CG  HIS D 438      52.201 -43.018  27.747  0.00106.97           C
ATOM   3465  CB  HIS D 438      53.596 -42.536  27.487  0.00106.97           C
ATOM   3466  NE2 HIS D 438      50.109 -43.259  28.557  1.00106.97           N
ATOM   3467  CD2 HIS D 438      51.239 -42.462  28.533  1.00106.97           C
ATOM   3468  CE1 HIS D 438      50.410 -44.284  27.782  1.00106.97           C
ATOM   3469  C   HIS D 438      55.086 -40.825  28.453  1.00106.97           C
ATOM   3470  O   HIS D 438      55.272 -41.002  29.652  1.00106.97           O
ATOM   3471  N   GLY D 439      56.057 -40.412  27.623  1.00 66.43           N
ATOM   3472  CA  GLY D 439      57.421 -40.199  28.005  1.00 66.43           C
ATOM   3473  C   GLY D 439      58.214 -41.065  27.089  1.00 66.43           C
ATOM   3474  O   GLY D 439      59.063 -40.586  26.340  1.00 66.43           O
ATOM   3475  N   SER D 440      57.966 -42.381  27.125  1.00153.27           N
ATOM   3476  CA  SER D 440      58.633 -43.232  26.192  1.00153.27           C
ATOM   3477  CB  SER D 440      58.660 -44.699  26.650  1.00153.27           C
ATOM   3478  OG  SER D 440      59.394 -44.814  27.860  0.00153.27           O
ATOM   3479  C   SER D 440      57.899 -43.168  24.895  1.00153.27           C
ATOM   3480  O   SER D 440      58.493 -43.163  23.818  1.00153.27           O
ATOM   3481  N   LYS D 441      56.560 -43.079  24.975  1.00 94.88           N
ATOM   3482  CA  LYS D 441      55.789 -43.202  23.774  1.00 94.88           C
ATOM   3483  CB  LYS D 441      54.590 -44.146  23.938  1.00 94.88           C
ATOM   3484  CG  LYS D 441      53.868 -44.462  22.628  1.00 94.88           C
ATOM   3485  CD  LYS D 441      52.836 -45.580  22.772  0.00 94.88           C
ATOM   3486  CE  LYS D 441      52.187 -46.009  21.455  0.00 94.88           C
ATOM   3487  NZ  LYS D 441      53.080 -46.940  20.728  0.00 94.88           N
ATOM   3488  C   LYS D 441      55.241 -41.876  23.361  1.00 94.88           C
ATOM   3489  O   LYS D 441      54.739 -41.106  24.177  1.00 94.88           O
ATOM   3490  N   VAL D 442      55.331 -41.585  22.048  1.00 46.51           N
ATOM   3491  CA  VAL D 442      54.800 -40.361  21.526  1.00 46.51           C
ATOM   3492  CB  VAL D 442      55.844 -39.489  20.891  1.00 46.51           C
ATOM   3493  CG1 VAL D 442      55.158 -38.271  20.247  1.00 46.51           C
ATOM   3494  CG2 VAL D 442      56.889 -39.132  21.960  1.00 46.51           C
ATOM   3495  C   VAL D 442      53.822 -40.709  20.447  1.00 46.51           C
ATOM   3496  O   VAL D 442      54.125 -41.486  19.543  1.00 46.51           O
ATOM   3497  N   THR D 443      52.605 -40.137  20.521  1.00 44.99           N
ATOM   3498  CA  THR D 443      51.630 -40.392  19.498  1.00 44.99           C
ATOM   3499  CB  THR D 443      50.422 -41.126  20.009  1.00 44.99           C
ATOM   3500  OG1 THR D 443      50.808 -42.375  20.565  1.00 44.99           O
ATOM   3501  CG2 THR D 443      49.433 -41.342  18.850  1.00 44.99           C
ATOM   3502  C   THR D 443      51.172 -39.058  19.000  1.00 44.99           C
ATOM   3503  O   THR D 443      50.972 -38.133  19.784  1.00 44.99           O
ATOM   3504  N   SER D 444      50.994 -38.902  17.674  1.00 91.49           N
ATOM   3505  CA  SER D 444      50.589 -37.606  17.217  1.00 91.49           C
ATOM   3506  CB  SER D 444      51.658 -36.928  16.347  1.00 91.49           C
ATOM   3507  OG  SER D 444      51.295 -35.581  16.093  1.00 91.49           O
ATOM   3508  C   SER D 444      49.347 -37.749  16.395  1.00 91.49           C
ATOM   3509  O   SER D 444      49.167 -38.746  15.697  1.00 91.49           O
ATOM   3510  N   MET D 445      48.419 -36.773  16.512  1.00177.57           N
ATOM   3511  CA  MET D 445      47.299 -36.792  15.619  1.00177.57           C
ATOM   3512  CB  MET D 445      46.018 -37.486  16.093  1.00177.57           C
ATOM   3513  CG  MET D 445      46.108 -38.964  15.707  1.00177.57           C
ATOM   3514  SD  MET D 445      46.199 -39.192  13.900  1.00177.57           S
ATOM   3515  CE  MET D 445      47.131 -40.751  13.901  1.00177.57           C
ATOM   3516  C   MET D 445      47.039 -35.438  15.057  1.00177.57           C
ATOM   3517  O   MET D 445      46.804 -34.451  15.752  1.00177.57           O
ATOM   3518  N   CYS D 446      47.120 -35.410  13.720  1.00 94.51           N
ATOM   3519  CA  CYS D 446      47.004 -34.277  12.851  1.00 94.51           C
ATOM   3520  CB  CYS D 446      47.521 -34.606  11.448  1.00 94.51           C
ATOM   3521  SG  CYS D 446      49.278 -35.035  11.583  1.00 94.51           S
ATOM   3522  C   CYS D 446      45.586 -33.812  12.781  1.00 94.51           C
ATOM   3523  O   CYS D 446      45.284 -32.717  12.310  1.00 94.51           O
ATOM   3524  N   ASP D 447      44.691 -34.723  13.162  1.00185.18           N
ATOM   3525  CA  ASP D 447      43.269 -34.624  13.210  1.00185.18           C
ATOM   3526  CB  ASP D 447      42.749 -35.998  13.603  1.00185.18           C
ATOM   3527  CG  ASP D 447      41.329 -36.148  13.169  1.00185.18           C
ATOM   3528  OD1 ASP D 447      40.505 -35.208  13.325  1.00185.18           O
ATOM   3529  OD2 ASP D 447      41.062 -37.263  12.662  1.00185.18           O
ATOM   3530  C   ASP D 447      42.841 -33.687  14.301  1.00185.18           C
ATOM   3531  O   ASP D 447      41.755 -33.113  14.246  1.00185.18           O
ATOM   3532  N   GLN D 448      43.666 -33.560  15.356  1.00133.15           N
ATOM   3533  CA  GLN D 448      43.283 -32.848  16.543  1.00133.15           C
ATOM   3534  CB  GLN D 448      43.042 -33.862  17.664  1.00133.15           C
ATOM   3535  CG  GLN D 448      44.279 -34.742  17.842  1.00133.15           C
ATOM   3536  CD  GLN D 448      43.909 -35.987  18.631  1.00133.15           C
ATOM   3537  OE1 GLN D 448      44.782 -36.732  19.073  1.00133.15           O
ATOM   3538  NE2 GLN D 448      42.584 -36.227  18.810  1.00133.15           N
ATOM   3539  C   GLN D 448      44.351 -31.875  16.959  1.00133.15           C
ATOM   3540  O   GLN D 448      45.437 -31.839  16.383  1.00133.15           O
ATOM   3541  N   THR D 449      44.047 -31.025  17.974  1.00 62.90           N
ATOM   3542  CA  THR D 449      45.006 -30.038  18.406  1.00 62.90           C
ATOM   3543  CB  THR D 449      44.604 -28.628  18.083  1.00 62.90           C
ATOM   3544  OG1 THR D 449      43.433 -28.269  18.803  1.00 62.90           O
ATOM   3545  CG2 THR D 449      44.350 -28.522  16.568  1.00 62.90           C
ATOM   3546  C   THR D 449      45.182 -30.086  19.894  1.00 62.90           C
ATOM   3547  O   THR D 449      44.366 -30.635  20.628  1.00 62.90           O
ATOM   3548  N   GLN D 450      46.301 -29.509  20.373  1.00 94.84           N
ATOM   3549  CA  GLN D 450      46.556 -29.359  21.777  1.00 94.84           C
ATOM   3550  CB  GLN D 450      48.017 -28.996  22.091  1.00 94.84           C
ATOM   3551  CG  GLN D 450      48.298 -28.773  23.579  1.00 94.84           C
ATOM   3552  CD  GLN D 450      48.244 -30.120  24.278  1.00 94.84           C
ATOM   3553  OE1 GLN D 450      47.998 -31.147  23.649  1.00 94.84           O
ATOM   3554  NE2 GLN D 450      48.487 -30.121  25.616  1.00 94.84           N
ATOM   3555  C   GLN D 450      45.721 -28.188  22.161  1.00 94.84           C
ATOM   3556  O   GLN D 450      45.081 -27.589  21.299  1.00 94.84           O
ATOM   3557  N   LEU D 451      45.635 -27.843  23.459  1.00127.56           N
ATOM   3558  CA  LEU D 451      44.867 -26.657  23.674  1.00127.56           C
ATOM   3559  CB  LEU D 451      44.387 -26.319  25.084  1.00127.56           C
ATOM   3560  CG  LEU D 451      42.964 -26.838  25.322  1.00127.56           C
ATOM   3561  CD1 LEU D 451      42.904 -28.295  25.820  1.00127.56           C
ATOM   3562  CD2 LEU D 451      42.160 -25.780  26.087  1.00127.56           C
ATOM   3563  C   LEU D 451      45.583 -25.489  23.108  1.00127.56           C
ATOM   3564  O   LEU D 451      46.797 -25.349  23.244  1.00127.56           O
ATOM   3565  N   GLY D 452      44.804 -24.607  22.451  1.00 49.46           N
ATOM   3566  CA  GLY D 452      45.374 -23.484  21.778  1.00 49.46           C
ATOM   3567  C   GLY D 452      44.812 -22.206  22.309  1.00 49.46           C
ATOM   3568  O   GLY D 452      43.992 -22.187  23.229  1.00 49.46           O
ATOM   3569  N   TRP D 453      45.264 -21.090  21.697  1.00 92.18           N
ATOM   3570  CA  TRP D 453      44.903 -19.778  22.144  1.00 92.18           C
ATOM   3571  CB  TRP D 453      46.151 -18.930  22.434  1.00 92.18           C
ATOM   3572  CG  TRP D 453      47.080 -19.550  23.451  1.00 92.18           C
ATOM   3573  CD2 TRP D 453      48.073 -20.537  23.121  1.00 92.18           C
ATOM   3574  CD1 TRP D 453      47.173 -19.343  24.797  1.00 92.18           C
ATOM   3575  NE1 TRP D 453      48.164 -20.137  25.327  1.00 92.18           N
ATOM   3576  CE2 TRP D 453      48.726 -20.877  24.307  1.00 92.18           C
ATOM   3577  CE3 TRP D 453      48.411 -21.112  21.928  1.00 92.18           C
ATOM   3578  CZ2 TRP D 453      49.733 -21.801  24.317  1.00 92.18           C
ATOM   3579  CZ3 TRP D 453      49.426 -22.043  21.944  1.00 92.18           C
ATOM   3580  CH2 TRP D 453      50.074 -22.380  23.114  1.00 92.18           C
ATOM   3581  C   TRP D 453      44.166 -19.070  21.043  1.00 92.18           C
ATOM   3582  O   TRP D 453      44.562 -19.115  19.879  1.00 92.18           O
ATOM   3583  N   ALA D 454      43.052 -18.397  21.397  1.00 51.06           N
ATOM   3584  CA  ALA D 454      42.321 -17.596  20.456  1.00 51.06           C
ATOM   3585  CB  ALA D 454      40.905 -18.115  20.168  1.00 51.06           C
ATOM   3586  C   ALA D 454      42.145 -16.259  21.112  1.00 51.06           C
ATOM   3587  O   ALA D 454      41.865 -16.188  22.307  1.00 51.06           O
ATOM   3588  N   HIS D 455      42.331 -15.160  20.350  1.00 86.79           N
ATOM   3589  CA  HIS D 455      42.124 -13.843  20.890  1.00 86.79           C
ATOM   3590  ND1 HIS D 455      45.628 -14.254  21.278  1.00 86.79           N
ATOM   3591  CG  HIS D 455      44.662 -13.294  21.045  1.00 86.79           C
ATOM   3592  CB  HIS D 455      43.312 -13.279  21.713  1.00 86.79           C
ATOM   3593  NE2 HIS D 455      46.499 -12.820  19.818  1.00 86.79           N
ATOM   3594  CD2 HIS D 455      45.213 -12.428  20.151  1.00 86.79           C
ATOM   3595  CE1 HIS D 455      46.702 -13.922  20.521  1.00 86.79           C
ATOM   3596  C   HIS D 455      41.848 -12.915  19.749  1.00 86.79           C
ATOM   3597  O   HIS D 455      42.185 -13.206  18.602  1.00 86.79           O
ATOM   3598  N   SER D 456      41.212 -11.761  20.038  1.00 80.89           N
ATOM   3599  CA  SER D 456      40.903 -10.826  18.994  1.00 80.89           C
ATOM   3600  CB  SER D 456      40.072  -9.621  19.467  1.00 80.89           C
ATOM   3601  OG  SER D 456      38.800 -10.057  19.922  1.00 80.89           O
ATOM   3602  C   SER D 456      42.206 -10.309  18.480  1.00 80.89           C
ATOM   3603  O   SER D 456      43.247 -10.476  19.109  1.00 80.89           O
ATOM   3604  N   THR D 457      42.166  -9.641  17.314  1.00112.45           N
ATOM   3605  CA  THR D 457      43.348  -9.164  16.654  1.00112.45           C
ATOM   3606  CB  THR D 457      43.059  -8.472  15.354  1.00112.45           C
ATOM   3607  OG1 THR D 457      42.378  -9.350  14.470  1.00112.45           O
ATOM   3608  CG2 THR D 457      44.395  -8.033  14.730  1.00112.45           C
ATOM   3609  C   THR D 457      44.076  -8.185  17.539  1.00112.45           C
ATOM   3610  O   THR D 457      45.293  -8.044  17.440  1.00112.45           O
ATOM   3611  N   ASP D 458      43.345  -7.424  18.374  1.00108.94           N
ATOM   3612  CA  ASP D 458      43.915  -6.446  19.269  1.00108.94           C
ATOM   3613  CB  ASP D 458      42.864  -5.508  19.879  1.00108.94           C
ATOM   3614  CG  ASP D 458      43.615  -4.386  20.574  1.00108.94           C
ATOM   3615  OD1 ASP D 458      44.584  -3.859  19.964  1.00108.94           O
ATOM   3616  OD2 ASP D 458      43.242  -4.054  21.730  1.00108.94           O
ATOM   3617  C   ASP D 458      44.642  -7.099  20.414  1.00108.94           C
ATOM   3618  O   ASP D 458      45.536  -6.490  21.003  1.00108.94           O
ATOM   3619  N   ASN D 459      44.281  -8.356  20.748  1.00115.78           N
ATOM   3620  CA  ASN D 459      44.837  -9.094  21.856  1.00115.78           C
ATOM   3621  CB  ASN D 459      46.361  -8.894  22.007  1.00115.78           C
ATOM   3622  CG  ASN D 459      46.919 -10.032  22.840  1.00115.78           C
ATOM   3623  OD1 ASN D 459      46.479 -11.172  22.707  1.00115.78           O
ATOM   3624  ND2 ASN D 459      47.917  -9.722  23.712  1.00115.78           N
ATOM   3625  C   ASN D 459      44.179  -8.730  23.162  1.00115.78           C
ATOM   3626  O   ASN D 459      44.743  -8.968  24.229  1.00115.78           O
ATOM   3627  N   SER D 460      42.969  -8.128  23.117  1.00 61.25           N
ATOM   3628  CA  SER D 460      42.221  -7.799  24.308  1.00 61.25           C
ATOM   3629  CB  SER D 460      41.108  -6.773  24.037  1.00 61.25           C
ATOM   3630  OG  SER D 460      40.200  -7.284  23.074  1.00 61.25           O
ATOM   3631  C   SER D 460      41.592  -9.016  24.954  1.00 61.25           C
ATOM   3632  O   SER D 460      41.930  -9.373  26.083  1.00 61.25           O
ATOM   3633  N   ASN D 461      40.668  -9.702  24.239  1.00 57.53           N
ATOM   3634  CA  ASN D 461      39.936 -10.814  24.798  1.00 57.53           C
ATOM   3635  CB  ASN D 461      38.470 -10.866  24.330  1.00 57.53           C
ATOM   3636  CG  ASN D 461      37.769  -9.593  24.780  1.00 57.53           C
ATOM   3637  OD1 ASN D 461      37.790  -9.241  25.958  1.00 57.53           O
ATOM   3638  ND2 ASN D 461      37.148  -8.870  23.809  1.00 57.53           N
ATOM   3639  C   ASN D 461      40.568 -12.096  24.325  1.00 57.53           C
ATOM   3640  O   ASN D 461      40.880 -12.242  23.144  1.00 57.53           O
ATOM   3641  N   TRP D 462      40.742 -13.064  25.256  1.00 96.48           N
ATOM   3642  CA  TRP D 462      41.391 -14.327  25.000  1.00 96.48           C
ATOM   3643  CB  TRP D 462      42.710 -14.493  25.766  1.00 96.48           C
ATOM   3644  CG  TRP D 462      43.840 -13.613  25.316  1.00 96.48           C
ATOM   3645  CD2 TRP D 462      45.159 -14.101  25.039  1.00 96.48           C
ATOM   3646  CD1 TRP D 462      43.882 -12.259  25.172  1.00 96.48           C
ATOM   3647  NE1 TRP D 462      45.144 -11.873  24.801  1.00 96.48           N
ATOM   3648  CE2 TRP D 462      45.945 -12.996  24.727  1.00 96.48           C
ATOM   3649  CE3 TRP D 462      45.675 -15.364  25.061  1.00 96.48           C
ATOM   3650  CZ2 TRP D 462      47.273 -13.141  24.434  1.00 96.48           C
ATOM   3651  CZ3 TRP D 462      47.008 -15.507  24.746  1.00 96.48           C
ATOM   3652  CH2 TRP D 462      47.792 -14.415  24.439  1.00 96.48           C
ATOM   3653  C   TRP D 462      40.558 -15.455  25.533  1.00 96.48           C
ATOM   3654  O   TRP D 462      39.735 -15.275  26.428  1.00 96.48           O
ATOM   3655  N   GLN D 463      40.763 -16.662  24.962  1.00125.89           N
ATOM   3656  CA  GLN D 463      40.145 -17.865  25.444  1.00125.89           C
ATOM   3657  CB  GLN D 463      38.684 -18.070  25.008  1.00125.89           C
ATOM   3658  CG  GLN D 463      38.488 -18.183  23.500  1.00125.89           C
ATOM   3659  CD  GLN D 463      37.886 -16.889  22.977  1.00125.89           C
ATOM   3660  OE1 GLN D 463      37.168 -16.190  23.691  1.00125.89           O
ATOM   3661  NE2 GLN D 463      38.165 -16.572  21.685  1.00125.89           N
ATOM   3662  C   GLN D 463      40.967 -19.020  24.950  1.00125.89           C
ATOM   3663  O   GLN D 463      41.892 -18.840  24.160  1.00125.89           O
ATOM   3664  N   CYS D 464      40.663 -20.243  25.435  1.00 57.62           N
ATOM   3665  CA  CYS D 464      41.410 -21.415  25.062  1.00 57.62           C
ATOM   3666  CB  CYS D 464      41.926 -22.183  26.291  1.00 57.62           C
ATOM   3667  SG  CYS D 464      42.996 -21.121  27.297  1.00 57.62           S
ATOM   3668  C   CYS D 464      40.474 -22.326  24.328  1.00 57.62           C
ATOM   3669  O   CYS D 464      39.281 -22.343  24.622  1.00 57.62           O
ATOM   3670  N   TYR D 465      40.964 -23.063  23.305  1.00187.19           N
ATOM   3671  CA  TYR D 465      40.095 -24.016  22.679  1.00187.19           C
ATOM   3672  CB  TYR D 465      39.194 -23.512  21.533  1.00187.19           C
ATOM   3673  CG  TYR D 465      40.020 -22.914  20.474  1.00187.19           C
ATOM   3674  CD1 TYR D 465      40.771 -23.703  19.636  1.00187.19           C
ATOM   3675  CD2 TYR D 465      40.036 -21.549  20.361  1.00187.19           C
ATOM   3676  CE1 TYR D 465      41.547 -23.117  18.668  1.00187.19           C
ATOM   3677  CE2 TYR D 465      40.806 -20.961  19.396  1.00187.19           C
ATOM   3678  CZ  TYR D 465      41.556 -21.746  18.559  1.00187.19           C
ATOM   3679  OH  TYR D 465      42.344 -21.124  17.580  1.00187.19           O
ATOM   3680  C   TYR D 465      40.863 -25.199  22.186  1.00187.19           C
ATOM   3681  O   TYR D 465      42.092 -25.236  22.225  1.00187.19           O
ATOM   3682  N   TYR D 466      40.121 -26.245  21.771  1.00172.82           N
ATOM   3683  CA  TYR D 466      40.737 -27.390  21.176  1.00172.82           C
ATOM   3684  CB  TYR D 466      40.858 -28.634  22.076  1.00172.82           C
ATOM   3685  CG  TYR D 466      39.591 -28.907  22.807  1.00172.82           C
ATOM   3686  CD1 TYR D 466      38.456 -29.348  22.171  1.00172.82           C
ATOM   3687  CD2 TYR D 466      39.574 -28.745  24.178  1.00172.82           C
ATOM   3688  CE1 TYR D 466      37.311 -29.600  22.898  1.00172.82           C
ATOM   3689  CE2 TYR D 466      38.436 -28.993  24.905  1.00172.82           C
ATOM   3690  CZ  TYR D 466      37.303 -29.426  24.266  1.00172.82           C
ATOM   3691  OH  TYR D 466      36.130 -29.684  25.004  1.00172.82           O
ATOM   3692  C   TYR D 466      39.974 -27.700  19.933  1.00172.82           C
ATOM   3693  O   TYR D 466      38.765 -27.484  19.859  1.00172.82           O
ATOM   3694  N   ALA D 467      40.685 -28.196  18.904  1.00 54.74           N
ATOM   3695  CA  ALA D 467      40.049 -28.412  17.639  1.00 54.74           C
ATOM   3696  CB  ALA D 467      40.700 -27.624  16.494  1.00 54.74           C
ATOM   3697  C   ALA D 467      40.131 -29.849  17.232  1.00 54.74           C
ATOM   3698  O   ALA D 467      41.081 -30.556  17.566  1.00 54.74           O
ATOM   3699  N   THR D 468      39.091 -30.316  16.506  1.00111.75           N
ATOM   3700  CA  THR D 468      39.087 -31.639  15.950  1.00111.75           C
ATOM   3701  CB  THR D 468      38.154 -32.586  16.637  1.00111.75           C
ATOM   3702  OG1 THR D 468      36.815 -32.125  16.521  1.00111.75           O
ATOM   3703  CG2 THR D 468      38.567 -32.682  18.114  1.00111.75           C
ATOM   3704  C   THR D 468      38.625 -31.517  14.531  1.00111.75           C
ATOM   3705  O   THR D 468      37.729 -30.726  14.235  1.00111.75           O
ATOM   3706  N   LYS D 469      39.230 -32.303  13.614  1.00181.76           N
ATOM   3707  CA  LYS D 469      38.846 -32.250  12.230  1.00181.76           C
ATOM   3708  CB  LYS D 469      39.810 -32.972  11.271  1.00181.76           C
ATOM   3709  CG  LYS D 469      41.099 -32.240  10.907  1.00181.76           C
ATOM   3710  CD  LYS D 469      42.108 -33.163  10.223  1.00181.76           C
ATOM   3711  CE  LYS D 469      41.469 -34.424   9.640  1.00181.76           C
ATOM   3712  NZ  LYS D 469      40.472 -34.055   8.609  1.00181.76           N
ATOM   3713  C   LYS D 469      37.598 -33.050  12.113  1.00181.76           C
ATOM   3714  O   LYS D 469      37.649 -34.258  11.881  1.00181.76           O
ATOM   3715  N   MET D 470      36.445 -32.419  12.385  1.00225.19           N
ATOM   3716  CA  MET D 470      35.216 -33.134  12.234  1.00225.19           C
ATOM   3717  CB  MET D 470      34.023 -32.450  12.921  1.00225.19           C
ATOM   3718  CG  MET D 470      34.134 -32.446  14.445  1.00225.19           C
ATOM   3719  SD  MET D 470      34.275 -34.104  15.179  1.00225.19           S
ATOM   3720  CE  MET D 470      32.647 -34.671  14.607  1.00225.19           C
ATOM   3721  C   MET D 470      34.870 -33.284  10.819  1.00225.19           C
ATOM   3722  O   MET D 470      34.755 -34.385  10.299  1.00225.19           O
ATOM   3723  N   HIS D 471      34.756 -32.166  10.101  1.00241.68           N
ATOM   3724  CA  HIS D 471      34.437 -32.484   8.765  1.00241.68           C
ATOM   3725  ND1 HIS D 471      31.728 -32.158   6.830  1.00241.68           N
ATOM   3726  CG  HIS D 471      33.024 -31.692   6.769  1.00241.68           C
ATOM   3727  CB  HIS D 471      33.819 -31.315   7.983  1.00241.68           C
ATOM   3728  NE2 HIS D 471      32.289 -32.120   4.679  1.00241.68           N
ATOM   3729  CD2 HIS D 471      33.349 -31.671   5.448  1.00241.68           C
ATOM   3730  CE1 HIS D 471      31.340 -32.401   5.554  1.00241.68           C
ATOM   3731  C   HIS D 471      35.786 -32.836   8.279  1.00241.68           C
ATOM   3732  O   HIS D 471      36.768 -32.227   8.685  1.00241.68           O
ATOM   3733  N   PRO D 472      35.841 -33.876   7.529  1.00119.99           N
ATOM   3734  CA  PRO D 472      37.068 -34.356   6.967  1.00119.99           C
ATOM   3735  CD  PRO D 472      34.699 -34.268   6.722  1.00119.99           C
ATOM   3736  CB  PRO D 472      36.661 -35.493   6.036  1.00119.99           C
ATOM   3737  CG  PRO D 472      35.294 -35.014   5.516  1.00119.99           C
ATOM   3738  C   PRO D 472      37.690 -33.266   6.135  1.00119.99           C
ATOM   3739  O   PRO D 472      38.281 -32.307   6.695  1.00119.99           O
ATOM   3740  OXT PRO D 472      37.579 -33.370   4.883  1.00119.99           O
TER    3741      PRO D 472
ATOM   3742  N   PHE E 473      65.156  -2.754  -7.954  1.00142.53           N
ATOM   3743  CA  PHE E 473      65.880  -3.635  -7.017  1.00142.53           C
ATOM   3744  CB  PHE E 473      65.230  -5.028  -6.973  1.00142.53           C
ATOM   3745  CG  PHE E 473      63.834  -4.830  -6.488  1.00142.53           C
ATOM   3746  CD1 PHE E 473      63.550  -4.812  -5.141  1.00142.53           C
ATOM   3747  CD2 PHE E 473      62.807  -4.643  -7.384  1.00142.53           C
ATOM   3748  CE1 PHE E 473      62.261  -4.624  -4.698  1.00142.53           C
ATOM   3749  CE2 PHE E 473      61.517  -4.455  -6.948  1.00142.53           C
ATOM   3750  CZ  PHE E 473      61.241  -4.446  -5.602  1.00142.53           C
ATOM   3751  C   PHE E 473      67.318  -3.763  -7.410  1.00142.53           C
ATOM   3752  O   PHE E 473      67.656  -3.888  -8.587  1.00142.53           O
ATOM   3753  N   PRO E 474      68.161  -3.711  -6.411  1.00 69.52           N
ATOM   3754  CA  PRO E 474      69.583  -3.755  -6.639  1.00 69.52           C
ATOM   3755  CD  PRO E 474      67.830  -2.898  -5.251  1.00 69.52           C
ATOM   3756  CB  PRO E 474      70.230  -3.208  -5.368  1.00 69.52           C
ATOM   3757  CG  PRO E 474      69.156  -2.281  -4.779  1.00 69.52           C
ATOM   3758  C   PRO E 474      70.090  -5.114  -6.995  1.00 69.52           C
ATOM   3759  O   PRO E 474      69.394  -6.100  -6.760  1.00 69.52           O
ATOM   3760  N   LYS E 475      71.278  -5.166  -7.628  1.00103.51           N
ATOM   3761  CA  LYS E 475      71.934  -6.397  -7.956  1.00103.51           C
ATOM   3762  CB  LYS E 475      73.131  -6.212  -8.905  1.00103.51           C
ATOM   3763  CG  LYS E 475      74.300  -5.443  -8.287  1.00103.51           C
ATOM   3764  CD  LYS E 475      75.583  -5.528  -9.117  1.00103.51           C
ATOM   3765  CE  LYS E 475      76.758  -4.761  -8.510  1.00103.51           C
ATOM   3766  NZ  LYS E 475      77.356  -5.546  -7.411  1.00103.51           N
ATOM   3767  C   LYS E 475      72.450  -7.007  -6.691  1.00103.51           C
ATOM   3768  O   LYS E 475      72.442  -8.227  -6.536  1.00103.51           O
ATOM   3769  N   GLN E 476      72.944  -6.163  -5.756  1.00 84.57           N
ATOM   3770  CA  GLN E 476      73.482  -6.680  -4.531  1.00 84.57           C
ATOM   3771  CB  GLN E 476      75.018  -6.702  -4.486  1.00 84.57           C
ATOM   3772  CG  GLN E 476      75.630  -7.662  -5.510  1.00 84.57           C
ATOM   3773  CD  GLN E 476      77.145  -7.616  -5.378  1.00 84.57           C
ATOM   3774  OE1 GLN E 476      77.682  -7.052  -4.428  1.00 84.57           O
ATOM   3775  NE2 GLN E 476      77.856  -8.215  -6.371  1.00 84.57           N
ATOM   3776  C   GLN E 476      72.992  -5.850  -3.383  1.00 84.57           C
ATOM   3777  O   GLN E 476      72.676  -4.672  -3.542  1.00 84.57           O
ATOM   3778  N   PHE E 477      72.882  -6.473  -2.186  1.00 57.99           N
ATOM   3779  CA  PHE E 477      72.439  -5.741  -1.032  1.00 57.99           C
ATOM   3780  CB  PHE E 477      70.906  -5.713  -0.889  1.00 57.99           C
ATOM   3781  CG  PHE E 477      70.565  -4.758   0.202  1.00 57.99           C
ATOM   3782  CD1 PHE E 477      70.535  -5.166   1.516  1.00 57.99           C
ATOM   3783  CD2 PHE E 477      70.274  -3.447  -0.095  1.00 57.99           C
ATOM   3784  CE1 PHE E 477      70.217  -4.277   2.516  1.00 57.99           C
ATOM   3785  CE2 PHE E 477      69.955  -2.554   0.901  1.00 57.99           C
ATOM   3786  CZ  PHE E 477      69.929  -2.969   2.210  1.00 57.99           C
ATOM   3787  C   PHE E 477      73.002  -6.385   0.204  1.00 57.99           C
ATOM   3788  O   PHE E 477      73.128  -7.606   0.287  1.00 57.99           O
ATOM   3789  N   ASP E 478      73.368  -5.553   1.201  1.00 90.53           N
ATOM   3790  CA  ASP E 478      73.891  -6.034   2.448  1.00 90.53           C
ATOM   3791  CB  ASP E 478      75.430  -6.128   2.453  1.00 90.53           C
ATOM   3792  CG  ASP E 478      75.892  -6.878   3.696  1.00 90.53           C
ATOM   3793  OD1 ASP E 478      75.091  -6.998   4.661  1.00 90.53           O
ATOM   3794  OD2 ASP E 478      77.062  -7.346   3.692  1.00 90.53           O
ATOM   3795  C   ASP E 478      73.485  -5.032   3.493  1.00 90.53           C
ATOM   3796  O   ASP E 478      73.899  -3.875   3.451  1.00 90.53           O
ATOM   3797  N   TRP E 479      72.666  -5.459   4.470  1.00105.15           N
ATOM   3798  CA  TRP E 479      72.160  -4.591   5.499  1.00105.15           C
ATOM   3799  CB  TRP E 479      71.058  -5.212   6.369  1.00105.15           C
ATOM   3800  CG  TRP E 479      69.710  -5.208   5.691  1.00105.15           C
ATOM   3801  CD2 TRP E 479      68.902  -4.028   5.565  1.00105.15           C
ATOM   3802  CD1 TRP E 479      69.021  -6.216   5.086  1.00105.15           C
ATOM   3803  NE1 TRP E 479      67.825  -5.740   4.599  1.00105.15           N
ATOM   3804  CE2 TRP E 479      67.741  -4.393   4.886  1.00105.15           C
ATOM   3805  CE3 TRP E 479      69.111  -2.744   5.982  1.00105.15           C
ATOM   3806  CZ2 TRP E 479      66.766  -3.476   4.612  1.00105.15           C
ATOM   3807  CZ3 TRP E 479      68.126  -1.822   5.705  1.00105.15           C
ATOM   3808  CH2 TRP E 479      66.976  -2.182   5.034  1.00105.15           C
ATOM   3809  C   TRP E 479      73.258  -4.114   6.389  1.00105.15           C
ATOM   3810  O   TRP E 479      73.080  -3.144   7.125  1.00105.15           O
ATOM   3811  N   ARG E 480      74.369  -4.867   6.436  1.00155.27           N
ATOM   3812  CA  ARG E 480      75.521  -4.497   7.203  1.00155.27           C
ATOM   3813  CB  ARG E 480      76.548  -5.637   7.301  1.00155.27           C
ATOM   3814  CG  ARG E 480      76.068  -6.749   8.237  1.00155.27           C
ATOM   3815  CD  ARG E 480      77.108  -7.828   8.540  1.00155.27           C
ATOM   3816  NE  ARG E 480      76.986  -8.921   7.534  1.00155.27           N
ATOM   3817  CZ  ARG E 480      77.715  -8.926   6.381  1.00155.27           C
ATOM   3818  NH1 ARG E 480      78.466  -7.845   6.025  1.00155.27           N
ATOM   3819  NH2 ARG E 480      77.703 -10.039   5.592  1.00155.27           N
ATOM   3820  C   ARG E 480      76.166  -3.297   6.588  1.00155.27           C
ATOM   3821  O   ARG E 480      76.739  -2.471   7.295  1.00155.27           O
ATOM   3822  N   ASN E 481      76.139  -3.180   5.245  1.00 67.60           N
ATOM   3823  CA  ASN E 481      76.776  -2.031   4.673  1.00 67.60           C
ATOM   3824  CB  ASN E 481      78.091  -2.383   3.952  1.00 67.60           C
ATOM   3825  CG  ASN E 481      78.772  -1.098   3.497  1.00 67.60           C
ATOM   3826  OD1 ASN E 481      78.218  -0.325   2.718  1.00 67.60           O
ATOM   3827  ND2 ASN E 481      80.015  -0.862   3.998  1.00 67.60           N
ATOM   3828  C   ASN E 481      75.875  -1.391   3.666  1.00 67.60           C
ATOM   3829  O   ASN E 481      75.902  -1.742   2.487  1.00 67.60           O
ATOM   3830  N   VAL E 482      75.056  -0.417   4.104  1.00133.07           N
ATOM   3831  CA  VAL E 482      74.292   0.320   3.149  1.00133.07           C
ATOM   3832  CB  VAL E 482      72.809   0.355   3.453  1.00133.07           C
ATOM   3833  CG1 VAL E 482      72.263  -1.076   3.317  1.00133.07           C
ATOM   3834  CG2 VAL E 482      72.557   0.915   4.860  1.00133.07           C
ATOM   3835  C   VAL E 482      74.890   1.696   3.178  1.00133.07           C
ATOM   3836  O   VAL E 482      74.605   2.520   4.046  1.00133.07           O
ATOM   3837  N   SER E 483      75.753   1.992   2.193  1.00 53.88           N
ATOM   3838  CA  SER E 483      76.411   3.265   2.168  1.00 53.88           C
ATOM   3839  CB  SER E 483      75.438   4.444   1.984  1.00 53.88           C
ATOM   3840  OG  SER E 483      74.791   4.353   0.723  1.00 53.88           O
ATOM   3841  C   SER E 483      77.179   3.491   3.444  1.00 53.88           C
ATOM   3842  O   SER E 483      77.154   4.585   4.007  1.00 53.88           O
ATOM   3843  N   ASN E 484      77.911   2.453   3.903  1.00 70.54           N
ATOM   3844  CA  ASN E 484      78.775   2.460   5.058  1.00 70.54           C
ATOM   3845  CB  ASN E 484      79.752   3.647   5.087  1.00 70.54           C
ATOM   3846  CG  ASN E 484      80.846   3.372   4.067  1.00 70.54           C
ATOM   3847  OD1 ASN E 484      81.187   2.221   3.801  1.00 70.54           O
ATOM   3848  ND2 ASN E 484      81.420   4.458   3.483  1.00 70.54           N
ATOM   3849  C   ASN E 484      78.034   2.448   6.367  1.00 70.54           C
ATOM   3850  O   ASN E 484      78.668   2.452   7.420  1.00 70.54           O
ATOM   3851  N   VAL E 485      76.692   2.378   6.384  1.00109.93           N
ATOM   3852  CA  VAL E 485      76.072   2.301   7.681  1.00109.93           C
ATOM   3853  CB  VAL E 485      74.851   3.162   7.845  1.00109.93           C
ATOM   3854  CG1 VAL E 485      75.272   4.635   7.706  1.00109.93           C
ATOM   3855  CG2 VAL E 485      73.790   2.724   6.829  1.00109.93           C
ATOM   3856  C   VAL E 485      75.688   0.871   7.939  1.00109.93           C
ATOM   3857  O   VAL E 485      75.330   0.141   7.014  1.00109.93           O
ATOM   3858  N   ASN E 486      75.776   0.429   9.217  1.00 72.92           N
ATOM   3859  CA  ASN E 486      75.467  -0.936   9.563  1.00 72.92           C
ATOM   3860  CB  ASN E 486      76.569  -1.621  10.391  1.00 72.92           C
ATOM   3861  CG  ASN E 486      76.161  -3.071  10.617  1.00 72.92           C
ATOM   3862  OD1 ASN E 486      75.249  -3.583   9.970  1.00 72.92           O
ATOM   3863  ND2 ASN E 486      76.850  -3.755  11.568  1.00 72.92           N
ATOM   3864  C   ASN E 486      74.218  -0.973  10.403  1.00 72.92           C
ATOM   3865  O   ASN E 486      74.108  -0.280  11.412  1.00 72.92           O
ATOM   3866  N   TYR E 487      73.198  -1.699   9.903  1.00144.47           N
ATOM   3867  CA  TYR E 487      71.917  -1.986  10.493  1.00144.47           C
ATOM   3868  CB  TYR E 487      70.780  -1.997   9.465  1.00144.47           C
ATOM   3869  CG  TYR E 487      70.625  -0.560   9.108  1.00144.47           C
ATOM   3870  CD1 TYR E 487      69.896   0.271   9.928  1.00144.47           C
ATOM   3871  CD2 TYR E 487      71.214  -0.038   7.980  1.00144.47           C
ATOM   3872  CE1 TYR E 487      69.744   1.602   9.624  1.00144.47           C
ATOM   3873  CE2 TYR E 487      71.065   1.294   7.670  1.00144.47           C
ATOM   3874  CZ  TYR E 487      70.328   2.114   8.492  1.00144.47           C
ATOM   3875  OH  TYR E 487      70.171   3.481   8.180  1.00144.47           O
ATOM   3876  C   TYR E 487      71.842  -3.221  11.358  1.00144.47           C
ATOM   3877  O   TYR E 487      70.857  -3.402  12.072  1.00144.47           O
ATOM   3878  N   VAL E 488      72.782  -4.181  11.216  1.00 70.02           N
ATOM   3879  CA  VAL E 488      72.633  -5.440  11.906  1.00 70.02           C
ATOM   3880  CB  VAL E 488      73.164  -6.595  11.110  1.00 70.02           C
ATOM   3881  CG1 VAL E 488      72.977  -7.891  11.917  1.00 70.02           C
ATOM   3882  CG2 VAL E 488      72.460  -6.597   9.747  1.00 70.02           C
ATOM   3883  C   VAL E 488      73.337  -5.452  13.238  1.00 70.02           C
ATOM   3884  O   VAL E 488      74.432  -4.918  13.403  1.00 70.02           O
ATOM   3885  N   SER E 489      72.686  -6.094  14.232  1.00 98.22           N
ATOM   3886  CA  SER E 489      73.204  -6.234  15.569  1.00 98.22           C
ATOM   3887  CB  SER E 489      72.137  -6.740  16.555  1.00 98.22           C
ATOM   3888  OG  SER E 489      72.698  -6.959  17.840  1.00 98.22           O
ATOM   3889  C   SER E 489      74.293  -7.265  15.523  1.00 98.22           C
ATOM   3890  O   SER E 489      74.392  -8.018  14.558  1.00 98.22           O
ATOM   3891  N   PRO E 490      75.107  -7.328  16.549  1.00146.79           N
ATOM   3892  CA  PRO E 490      76.225  -8.235  16.559  1.00146.79           C
ATOM   3893  CD  PRO E 490      75.393  -6.144  17.338  1.00146.79           C
ATOM   3894  CB  PRO E 490      77.142  -7.780  17.695  1.00146.79           C
ATOM   3895  CG  PRO E 490      76.360  -6.661  18.411  1.00146.79           C
ATOM   3896  C   PRO E 490      75.883  -9.685  16.617  1.00146.79           C
ATOM   3897  O   PRO E 490      74.817 -10.048  17.111  1.00146.79           O
ATOM   3898  N   VAL E 491      76.801 -10.521  16.090  1.00 40.22           N
ATOM   3899  CA  VAL E 491      76.647 -11.945  16.043  1.00 40.22           C
ATOM   3900  CB  VAL E 491      77.717 -12.623  15.228  1.00 40.22           C
ATOM   3901  CG1 VAL E 491      77.536 -14.149  15.311  1.00 40.22           C
ATOM   3902  CG2 VAL E 491      77.655 -12.068  13.795  1.00 40.22           C
ATOM   3903  C   VAL E 491      76.745 -12.438  17.445  1.00 40.22           C
ATOM   3904  O   VAL E 491      77.498 -11.895  18.251  1.00 40.22           O
ATOM   3905  N   ARG E 492      75.954 -13.473  17.785  1.00153.48           N
ATOM   3906  CA  ARG E 492      76.013 -13.959  19.130  1.00153.48           C
ATOM   3907  CB  ARG E 492      74.824 -13.480  19.984  1.00153.48           C
ATOM   3908  CG  ARG E 492      75.183 -13.380  21.465  1.00153.48           C
ATOM   3909  CD  ARG E 492      74.554 -12.190  22.205  1.00153.48           C
ATOM   3910  NE  ARG E 492      73.170 -12.543  22.632  1.00153.48           N
ATOM   3911  CZ  ARG E 492      72.102 -11.894  22.082  1.00153.48           C
ATOM   3912  NH1 ARG E 492      72.297 -10.964  21.102  1.00153.48           N
ATOM   3913  NH2 ARG E 492      70.838 -12.172  22.510  1.00153.48           N
ATOM   3914  C   ARG E 492      76.103 -15.460  19.070  1.00153.48           C
ATOM   3915  O   ARG E 492      76.116 -16.046  17.986  1.00153.48           O
ATOM   3916  N   ASN E 493      76.234 -16.120  20.240  1.00 59.81           N
ATOM   3917  CA  ASN E 493      76.412 -17.551  20.285  1.00 59.81           C
ATOM   3918  CB  ASN E 493      77.679 -17.926  21.079  1.00 59.81           C
ATOM   3919  CG  ASN E 493      78.008 -19.390  20.908  1.00 59.81           C
ATOM   3920  OD1 ASN E 493      77.249 -20.155  20.317  1.00 59.81           O
ATOM   3921  ND2 ASN E 493      79.185 -19.800  21.454  1.00 59.81           N
ATOM   3922  C   ASN E 493      75.242 -18.168  21.007  1.00 59.81           C
ATOM   3923  O   ASN E 493      74.935 -17.784  22.133  1.00 59.81           O
ATOM   3924  N   GLN E 494      74.551 -19.140  20.366  1.00185.15           N
ATOM   3925  CA  GLN E 494      73.424 -19.829  20.955  1.00185.15           C
ATOM   3926  CB  GLN E 494      72.681 -20.809  20.028  1.00185.15           C
ATOM   3927  CG  GLN E 494      72.297 -20.308  18.641  1.00185.15           C
ATOM   3928  CD  GLN E 494      73.198 -21.040  17.661  1.00185.15           C
ATOM   3929  OE1 GLN E 494      74.354 -21.323  17.960  1.00185.15           O
ATOM   3930  NE2 GLN E 494      72.650 -21.384  16.465  1.00185.15           N
ATOM   3931  C   GLN E 494      73.916 -20.725  22.044  1.00185.15           C
ATOM   3932  O   GLN E 494      73.184 -21.027  22.987  1.00185.15           O
ATOM   3933  N   GLY E 495      75.147 -21.251  21.887  1.00 29.92           N
ATOM   3934  CA  GLY E 495      75.666 -22.167  22.857  1.00 29.92           C
ATOM   3935  C   GLY E 495      75.024 -23.493  22.587  1.00 29.92           C
ATOM   3936  O   GLY E 495      74.599 -23.774  21.469  1.00 29.92           O
ATOM   3937  N   ALA E 496      74.947 -24.336  23.634  1.00 50.51           N
ATOM   3938  CA  ALA E 496      74.423 -25.673  23.594  1.00 50.51           C
ATOM   3939  CB  ALA E 496      74.626 -26.433  24.918  1.00 50.51           C
ATOM   3940  C   ALA E 496      72.950 -25.706  23.282  1.00 50.51           C
ATOM   3941  O   ALA E 496      72.483 -26.656  22.659  1.00 50.51           O
ATOM   3942  N   CYS E 497      72.165 -24.706  23.730  1.00124.81           N
ATOM   3943  CA  CYS E 497      70.730 -24.762  23.564  1.00124.81           C
ATOM   3944  CB  CYS E 497      69.936 -23.665  24.287  1.00124.81           C
ATOM   3945  SG  CYS E 497      69.143 -24.331  25.759  1.00124.81           S
ATOM   3946  C   CYS E 497      70.269 -24.699  22.145  1.00124.81           C
ATOM   3947  O   CYS E 497      70.839 -24.005  21.310  1.00124.81           O
ATOM   3948  N   GLY E 498      69.163 -25.415  21.847  1.00 60.99           N
ATOM   3949  CA  GLY E 498      68.639 -25.392  20.510  1.00 60.99           C
ATOM   3950  C   GLY E 498      67.764 -24.183  20.411  1.00 60.99           C
ATOM   3951  O   GLY E 498      66.558 -24.286  20.186  1.00 60.99           O
ATOM   3952  N   SER E 499      68.386 -23.007  20.622  1.00173.52           N
ATOM   3953  CA  SER E 499      67.768 -21.713  20.644  1.00173.52           C
ATOM   3954  CB  SER E 499      68.358 -20.786  21.732  1.00173.52           C
ATOM   3955  OG  SER E 499      69.696 -20.413  21.447  1.00173.52           O
ATOM   3956  C   SER E 499      67.771 -20.970  19.326  1.00173.52           C
ATOM   3957  O   SER E 499      67.383 -19.803  19.312  1.00173.52           O
ATOM   3958  N   CYS E 500      68.159 -21.580  18.186  1.00 84.55           N
ATOM   3959  CA  CYS E 500      68.373 -20.807  16.981  1.00 84.55           C
ATOM   3960  CB  CYS E 500      68.783 -21.658  15.764  1.00 84.55           C
ATOM   3961  SG  CYS E 500      67.586 -22.973  15.406  1.00 84.55           S
ATOM   3962  C   CYS E 500      67.190 -19.956  16.590  1.00 84.55           C
ATOM   3963  O   CYS E 500      67.360 -18.782  16.277  1.00 84.55           O
ATOM   3964  N   TYR E 501      65.956 -20.475  16.634  1.00233.59           N
ATOM   3965  CA  TYR E 501      64.827 -19.691  16.201  1.00233.59           C
ATOM   3966  CB  TYR E 501      63.479 -20.414  16.112  1.00233.59           C
ATOM   3967  CG  TYR E 501      63.467 -21.094  17.396  1.00233.59           C
ATOM   3968  CD1 TYR E 501      62.974 -20.506  18.529  1.00233.59           C
ATOM   3969  CD2 TYR E 501      64.044 -22.325  17.422  1.00233.59           C
ATOM   3970  CE1 TYR E 501      63.015 -21.200  19.704  1.00233.59           C
ATOM   3971  CE2 TYR E 501      64.105 -23.014  18.573  1.00233.59           C
ATOM   3972  CZ  TYR E 501      63.590 -22.439  19.690  1.00233.59           C
ATOM   3973  OH  TYR E 501      63.663 -23.200  20.839  1.00233.59           O
ATOM   3974  C   TYR E 501      64.682 -18.473  17.048  1.00233.59           C
ATOM   3975  O   TYR E 501      64.213 -17.448  16.561  1.00233.59           O
ATOM   3976  N   ALA E 502      64.996 -18.550  18.352  1.00 53.99           N
ATOM   3977  CA  ALA E 502      64.902 -17.374  19.170  1.00 53.99           C
ATOM   3978  CB  ALA E 502      65.141 -17.660  20.658  1.00 53.99           C
ATOM   3979  C   ALA E 502      65.920 -16.356  18.728  1.00 53.99           C
ATOM   3980  O   ALA E 502      65.631 -15.161  18.676  1.00 53.99           O
ATOM   3981  N   PHE E 503      67.159 -16.799  18.421  1.00 67.35           N
ATOM   3982  CA  PHE E 503      68.181 -15.873  18.005  1.00 67.35           C
ATOM   3983  CB  PHE E 503      69.593 -16.489  17.885  1.00 67.35           C
ATOM   3984  CG  PHE E 503      70.206 -16.553  19.249  1.00 67.35           C
ATOM   3985  CD1 PHE E 503      69.886 -17.559  20.134  1.00 67.35           C
ATOM   3986  CD2 PHE E 503      71.119 -15.601  19.642  1.00 67.35           C
ATOM   3987  CE1 PHE E 503      70.458 -17.606  21.385  1.00 67.35           C
ATOM   3988  CE2 PHE E 503      71.696 -15.643  20.890  1.00 67.35           C
ATOM   3989  CZ  PHE E 503      71.364 -16.648  21.767  1.00 67.35           C
ATOM   3990  C   PHE E 503      67.813 -15.254  16.692  1.00 67.35           C
ATOM   3991  O   PHE E 503      67.954 -14.045  16.511  1.00 67.35           O
ATOM   3992  N   SER E 504      67.322 -16.062  15.734  1.00 34.20           N
ATOM   3993  CA  SER E 504      66.964 -15.535  14.446  1.00 34.20           C
ATOM   3994  CB  SER E 504      66.429 -16.615  13.492  1.00 34.20           C
ATOM   3995  OG  SER E 504      65.201 -17.136  13.976  1.00 34.20           O
ATOM   3996  C   SER E 504      65.882 -14.518  14.637  1.00 34.20           C
ATOM   3997  O   SER E 504      65.913 -13.438  14.048  1.00 34.20           O
ATOM   3998  N   SER E 505      64.902 -14.833  15.500  1.00 46.56           N
ATOM   3999  CA  SER E 505      63.782 -13.961  15.719  1.00 46.56           C
ATOM   4000  CB  SER E 505      62.769 -14.540  16.721  1.00 46.56           C
ATOM   4001  OG  SER E 505      62.198 -15.733  16.199  1.00 46.56           O
ATOM   4002  C   SER E 505      64.250 -12.643  16.249  1.00 46.56           C
ATOM   4003  O   SER E 505      63.870 -11.592  15.737  1.00 46.56           O
ATOM   4004  N   MET E 506      65.089 -12.643  17.295  1.00186.54           N
ATOM   4005  CA  MET E 506      65.520 -11.379  17.807  1.00186.54           C
ATOM   4006  CB  MET E 506      66.317 -11.452  19.060  1.00186.54           C
ATOM   4007  CG  MET E 506      65.374 -11.501  20.224  1.00186.54           C
ATOM   4008  SD  MET E 506      66.333 -12.021  21.607  1.00186.54           S
ATOM   4009  CE  MET E 506      66.573 -13.588  20.728  1.00186.54           C
ATOM   4010  C   MET E 506      66.368 -10.659  16.834  1.00186.54           C
ATOM   4011  O   MET E 506      66.308  -9.434  16.767  1.00186.54           O
ATOM   4012  N   ALA E 507      67.198 -11.389  16.076  1.00 35.14           N
ATOM   4013  CA  ALA E 507      68.069 -10.725  15.157  1.00 35.14           C
ATOM   4014  CB  ALA E 507      68.937 -11.700  14.345  1.00 35.14           C
ATOM   4015  C   ALA E 507      67.236  -9.946  14.186  1.00 35.14           C
ATOM   4016  O   ALA E 507      67.581  -8.817  13.843  1.00 35.14           O
ATOM   4017  N   MET E 508      66.120 -10.528  13.707  1.00109.52           N
ATOM   4018  CA  MET E 508      65.290  -9.818  12.776  1.00109.52           C
ATOM   4019  CB  MET E 508      64.044 -10.607  12.354  1.00109.52           C
ATOM   4020  CG  MET E 508      63.035  -9.703  11.646  1.00109.52           C
ATOM   4021  SD  MET E 508      61.416 -10.448  11.310  1.00109.52           S
ATOM   4022  CE  MET E 508      62.050 -11.418   9.928  1.00109.52           C
ATOM   4023  C   MET E 508      64.747  -8.574  13.408  1.00109.52           C
ATOM   4024  O   MET E 508      64.904  -7.479  12.866  1.00109.52           O
ATOM   4025  N   TYR E 509      64.115  -8.684  14.597  1.00201.01           N
ATOM   4026  CA  TYR E 509      63.587  -7.453  15.110  1.00201.01           C
ATOM   4027  CB  TYR E 509      62.430  -7.371  16.139  1.00201.01           C
ATOM   4028  CG  TYR E 509      61.970  -8.558  16.906  1.00201.01           C
ATOM   4029  CD1 TYR E 509      62.785  -9.379  17.647  1.00201.01           C
ATOM   4030  CD2 TYR E 509      60.609  -8.768  16.922  1.00201.01           C
ATOM   4031  CE1 TYR E 509      62.225 -10.427  18.349  1.00201.01           C
ATOM   4032  CE2 TYR E 509      60.048  -9.804  17.620  1.00201.01           C
ATOM   4033  CZ  TYR E 509      60.863 -10.644  18.332  1.00201.01           C
ATOM   4034  OH  TYR E 509      60.294 -11.713  19.055  1.00201.01           O
ATOM   4035  C   TYR E 509      64.635  -6.465  15.479  1.00201.01           C
ATOM   4036  O   TYR E 509      64.391  -5.269  15.359  1.00201.01           O
ATOM   4037  N   GLU E 510      65.805  -6.886  15.981  1.00129.09           N
ATOM   4038  CA  GLU E 510      66.726  -5.843  16.337  1.00129.09           C
ATOM   4039  CB  GLU E 510      67.850  -6.257  17.306  1.00129.09           C
ATOM   4040  CG  GLU E 510      68.621  -7.533  16.997  1.00129.09           C
ATOM   4041  CD  GLU E 510      69.530  -7.733  18.205  1.00129.09           C
ATOM   4042  OE1 GLU E 510      70.235  -6.755  18.568  1.00129.09           O
ATOM   4043  OE2 GLU E 510      69.517  -8.844  18.798  1.00129.09           O
ATOM   4044  C   GLU E 510      67.228  -5.082  15.138  1.00129.09           C
ATOM   4045  O   GLU E 510      67.426  -3.871  15.225  1.00129.09           O
ATOM   4046  N   ALA E 511      67.468  -5.751  13.991  1.00 45.72           N
ATOM   4047  CA  ALA E 511      67.917  -5.043  12.822  1.00 45.72           C
ATOM   4048  CB  ALA E 511      68.270  -5.992  11.663  1.00 45.72           C
ATOM   4049  C   ALA E 511      66.837  -4.117  12.337  1.00 45.72           C
ATOM   4050  O   ALA E 511      67.096  -2.952  12.034  1.00 45.72           O
ATOM   4051  N   ARG E 512      65.578  -4.594  12.263  1.00200.37           N
ATOM   4052  CA  ARG E 512      64.558  -3.729  11.738  1.00200.37           C
ATOM   4053  CB  ARG E 512      63.338  -4.408  11.089  1.00200.37           C
ATOM   4054  CG  ARG E 512      62.591  -5.474  11.868  1.00200.37           C
ATOM   4055  CD  ARG E 512      61.461  -6.052  11.013  1.00200.37           C
ATOM   4056  NE  ARG E 512      62.051  -6.829   9.879  1.00200.37           N
ATOM   4057  CZ  ARG E 512      61.338  -7.054   8.731  1.00200.37           C
ATOM   4058  NH1 ARG E 512      60.077  -6.533   8.592  1.00200.37           N
ATOM   4059  NH2 ARG E 512      61.873  -7.789   7.719  1.00200.37           N
ATOM   4060  C   ARG E 512      64.254  -2.568  12.636  1.00200.37           C
ATOM   4061  O   ARG E 512      63.817  -1.525  12.153  1.00200.37           O
ATOM   4062  N   LEU E 513      64.443  -2.704  13.963  1.00101.49           N
ATOM   4063  CA  LEU E 513      64.305  -1.551  14.817  1.00101.49           C
ATOM   4064  CB  LEU E 513      64.548  -1.808  16.320  1.00101.49           C
ATOM   4065  CG  LEU E 513      63.322  -2.237  17.145  1.00101.49           C
ATOM   4066  CD1 LEU E 513      62.277  -1.120  17.166  1.00101.49           C
ATOM   4067  CD2 LEU E 513      62.729  -3.565  16.694  1.00101.49           C
ATOM   4068  C   LEU E 513      65.349  -0.556  14.418  1.00101.49           C
ATOM   4069  O   LEU E 513      65.092   0.647  14.400  1.00101.49           O
ATOM   4070  N   ARG E 514      66.570  -1.029  14.104  1.00 80.69           N
ATOM   4071  CA  ARG E 514      67.626  -0.113  13.775  1.00 80.69           C
ATOM   4072  CB  ARG E 514      68.987  -0.782  13.544  1.00 80.69           C
ATOM   4073  CG  ARG E 514      69.620  -1.325  14.823  1.00 80.69           C
ATOM   4074  CD  ARG E 514      71.100  -1.665  14.648  1.00 80.69           C
ATOM   4075  NE  ARG E 514      71.599  -2.213  15.939  1.00 80.69           N
ATOM   4076  CZ  ARG E 514      72.861  -2.737  15.989  1.00 80.69           C
ATOM   4077  NH1 ARG E 514      73.642  -2.728  14.873  1.00 80.69           N
ATOM   4078  NH2 ARG E 514      73.334  -3.271  17.154  1.00 80.69           N
ATOM   4079  C   ARG E 514      67.295   0.645  12.530  1.00 80.69           C
ATOM   4080  O   ARG E 514      67.439   1.864  12.487  1.00 80.69           O
ATOM   4081  N   VAL E 515      66.830  -0.053  11.480  1.00 93.43           N
ATOM   4082  CA  VAL E 515      66.532   0.600  10.239  1.00 93.43           C
ATOM   4083  CB  VAL E 515      66.100  -0.360   9.168  1.00 93.43           C
ATOM   4084  CG1 VAL E 515      64.819  -1.084   9.620  1.00 93.43           C
ATOM   4085  CG2 VAL E 515      65.935   0.429   7.857  1.00 93.43           C
ATOM   4086  C   VAL E 515      65.423   1.591  10.446  1.00 93.43           C
ATOM   4087  O   VAL E 515      65.481   2.712   9.944  1.00 93.43           O
ATOM   4088  N   LEU E 516      64.385   1.207  11.207  1.00 55.93           N
ATOM   4089  CA  LEU E 516      63.244   2.055  11.370  1.00 55.93           C
ATOM   4090  CB  LEU E 516      62.145   1.418  12.241  1.00 55.93           C
ATOM   4091  CG  LEU E 516      61.477   0.185  11.601  1.00 55.93           C
ATOM   4092  CD1 LEU E 516      60.395  -0.410  12.518  1.00 55.93           C
ATOM   4093  CD2 LEU E 516      60.940   0.518  10.200  1.00 55.93           C
ATOM   4094  C   LEU E 516      63.640   3.342  12.027  1.00 55.93           C
ATOM   4095  O   LEU E 516      63.183   4.408  11.624  1.00 55.93           O
ATOM   4096  N   SER E 517      64.457   3.255  13.092  1.00 64.87           N
ATOM   4097  CA  SER E 517      64.927   4.372  13.869  1.00 64.87           C
ATOM   4098  CB  SER E 517      65.231   3.984  15.325  1.00 64.87           C
ATOM   4099  OG  SER E 517      66.280   3.028  15.365  1.00 64.87           O
ATOM   4100  C   SER E 517      66.177   4.964  13.292  1.00 64.87           C
ATOM   4101  O   SER E 517      66.700   5.940  13.829  1.00 64.87           O
ATOM   4102  N   LYS E 518      66.710   4.380  12.207  1.00 88.39           N
ATOM   4103  CA  LYS E 518      67.934   4.862  11.634  1.00 88.39           C
ATOM   4104  CB  LYS E 518      67.829   6.276  11.039  1.00 88.39           C
ATOM   4105  CG  LYS E 518      69.043   6.635  10.183  1.00 88.39           C
ATOM   4106  CD  LYS E 518      68.813   7.828   9.257  1.00 88.39           C
ATOM   4107  CE  LYS E 518      69.956   8.049   8.266  1.00 88.39           C
ATOM   4108  NZ  LYS E 518      69.990   6.944   7.281  1.00 88.39           N
ATOM   4109  C   LYS E 518      69.021   4.841  12.668  1.00 88.39           C
ATOM   4110  O   LYS E 518      69.742   5.821  12.857  1.00 88.39           O
ATOM   4111  N   ASN E 519      69.157   3.692  13.359  1.00 61.91           N
ATOM   4112  CA  ASN E 519      70.180   3.435  14.335  1.00 61.91           C
ATOM   4113  CB  ASN E 519      71.602   3.646  13.783  1.00 61.91           C
ATOM   4114  CG  ASN E 519      71.876   2.556  12.755  1.00 61.91           C
ATOM   4115  OD1 ASN E 519      71.599   1.381  12.989  1.00 61.91           O
ATOM   4116  ND2 ASN E 519      72.428   2.955  11.578  1.00 61.91           N
ATOM   4117  C   ASN E 519      70.009   4.313  15.534  1.00 61.91           C
ATOM   4118  O   ASN E 519      70.920   4.426  16.353  1.00 61.91           O
ATOM   4119  N   SER E 520      68.832   4.946  15.689  1.00 78.93           N
ATOM   4120  CA  SER E 520      68.605   5.738  16.861  1.00 78.93           C
ATOM   4121  CB  SER E 520      67.286   6.529  16.808  1.00 78.93           C
ATOM   4122  OG  SER E 520      67.341   7.505  15.778  1.00 78.93           O
ATOM   4123  C   SER E 520      68.521   4.798  18.025  1.00 78.93           C
ATOM   4124  O   SER E 520      69.084   5.069  19.086  1.00 78.93           O
ATOM   4125  N   VAL E 521      67.812   3.660  17.839  1.00 55.38           N
ATOM   4126  CA  VAL E 521      67.631   2.682  18.884  1.00 55.38           C
ATOM   4127  CB  VAL E 521      66.190   2.344  19.136  1.00 55.38           C
ATOM   4128  CG1 VAL E 521      66.124   1.211  20.174  1.00 55.38           C
ATOM   4129  CG2 VAL E 521      65.449   3.624  19.559  1.00 55.38           C
ATOM   4130  C   VAL E 521      68.309   1.399  18.477  1.00 55.38           C
ATOM   4131  O   VAL E 521      68.010   0.822  17.434  1.00 55.38           O
ATOM   4132  N   LYS E 522      69.315   1.005  19.283  1.00185.22           N
ATOM   4133  CA  LYS E 522      70.205  -0.135  19.250  1.00185.22           C
ATOM   4134  CB  LYS E 522      71.599   0.193  19.800  1.00185.22           C
ATOM   4135  CG  LYS E 522      72.316   1.321  19.058  1.00185.22           C
ATOM   4136  CD  LYS E 522      73.563   1.827  19.787  1.00185.22           C
ATOM   4137  CE  LYS E 522      73.376   1.952  21.300  1.00185.22           C
ATOM   4138  NZ  LYS E 522      73.523   0.624  21.941  1.00185.22           N
ATOM   4139  C   LYS E 522      69.779  -1.391  19.982  1.00185.22           C
ATOM   4140  O   LYS E 522      70.584  -2.319  20.036  1.00185.22           O
ATOM   4141  N   ARG E 523      68.617  -1.448  20.666  1.00165.72           N
ATOM   4142  CA  ARG E 523      68.320  -2.524  21.597  1.00165.72           C
ATOM   4143  CB  ARG E 523      66.857  -2.566  22.091  1.00165.72           C
ATOM   4144  CG  ARG E 523      66.593  -1.899  23.446  1.00165.72           C
ATOM   4145  CD  ARG E 523      66.810  -0.388  23.529  1.00165.72           C
ATOM   4146  NE  ARG E 523      66.468   0.001  24.930  1.00165.72           N
ATOM   4147  CZ  ARG E 523      67.142   1.000  25.569  1.00165.72           C
ATOM   4148  NH1 ARG E 523      68.134   1.681  24.925  1.00165.72           N
ATOM   4149  NH2 ARG E 523      66.828   1.316  26.861  1.00165.72           N
ATOM   4150  C   ARG E 523      68.680  -3.921  21.171  1.00165.72           C
ATOM   4151  O   ARG E 523      68.565  -4.312  20.011  1.00165.72           O
ATOM   4152  N   VAL E 524      69.187  -4.698  22.165  1.00109.74           N
ATOM   4153  CA  VAL E 524      69.479  -6.096  22.012  1.00109.74           C
ATOM   4154  CB  VAL E 524      70.830  -6.512  22.532  1.00109.74           C
ATOM   4155  CG1 VAL E 524      71.912  -5.871  21.642  1.00109.74           C
ATOM   4156  CG2 VAL E 524      70.937  -6.094  24.007  1.00109.74           C
ATOM   4157  C   VAL E 524      68.407  -6.796  22.790  1.00109.74           C
ATOM   4158  O   VAL E 524      68.233  -6.566  23.986  1.00109.74           O
ATOM   4159  N   MET E 525      67.638  -7.658  22.102  1.00102.44           N
ATOM   4160  CA  MET E 525      66.506  -8.326  22.683  1.00102.44           C
ATOM   4161  CB  MET E 525      65.465  -8.640  21.602  1.00102.44           C
ATOM   4162  CG  MET E 525      64.064  -8.933  22.122  1.00102.44           C
ATOM   4163  SD  MET E 525      62.794  -8.708  20.842  1.00102.44           S
ATOM   4164  CE  MET E 525      62.821  -6.894  20.936  1.00102.44           C
ATOM   4165  C   MET E 525      66.966  -9.589  23.376  1.00102.44           C
ATOM   4166  O   MET E 525      68.088 -10.041  23.151  1.00102.44           O
ATOM   4167  N   SER E 526      66.113 -10.187  24.248  1.00 73.23           N
ATOM   4168  CA  SER E 526      66.521 -11.329  25.039  1.00 73.23           C
ATOM   4169  CB  SER E 526      66.081 -11.233  26.505  1.00 73.23           C
ATOM   4170  OG  SER E 526      66.456 -12.428  27.173  1.00 73.23           O
ATOM   4171  C   SER E 526      65.949 -12.634  24.540  1.00 73.23           C
ATOM   4172  O   SER E 526      64.744 -12.870  24.561  1.00 73.23           O
ATOM   4173  N   PRO E 527      66.821 -13.484  24.047  1.00177.32           N
ATOM   4174  CA  PRO E 527      66.496 -14.802  23.541  1.00177.32           C
ATOM   4175  CD  PRO E 527      68.230 -13.159  23.918  1.00177.32           C
ATOM   4176  CB  PRO E 527      67.781 -15.312  22.886  1.00177.32           C
ATOM   4177  CG  PRO E 527      68.898 -14.496  23.563  1.00177.32           C
ATOM   4178  C   PRO E 527      66.072 -15.705  24.658  1.00177.32           C
ATOM   4179  O   PRO E 527      65.272 -16.614  24.439  1.00177.32           O
ATOM   4180  N   GLN E 528      66.627 -15.469  25.858  1.00 59.87           N
ATOM   4181  CA  GLN E 528      66.412 -16.305  27.003  1.00 59.87           C
ATOM   4182  CB  GLN E 528      67.285 -15.875  28.193  1.00 59.87           C
ATOM   4183  CG  GLN E 528      67.099 -16.735  29.440  1.00 59.87           C
ATOM   4184  CD  GLN E 528      67.734 -18.089  29.175  1.00 59.87           C
ATOM   4185  OE1 GLN E 528      68.643 -18.217  28.356  1.00 59.87           O
ATOM   4186  NE2 GLN E 528      67.239 -19.135  29.888  1.00 59.87           N
ATOM   4187  C   GLN E 528      64.987 -16.235  27.450  1.00 59.87           C
ATOM   4188  O   GLN E 528      64.391 -17.249  27.812  1.00 59.87           O
ATOM   4189  N   ASP E 529      64.398 -15.028  27.428  1.00 98.57           N
ATOM   4190  CA  ASP E 529      63.057 -14.880  27.911  1.00 98.57           C
ATOM   4191  CB  ASP E 529      62.562 -13.426  27.795  1.00 98.57           C
ATOM   4192  CG  ASP E 529      61.243 -13.293  28.546  1.00 98.57           C
ATOM   4193  OD1 ASP E 529      61.288 -13.006  29.772  1.00 98.57           O
ATOM   4194  OD2 ASP E 529      60.174 -13.463  27.902  1.00 98.57           O
ATOM   4195  C   ASP E 529      62.169 -15.760  27.078  1.00 98.57           C
ATOM   4196  O   ASP E 529      61.280 -16.433  27.601  1.00 98.57           O
ATOM   4197  N   VAL E 530      62.404 -15.781  25.751  1.00 70.04           N
ATOM   4198  CA  VAL E 530      61.635 -16.599  24.852  1.00 70.04           C
ATOM   4199  CB  VAL E 530      62.117 -16.484  23.421  1.00 70.04           C
ATOM   4200  CG1 VAL E 530      61.453 -17.578  22.557  1.00 70.04           C
ATOM   4201  CG2 VAL E 530      61.866 -15.049  22.922  1.00 70.04           C
ATOM   4202  C   VAL E 530      61.819 -18.036  25.227  1.00 70.04           C
ATOM   4203  O   VAL E 530      60.857 -18.794  25.348  1.00 70.04           O
ATOM   4204  N   VAL E 531      63.082 -18.445  25.434  1.00125.75           N
ATOM   4205  CA  VAL E 531      63.356 -19.828  25.697  1.00125.75           C
ATOM   4206  CB  VAL E 531      64.830 -20.148  25.684  1.00125.75           C
ATOM   4207  CG1 VAL E 531      65.413 -20.037  27.099  1.00125.75           C
ATOM   4208  CG2 VAL E 531      65.033 -21.501  24.988  1.00125.75           C
ATOM   4209  C   VAL E 531      62.744 -20.245  27.008  1.00125.75           C
ATOM   4210  O   VAL E 531      62.229 -21.356  27.128  1.00125.75           O
ATOM   4211  N   SER E 532      62.827 -19.388  28.047  1.00 79.15           N
ATOM   4212  CA  SER E 532      62.308 -19.729  29.348  1.00 79.15           C
ATOM   4213  CB  SER E 532      62.906 -18.846  30.453  1.00 79.15           C
ATOM   4214  OG  SER E 532      64.310 -19.043  30.518  1.00 79.15           O
ATOM   4215  C   SER E 532      60.808 -19.615  29.460  1.00 79.15           C
ATOM   4216  O   SER E 532      60.164 -20.486  30.044  1.00 79.15           O
ATOM   4217  N   CYS E 533      60.255 -18.454  29.046  1.00107.86           N
ATOM   4218  CA  CYS E 533      58.862 -18.093  29.153  1.00107.86           C
ATOM   4219  CB  CYS E 533      58.689 -16.586  29.348  1.00107.86           C
ATOM   4220  SG  CYS E 533      59.397 -16.181  30.955  1.00107.86           S
ATOM   4221  C   CYS E 533      57.901 -18.517  28.074  1.00107.86           C
ATOM   4222  O   CYS E 533      56.741 -18.792  28.380  1.00107.86           O
ATOM   4223  N   SER E 534      58.312 -18.566  26.790  1.00134.99           N
ATOM   4224  CA  SER E 534      57.286 -18.667  25.778  1.00134.99           C
ATOM   4225  CB  SER E 534      57.675 -18.091  24.396  1.00134.99           C
ATOM   4226  OG  SER E 534      58.395 -19.037  23.624  1.00134.99           O
ATOM   4227  C   SER E 534      56.747 -20.052  25.566  1.00134.99           C
ATOM   4228  O   SER E 534      57.470 -21.020  25.341  1.00134.99           O
ATOM   4229  N   GLU E 535      55.402 -20.142  25.651  1.00 96.95           N
ATOM   4230  CA  GLU E 535      54.589 -21.314  25.462  1.00 96.95           C
ATOM   4231  CB  GLU E 535      53.210 -21.157  26.113  1.00 96.95           C
ATOM   4232  CG  GLU E 535      53.313 -21.125  27.639  1.00 96.95           C
ATOM   4233  CD  GLU E 535      51.914 -20.953  28.187  1.00 96.95           C
ATOM   4234  OE1 GLU E 535      51.252 -19.959  27.787  1.00 96.95           O
ATOM   4235  OE2 GLU E 535      51.490 -21.809  29.009  1.00 96.95           O
ATOM   4236  C   GLU E 535      54.437 -21.631  23.997  1.00 96.95           C
ATOM   4237  O   GLU E 535      53.985 -22.717  23.628  1.00 96.95           O
ATOM   4238  N   TYR E 536      54.707 -20.628  23.140  1.00170.38           N
ATOM   4239  CA  TYR E 536      54.654 -20.695  21.704  1.00170.38           C
ATOM   4240  CB  TYR E 536      54.687 -19.330  20.996  1.00170.38           C
ATOM   4241  CG  TYR E 536      53.425 -18.674  21.420  1.00170.38           C
ATOM   4242  CD1 TYR E 536      52.209 -19.260  21.156  1.00170.38           C
ATOM   4243  CD2 TYR E 536      53.461 -17.454  22.047  1.00170.38           C
ATOM   4244  CE1 TYR E 536      51.038 -18.662  21.560  1.00170.38           C
ATOM   4245  CE2 TYR E 536      52.294 -16.857  22.447  1.00170.38           C
ATOM   4246  CZ  TYR E 536      51.082 -17.455  22.210  1.00170.38           C
ATOM   4247  OH  TYR E 536      49.885 -16.836  22.630  1.00170.38           O
ATOM   4248  C   TYR E 536      55.771 -21.541  21.170  1.00170.38           C
ATOM   4249  O   TYR E 536      55.795 -21.837  19.978  1.00170.38           O
ATOM   4250  N   ALA E 537      56.811 -21.799  21.988  1.00 79.88           N
ATOM   4251  CA  ALA E 537      57.932 -22.592  21.562  1.00 79.88           C
ATOM   4252  CB  ALA E 537      59.186 -21.767  21.216  1.00 79.88           C
ATOM   4253  C   ALA E 537      58.319 -23.553  22.653  1.00 79.88           C
ATOM   4254  O   ALA E 537      57.749 -23.567  23.743  1.00 79.88           O
ATOM   4255  N   GLN E 538      59.258 -24.450  22.287  1.00193.65           N
ATOM   4256  CA  GLN E 538      59.879 -25.543  22.987  1.00193.65           C
ATOM   4257  CB  GLN E 538      60.313 -26.662  22.028  1.00193.65           C
ATOM   4258  CG  GLN E 538      59.124 -27.475  21.491  1.00193.65           C
ATOM   4259  CD  GLN E 538      58.214 -26.616  20.616  1.00193.65           C
ATOM   4260  OE1 GLN E 538      58.619 -26.068  19.595  1.00193.65           O
ATOM   4261  NE2 GLN E 538      56.922 -26.488  21.017  1.00193.65           N
ATOM   4262  C   GLN E 538      61.007 -25.220  23.941  1.00193.65           C
ATOM   4263  O   GLN E 538      61.524 -26.143  24.566  1.00193.65           O
ATOM   4264  N   GLY E 539      61.556 -23.990  24.001  1.00 59.17           N
ATOM   4265  CA  GLY E 539      62.639 -23.797  24.937  1.00 59.17           C
ATOM   4266  C   GLY E 539      63.914 -24.216  24.273  1.00 59.17           C
ATOM   4267  O   GLY E 539      64.244 -23.744  23.201  1.00 59.17           O
ATOM   4268  N   CYS E 540      64.721 -25.064  24.914  1.00119.03           N
ATOM   4269  CA  CYS E 540      65.969 -25.510  24.364  1.00119.03           C
ATOM   4270  CB  CYS E 540      66.804 -26.200  25.452  1.00119.03           C
ATOM   4271  SG  CYS E 540      68.579 -26.169  25.112  1.00119.03           S
ATOM   4272  C   CYS E 540      65.692 -26.492  23.251  1.00119.03           C
ATOM   4273  O   CYS E 540      66.575 -26.830  22.463  1.00119.03           O
ATOM   4274  N   ALA E 541      64.464 -27.047  23.254  1.00 81.93           N
ATOM   4275  CA  ALA E 541      63.898 -28.034  22.366  1.00 81.93           C
ATOM   4276  CB  ALA E 541      62.545 -28.576  22.865  1.00 81.93           C
ATOM   4277  C   ALA E 541      63.687 -27.539  20.960  1.00 81.93           C
ATOM   4278  O   ALA E 541      63.576 -28.350  20.040  1.00 81.93           O
ATOM   4279  N   GLY E 542      63.488 -26.219  20.757  1.00 53.98           N
ATOM   4280  CA  GLY E 542      63.270 -25.741  19.414  1.00 53.98           C
ATOM   4281  C   GLY E 542      62.018 -24.901  19.387  1.00 53.98           C
ATOM   4282  O   GLY E 542      61.367 -24.708  20.411  1.00 53.98           O
ATOM   4283  N   GLY E 543      61.692 -24.335  18.199  1.00 46.49           N
ATOM   4284  CA  GLY E 543      60.602 -23.407  18.035  1.00 46.49           C
ATOM   4285  C   GLY E 543      60.672 -22.818  16.648  1.00 46.49           C
ATOM   4286  O   GLY E 543      61.534 -23.187  15.850  1.00 46.49           O
ATOM   4287  N   PHE E 544      59.745 -21.877  16.326  1.00 93.47           N
ATOM   4288  CA  PHE E 544      59.697 -21.290  15.004  1.00 93.47           C
ATOM   4289  CB  PHE E 544      58.547 -21.842  14.144  1.00 93.47           C
ATOM   4290  CG  PHE E 544      58.911 -23.240  13.758  1.00 93.47           C
ATOM   4291  CD1 PHE E 544      58.798 -24.279  14.657  1.00 93.47           C
ATOM   4292  CD2 PHE E 544      59.364 -23.512  12.485  1.00 93.47           C
ATOM   4293  CE1 PHE E 544      59.132 -25.564  14.294  1.00 93.47           C
ATOM   4294  CE2 PHE E 544      59.699 -24.791  12.110  1.00 93.47           C
ATOM   4295  CZ  PHE E 544      59.587 -25.815  13.022  1.00 93.47           C
ATOM   4296  C   PHE E 544      59.530 -19.789  15.068  1.00 93.47           C
ATOM   4297  O   PHE E 544      58.687 -19.264  15.794  1.00 93.47           O
ATOM   4298  N   PRO E 545      60.294 -19.087  14.261  1.00163.60           N
ATOM   4299  CA  PRO E 545      60.310 -17.638  14.192  1.00163.60           C
ATOM   4300  CD  PRO E 545      60.999 -19.703  13.149  1.00163.60           C
ATOM   4301  CB  PRO E 545      61.312 -17.298  13.093  1.00163.60           C
ATOM   4302  CG  PRO E 545      61.303 -18.542  12.186  1.00163.60           C
ATOM   4303  C   PRO E 545      58.962 -17.014  13.949  1.00163.60           C
ATOM   4304  O   PRO E 545      58.695 -15.941  14.489  1.00163.60           O
ATOM   4305  N   TYR E 546      58.099 -17.680  13.163  1.00144.35           N
ATOM   4306  CA  TYR E 546      56.766 -17.240  12.841  1.00144.35           C
ATOM   4307  CB  TYR E 546      56.091 -18.405  12.065  1.00144.35           C
ATOM   4308  CG  TYR E 546      54.718 -18.094  11.539  1.00144.35           C
ATOM   4309  CD1 TYR E 546      53.881 -17.236  12.184  1.00144.35           C
ATOM   4310  CD2 TYR E 546      54.212 -18.597  10.363  1.00144.35           C
ATOM   4311  CE1 TYR E 546      52.605 -16.943  11.739  1.00144.35           C
ATOM   4312  CE2 TYR E 546      52.937 -18.324   9.902  1.00144.35           C
ATOM   4313  CZ  TYR E 546      52.101 -17.504  10.590  1.00144.35           C
ATOM   4314  OH  TYR E 546      50.800 -17.261  10.091  1.00144.35           O
ATOM   4315  C   TYR E 546      56.057 -17.033  14.161  1.00144.35           C
ATOM   4316  O   TYR E 546      55.419 -16.011  14.411  1.00144.35           O
ATOM   4317  N   LEU E 547      56.169 -18.018  15.064  1.00161.20           N
ATOM   4318  CA  LEU E 547      55.586 -17.995  16.379  1.00161.20           C
ATOM   4319  CB  LEU E 547      55.668 -19.370  17.068  1.00161.20           C
ATOM   4320  CG  LEU E 547      54.448 -20.287  16.873  1.00161.20           C
ATOM   4321  CD1 LEU E 547      53.337 -19.898  17.852  1.00161.20           C
ATOM   4322  CD2 LEU E 547      53.932 -20.273  15.433  1.00161.20           C
ATOM   4323  C   LEU E 547      56.248 -17.015  17.317  1.00161.20           C
ATOM   4324  O   LEU E 547      55.592 -16.513  18.226  1.00161.20           O
ATOM   4325  N   ILE E 548      57.593 -16.883  17.272  1.00167.89           N
ATOM   4326  CA  ILE E 548      58.316 -15.979  18.149  1.00167.89           C
ATOM   4327  CB  ILE E 548      59.704 -16.498  18.446  1.00167.89           C
ATOM   4328  CG1 ILE E 548      59.640 -17.758  19.332  1.00167.89           C
ATOM   4329  CG2 ILE E 548      60.509 -15.362  19.095  1.00167.89           C
ATOM   4330  CD1 ILE E 548      58.944 -18.957  18.699  1.00167.89           C
ATOM   4331  C   ILE E 548      58.444 -14.546  17.692  1.00167.89           C
ATOM   4332  O   ILE E 548      57.987 -13.612  18.353  1.00167.89           O
ATOM   4333  N   ALA E 549      59.067 -14.336  16.516  1.00 62.33           N
ATOM   4334  CA  ALA E 549      59.275 -13.007  16.037  1.00 62.33           C
ATOM   4335  CB  ALA E 549      60.043 -12.946  14.704  1.00 62.33           C
ATOM   4336  C   ALA E 549      57.922 -12.427  15.812  1.00 62.33           C
ATOM   4337  O   ALA E 549      57.719 -11.234  16.031  1.00 62.33           O
ATOM   4338  N   GLY E 550      57.003 -13.219  15.221  1.00 88.93           N
ATOM   4339  CA  GLY E 550      55.677 -12.707  15.022  1.00 88.93           C
ATOM   4340  C   GLY E 550      54.691 -12.795  16.167  1.00 88.93           C
ATOM   4341  O   GLY E 550      54.387 -11.801  16.824  1.00 88.93           O
ATOM   4342  N   LYS E 551      54.214 -14.026  16.489  1.00224.81           N
ATOM   4343  CA  LYS E 551      53.069 -14.081  17.371  1.00224.81           C
ATOM   4344  CB  LYS E 551      52.205 -15.360  17.303  1.00224.81           C
ATOM   4345  CG  LYS E 551      52.562 -16.537  18.200  1.00224.81           C
ATOM   4346  CD  LYS E 551      51.377 -17.498  18.336  1.00224.81           C
ATOM   4347  CE  LYS E 551      50.153 -17.093  17.506  1.00224.81           C
ATOM   4348  NZ  LYS E 551      49.466 -15.923  18.103  1.00224.81           N
ATOM   4349  C   LYS E 551      53.387 -13.764  18.797  1.00224.81           C
ATOM   4350  O   LYS E 551      52.675 -12.994  19.438  1.00224.81           O
ATOM   4351  N   TYR E 552      54.481 -14.331  19.329  1.00 92.07           N
ATOM   4352  CA  TYR E 552      54.847 -14.122  20.700  1.00 92.07           C
ATOM   4353  CB  TYR E 552      56.096 -14.966  21.049  1.00 92.07           C
ATOM   4354  CG  TYR E 552      56.448 -14.880  22.498  1.00 92.07           C
ATOM   4355  CD1 TYR E 552      55.697 -15.545  23.441  1.00 92.07           C
ATOM   4356  CD2 TYR E 552      57.553 -14.169  22.913  1.00 92.07           C
ATOM   4357  CE1 TYR E 552      56.025 -15.481  24.776  1.00 92.07           C
ATOM   4358  CE2 TYR E 552      57.885 -14.100  24.247  1.00 92.07           C
ATOM   4359  CZ  TYR E 552      57.118 -14.755  25.182  1.00 92.07           C
ATOM   4360  OH  TYR E 552      57.452 -14.689  26.551  1.00 92.07           O
ATOM   4361  C   TYR E 552      55.149 -12.663  20.877  1.00 92.07           C
ATOM   4362  O   TYR E 552      54.748 -12.045  21.862  1.00 92.07           O
ATOM   4363  N   GLY E 553      55.852 -12.060  19.904  1.00 29.57           N
ATOM   4364  CA  GLY E 553      56.206 -10.671  20.009  1.00 29.57           C
ATOM   4365  C   GLY E 553      54.961  -9.836  20.077  1.00 29.57           C
ATOM   4366  O   GLY E 553      54.906  -8.851  20.811  1.00 29.57           O
ATOM   4367  N   GLU E 554      53.945 -10.176  19.265  1.00 91.49           N
ATOM   4368  CA  GLU E 554      52.709  -9.444  19.225  1.00 91.49           C
ATOM   4369  CB  GLU E 554      51.801  -9.998  18.113  1.00 91.49           C
ATOM   4370  CG  GLU E 554      50.377  -9.445  18.092  1.00 91.49           C
ATOM   4371  CD  GLU E 554      49.557 -10.381  17.210  1.00 91.49           C
ATOM   4372  OE1 GLU E 554      49.715 -11.623  17.361  1.00 91.49           O
ATOM   4373  OE2 GLU E 554      48.764  -9.872  16.374  1.00 91.49           O
ATOM   4374  C   GLU E 554      51.930  -9.591  20.506  1.00 91.49           C
ATOM   4375  O   GLU E 554      51.497  -8.599  21.095  1.00 91.49           O
ATOM   4376  N   ASP E 555      51.671 -10.842  20.946  1.00202.82           N
ATOM   4377  CA  ASP E 555      50.844 -10.979  22.108  1.00202.82           C
ATOM   4378  CB  ASP E 555      49.936 -12.229  22.118  1.00202.82           C
ATOM   4379  CG  ASP E 555      50.708 -13.496  21.833  1.00202.82           C
ATOM   4380  OD1 ASP E 555      51.962 -13.476  21.895  1.00202.82           O
ATOM   4381  OD2 ASP E 555      50.029 -14.511  21.527  1.00202.82           O
ATOM   4382  C   ASP E 555      51.507 -10.720  23.432  1.00202.82           C
ATOM   4383  O   ASP E 555      50.909 -10.057  24.279  1.00202.82           O
ATOM   4384  N   PHE E 556      52.690 -11.316  23.695  1.00180.71           N
ATOM   4385  CA  PHE E 556      53.412 -11.114  24.926  1.00180.71           C
ATOM   4386  CB  PHE E 556      54.177 -12.376  25.352  1.00180.71           C
ATOM   4387  CG  PHE E 556      53.136 -13.413  25.590  1.00180.71           C
ATOM   4388  CD1 PHE E 556      52.347 -13.352  26.708  1.00180.71           C
ATOM   4389  CD2 PHE E 556      52.939 -14.451  24.713  1.00180.71           C
ATOM   4390  CE1 PHE E 556      51.377 -14.293  26.955  1.00180.71           C
ATOM   4391  CE2 PHE E 556      51.969 -15.393  24.962  1.00180.71           C
ATOM   4392  CZ  PHE E 556      51.179 -15.323  26.078  1.00180.71           C
ATOM   4393  C   PHE E 556      54.384  -9.965  24.930  1.00180.71           C
ATOM   4394  O   PHE E 556      54.484  -9.229  25.910  1.00180.71           O
ATOM   4395  N   GLY E 557      55.161  -9.809  23.839  1.00 46.73           N
ATOM   4396  CA  GLY E 557      56.185  -8.796  23.771  1.00 46.73           C
ATOM   4397  C   GLY E 557      57.505  -9.401  24.170  1.00 46.73           C
ATOM   4398  O   GLY E 557      57.558 -10.469  24.778  1.00 46.73           O
ATOM   4399  N   LEU E 558      58.618  -8.717  23.813  1.00101.23           N
ATOM   4400  CA  LEU E 558      59.931  -9.176  24.178  1.00101.23           C
ATOM   4401  CB  LEU E 558      60.853  -9.624  23.032  1.00101.23           C
ATOM   4402  CG  LEU E 558      60.674 -11.108  22.648  1.00101.23           C
ATOM   4403  CD1 LEU E 558      61.605 -11.490  21.497  1.00101.23           C
ATOM   4404  CD2 LEU E 558      60.916 -12.028  23.859  1.00101.23           C
ATOM   4405  C   LEU E 558      60.640  -8.148  25.003  1.00101.23           C
ATOM   4406  O   LEU E 558      60.359  -6.952  24.923  1.00101.23           O
ATOM   4407  N   VAL E 559      61.587  -8.619  25.845  1.00 63.97           N
ATOM   4408  CA  VAL E 559      62.327  -7.755  26.720  1.00 63.97           C
ATOM   4409  CB  VAL E 559      62.372  -8.230  28.141  1.00 63.97           C
ATOM   4410  CG1 VAL E 559      60.936  -8.254  28.679  1.00 63.97           C
ATOM   4411  CG2 VAL E 559      63.086  -9.593  28.191  1.00 63.97           C
ATOM   4412  C   VAL E 559      63.747  -7.699  26.253  1.00 63.97           C
ATOM   4413  O   VAL E 559      64.180  -8.487  25.415  1.00 63.97           O
ATOM   4414  N   GLU E 560      64.509  -6.724  26.786  1.00104.32           N
ATOM   4415  CA  GLU E 560      65.882  -6.561  26.402  1.00104.32           C
ATOM   4416  CB  GLU E 560      66.414  -5.135  26.645  1.00104.32           C
ATOM   4417  CG  GLU E 560      66.167  -4.580  28.047  1.00104.32           C
ATOM   4418  CD  GLU E 560      66.267  -3.061  27.949  1.00104.32           C
ATOM   4419  OE1 GLU E 560      66.339  -2.547  26.800  1.00104.32           O
ATOM   4420  OE2 GLU E 560      66.260  -2.392  29.016  1.00104.32           O
ATOM   4421  C   GLU E 560      66.740  -7.594  27.071  1.00104.32           C
ATOM   4422  O   GLU E 560      66.351  -8.212  28.062  1.00104.32           O
ATOM   4423  N   GLU E 561      67.945  -7.822  26.509  1.00 76.68           N
ATOM   4424  CA  GLU E 561      68.808  -8.851  27.012  1.00 76.68           C
ATOM   4425  CB  GLU E 561      70.083  -9.094  26.189  1.00 76.68           C
ATOM   4426  CG  GLU E 561      70.868 -10.292  26.730  1.00 76.68           C
ATOM   4427  CD  GLU E 561      71.724 -10.848  25.605  1.00 76.68           C
ATOM   4428  OE1 GLU E 561      72.721 -10.188  25.213  1.00 76.68           O
ATOM   4429  OE2 GLU E 561      71.373 -11.953  25.112  1.00 76.68           O
ATOM   4430  C   GLU E 561      69.196  -8.557  28.423  1.00 76.68           C
ATOM   4431  O   GLU E 561      69.346  -9.473  29.230  1.00 76.68           O
ATOM   4432  N   SER E 562      69.367  -7.275  28.773  1.00 76.12           N
ATOM   4433  CA  SER E 562      69.786  -6.981  30.110  1.00 76.12           C
ATOM   4434  CB  SER E 562      70.006  -5.480  30.355  1.00 76.12           C
ATOM   4435  OG  SER E 562      70.422  -5.271  31.697  1.00 76.12           O
ATOM   4436  C   SER E 562      68.743  -7.445  31.081  1.00 76.12           C
ATOM   4437  O   SER E 562      69.071  -7.806  32.210  1.00 76.12           O
ATOM   4438  N   CYS E 563      67.451  -7.425  30.695  1.00 77.41           N
ATOM   4439  CA  CYS E 563      66.436  -7.813  31.642  1.00 77.41           C
ATOM   4440  CB  CYS E 563      64.983  -7.445  31.250  1.00 77.41           C
ATOM   4441  SG  CYS E 563      63.980  -7.283  32.768  1.00 77.41           S
ATOM   4442  C   CYS E 563      66.504  -9.286  31.932  1.00 77.41           C
ATOM   4443  O   CYS E 563      66.280  -9.703  33.069  1.00 77.41           O
ATOM   4444  N   PHE E 564      66.788 -10.120  30.905  1.00167.22           N
ATOM   4445  CA  PHE E 564      66.821 -11.536  31.143  1.00167.22           C
ATOM   4446  CB  PHE E 564      65.654 -12.220  30.416  1.00167.22           C
ATOM   4447  CG  PHE E 564      65.248 -13.492  31.078  1.00167.22           C
ATOM   4448  CD1 PHE E 564      66.139 -14.501  31.335  1.00167.22           C
ATOM   4449  CD2 PHE E 564      63.920 -13.676  31.369  1.00167.22           C
ATOM   4450  CE1 PHE E 564      65.707 -15.664  31.945  1.00167.22           C
ATOM   4451  CE2 PHE E 564      63.488 -14.835  31.969  1.00167.22           C
ATOM   4452  CZ  PHE E 564      64.379 -15.836  32.245  1.00167.22           C
ATOM   4453  C   PHE E 564      68.054 -12.016  30.436  1.00167.22           C
ATOM   4454  O   PHE E 564      67.958 -12.376  29.265  1.00167.22           O
ATOM   4455  N   PRO E 565      69.188 -12.104  31.083  1.00 86.04           N
ATOM   4456  CA  PRO E 565      70.389 -12.485  30.377  1.00 86.04           C
ATOM   4457  CD  PRO E 565      69.490 -11.197  32.179  1.00 86.04           C
ATOM   4458  CB  PRO E 565      71.542 -12.214  31.336  1.00 86.04           C
ATOM   4459  CG  PRO E 565      71.022 -11.027  32.168  1.00 86.04           C
ATOM   4460  C   PRO E 565      70.346 -13.876  29.837  1.00 86.04           C
ATOM   4461  O   PRO E 565      69.670 -14.727  30.412  1.00 86.04           O
ATOM   4462  N   TYR E 566      71.075 -14.115  28.729  1.00109.35           N
ATOM   4463  CA  TYR E 566      71.015 -15.378  28.049  1.00109.35           C
ATOM   4464  CB  TYR E 566      71.469 -15.257  26.579  1.00109.35           C
ATOM   4465  CG  TYR E 566      71.291 -16.576  25.912  1.00109.35           C
ATOM   4466  CD1 TYR E 566      70.026 -17.045  25.644  1.00109.35           C
ATOM   4467  CD2 TYR E 566      72.376 -17.334  25.534  1.00109.35           C
ATOM   4468  CE1 TYR E 566      69.842 -18.257  25.021  1.00109.35           C
ATOM   4469  CE2 TYR E 566      72.198 -18.547  24.911  1.00109.35           C
ATOM   4470  CZ  TYR E 566      70.927 -19.013  24.658  1.00109.35           C
ATOM   4471  OH  TYR E 566      70.734 -20.258  24.020  1.00109.35           O
ATOM   4472  C   TYR E 566      71.866 -16.380  28.762  1.00109.35           C
ATOM   4473  O   TYR E 566      73.061 -16.160  28.967  1.00109.35           O
ATOM   4474  N   ASN E 567      71.204 -17.441  29.288  1.00 96.59           N
ATOM   4475  CA  ASN E 567      71.816 -18.575  29.923  1.00 96.59           C
ATOM   4476  CB  ASN E 567      71.081 -19.066  31.178  1.00 96.59           C
ATOM   4477  CG  ASN E 567      71.650 -18.229  32.316  1.00 96.59           C
ATOM   4478  OD1 ASN E 567      72.868 -18.093  32.438  1.00 96.59           O
ATOM   4479  ND2 ASN E 567      70.768 -17.644  33.169  1.00 96.59           N
ATOM   4480  C   ASN E 567      72.107 -19.729  29.006  1.00 96.59           C
ATOM   4481  O   ASN E 567      73.092 -20.438  29.207  1.00 96.59           O
ATOM   4482  N   GLY E 568      71.251 -19.973  27.989  1.00 37.62           N
ATOM   4483  CA  GLY E 568      71.460 -21.100  27.119  1.00 37.62           C
ATOM   4484  C   GLY E 568      70.885 -22.325  27.759  1.00 37.62           C
ATOM   4485  O   GLY E 568      71.273 -23.446  27.430  1.00 37.62           O
ATOM   4486  N   LYS E 569      69.950 -22.138  28.710  1.00122.03           N
ATOM   4487  CA  LYS E 569      69.370 -23.260  29.388  1.00122.03           C
ATOM   4488  CB  LYS E 569      69.888 -23.437  30.826  1.00122.03           C
ATOM   4489  CG  LYS E 569      71.381 -23.762  30.934  1.00122.03           C
ATOM   4490  CD  LYS E 569      71.775 -25.064  30.231  1.00122.03           C
ATOM   4491  CE  LYS E 569      73.236 -25.463  30.470  1.00122.03           C
ATOM   4492  NZ  LYS E 569      73.483 -26.800  29.887  1.00122.03           N
ATOM   4493  C   LYS E 569      67.891 -23.050  29.520  1.00122.03           C
ATOM   4494  O   LYS E 569      67.344 -21.989  29.234  1.00122.03           O
ATOM   4495  N   ASP E 570      67.235 -24.119  29.993  1.00117.08           N
ATOM   4496  CA  ASP E 570      65.845 -24.341  30.276  1.00117.08           C
ATOM   4497  CB  ASP E 570      65.532 -25.829  30.496  1.00117.08           C
ATOM   4498  CG  ASP E 570      65.855 -26.570  29.204  1.00117.08           C
ATOM   4499  OD1 ASP E 570      65.643 -25.985  28.109  1.00117.08           O
ATOM   4500  OD2 ASP E 570      66.324 -27.735  29.300  1.00117.08           O
ATOM   4501  C   ASP E 570      65.483 -23.616  31.542  1.00117.08           C
ATOM   4502  O   ASP E 570      64.539 -24.012  32.227  1.00117.08           O
ATOM   4503  N   GLU E 571      66.319 -22.644  31.960  1.00107.69           N
ATOM   4504  CA  GLU E 571      66.161 -21.908  33.189  1.00107.69           C
ATOM   4505  CB  GLU E 571      66.944 -20.581  33.187  1.00107.69           C
ATOM   4506  CG  GLU E 571      68.402 -20.699  32.725  1.00107.69           C
ATOM   4507  CD  GLU E 571      69.240 -21.355  33.808  1.00107.69           C
ATOM   4508  OE1 GLU E 571      68.670 -21.653  34.890  1.00107.69           O
ATOM   4509  OE2 GLU E 571      70.460 -21.566  33.571  1.00107.69           O
ATOM   4510  C   GLU E 571      64.719 -21.522  33.351  1.00107.69           C
ATOM   4511  O   GLU E 571      63.948 -21.450  32.396  1.00107.69           O
ATOM   4512  N   PRO E 572      64.337 -21.331  34.585  1.00 81.03           N
ATOM   4513  CA  PRO E 572      62.989 -20.938  34.897  1.00 81.03           C
ATOM   4514  CD  PRO E 572      64.936 -22.089  35.668  1.00 81.03           C
ATOM   4515  CB  PRO E 572      62.801 -21.212  36.392  1.00 81.03           C
ATOM   4516  CG  PRO E 572      64.208 -21.568  36.914  1.00 81.03           C
ATOM   4517  C   PRO E 572      62.734 -19.519  34.504  1.00 81.03           C
ATOM   4518  O   PRO E 572      63.686 -18.753  34.365  1.00 81.03           O
ATOM   4519  N   CYS E 573      61.452 -19.152  34.305  1.00 96.28           N
ATOM   4520  CA  CYS E 573      61.126 -17.810  33.933  1.00 96.28           C
ATOM   4521  CB  CYS E 573      59.652 -17.588  33.576  1.00 96.28           C
ATOM   4522  SG  CYS E 573      59.248 -17.988  31.865  1.00 96.28           S
ATOM   4523  C   CYS E 573      61.338 -16.937  35.116  1.00 96.28           C
ATOM   4524  O   CYS E 573      60.552 -16.957  36.057  1.00 96.28           O
ATOM   4525  N   LYS E 574      62.410 -16.132  35.088  1.00170.11           N
ATOM   4526  CA  LYS E 574      62.638 -15.185  36.137  1.00170.11           C
ATOM   4527  CB  LYS E 574      64.011 -15.255  36.817  1.00170.11           C
ATOM   4528  CG  LYS E 574      64.488 -16.611  37.323  1.00170.11           C
ATOM   4529  CD  LYS E 574      65.954 -16.518  37.746  1.00170.11           C
ATOM   4530  CE  LYS E 574      66.747 -15.557  36.854  1.00170.11           C
ATOM   4531  NZ  LYS E 574      67.995 -15.135  37.527  1.00170.11           N
ATOM   4532  C   LYS E 574      62.756 -13.902  35.399  1.00170.11           C
ATOM   4533  O   LYS E 574      62.402 -13.789  34.234  1.00170.11           O
ATOM   4534  N   GLU E 575      63.204 -12.853  36.073  1.00147.35           N
ATOM   4535  CA  GLU E 575      63.505 -11.668  35.345  1.00147.35           C
ATOM   4536  CB  GLU E 575      62.296 -10.733  35.182  1.00147.35           C
ATOM   4537  CG  GLU E 575      62.368  -9.791  33.979  1.00147.35           C
ATOM   4538  CD  GLU E 575      61.564 -10.416  32.845  1.00147.35           C
ATOM   4539  OE1 GLU E 575      60.335 -10.141  32.788  1.00147.35           O
ATOM   4540  OE2 GLU E 575      62.156 -11.170  32.027  1.00147.35           O
ATOM   4541  C   GLU E 575      64.474 -11.023  36.263  1.00147.35           C
ATOM   4542  O   GLU E 575      64.161 -10.776  37.429  1.00147.35           O
ATOM   4543  N   THR E 576      65.695 -10.763  35.776  1.00 92.40           N
ATOM   4544  CA  THR E 576      66.635 -10.170  36.666  1.00 92.40           C
ATOM   4545  CB  THR E 576      68.016  -9.992  36.094  1.00 92.40           C
ATOM   4546  OG1 THR E 576      68.926  -9.656  37.132  1.00 92.40           O
ATOM   4547  CG2 THR E 576      67.989  -8.868  35.046  1.00 92.40           C
ATOM   4548  C   THR E 576      66.079  -8.835  36.984  1.00 92.40           C
ATOM   4549  O   THR E 576      66.218  -8.340  38.102  1.00 92.40           O
ATOM   4550  N   LYS E 577      65.406  -8.217  35.996  1.00161.75           N
ATOM   4551  CA  LYS E 577      64.932  -6.898  36.253  1.00161.75           C
ATOM   4552  CB  LYS E 577      65.302  -5.917  35.128  1.00161.75           C
ATOM   4553  CG  LYS E 577      65.525  -4.474  35.583  1.00161.75           C
ATOM   4554  CD  LYS E 577      66.813  -4.329  36.400  1.00161.75           C
ATOM   4555  CE  LYS E 577      67.342  -2.898  36.502  1.00161.75           C
ATOM   4556  NZ  LYS E 577      68.072  -2.541  35.264  1.00161.75           N
ATOM   4557  C   LYS E 577      63.441  -6.919  36.393  1.00161.75           C
ATOM   4558  O   LYS E 577      62.742  -7.716  35.768  1.00161.75           O
ATOM   4559  N   SER E 578      62.909  -6.045  37.269  1.00 36.57           N
ATOM   4560  CA  SER E 578      61.487  -5.987  37.424  1.00 36.57           C
ATOM   4561  CB  SER E 578      61.034  -5.481  38.807  1.00 36.57           C
ATOM   4562  OG  SER E 578      61.435  -4.131  38.999  1.00 36.57           O
ATOM   4563  C   SER E 578      60.954  -5.047  36.391  1.00 36.57           C
ATOM   4564  O   SER E 578      61.652  -4.130  35.961  1.00 36.57           O
ATOM   4565  N   LYS E 579      59.699  -5.292  35.957  1.00134.55           N
ATOM   4566  CA  LYS E 579      58.960  -4.448  35.058  1.00134.55           C
ATOM   4567  CB  LYS E 579      58.236  -3.326  35.813  1.00134.55           C
ATOM   4568  CG  LYS E 579      57.124  -3.922  36.684  1.00134.55           C
ATOM   4569  CD  LYS E 579      56.668  -3.035  37.839  1.00134.55           C
ATOM   4570  CE  LYS E 579      56.442  -1.582  37.436  1.00134.55           C
ATOM   4571  NZ  LYS E 579      55.391  -1.510  36.400  1.00134.55           N
ATOM   4572  C   LYS E 579      59.821  -3.944  33.934  1.00134.55           C
ATOM   4573  O   LYS E 579      60.144  -2.760  33.867  1.00134.55           O
ATOM   4574  N   CYS E 580      60.224  -4.852  33.018  1.00 73.00           N
ATOM   4575  CA  CYS E 580      61.075  -4.500  31.907  1.00 73.00           C
ATOM   4576  CB  CYS E 580      61.786  -5.695  31.224  1.00 73.00           C
ATOM   4577  SG  CYS E 580      62.011  -7.180  32.253  1.00 73.00           S
ATOM   4578  C   CYS E 580      60.175  -4.007  30.808  1.00 73.00           C
ATOM   4579  O   CYS E 580      59.017  -4.410  30.719  1.00 73.00           O
ATOM   4580  N   ARG E 581      60.700  -3.130  29.925  1.00 97.35           N
ATOM   4581  CA  ARG E 581      59.966  -2.616  28.798  1.00 97.35           C
ATOM   4582  CB  ARG E 581      60.732  -1.467  28.105  1.00 97.35           C
ATOM   4583  CG  ARG E 581      59.868  -0.500  27.288  1.00 97.35           C
ATOM   4584  CD  ARG E 581      59.200   0.606  28.117  1.00 97.35           C
ATOM   4585  NE  ARG E 581      59.866   1.899  27.776  1.00 97.35           N
ATOM   4586  CZ  ARG E 581      60.927   2.368  28.501  1.00 97.35           C
ATOM   4587  NH1 ARG E 581      61.362   1.696  29.605  1.00 97.35           N
ATOM   4588  NH2 ARG E 581      61.556   3.516  28.113  1.00 97.35           N
ATOM   4589  C   ARG E 581      59.847  -3.760  27.820  1.00 97.35           C
ATOM   4590  O   ARG E 581      60.759  -4.579  27.711  1.00 97.35           O
ATOM   4591  N   ARG E 582      58.710  -3.863  27.094  1.00110.06           N
ATOM   4592  CA  ARG E 582      58.521  -4.953  26.165  1.00110.06           C
ATOM   4593  CB  ARG E 582      57.260  -5.796  26.440  1.00110.06           C
ATOM   4594  CG  ARG E 582      57.281  -6.751  27.638  1.00110.06           C
ATOM   4595  CD  ARG E 582      57.991  -8.070  27.329  1.00110.06           C
ATOM   4596  NE  ARG E 582      57.356  -9.158  28.131  1.00110.06           N
ATOM   4597  CZ  ARG E 582      57.680  -9.384  29.434  1.00110.06           C
ATOM   4598  NH1 ARG E 582      58.473  -8.500  30.116  1.00110.06           N
ATOM   4599  NH2 ARG E 582      57.198 -10.492  30.064  1.00110.06           N
ATOM   4600  C   ARG E 582      58.282  -4.395  24.789  1.00110.06           C
ATOM   4601  O   ARG E 582      57.484  -3.477  24.609  1.00110.06           O
ATOM   4602  N   HIS E 583      58.959  -4.961  23.765  1.00 51.44           N
ATOM   4603  CA  HIS E 583      58.749  -4.526  22.410  1.00 51.44           C
ATOM   4604  ND1 HIS E 583      60.777  -2.058  22.133  1.00 51.44           N
ATOM   4605  CG  HIS E 583      60.983  -3.421  22.175  1.00 51.44           C
ATOM   4606  CB  HIS E 583      60.042  -4.430  21.588  1.00 51.44           C
ATOM   4607  NE2 HIS E 583      62.682  -2.382  23.235  1.00 51.44           N
ATOM   4608  CD2 HIS E 583      62.151  -3.600  22.850  1.00 51.44           C
ATOM   4609  CE1 HIS E 583      61.823  -1.487  22.782  1.00 51.44           C
ATOM   4610  C   HIS E 583      57.826  -5.511  21.753  1.00 51.44           C
ATOM   4611  O   HIS E 583      57.930  -6.717  21.978  1.00 51.44           O
ATOM   4612  N   SER E 584      56.889  -5.010  20.917  1.00 40.29           N
ATOM   4613  CA  SER E 584      55.908  -5.870  20.308  1.00 40.29           C
ATOM   4614  CB  SER E 584      54.460  -5.520  20.693  1.00 40.29           C
ATOM   4615  OG  SER E 584      54.259  -5.739  22.081  1.00 40.29           O
ATOM   4616  C   SER E 584      56.003  -5.764  18.815  1.00 40.29           C
ATOM   4617  O   SER E 584      56.631  -4.852  18.279  1.00 40.29           O
ATOM   4618  N   THR E 585      55.384  -6.731  18.101  1.00110.70           N
ATOM   4619  CA  THR E 585      55.400  -6.736  16.665  1.00110.70           C
ATOM   4620  CB  THR E 585      55.765  -8.069  16.082  1.00110.70           C
ATOM   4621  OG1 THR E 585      54.795  -9.042  16.442  1.00110.70           O
ATOM   4622  CG2 THR E 585      57.148  -8.480  16.612  1.00110.70           C
ATOM   4623  C   THR E 585      54.020  -6.403  16.172  1.00110.70           C
ATOM   4624  O   THR E 585      53.041  -7.056  16.528  1.00110.70           O
ATOM   4625  N   THR E 586      53.928  -5.357  15.328  1.00108.52           N
ATOM   4626  CA  THR E 586      52.705  -4.872  14.748  1.00108.52           C
ATOM   4627  CB  THR E 586      52.903  -3.562  14.048  1.00108.52           C
ATOM   4628  OG1 THR E 586      51.651  -3.016  13.662  1.00108.52           O
ATOM   4629  CG2 THR E 586      53.785  -3.802  12.812  1.00108.52           C
ATOM   4630  C   THR E 586      52.158  -5.856  13.742  1.00108.52           C
ATOM   4631  O   THR E 586      50.941  -5.934  13.574  1.00108.52           O
ATOM   4632  N   ASN E 587      53.034  -6.582  13.002  1.00 81.92           N
ATOM   4633  CA  ASN E 587      52.572  -7.533  12.014  1.00 81.92           C
ATOM   4634  CB  ASN E 587      52.336  -6.929  10.614  1.00 81.92           C
ATOM   4635  CG  ASN E 587      51.040  -6.133  10.583  1.00 81.92           C
ATOM   4636  OD1 ASN E 587      50.972  -5.061   9.984  1.00 81.92           O
ATOM   4637  ND2 ASN E 587      49.966  -6.679  11.215  1.00 81.92           N
ATOM   4638  C   ASN E 587      53.604  -8.618  11.799  1.00 81.92           C
ATOM   4639  O   ASN E 587      54.793  -8.414  12.038  1.00 81.92           O
ATOM   4640  N   TYR E 588      53.149  -9.828  11.374  1.00123.27           N
ATOM   4641  CA  TYR E 588      54.042 -10.899  10.985  1.00123.27           C
ATOM   4642  CB  TYR E 588      54.535 -11.819  12.113  1.00123.27           C
ATOM   4643  CG  TYR E 588      53.412 -12.381  12.905  1.00123.27           C
ATOM   4644  CD1 TYR E 588      52.848 -11.607  13.891  1.00123.27           C
ATOM   4645  CD2 TYR E 588      52.954 -13.659  12.682  1.00123.27           C
ATOM   4646  CE1 TYR E 588      51.833 -12.098  14.666  1.00123.27           C
ATOM   4647  CE2 TYR E 588      51.937 -14.155  13.455  1.00123.27           C
ATOM   4648  CZ  TYR E 588      51.381 -13.374  14.444  1.00123.27           C
ATOM   4649  OH  TYR E 588      50.341 -13.889  15.245  1.00123.27           O
ATOM   4650  C   TYR E 588      53.393 -11.729   9.922  1.00123.27           C
ATOM   4651  O   TYR E 588      52.169 -11.860   9.905  1.00123.27           O
ATOM   4652  N   TYR E 589      54.210 -12.317   9.013  1.00186.08           N
ATOM   4653  CA  TYR E 589      53.690 -12.905   7.801  1.00186.08           C
ATOM   4654  CB  TYR E 589      53.737 -11.693   6.839  1.00186.08           C
ATOM   4655  CG  TYR E 589      52.936 -11.601   5.585  1.00186.08           C
ATOM   4656  CD1 TYR E 589      53.292 -12.227   4.413  1.00186.08           C
ATOM   4657  CD2 TYR E 589      51.829 -10.782   5.590  1.00186.08           C
ATOM   4658  CE1 TYR E 589      52.518 -12.060   3.283  1.00186.08           C
ATOM   4659  CE2 TYR E 589      51.054 -10.612   4.468  1.00186.08           C
ATOM   4660  CZ  TYR E 589      51.397 -11.260   3.306  1.00186.08           C
ATOM   4661  OH  TYR E 589      50.612 -11.093   2.143  1.00186.08           O
ATOM   4662  C   TYR E 589      54.715 -13.907   7.283  1.00186.08           C
ATOM   4663  O   TYR E 589      55.913 -13.664   7.399  1.00186.08           O
ATOM   4664  N   TYR E 590      54.302 -15.055   6.686  1.00139.09           N
ATOM   4665  CA  TYR E 590      55.298 -15.835   5.977  1.00139.09           C
ATOM   4666  CB  TYR E 590      54.960 -17.304   5.633  1.00139.09           C
ATOM   4667  CG  TYR E 590      55.341 -18.285   6.685  1.00139.09           C
ATOM   4668  CD1 TYR E 590      56.612 -18.266   7.207  1.00139.09           C
ATOM   4669  CD2 TYR E 590      54.472 -19.286   7.065  1.00139.09           C
ATOM   4670  CE1 TYR E 590      56.994 -19.187   8.148  1.00139.09           C
ATOM   4671  CE2 TYR E 590      54.851 -20.213   8.012  1.00139.09           C
ATOM   4672  CZ  TYR E 590      56.112 -20.157   8.560  1.00139.09           C
ATOM   4673  OH  TYR E 590      56.513 -21.097   9.534  1.00139.09           O
ATOM   4674  C   TYR E 590      55.436 -15.167   4.644  1.00139.09           C
ATOM   4675  O   TYR E 590      54.436 -14.787   4.041  1.00139.09           O
ATOM   4676  N   VAL E 591      56.669 -14.973   4.140  1.00127.11           N
ATOM   4677  CA  VAL E 591      56.792 -14.347   2.853  1.00127.11           C
ATOM   4678  CB  VAL E 591      58.214 -14.232   2.401  1.00127.11           C
ATOM   4679  CG1 VAL E 591      58.264 -13.619   0.998  1.00127.11           C
ATOM   4680  CG2 VAL E 591      58.975 -13.412   3.445  1.00127.11           C
ATOM   4681  C   VAL E 591      56.072 -15.207   1.866  1.00127.11           C
ATOM   4682  O   VAL E 591      56.215 -16.427   1.883  1.00127.11           O
ATOM   4683  N   GLY E 592      55.285 -14.583   0.971  1.00 45.26           N
ATOM   4684  CA  GLY E 592      54.521 -15.330   0.023  1.00 45.26           C
ATOM   4685  C   GLY E 592      53.103 -15.335   0.508  1.00 45.26           C
ATOM   4686  O   GLY E 592      52.189 -15.712  -0.222  1.00 45.26           O
ATOM   4687  N   GLY E 593      52.885 -14.934   1.773  1.00 50.93           N
ATOM   4688  CA  GLY E 593      51.550 -14.820   2.286  1.00 50.93           C
ATOM   4689  C   GLY E 593      51.202 -15.955   3.205  1.00 50.93           C
ATOM   4690  O   GLY E 593      50.401 -15.775   4.119  1.00 50.93           O
ATOM   4691  N   PHE E 594      51.769 -17.158   2.992  1.00185.70           N
ATOM   4692  CA  PHE E 594      51.495 -18.285   3.848  1.00185.70           C
ATOM   4693  CB  PHE E 594      50.134 -18.949   3.571  1.00185.70           C
ATOM   4694  CG  PHE E 594      49.998 -19.124   2.101  1.00185.70           C
ATOM   4695  CD1 PHE E 594      50.454 -20.252   1.468  1.00185.70           C
ATOM   4696  CD2 PHE E 594      49.413 -18.132   1.353  1.00185.70           C
ATOM   4697  CE1 PHE E 594      50.313 -20.382   0.106  1.00185.70           C
ATOM   4698  CE2 PHE E 594      49.272 -18.258  -0.009  1.00185.70           C
ATOM   4699  CZ  PHE E 594      49.725 -19.391  -0.641  1.00185.70           C
ATOM   4700  C   PHE E 594      52.601 -19.274   3.664  1.00185.70           C
ATOM   4701  O   PHE E 594      53.501 -19.050   2.859  1.00185.70           O
ATOM   4702  N   TYR E 595      52.589 -20.396   4.411  1.00157.57           N
ATOM   4703  CA  TYR E 595      53.674 -21.333   4.290  1.00157.57           C
ATOM   4704  CB  TYR E 595      53.728 -22.326   5.467  1.00157.57           C
ATOM   4705  CG  TYR E 595      54.839 -23.305   5.278  1.00157.57           C
ATOM   4706  CD1 TYR E 595      56.127 -22.992   5.649  1.00157.57           C
ATOM   4707  CD2 TYR E 595      54.593 -24.542   4.727  1.00157.57           C
ATOM   4708  CE1 TYR E 595      57.147 -23.899   5.477  1.00157.57           C
ATOM   4709  CE2 TYR E 595      55.606 -25.454   4.553  1.00157.57           C
ATOM   4710  CZ  TYR E 595      56.885 -25.137   4.935  1.00157.57           C
ATOM   4711  OH  TYR E 595      57.919 -26.079   4.755  1.00157.57           O
ATOM   4712  C   TYR E 595      53.509 -22.097   3.009  1.00157.57           C
ATOM   4713  O   TYR E 595      52.491 -22.754   2.785  1.00157.57           O
ATOM   4714  N   GLY E 596      54.559 -22.054   2.157  1.00 70.75           N
ATOM   4715  CA  GLY E 596      54.559 -22.731   0.889  1.00 70.75           C
ATOM   4716  C   GLY E 596      54.629 -21.735  -0.234  1.00 70.75           C
ATOM   4717  O   GLY E 596      54.863 -22.110  -1.380  1.00 70.75           O
ATOM   4718  N   ALA E 597      54.337 -20.458   0.066  1.00102.40           N
ATOM   4719  CA  ALA E 597      54.367 -19.303  -0.788  1.00102.40           C
ATOM   4720  CB  ALA E 597      53.546 -18.144  -0.223  1.00102.40           C
ATOM   4721  C   ALA E 597      55.747 -18.774  -1.074  1.00102.40           C
ATOM   4722  O   ALA E 597      55.910 -17.968  -1.981  1.00102.40           O
ATOM   4723  N   CYS E 598      56.757 -19.076  -0.244  1.00131.45           N
ATOM   4724  CA  CYS E 598      58.048 -18.432  -0.365  1.00131.45           C
ATOM   4725  CB  CYS E 598      59.067 -18.785   0.733  1.00131.45           C
ATOM   4726  SG  CYS E 598      58.914 -17.733   2.203  1.00131.45           S
ATOM   4727  C   CYS E 598      58.743 -18.659  -1.670  1.00131.45           C
ATOM   4728  O   CYS E 598      58.604 -19.696  -2.313  1.00131.45           O
ATOM   4729  N   ASN E 599      59.524 -17.627  -2.067  1.00207.53           N
ATOM   4730  CA  ASN E 599      60.293 -17.557  -3.276  1.00207.53           C
ATOM   4731  CB  ASN E 599      59.637 -16.674  -4.344  1.00207.53           C
ATOM   4732  CG  ASN E 599      58.767 -17.486  -5.230  1.00207.53           C
ATOM   4733  OD1 ASN E 599      59.286 -18.303  -5.978  1.00207.53           O
ATOM   4734  ND2 ASN E 599      57.430 -17.247  -5.181  1.00207.53           N
ATOM   4735  C   ASN E 599      61.507 -16.728  -3.042  1.00207.53           C
ATOM   4736  O   ASN E 599      61.561 -15.919  -2.120  1.00207.53           O
ATOM   4737  N   GLU E 600      62.496 -16.887  -3.945  1.00107.97           N
ATOM   4738  CA  GLU E 600      63.693 -16.107  -3.913  1.00107.97           C
ATOM   4739  CB  GLU E 600      64.739 -16.651  -4.909  1.00107.97           C
ATOM   4740  CG  GLU E 600      66.066 -15.893  -4.947  1.00107.97           C
ATOM   4741  CD  GLU E 600      66.086 -15.063  -6.221  1.00107.97           C
ATOM   4742  OE1 GLU E 600      65.172 -15.263  -7.065  1.00107.97           O
ATOM   4743  OE2 GLU E 600      67.016 -14.227  -6.374  1.00107.97           O
ATOM   4744  C   GLU E 600      63.346 -14.683  -4.239  1.00107.97           C
ATOM   4745  O   GLU E 600      63.806 -13.760  -3.566  1.00107.97           O
ATOM   4746  N   TYR E 601      62.494 -14.457  -5.262  1.00109.38           N
ATOM   4747  CA  TYR E 601      62.168 -13.101  -5.606  1.00109.38           C
ATOM   4748  CB  TYR E 601      61.498 -12.889  -6.967  1.00109.38           C
ATOM   4749  CG  TYR E 601      62.612 -12.288  -7.753  1.00109.38           C
ATOM   4750  CD1 TYR E 601      63.613 -13.046  -8.317  1.00109.38           C
ATOM   4751  CD2 TYR E 601      62.658 -10.919  -7.894  1.00109.38           C
ATOM   4752  CE1 TYR E 601      64.631 -12.440  -9.019  1.00109.38           C
ATOM   4753  CE2 TYR E 601      63.670 -10.307  -8.593  1.00109.38           C
ATOM   4754  CZ  TYR E 601      64.660 -11.071  -9.158  1.00109.38           C
ATOM   4755  OH  TYR E 601      65.703 -10.450  -9.876  1.00109.38           O
ATOM   4756  C   TYR E 601      61.437 -12.388  -4.515  1.00109.38           C
ATOM   4757  O   TYR E 601      61.753 -11.236  -4.228  1.00109.38           O
ATOM   4758  N   LEU E 602      60.461 -13.034  -3.859  1.00106.53           N
ATOM   4759  CA  LEU E 602      59.764 -12.355  -2.801  1.00106.53           C
ATOM   4760  CB  LEU E 602      58.619 -13.173  -2.169  1.00106.53           C
ATOM   4761  CG  LEU E 602      57.401 -13.406  -3.080  1.00106.53           C
ATOM   4762  CD1 LEU E 602      57.704 -14.410  -4.198  1.00106.53           C
ATOM   4763  CD2 LEU E 602      56.157 -13.749  -2.246  1.00106.53           C
ATOM   4764  C   LEU E 602      60.724 -12.061  -1.690  1.00106.53           C
ATOM   4765  O   LEU E 602      60.621 -11.041  -1.011  1.00106.53           O
ATOM   4766  N   MET E 603      61.675 -12.976  -1.457  1.00135.33           N
ATOM   4767  CA  MET E 603      62.588 -12.860  -0.355  1.00135.33           C
ATOM   4768  CB  MET E 603      63.471 -14.117  -0.305  1.00135.33           C
ATOM   4769  CG  MET E 603      64.034 -14.496   1.059  1.00135.33           C
ATOM   4770  SD  MET E 603      64.548 -16.242   1.117  1.00135.33           S
ATOM   4771  CE  MET E 603      65.657 -16.059   2.539  1.00135.33           C
ATOM   4772  C   MET E 603      63.430 -11.626  -0.517  1.00135.33           C
ATOM   4773  O   MET E 603      63.598 -10.850   0.423  1.00135.33           O
ATOM   4774  N   MET E 604      63.966 -11.386  -1.727  1.00141.41           N
ATOM   4775  CA  MET E 604      64.815 -10.244  -1.924  1.00141.41           C
ATOM   4776  CB  MET E 604      65.599 -10.302  -3.252  1.00141.41           C
ATOM   4777  CG  MET E 604      64.760 -10.201  -4.525  1.00141.41           C
ATOM   4778  SD  MET E 604      65.587 -10.874  -5.999  1.00141.41           S
ATOM   4779  CE  MET E 604      67.203 -10.129  -5.641  1.00141.41           C
ATOM   4780  C   MET E 604      64.016  -8.982  -1.820  1.00141.41           C
ATOM   4781  O   MET E 604      64.517  -7.955  -1.368  1.00141.41           O
ATOM   4782  N   ARG E 605      62.750  -9.016  -2.266  1.00125.22           N
ATOM   4783  CA  ARG E 605      61.917  -7.851  -2.200  1.00125.22           C
ATOM   4784  CB  ARG E 605      60.533  -8.147  -2.801  1.00125.22           C
ATOM   4785  CG  ARG E 605      59.544  -6.983  -2.835  1.00125.22           C
ATOM   4786  CD  ARG E 605      58.195  -7.412  -3.416  1.00125.22           C
ATOM   4787  NE  ARG E 605      57.366  -6.193  -3.607  1.00125.22           N
ATOM   4788  CZ  ARG E 605      57.495  -5.468  -4.757  1.00125.22           C
ATOM   4789  NH1 ARG E 605      58.394  -5.866  -5.708  1.00125.22           N
ATOM   4790  NH2 ARG E 605      56.734  -4.358  -4.958  1.00125.22           N
ATOM   4791  C   ARG E 605      61.741  -7.482  -0.759  1.00125.22           C
ATOM   4792  O   ARG E 605      61.937  -6.327  -0.383  1.00125.22           O
ATOM   4793  N   GLU E 606      61.398  -8.460   0.107  1.00 92.16           N
ATOM   4794  CA  GLU E 606      61.177  -8.078   1.471  1.00 92.16           C
ATOM   4795  CB  GLU E 606      60.526  -9.106   2.397  1.00 92.16           C
ATOM   4796  CG  GLU E 606      60.380  -8.472   3.785  1.00 92.16           C
ATOM   4797  CD  GLU E 606      59.208  -9.100   4.504  1.00 92.16           C
ATOM   4798  OE1 GLU E 606      59.125 -10.354   4.492  1.00 92.16           O
ATOM   4799  OE2 GLU E 606      58.374  -8.336   5.059  1.00 92.16           O
ATOM   4800  C   GLU E 606      62.449  -7.636   2.115  1.00 92.16           C
ATOM   4801  O   GLU E 606      62.443  -6.713   2.927  1.00 92.16           O
ATOM   4802  N   LEU E 607      63.581  -8.276   1.774  1.00 61.26           N
ATOM   4803  CA  LEU E 607      64.808  -7.950   2.446  1.00 61.26           C
ATOM   4804  CB  LEU E 607      65.988  -8.798   1.931  1.00 61.26           C
ATOM   4805  CG  LEU E 607      67.313  -8.568   2.679  1.00 61.26           C
ATOM   4806  CD1 LEU E 607      67.183  -8.961   4.159  1.00 61.26           C
ATOM   4807  CD2 LEU E 607      68.478  -9.294   1.984  1.00 61.26           C
ATOM   4808  C   LEU E 607      65.149  -6.502   2.242  1.00 61.26           C
ATOM   4809  O   LEU E 607      65.358  -5.768   3.207  1.00 61.26           O
ATOM   4810  N   VAL E 608      65.195  -6.038   0.980  1.00115.59           N
ATOM   4811  CA  VAL E 608      65.579  -4.678   0.732  1.00115.59           C
ATOM   4812  CB  VAL E 608      65.940  -4.437  -0.709  1.00115.59           C
ATOM   4813  CG1 VAL E 608      64.819  -4.964  -1.616  1.00115.59           C
ATOM   4814  CG2 VAL E 608      66.251  -2.942  -0.891  1.00115.59           C
ATOM   4815  C   VAL E 608      64.529  -3.707   1.186  1.00115.59           C
ATOM   4816  O   VAL E 608      64.851  -2.633   1.696  1.00115.59           O
ATOM   4817  N   LYS E 609      63.238  -4.012   0.964  1.00184.09           N
ATOM   4818  CA  LYS E 609      62.257  -3.056   1.383  1.00184.09           C
ATOM   4819  CB  LYS E 609      60.860  -3.358   0.809  1.00184.09           C
ATOM   4820  CG  LYS E 609      59.894  -2.174   0.892  1.00184.09           C
ATOM   4821  CD  LYS E 609      60.314  -0.982   0.026  1.00184.09           C
ATOM   4822  CE  LYS E 609      60.326  -1.273  -1.478  1.00184.09           C
ATOM   4823  NZ  LYS E 609      58.946  -1.260  -2.013  1.00184.09           N
ATOM   4824  C   LYS E 609      62.152  -3.003   2.886  1.00184.09           C
ATOM   4825  O   LYS E 609      62.287  -1.931   3.470  1.00184.09           O
ATOM   4826  N   ASN E 610      61.860  -4.161   3.529  1.00 95.90           N
ATOM   4827  CA  ASN E 610      61.618  -4.289   4.951  1.00 95.90           C
ATOM   4828  CB  ASN E 610      60.539  -5.333   5.276  1.00 95.90           C
ATOM   4829  CG  ASN E 610      59.212  -4.667   4.941  1.00 95.90           C
ATOM   4830  OD1 ASN E 610      58.985  -3.511   5.297  1.00 95.90           O
ATOM   4831  ND2 ASN E 610      58.315  -5.399   4.228  1.00 95.90           N
ATOM   4832  C   ASN E 610      62.791  -4.511   5.879  1.00 95.90           C
ATOM   4833  O   ASN E 610      62.761  -4.035   7.013  1.00 95.90           O
ATOM   4834  N   GLY E 611      63.824  -5.286   5.489  1.00 51.02           N
ATOM   4835  CA  GLY E 611      64.905  -5.524   6.414  1.00 51.02           C
ATOM   4836  C   GLY E 611      65.190  -7.001   6.473  1.00 51.02           C
ATOM   4837  O   GLY E 611      64.547  -7.796   5.789  1.00 51.02           O
ATOM   4838  N   PRO E 612      66.123  -7.396   7.314  1.00 77.69           N
ATOM   4839  CA  PRO E 612      66.513  -8.777   7.419  1.00 77.69           C
ATOM   4840  CD  PRO E 612      67.150  -6.492   7.801  1.00 77.69           C
ATOM   4841  CB  PRO E 612      67.724  -8.794   8.348  1.00 77.69           C
ATOM   4842  CG  PRO E 612      68.342  -7.395   8.165  1.00 77.69           C
ATOM   4843  C   PRO E 612      65.356  -9.578   7.913  1.00 77.69           C
ATOM   4844  O   PRO E 612      64.533  -9.044   8.656  1.00 77.69           O
ATOM   4845  N   ILE E 613      65.260 -10.853   7.490  1.00140.02           N
ATOM   4846  CA  ILE E 613      64.154 -11.669   7.891  1.00140.02           C
ATOM   4847  CB  ILE E 613      63.105 -11.828   6.824  1.00140.02           C
ATOM   4848  CG1 ILE E 613      63.662 -12.493   5.547  1.00140.02           C
ATOM   4849  CG2 ILE E 613      62.507 -10.433   6.579  1.00140.02           C
ATOM   4850  CD1 ILE E 613      63.904 -14.001   5.634  1.00140.02           C
ATOM   4851  C   ILE E 613      64.666 -13.012   8.289  1.00140.02           C
ATOM   4852  O   ILE E 613      65.766 -13.405   7.904  1.00140.02           O
ATOM   4853  N   SER E 614      63.877 -13.741   9.106  1.00 87.25           N
ATOM   4854  CA  SER E 614      64.283 -15.046   9.549  1.00 87.25           C
ATOM   4855  CB  SER E 614      63.533 -15.526  10.803  1.00 87.25           C
ATOM   4856  OG  SER E 614      63.842 -14.687  11.907  1.00 87.25           O
ATOM   4857  C   SER E 614      64.045 -16.055   8.461  1.00 87.25           C
ATOM   4858  O   SER E 614      63.052 -15.996   7.736  1.00 87.25           O
ATOM   4859  N   ILE E 615      64.980 -17.022   8.325  1.00 53.87           N
ATOM   4860  CA  ILE E 615      64.853 -18.084   7.359  1.00 53.87           C
ATOM   4861  CB  ILE E 615      65.695 -17.909   6.125  1.00 53.87           C
ATOM   4862  CG1 ILE E 615      67.192 -17.901   6.474  1.00 53.87           C
ATOM   4863  CG2 ILE E 615      65.217 -16.639   5.403  1.00 53.87           C
ATOM   4864  CD1 ILE E 615      68.097 -17.964   5.243  1.00 53.87           C
ATOM   4865  C   ILE E 615      65.304 -19.344   8.031  1.00 53.87           C
ATOM   4866  O   ILE E 615      65.945 -19.299   9.080  1.00 53.87           O
ATOM   4867  N   SER E 616      64.934 -20.511   7.465  1.00 87.27           N
ATOM   4868  CA  SER E 616      65.368 -21.763   8.018  1.00 87.27           C
ATOM   4869  CB  SER E 616      64.244 -22.541   8.721  1.00 87.27           C
ATOM   4870  OG  SER E 616      63.816 -21.816   9.864  1.00 87.27           O
ATOM   4871  C   SER E 616      65.872 -22.609   6.889  1.00 87.27           C
ATOM   4872  O   SER E 616      65.457 -22.438   5.743  1.00 87.27           O
ATOM   4873  N   PHE E 617      66.812 -23.532   7.185  1.00182.86           N
ATOM   4874  CA  PHE E 617      67.335 -24.400   6.165  1.00182.86           C
ATOM   4875  CB  PHE E 617      68.518 -23.789   5.388  1.00182.86           C
ATOM   4876  CG  PHE E 617      69.713 -23.635   6.274  1.00182.86           C
ATOM   4877  CD1 PHE E 617      69.816 -22.585   7.159  1.00182.86           C
ATOM   4878  CD2 PHE E 617      70.736 -24.554   6.226  1.00182.86           C
ATOM   4879  CE1 PHE E 617      70.920 -22.449   7.971  1.00182.86           C
ATOM   4880  CE2 PHE E 617      71.843 -24.423   7.033  1.00182.86           C
ATOM   4881  CZ  PHE E 617      71.940 -23.367   7.907  1.00182.86           C
ATOM   4882  C   PHE E 617      67.798 -25.669   6.808  1.00182.86           C
ATOM   4883  O   PHE E 617      67.792 -25.801   8.032  1.00182.86           O
ATOM   4884  N   GLU E 618      68.193 -26.667   5.990  1.00137.58           N
ATOM   4885  CA  GLU E 618      68.642 -27.867   6.631  1.00137.58           C
ATOM   4886  CB  GLU E 618      68.137 -29.183   6.036  1.00137.58           C
ATOM   4887  CG  GLU E 618      68.705 -30.351   6.835  1.00137.58           C
ATOM   4888  CD  GLU E 618      67.664 -31.441   6.823  1.00137.58           C
ATOM   4889  OE1 GLU E 618      67.542 -32.130   5.777  1.00137.58           O
ATOM   4890  OE2 GLU E 618      66.967 -31.589   7.863  1.00137.58           O
ATOM   4891  C   GLU E 618      70.129 -27.903   6.652  1.00137.58           C
ATOM   4892  O   GLU E 618      70.799 -27.846   5.622  1.00137.58           O
ATOM   4893  N   VAL E 619      70.676 -27.992   7.877  1.00 74.81           N
ATOM   4894  CA  VAL E 619      72.090 -28.035   8.074  1.00 74.81           C
ATOM   4895  CB  VAL E 619      72.513 -27.580   9.444  1.00 74.81           C
ATOM   4896  CG1 VAL E 619      74.019 -27.842   9.609  1.00 74.81           C
ATOM   4897  CG2 VAL E 619      72.127 -26.101   9.615  1.00 74.81           C
ATOM   4898  C   VAL E 619      72.530 -29.449   7.915  1.00 74.81           C
ATOM   4899  O   VAL E 619      71.872 -30.380   8.376  1.00 74.81           O
ATOM   4900  N   TYR E 620      73.676 -29.634   7.239  1.00173.68           N
ATOM   4901  CA  TYR E 620      74.237 -30.936   7.056  1.00173.68           C
ATOM   4902  CB  TYR E 620      74.224 -31.442   5.608  1.00173.68           C
ATOM   4903  CG  TYR E 620      72.878 -32.036   5.374  1.00173.68           C
ATOM   4904  CD1 TYR E 620      71.800 -31.279   4.975  1.00173.68           C
ATOM   4905  CD2 TYR E 620      72.703 -33.381   5.591  1.00173.68           C
ATOM   4906  CE1 TYR E 620      70.573 -31.868   4.764  1.00173.68           C
ATOM   4907  CE2 TYR E 620      71.485 -33.974   5.386  1.00173.68           C
ATOM   4908  CZ  TYR E 620      70.420 -33.220   4.968  1.00173.68           C
ATOM   4909  OH  TYR E 620      69.177 -33.851   4.760  1.00173.68           O
ATOM   4910  C   TYR E 620      75.640 -30.894   7.557  1.00173.68           C
ATOM   4911  O   TYR E 620      76.188 -29.823   7.810  1.00173.68           O
ATOM   4912  N   GLY E 621      76.254 -32.081   7.713  1.00 27.75           N
ATOM   4913  CA  GLY E 621      77.547 -32.207   8.318  1.00 27.75           C
ATOM   4914  C   GLY E 621      78.553 -31.404   7.562  1.00 27.75           C
ATOM   4915  O   GLY E 621      79.436 -30.793   8.161  1.00 27.75           O
ATOM   4916  N   ASP E 622      78.453 -31.376   6.223  1.00 58.38           N
ATOM   4917  CA  ASP E 622      79.418 -30.665   5.438  1.00 58.38           C
ATOM   4918  CB  ASP E 622      79.217 -30.841   3.916  1.00 58.38           C
ATOM   4919  CG  ASP E 622      77.832 -30.372   3.482  1.00 58.38           C
ATOM   4920  OD1 ASP E 622      76.958 -30.152   4.361  1.00 58.38           O
ATOM   4921  OD2 ASP E 622      77.628 -30.246   2.245  1.00 58.38           O
ATOM   4922  C   ASP E 622      79.370 -29.213   5.803  1.00 58.38           C
ATOM   4923  O   ASP E 622      80.382 -28.517   5.751  1.00 58.38           O
ATOM   4924  N   PHE E 623      78.179 -28.722   6.183  1.00120.99           N
ATOM   4925  CA  PHE E 623      77.957 -27.352   6.548  1.00120.99           C
ATOM   4926  CB  PHE E 623      76.458 -27.053   6.755  1.00120.99           C
ATOM   4927  CG  PHE E 623      76.252 -25.586   6.937  1.00120.99           C
ATOM   4928  CD1 PHE E 623      76.090 -24.764   5.844  1.00120.99           C
ATOM   4929  CD2 PHE E 623      76.219 -25.026   8.193  1.00120.99           C
ATOM   4930  CE1 PHE E 623      75.897 -23.411   5.999  1.00120.99           C
ATOM   4931  CE2 PHE E 623      76.025 -23.674   8.354  1.00120.99           C
ATOM   4932  CZ  PHE E 623      75.863 -22.862   7.258  1.00120.99           C
ATOM   4933  C   PHE E 623      78.702 -27.048   7.817  1.00120.99           C
ATOM   4934  O   PHE E 623      79.218 -25.946   7.994  1.00120.99           O
ATOM   4935  N   LYS E 624      78.795 -28.029   8.734  1.00 75.21           N
ATOM   4936  CA  LYS E 624      79.393 -27.803  10.023  1.00 75.21           C
ATOM   4937  CB  LYS E 624      79.468 -29.092  10.858  1.00 75.21           C
ATOM   4938  CG  LYS E 624      78.095 -29.660  11.222  1.00 75.21           C
ATOM   4939  CD  LYS E 624      78.137 -31.111  11.705  1.00 75.21           C
ATOM   4940  CE  LYS E 624      78.731 -31.283  13.105  1.00 75.21           C
ATOM   4941  NZ  LYS E 624      78.723 -32.714  13.483  1.00 75.21           N
ATOM   4942  C   LYS E 624      80.798 -27.297   9.850  1.00 75.21           C
ATOM   4943  O   LYS E 624      81.231 -26.383  10.550  1.00 75.21           O
ATOM   4944  N   HIS E 625      81.539 -27.893   8.904  1.00119.68           N
ATOM   4945  CA  HIS E 625      82.918 -27.626   8.596  1.00119.68           C
ATOM   4946  ND1 HIS E 625      84.039 -30.485   9.474  0.00119.68           N
ATOM   4947  CG  HIS E 625      83.380 -30.080   8.336  0.00119.68           C
ATOM   4948  CB  HIS E 625      83.534 -28.724   7.716  1.00119.68           C
ATOM   4949  NE2 HIS E 625      82.764 -32.191   8.837  0.00119.68           N
ATOM   4950  CD2 HIS E 625      82.605 -31.134   7.959  0.00119.68           C
ATOM   4951  CE1 HIS E 625      83.634 -31.755   9.729  0.00119.68           C
ATOM   4952  C   HIS E 625      83.111 -26.318   7.883  1.00119.68           C
ATOM   4953  O   HIS E 625      84.242 -25.861   7.763  1.00119.68           O
ATOM   4954  N   TYR E 626      82.044 -25.719   7.326  1.00117.63           N
ATOM   4955  CA  TYR E 626      82.123 -24.553   6.477  1.00117.63           C
ATOM   4956  CB  TYR E 626      80.713 -23.985   6.213  1.00117.63           C
ATOM   4957  CG  TYR E 626      80.758 -22.642   5.569  1.00117.63           C
ATOM   4958  CD1 TYR E 626      80.851 -21.509   6.344  1.00117.63           C
ATOM   4959  CD2 TYR E 626      80.685 -22.509   4.202  1.00117.63           C
ATOM   4960  CE1 TYR E 626      80.880 -20.261   5.767  1.00117.63           C
ATOM   4961  CE2 TYR E 626      80.714 -21.263   3.619  1.00117.63           C
ATOM   4962  CZ  TYR E 626      80.811 -20.136   4.401  1.00117.63           C
ATOM   4963  OH  TYR E 626      80.839 -18.857   3.806  1.00117.63           O
ATOM   4964  C   TYR E 626      83.002 -23.474   7.044  1.00117.63           C
ATOM   4965  O   TYR E 626      82.782 -22.992   8.154  1.00117.63           O
ATOM   4966  N   LYS E 627      84.116 -23.179   6.327  1.00119.33           N
ATOM   4967  CA  LYS E 627      85.008 -22.080   6.601  1.00119.33           C
ATOM   4968  CB  LYS E 627      86.451 -22.352   6.142  1.00119.33           C
ATOM   4969  CG  LYS E 627      87.167 -23.443   6.939  1.00119.33           C
ATOM   4970  CD  LYS E 627      86.621 -24.850   6.691  1.00119.33           C
ATOM   4971  CE  LYS E 627      87.362 -25.934   7.477  1.00119.33           C
ATOM   4972  NZ  LYS E 627      86.843 -27.272   7.112  0.00119.33           N
ATOM   4973  C   LYS E 627      84.592 -20.800   5.933  1.00119.33           C
ATOM   4974  O   LYS E 627      84.510 -19.752   6.571  1.00119.33           O
ATOM   4975  N   GLY E 628      84.309 -20.862   4.608  1.00 36.82           N
ATOM   4976  CA  GLY E 628      84.031 -19.663   3.862  1.00 36.82           C
ATOM   4977  C   GLY E 628      83.626 -20.028   2.462  1.00 36.82           C
ATOM   4978  O   GLY E 628      83.641 -21.196   2.078  1.00 36.82           O
ATOM   4979  N   GLY E 629      83.272 -19.008   1.649  1.00 22.65           N
ATOM   4980  CA  GLY E 629      82.858 -19.239   0.292  1.00 22.65           C
ATOM   4981  C   GLY E 629      81.363 -19.337   0.232  1.00 22.65           C
ATOM   4982  O   GLY E 629      80.658 -18.951   1.164  1.00 22.65           O
ATOM   4983  N   ILE E 630      80.841 -19.842  -0.907  1.00 51.59           N
ATOM   4984  CA  ILE E 630      79.421 -19.960  -1.081  1.00 51.59           C
ATOM   4985  CB  ILE E 630      78.957 -19.558  -2.454  1.00 51.59           C
ATOM   4986  CG1 ILE E 630      79.301 -18.084  -2.724  1.00 51.59           C
ATOM   4987  CG2 ILE E 630      77.455 -19.868  -2.567  1.00 51.59           C
ATOM   4988  CD1 ILE E 630      79.131 -17.677  -4.188  1.00 51.59           C
ATOM   4989  C   ILE E 630      79.084 -21.409  -0.908  1.00 51.59           C
ATOM   4990  O   ILE E 630      79.427 -22.240  -1.746  1.00 51.59           O
ATOM   4991  N   TYR E 631      78.365 -21.730   0.186  1.00191.06           N
ATOM   4992  CA  TYR E 631      78.031 -23.077   0.570  1.00191.06           C
ATOM   4993  CB  TYR E 631      77.527 -23.185   2.022  1.00191.06           C
ATOM   4994  CG  TYR E 631      77.014 -24.564   2.290  1.00191.06           C
ATOM   4995  CD1 TYR E 631      77.844 -25.555   2.767  1.00191.06           C
ATOM   4996  CD2 TYR E 631      75.690 -24.867   2.065  1.00191.06           C
ATOM   4997  CE1 TYR E 631      77.359 -26.819   3.019  1.00191.06           C
ATOM   4998  CE2 TYR E 631      75.199 -26.127   2.314  1.00191.06           C
ATOM   4999  CZ  TYR E 631      76.034 -27.107   2.794  1.00191.06           C
ATOM   5000  OH  TYR E 631      75.535 -28.402   3.054  1.00191.06           O
ATOM   5001  C   TYR E 631      76.994 -23.669  -0.329  1.00191.06           C
ATOM   5002  O   TYR E 631      76.075 -22.984  -0.777  1.00191.06           O
ATOM   5003  N   GLN E 632      77.158 -24.980  -0.635  1.00106.62           N
ATOM   5004  CA  GLN E 632      76.254 -25.686  -1.499  1.00106.62           C
ATOM   5005  CB  GLN E 632      76.675 -25.601  -2.978  1.00106.62           C
ATOM   5006  CG  GLN E 632      75.804 -26.435  -3.919  1.00106.62           C
ATOM   5007  CD  GLN E 632      76.575 -26.622  -5.219  1.00106.62           C
ATOM   5008  OE1 GLN E 632      76.878 -27.747  -5.616  1.00106.62           O
ATOM   5009  NE2 GLN E 632      76.912 -25.494  -5.900  1.00106.62           N
ATOM   5010  C   GLN E 632      76.249 -27.163  -1.180  1.00106.62           C
ATOM   5011  O   GLN E 632      77.192 -27.705  -0.607  1.00106.62           O
ATOM   5012  N   HIS E 633      75.126 -27.820  -1.550  1.00237.93           N
ATOM   5013  CA  HIS E 633      74.880 -29.246  -1.602  1.00237.93           C
ATOM   5014  ND1 HIS E 633      77.498 -31.149  -0.981  0.00237.93           N
ATOM   5015  CG  HIS E 633      77.204 -30.224  -1.956  0.00237.93           C
ATOM   5016  CB  HIS E 633      75.833 -30.019  -2.532  1.00237.93           C
ATOM   5017  NE2 HIS E 633      79.408 -30.127  -1.483  0.00237.93           N
ATOM   5018  CD2 HIS E 633      78.383 -29.608  -2.253  0.00237.93           C
ATOM   5019  CE1 HIS E 633      78.830 -31.049  -0.735  0.00237.93           C
ATOM   5020  C   HIS E 633      74.850 -29.977  -0.304  1.00237.93           C
ATOM   5021  O   HIS E 633      75.309 -29.485   0.726  1.00237.93           O
ATOM   5022  N   THR E 634      74.202 -31.172  -0.377  1.00188.97           N
ATOM   5023  CA  THR E 634      74.096 -32.180   0.644  1.00188.97           C
ATOM   5024  CB  THR E 634      74.233 -31.615   2.023  1.00188.97           C
ATOM   5025  OG1 THR E 634      74.449 -32.634   2.980  1.00188.97           O
ATOM   5026  CG2 THR E 634      72.962 -30.810   2.324  1.00188.97           C
ATOM   5027  C   THR E 634      72.722 -32.788   0.524  1.00188.97           C
ATOM   5028  O   THR E 634      71.961 -32.466  -0.388  1.00188.97           O
ATOM   5029  N   GLY E 635      72.404 -33.739   1.427  1.00 57.38           N
ATOM   5030  CA  GLY E 635      71.086 -34.290   1.615  1.00 57.38           C
[truncated: 484,831 more chars]
