# Supplementary material for: Evolutionary Analysis of Dipeptidyl Peptidase I
Source: Int J Mol Sci. 2022 Feb 6;23(3):1852. doi: 10.3390/ijms23031852 (PMC8836896; doi:10.3390/ijms23031852)
Supplement: Supplementary file 1 [file ijms-23-01852-s001.zip › Supplementary File S2 Homology models/Modeller/Trichoplax adhaerens/mod.B99990010.pdb]

EXPDTA    THEORETICAL MODEL, MODELLER 10.1 2021/11/04 16:25:30
REMARK   6 MODELLER OBJECTIVE FUNCTION:     13464.0557
REMARK   6 MODELLER BEST TEMPLATE % SEQ ID:  60.227
REMARK   6 SEQUENCE: mod
REMARK   6 ALIGNMENT: alignment.pir
REMARK   6 SCRIPT: model.py
REMARK   6 DOPE score: -158042.64062
REMARK   6 GA341 score: 1.00000
REMARK   6 DOPE-HR score: -130521.88281
REMARK   6 TEMPLATE: 1K3B 1:A - 119:A MODELS 1:A - 120:A AT 60.2%
REMARK   6 TEMPLATE: 1K3B 120:B - 283:B MODELS 121:B - 285:B AT 60.2%
REMARK   6 TEMPLATE: 1K3B 284:C - 350:C MODELS 286:C - 352:C AT 60.2%
REMARK   6 TEMPLATE: 1K3B 353:D - 471:D MODELS 353:D - 472:D AT 60.2%
REMARK   6 TEMPLATE: 1K3B 472:E - 635:E MODELS 473:E - 637:E AT 60.2%
REMARK   6 TEMPLATE: 1K3B 636:F - 702:F MODELS 638:F - 704:F AT 60.2%
REMARK   6 TEMPLATE: 1K3B 705:G - 823:G MODELS 705:G - 824:G AT 60.2%
REMARK   6 TEMPLATE: 1K3B 824:H - 987:H MODELS 825:H - 989:H AT 60.2%
REMARK   6 TEMPLATE: 1K3B 988:I - 1054:I MODELS 990:I - 1056:I AT 60.2%
REMARK   6 TEMPLATE: 1K3B 1057:J - 1175:J MODELS 1057:J - 1176:J AT 60.2%
REMARK   6 TEMPLATE: 1K3B 1176:K - 1339:K MODELS 1177:K - 1341:K AT 60.2%
REMARK   6 TEMPLATE: 1K3B 1340:L - 1406:L MODELS 1342:L - 1408:L AT 60.2%
SSBOND   1 CYS A    6    CYS A   94                          1555   1555  2.03
SSBOND   2 CYS A   30    CYS A  112                          1555   1555  2.03
SSBOND   3 CYS B  145    CYS B  188                          1555   1555  2.03
SSBOND   4 CYS B  181    CYS B  221                          1555   1555  2.04
SSBOND   5 CYS B  211    CYS B  228                          1555   1555  2.05
SSBOND   6 CYS D  358    CYS D  446                          1555   1555  2.03
SSBOND   7 CYS D  382    CYS D  464                          1555   1555  2.03
SSBOND   8 CYS E  497    CYS E  540                          1555   1555  1.98
SSBOND   9 CYS E  533    CYS E  573                          1555   1555  2.02
SSBOND  10 CYS E  563    CYS E  580                          1555   1555  2.03
SSBOND  11 CYS G  710    CYS G  798                          1555   1555  2.03
SSBOND  12 CYS G  734    CYS G  816                          1555   1555  2.03
SSBOND  13 CYS H  849    CYS H  892                          1555   1555  2.03
SSBOND  14 CYS H  885    CYS H  925                          1555   1555  2.03
SSBOND  15 CYS H  915    CYS H  932                          1555   1555  2.03
SSBOND  16 CYS J 1062    CYS J 1150                          1555   1555  2.03
SSBOND  17 CYS J 1086    CYS J 1168                          1555   1555  2.00
SSBOND  18 CYS K 1201    CYS K 1244                          1555   1555  2.04
SSBOND  19 CYS K 1237    CYS K 1277                          1555   1555  2.04
SSBOND  20 CYS K 1267    CYS K 1284                          1555   1555  2.03
ATOM      1  N   ASP A   1      28.398  21.589  23.551  1.00110.18           N
ATOM      2  CA  ASP A   1      29.669  22.061  22.956  1.00110.18           C
ATOM      3  CB  ASP A   1      29.485  22.523  21.493  1.00110.18           C
ATOM      4  CG  ASP A   1      28.483  23.662  21.387  1.00110.18           C
ATOM      5  OD1 ASP A   1      27.781  23.947  22.392  1.00110.18           O
ATOM      6  OD2 ASP A   1      28.400  24.257  20.279  1.00110.18           O
ATOM      7  C   ASP A   1      30.350  23.096  23.780  1.00110.18           C
ATOM      8  O   ASP A   1      29.808  23.574  24.775  1.00110.18           O
ATOM      9  N   THR A   2      31.602  23.413  23.405  1.00 42.45           N
ATOM     10  CA  THR A   2      32.391  24.385  24.093  1.00 42.45           C
ATOM     11  CB  THR A   2      33.864  24.115  24.009  1.00 42.45           C
ATOM     12  OG1 THR A   2      34.296  24.180  22.657  1.00 42.45           O
ATOM     13  CG2 THR A   2      34.139  22.714  24.583  1.00 42.45           C
ATOM     14  C   THR A   2      32.130  25.686  23.409  1.00 42.45           C
ATOM     15  O   THR A   2      31.442  25.747  22.393  1.00 42.45           O
ATOM     16  N   PRO A   3      32.658  26.730  23.970  1.00 68.99           N
ATOM     17  CA  PRO A   3      32.480  28.044  23.409  1.00 68.99           C
ATOM     18  CD  PRO A   3      32.812  26.774  25.416  1.00 68.99           C
ATOM     19  CB  PRO A   3      32.907  29.020  24.503  1.00 68.99           C
ATOM     20  CG  PRO A   3      32.636  28.251  25.806  1.00 68.99           C
ATOM     21  C   PRO A   3      33.237  28.227  22.127  1.00 68.99           C
ATOM     22  O   PRO A   3      33.074  29.269  21.494  1.00 68.99           O
ATOM     23  N   ALA A   4      34.089  27.259  21.741  1.00 61.14           N
ATOM     24  CA  ALA A   4      34.936  27.431  20.590  1.00 61.14           C
ATOM     25  CB  ALA A   4      36.087  26.417  20.535  1.00 61.14           C
ATOM     26  C   ALA A   4      34.191  27.325  19.291  1.00 61.14           C
ATOM     27  O   ALA A   4      33.317  26.476  19.115  1.00 61.14           O
ATOM     28  N   ASN A   5      34.546  28.222  18.342  1.00176.23           N
ATOM     29  CA  ASN A   5      34.027  28.212  17.000  1.00176.23           C
ATOM     30  CB  ASN A   5      33.222  29.474  16.640  1.00176.23           C
ATOM     31  CG  ASN A   5      31.873  29.435  17.330  1.00176.23           C
ATOM     32  OD1 ASN A   5      31.070  28.535  17.093  1.00176.23           O
ATOM     33  ND2 ASN A   5      31.607  30.442  18.204  1.00176.23           N
ATOM     34  C   ASN A   5      35.219  28.266  16.097  1.00176.23           C
ATOM     35  O   ASN A   5      35.508  29.312  15.517  1.00176.23           O
ATOM     36  N   CYS A   6      35.924  27.136  15.910  1.00 68.78           N
ATOM     37  CA  CYS A   6      37.102  27.186  15.090  1.00 68.78           C
ATOM     38  CB  CYS A   6      38.323  26.491  15.715  1.00 68.78           C
ATOM     39  SG  CYS A   6      38.897  27.409  17.173  1.00 68.78           S
ATOM     40  C   CYS A   6      36.810  26.578  13.756  1.00 68.78           C
ATOM     41  O   CYS A   6      35.807  25.888  13.576  1.00 68.78           O
ATOM     42  N   THR A   7      37.701  26.827  12.771  1.00 48.47           N
ATOM     43  CA  THR A   7      37.440  26.376  11.436  1.00 48.47           C
ATOM     44  CB  THR A   7      37.466  27.474  10.411  1.00 48.47           C
ATOM     45  OG1 THR A   7      38.772  28.022  10.311  1.00 48.47           O
ATOM     46  CG2 THR A   7      36.466  28.565  10.829  1.00 48.47           C
ATOM     47  C   THR A   7      38.466  25.380  11.002  1.00 48.47           C
ATOM     48  O   THR A   7      39.509  25.190  11.626  1.00 48.47           O
ATOM     49  N   TYR A   8      38.155  24.732   9.865  1.00 81.90           N
ATOM     50  CA  TYR A   8      38.929  23.716   9.214  1.00 81.90           C
ATOM     51  CB  TYR A   8      38.214  23.276   7.923  1.00 81.90           C
ATOM     52  CG  TYR A   8      39.061  22.369   7.102  1.00 81.90           C
ATOM     53  CD1 TYR A   8      39.159  21.028   7.394  1.00 81.90           C
ATOM     54  CD2 TYR A   8      39.739  22.868   6.014  1.00 81.90           C
ATOM     55  CE1 TYR A   8      39.937  20.203   6.616  1.00 81.90           C
ATOM     56  CE2 TYR A   8      40.516  22.048   5.232  1.00 81.90           C
ATOM     57  CZ  TYR A   8      40.616  20.713   5.535  1.00 81.90           C
ATOM     58  OH  TYR A   8      41.413  19.867   4.735  1.00 81.90           O
ATOM     59  C   TYR A   8      40.261  24.302   8.860  1.00 81.90           C
ATOM     60  O   TYR A   8      41.297  23.652   9.008  1.00 81.90           O
ATOM     61  N   GLY A   9      40.259  25.557   8.377  1.00 29.46           N
ATOM     62  CA  GLY A   9      41.472  26.216   7.989  1.00 29.46           C
ATOM     63  C   GLY A   9      42.355  26.386   9.186  1.00 29.46           C
ATOM     64  O   GLY A   9      43.576  26.277   9.088  1.00 29.46           O
ATOM     65  N   ASP A  10      41.757  26.667  10.358  1.00 56.74           N
ATOM     66  CA  ASP A  10      42.525  26.907  11.548  1.00 56.74           C
ATOM     67  CB  ASP A  10      41.641  27.134  12.788  1.00 56.74           C
ATOM     68  CG  ASP A  10      40.874  28.440  12.635  1.00 56.74           C
ATOM     69  OD1 ASP A  10      41.435  29.405  12.053  1.00 56.74           O
ATOM     70  OD2 ASP A  10      39.704  28.486  13.099  1.00 56.74           O
ATOM     71  C   ASP A  10      43.330  25.677  11.833  1.00 56.74           C
ATOM     72  O   ASP A  10      44.449  25.760  12.338  1.00 56.74           O
ATOM     73  N   SER A  11      42.739  24.501  11.553  1.00 56.62           N
ATOM     74  CA  SER A  11      43.326  23.211  11.805  1.00 56.62           C
ATOM     75  CB  SER A  11      42.292  22.076  11.744  1.00 56.62           C
ATOM     76  OG  SER A  11      41.341  22.229  12.787  1.00 56.62           O
ATOM     77  C   SER A  11      44.429  22.853  10.842  1.00 56.62           C
ATOM     78  O   SER A  11      45.324  22.084  11.193  1.00 56.62           O
ATOM     79  N   VAL A  12      44.409  23.364   9.596  1.00111.12           N
ATOM     80  CA  VAL A  12      45.425  22.935   8.664  1.00111.12           C
ATOM     81  CB  VAL A  12      45.133  23.321   7.244  1.00111.12           C
ATOM     82  CG1 VAL A  12      43.840  22.617   6.800  1.00111.12           C
ATOM     83  CG2 VAL A  12      45.070  24.856   7.157  1.00111.12           C
ATOM     84  C   VAL A  12      46.728  23.577   9.044  1.00111.12           C
ATOM     85  O   VAL A  12      46.763  24.754   9.396  1.00111.12           O
ATOM     86  N   GLY A  13      47.842  22.811   8.996  1.00 40.06           N
ATOM     87  CA  GLY A  13      49.122  23.386   9.295  1.00 40.06           C
ATOM     88  C   GLY A  13      49.928  22.438  10.124  1.00 40.06           C
ATOM     89  O   GLY A  13      49.667  21.235  10.157  1.00 40.06           O
ATOM     90  N   THR A  14      50.956  22.969  10.823  1.00126.47           N
ATOM     91  CA  THR A  14      51.753  22.082  11.609  1.00126.47           C
ATOM     92  CB  THR A  14      53.221  22.177  11.321  1.00126.47           C
ATOM     93  OG1 THR A  14      53.935  21.198  12.059  1.00126.47           O
ATOM     94  CG2 THR A  14      53.709  23.585  11.668  1.00126.47           C
ATOM     95  C   THR A  14      51.485  22.356  13.054  1.00126.47           C
ATOM     96  O   THR A  14      51.360  23.503  13.485  1.00126.47           O
ATOM     97  N   TRP A  15      51.357  21.263  13.831  1.00 65.41           N
ATOM     98  CA  TRP A  15      51.036  21.350  15.224  1.00 65.41           C
ATOM     99  CB  TRP A  15      49.694  20.686  15.578  1.00 65.41           C
ATOM    100  CG  TRP A  15      48.492  21.410  15.022  1.00 65.41           C
ATOM    101  CD2 TRP A  15      47.648  22.279  15.793  1.00 65.41           C
ATOM    102  CD1 TRP A  15      47.974  21.389  13.760  1.00 65.41           C
ATOM    103  NE1 TRP A  15      46.865  22.198  13.694  1.00 65.41           N
ATOM    104  CE2 TRP A  15      46.651  22.750  14.939  1.00 65.41           C
ATOM    105  CE3 TRP A  15      47.699  22.652  17.106  1.00 65.41           C
ATOM    106  CZ2 TRP A  15      45.686  23.606  15.387  1.00 65.41           C
ATOM    107  CZ3 TRP A  15      46.725  23.515  17.554  1.00 65.41           C
ATOM    108  CH2 TRP A  15      45.738  23.983  16.711  1.00 65.41           C
ATOM    109  C   TRP A  15      52.098  20.631  15.989  1.00 65.41           C
ATOM    110  O   TRP A  15      52.707  19.684  15.497  1.00 65.41           O
ATOM    111  N   VAL A  16      52.368  21.097  17.222  1.00 39.73           N
ATOM    112  CA  VAL A  16      53.315  20.442  18.073  1.00 39.73           C
ATOM    113  CB  VAL A  16      54.370  21.366  18.609  1.00 39.73           C
ATOM    114  CG1 VAL A  16      55.252  20.590  19.601  1.00 39.73           C
ATOM    115  CG2 VAL A  16      55.145  21.966  17.423  1.00 39.73           C
ATOM    116  C   VAL A  16      52.522  19.946  19.239  1.00 39.73           C
ATOM    117  O   VAL A  16      51.769  20.704  19.848  1.00 39.73           O
ATOM    118  N   LEU A  17      52.660  18.646  19.569  1.00 50.91           N
ATOM    119  CA  LEU A  17      51.910  18.094  20.660  1.00 50.91           C
ATOM    120  CB  LEU A  17      51.219  16.766  20.305  1.00 50.91           C
ATOM    121  CG  LEU A  17      50.257  16.854  19.107  1.00 50.91           C
ATOM    122  CD1 LEU A  17      49.573  15.504  18.841  1.00 50.91           C
ATOM    123  CD2 LEU A  17      49.258  18.006  19.270  1.00 50.91           C
ATOM    124  C   LEU A  17      52.884  17.766  21.752  1.00 50.91           C
ATOM    125  O   LEU A  17      53.860  17.051  21.529  1.00 50.91           O
ATOM    126  N   HIS A  18      52.646  18.292  22.971  1.00 40.26           N
ATOM    127  CA  HIS A  18      53.490  17.955  24.084  1.00 40.26           C
ATOM    128  ND1 HIS A  18      54.112  21.222  23.646  1.00 40.26           N
ATOM    129  CG  HIS A  18      54.601  20.207  24.439  1.00 40.26           C
ATOM    130  CB  HIS A  18      53.755  19.127  25.046  1.00 40.26           C
ATOM    131  NE2 HIS A  18      56.308  21.540  23.802  1.00 40.26           N
ATOM    132  CD2 HIS A  18      55.944  20.417  24.524  1.00 40.26           C
ATOM    133  CE1 HIS A  18      55.174  21.989  23.293  1.00 40.26           C
ATOM    134  C   HIS A  18      52.734  16.911  24.834  1.00 40.26           C
ATOM    135  O   HIS A  18      51.585  17.125  25.220  1.00 40.26           O
ATOM    136  N   LEU A  19      53.365  15.742  25.053  1.00 49.27           N
ATOM    137  CA  LEU A  19      52.659  14.643  25.641  1.00 49.27           C
ATOM    138  CB  LEU A  19      52.756  13.389  24.758  1.00 49.27           C
ATOM    139  CG  LEU A  19      51.969  12.170  25.259  1.00 49.27           C
ATOM    140  CD1 LEU A  19      50.464  12.469  25.342  1.00 49.27           C
ATOM    141  CD2 LEU A  19      52.271  10.950  24.377  1.00 49.27           C
ATOM    142  C   LEU A  19      53.213  14.328  26.996  1.00 49.27           C
ATOM    143  O   LEU A  19      54.422  14.199  27.184  1.00 49.27           O
ATOM    144  N   GLY A  20      52.310  14.203  27.989  1.00 39.26           N
ATOM    145  CA  GLY A  20      52.692  13.860  29.328  1.00 39.26           C
ATOM    146  C   GLY A  20      52.399  12.404  29.486  1.00 39.26           C
ATOM    147  O   GLY A  20      52.543  11.653  28.525  1.00 39.26           O
ATOM    148  N   VAL A  21      51.987  12.014  30.717  1.00180.45           N
ATOM    149  CA  VAL A  21      51.583  10.712  31.209  1.00180.45           C
ATOM    150  CB  VAL A  21      50.119  10.609  31.529  1.00180.45           C
ATOM    151  CG1 VAL A  21      49.813  11.561  32.697  1.00180.45           C
ATOM    152  CG2 VAL A  21      49.315  10.925  30.269  1.00180.45           C
ATOM    153  C   VAL A  21      52.026   9.538  30.371  1.00180.45           C
ATOM    154  O   VAL A  21      53.091   9.555  29.758  1.00180.45           O
ATOM    155  N   ASP A  22      51.282   8.409  30.492  1.00151.88           N
ATOM    156  CA  ASP A  22      51.486   7.204  29.716  1.00151.88           C
ATOM    157  CB  ASP A  22      52.963   6.854  29.440  1.00151.88           C
ATOM    158  CG  ASP A  22      53.031   5.754  28.388  1.00151.88           C
ATOM    159  OD1 ASP A  22      51.995   5.073  28.160  1.00151.88           O
ATOM    160  OD2 ASP A  22      54.129   5.582  27.795  1.00151.88           O
ATOM    161  C   ASP A  22      50.939   6.044  30.497  1.00151.88           C
ATOM    162  O   ASP A  22      51.696   5.179  30.934  1.00151.88           O
ATOM    163  N   GLY A  23      49.604   5.951  30.653  1.00 54.80           N
ATOM    164  CA  GLY A  23      49.064   4.884  31.450  1.00 54.80           C
ATOM    165  C   GLY A  23      47.883   4.295  30.746  1.00 54.80           C
ATOM    166  O   GLY A  23      47.807   4.292  29.521  1.00 54.80           O
ATOM    167  N   MET A  24      46.951   3.718  31.528  1.00 93.75           N
ATOM    168  CA  MET A  24      45.755   3.126  31.000  1.00 93.75           C
ATOM    169  CB  MET A  24      45.252   1.935  31.833  1.00 93.75           C
ATOM    170  CG  MET A  24      46.220   0.751  31.850  1.00 93.75           C
ATOM    171  SD  MET A  24      45.689  -0.636  32.897  1.00 93.75           S
ATOM    172  CE  MET A  24      46.005   0.227  34.464  1.00 93.75           C
ATOM    173  C   MET A  24      44.678   4.167  31.009  1.00 93.75           C
ATOM    174  O   MET A  24      44.897   5.305  31.419  1.00 93.75           O
ATOM    175  N   THR A  25      43.476   3.788  30.527  1.00121.40           N
ATOM    176  CA  THR A  25      42.340   4.667  30.475  1.00121.40           C
ATOM    177  CB  THR A  25      41.123   4.023  29.879  1.00121.40           C
ATOM    178  OG1 THR A  25      40.683   2.958  30.709  1.00121.40           O
ATOM    179  CG2 THR A  25      41.470   3.483  28.486  1.00121.40           C
ATOM    180  C   THR A  25      41.968   5.038  31.880  1.00121.40           C
ATOM    181  O   THR A  25      41.433   6.118  32.126  1.00121.40           O
ATOM    182  N   LYS A  26      42.131   4.085  32.817  1.00 72.30           N
ATOM    183  CA  LYS A  26      41.877   4.300  34.217  1.00 72.30           C
ATOM    184  CB  LYS A  26      41.833   2.992  35.024  1.00 72.30           C
ATOM    185  CG  LYS A  26      41.566   3.216  36.514  0.00 72.30           C
ATOM    186  CD  LYS A  26      41.259   1.938  37.298  0.00 72.30           C
ATOM    187  CE  LYS A  26      39.784   1.536  37.270  1.00 72.30           C
ATOM    188  NZ  LYS A  26      39.586   0.295  38.052  1.00 72.30           N
ATOM    189  C   LYS A  26      42.951   5.138  34.839  1.00 72.30           C
ATOM    190  O   LYS A  26      42.677   5.990  35.684  1.00 72.30           O
ATOM    191  N   LYS A  27      44.212   4.885  34.437  1.00124.99           N
ATOM    192  CA  LYS A  27      45.378   5.494  35.011  1.00124.99           C
ATOM    193  CB  LYS A  27      46.689   4.919  34.448  1.00124.99           C
ATOM    194  CG  LYS A  27      47.940   5.560  35.054  0.00124.99           C
ATOM    195  CD  LYS A  27      49.233   4.796  34.759  1.00124.99           C
ATOM    196  CE  LYS A  27      49.425   3.550  35.626  1.00124.99           C
ATOM    197  NZ  LYS A  27      48.555   2.455  35.142  1.00124.99           N
ATOM    198  C   LYS A  27      45.397   6.966  34.759  1.00124.99           C
ATOM    199  O   LYS A  27      45.872   7.731  35.596  1.00124.99           O
ATOM    200  N   VAL A  28      44.900   7.418  33.595  1.00103.50           N
ATOM    201  CA  VAL A  28      45.034   8.817  33.317  1.00103.50           C
ATOM    202  CB  VAL A  28      45.824   9.099  32.071  1.00103.50           C
ATOM    203  CG1 VAL A  28      44.960   8.736  30.852  1.00103.50           C
ATOM    204  CG2 VAL A  28      46.296  10.562  32.100  1.00103.50           C
ATOM    205  C   VAL A  28      43.685   9.435  33.131  1.00103.50           C
ATOM    206  O   VAL A  28      42.686   8.752  32.910  1.00103.50           O
ATOM    207  N   ASP A  29      43.642  10.773  33.292  1.00 88.42           N
ATOM    208  CA  ASP A  29      42.468  11.571  33.095  1.00 88.42           C
ATOM    209  CB  ASP A  29      41.654  11.748  34.390  1.00 88.42           C
ATOM    210  CG  ASP A  29      40.291  12.330  34.051  0.00 88.42           C
ATOM    211  OD1 ASP A  29      40.245  13.390  33.373  1.00 88.42           O
ATOM    212  OD2 ASP A  29      39.272  11.724  34.478  0.00 88.42           O
ATOM    213  C   ASP A  29      42.999  12.910  32.688  1.00 88.42           C
ATOM    214  O   ASP A  29      43.688  13.562  33.471  1.00 88.42           O
ATOM    215  N   CYS A  30      42.696  13.362  31.455  1.00 82.37           N
ATOM    216  CA  CYS A  30      43.319  14.563  30.972  1.00 82.37           C
ATOM    217  CB  CYS A  30      43.591  14.455  29.468  1.00 82.37           C
ATOM    218  SG  CYS A  30      44.481  12.912  29.118  1.00 82.37           S
ATOM    219  C   CYS A  30      42.431  15.748  31.206  1.00 82.37           C
ATOM    220  O   CYS A  30      41.970  16.393  30.264  1.00 82.37           O
ATOM    221  N   SER A  31      42.127  16.025  32.487  1.00117.34           N
ATOM    222  CA  SER A  31      41.369  17.172  32.893  1.00117.34           C
ATOM    223  CB  SER A  31      40.644  16.950  34.230  1.00117.34           C
ATOM    224  OG  SER A  31      39.723  15.877  34.114  1.00117.34           O
ATOM    225  C   SER A  31      42.280  18.348  33.090  1.00117.34           C
ATOM    226  O   SER A  31      41.853  19.497  32.983  1.00117.34           O
ATOM    227  N   LYS A  32      43.567  18.085  33.399  1.00147.03           N
ATOM    228  CA  LYS A  32      44.457  19.147  33.774  1.00147.03           C
ATOM    229  CB  LYS A  32      45.079  18.928  35.164  1.00147.03           C
ATOM    230  CG  LYS A  32      44.041  18.911  36.289  1.00147.03           C
ATOM    231  CD  LYS A  32      44.583  18.395  37.624  1.00147.03           C
ATOM    232  CE  LYS A  32      43.519  18.305  38.721  1.00147.03           C
ATOM    233  NZ  LYS A  32      42.971  19.649  39.010  1.00147.03           N
ATOM    234  C   LYS A  32      45.583  19.258  32.795  1.00147.03           C
ATOM    235  O   LYS A  32      45.598  20.184  31.989  1.00147.03           O
ATOM    236  N   ASN A  33      46.592  18.364  32.917  1.00129.36           N
ATOM    237  CA  ASN A  33      47.758  18.332  32.073  1.00129.36           C
ATOM    238  CB  ASN A  33      48.265  19.715  31.627  1.00129.36           C
ATOM    239  CG  ASN A  33      49.391  19.500  30.626  1.00129.36           C
ATOM    240  OD1 ASN A  33      49.884  18.386  30.458  1.00129.36           O
ATOM    241  ND2 ASN A  33      49.818  20.599  29.948  1.00129.36           N
ATOM    242  C   ASN A  33      48.839  17.748  32.927  1.00129.36           C
ATOM    243  O   ASN A  33      48.849  16.548  33.197  1.00129.36           O
ATOM    244  N   PHE A  34      49.822  18.606  33.289  1.00126.32           N
ATOM    245  CA  PHE A  34      50.900  18.322  34.202  1.00126.32           C
ATOM    246  CB  PHE A  34      50.747  17.054  35.076  1.00126.32           C
ATOM    247  CG  PHE A  34      51.655  17.173  36.257  1.00126.32           C
ATOM    248  CD1 PHE A  34      51.388  18.105  37.234  1.00126.32           C
ATOM    249  CD2 PHE A  34      52.744  16.345  36.413  1.00126.32           C
ATOM    250  CE1 PHE A  34      52.205  18.230  38.333  1.00126.32           C
ATOM    251  CE2 PHE A  34      53.565  16.465  37.510  1.00126.32           C
ATOM    252  CZ  PHE A  34      53.298  17.410  38.471  1.00126.32           C
ATOM    253  C   PHE A  34      52.164  18.266  33.399  1.00126.32           C
ATOM    254  O   PHE A  34      52.212  18.772  32.279  1.00126.32           O
ATOM    255  N   LYS A  35      53.224  17.648  33.958  1.00 91.24           N
ATOM    256  CA  LYS A  35      54.514  17.598  33.324  1.00 91.24           C
ATOM    257  CB  LYS A  35      55.611  16.926  34.170  1.00 91.24           C
ATOM    258  CG  LYS A  35      55.450  15.413  34.322  1.00 91.24           C
ATOM    259  CD  LYS A  35      56.721  14.725  34.825  1.00 91.24           C
ATOM    260  CE  LYS A  35      56.595  13.206  34.960  1.00 91.24           C
ATOM    261  NZ  LYS A  35      57.897  12.627  35.363  1.00 91.24           N
ATOM    262  C   LYS A  35      54.419  16.854  32.028  1.00 91.24           C
ATOM    263  O   LYS A  35      53.553  15.999  31.843  1.00 91.24           O
ATOM    264  N   ILE A  36      55.321  17.199  31.082  1.00148.27           N
ATOM    265  CA  ILE A  36      55.315  16.636  29.759  1.00148.27           C
ATOM    266  CB  ILE A  36      55.038  17.706  28.731  1.00148.27           C
ATOM    267  CG1 ILE A  36      54.914  17.163  27.297  1.00148.27           C
ATOM    268  CG2 ILE A  36      56.127  18.779  28.894  1.00148.27           C
ATOM    269  CD1 ILE A  36      56.242  16.759  26.659  1.00148.27           C
ATOM    270  C   ILE A  36      56.635  15.978  29.461  1.00148.27           C
ATOM    271  O   ILE A  36      57.700  16.572  29.632  1.00148.27           O
ATOM    272  N   THR A  37      56.573  14.683  29.072  1.00 57.12           N
ATOM    273  CA  THR A  37      57.713  13.885  28.700  1.00 57.12           C
ATOM    274  CB  THR A  37      57.434  12.414  28.790  1.00 57.12           C
ATOM    275  OG1 THR A  37      57.043  12.071  30.112  1.00 57.12           O
ATOM    276  CG2 THR A  37      58.712  11.650  28.405  1.00 57.12           C
ATOM    277  C   THR A  37      58.233  14.144  27.306  1.00 57.12           C
ATOM    278  O   THR A  37      59.439  14.314  27.129  1.00 57.12           O
ATOM    279  N   ASN A  38      57.356  14.191  26.271  1.00 96.73           N
ATOM    280  CA  ASN A  38      57.900  14.255  24.933  1.00 96.73           C
ATOM    281  CB  ASN A  38      58.059  12.875  24.275  1.00 96.73           C
ATOM    282  CG  ASN A  38      56.669  12.279  24.114  1.00 96.73           C
ATOM    283  OD1 ASN A  38      55.941  12.097  25.088  1.00 96.73           O
ATOM    284  ND2 ASN A  38      56.284  11.975  22.845  1.00 96.73           N
ATOM    285  C   ASN A  38      57.050  15.072  24.004  1.00 96.73           C
ATOM    286  O   ASN A  38      55.904  15.411  24.298  1.00 96.73           O
ATOM    287  N   ASN A  39      57.625  15.402  22.823  1.00 75.13           N
ATOM    288  CA  ASN A  39      56.952  16.193  21.831  1.00 75.13           C
ATOM    289  CB  ASN A  39      57.716  17.477  21.457  1.00 75.13           C
ATOM    290  CG  ASN A  39      59.060  17.076  20.864  1.00 75.13           C
ATOM    291  OD1 ASN A  39      59.651  16.071  21.257  1.00 75.13           O
ATOM    292  ND2 ASN A  39      59.561  17.886  19.893  1.00 75.13           N
ATOM    293  C   ASN A  39      56.791  15.378  20.581  1.00 75.13           C
ATOM    294  O   ASN A  39      57.627  14.532  20.268  1.00 75.13           O
ATOM    295  N   TYR A  40      55.671  15.601  19.856  1.00154.38           N
ATOM    296  CA  TYR A  40      55.355  14.898  18.641  1.00154.38           C
ATOM    297  CB  TYR A  40      54.174  13.940  18.879  1.00154.38           C
ATOM    298  CG  TYR A  40      53.957  13.035  17.719  1.00154.38           C
ATOM    299  CD1 TYR A  40      54.677  11.867  17.617  1.00154.38           C
ATOM    300  CD2 TYR A  40      53.026  13.335  16.752  1.00154.38           C
ATOM    301  CE1 TYR A  40      54.481  11.013  16.559  1.00154.38           C
ATOM    302  CE2 TYR A  40      52.826  12.484  15.690  1.00154.38           C
ATOM    303  CZ  TYR A  40      53.554  11.322  15.594  1.00154.38           C
ATOM    304  OH  TYR A  40      53.349  10.446  14.507  1.00154.38           O
ATOM    305  C   TYR A  40      54.904  15.955  17.670  1.00154.38           C
ATOM    306  O   TYR A  40      54.042  16.770  17.995  1.00154.38           O
ATOM    307  N   THR A  41      55.449  15.976  16.438  1.00 99.97           N
ATOM    308  CA  THR A  41      55.042  17.009  15.523  1.00 99.97           C
ATOM    309  CB  THR A  41      56.192  17.697  14.846  1.00 99.97           C
ATOM    310  OG1 THR A  41      55.729  18.823  14.116  1.00 99.97           O
ATOM    311  CG2 THR A  41      56.884  16.697  13.905  1.00 99.97           C
ATOM    312  C   THR A  41      54.195  16.387  14.457  1.00 99.97           C
ATOM    313  O   THR A  41      54.514  15.311  13.953  1.00 99.97           O
ATOM    314  N   VAL A  42      53.071  17.048  14.097  1.00 43.06           N
ATOM    315  CA  VAL A  42      52.207  16.495  13.089  1.00 43.06           C
ATOM    316  CB  VAL A  42      50.919  15.949  13.635  1.00 43.06           C
ATOM    317  CG1 VAL A  42      51.247  14.786  14.587  1.00 43.06           C
ATOM    318  CG2 VAL A  42      50.134  17.097  14.293  1.00 43.06           C
ATOM    319  C   VAL A  42      51.839  17.571  12.112  1.00 43.06           C
ATOM    320  O   VAL A  42      51.647  18.732  12.475  1.00 43.06           O
ATOM    321  N   HIS A  43      51.734  17.186  10.825  1.00 79.78           N
ATOM    322  CA  HIS A  43      51.377  18.096   9.776  1.00 79.78           C
ATOM    323  ND1 HIS A  43      54.713  17.732   9.556  1.00 79.78           N
ATOM    324  CG  HIS A  43      53.752  18.566   9.028  1.00 79.78           C
ATOM    325  CB  HIS A  43      52.384  18.111   8.612  1.00 79.78           C
ATOM    326  NE2 HIS A  43      55.611  19.765   9.476  1.00 79.78           N
ATOM    327  CD2 HIS A  43      54.317  19.804   8.986  1.00 79.78           C
ATOM    328  CE1 HIS A  43      55.803  18.501   9.806  1.00 79.78           C
ATOM    329  C   HIS A  43      50.059  17.658   9.220  1.00 79.78           C
ATOM    330  O   HIS A  43      49.857  16.489   8.892  1.00 79.78           O
ATOM    331  N   LEU A  44      49.108  18.604   9.107  1.00120.10           N
ATOM    332  CA  LEU A  44      47.820  18.220   8.593  1.00120.10           C
ATOM    333  CB  LEU A  44      46.684  18.511   9.583  1.00120.10           C
ATOM    334  CG  LEU A  44      46.883  17.731  10.902  1.00120.10           C
ATOM    335  CD1 LEU A  44      48.075  18.261  11.713  1.00120.10           C
ATOM    336  CD2 LEU A  44      45.600  17.670  11.728  1.00120.10           C
ATOM    337  C   LEU A  44      47.587  18.946   7.299  1.00120.10           C
ATOM    338  O   LEU A  44      47.690  20.168   7.225  1.00120.10           O
ATOM    339  N   LEU A  45      47.259  18.198   6.224  1.00112.17           N
ATOM    340  CA  LEU A  45      47.122  18.823   4.936  1.00112.17           C
ATOM    341  CB  LEU A  45      48.132  18.309   3.896  1.00112.17           C
ATOM    342  CG  LEU A  45      49.595  18.644   4.245  1.00112.17           C
ATOM    343  CD1 LEU A  45      49.837  20.162   4.234  1.00112.17           C
ATOM    344  CD2 LEU A  45      50.025  17.977   5.561  1.00112.17           C
ATOM    345  C   LEU A  45      45.755  18.618   4.364  1.00112.17           C
ATOM    346  O   LEU A  45      45.089  17.627   4.657  1.00112.17           O
ATOM    347  N   PHE A  46      45.382  19.551   3.453  1.00252.02           N
ATOM    348  CA  PHE A  46      44.133  19.697   2.743  1.00252.02           C
ATOM    349  CB  PHE A  46      44.336  20.301   1.339  1.00252.02           C
ATOM    350  CG  PHE A  46      44.860  21.685   1.518  1.00252.02           C
ATOM    351  CD1 PHE A  46      46.215  21.914   1.597  1.00252.02           C
ATOM    352  CD2 PHE A  46      43.999  22.754   1.614  1.00252.02           C
ATOM    353  CE1 PHE A  46      46.703  23.188   1.763  1.00252.02           C
ATOM    354  CE2 PHE A  46      44.481  24.031   1.780  1.00252.02           C
ATOM    355  CZ  PHE A  46      45.836  24.250   1.854  1.00252.02           C
ATOM    356  C   PHE A  46      43.429  18.375   2.642  1.00252.02           C
ATOM    357  O   PHE A  46      44.040  17.345   2.370  1.00252.02           O
ATOM    358  N   PRO A  47      42.148  18.467   2.454  1.00331.52           N
ATOM    359  CA  PRO A  47      41.188  17.578   3.045  1.00331.52           C
ATOM    360  CD  PRO A  47      41.769  18.747   1.071  1.00331.52           C
ATOM    361  CB  PRO A  47      40.370  16.976   1.905  1.00331.52           C
ATOM    362  CG  PRO A  47      40.424  18.054   0.821  1.00331.52           C
ATOM    363  C   PRO A  47      41.507  16.559   4.118  1.00331.52           C
ATOM    364  O   PRO A  47      41.048  16.857   5.218  1.00331.52           O
ATOM    365  N   ASP A  48      42.092  15.365   3.918  1.00202.35           N
ATOM    366  CA  ASP A  48      42.229  14.463   5.053  1.00202.35           C
ATOM    367  CB  ASP A  48      41.446  13.153   4.855  1.00202.35           C
ATOM    368  CG  ASP A  48      41.998  12.414   3.652  1.00202.35           C
ATOM    369  OD1 ASP A  48      42.783  13.026   2.879  1.00202.35           O
ATOM    370  OD2 ASP A  48      41.637  11.218   3.491  1.00202.35           O
ATOM    371  C   ASP A  48      43.572  14.107   5.662  1.00202.35           C
ATOM    372  O   ASP A  48      43.568  13.444   6.695  1.00202.35           O
ATOM    373  N   LYS A  49      44.742  14.410   5.063  1.00153.61           N
ATOM    374  CA  LYS A  49      45.928  13.694   5.494  1.00153.61           C
ATOM    375  CB  LYS A  49      46.934  13.454   4.355  1.00153.61           C
ATOM    376  CG  LYS A  49      46.439  12.449   3.313  1.00153.61           C
ATOM    377  CD  LYS A  49      46.168  11.060   3.893  1.00153.61           C
ATOM    378  CE  LYS A  49      45.671  10.048   2.859  1.00153.61           C
ATOM    379  NZ  LYS A  49      44.332  10.440   2.368  1.00153.61           N
ATOM    380  C   LYS A  49      46.702  14.285   6.637  1.00153.61           C
ATOM    381  O   LYS A  49      46.830  15.499   6.782  1.00153.61           O
ATOM    382  N   ALA A  50      47.267  13.380   7.478  1.00 43.03           N
ATOM    383  CA  ALA A  50      48.106  13.759   8.579  1.00 43.03           C
ATOM    384  CB  ALA A  50      47.519  13.407   9.957  1.00 43.03           C
ATOM    385  C   ALA A  50      49.389  12.992   8.430  1.00 43.03           C
ATOM    386  O   ALA A  50      49.379  11.851   7.970  1.00 43.03           O
ATOM    387  N   VAL A  51      50.537  13.611   8.792  1.00 98.71           N
ATOM    388  CA  VAL A  51      51.807  12.945   8.670  1.00 98.71           C
ATOM    389  CB  VAL A  51      52.471  13.215   7.348  1.00 98.71           C
ATOM    390  CG1 VAL A  51      53.858  12.550   7.322  1.00 98.71           C
ATOM    391  CG2 VAL A  51      51.529  12.738   6.229  1.00 98.71           C
ATOM    392  C   VAL A  51      52.709  13.482   9.742  1.00 98.71           C
ATOM    393  O   VAL A  51      52.497  14.585  10.243  1.00 98.71           O
ATOM    394  N   ASP A  52      53.731  12.690  10.138  1.00 70.44           N
ATOM    395  CA  ASP A  52      54.663  13.095  11.155  1.00 70.44           C
ATOM    396  CB  ASP A  52      54.662  12.162  12.377  1.00 70.44           C
ATOM    397  CG  ASP A  52      54.996  10.760  11.893  1.00 70.44           C
ATOM    398  OD1 ASP A  52      54.295  10.266  10.970  1.00 70.44           O
ATOM    399  OD2 ASP A  52      55.964  10.165  12.433  1.00 70.44           O
ATOM    400  C   ASP A  52      56.054  13.132  10.580  1.00 70.44           C
ATOM    401  O   ASP A  52      56.257  12.956   9.380  1.00 70.44           O
ATOM    402  N   ALA A  53      57.051  13.393  11.454  1.00 37.39           N
ATOM    403  CA  ALA A  53      58.449  13.499  11.114  1.00 37.39           C
ATOM    404  CB  ALA A  53      59.321  13.905  12.315  1.00 37.39           C
ATOM    405  C   ALA A  53      58.972  12.185  10.607  1.00 37.39           C
ATOM    406  O   ALA A  53      59.799  12.141   9.697  1.00 37.39           O
ATOM    407  N   ALA A  54      58.488  11.078  11.196  1.00 63.00           N
ATOM    408  CA  ALA A  54      58.895   9.731  10.904  1.00 63.00           C
ATOM    409  CB  ALA A  54      58.177   8.681  11.769  1.00 63.00           C
ATOM    410  C   ALA A  54      58.593   9.431   9.470  1.00 63.00           C
ATOM    411  O   ALA A  54      59.189   8.528   8.889  1.00 63.00           O
ATOM    412  N   GLY A  55      57.609  10.125   8.872  1.00 33.74           N
ATOM    413  CA  GLY A  55      57.305   9.862   7.496  1.00 33.74           C
ATOM    414  C   GLY A  55      56.064   9.031   7.434  1.00 33.74           C
ATOM    415  O   GLY A  55      55.673   8.565   6.365  1.00 33.74           O
ATOM    416  N   ASN A  56      55.415   8.816   8.593  1.00 44.38           N
ATOM    417  CA  ASN A  56      54.211   8.036   8.637  1.00 44.38           C
ATOM    418  CB  ASN A  56      53.865   7.540  10.051  1.00 44.38           C
ATOM    419  CG  ASN A  56      54.923   6.523  10.454  1.00 44.38           C
ATOM    420  OD1 ASN A  56      55.121   5.514   9.779  1.00 44.38           O
ATOM    421  ND2 ASN A  56      55.632   6.799  11.581  1.00 44.38           N
ATOM    422  C   ASN A  56      53.073   8.877   8.146  1.00 44.38           C
ATOM    423  O   ASN A  56      53.084  10.100   8.285  1.00 44.38           O
ATOM    424  N   VAL A  57      52.053   8.227   7.544  1.00 89.59           N
ATOM    425  CA  VAL A  57      50.923   8.944   7.021  1.00 89.59           C
ATOM    426  CB  VAL A  57      50.750   8.789   5.539  1.00 89.59           C
ATOM    427  CG1 VAL A  57      50.464   7.309   5.232  1.00 89.59           C
ATOM    428  CG2 VAL A  57      49.638   9.745   5.075  1.00 89.59           C
ATOM    429  C   VAL A  57      49.669   8.439   7.671  1.00 89.59           C
ATOM    430  O   VAL A  57      49.585   7.278   8.070  1.00 89.59           O
ATOM    431  N   GLY A  58      48.645   9.316   7.786  1.00 28.94           N
ATOM    432  CA  GLY A  58      47.415   8.939   8.431  1.00 28.94           C
ATOM    433  C   GLY A  58      46.346   9.917   8.037  1.00 28.94           C
ATOM    434  O   GLY A  58      46.470  10.612   7.028  1.00 28.94           O
ATOM    435  N   PHE A  59      45.248   9.985   8.828  1.00103.33           N
ATOM    436  CA  PHE A  59      44.161  10.864   8.480  1.00103.33           C
ATOM    437  CB  PHE A  59      42.938  10.134   7.897  1.00103.33           C
ATOM    438  CG  PHE A  59      42.444   9.164   8.912  1.00103.33           C
ATOM    439  CD1 PHE A  59      41.584   9.564   9.909  1.00103.33           C
ATOM    440  CD2 PHE A  59      42.843   7.849   8.860  1.00103.33           C
ATOM    441  CE1 PHE A  59      41.130   8.661  10.841  1.00103.33           C
ATOM    442  CE2 PHE A  59      42.392   6.942   9.790  1.00103.33           C
ATOM    443  CZ  PHE A  59      41.533   7.348  10.782  1.00103.33           C
ATOM    444  C   PHE A  59      43.710  11.670   9.666  1.00103.33           C
ATOM    445  O   PHE A  59      44.097  11.417  10.805  1.00103.33           O
ATOM    446  N   TRP A  60      42.883  12.704   9.396  1.00175.60           N
ATOM    447  CA  TRP A  60      42.407  13.629  10.387  1.00175.60           C
ATOM    448  CB  TRP A  60      43.380  14.813  10.522  1.00175.60           C
ATOM    449  CG  TRP A  60      42.901  16.000  11.315  1.00175.60           C
ATOM    450  CD2 TRP A  60      42.283  17.152  10.720  1.00175.60           C
ATOM    451  CD1 TRP A  60      42.979  16.251  12.651  1.00175.60           C
ATOM    452  NE1 TRP A  60      42.460  17.492  12.925  1.00175.60           N
ATOM    453  CE2 TRP A  60      42.024  18.056  11.747  1.00175.60           C
ATOM    454  CE3 TRP A  60      41.964  17.435   9.423  1.00175.60           C
ATOM    455  CZ2 TRP A  60      41.439  19.263  11.495  1.00175.60           C
ATOM    456  CZ3 TRP A  60      41.368  18.651   9.171  1.00175.60           C
ATOM    457  CH2 TRP A  60      41.110  19.548  10.188  1.00175.60           C
ATOM    458  C   TRP A  60      41.088  14.185   9.941  1.00175.60           C
ATOM    459  O   TRP A  60      40.760  14.172   8.754  1.00175.60           O
ATOM    460  N   THR A  61      40.274  14.658  10.909  1.00122.11           N
ATOM    461  CA  THR A  61      39.043  15.311  10.579  1.00122.11           C
ATOM    462  CB  THR A  61      37.862  14.384  10.562  1.00122.11           C
ATOM    463  OG1 THR A  61      36.685  15.093  10.204  1.00122.11           O
ATOM    464  CG2 THR A  61      37.706  13.752  11.956  1.00122.11           C
ATOM    465  C   THR A  61      38.801  16.315  11.656  1.00122.11           C
ATOM    466  O   THR A  61      39.179  16.090  12.804  1.00122.11           O
ATOM    467  N   MET A  62      38.206  17.476  11.321  1.00 70.56           N
ATOM    468  CA  MET A  62      37.844  18.355  12.389  1.00 70.56           C
ATOM    469  CB  MET A  62      37.612  19.829  12.019  1.00 70.56           C
ATOM    470  CG  MET A  62      38.882  20.668  11.928  1.00 70.56           C
ATOM    471  SD  MET A  62      38.555  22.455  11.981  1.00 70.56           S
ATOM    472  CE  MET A  62      37.865  22.448  13.661  1.00 70.56           C
ATOM    473  C   MET A  62      36.536  17.829  12.868  1.00 70.56           C
ATOM    474  O   MET A  62      35.864  17.096  12.144  1.00 70.56           O
ATOM    475  N   VAL A  63      36.169  18.134  14.125  1.00125.74           N
ATOM    476  CA  VAL A  63      34.885  17.724  14.605  1.00125.74           C
ATOM    477  CB  VAL A  63      34.941  16.996  15.925  1.00125.74           C
ATOM    478  CG1 VAL A  63      35.607  15.632  15.678  1.00125.74           C
ATOM    479  CG2 VAL A  63      35.712  17.839  16.957  1.00125.74           C
ATOM    480  C   VAL A  63      34.080  18.978  14.732  1.00125.74           C
ATOM    481  O   VAL A  63      34.204  19.734  15.693  1.00125.74           O
ATOM    482  N   TYR A  64      33.234  19.237  13.720  1.00148.04           N
ATOM    483  CA  TYR A  64      32.424  20.417  13.700  1.00148.04           C
ATOM    484  CB  TYR A  64      31.397  20.431  14.851  1.00148.04           C
ATOM    485  CG  TYR A  64      30.372  21.487  14.604  1.00148.04           C
ATOM    486  CD1 TYR A  64      29.478  21.348  13.566  1.00148.04           C
ATOM    487  CD2 TYR A  64      30.267  22.587  15.423  1.00148.04           C
ATOM    488  CE1 TYR A  64      28.518  22.303  13.329  1.00148.04           C
ATOM    489  CE2 TYR A  64      29.309  23.547  15.192  1.00148.04           C
ATOM    490  CZ  TYR A  64      28.435  23.407  14.141  1.00148.04           C
ATOM    491  OH  TYR A  64      27.450  24.388  13.901  1.00148.04           O
ATOM    492  C   TYR A  64      33.382  21.570  13.812  1.00148.04           C
ATOM    493  O   TYR A  64      34.248  21.744  12.955  1.00148.04           O
ATOM    494  N   ASN A  65      33.281  22.378  14.890  1.00133.43           N
ATOM    495  CA  ASN A  65      34.221  23.457  15.063  1.00133.43           C
ATOM    496  CB  ASN A  65      33.569  24.843  14.918  1.00133.43           C
ATOM    497  CG  ASN A  65      32.502  25.011  15.991  1.00133.43           C
ATOM    498  OD1 ASN A  65      32.168  24.080  16.722  1.00133.43           O
ATOM    499  ND2 ASN A  65      31.934  26.241  16.074  1.00133.43           N
ATOM    500  C   ASN A  65      34.799  23.365  16.450  1.00133.43           C
ATOM    501  O   ASN A  65      35.391  24.319  16.954  1.00133.43           O
ATOM    502  N   GLN A  66      34.565  22.216  17.113  1.00110.95           N
ATOM    503  CA  GLN A  66      34.956  21.921  18.470  1.00110.95           C
ATOM    504  CB  GLN A  66      34.078  20.811  19.061  1.00110.95           C
ATOM    505  CG  GLN A  66      32.603  21.202  19.097  1.00110.95           C
ATOM    506  CD  GLN A  66      32.447  22.259  20.174  1.00110.95           C
ATOM    507  OE1 GLN A  66      32.211  21.934  21.335  1.00110.95           O
ATOM    508  NE2 GLN A  66      32.590  23.556  19.790  1.00110.95           N
ATOM    509  C   GLN A  66      36.379  21.497  18.697  1.00110.95           C
ATOM    510  O   GLN A  66      37.009  21.925  19.665  1.00110.95           O
ATOM    511  N   GLY A  67      36.916  20.613  17.833  1.00 34.17           N
ATOM    512  CA  GLY A  67      38.218  20.053  18.074  1.00 34.17           C
ATOM    513  C   GLY A  67      38.506  19.123  16.938  1.00 34.17           C
ATOM    514  O   GLY A  67      37.900  19.243  15.874  1.00 34.17           O
ATOM    515  N   PHE A  68      39.443  18.168  17.130  1.00 65.64           N
ATOM    516  CA  PHE A  68      39.813  17.323  16.031  1.00 65.64           C
ATOM    517  CB  PHE A  68      40.974  17.922  15.228  1.00 65.64           C
ATOM    518  CG  PHE A  68      42.095  18.164  16.185  1.00 65.64           C
ATOM    519  CD1 PHE A  68      42.192  19.368  16.846  1.00 65.64           C
ATOM    520  CD2 PHE A  68      43.040  17.195  16.434  1.00 65.64           C
ATOM    521  CE1 PHE A  68      43.216  19.607  17.733  1.00 65.64           C
ATOM    522  CE2 PHE A  68      44.066  17.427  17.320  1.00 65.64           C
ATOM    523  CZ  PHE A  68      44.157  18.634  17.972  1.00 65.64           C
ATOM    524  C   PHE A  68      40.250  15.965  16.492  1.00 65.64           C
ATOM    525  O   PHE A  68      40.564  15.745  17.661  1.00 65.64           O
ATOM    526  N   GLU A  69      40.250  14.999  15.546  1.00 61.93           N
ATOM    527  CA  GLU A  69      40.730  13.672  15.802  1.00 61.93           C
ATOM    528  CB  GLU A  69      39.630  12.593  15.800  1.00 61.93           C
ATOM    529  CG  GLU A  69      40.176  11.190  16.079  1.00 61.93           C
ATOM    530  CD  GLU A  69      39.010  10.229  16.260  1.00 61.93           C
ATOM    531  OE1 GLU A  69      38.428  10.207  17.377  1.00 61.93           O
ATOM    532  OE2 GLU A  69      38.691   9.497  15.285  1.00 61.93           O
ATOM    533  C   GLU A  69      41.705  13.338  14.712  1.00 61.93           C
ATOM    534  O   GLU A  69      41.443  13.574  13.531  1.00 61.93           O
ATOM    535  N   ILE A  70      42.879  12.795  15.097  1.00 48.74           N
ATOM    536  CA  ILE A  70      43.887  12.432  14.138  1.00 48.74           C
ATOM    537  CB  ILE A  70      45.172  13.189  14.320  1.00 48.74           C
ATOM    538  CG1 ILE A  70      44.935  14.703  14.216  1.00 48.74           C
ATOM    539  CG2 ILE A  70      46.188  12.662  13.293  1.00 48.74           C
ATOM    540  CD1 ILE A  70      46.126  15.541  14.679  1.00 48.74           C
ATOM    541  C   ILE A  70      44.225  10.992  14.372  1.00 48.74           C
ATOM    542  O   ILE A  70      44.435  10.576  15.510  1.00 48.74           O
ATOM    543  N   VAL A  71      44.260  10.183  13.293  1.00 47.13           N
ATOM    544  CA  VAL A  71      44.660   8.812  13.431  1.00 47.13           C
ATOM    545  CB  VAL A  71      43.684   7.847  12.827  1.00 47.13           C
ATOM    546  CG1 VAL A  71      44.262   6.426  12.928  1.00 47.13           C
ATOM    547  CG2 VAL A  71      42.333   8.024  13.539  1.00 47.13           C
ATOM    548  C   VAL A  71      45.945   8.695  12.678  1.00 47.13           C
ATOM    549  O   VAL A  71      45.977   8.869  11.460  1.00 47.13           O
ATOM    550  N   LEU A  72      47.051   8.407  13.390  1.00150.28           N
ATOM    551  CA  LEU A  72      48.305   8.357  12.706  1.00150.28           C
ATOM    552  CB  LEU A  72      48.979   9.747  12.694  1.00150.28           C
ATOM    553  CG  LEU A  72      50.212   9.924  11.783  1.00150.28           C
ATOM    554  CD1 LEU A  72      50.760  11.357  11.889  1.00150.28           C
ATOM    555  CD2 LEU A  72      51.296   8.870  12.040  1.00150.28           C
ATOM    556  C   LEU A  72      49.178   7.401  13.463  1.00150.28           C
ATOM    557  O   LEU A  72      49.219   7.427  14.691  1.00150.28           O
ATOM    558  N   ALA A  73      49.887   6.520  12.730  1.00228.02           N
ATOM    559  CA  ALA A  73      50.830   5.604  13.306  1.00228.02           C
ATOM    560  CB  ALA A  73      52.100   6.301  13.828  1.00228.02           C
ATOM    561  C   ALA A  73      50.236   4.803  14.431  1.00228.02           C
ATOM    562  O   ALA A  73      50.870   4.628  15.470  1.00228.02           O
ATOM    563  N   GLY A  74      48.999   4.296  14.266  1.00 59.72           N
ATOM    564  CA  GLY A  74      48.424   3.406  15.238  1.00 59.72           C
ATOM    565  C   GLY A  74      47.994   4.130  16.481  1.00 59.72           C
ATOM    566  O   GLY A  74      47.729   3.490  17.498  1.00 59.72           O
ATOM    567  N   ARG A  75      47.915   5.475  16.452  1.00 58.89           N
ATOM    568  CA  ARG A  75      47.481   6.191  17.623  1.00 58.89           C
ATOM    569  CB  ARG A  75      48.606   6.950  18.349  1.00 58.89           C
ATOM    570  CG  ARG A  75      49.648   6.019  18.975  1.00 58.89           C
ATOM    571  CD  ARG A  75      50.618   6.720  19.929  1.00 58.89           C
ATOM    572  NE  ARG A  75      51.561   5.687  20.445  1.00 58.89           N
ATOM    573  CZ  ARG A  75      52.303   5.929  21.565  1.00 58.89           C
ATOM    574  NH1 ARG A  75      52.150   7.103  22.244  1.00 58.89           N
ATOM    575  NH2 ARG A  75      53.194   4.995  22.009  1.00 58.89           N
ATOM    576  C   ARG A  75      46.440   7.185  17.212  1.00 58.89           C
ATOM    577  O   ARG A  75      46.427   7.647  16.073  1.00 58.89           O
ATOM    578  N   LYS A  76      45.509   7.517  18.133  1.00 47.02           N
ATOM    579  CA  LYS A  76      44.488   8.479  17.826  1.00 47.02           C
ATOM    580  CB  LYS A  76      43.052   7.944  17.960  1.00 47.02           C
ATOM    581  CG  LYS A  76      42.694   6.913  16.887  1.00 47.02           C
ATOM    582  CD  LYS A  76      41.347   6.225  17.111  1.00 47.02           C
ATOM    583  CE  LYS A  76      41.002   5.199  16.030  1.00 47.02           C
ATOM    584  NZ  LYS A  76      39.686   4.584  16.314  1.00 47.02           N
ATOM    585  C   LYS A  76      44.640   9.630  18.773  1.00 47.02           C
ATOM    586  O   LYS A  76      44.815   9.436  19.975  1.00 47.02           O
ATOM    587  N   TYR A  77      44.570  10.872  18.242  1.00 94.22           N
ATOM    588  CA  TYR A  77      44.726  12.044  19.059  1.00 94.22           C
ATOM    589  CB  TYR A  77      45.836  12.991  18.572  1.00 94.22           C
ATOM    590  CG  TYR A  77      47.138  12.282  18.723  1.00 94.22           C
ATOM    591  CD1 TYR A  77      47.559  11.383  17.771  1.00 94.22           C
ATOM    592  CD2 TYR A  77      47.940  12.519  19.816  1.00 94.22           C
ATOM    593  CE1 TYR A  77      48.760  10.727  17.907  1.00 94.22           C
ATOM    594  CE2 TYR A  77      49.142  11.867  19.958  1.00 94.22           C
ATOM    595  CZ  TYR A  77      49.553  10.969  19.002  1.00 94.22           C
ATOM    596  OH  TYR A  77      50.787  10.299  19.145  1.00 94.22           O
ATOM    597  C   TYR A  77      43.445  12.821  19.021  1.00 94.22           C
ATOM    598  O   TYR A  77      42.857  13.016  17.958  1.00 94.22           O
ATOM    599  N   PHE A  78      42.965  13.260  20.206  1.00112.08           N
ATOM    600  CA  PHE A  78      41.759  14.037  20.271  1.00112.08           C
ATOM    601  CB  PHE A  78      40.511  13.186  20.579  1.00112.08           C
ATOM    602  CG  PHE A  78      39.383  14.084  20.957  1.00112.08           C
ATOM    603  CD1 PHE A  78      38.732  14.853  20.019  1.00112.08           C
ATOM    604  CD2 PHE A  78      38.993  14.170  22.274  1.00112.08           C
ATOM    605  CE1 PHE A  78      37.697  15.679  20.391  1.00112.08           C
ATOM    606  CE2 PHE A  78      37.958  14.992  22.651  1.00112.08           C
ATOM    607  CZ  PHE A  78      37.306  15.748  21.706  1.00112.08           C
ATOM    608  C   PHE A  78      41.880  15.113  21.309  1.00112.08           C
ATOM    609  O   PHE A  78      42.425  14.902  22.391  1.00112.08           O
ATOM    610  N   ALA A  79      41.368  16.321  20.984  1.00 50.95           N
ATOM    611  CA  ALA A  79      41.393  17.420  21.907  1.00 50.95           C
ATOM    612  CB  ALA A  79      42.775  18.087  22.027  1.00 50.95           C
ATOM    613  C   ALA A  79      40.442  18.467  21.408  1.00 50.95           C
ATOM    614  O   ALA A  79      40.142  18.535  20.216  1.00 50.95           O
ATOM    615  N   PHE A  80      39.935  19.313  22.329  1.00129.22           N
ATOM    616  CA  PHE A  80      39.060  20.387  21.954  1.00129.22           C
ATOM    617  CB  PHE A  80      38.000  20.778  23.005  1.00129.22           C
ATOM    618  CG  PHE A  80      36.956  19.723  23.144  1.00129.22           C
ATOM    619  CD1 PHE A  80      35.910  19.662  22.254  1.00129.22           C
ATOM    620  CD2 PHE A  80      37.018  18.797  24.161  1.00129.22           C
ATOM    621  CE1 PHE A  80      34.938  18.698  22.375  1.00129.22           C
ATOM    622  CE2 PHE A  80      36.048  17.831  24.288  1.00129.22           C
ATOM    623  CZ  PHE A  80      35.005  17.780  23.395  1.00129.22           C
ATOM    624  C   PHE A  80      39.918  21.605  21.810  1.00129.22           C
ATOM    625  O   PHE A  80      40.967  21.712  22.444  1.00129.22           O
ATOM    626  N   SER A  81      39.499  22.559  20.955  1.00 73.88           N
ATOM    627  CA  SER A  81      40.277  23.758  20.803  1.00 73.88           C
ATOM    628  CB  SER A  81      39.797  24.674  19.664  1.00 73.88           C
ATOM    629  OG  SER A  81      38.484  25.138  19.932  1.00 73.88           O
ATOM    630  C   SER A  81      40.183  24.509  22.098  1.00 73.88           C
ATOM    631  O   SER A  81      39.198  24.396  22.826  1.00 73.88           O
ATOM    632  N   LYS A  82      41.225  25.305  22.415  1.00 49.93           N
ATOM    633  CA  LYS A  82      41.335  25.967  23.687  1.00 49.93           C
ATOM    634  CB  LYS A  82      42.772  26.421  23.996  1.00 49.93           C
ATOM    635  CG  LYS A  82      42.960  26.981  25.406  1.00 49.93           C
ATOM    636  CD  LYS A  82      44.429  27.103  25.816  1.00 49.93           C
ATOM    637  CE  LYS A  82      44.630  27.663  27.226  1.00 49.93           C
ATOM    638  NZ  LYS A  82      46.066  27.632  27.583  1.00 49.93           N
ATOM    639  C   LYS A  82      40.447  27.170  23.808  1.00 49.93           C
ATOM    640  O   LYS A  82      40.201  27.899  22.847  1.00 49.93           O
ATOM    641  N   TYR A  83      39.900  27.367  25.029  1.00 61.00           N
ATOM    642  CA  TYR A  83      39.141  28.539  25.360  1.00 61.00           C
ATOM    643  CB  TYR A  83      37.628  28.415  25.090  1.00 61.00           C
ATOM    644  CG  TYR A  83      37.060  27.300  25.896  1.00 61.00           C
ATOM    645  CD1 TYR A  83      36.608  27.519  27.177  1.00 61.00           C
ATOM    646  CD2 TYR A  83      36.973  26.034  25.365  1.00 61.00           C
ATOM    647  CE1 TYR A  83      36.079  26.490  27.918  1.00 61.00           C
ATOM    648  CE2 TYR A  83      36.445  25.000  26.102  1.00 61.00           C
ATOM    649  CZ  TYR A  83      35.997  25.228  27.381  1.00 61.00           C
ATOM    650  OH  TYR A  83      35.454  24.170  28.139  1.00 61.00           O
ATOM    651  C   TYR A  83      39.377  28.815  26.816  1.00 61.00           C
ATOM    652  O   TYR A  83      39.664  27.897  27.584  1.00 61.00           O
ATOM    653  N   VAL A  84      39.282  30.094  27.241  1.00 85.02           N
ATOM    654  CA  VAL A  84      39.533  30.388  28.626  1.00 85.02           C
ATOM    655  CB  VAL A  84      40.768  31.211  28.850  1.00 85.02           C
ATOM    656  CG1 VAL A  84      40.570  32.582  28.182  1.00 85.02           C
ATOM    657  CG2 VAL A  84      41.033  31.290  30.363  1.00 85.02           C
ATOM    658  C   VAL A  84      38.382  31.167  29.173  1.00 85.02           C
ATOM    659  O   VAL A  84      37.802  32.010  28.490  1.00 85.02           O
ATOM    660  N   LYS A  85      38.021  30.892  30.443  1.00112.37           N
ATOM    661  CA  LYS A  85      36.935  31.589  31.062  1.00112.37           C
ATOM    662  CB  LYS A  85      35.967  30.667  31.824  1.00112.37           C
ATOM    663  CG  LYS A  85      35.182  29.706  30.928  1.00112.37           C
ATOM    664  CD  LYS A  85      34.278  30.407  29.912  1.00112.37           C
ATOM    665  CE  LYS A  85      33.491  29.439  29.026  1.00112.37           C
ATOM    666  NZ  LYS A  85      32.392  28.823  29.805  1.00112.37           N
ATOM    667  C   LYS A  85      37.511  32.542  32.063  1.00112.37           C
ATOM    668  O   LYS A  85      37.995  32.151  33.125  1.00112.37           O
ATOM    669  N   HIS A  86      37.471  33.836  31.706  1.00130.32           N
ATOM    670  CA  HIS A  86      37.909  34.959  32.482  1.00130.32           C
ATOM    671  ND1 HIS A  86      39.096  35.674  29.395  1.00130.32           N
ATOM    672  CG  HIS A  86      39.206  36.175  30.673  0.00130.32           C
ATOM    673  CB  HIS A  86      38.073  36.244  31.654  0.00130.32           C
ATOM    674  NE2 HIS A  86      41.211  36.313  29.646  1.00130.32           N
ATOM    675  CD2 HIS A  86      40.504  36.561  30.810  1.00130.32           C
ATOM    676  CE1 HIS A  86      40.323  35.781  28.826  1.00130.32           C
ATOM    677  C   HIS A  86      36.900  35.230  33.545  1.00130.32           C
ATOM    678  O   HIS A  86      37.169  35.988  34.474  1.00130.32           O
ATOM    679  N   GLY A  87      35.703  34.620  33.453  1.00 57.84           N
ATOM    680  CA  GLY A  87      34.671  35.046  34.344  1.00 57.84           C
ATOM    681  C   GLY A  87      33.878  36.043  33.568  1.00 57.84           C
ATOM    682  O   GLY A  87      34.075  37.253  33.662  1.00 57.84           O
ATOM    683  N   SER A  88      32.972  35.504  32.730  1.00 55.00           N
ATOM    684  CA  SER A  88      32.113  36.244  31.855  1.00 55.00           C
ATOM    685  CB  SER A  88      31.521  37.498  32.522  1.00 55.00           C
ATOM    686  OG  SER A  88      30.690  37.125  33.611  0.00 55.00           O
ATOM    687  C   SER A  88      32.899  36.683  30.664  1.00 55.00           C
ATOM    688  O   SER A  88      32.346  37.244  29.720  1.00 55.00           O
ATOM    689  N   LYS A  89      34.211  36.403  30.640  1.00 69.50           N
ATOM    690  CA  LYS A  89      34.928  36.737  29.445  1.00 69.50           C
ATOM    691  CB  LYS A  89      36.187  37.587  29.680  1.00 69.50           C
ATOM    692  CG  LYS A  89      36.913  37.949  28.382  1.00 69.50           C
ATOM    693  CD  LYS A  89      37.974  39.034  28.555  0.00 69.50           C
ATOM    694  CE  LYS A  89      38.701  39.399  27.259  0.00 69.50           C
ATOM    695  NZ  LYS A  89      39.579  38.286  26.838  0.00 69.50           N
ATOM    696  C   LYS A  89      35.375  35.437  28.860  1.00 69.50           C
ATOM    697  O   LYS A  89      36.008  34.630  29.538  1.00 69.50           O
ATOM    698  N   VAL A  90      35.045  35.187  27.579  1.00 36.70           N
ATOM    699  CA  VAL A  90      35.434  33.938  26.988  1.00 36.70           C
ATOM    700  CB  VAL A  90      34.271  33.148  26.461  1.00 36.70           C
ATOM    701  CG1 VAL A  90      34.806  31.880  25.773  1.00 36.70           C
ATOM    702  CG2 VAL A  90      33.301  32.869  27.622  1.00 36.70           C
ATOM    703  C   VAL A  90      36.332  34.226  25.829  1.00 36.70           C
ATOM    704  O   VAL A  90      36.022  35.056  24.975  1.00 36.70           O
ATOM    705  N   THR A  91      37.490  33.541  25.778  1.00 34.31           N
ATOM    706  CA  THR A  91      38.386  33.741  24.676  1.00 34.31           C
ATOM    707  CB  THR A  91      39.686  34.375  25.077  1.00 34.31           C
ATOM    708  OG1 THR A  91      39.444  35.630  25.696  1.00 34.31           O
ATOM    709  CG2 THR A  91      40.551  34.567  23.820  1.00 34.31           C
ATOM    710  C   THR A  91      38.694  32.395  24.100  1.00 34.31           C
ATOM    711  O   THR A  91      38.931  31.432  24.828  1.00 34.31           O
ATOM    712  N   SER A  92      38.702  32.293  22.758  1.00 32.77           N
ATOM    713  CA  SER A  92      38.969  31.025  22.144  1.00 32.77           C
ATOM    714  CB  SER A  92      37.917  30.615  21.099  1.00 32.77           C
ATOM    715  OG  SER A  92      36.653  30.442  21.721  1.00 32.77           O
ATOM    716  C   SER A  92      40.276  31.131  21.430  1.00 32.77           C
ATOM    717  O   SER A  92      40.645  32.199  20.943  1.00 32.77           O
ATOM    718  N   MET A  93      41.035  30.015  21.395  1.00 69.12           N
ATOM    719  CA  MET A  93      42.280  30.002  20.687  1.00 69.12           C
ATOM    720  CB  MET A  93      43.500  29.922  21.620  1.00 69.12           C
ATOM    721  CG  MET A  93      43.639  31.167  22.500  1.00 69.12           C
ATOM    722  SD  MET A  93      45.057  31.156  23.637  1.00 69.12           S
ATOM    723  CE  MET A  93      44.663  32.767  24.378  1.00 69.12           C
ATOM    724  C   MET A  93      42.270  28.790  19.809  1.00 69.12           C
ATOM    725  O   MET A  93      42.389  27.659  20.277  1.00 69.12           O
ATOM    726  N   CYS A  94      42.107  29.022  18.496  1.00 66.12           N
ATOM    727  CA  CYS A  94      42.054  28.004  17.486  1.00 66.12           C
ATOM    728  CB  CYS A  94      41.499  28.531  16.155  1.00 66.12           C
ATOM    729  SG  CYS A  94      39.776  29.059  16.376  1.00 66.12           S
ATOM    730  C   CYS A  94      43.417  27.425  17.264  1.00 66.12           C
ATOM    731  O   CYS A  94      43.557  26.346  16.690  1.00 66.12           O
ATOM    732  N   ASP A  95      44.459  28.199  17.615  1.00 76.45           N
ATOM    733  CA  ASP A  95      45.830  27.795  17.486  1.00 76.45           C
ATOM    734  CB  ASP A  95      46.830  28.969  17.540  1.00 76.45           C
ATOM    735  CG  ASP A  95      46.747  29.667  18.889  1.00 76.45           C
ATOM    736  OD1 ASP A  95      45.719  29.484  19.594  1.00 76.45           O
ATOM    737  OD2 ASP A  95      47.713  30.401  19.229  1.00 76.45           O
ATOM    738  C   ASP A  95      46.208  26.785  18.536  1.00 76.45           C
ATOM    739  O   ASP A  95      47.209  26.091  18.375  1.00 76.45           O
ATOM    740  N   GLN A  96      45.469  26.701  19.665  1.00 57.50           N
ATOM    741  CA  GLN A  96      45.879  25.818  20.729  1.00 57.50           C
ATOM    742  CB  GLN A  96      46.301  26.585  21.993  1.00 57.50           C
ATOM    743  CG  GLN A  96      47.523  27.478  21.763  1.00 57.50           C
ATOM    744  CD  GLN A  96      47.836  28.210  23.060  1.00 57.50           C
ATOM    745  OE1 GLN A  96      46.959  28.427  23.895  1.00 57.50           O
ATOM    746  NE2 GLN A  96      49.125  28.609  23.236  1.00 57.50           N
ATOM    747  C   GLN A  96      44.761  24.888  21.118  1.00 57.50           C
ATOM    748  O   GLN A  96      43.639  25.002  20.626  1.00 57.50           O
ATOM    749  N   THR A  97      45.059  23.914  22.015  1.00 50.00           N
ATOM    750  CA  THR A  97      44.063  22.955  22.419  1.00 50.00           C
ATOM    751  CB  THR A  97      44.353  21.559  21.951  1.00 50.00           C
ATOM    752  OG1 THR A  97      45.531  21.069  22.575  1.00 50.00           O
ATOM    753  CG2 THR A  97      44.533  21.579  20.423  1.00 50.00           C
ATOM    754  C   THR A  97      43.988  22.880  23.914  1.00 50.00           C
ATOM    755  O   THR A  97      44.873  23.338  24.633  1.00 50.00           O
ATOM    756  N   GLN A  98      42.873  22.314  24.419  1.00 77.37           N
ATOM    757  CA  GLN A  98      42.731  22.053  25.821  1.00 77.37           C
ATOM    758  CB  GLN A  98      41.280  21.817  26.274  1.00 77.37           C
ATOM    759  CG  GLN A  98      40.398  23.064  26.179  1.00 77.37           C
ATOM    760  CD  GLN A  98      39.003  22.686  26.655  1.00 77.37           C
ATOM    761  OE1 GLN A  98      38.358  21.804  26.090  1.00 77.37           O
ATOM    762  NE2 GLN A  98      38.524  23.366  27.730  1.00 77.37           N
ATOM    763  C   GLN A  98      43.485  20.780  26.020  1.00 77.37           C
ATOM    764  O   GLN A  98      44.051  20.242  25.071  1.00 77.37           O
ATOM    765  N   LEU A  99      43.559  20.274  27.263  1.00105.19           N
ATOM    766  CA  LEU A  99      44.292  19.055  27.463  1.00105.19           C
ATOM    767  CB  LEU A  99      44.384  18.664  28.953  1.00105.19           C
ATOM    768  CG  LEU A  99      45.428  17.583  29.312  1.00105.19           C
ATOM    769  CD1 LEU A  99      45.250  17.119  30.765  1.00105.19           C
ATOM    770  CD2 LEU A  99      45.462  16.418  28.317  1.00105.19           C
ATOM    771  C   LEU A  99      43.516  17.996  26.733  1.00105.19           C
ATOM    772  O   LEU A  99      42.299  17.908  26.886  1.00105.19           O
ATOM    773  N   GLY A 100      44.200  17.163  25.916  1.00 44.81           N
ATOM    774  CA  GLY A 100      43.522  16.164  25.138  1.00 44.81           C
ATOM    775  C   GLY A 100      44.012  14.788  25.482  1.00 44.81           C
ATOM    776  O   GLY A 100      44.877  14.605  26.340  1.00 44.81           O
ATOM    777  N   TRP A 101      43.445  13.776  24.783  1.00 90.33           N
ATOM    778  CA  TRP A 101      43.746  12.399  25.056  1.00 90.33           C
ATOM    779  CB  TRP A 101      42.474  11.599  25.371  1.00 90.33           C
ATOM    780  CG  TRP A 101      41.700  12.126  26.557  1.00 90.33           C
ATOM    781  CD2 TRP A 101      40.788  13.234  26.479  1.00 90.33           C
ATOM    782  CD1 TRP A 101      41.696  11.713  27.857  1.00 90.33           C
ATOM    783  NE1 TRP A 101      40.831  12.489  28.592  1.00 90.33           N
ATOM    784  CE2 TRP A 101      40.268  13.430  27.757  1.00 90.33           C
ATOM    785  CE3 TRP A 101      40.416  14.023  25.428  1.00 90.33           C
ATOM    786  CZ2 TRP A 101      39.362  14.423  28.004  1.00 90.33           C
ATOM    787  CZ3 TRP A 101      39.503  15.022  25.680  1.00 90.33           C
ATOM    788  CH2 TRP A 101      38.985  15.218  26.944  1.00 90.33           C
ATOM    789  C   TRP A 101      44.343  11.770  23.827  1.00 90.33           C
ATOM    790  O   TRP A 101      43.853  11.956  22.714  1.00 90.33           O
ATOM    791  N   ALA A 102      45.437  11.001  24.007  1.00 40.78           N
ATOM    792  CA  ALA A 102      46.048  10.284  22.922  1.00 40.78           C
ATOM    793  CB  ALA A 102      47.450  10.800  22.554  1.00 40.78           C
ATOM    794  C   ALA A 102      46.204   8.871  23.398  1.00 40.78           C
ATOM    795  O   ALA A 102      46.575   8.639  24.546  1.00 40.78           O
ATOM    796  N   HIS A 103      45.898   7.884  22.529  1.00 62.52           N
ATOM    797  CA  HIS A 103      46.026   6.502  22.905  1.00 62.52           C
ATOM    798  ND1 HIS A 103      42.626   7.219  23.290  1.00 62.52           N
ATOM    799  CG  HIS A 103      43.504   6.210  22.959  1.00 62.52           C
ATOM    800  CB  HIS A 103      44.804   5.963  23.669  1.00 62.52           C
ATOM    801  NE2 HIS A 103      41.722   6.128  21.577  1.00 62.52           N
ATOM    802  CD2 HIS A 103      42.936   5.554  21.910  1.00 62.52           C
ATOM    803  CE1 HIS A 103      41.578   7.124  22.433  1.00 62.52           C
ATOM    804  C   HIS A 103      46.148   5.697  21.649  1.00 62.52           C
ATOM    805  O   HIS A 103      45.768   6.150  20.573  1.00 62.52           O
ATOM    806  N   SER A 104      46.676   4.462  21.756  1.00 77.29           N
ATOM    807  CA  SER A 104      46.825   3.642  20.588  1.00 77.29           C
ATOM    808  CB  SER A 104      47.611   2.344  20.845  1.00 77.29           C
ATOM    809  OG  SER A 104      48.940   2.650  21.240  1.00 77.29           O
ATOM    810  C   SER A 104      45.448   3.270  20.130  1.00 77.29           C
ATOM    811  O   SER A 104      44.474   3.418  20.864  1.00 77.29           O
ATOM    812  N   THR A 105      45.345   2.745  18.895  1.00110.31           N
ATOM    813  CA  THR A 105      44.091   2.418  18.273  1.00110.31           C
ATOM    814  CB  THR A 105      44.267   1.846  16.896  1.00110.31           C
ATOM    815  OG1 THR A 105      43.004   1.675  16.270  1.00110.31           O
ATOM    816  CG2 THR A 105      44.996   0.497  17.010  1.00110.31           C
ATOM    817  C   THR A 105      43.348   1.402  19.097  1.00110.31           C
ATOM    818  O   THR A 105      42.120   1.360  19.081  1.00110.31           O
ATOM    819  N   ASP A 106      44.077   0.509  19.785  1.00104.71           N
ATOM    820  CA  ASP A 106      43.520  -0.535  20.607  1.00104.71           C
ATOM    821  CB  ASP A 106      44.589  -1.570  21.009  1.00104.71           C
ATOM    822  CG  ASP A 106      43.914  -2.840  21.510  1.00104.71           C
ATOM    823  OD1 ASP A 106      42.656  -2.889  21.521  1.00104.71           O
ATOM    824  OD2 ASP A 106      44.658  -3.785  21.885  1.00104.71           O
ATOM    825  C   ASP A 106      42.913   0.020  21.870  1.00104.71           C
ATOM    826  O   ASP A 106      42.033  -0.611  22.450  1.00104.71           O
ATOM    827  N   ASN A 107      43.363   1.217  22.307  1.00150.52           N
ATOM    828  CA  ASN A 107      43.049   1.920  23.533  1.00150.52           C
ATOM    829  CB  ASN A 107      41.556   2.249  23.829  1.00150.52           C
ATOM    830  CG  ASN A 107      40.679   1.039  24.124  1.00150.52           C
ATOM    831  OD1 ASN A 107      39.843   0.660  23.305  1.00150.52           O
ATOM    832  ND2 ASN A 107      40.868   0.406  25.312  1.00150.52           N
ATOM    833  C   ASN A 107      43.730   1.327  24.736  1.00150.52           C
ATOM    834  O   ASN A 107      43.251   1.446  25.863  1.00150.52           O
ATOM    835  N   SER A 108      44.888   0.669  24.517  1.00100.75           N
ATOM    836  CA  SER A 108      45.692   0.134  25.586  1.00100.75           C
ATOM    837  CB  SER A 108      46.768  -0.848  25.088  1.00100.75           C
ATOM    838  OG  SER A 108      46.157  -1.992  24.510  1.00100.75           O
ATOM    839  C   SER A 108      46.411   1.222  26.342  1.00100.75           C
ATOM    840  O   SER A 108      46.131   1.471  27.514  1.00100.75           O
ATOM    841  N   ASN A 109      47.355   1.921  25.668  1.00 51.41           N
ATOM    842  CA  ASN A 109      48.172   2.909  26.324  1.00 51.41           C
ATOM    843  CB  ASN A 109      49.639   2.892  25.862  1.00 51.41           C
ATOM    844  CG  ASN A 109      50.261   1.579  26.319  1.00 51.41           C
ATOM    845  OD1 ASN A 109      50.033   1.125  27.439  1.00 51.41           O
ATOM    846  ND2 ASN A 109      51.066   0.946  25.424  1.00 51.41           N
ATOM    847  C   ASN A 109      47.620   4.268  26.017  1.00 51.41           C
ATOM    848  O   ASN A 109      47.282   4.567  24.872  1.00 51.41           O
ATOM    849  N   TRP A 110      47.532   5.122  27.062  1.00 91.09           N
ATOM    850  CA  TRP A 110      46.964   6.445  26.996  1.00 91.09           C
ATOM    851  CB  TRP A 110      45.676   6.579  27.827  1.00 91.09           C
ATOM    852  CG  TRP A 110      44.463   5.910  27.233  1.00 91.09           C
ATOM    853  CD2 TRP A 110      43.201   6.570  27.048  1.00 91.09           C
ATOM    854  CD1 TRP A 110      44.288   4.620  26.826  1.00 91.09           C
ATOM    855  NE1 TRP A 110      43.003   4.441  26.375  1.00 91.09           N
ATOM    856  CE2 TRP A 110      42.319   5.632  26.515  1.00 91.09           C
ATOM    857  CE3 TRP A 110      42.807   7.852  27.309  1.00 91.09           C
ATOM    858  CZ2 TRP A 110      41.024   5.963  26.233  1.00 91.09           C
ATOM    859  CZ3 TRP A 110      41.503   8.184  27.016  1.00 91.09           C
ATOM    860  CH2 TRP A 110      40.628   7.258  26.489  1.00 91.09           C
ATOM    861  C   TRP A 110      47.921   7.447  27.568  1.00 91.09           C
ATOM    862  O   TRP A 110      48.828   7.108  28.327  1.00 91.09           O
ATOM    863  N   GLN A 111      47.731   8.730  27.185  1.00101.00           N
ATOM    864  CA  GLN A 111      48.535   9.822  27.658  1.00101.00           C
ATOM    865  CB  GLN A 111      49.879   9.912  26.918  1.00101.00           C
ATOM    866  CG  GLN A 111      50.766   8.696  27.203  1.00101.00           C
ATOM    867  CD  GLN A 111      51.917   8.672  26.210  1.00101.00           C
ATOM    868  OE1 GLN A 111      51.732   8.345  25.039  1.00101.00           O
ATOM    869  NE2 GLN A 111      53.141   9.023  26.687  1.00101.00           N
ATOM    870  C   GLN A 111      47.751  11.084  27.420  1.00101.00           C
ATOM    871  O   GLN A 111      46.744  11.069  26.715  1.00101.00           O
ATOM    872  N   CYS A 112      48.181  12.210  28.029  1.00 45.70           N
ATOM    873  CA  CYS A 112      47.503  13.471  27.886  1.00 45.70           C
ATOM    874  CB  CYS A 112      47.207  14.140  29.237  1.00 45.70           C
ATOM    875  SG  CYS A 112      46.149  13.081  30.257  1.00 45.70           S
ATOM    876  C   CYS A 112      48.425  14.377  27.132  1.00 45.70           C
ATOM    877  O   CYS A 112      49.642  14.255  27.259  1.00 45.70           O
ATOM    878  N   TYR A 113      47.877  15.290  26.295  1.00 61.23           N
ATOM    879  CA  TYR A 113      48.744  16.166  25.556  1.00 61.23           C
ATOM    880  CB  TYR A 113      49.103  15.647  24.150  1.00 61.23           C
ATOM    881  CG  TYR A 113      47.897  15.737  23.276  1.00 61.23           C
ATOM    882  CD1 TYR A 113      46.904  14.786  23.330  1.00 61.23           C
ATOM    883  CD2 TYR A 113      47.770  16.778  22.385  1.00 61.23           C
ATOM    884  CE1 TYR A 113      45.800  14.881  22.514  1.00 61.23           C
ATOM    885  CE2 TYR A 113      46.669  16.879  21.567  1.00 61.23           C
ATOM    886  CZ  TYR A 113      45.681  15.928  21.632  1.00 61.23           C
ATOM    887  OH  TYR A 113      44.549  16.027  20.794  1.00 61.23           O
ATOM    888  C   TYR A 113      48.094  17.508  25.371  1.00 61.23           C
ATOM    889  O   TYR A 113      46.897  17.683  25.594  1.00 61.23           O
ATOM    890  N   TYR A 114      48.911  18.506  24.969  1.00105.48           N
ATOM    891  CA  TYR A 114      48.472  19.850  24.707  1.00105.48           C
ATOM    892  CB  TYR A 114      49.106  20.837  25.706  1.00105.48           C
ATOM    893  CG  TYR A 114      48.598  22.222  25.509  1.00105.48           C
ATOM    894  CD1 TYR A 114      49.153  23.054  24.563  1.00105.48           C
ATOM    895  CD2 TYR A 114      47.561  22.690  26.283  1.00105.48           C
ATOM    896  CE1 TYR A 114      48.679  24.334  24.394  1.00105.48           C
ATOM    897  CE2 TYR A 114      47.086  23.969  26.119  1.00105.48           C
ATOM    898  CZ  TYR A 114      47.644  24.793  25.174  1.00105.48           C
ATOM    899  OH  TYR A 114      47.155  26.105  25.006  1.00105.48           O
ATOM    900  C   TYR A 114      49.049  20.165  23.359  1.00105.48           C
ATOM    901  O   TYR A 114      50.187  19.794  23.077  1.00105.48           O
ATOM    902  N   ALA A 115      48.290  20.852  22.483  1.00 35.93           N
ATOM    903  CA  ALA A 115      48.802  21.117  21.167  1.00 35.93           C
ATOM    904  CB  ALA A 115      47.934  20.519  20.048  1.00 35.93           C
ATOM    905  C   ALA A 115      48.837  22.588  20.919  1.00 35.93           C
ATOM    906  O   ALA A 115      47.980  23.339  21.383  1.00 35.93           O
ATOM    907  N   THR A 116      49.873  23.034  20.184  1.00 99.34           N
ATOM    908  CA  THR A 116      49.966  24.409  19.802  1.00 99.34           C
ATOM    909  CB  THR A 116      51.058  25.160  20.511  1.00 99.34           C
ATOM    910  OG1 THR A 116      50.996  26.540  20.184  1.00 99.34           O
ATOM    911  CG2 THR A 116      52.421  24.572  20.107  1.00 99.34           C
ATOM    912  C   THR A 116      50.273  24.418  18.344  1.00 99.34           C
ATOM    913  O   THR A 116      51.119  23.658  17.871  1.00 99.34           O
ATOM    914  N   LYS A 117      49.567  25.269  17.580  1.00 85.93           N
ATOM    915  CA  LYS A 117      49.860  25.332  16.189  1.00 85.93           C
ATOM    916  CB  LYS A 117      48.828  26.118  15.364  1.00 85.93           C
ATOM    917  CG  LYS A 117      49.003  25.937  13.855  1.00 85.93           C
ATOM    918  CD  LYS A 117      47.777  26.362  13.045  1.00 85.93           C
ATOM    919  CE  LYS A 117      47.499  27.865  13.096  1.00 85.93           C
ATOM    920  NZ  LYS A 117      46.303  28.185  12.285  1.00 85.93           N
ATOM    921  C   LYS A 117      51.168  26.019  16.123  1.00 85.93           C
ATOM    922  O   LYS A 117      51.390  27.049  16.758  1.00 85.93           O
ATOM    923  N   MET A 118      52.045  25.475  15.275  1.00166.39           N
ATOM    924  CA  MET A 118      53.397  25.890  15.122  1.00166.39           C
ATOM    925  CB  MET A 118      54.225  24.998  14.191  1.00166.39           C
ATOM    926  CG  MET A 118      55.699  25.401  14.100  1.00166.39           C
ATOM    927  SD  MET A 118      56.703  24.343  13.016  1.00166.39           S
ATOM    928  CE  MET A 118      56.759  22.946  14.175  1.00166.39           C
ATOM    929  C   MET A 118      53.375  27.241  14.583  1.00166.39           C
ATOM    930  O   MET A 118      54.438  27.817  14.436  1.00166.39           O
ATOM    931  N   HIS A 119      52.200  27.667  14.092  1.00293.16           N
ATOM    932  CA  HIS A 119      51.918  28.970  13.575  1.00293.16           C
ATOM    933  ND1 HIS A 119      52.021  32.338  13.838  1.00293.16           N
ATOM    934  CG  HIS A 119      52.656  31.361  13.103  1.00293.16           C
ATOM    935  CB  HIS A 119      53.050  30.020  13.649  1.00293.16           C
ATOM    936  NE2 HIS A 119      52.308  33.165  11.794  1.00293.16           N
ATOM    937  CD2 HIS A 119      52.823  31.883  11.857  1.00293.16           C
ATOM    938  CE1 HIS A 119      51.837  33.395  13.007  1.00293.16           C
ATOM    939  C   HIS A 119      51.577  28.690  12.171  1.00293.16           C
ATOM    940  O   HIS A 119      50.663  29.277  11.593  1.00293.16           O
ATOM    941  N   PRO A 120      52.295  27.755  11.616  1.00122.55           N
ATOM    942  CA  PRO A 120      51.876  27.461  10.291  1.00122.55           C
ATOM    943  CD  PRO A 120      53.753  27.871  11.655  1.00122.55           C
ATOM    944  CB  PRO A 120      53.103  27.528   9.382  1.00122.55           C
ATOM    945  CG  PRO A 120      54.271  27.285  10.338  1.00122.55           C
ATOM    946  C   PRO A 120      51.243  26.118  10.283  1.00122.55           C
ATOM    947  O   PRO A 120      50.361  25.887  11.149  1.00122.55           O
ATOM    948  OXT PRO A 120      51.611  25.287   9.410  1.00122.55           O
TER     949      PRO A 120
ATOM    950  N   PHE B 121      19.870  -0.324  -4.783  1.00 85.16           N
ATOM    951  CA  PHE B 121      19.309   0.605  -3.779  1.00 85.16           C
ATOM    952  CB  PHE B 121      20.056   1.948  -3.808  1.00 85.16           C
ATOM    953  CG  PHE B 121      21.441   1.676  -3.334  1.00 85.16           C
ATOM    954  CD1 PHE B 121      22.399   1.208  -4.204  1.00 85.16           C
ATOM    955  CD2 PHE B 121      21.781   1.886  -2.018  1.00 85.16           C
ATOM    956  CE1 PHE B 121      23.678   0.955  -3.766  1.00 85.16           C
ATOM    957  CE2 PHE B 121      23.058   1.635  -1.575  1.00 85.16           C
ATOM    958  CZ  PHE B 121      24.009   1.169  -2.450  1.00 85.16           C
ATOM    959  C   PHE B 121      17.858   0.852  -4.031  1.00 85.16           C
ATOM    960  O   PHE B 121      17.436   1.101  -5.160  1.00 85.16           O
ATOM    961  N   PRO B 122      17.097   0.763  -2.972  1.00 69.43           N
ATOM    962  CA  PRO B 122      15.672   0.934  -3.077  1.00 69.43           C
ATOM    963  CD  PRO B 122      17.447  -0.189  -1.928  1.00 69.43           C
ATOM    964  CB  PRO B 122      15.078   0.310  -1.817  1.00 69.43           C
ATOM    965  CG  PRO B 122      16.114  -0.750  -1.410  1.00 69.43           C
ATOM    966  C   PRO B 122      15.273   2.365  -3.247  1.00 69.43           C
ATOM    967  O   PRO B 122      16.076   3.255  -2.968  1.00 69.43           O
ATOM    968  N   LYS B 123      14.050   2.591  -3.768  1.00 91.42           N
ATOM    969  CA  LYS B 123      13.482   3.897  -3.933  1.00 91.42           C
ATOM    970  CB  LYS B 123      12.188   3.880  -4.765  1.00 91.42           C
ATOM    971  CG  LYS B 123      12.396   3.403  -6.203  1.00 91.42           C
ATOM    972  CD  LYS B 123      13.381   4.260  -6.999  1.00 91.42           C
ATOM    973  CE  LYS B 123      13.586   3.779  -8.436  1.00 91.42           C
ATOM    974  NZ  LYS B 123      14.551   4.658  -9.132  1.00 91.42           N
ATOM    975  C   LYS B 123      13.130   4.433  -2.582  1.00 91.42           C
ATOM    976  O   LYS B 123      13.268   5.629  -2.326  1.00 91.42           O
ATOM    977  N   GLN B 124      12.635   3.549  -1.690  1.00118.60           N
ATOM    978  CA  GLN B 124      12.225   3.975  -0.384  1.00118.60           C
ATOM    979  CB  GLN B 124      10.694   4.020  -0.213  1.00118.60           C
ATOM    980  CG  GLN B 124       9.998   2.662  -0.350  1.00118.60           C
ATOM    981  CD  GLN B 124      10.076   1.930   0.983  1.00118.60           C
ATOM    982  OE1 GLN B 124      10.089   2.550   2.046  1.00118.60           O
ATOM    983  NE2 GLN B 124      10.128   0.572   0.928  1.00118.60           N
ATOM    984  C   GLN B 124      12.785   3.034   0.634  1.00118.60           C
ATOM    985  O   GLN B 124      13.043   1.867   0.339  1.00118.60           O
ATOM    986  N   PHE B 125      13.027   3.540   1.864  1.00 53.97           N
ATOM    987  CA  PHE B 125      13.526   2.686   2.905  1.00 53.97           C
ATOM    988  CB  PHE B 125      15.060   2.568   2.915  1.00 53.97           C
ATOM    989  CG  PHE B 125      15.438   1.638   4.015  1.00 53.97           C
ATOM    990  CD1 PHE B 125      15.617   2.104   5.297  1.00 53.97           C
ATOM    991  CD2 PHE B 125      15.610   0.297   3.762  1.00 53.97           C
ATOM    992  CE1 PHE B 125      15.965   1.243   6.311  1.00 53.97           C
ATOM    993  CE2 PHE B 125      15.958  -0.568   4.772  1.00 53.97           C
ATOM    994  CZ  PHE B 125      16.136  -0.095   6.049  1.00 53.97           C
ATOM    995  C   PHE B 125      13.102   3.239   4.234  1.00 53.97           C
ATOM    996  O   PHE B 125      13.079   4.451   4.445  1.00 53.97           O
ATOM    997  N   ASP B 126      12.743   2.338   5.171  1.00 90.48           N
ATOM    998  CA  ASP B 126      12.335   2.730   6.489  1.00 90.48           C
ATOM    999  CB  ASP B 126      10.809   2.907   6.598  1.00 90.48           C
ATOM   1000  CG  ASP B 126      10.466   3.607   7.906  1.00 90.48           C
ATOM   1001  OD1 ASP B 126      11.308   3.577   8.841  1.00 90.48           O
ATOM   1002  OD2 ASP B 126       9.349   4.185   7.982  1.00 90.48           O
ATOM   1003  C   ASP B 126      12.741   1.607   7.398  1.00 90.48           C
ATOM   1004  O   ASP B 126      12.245   0.489   7.277  1.00 90.48           O
ATOM   1005  N   TRP B 127      13.657   1.881   8.345  1.00107.01           N
ATOM   1006  CA  TRP B 127      14.172   0.884   9.242  1.00107.01           C
ATOM   1007  CB  TRP B 127      15.385   1.342  10.065  1.00107.01           C
ATOM   1008  CG  TRP B 127      16.652   1.329   9.246  1.00107.01           C
ATOM   1009  CD2 TRP B 127      17.328   0.118   8.874  1.00107.01           C
ATOM   1010  CD1 TRP B 127      17.362   2.354   8.693  1.00107.01           C
ATOM   1011  NE1 TRP B 127      18.444   1.856   8.005  1.00107.01           N
ATOM   1012  CE2 TRP B 127      18.433   0.480   8.107  1.00107.01           C
ATOM   1013  CE3 TRP B 127      17.045  -1.190   9.146  1.00107.01           C
ATOM   1014  CZ2 TRP B 127      19.279  -0.465   7.599  1.00107.01           C
ATOM   1015  CZ3 TRP B 127      17.901  -2.140   8.637  1.00107.01           C
ATOM   1016  CH2 TRP B 127      18.997  -1.784   7.878  1.00107.01           C
ATOM   1017  C   TRP B 127      13.109   0.392  10.166  1.00107.01           C
ATOM   1018  O   TRP B 127      13.269  -0.658  10.788  1.00107.01           O
ATOM   1019  N   ARG B 128      12.057   1.202  10.369  1.00 96.56           N
ATOM   1020  CA  ARG B 128      10.942   0.831  11.187  1.00 96.56           C
ATOM   1021  CB  ARG B 128       9.967   1.998  11.412  1.00 96.56           C
ATOM   1022  CG  ARG B 128      10.579   3.132  12.239  1.00 96.56           C
ATOM   1023  CD  ARG B 128       9.662   4.345  12.397  1.00 96.56           C
ATOM   1024  NE  ARG B 128       9.476   4.933  11.041  1.00 96.56           N
ATOM   1025  CZ  ARG B 128       8.754   6.081  10.886  1.00 96.56           C
ATOM   1026  NH1 ARG B 128       8.213   6.700  11.975  1.00 96.56           N
ATOM   1027  NH2 ARG B 128       8.577   6.609   9.640  1.00 96.56           N
ATOM   1028  C   ARG B 128      10.192  -0.278  10.517  1.00 96.56           C
ATOM   1029  O   ARG B 128       9.644  -1.151  11.188  1.00 96.56           O
ATOM   1030  N   ASN B 129      10.098  -0.264   9.172  1.00 65.93           N
ATOM   1031  CA  ASN B 129       9.348  -1.323   8.566  1.00 65.93           C
ATOM   1032  CB  ASN B 129       7.975  -0.851   8.051  1.00 65.93           C
ATOM   1033  CG  ASN B 129       7.120  -2.067   7.724  1.00 65.93           C
ATOM   1034  OD1 ASN B 129       7.606  -3.060   7.187  1.00 65.93           O
ATOM   1035  ND2 ASN B 129       5.804  -1.990   8.060  1.00 65.93           N
ATOM   1036  C   ASN B 129      10.093  -1.883   7.397  1.00 65.93           C
ATOM   1037  O   ASN B 129       9.969  -1.385   6.278  1.00 65.93           O
ATOM   1038  N   VAL B 130      10.886  -2.951   7.619  1.00135.95           N
ATOM   1039  CA  VAL B 130      11.496  -3.584   6.492  1.00135.95           C
ATOM   1040  CB  VAL B 130      13.002  -3.707   6.583  1.00135.95           C
ATOM   1041  CG1 VAL B 130      13.592  -2.287   6.597  1.00135.95           C
ATOM   1042  CG2 VAL B 130      13.416  -4.506   7.825  1.00135.95           C
ATOM   1043  C   VAL B 130      10.843  -4.929   6.403  1.00135.95           C
ATOM   1044  O   VAL B 130      11.148  -5.860   7.147  1.00135.95           O
ATOM   1045  N   SER B 131       9.904  -5.063   5.454  1.00 54.01           N
ATOM   1046  CA  SER B 131       9.184  -6.292   5.315  1.00 54.01           C
ATOM   1047  CB  SER B 131      10.070  -7.462   4.851  1.00 54.01           C
ATOM   1048  OG  SER B 131      10.577  -7.202   3.550  1.00 54.01           O
ATOM   1049  C   SER B 131       8.544  -6.657   6.628  1.00 54.01           C
ATOM   1050  O   SER B 131       8.612  -7.805   7.065  1.00 54.01           O
ATOM   1051  N   ASN B 132       7.881  -5.668   7.264  1.00 72.93           N
ATOM   1052  CA  ASN B 132       7.125  -5.784   8.486  1.00 72.93           C
ATOM   1053  CB  ASN B 132       6.099  -6.931   8.456  1.00 72.93           C
ATOM   1054  CG  ASN B 132       4.929  -6.479   7.592  1.00 72.93           C
ATOM   1055  OD1 ASN B 132       4.449  -5.355   7.722  1.00 72.93           O
ATOM   1056  ND2 ASN B 132       4.456  -7.375   6.685  1.00 72.93           N
ATOM   1057  C   ASN B 132       7.967  -5.943   9.725  1.00 72.93           C
ATOM   1058  O   ASN B 132       7.418  -6.118  10.810  1.00 72.93           O
ATOM   1059  N   VAL B 133       9.304  -5.831   9.660  1.00110.91           N
ATOM   1060  CA  VAL B 133      10.018  -5.937  10.909  1.00110.91           C
ATOM   1061  CB  VAL B 133      11.214  -6.845  10.855  1.00110.91           C
ATOM   1062  CG1 VAL B 133      10.731  -8.270  10.537  1.00110.91           C
ATOM   1063  CG2 VAL B 133      12.213  -6.291   9.832  1.00110.91           C
ATOM   1064  C   VAL B 133      10.492  -4.564  11.305  1.00110.91           C
ATOM   1065  O   VAL B 133      10.821  -3.748  10.445  1.00110.91           O
ATOM   1066  N   ASN B 134      10.521  -4.268  12.629  1.00 72.29           N
ATOM   1067  CA  ASN B 134      10.929  -2.965  13.104  1.00 72.29           C
ATOM   1068  CB  ASN B 134       9.918  -2.318  14.063  1.00 72.29           C
ATOM   1069  CG  ASN B 134      10.443  -0.935  14.419  1.00 72.29           C
ATOM   1070  OD1 ASN B 134      11.267  -0.367  13.703  1.00 72.29           O
ATOM   1071  ND2 ASN B 134       9.964  -0.378  15.562  1.00 72.29           N
ATOM   1072  C   ASN B 134      12.227  -3.073  13.862  1.00 72.29           C
ATOM   1073  O   ASN B 134      12.353  -3.858  14.799  1.00 72.29           O
ATOM   1074  N   TYR B 135      13.260  -2.360  13.366  1.00143.17           N
ATOM   1075  CA  TYR B 135      14.597  -2.208  13.883  1.00143.17           C
ATOM   1076  CB  TYR B 135      15.645  -2.154  12.765  1.00143.17           C
ATOM   1077  CG  TYR B 135      15.593  -3.519  12.169  1.00143.17           C
ATOM   1078  CD1 TYR B 135      16.233  -4.569  12.787  1.00143.17           C
ATOM   1079  CD2 TYR B 135      14.898  -3.754  11.006  1.00143.17           C
ATOM   1080  CE1 TYR B 135      16.188  -5.834  12.251  1.00143.17           C
ATOM   1081  CE2 TYR B 135      14.850  -5.018  10.464  1.00143.17           C
ATOM   1082  CZ  TYR B 135      15.496  -6.059  11.086  1.00143.17           C
ATOM   1083  OH  TYR B 135      15.447  -7.356  10.533  1.00143.17           O
ATOM   1084  C   TYR B 135      14.829  -1.075  14.861  1.00143.17           C
ATOM   1085  O   TYR B 135      15.859  -1.060  15.531  1.00143.17           O
ATOM   1086  N   VAL B 136      13.992  -0.015  14.876  1.00143.80           N
ATOM   1087  CA  VAL B 136      14.299   1.119  15.721  1.00143.80           C
ATOM   1088  CB  VAL B 136      13.919   2.459  15.155  1.00143.80           C
ATOM   1089  CG1 VAL B 136      14.917   2.858  14.063  1.00143.80           C
ATOM   1090  CG2 VAL B 136      12.480   2.363  14.635  1.00143.80           C
ATOM   1091  C   VAL B 136      13.683   1.033  17.084  1.00143.80           C
ATOM   1092  O   VAL B 136      12.559   0.567  17.267  1.00143.80           O
ATOM   1093  N   SER B 137      14.447   1.515  18.091  1.00 53.90           N
ATOM   1094  CA  SER B 137      14.014   1.530  19.461  1.00 53.90           C
ATOM   1095  CB  SER B 137      15.160   1.752  20.458  1.00 53.90           C
ATOM   1096  OG  SER B 137      15.747   3.025  20.235  1.00 53.90           O
ATOM   1097  C   SER B 137      13.041   2.660  19.611  1.00 53.90           C
ATOM   1098  O   SER B 137      12.937   3.517  18.737  1.00 53.90           O
ATOM   1099  N   PRO B 138      12.339   2.681  20.716  1.00 69.78           N
ATOM   1100  CA  PRO B 138      11.298   3.656  20.926  1.00 69.78           C
ATOM   1101  CD  PRO B 138      12.058   1.437  21.416  1.00 69.78           C
ATOM   1102  CB  PRO B 138      10.510   3.165  22.138  1.00 69.78           C
ATOM   1103  CG  PRO B 138      10.691   1.638  22.091  1.00 69.78           C
ATOM   1104  C   PRO B 138      11.763   5.070  21.047  1.00 69.78           C
ATOM   1105  O   PRO B 138      12.920   5.310  21.386  1.00 69.78           O
ATOM   1106  N   VAL B 139      10.856   6.020  20.741  1.00 32.21           N
ATOM   1107  CA  VAL B 139      11.144   7.423  20.824  1.00 32.21           C
ATOM   1108  CB  VAL B 139      10.099   8.282  20.171  1.00 32.21           C
ATOM   1109  CG1 VAL B 139      10.447   9.760  20.419  1.00 32.21           C
ATOM   1110  CG2 VAL B 139      10.014   7.904  18.683  1.00 32.21           C
ATOM   1111  C   VAL B 139      11.184   7.779  22.276  1.00 32.21           C
ATOM   1112  O   VAL B 139      10.431   7.232  23.079  1.00 32.21           O
ATOM   1113  N   ARG B 140      12.091   8.702  22.649  1.00110.30           N
ATOM   1114  CA  ARG B 140      12.220   9.109  24.021  1.00110.30           C
ATOM   1115  CB  ARG B 140      13.534   8.657  24.678  1.00110.30           C
ATOM   1116  CG  ARG B 140      13.634   7.143  24.869  1.00110.30           C
ATOM   1117  CD  ARG B 140      14.943   6.703  25.527  1.00110.30           C
ATOM   1118  NE  ARG B 140      15.017   7.372  26.857  1.00110.30           N
ATOM   1119  CZ  ARG B 140      15.990   7.024  27.747  1.00110.30           C
ATOM   1120  NH1 ARG B 140      16.883   6.041  27.435  1.00110.30           N
ATOM   1121  NH2 ARG B 140      16.078   7.660  28.951  1.00110.30           N
ATOM   1122  C   ARG B 140      12.196  10.607  24.071  1.00110.30           C
ATOM   1123  O   ARG B 140      12.169  11.273  23.037  1.00110.30           O
ATOM   1124  N   ASN B 141      12.158  11.176  25.296  1.00 42.74           N
ATOM   1125  CA  ASN B 141      12.142  12.608  25.424  1.00 42.74           C
ATOM   1126  CB  ASN B 141      10.904  13.137  26.170  1.00 42.74           C
ATOM   1127  CG  ASN B 141      10.772  14.629  25.894  1.00 42.74           C
ATOM   1128  OD1 ASN B 141      11.765  15.335  25.726  1.00 42.74           O
ATOM   1129  ND2 ASN B 141       9.507  15.125  25.839  1.00 42.74           N
ATOM   1130  C   ASN B 141      13.360  13.033  26.196  1.00 42.74           C
ATOM   1131  O   ASN B 141      13.619  12.552  27.297  1.00 42.74           O
ATOM   1132  N   GLN B 142      14.150  13.950  25.603  1.00 68.45           N
ATOM   1133  CA  GLN B 142      15.354  14.498  26.174  1.00 68.45           C
ATOM   1134  CB  GLN B 142      16.192  15.284  25.148  1.00 68.45           C
ATOM   1135  CG  GLN B 142      15.498  16.524  24.580  1.00 68.45           C
ATOM   1136  CD  GLN B 142      16.446  17.171  23.578  1.00 68.45           C
ATOM   1137  OE1 GLN B 142      17.565  17.554  23.914  1.00 68.45           O
ATOM   1138  NE2 GLN B 142      15.987  17.288  22.303  1.00 68.45           N
ATOM   1139  C   GLN B 142      15.023  15.396  27.324  1.00 68.45           C
ATOM   1140  O   GLN B 142      15.835  15.579  28.231  1.00 68.45           O
ATOM   1141  N   GLY B 143      13.838  16.035  27.287  1.00 27.71           N
ATOM   1142  CA  GLY B 143      13.466  16.904  28.363  1.00 27.71           C
ATOM   1143  C   GLY B 143      14.200  18.194  28.170  1.00 27.71           C
ATOM   1144  O   GLY B 143      14.583  18.547  27.058  1.00 27.71           O
ATOM   1145  N   ALA B 144      14.399  18.926  29.280  1.00 48.63           N
ATOM   1146  CA  ALA B 144      15.020  20.220  29.332  1.00 48.63           C
ATOM   1147  CB  ALA B 144      14.947  20.852  30.732  1.00 48.63           C
ATOM   1148  C   ALA B 144      16.472  20.174  28.943  1.00 48.63           C
ATOM   1149  O   ALA B 144      16.989  21.138  28.383  1.00 48.63           O
ATOM   1150  N   CYS B 145      17.177  19.074  29.264  1.00 70.28           N
ATOM   1151  CA  CYS B 145      18.606  18.976  29.092  1.00 70.28           C
ATOM   1152  CB  CYS B 145      19.146  17.681  29.734  1.00 70.28           C
ATOM   1153  SG  CYS B 145      20.942  17.446  29.628  1.00 70.28           S
ATOM   1154  C   CYS B 145      18.985  18.991  27.633  1.00 70.28           C
ATOM   1155  O   CYS B 145      18.307  18.401  26.796  1.00 70.28           O
ATOM   1156  N   GLY B 146      20.108  19.662  27.283  1.00 55.71           N
ATOM   1157  CA  GLY B 146      20.505  19.735  25.898  1.00 55.71           C
ATOM   1158  C   GLY B 146      21.270  18.488  25.580  1.00 55.71           C
ATOM   1159  O   GLY B 146      22.453  18.529  25.240  1.00 55.71           O
ATOM   1160  N   SER B 147      20.576  17.341  25.720  1.00154.28           N
ATOM   1161  CA  SER B 147      21.104  16.019  25.541  1.00154.28           C
ATOM   1162  CB  SER B 147      20.569  15.008  26.571  1.00154.28           C
ATOM   1163  OG  SER B 147      19.188  14.764  26.372  1.00154.28           O
ATOM   1164  C   SER B 147      20.929  15.425  24.164  1.00154.28           C
ATOM   1165  O   SER B 147      21.205  14.239  23.997  1.00154.28           O
ATOM   1166  N   CYS B 148      20.514  16.189  23.134  1.00 65.76           N
ATOM   1167  CA  CYS B 148      20.161  15.606  21.860  1.00 65.76           C
ATOM   1168  CB  CYS B 148      19.823  16.670  20.800  1.00 65.76           C
ATOM   1169  SG  CYS B 148      21.214  17.792  20.463  1.00 65.76           S
ATOM   1170  C   CYS B 148      21.254  14.728  21.308  1.00 65.76           C
ATOM   1171  O   CYS B 148      20.980  13.617  20.855  1.00 65.76           O
ATOM   1172  N   TYR B 149      22.526  15.153  21.377  1.00 67.25           N
ATOM   1173  CA  TYR B 149      23.599  14.387  20.798  1.00 67.25           C
ATOM   1174  CB  TYR B 149      24.976  15.062  20.946  1.00 67.25           C
ATOM   1175  CG  TYR B 149      25.317  15.190  22.391  1.00 67.25           C
ATOM   1176  CD1 TYR B 149      24.783  16.206  23.150  1.00 67.25           C
ATOM   1177  CD2 TYR B 149      26.186  14.303  22.984  1.00 67.25           C
ATOM   1178  CE1 TYR B 149      25.102  16.329  24.482  1.00 67.25           C
ATOM   1179  CE2 TYR B 149      26.509  14.420  24.316  1.00 67.25           C
ATOM   1180  CZ  TYR B 149      25.965  15.434  25.067  1.00 67.25           C
ATOM   1181  OH  TYR B 149      26.295  15.557  26.434  1.00 67.25           O
ATOM   1182  C   TYR B 149      23.663  13.023  21.427  1.00 67.25           C
ATOM   1183  O   TYR B 149      23.975  12.040  20.754  1.00 67.25           O
ATOM   1184  N   ALA B 150      23.432  12.933  22.750  1.00 42.83           N
ATOM   1185  CA  ALA B 150      23.469  11.666  23.432  1.00 42.83           C
ATOM   1186  CB  ALA B 150      23.322  11.814  24.957  1.00 42.83           C
ATOM   1187  C   ALA B 150      22.351  10.781  22.958  1.00 42.83           C
ATOM   1188  O   ALA B 150      22.552   9.591  22.720  1.00 42.83           O
ATOM   1189  N   PHE B 151      21.131  11.338  22.814  1.00 55.94           N
ATOM   1190  CA  PHE B 151      20.007  10.547  22.392  1.00 55.94           C
ATOM   1191  CB  PHE B 151      18.669  11.312  22.419  1.00 55.94           C
ATOM   1192  CG  PHE B 151      18.174  11.322  23.827  1.00 55.94           C
ATOM   1193  CD1 PHE B 151      18.688  12.185  24.767  1.00 55.94           C
ATOM   1194  CD2 PHE B 151      17.173  10.455  24.203  1.00 55.94           C
ATOM   1195  CE1 PHE B 151      18.214  12.174  26.059  1.00 55.94           C
ATOM   1196  CE2 PHE B 151      16.696  10.441  25.492  1.00 55.94           C
ATOM   1197  CZ  PHE B 151      17.217  11.302  26.426  1.00 55.94           C
ATOM   1198  C   PHE B 151      20.230  10.039  20.999  1.00 55.94           C
ATOM   1199  O   PHE B 151      19.984   8.867  20.715  1.00 55.94           O
ATOM   1200  N   SER B 152      20.709  10.905  20.088  1.00 30.45           N
ATOM   1201  CA  SER B 152      20.926  10.485  18.732  1.00 30.45           C
ATOM   1202  CB  SER B 152      21.472  11.613  17.840  1.00 30.45           C
ATOM   1203  OG  SER B 152      22.761  12.008  18.287  1.00 30.45           O
ATOM   1204  C   SER B 152      21.938   9.384  18.737  1.00 30.45           C
ATOM   1205  O   SER B 152      21.780   8.372  18.055  1.00 30.45           O
ATOM   1206  N   SER B 153      23.009   9.548  19.533  1.00 94.61           N
ATOM   1207  CA  SER B 153      24.043   8.558  19.550  1.00 94.61           C
ATOM   1208  CB  SER B 153      25.272   8.965  20.387  1.00 94.61           C
ATOM   1209  OG  SER B 153      24.908   9.242  21.729  1.00 94.61           O
ATOM   1210  C   SER B 153      23.502   7.248  20.033  1.00 94.61           C
ATOM   1211  O   SER B 153      23.713   6.233  19.383  1.00 94.61           O
ATOM   1212  N   MET B 154      22.756   7.219  21.153  1.00 51.39           N
ATOM   1213  CA  MET B 154      22.268   5.967  21.668  1.00 51.39           C
ATOM   1214  CB  MET B 154      21.511   6.125  22.996  1.00 51.39           C
ATOM   1215  CG  MET B 154      22.369   6.683  24.136  1.00 51.39           C
ATOM   1216  SD  MET B 154      23.776   5.643  24.639  1.00 51.39           S
ATOM   1217  CE  MET B 154      24.900   6.199  23.326  1.00 51.39           C
ATOM   1218  C   MET B 154      21.321   5.363  20.675  1.00 51.39           C
ATOM   1219  O   MET B 154      21.326   4.152  20.454  1.00 51.39           O
ATOM   1220  N   ALA B 155      20.489   6.201  20.030  1.00 31.72           N
ATOM   1221  CA  ALA B 155      19.498   5.706  19.119  1.00 31.72           C
ATOM   1222  CB  ALA B 155      18.657   6.829  18.488  1.00 31.72           C
ATOM   1223  C   ALA B 155      20.167   4.969  18.003  1.00 31.72           C
ATOM   1224  O   ALA B 155      19.702   3.912  17.580  1.00 31.72           O
ATOM   1225  N   MET B 156      21.277   5.513  17.483  1.00 91.02           N
ATOM   1226  CA  MET B 156      21.940   4.869  16.391  1.00 91.02           C
ATOM   1227  CB  MET B 156      23.126   5.706  15.897  1.00 91.02           C
ATOM   1228  CG  MET B 156      23.861   5.119  14.698  1.00 91.02           C
ATOM   1229  SD  MET B 156      25.092   6.257  14.000  1.00 91.02           S
ATOM   1230  CE  MET B 156      25.803   5.038  12.867  1.00 91.02           C
ATOM   1231  C   MET B 156      22.443   3.519  16.817  1.00 91.02           C
ATOM   1232  O   MET B 156      22.199   2.515  16.150  1.00 91.02           O
ATOM   1233  N   TYR B 157      23.129   3.434  17.970  1.00128.39           N
ATOM   1234  CA  TYR B 157      23.682   2.156  18.331  1.00128.39           C
ATOM   1235  CB  TYR B 157      24.882   2.201  19.283  1.00128.39           C
ATOM   1236  CG  TYR B 157      25.580   3.140  18.389  1.00128.39           C
ATOM   1237  CD1 TYR B 157      26.062   2.768  17.154  1.00128.39           C
ATOM   1238  CD2 TYR B 157      25.642   4.438  18.772  1.00128.39           C
ATOM   1239  CE1 TYR B 157      26.636   3.706  16.324  1.00128.39           C
ATOM   1240  CE2 TYR B 157      26.201   5.366  17.956  1.00128.39           C
ATOM   1241  CZ  TYR B 157      26.701   5.018  16.733  1.00128.39           C
ATOM   1242  OH  TYR B 157      27.261   6.025  15.920  1.00128.39           O
ATOM   1243  C   TYR B 157      22.626   1.174  18.700  1.00128.39           C
ATOM   1244  O   TYR B 157      22.805  -0.024  18.498  1.00128.39           O
ATOM   1245  N   GLU B 158      21.507   1.640  19.280  1.00 48.54           N
ATOM   1246  CA  GLU B 158      20.459   0.732  19.661  1.00 48.54           C
ATOM   1247  CB  GLU B 158      19.336   1.444  20.434  1.00 48.54           C
ATOM   1248  CG  GLU B 158      19.829   2.014  21.768  1.00 48.54           C
ATOM   1249  CD  GLU B 158      18.682   2.741  22.453  1.00 48.54           C
ATOM   1250  OE1 GLU B 158      17.512   2.520  22.046  1.00 48.54           O
ATOM   1251  OE2 GLU B 158      18.961   3.528  23.397  1.00 48.54           O
ATOM   1252  C   GLU B 158      19.862   0.073  18.444  1.00 48.54           C
ATOM   1253  O   GLU B 158      19.613  -1.132  18.453  1.00 48.54           O
ATOM   1254  N   ALA B 159      19.593   0.843  17.368  1.00 40.96           N
ATOM   1255  CA  ALA B 159      19.008   0.279  16.179  1.00 40.96           C
ATOM   1256  CB  ALA B 159      18.628   1.349  15.140  1.00 40.96           C
ATOM   1257  C   ALA B 159      19.975  -0.665  15.523  1.00 40.96           C
ATOM   1258  O   ALA B 159      19.606  -1.764  15.110  1.00 40.96           O
ATOM   1259  N   ARG B 160      21.258  -0.267  15.431  1.00 82.80           N
ATOM   1260  CA  ARG B 160      22.247  -1.060  14.752  1.00 82.80           C
ATOM   1261  CB  ARG B 160      23.608  -0.355  14.618  1.00 82.80           C
ATOM   1262  CG  ARG B 160      23.578   0.782  13.592  1.00 82.80           C
ATOM   1263  CD  ARG B 160      24.959   1.337  13.234  1.00 82.80           C
ATOM   1264  NE  ARG B 160      24.772   2.306  12.117  1.00 82.80           N
ATOM   1265  CZ  ARG B 160      25.801   2.565  11.258  1.00 82.80           C
ATOM   1266  NH1 ARG B 160      27.006   1.946  11.429  1.00 82.80           N
ATOM   1267  NH2 ARG B 160      25.625   3.439  10.225  1.00 82.80           N
ATOM   1268  C   ARG B 160      22.444  -2.369  15.450  1.00 82.80           C
ATOM   1269  O   ARG B 160      22.714  -3.384  14.810  1.00 82.80           O
ATOM   1270  N   LEU B 161      22.354  -2.381  16.789  1.00 39.95           N
ATOM   1271  CA  LEU B 161      22.497  -3.607  17.520  1.00 39.95           C
ATOM   1272  CB  LEU B 161      22.412  -3.407  19.044  1.00 39.95           C
ATOM   1273  CG  LEU B 161      23.551  -2.547  19.622  1.00 39.95           C
ATOM   1274  CD1 LEU B 161      23.412  -2.390  21.145  1.00 39.95           C
ATOM   1275  CD2 LEU B 161      24.927  -3.088  19.206  1.00 39.95           C
ATOM   1276  C   LEU B 161      21.358  -4.500  17.128  1.00 39.95           C
ATOM   1277  O   LEU B 161      21.522  -5.709  16.976  1.00 39.95           O
ATOM   1278  N   ARG B 162      20.157  -3.913  16.967  1.00117.64           N
ATOM   1279  CA  ARG B 162      18.983  -4.675  16.653  1.00117.64           C
ATOM   1280  CB  ARG B 162      17.720  -3.797  16.682  1.00117.64           C
ATOM   1281  CG  ARG B 162      17.454  -3.254  18.091  1.00117.64           C
ATOM   1282  CD  ARG B 162      16.403  -2.146  18.172  1.00117.64           C
ATOM   1283  NE  ARG B 162      15.078  -2.779  18.416  1.00117.64           N
ATOM   1284  CZ  ARG B 162      14.242  -2.260  19.363  1.00117.64           C
ATOM   1285  NH1 ARG B 162      14.648  -1.207  20.130  1.00117.64           N
ATOM   1286  NH2 ARG B 162      13.000  -2.795  19.543  1.00117.64           N
ATOM   1287  C   ARG B 162      19.127  -5.325  15.306  1.00117.64           C
ATOM   1288  O   ARG B 162      18.872  -6.518  15.152  1.00117.64           O
ATOM   1289  N   VAL B 163      19.571  -4.565  14.291  1.00 99.16           N
ATOM   1290  CA  VAL B 163      19.707  -5.111  12.969  1.00 99.16           C
ATOM   1291  CB  VAL B 163      20.114  -4.081  11.953  1.00 99.16           C
ATOM   1292  CG1 VAL B 163      18.993  -3.034  11.846  1.00 99.16           C
ATOM   1293  CG2 VAL B 163      21.475  -3.491  12.361  1.00 99.16           C
ATOM   1294  C   VAL B 163      20.750  -6.190  12.967  1.00 99.16           C
ATOM   1295  O   VAL B 163      20.577  -7.241  12.348  1.00 99.16           O
ATOM   1296  N   LEU B 164      21.863  -5.959  13.680  1.00137.26           N
ATOM   1297  CA  LEU B 164      22.967  -6.872  13.653  1.00137.26           C
ATOM   1298  CB  LEU B 164      24.148  -6.365  14.501  1.00137.26           C
ATOM   1299  CG  LEU B 164      25.456  -7.148  14.291  1.00137.26           C
ATOM   1300  CD1 LEU B 164      26.018  -6.899  12.883  1.00137.26           C
ATOM   1301  CD2 LEU B 164      26.484  -6.839  15.390  1.00137.26           C
ATOM   1302  C   LEU B 164      22.531  -8.196  14.208  1.00137.26           C
ATOM   1303  O   LEU B 164      22.879  -9.243  13.664  1.00137.26           O
ATOM   1304  N   SER B 165      21.797  -8.167  15.339  1.00 69.39           N
ATOM   1305  CA  SER B 165      21.297  -9.311  16.056  1.00 69.39           C
ATOM   1306  CB  SER B 165      21.145  -9.035  17.562  1.00 69.39           C
ATOM   1307  OG  SER B 165      20.197  -8.001  17.778  1.00 69.39           O
ATOM   1308  C   SER B 165      19.967  -9.767  15.533  1.00 69.39           C
ATOM   1309  O   SER B 165      19.425 -10.757  16.020  1.00 69.39           O
ATOM   1310  N   LYS B 166      19.383  -9.062  14.547  1.00133.12           N
ATOM   1311  CA  LYS B 166      18.087  -9.456  14.065  1.00133.12           C
ATOM   1312  CB  LYS B 166      18.067 -10.878  13.478  1.00133.12           C
ATOM   1313  CG  LYS B 166      18.884 -11.022  12.193  1.00133.12           C
ATOM   1314  CD  LYS B 166      18.369 -10.156  11.042  1.00133.12           C
ATOM   1315  CE  LYS B 166      19.184 -10.301   9.755  1.00133.12           C
ATOM   1316  NZ  LYS B 166      18.619  -9.434   8.697  1.00133.12           N
ATOM   1317  C   LYS B 166      17.095  -9.404  15.188  1.00133.12           C
ATOM   1318  O   LYS B 166      16.288 -10.317  15.365  1.00133.12           O
ATOM   1319  N   ASN B 167      17.140  -8.310  15.972  1.00 62.20           N
ATOM   1320  CA  ASN B 167      16.232  -8.038  17.051  1.00 62.20           C
ATOM   1321  CB  ASN B 167      14.764  -7.959  16.598  1.00 62.20           C
ATOM   1322  CG  ASN B 167      14.606  -6.681  15.781  1.00 62.20           C
ATOM   1323  OD1 ASN B 167      15.291  -5.688  16.022  1.00 62.20           O
ATOM   1324  ND2 ASN B 167      13.677  -6.702  14.788  1.00 62.20           N
ATOM   1325  C   ASN B 167      16.367  -9.062  18.133  1.00 62.20           C
ATOM   1326  O   ASN B 167      15.487  -9.192  18.983  1.00 62.20           O
ATOM   1327  N   SER B 168      17.486  -9.808  18.145  1.00 77.71           N
ATOM   1328  CA  SER B 168      17.709 -10.739  19.210  1.00 77.71           C
ATOM   1329  CB  SER B 168      18.933 -11.639  18.973  1.00 77.71           C
ATOM   1330  OG  SER B 168      18.713 -12.475  17.847  1.00 77.71           O
ATOM   1331  C   SER B 168      17.969  -9.934  20.447  1.00 77.71           C
ATOM   1332  O   SER B 168      17.473 -10.266  21.523  1.00 77.71           O
ATOM   1333  N   VAL B 169      18.760  -8.844  20.306  1.00 54.82           N
ATOM   1334  CA  VAL B 169      19.101  -7.990  21.416  1.00 54.82           C
ATOM   1335  CB  VAL B 169      20.581  -7.809  21.587  1.00 54.82           C
ATOM   1336  CG1 VAL B 169      20.825  -6.808  22.728  1.00 54.82           C
ATOM   1337  CG2 VAL B 169      21.219  -9.190  21.817  1.00 54.82           C
ATOM   1338  C   VAL B 169      18.516  -6.622  21.177  1.00 54.82           C
ATOM   1339  O   VAL B 169      18.791  -5.978  20.168  1.00 54.82           O
ATOM   1340  N   LYS B 170      17.603  -6.229  22.088  1.00184.85           N
ATOM   1341  CA  LYS B 170      16.799  -5.036  22.247  1.00184.85           C
ATOM   1342  CB  LYS B 170      15.418  -5.382  22.839  1.00184.85           C
ATOM   1343  CG  LYS B 170      14.358  -4.283  22.728  1.00184.85           C
ATOM   1344  CD  LYS B 170      12.951  -4.757  23.097  1.00184.85           C
ATOM   1345  CE  LYS B 170      11.894  -3.655  23.006  1.00184.85           C
ATOM   1346  NZ  LYS B 170      12.196  -2.585  23.982  1.00184.85           N
ATOM   1347  C   LYS B 170      17.379  -3.903  23.079  1.00184.85           C
ATOM   1348  O   LYS B 170      16.661  -2.937  23.331  1.00184.85           O
ATOM   1349  N   ARG B 171      18.603  -4.003  23.632  1.00201.52           N
ATOM   1350  CA  ARG B 171      19.055  -3.095  24.669  1.00201.52           C
ATOM   1351  CB  ARG B 171      20.543  -3.255  25.018  1.00201.52           C
ATOM   1352  CG  ARG B 171      20.917  -2.502  26.292  1.00201.52           C
ATOM   1353  CD  ARG B 171      20.094  -2.966  27.494  1.00201.52           C
ATOM   1354  NE  ARG B 171      20.225  -4.449  27.575  1.00201.52           N
ATOM   1355  CZ  ARG B 171      19.371  -5.169  28.359  1.00201.52           C
ATOM   1356  NH1 ARG B 171      18.399  -4.531  29.075  1.00201.52           N
ATOM   1357  NH2 ARG B 171      19.488  -6.527  28.426  1.00201.52           N
ATOM   1358  C   ARG B 171      18.791  -1.631  24.439  1.00201.52           C
ATOM   1359  O   ARG B 171      18.819  -1.120  23.320  1.00201.52           O
ATOM   1360  N   VAL B 172      18.464  -0.927  25.552  1.00108.66           N
ATOM   1361  CA  VAL B 172      18.274   0.496  25.549  1.00108.66           C
ATOM   1362  CB  VAL B 172      16.996   0.943  26.210  1.00108.66           C
ATOM   1363  CG1 VAL B 172      16.949   0.424  27.657  1.00108.66           C
ATOM   1364  CG2 VAL B 172      16.905   2.474  26.095  1.00108.66           C
ATOM   1365  C   VAL B 172      19.448   1.060  26.296  1.00108.66           C
ATOM   1366  O   VAL B 172      19.660   0.757  27.470  1.00108.66           O
ATOM   1367  N   MET B 173      20.258   1.892  25.612  1.00 46.79           N
ATOM   1368  CA  MET B 173      21.454   2.435  26.195  1.00 46.79           C
ATOM   1369  CB  MET B 173      22.513   2.855  25.163  1.00 46.79           C
ATOM   1370  CG  MET B 173      23.115   1.673  24.401  1.00 46.79           C
ATOM   1371  SD  MET B 173      24.372   2.128  23.169  1.00 46.79           S
ATOM   1372  CE  MET B 173      23.193   2.877  22.011  1.00 46.79           C
ATOM   1373  C   MET B 173      21.111   3.635  27.029  1.00 46.79           C
ATOM   1374  O   MET B 173      19.999   4.156  26.951  1.00 46.79           O
ATOM   1375  N   SER B 174      22.075   4.103  27.860  1.00 64.33           N
ATOM   1376  CA  SER B 174      21.812   5.192  28.770  1.00 64.33           C
ATOM   1377  CB  SER B 174      22.356   4.918  30.183  1.00 64.33           C
ATOM   1378  OG  SER B 174      22.176   6.060  31.006  1.00 64.33           O
ATOM   1379  C   SER B 174      22.442   6.485  28.317  1.00 64.33           C
ATOM   1380  O   SER B 174      23.664   6.630  28.281  1.00 64.33           O
ATOM   1381  N   PRO B 175      21.611   7.442  27.975  1.00 86.44           N
ATOM   1382  CA  PRO B 175      22.081   8.753  27.593  1.00 86.44           C
ATOM   1383  CD  PRO B 175      20.336   7.124  27.353  1.00 86.44           C
ATOM   1384  CB  PRO B 175      20.891   9.452  26.941  1.00 86.44           C
ATOM   1385  CG  PRO B 175      20.036   8.293  26.402  1.00 86.44           C
ATOM   1386  C   PRO B 175      22.617   9.513  28.769  1.00 86.44           C
ATOM   1387  O   PRO B 175      23.466  10.387  28.594  1.00 86.44           O
ATOM   1388  N   GLN B 176      22.113   9.210  29.977  1.00 51.71           N
ATOM   1389  CA  GLN B 176      22.478   9.936  31.162  1.00 51.71           C
ATOM   1390  CB  GLN B 176      21.630   9.555  32.386  1.00 51.71           C
ATOM   1391  CG  GLN B 176      21.961  10.388  33.626  1.00 51.71           C
ATOM   1392  CD  GLN B 176      21.568  11.832  33.341  1.00 51.71           C
ATOM   1393  OE1 GLN B 176      20.510  12.101  32.774  1.00 51.71           O
ATOM   1394  NE2 GLN B 176      22.448  12.789  33.738  1.00 51.71           N
ATOM   1395  C   GLN B 176      23.916   9.707  31.505  1.00 51.71           C
ATOM   1396  O   GLN B 176      24.615  10.632  31.916  1.00 51.71           O
ATOM   1397  N   ASP B 177      24.404   8.465  31.336  1.00 84.93           N
ATOM   1398  CA  ASP B 177      25.757   8.168  31.707  1.00 84.93           C
ATOM   1399  CB  ASP B 177      26.108   6.695  31.427  1.00 84.93           C
ATOM   1400  CG  ASP B 177      27.434   6.358  32.090  1.00 84.93           C
ATOM   1401  OD1 ASP B 177      28.362   7.207  32.029  1.00 84.93           O
ATOM   1402  OD2 ASP B 177      27.533   5.245  32.673  1.00 84.93           O
ATOM   1403  C   ASP B 177      26.657   9.050  30.892  1.00 84.93           C
ATOM   1404  O   ASP B 177      27.637   9.598  31.398  1.00 84.93           O
ATOM   1405  N   VAL B 178      26.340   9.219  29.595  1.00 42.58           N
ATOM   1406  CA  VAL B 178      27.134  10.058  28.743  1.00 42.58           C
ATOM   1407  CB  VAL B 178      26.640  10.067  27.324  1.00 42.58           C
ATOM   1408  CG1 VAL B 178      27.440  11.116  26.533  1.00 42.58           C
ATOM   1409  CG2 VAL B 178      26.746   8.642  26.753  1.00 42.58           C
ATOM   1410  C   VAL B 178      27.066  11.468  29.245  1.00 42.58           C
ATOM   1411  O   VAL B 178      28.085  12.150  29.359  1.00 42.58           O
ATOM   1412  N   VAL B 179      25.851  11.940  29.576  1.00 54.67           N
ATOM   1413  CA  VAL B 179      25.685  13.300  30.015  1.00 54.67           C
ATOM   1414  CB  VAL B 179      24.246  13.658  30.269  1.00 54.67           C
ATOM   1415  CG1 VAL B 179      24.190  15.073  30.872  1.00 54.67           C
ATOM   1416  CG2 VAL B 179      23.463  13.517  28.951  1.00 54.67           C
ATOM   1417  C   VAL B 179      26.450  13.538  31.285  1.00 54.67           C
ATOM   1418  O   VAL B 179      27.077  14.583  31.445  1.00 54.67           O
ATOM   1419  N   SER B 180      26.373  12.602  32.252  1.00 74.52           N
ATOM   1420  CA  SER B 180      27.031  12.801  33.518  1.00 74.52           C
ATOM   1421  CB  SER B 180      26.448  11.903  34.623  1.00 74.52           C
ATOM   1422  OG  SER B 180      25.090  12.243  34.859  1.00 74.52           O
ATOM   1423  C   SER B 180      28.517  12.549  33.490  1.00 74.52           C
ATOM   1424  O   SER B 180      29.287  13.319  34.063  1.00 74.52           O
ATOM   1425  N   CYS B 181      28.926  11.381  32.949  1.00104.84           N
ATOM   1426  CA  CYS B 181      30.286  10.899  32.962  1.00104.84           C
ATOM   1427  CB  CYS B 181      30.296   9.364  33.022  1.00104.84           C
ATOM   1428  SG  CYS B 181      29.131   8.734  34.281  1.00104.84           S
ATOM   1429  C   CYS B 181      31.223  11.354  31.859  1.00104.84           C
ATOM   1430  O   CYS B 181      32.419  11.513  32.100  1.00104.84           O
ATOM   1431  N   SER B 182      30.730  11.560  30.617  1.00 76.35           N
ATOM   1432  CA  SER B 182      31.616  11.724  29.486  1.00 76.35           C
ATOM   1433  CB  SER B 182      30.909  11.456  28.145  1.00 76.35           C
ATOM   1434  OG  SER B 182      31.816  11.626  27.067  1.00 76.35           O
ATOM   1435  C   SER B 182      32.286  13.069  29.389  1.00 76.35           C
ATOM   1436  O   SER B 182      31.649  14.120  29.340  1.00 76.35           O
ATOM   1437  N   GLU B 183      33.637  13.030  29.345  1.00 87.57           N
ATOM   1438  CA  GLU B 183      34.521  14.157  29.197  1.00 87.57           C
ATOM   1439  CB  GLU B 183      35.955  13.853  29.658  1.00 87.57           C
ATOM   1440  CG  GLU B 183      36.039  13.624  31.169  1.00 87.57           C
ATOM   1441  CD  GLU B 183      37.491  13.370  31.540  1.00 87.57           C
ATOM   1442  OE1 GLU B 183      38.346  14.229  31.194  1.00 87.57           O
ATOM   1443  OE2 GLU B 183      37.766  12.317  32.175  1.00 87.57           O
ATOM   1444  C   GLU B 183      34.561  14.620  27.765  1.00 87.57           C
ATOM   1445  O   GLU B 183      35.047  15.712  27.469  1.00 87.57           O
ATOM   1446  N   TYR B 184      34.154  13.734  26.837  1.00156.26           N
ATOM   1447  CA  TYR B 184      34.106  13.963  25.420  1.00156.26           C
ATOM   1448  CB  TYR B 184      33.943  12.701  24.555  1.00156.26           C
ATOM   1449  CG  TYR B 184      35.196  11.907  24.709  1.00156.26           C
ATOM   1450  CD1 TYR B 184      36.425  12.508  24.554  1.00156.26           C
ATOM   1451  CD2 TYR B 184      35.147  10.555  24.955  1.00156.26           C
ATOM   1452  CE1 TYR B 184      37.586  11.781  24.684  1.00156.26           C
ATOM   1453  CE2 TYR B 184      36.304   9.822  25.083  1.00156.26           C
ATOM   1454  CZ  TYR B 184      37.526  10.435  24.952  1.00156.26           C
ATOM   1455  OH  TYR B 184      38.710   9.680  25.086  1.00156.26           O
ATOM   1456  C   TYR B 184      33.019  14.937  25.069  1.00156.26           C
ATOM   1457  O   TYR B 184      32.929  15.360  23.918  1.00156.26           O
ATOM   1458  N   ALA B 185      32.066  15.177  25.994  1.00 73.16           N
ATOM   1459  CA  ALA B 185      30.971  16.077  25.750  1.00 73.16           C
ATOM   1460  CB  ALA B 185      29.644  15.352  25.466  1.00 73.16           C
ATOM   1461  C   ALA B 185      30.743  16.970  26.946  1.00 73.16           C
ATOM   1462  O   ALA B 185      31.389  16.856  27.985  1.00 73.16           O
ATOM   1463  N   GLN B 186      29.852  17.959  26.731  1.00178.13           N
ATOM   1464  CA  GLN B 186      29.372  19.034  27.561  1.00178.13           C
ATOM   1465  CB  GLN B 186      28.939  20.248  26.722  1.00178.13           C
ATOM   1466  CG  GLN B 186      30.136  20.981  26.099  1.00178.13           C
ATOM   1467  CD  GLN B 186      30.849  20.050  25.123  1.00178.13           C
ATOM   1468  OE1 GLN B 186      30.279  19.631  24.117  1.00178.13           O
ATOM   1469  NE2 GLN B 186      32.131  19.708  25.430  1.00178.13           N
ATOM   1470  C   GLN B 186      28.293  18.701  28.562  1.00178.13           C
ATOM   1471  O   GLN B 186      27.864  19.600  29.282  1.00178.13           O
ATOM   1472  N   GLY B 187      27.694  17.494  28.559  1.00 50.52           N
ATOM   1473  CA  GLY B 187      26.631  17.263  29.507  1.00 50.52           C
ATOM   1474  C   GLY B 187      25.383  17.838  28.904  1.00 50.52           C
ATOM   1475  O   GLY B 187      25.072  17.568  27.748  1.00 50.52           O
ATOM   1476  N   CYS B 188      24.614  18.611  29.694  1.00 78.62           N
ATOM   1477  CA  CYS B 188      23.402  19.260  29.271  1.00 78.62           C
ATOM   1478  CB  CYS B 188      22.563  19.816  30.431  1.00 78.62           C
ATOM   1479  SG  CYS B 188      21.658  18.468  31.232  1.00 78.62           S
ATOM   1480  C   CYS B 188      23.721  20.376  28.326  1.00 78.62           C
ATOM   1481  O   CYS B 188      22.831  20.919  27.673  1.00 78.62           O
ATOM   1482  N   ALA B 189      24.995  20.803  28.332  1.00 77.89           N
ATOM   1483  CA  ALA B 189      25.583  21.840  27.529  1.00 77.89           C
ATOM   1484  CB  ALA B 189      27.021  22.180  27.960  1.00 77.89           C
ATOM   1485  C   ALA B 189      25.626  21.470  26.069  1.00 77.89           C
ATOM   1486  O   ALA B 189      25.756  22.350  25.218  1.00 77.89           O
ATOM   1487  N   GLY B 190      25.660  20.162  25.733  1.00 42.84           N
ATOM   1488  CA  GLY B 190      25.695  19.779  24.343  1.00 42.84           C
ATOM   1489  C   GLY B 190      26.842  18.830  24.125  1.00 42.84           C
ATOM   1490  O   GLY B 190      27.592  18.527  25.051  1.00 42.84           O
ATOM   1491  N   GLY B 191      27.004  18.341  22.872  1.00 32.20           N
ATOM   1492  CA  GLY B 191      28.060  17.420  22.536  1.00 32.20           C
ATOM   1493  C   GLY B 191      27.898  17.008  21.095  1.00 32.20           C
ATOM   1494  O   GLY B 191      27.034  17.530  20.390  1.00 32.20           O
ATOM   1495  N   PHE B 192      28.744  16.062  20.611  1.00 81.19           N
ATOM   1496  CA  PHE B 192      28.644  15.644  19.231  1.00 81.19           C
ATOM   1497  CB  PHE B 192      29.750  16.255  18.352  1.00 81.19           C
ATOM   1498  CG  PHE B 192      29.526  17.734  18.362  1.00 81.19           C
ATOM   1499  CD1 PHE B 192      29.973  18.504  19.414  1.00 81.19           C
ATOM   1500  CD2 PHE B 192      28.866  18.358  17.327  1.00 81.19           C
ATOM   1501  CE1 PHE B 192      29.768  19.865  19.434  1.00 81.19           C
ATOM   1502  CE2 PHE B 192      28.658  19.719  17.342  1.00 81.19           C
ATOM   1503  CZ  PHE B 192      29.109  20.477  18.396  1.00 81.19           C
ATOM   1504  C   PHE B 192      28.696  14.134  19.126  1.00 81.19           C
ATOM   1505  O   PHE B 192      29.513  13.476  19.769  1.00 81.19           O
ATOM   1506  N   PRO B 193      27.853  13.575  18.279  1.00 81.20           N
ATOM   1507  CA  PRO B 193      27.744  12.142  18.119  1.00 81.20           C
ATOM   1508  CD  PRO B 193      26.620  14.248  17.908  1.00 81.20           C
ATOM   1509  CB  PRO B 193      26.553  11.918  17.192  1.00 81.20           C
ATOM   1510  CG  PRO B 193      25.649  13.130  17.485  1.00 81.20           C
ATOM   1511  C   PRO B 193      29.009  11.468  17.692  1.00 81.20           C
ATOM   1512  O   PRO B 193      29.224  10.314  18.061  1.00 81.20           O
ATOM   1513  N   TYR B 194      29.873  12.157  16.935  1.00126.89           N
ATOM   1514  CA  TYR B 194      31.096  11.553  16.496  1.00126.89           C
ATOM   1515  CB  TYR B 194      31.882  12.533  15.605  1.00126.89           C
ATOM   1516  CG  TYR B 194      33.168  11.947  15.138  1.00126.89           C
ATOM   1517  CD1 TYR B 194      33.216  10.738  14.486  1.00126.89           C
ATOM   1518  CD2 TYR B 194      34.333  12.658  15.300  1.00126.89           C
ATOM   1519  CE1 TYR B 194      34.420  10.234  14.046  1.00126.89           C
ATOM   1520  CE2 TYR B 194      35.535  12.160  14.861  1.00126.89           C
ATOM   1521  CZ  TYR B 194      35.581  10.941  14.236  1.00126.89           C
ATOM   1522  OH  TYR B 194      36.811  10.423  13.781  1.00126.89           O
ATOM   1523  C   TYR B 194      31.881  11.189  17.724  1.00126.89           C
ATOM   1524  O   TYR B 194      32.474  10.114  17.797  1.00126.89           O
ATOM   1525  N   LEU B 195      31.920  12.094  18.718  1.00 97.03           N
ATOM   1526  CA  LEU B 195      32.618  11.872  19.953  1.00 97.03           C
ATOM   1527  CB  LEU B 195      32.801  13.163  20.770  1.00 97.03           C
ATOM   1528  CG  LEU B 195      33.789  14.158  20.134  1.00 97.03           C
ATOM   1529  CD1 LEU B 195      33.934  15.427  20.989  1.00 97.03           C
ATOM   1530  CD2 LEU B 195      35.145  13.486  19.857  1.00 97.03           C
ATOM   1531  C   LEU B 195      31.932  10.868  20.850  1.00 97.03           C
ATOM   1532  O   LEU B 195      32.602  10.239  21.665  1.00 97.03           O
ATOM   1533  N   ILE B 196      30.581  10.842  20.892  1.00145.87           N
ATOM   1534  CA  ILE B 196      29.879   9.903  21.745  1.00145.87           C
ATOM   1535  CB  ILE B 196      28.571  10.453  22.228  1.00145.87           C
ATOM   1536  CG1 ILE B 196      28.824  11.752  23.011  1.00145.87           C
ATOM   1537  CG2 ILE B 196      27.868   9.366  23.059  1.00145.87           C
ATOM   1538  CD1 ILE B 196      29.772  11.566  24.195  1.00145.87           C
ATOM   1539  C   ILE B 196      29.602   8.557  21.145  1.00145.87           C
ATOM   1540  O   ILE B 196      29.984   7.510  21.665  1.00145.87           O
ATOM   1541  N   ALA B 197      28.911   8.567  19.995  1.00 85.84           N
ATOM   1542  CA  ALA B 197      28.513   7.368  19.333  1.00 85.84           C
ATOM   1543  CB  ALA B 197      27.847   7.764  18.010  1.00 85.84           C
ATOM   1544  C   ALA B 197      29.771   6.653  18.980  1.00 85.84           C
ATOM   1545  O   ALA B 197      29.850   5.427  19.074  1.00 85.84           O
ATOM   1546  N   GLY B 198      30.732   7.408  18.409  1.00 87.68           N
ATOM   1547  CA  GLY B 198      31.986   6.809  18.056  1.00 87.68           C
ATOM   1548  C   GLY B 198      33.050   6.701  19.122  1.00 87.68           C
ATOM   1549  O   GLY B 198      33.324   5.624  19.646  1.00 87.68           O
ATOM   1550  N   LYS B 199      33.628   7.859  19.523  1.00109.65           N
ATOM   1551  CA  LYS B 199      34.826   7.847  20.331  1.00109.65           C
ATOM   1552  CB  LYS B 199      35.485   9.231  20.437  1.00109.65           C
ATOM   1553  CG  LYS B 199      36.896   9.171  21.022  1.00109.65           C
ATOM   1554  CD  LYS B 199      37.705  10.449  20.799  1.00109.65           C
ATOM   1555  CE  LYS B 199      39.166  10.321  21.230  1.00109.65           C
ATOM   1556  NZ  LYS B 199      39.883   9.409  20.310  1.00109.65           N
ATOM   1557  C   LYS B 199      34.602   7.349  21.723  1.00109.65           C
ATOM   1558  O   LYS B 199      35.301   6.451  22.191  1.00109.65           O
ATOM   1559  N   TYR B 200      33.600   7.911  22.420  1.00 63.13           N
ATOM   1560  CA  TYR B 200      33.349   7.561  23.787  1.00 63.13           C
ATOM   1561  CB  TYR B 200      32.195   8.403  24.366  1.00 63.13           C
ATOM   1562  CG  TYR B 200      32.060   8.169  25.832  1.00 63.13           C
ATOM   1563  CD1 TYR B 200      32.933   8.768  26.711  1.00 63.13           C
ATOM   1564  CD2 TYR B 200      31.053   7.377  26.332  1.00 63.13           C
ATOM   1565  CE1 TYR B 200      32.814   8.570  28.066  1.00 63.13           C
ATOM   1566  CE2 TYR B 200      30.928   7.175  27.686  1.00 63.13           C
ATOM   1567  CZ  TYR B 200      31.810   7.770  28.555  1.00 63.13           C
ATOM   1568  OH  TYR B 200      31.684   7.565  29.946  1.00 63.13           O
ATOM   1569  C   TYR B 200      32.958   6.117  23.824  1.00 63.13           C
ATOM   1570  O   TYR B 200      33.393   5.360  24.691  1.00 63.13           O
ATOM   1571  N   GLY B 201      32.128   5.691  22.858  1.00 28.93           N
ATOM   1572  CA  GLY B 201      31.673   4.331  22.840  1.00 28.93           C
ATOM   1573  C   GLY B 201      32.851   3.409  22.713  1.00 28.93           C
ATOM   1574  O   GLY B 201      32.886   2.353  23.342  1.00 28.93           O
ATOM   1575  N   GLU B 202      33.829   3.753  21.854  1.00 66.07           N
ATOM   1576  CA  GLU B 202      34.971   2.898  21.666  1.00 66.07           C
ATOM   1577  CB  GLU B 202      35.838   3.327  20.467  1.00 66.07           C
ATOM   1578  CG  GLU B 202      37.007   2.380  20.184  1.00 66.07           C
ATOM   1579  CD  GLU B 202      37.778   2.913  18.982  1.00 66.07           C
ATOM   1580  OE1 GLU B 202      38.390   4.009  19.103  1.00 66.07           O
ATOM   1581  OE2 GLU B 202      37.764   2.228  17.925  1.00 66.07           O
ATOM   1582  C   GLU B 202      35.868   2.889  22.877  1.00 66.07           C
ATOM   1583  O   GLU B 202      36.306   1.828  23.322  1.00 66.07           O
ATOM   1584  N   ASP B 203      36.207   4.083  23.409  1.00112.57           N
ATOM   1585  CA  ASP B 203      37.137   4.184  24.502  1.00112.57           C
ATOM   1586  CB  ASP B 203      37.604   5.634  24.732  1.00112.57           C
ATOM   1587  CG  ASP B 203      38.435   6.085  23.537  1.00112.57           C
ATOM   1588  OD1 ASP B 203      38.781   5.217  22.692  1.00112.57           O
ATOM   1589  OD2 ASP B 203      38.728   7.308  23.451  1.00112.57           O
ATOM   1590  C   ASP B 203      36.590   3.706  25.821  1.00112.57           C
ATOM   1591  O   ASP B 203      37.215   2.883  26.491  1.00112.57           O
ATOM   1592  N   PHE B 204      35.483   4.332  26.283  1.00107.80           N
ATOM   1593  CA  PHE B 204      34.839   4.031  27.538  1.00107.80           C
ATOM   1594  CB  PHE B 204      34.256   5.287  28.198  1.00107.80           C
ATOM   1595  CG  PHE B 204      35.428   6.157  28.494  1.00107.80           C
ATOM   1596  CD1 PHE B 204      35.871   7.070  27.566  1.00107.80           C
ATOM   1597  CD2 PHE B 204      36.096   6.047  29.691  1.00107.80           C
ATOM   1598  CE1 PHE B 204      36.956   7.872  27.832  1.00107.80           C
ATOM   1599  CE2 PHE B 204      37.182   6.846  29.962  1.00107.80           C
ATOM   1600  CZ  PHE B 204      37.614   7.761  29.033  1.00107.80           C
ATOM   1601  C   PHE B 204      33.763   2.983  27.499  1.00107.80           C
ATOM   1602  O   PHE B 204      33.645   2.171  28.415  1.00107.80           O
ATOM   1603  N   GLY B 205      32.908   3.004  26.458  1.00 39.21           N
ATOM   1604  CA  GLY B 205      31.808   2.075  26.391  1.00 39.21           C
ATOM   1605  C   GLY B 205      30.563   2.719  26.942  1.00 39.21           C
ATOM   1606  O   GLY B 205      30.624   3.724  27.650  1.00 39.21           O
ATOM   1607  N   LEU B 206      29.386   2.130  26.618  1.00100.48           N
ATOM   1608  CA  LEU B 206      28.121   2.652  27.062  1.00100.48           C
ATOM   1609  CB  LEU B 206      27.137   3.009  25.931  1.00100.48           C
ATOM   1610  CG  LEU B 206      27.613   4.142  25.001  1.00100.48           C
ATOM   1611  CD1 LEU B 206      27.946   5.411  25.801  1.00100.48           C
ATOM   1612  CD2 LEU B 206      28.741   3.687  24.064  1.00100.48           C
ATOM   1613  C   LEU B 206      27.435   1.623  27.912  1.00100.48           C
ATOM   1614  O   LEU B 206      27.644   0.423  27.745  1.00100.48           O
ATOM   1615  N   VAL B 207      26.585   2.085  28.855  1.00 58.09           N
ATOM   1616  CA  VAL B 207      25.876   1.202  29.741  1.00 58.09           C
ATOM   1617  CB  VAL B 207      26.036   1.555  31.190  1.00 58.09           C
ATOM   1618  CG1 VAL B 207      27.522   1.419  31.564  1.00 58.09           C
ATOM   1619  CG2 VAL B 207      25.458   2.962  31.422  1.00 58.09           C
ATOM   1620  C   VAL B 207      24.413   1.282  29.422  1.00 58.09           C
ATOM   1621  O   VAL B 207      23.964   2.161  28.688  1.00 58.09           O
ATOM   1622  N   GLU B 208      23.631   0.327  29.961  1.00 51.96           N
ATOM   1623  CA  GLU B 208      22.218   0.240  29.709  1.00 51.96           C
ATOM   1624  CB  GLU B 208      21.648  -1.133  30.098  1.00 51.96           C
ATOM   1625  CG  GLU B 208      22.305  -2.278  29.322  1.00 51.96           C
ATOM   1626  CD  GLU B 208      21.756  -3.596  29.846  1.00 51.96           C
ATOM   1627  OE1 GLU B 208      20.659  -3.576  30.466  1.00 51.96           O
ATOM   1628  OE2 GLU B 208      22.424  -4.642  29.630  1.00 51.96           O
ATOM   1629  C   GLU B 208      21.500   1.290  30.508  1.00 51.96           C
ATOM   1630  O   GLU B 208      22.027   1.833  31.477  1.00 51.96           O
ATOM   1631  N   GLU B 209      20.249   1.594  30.103  1.00 78.51           N
ATOM   1632  CA  GLU B 209      19.452   2.618  30.724  1.00 78.51           C
ATOM   1633  CB  GLU B 209      18.060   2.757  30.082  1.00 78.51           C
ATOM   1634  CG  GLU B 209      17.173   3.798  30.769  1.00 78.51           C
ATOM   1635  CD  GLU B 209      17.698   5.184  30.429  1.00 78.51           C
ATOM   1636  OE1 GLU B 209      18.556   5.290  29.513  1.00 78.51           O
ATOM   1637  OE2 GLU B 209      17.245   6.158  31.087  1.00 78.51           O
ATOM   1638  C   GLU B 209      19.240   2.293  32.172  1.00 78.51           C
ATOM   1639  O   GLU B 209      19.288   3.177  33.026  1.00 78.51           O
ATOM   1640  N   SER B 210      19.011   1.007  32.491  1.00 31.50           N
ATOM   1641  CA  SER B 210      18.725   0.626  33.844  1.00 31.50           C
ATOM   1642  CB  SER B 210      18.407  -0.872  33.985  1.00 31.50           C
ATOM   1643  OG  SER B 210      19.540  -1.649  33.626  1.00 31.50           O
ATOM   1644  C   SER B 210      19.903   0.926  34.721  1.00 31.50           C
ATOM   1645  O   SER B 210      19.735   1.223  35.903  1.00 31.50           O
ATOM   1646  N   CYS B 211      21.129   0.844  34.168  1.00 46.48           N
ATOM   1647  CA  CYS B 211      22.314   1.070  34.948  1.00 46.48           C
ATOM   1648  CB  CYS B 211      23.616   0.774  34.156  1.00 46.48           C
ATOM   1649  SG  CYS B 211      25.144   1.019  35.123  1.00 46.48           S
ATOM   1650  C   CYS B 211      22.335   2.494  35.421  1.00 46.48           C
ATOM   1651  O   CYS B 211      22.673   2.759  36.576  1.00 46.48           O
ATOM   1652  N   PHE B 212      21.986   3.454  34.536  1.00152.36           N
ATOM   1653  CA  PHE B 212      22.004   4.833  34.935  1.00152.36           C
ATOM   1654  CB  PHE B 212      23.214   5.555  34.308  1.00152.36           C
ATOM   1655  CG  PHE B 212      23.585   6.769  35.088  1.00152.36           C
ATOM   1656  CD1 PHE B 212      22.728   7.835  35.219  1.00152.36           C
ATOM   1657  CD2 PHE B 212      24.836   6.849  35.658  1.00152.36           C
ATOM   1658  CE1 PHE B 212      23.103   8.948  35.936  1.00152.36           C
ATOM   1659  CE2 PHE B 212      25.217   7.959  36.374  1.00152.36           C
ATOM   1660  CZ  PHE B 212      24.347   9.011  36.518  1.00152.36           C
ATOM   1661  C   PHE B 212      20.768   5.446  34.330  1.00152.36           C
ATOM   1662  O   PHE B 212      20.815   5.904  33.190  1.00152.36           O
ATOM   1663  N   PRO B 213      19.684   5.542  35.059  1.00 77.67           N
ATOM   1664  CA  PRO B 213      18.454   6.042  34.491  1.00 77.67           C
ATOM   1665  CD  PRO B 213      19.435   4.607  36.143  1.00 77.67           C
ATOM   1666  CB  PRO B 213      17.375   5.754  35.531  1.00 77.67           C
ATOM   1667  CG  PRO B 213      17.904   4.502  36.255  1.00 77.67           C
ATOM   1668  C   PRO B 213      18.560   7.478  34.089  1.00 77.67           C
ATOM   1669  O   PRO B 213      19.355   8.202  34.685  1.00 77.67           O
ATOM   1670  N   TYR B 214      17.761   7.910  33.088  1.00 94.23           N
ATOM   1671  CA  TYR B 214      17.886   9.238  32.547  1.00 94.23           C
ATOM   1672  CB  TYR B 214      17.260   9.345  31.141  1.00 94.23           C
ATOM   1673  CG  TYR B 214      17.501  10.703  30.581  1.00 94.23           C
ATOM   1674  CD1 TYR B 214      18.766  11.082  30.195  1.00 94.23           C
ATOM   1675  CD2 TYR B 214      16.459  11.583  30.407  1.00 94.23           C
ATOM   1676  CE1 TYR B 214      18.993  12.331  29.667  1.00 94.23           C
ATOM   1677  CE2 TYR B 214      16.679  12.834  29.878  1.00 94.23           C
ATOM   1678  CZ  TYR B 214      17.949  13.210  29.509  1.00 94.23           C
ATOM   1679  OH  TYR B 214      18.178  14.492  28.967  1.00 94.23           O
ATOM   1680  C   TYR B 214      17.243  10.238  33.463  1.00 94.23           C
ATOM   1681  O   TYR B 214      16.073  10.105  33.822  1.00 94.23           O
ATOM   1682  N   ASN B 215      18.074  11.184  33.966  1.00 77.23           N
ATOM   1683  CA  ASN B 215      17.712  12.294  34.810  1.00 77.23           C
ATOM   1684  CB  ASN B 215      18.841  12.673  35.781  1.00 77.23           C
ATOM   1685  CG  ASN B 215      18.987  11.540  36.787  1.00 77.23           C
ATOM   1686  OD1 ASN B 215      18.010  11.101  37.392  1.00 77.23           O
ATOM   1687  ND2 ASN B 215      20.241  11.045  36.967  1.00 77.23           N
ATOM   1688  C   ASN B 215      17.336  13.534  34.047  1.00 77.23           C
ATOM   1689  O   ASN B 215      16.376  14.219  34.399  1.00 77.23           O
ATOM   1690  N   GLY B 216      18.096  13.862  32.977  1.00 34.13           N
ATOM   1691  CA  GLY B 216      17.870  15.082  32.249  1.00 34.13           C
ATOM   1692  C   GLY B 216      18.605  16.201  32.930  1.00 34.13           C
ATOM   1693  O   GLY B 216      18.279  17.373  32.735  1.00 34.13           O
ATOM   1694  N   LYS B 217      19.619  15.869  33.755  1.00155.92           N
ATOM   1695  CA  LYS B 217      20.339  16.890  34.460  1.00155.92           C
ATOM   1696  CB  LYS B 217      19.879  17.042  35.920  1.00155.92           C
ATOM   1697  CG  LYS B 217      20.391  18.302  36.621  1.00155.92           C
ATOM   1698  CD  LYS B 217      19.776  19.594  36.079  1.00155.92           C
ATOM   1699  CE  LYS B 217      20.038  20.816  36.961  1.00155.92           C
ATOM   1700  NZ  LYS B 217      21.488  21.105  37.015  1.00155.92           N
ATOM   1701  C   LYS B 217      21.798  16.532  34.492  1.00155.92           C
ATOM   1702  O   LYS B 217      22.218  15.448  34.097  1.00155.92           O
ATOM   1703  N   ASP B 218      22.590  17.488  35.003  1.00111.64           N
ATOM   1704  CA  ASP B 218      24.015  17.541  35.190  1.00111.64           C
ATOM   1705  CB  ASP B 218      24.508  18.962  35.511  1.00111.64           C
ATOM   1706  CG  ASP B 218      24.287  19.814  34.270  1.00111.64           C
ATOM   1707  OD1 ASP B 218      24.522  19.294  33.146  1.00111.64           O
ATOM   1708  OD2 ASP B 218      23.881  20.997  34.428  1.00111.64           O
ATOM   1709  C   ASP B 218      24.425  16.649  36.329  1.00111.64           C
ATOM   1710  O   ASP B 218      25.494  16.846  36.907  1.00111.64           O
ATOM   1711  N   GLU B 219      23.528  15.745  36.770  1.00131.61           N
ATOM   1712  CA  GLU B 219      23.754  14.871  37.897  1.00131.61           C
ATOM   1713  CB  GLU B 219      22.777  13.681  37.933  1.00131.61           C
ATOM   1714  CG  GLU B 219      22.988  12.734  39.115  1.00131.61           C
ATOM   1715  CD  GLU B 219      22.314  13.341  40.336  1.00131.61           C
ATOM   1716  OE1 GLU B 219      21.720  14.443  40.196  1.00131.61           O
ATOM   1717  OE2 GLU B 219      22.381  12.709  41.423  1.00131.61           O
ATOM   1718  C   GLU B 219      25.145  14.303  37.865  1.00131.61           C
ATOM   1719  O   GLU B 219      25.806  14.236  36.831  1.00131.61           O
ATOM   1720  N   PRO B 220      25.609  13.947  39.039  1.00124.28           N
ATOM   1721  CA  PRO B 220      26.935  13.402  39.184  1.00124.28           C
ATOM   1722  CD  PRO B 220      25.190  14.668  40.231  1.00124.28           C
ATOM   1723  CB  PRO B 220      27.253  13.464  40.676  1.00124.28           C
ATOM   1724  CG  PRO B 220      26.402  14.645  41.176  1.00124.28           C
ATOM   1725  C   PRO B 220      27.052  12.030  38.599  1.00124.28           C
ATOM   1726  O   PRO B 220      26.040  11.343  38.470  1.00124.28           O
ATOM   1727  N   CYS B 221      28.285  11.616  38.239  1.00 53.35           N
ATOM   1728  CA  CYS B 221      28.498  10.343  37.614  1.00 53.35           C
ATOM   1729  CB  CYS B 221      29.839  10.271  36.845  1.00 53.35           C
ATOM   1730  SG  CYS B 221      30.165   8.673  36.033  1.00 53.35           S
ATOM   1731  C   CYS B 221      28.493   9.285  38.667  1.00 53.35           C
ATOM   1732  O   CYS B 221      29.521   8.974  39.267  1.00 53.35           O
ATOM   1733  N   LYS B 222      27.304   8.709  38.923  1.00119.19           N
ATOM   1734  CA  LYS B 222      27.193   7.645  39.874  1.00119.19           C
ATOM   1735  CB  LYS B 222      26.677   8.114  41.246  1.00119.19           C
ATOM   1736  CG  LYS B 222      26.835   7.078  42.361  1.00119.19           C
ATOM   1737  CD  LYS B 222      26.085   5.770  42.106  1.00119.19           C
ATOM   1738  CE  LYS B 222      26.252   4.745  43.229  1.00119.19           C
ATOM   1739  NZ  LYS B 222      25.414   5.124  44.387  1.00119.19           N
ATOM   1740  C   LYS B 222      26.186   6.702  39.308  1.00119.19           C
ATOM   1741  O   LYS B 222      25.062   7.093  38.997  1.00119.19           O
ATOM   1742  N   GLU B 223      26.559   5.420  39.155  1.00 78.94           N
ATOM   1743  CA  GLU B 223      25.615   4.506  38.597  1.00 78.94           C
ATOM   1744  CB  GLU B 223      26.205   3.571  37.528  1.00 78.94           C
ATOM   1745  CG  GLU B 223      26.560   4.289  36.222  1.00 78.94           C
ATOM   1746  CD  GLU B 223      27.811   5.125  36.454  1.00 78.94           C
ATOM   1747  OE1 GLU B 223      28.504   4.885  37.479  1.00 78.94           O
ATOM   1748  OE2 GLU B 223      28.091   6.014  35.606  1.00 78.94           O
ATOM   1749  C   GLU B 223      25.078   3.681  39.703  1.00 78.94           C
ATOM   1750  O   GLU B 223      25.804   3.258  40.603  1.00 78.94           O
ATOM   1751  N   THR B 224      23.757   3.456  39.659  1.00 15.13           N
ATOM   1752  CA  THR B 224      23.144   2.659  40.664  1.00 15.13           C
ATOM   1753  CB  THR B 224      21.672   2.481  40.438  1.00 15.13           C
ATOM   1754  OG1 THR B 224      21.025   3.745  40.411  1.00 15.13           O
ATOM   1755  CG2 THR B 224      21.099   1.617  41.574  1.00 15.13           C
ATOM   1756  C   THR B 224      23.787   1.326  40.541  1.00 15.13           C
ATOM   1757  O   THR B 224      24.141   0.699  41.538  1.00 15.13           O
ATOM   1758  N   LYS B 225      23.976   0.866  39.291  1.00 86.18           N
ATOM   1759  CA  LYS B 225      24.564  -0.427  39.139  1.00 86.18           C
ATOM   1760  CB  LYS B 225      24.275  -1.086  37.780  1.00 86.18           C
ATOM   1761  CG  LYS B 225      22.799  -1.439  37.586  1.00 86.18           C
ATOM   1762  CD  LYS B 225      22.442  -1.820  36.148  1.00 86.18           C
ATOM   1763  CE  LYS B 225      20.965  -2.173  35.963  1.00 86.18           C
ATOM   1764  NZ  LYS B 225      20.627  -3.374  36.761  1.00 86.18           N
ATOM   1765  C   LYS B 225      26.043  -0.329  39.292  1.00 86.18           C
ATOM   1766  O   LYS B 225      26.695   0.536  38.708  1.00 86.18           O
ATOM   1767  N   SER B 226      26.611  -1.223  40.121  1.00128.99           N
ATOM   1768  CA  SER B 226      28.027  -1.214  40.308  1.00128.99           C
ATOM   1769  CB  SER B 226      28.497  -2.243  41.351  1.00128.99           C
ATOM   1770  OG  SER B 226      27.960  -1.926  42.626  1.00128.99           O
ATOM   1771  C   SER B 226      28.688  -1.556  39.014  1.00128.99           C
ATOM   1772  O   SER B 226      29.152  -0.680  38.287  1.00128.99           O
ATOM   1773  N   LYS B 227      28.686  -2.859  38.667  1.00173.63           N
ATOM   1774  CA  LYS B 227      29.379  -3.285  37.489  1.00173.63           C
ATOM   1775  CB  LYS B 227      30.204  -4.559  37.727  1.00173.63           C
ATOM   1776  CG  LYS B 227      31.265  -4.362  38.812  1.00173.63           C
ATOM   1777  CD  LYS B 227      31.841  -5.665  39.368  1.00173.63           C
ATOM   1778  CE  LYS B 227      32.713  -5.458  40.608  1.00173.63           C
ATOM   1779  NZ  LYS B 227      31.868  -5.061  41.757  1.00173.63           N
ATOM   1780  C   LYS B 227      28.356  -3.578  36.443  1.00173.63           C
ATOM   1781  O   LYS B 227      27.775  -4.662  36.410  1.00173.63           O
ATOM   1782  N   CYS B 228      28.110  -2.608  35.544  1.00106.76           N
ATOM   1783  CA  CYS B 228      27.165  -2.859  34.498  1.00106.76           C
ATOM   1784  CB  CYS B 228      26.052  -1.786  34.332  1.00106.76           C
ATOM   1785  SG  CYS B 228      26.595  -0.058  34.161  1.00106.76           S
ATOM   1786  C   CYS B 228      27.936  -3.080  33.235  1.00106.76           C
ATOM   1787  O   CYS B 228      29.058  -2.598  33.078  1.00106.76           O
ATOM   1788  N   ARG B 229      27.358  -3.878  32.317  1.00138.36           N
ATOM   1789  CA  ARG B 229      28.024  -4.226  31.094  1.00138.36           C
ATOM   1790  CB  ARG B 229      27.306  -5.328  30.297  1.00138.36           C
ATOM   1791  CG  ARG B 229      27.321  -6.691  30.991  1.00138.36           C
ATOM   1792  CD  ARG B 229      26.608  -7.785  30.194  1.00138.36           C
ATOM   1793  NE  ARG B 229      27.254  -7.844  28.853  1.00138.36           N
ATOM   1794  CZ  ARG B 229      27.208  -8.992  28.118  1.00138.36           C
ATOM   1795  NH1 ARG B 229      26.586 -10.100  28.617  1.00138.36           N
ATOM   1796  NH2 ARG B 229      27.787  -9.033  26.882  1.00138.36           N
ATOM   1797  C   ARG B 229      28.096  -3.013  30.227  1.00138.36           C
ATOM   1798  O   ARG B 229      27.229  -2.142  30.287  1.00138.36           O
ATOM   1799  N   ARG B 230      29.160  -2.918  29.403  1.00119.88           N
ATOM   1800  CA  ARG B 230      29.306  -1.764  28.561  1.00119.88           C
ATOM   1801  CB  ARG B 230      30.539  -0.912  28.904  1.00119.88           C
ATOM   1802  CG  ARG B 230      30.502  -0.329  30.318  1.00119.88           C
ATOM   1803  CD  ARG B 230      31.691   0.580  30.634  1.00119.88           C
ATOM   1804  NE  ARG B 230      31.373   1.931  30.093  1.00119.88           N
ATOM   1805  CZ  ARG B 230      30.702   2.832  30.869  1.00119.88           C
ATOM   1806  NH1 ARG B 230      30.362   2.508  32.150  1.00119.88           N
ATOM   1807  NH2 ARG B 230      30.375   4.058  30.365  1.00119.88           N
ATOM   1808  C   ARG B 230      29.458  -2.201  27.133  1.00119.88           C
ATOM   1809  O   ARG B 230      30.209  -3.125  26.826  1.00119.88           O
ATOM   1810  N   HIS B 231      28.725  -1.530  26.219  1.00 74.51           N
ATOM   1811  CA  HIS B 231      28.800  -1.816  24.812  1.00 74.51           C
ATOM   1812  ND1 HIS B 231      25.615  -2.421  25.650  1.00 74.51           N
ATOM   1813  CG  HIS B 231      26.413  -2.617  24.545  1.00 74.51           C
ATOM   1814  CB  HIS B 231      27.457  -1.646  24.079  1.00 74.51           C
ATOM   1815  NE2 HIS B 231      25.031  -4.385  24.787  1.00 74.51           N
ATOM   1816  CD2 HIS B 231      26.043  -3.822  24.030  1.00 74.51           C
ATOM   1817  CE1 HIS B 231      24.808  -3.507  25.748  1.00 74.51           C
ATOM   1818  C   HIS B 231      29.774  -0.852  24.202  1.00 74.51           C
ATOM   1819  O   HIS B 231      29.803   0.323  24.566  1.00 74.51           O
ATOM   1820  N   SER B 232      30.593  -1.326  23.236  1.00 38.24           N
ATOM   1821  CA  SER B 232      31.596  -0.476  22.647  1.00 38.24           C
ATOM   1822  CB  SER B 232      33.031  -0.979  22.876  1.00 38.24           C
ATOM   1823  OG  SER B 232      33.332  -0.979  24.264  1.00 38.24           O
ATOM   1824  C   SER B 232      31.382  -0.415  21.163  1.00 38.24           C
ATOM   1825  O   SER B 232      30.638  -1.210  20.593  1.00 38.24           O
ATOM   1826  N   THR B 233      32.032   0.567  20.501  1.00110.34           N
ATOM   1827  CA  THR B 233      31.906   0.747  19.081  1.00110.34           C
ATOM   1828  CB  THR B 233      31.641   2.171  18.706  1.00110.34           C
ATOM   1829  OG1 THR B 233      32.731   2.992  19.100  1.00110.34           O
ATOM   1830  CG2 THR B 233      30.351   2.631  19.404  1.00110.34           C
ATOM   1831  C   THR B 233      33.205   0.360  18.434  1.00110.34           C
ATOM   1832  O   THR B 233      34.260   0.908  18.748  1.00110.34           O
ATOM   1833  N   THR B 234      33.146  -0.613  17.501  1.00106.48           N
ATOM   1834  CA  THR B 234      34.290  -1.117  16.789  1.00106.48           C
ATOM   1835  CB  THR B 234      33.974  -2.343  15.985  1.00106.48           C
ATOM   1836  OG1 THR B 234      35.167  -2.908  15.462  1.00106.48           O
ATOM   1837  CG2 THR B 234      33.024  -1.950  14.841  1.00106.48           C
ATOM   1838  C   THR B 234      34.826  -0.087  15.836  1.00106.48           C
ATOM   1839  O   THR B 234      36.027  -0.067  15.570  1.00106.48           O
ATOM   1840  N   ASN B 235      33.949   0.751  15.237  1.00 53.37           N
ATOM   1841  CA  ASN B 235      34.434   1.729  14.293  1.00 53.37           C
ATOM   1842  CB  ASN B 235      34.554   1.186  12.857  1.00 53.37           C
ATOM   1843  CG  ASN B 235      35.716   0.204  12.805  1.00 53.37           C
ATOM   1844  OD1 ASN B 235      36.841   0.535  13.175  1.00 53.37           O
ATOM   1845  ND2 ASN B 235      35.437  -1.041  12.334  1.00 53.37           N
ATOM   1846  C   ASN B 235      33.487   2.894  14.229  1.00 53.37           C
ATOM   1847  O   ASN B 235      32.314   2.770  14.576  1.00 53.37           O
ATOM   1848  N   TYR B 236      34.002   4.082  13.825  1.00 82.60           N
ATOM   1849  CA  TYR B 236      33.178   5.251  13.656  1.00 82.60           C
ATOM   1850  CB  TYR B 236      32.933   6.013  14.973  1.00 82.60           C
ATOM   1851  CG  TYR B 236      34.245   6.326  15.614  1.00 82.60           C
ATOM   1852  CD1 TYR B 236      34.900   5.373  16.362  1.00 82.60           C
ATOM   1853  CD2 TYR B 236      34.815   7.571  15.484  1.00 82.60           C
ATOM   1854  CE1 TYR B 236      36.105   5.654  16.964  1.00 82.60           C
ATOM   1855  CE2 TYR B 236      36.019   7.858  16.083  1.00 82.60           C
ATOM   1856  CZ  TYR B 236      36.667   6.900  16.824  1.00 82.60           C
ATOM   1857  OH  TYR B 236      37.902   7.197  17.439  1.00 82.60           O
ATOM   1858  C   TYR B 236      33.824   6.183  12.671  1.00 82.60           C
ATOM   1859  O   TYR B 236      35.050   6.246  12.575  1.00 82.60           O
ATOM   1860  N   TYR B 237      33.004   6.903  11.872  1.00117.60           N
ATOM   1861  CA  TYR B 237      33.541   7.877  10.961  1.00117.60           C
ATOM   1862  CB  TYR B 237      34.189   7.249   9.715  1.00117.60           C
ATOM   1863  CG  TYR B 237      33.160   6.403   9.050  1.00117.60           C
ATOM   1864  CD1 TYR B 237      32.276   6.946   8.146  1.00117.60           C
ATOM   1865  CD2 TYR B 237      33.080   5.061   9.339  1.00117.60           C
ATOM   1866  CE1 TYR B 237      31.328   6.157   7.538  1.00117.60           C
ATOM   1867  CE2 TYR B 237      32.135   4.267   8.735  1.00117.60           C
ATOM   1868  CZ  TYR B 237      31.257   4.816   7.832  1.00117.60           C
ATOM   1869  OH  TYR B 237      30.286   4.004   7.209  1.00117.60           O
ATOM   1870  C   TYR B 237      32.444   8.798  10.509  1.00117.60           C
ATOM   1871  O   TYR B 237      31.259   8.499  10.652  1.00117.60           O
ATOM   1872  N   TYR B 238      32.824   9.967   9.954  1.00 87.87           N
ATOM   1873  CA  TYR B 238      31.851  10.858   9.381  1.00 87.87           C
ATOM   1874  CB  TYR B 238      32.344  12.303   9.165  1.00 87.87           C
ATOM   1875  CG  TYR B 238      32.414  13.062  10.448  1.00 87.87           C
ATOM   1876  CD1 TYR B 238      31.256  13.526  11.029  1.00 87.87           C
ATOM   1877  CD2 TYR B 238      33.619  13.346  11.048  1.00 87.87           C
ATOM   1878  CE1 TYR B 238      31.291  14.243  12.200  1.00 87.87           C
ATOM   1879  CE2 TYR B 238      33.662  14.065  12.221  1.00 87.87           C
ATOM   1880  CZ  TYR B 238      32.497  14.513  12.798  1.00 87.87           C
ATOM   1881  OH  TYR B 238      32.537  15.251  14.000  1.00 87.87           O
ATOM   1882  C   TYR B 238      31.575  10.304   8.019  1.00 87.87           C
ATOM   1883  O   TYR B 238      32.497   9.888   7.323  1.00 87.87           O
ATOM   1884  N   VAL B 239      30.298  10.248   7.597  1.00119.83           N
ATOM   1885  CA  VAL B 239      30.033   9.725   6.289  1.00119.83           C
ATOM   1886  CB  VAL B 239      28.579   9.725   5.917  1.00119.83           C
ATOM   1887  CG1 VAL B 239      28.446   9.196   4.486  1.00119.83           C
ATOM   1888  CG2 VAL B 239      27.799   8.889   6.936  1.00119.83           C
ATOM   1889  C   VAL B 239      30.733  10.624   5.328  1.00119.83           C
ATOM   1890  O   VAL B 239      30.659  11.847   5.447  1.00119.83           O
ATOM   1891  N   GLY B 240      31.419  10.026   4.331  1.00 48.21           N
ATOM   1892  CA  GLY B 240      32.170  10.810   3.402  1.00 48.21           C
ATOM   1893  C   GLY B 240      33.621  10.696   3.781  1.00 48.21           C
ATOM   1894  O   GLY B 240      34.497  11.089   3.014  1.00 48.21           O
ATOM   1895  N   GLY B 241      33.919  10.182   4.989  1.00 52.25           N
ATOM   1896  CA  GLY B 241      35.282   9.944   5.381  1.00 52.25           C
ATOM   1897  C   GLY B 241      35.775  10.961   6.371  1.00 52.25           C
ATOM   1898  O   GLY B 241      36.604  10.639   7.221  1.00 52.25           O
ATOM   1899  N   PHE B 242      35.304  12.218   6.285  1.00186.91           N
ATOM   1900  CA  PHE B 242      35.720  13.225   7.223  1.00186.91           C
ATOM   1901  CB  PHE B 242      37.136  13.779   6.951  1.00186.91           C
ATOM   1902  CG  PHE B 242      37.265  14.123   5.506  1.00186.91           C
ATOM   1903  CD1 PHE B 242      36.916  15.366   5.032  1.00186.91           C
ATOM   1904  CD2 PHE B 242      37.741  13.180   4.623  1.00186.91           C
ATOM   1905  CE1 PHE B 242      37.043  15.661   3.695  1.00186.91           C
ATOM   1906  CE2 PHE B 242      37.871  13.469   3.286  1.00186.91           C
ATOM   1907  CZ  PHE B 242      37.520  14.713   2.821  1.00186.91           C
ATOM   1908  C   PHE B 242      34.696  14.316   7.200  1.00186.91           C
ATOM   1909  O   PHE B 242      33.772  14.294   6.391  1.00186.91           O
ATOM   1910  N   TYR B 243      34.820  15.303   8.106  1.00 83.05           N
ATOM   1911  CA  TYR B 243      33.813  16.323   8.185  1.00 83.05           C
ATOM   1912  CB  TYR B 243      34.003  17.202   9.439  1.00 83.05           C
ATOM   1913  CG  TYR B 243      32.907  18.204   9.561  1.00 83.05           C
ATOM   1914  CD1 TYR B 243      32.991  19.431   8.944  1.00 83.05           C
ATOM   1915  CD2 TYR B 243      31.792  17.914  10.312  1.00 83.05           C
ATOM   1916  CE1 TYR B 243      31.976  20.351   9.072  1.00 83.05           C
ATOM   1917  CE2 TYR B 243      30.774  18.828  10.443  1.00 83.05           C
ATOM   1918  CZ  TYR B 243      30.864  20.050   9.821  1.00 83.05           C
ATOM   1919  OH  TYR B 243      29.822  20.993   9.952  1.00 83.05           O
ATOM   1920  C   TYR B 243      33.928  17.180   6.961  1.00 83.05           C
ATOM   1921  O   TYR B 243      34.973  17.782   6.712  1.00 83.05           O
ATOM   1922  N   GLY B 244      32.816  17.280   6.194  1.00 65.88           N
ATOM   1923  CA  GLY B 244      32.758  18.070   4.994  1.00 65.88           C
ATOM   1924  C   GLY B 244      32.533  17.207   3.777  1.00 65.88           C
ATOM   1925  O   GLY B 244      32.225  17.718   2.703  1.00 65.88           O
ATOM   1926  N   ALA B 245      32.768  15.891   3.908  1.00 96.83           N
ATOM   1927  CA  ALA B 245      32.603  14.827   2.954  1.00 96.83           C
ATOM   1928  CB  ALA B 245      33.410  13.588   3.344  1.00 96.83           C
ATOM   1929  C   ALA B 245      31.178  14.395   2.724  1.00 96.83           C
ATOM   1930  O   ALA B 245      30.900  13.669   1.777  1.00 96.83           O
ATOM   1931  N   CYS B 246      30.251  14.689   3.645  1.00 77.09           N
ATOM   1932  CA  CYS B 246      28.927  14.110   3.587  1.00 77.09           C
ATOM   1933  CB  CYS B 246      28.104  14.369   4.863  1.00 77.09           C
ATOM   1934  SG  CYS B 246      26.489  13.537   4.844  1.00 77.09           S
ATOM   1935  C   CYS B 246      28.108  14.556   2.407  1.00 77.09           C
ATOM   1936  O   CYS B 246      28.259  15.662   1.891  1.00 77.09           O
ATOM   1937  N   ASN B 247      27.229  13.644   1.921  1.00 76.35           N
ATOM   1938  CA  ASN B 247      26.290  13.958   0.877  1.00 76.35           C
ATOM   1939  CB  ASN B 247      26.881  13.926  -0.548  1.00 76.35           C
ATOM   1940  CG  ASN B 247      27.397  12.534  -0.864  1.00 76.35           C
ATOM   1941  OD1 ASN B 247      26.642  11.566  -0.856  1.00 76.35           O
ATOM   1942  ND2 ASN B 247      28.719  12.430  -1.166  1.00 76.35           N
ATOM   1943  C   ASN B 247      25.130  13.004   0.982  1.00 76.35           C
ATOM   1944  O   ASN B 247      25.162  12.041   1.746  1.00 76.35           O
ATOM   1945  N   GLU B 248      24.051  13.278   0.220  1.00 80.54           N
ATOM   1946  CA  GLU B 248      22.831  12.517   0.263  1.00 80.54           C
ATOM   1947  CB  GLU B 248      21.770  13.068  -0.699  1.00 80.54           C
ATOM   1948  CG  GLU B 248      20.464  12.274  -0.676  1.00 80.54           C
ATOM   1949  CD  GLU B 248      19.730  12.587  -1.969  1.00 80.54           C
ATOM   1950  OE1 GLU B 248      20.351  13.238  -2.851  1.00 80.54           O
ATOM   1951  OE2 GLU B 248      18.548  12.173  -2.101  1.00 80.54           O
ATOM   1952  C   GLU B 248      23.050  11.105  -0.180  1.00 80.54           C
ATOM   1953  O   GLU B 248      22.558  10.173   0.457  1.00 80.54           O
ATOM   1954  N   TYR B 249      23.795  10.906  -1.287  1.00106.13           N
ATOM   1955  CA  TYR B 249      23.927   9.578  -1.815  1.00106.13           C
ATOM   1956  CB  TYR B 249      24.702   9.452  -3.133  1.00106.13           C
ATOM   1957  CG  TYR B 249      24.607   7.995  -3.440  1.00106.13           C
ATOM   1958  CD1 TYR B 249      23.457   7.484  -3.998  1.00106.13           C
ATOM   1959  CD2 TYR B 249      25.646   7.137  -3.160  1.00106.13           C
ATOM   1960  CE1 TYR B 249      23.344   6.143  -4.279  1.00106.13           C
ATOM   1961  CE2 TYR B 249      25.539   5.794  -3.440  1.00106.13           C
ATOM   1962  CZ  TYR B 249      24.387   5.295  -4.000  1.00106.13           C
ATOM   1963  OH  TYR B 249      24.276   3.917  -4.287  1.00106.13           O
ATOM   1964  C   TYR B 249      24.626   8.704  -0.821  1.00106.13           C
ATOM   1965  O   TYR B 249      24.213   7.568  -0.595  1.00106.13           O
ATOM   1966  N   LEU B 250      25.707   9.213  -0.199  1.00 51.25           N
ATOM   1967  CA  LEU B 250      26.463   8.454   0.756  1.00 51.25           C
ATOM   1968  CB  LEU B 250      27.674   9.209   1.331  1.00 51.25           C
ATOM   1969  CG  LEU B 250      28.789   9.496   0.311  1.00 51.25           C
ATOM   1970  CD1 LEU B 250      29.955  10.251   0.972  1.00 51.25           C
ATOM   1971  CD2 LEU B 250      29.239   8.212  -0.404  1.00 51.25           C
ATOM   1972  C   LEU B 250      25.588   8.148   1.924  1.00 51.25           C
ATOM   1973  O   LEU B 250      25.680   7.074   2.515  1.00 51.25           O
ATOM   1974  N   MET B 251      24.730   9.106   2.309  1.00 50.19           N
ATOM   1975  CA  MET B 251      23.900   8.906   3.463  1.00 50.19           C
ATOM   1976  CB  MET B 251      23.059  10.147   3.806  1.00 50.19           C
ATOM   1977  CG  MET B 251      23.906  11.319   4.308  1.00 50.19           C
ATOM   1978  SD  MET B 251      23.003  12.886   4.501  1.00 50.19           S
ATOM   1979  CE  MET B 251      21.942  12.311   5.858  1.00 50.19           C
ATOM   1980  C   MET B 251      22.972   7.752   3.228  1.00 50.19           C
ATOM   1981  O   MET B 251      22.798   6.905   4.101  1.00 50.19           O
ATOM   1982  N   MET B 252      22.362   7.674   2.032  1.00138.26           N
ATOM   1983  CA  MET B 252      21.412   6.635   1.740  1.00138.26           C
ATOM   1984  CB  MET B 252      20.813   6.792   0.332  1.00138.26           C
ATOM   1985  CG  MET B 252      20.160   8.153   0.082  1.00138.26           C
ATOM   1986  SD  MET B 252      18.481   8.349   0.744  1.00138.26           S
ATOM   1987  CE  MET B 252      17.692   7.830  -0.807  1.00138.26           C
ATOM   1988  C   MET B 252      22.108   5.308   1.734  1.00138.26           C
ATOM   1989  O   MET B 252      21.546   4.302   2.164  1.00138.26           O
ATOM   1990  N   ARG B 253      23.342   5.259   1.195  1.00131.37           N
ATOM   1991  CA  ARG B 253      24.058   4.015   1.124  1.00131.37           C
ATOM   1992  CB  ARG B 253      25.438   4.146   0.458  1.00131.37           C
ATOM   1993  CG  ARG B 253      26.189   2.814   0.388  1.00131.37           C
ATOM   1994  CD  ARG B 253      27.697   2.956   0.171  1.00131.37           C
ATOM   1995  NE  ARG B 253      27.919   3.571  -1.167  1.00131.37           N
ATOM   1996  CZ  ARG B 253      29.185   3.915  -1.546  1.00131.37           C
ATOM   1997  NH1 ARG B 253      30.232   3.696  -0.698  1.00131.37           N
ATOM   1998  NH2 ARG B 253      29.404   4.476  -2.771  1.00131.37           N
ATOM   1999  C   ARG B 253      24.315   3.535   2.514  1.00131.37           C
ATOM   2000  O   ARG B 253      24.097   2.366   2.831  1.00131.37           O
ATOM   2001  N   GLU B 254      24.773   4.447   3.390  1.00 84.37           N
ATOM   2002  CA  GLU B 254      25.098   4.087   4.739  1.00 84.37           C
ATOM   2003  CB  GLU B 254      25.626   5.283   5.553  1.00 84.37           C
ATOM   2004  CG  GLU B 254      25.934   4.947   7.014  1.00 84.37           C
ATOM   2005  CD  GLU B 254      27.201   4.107   7.059  1.00 84.37           C
ATOM   2006  OE1 GLU B 254      27.976   4.148   6.067  1.00 84.37           O
ATOM   2007  OE2 GLU B 254      27.410   3.411   8.089  1.00 84.37           O
ATOM   2008  C   GLU B 254      23.867   3.593   5.428  1.00 84.37           C
ATOM   2009  O   GLU B 254      23.894   2.577   6.122  1.00 84.37           O
ATOM   2010  N   LEU B 255      22.737   4.290   5.225  1.00 63.41           N
ATOM   2011  CA  LEU B 255      21.539   3.970   5.943  1.00 63.41           C
ATOM   2012  CB  LEU B 255      20.398   4.945   5.603  1.00 63.41           C
ATOM   2013  CG  LEU B 255      19.108   4.715   6.408  1.00 63.41           C
ATOM   2014  CD1 LEU B 255      19.347   4.948   7.908  1.00 63.41           C
ATOM   2015  CD2 LEU B 255      17.950   5.566   5.859  1.00 63.41           C
ATOM   2016  C   LEU B 255      21.073   2.579   5.631  1.00 63.41           C
ATOM   2017  O   LEU B 255      20.850   1.773   6.533  1.00 63.41           O
ATOM   2018  N   VAL B 256      20.934   2.251   4.337  1.00124.88           N
ATOM   2019  CA  VAL B 256      20.400   0.981   3.944  1.00124.88           C
ATOM   2020  CB  VAL B 256      20.122   0.961   2.468  1.00124.88           C
ATOM   2021  CG1 VAL B 256      19.555  -0.407   2.087  1.00124.88           C
ATOM   2022  CG2 VAL B 256      19.194   2.135   2.124  1.00124.88           C
ATOM   2023  C   VAL B 256      21.361  -0.132   4.263  1.00124.88           C
ATOM   2024  O   VAL B 256      20.963  -1.208   4.715  1.00124.88           O
ATOM   2025  N   LYS B 257      22.658   0.066   3.965  1.00160.84           N
ATOM   2026  CA  LYS B 257      23.580  -0.998   4.226  1.00160.84           C
ATOM   2027  CB  LYS B 257      24.958  -0.769   3.585  1.00160.84           C
ATOM   2028  CG  LYS B 257      25.917  -1.940   3.808  1.00160.84           C
ATOM   2029  CD  LYS B 257      25.497  -3.216   3.076  1.00160.84           C
ATOM   2030  CE  LYS B 257      26.385  -4.423   3.383  1.00160.84           C
ATOM   2031  NZ  LYS B 257      26.015  -4.999   4.696  1.00160.84           N
ATOM   2032  C   LYS B 257      23.804  -1.187   5.701  1.00160.84           C
ATOM   2033  O   LYS B 257      23.665  -2.298   6.207  1.00160.84           O
ATOM   2034  N   ASN B 258      24.221  -0.097   6.391  1.00 92.44           N
ATOM   2035  CA  ASN B 258      24.622  -0.044   7.781  1.00 92.44           C
ATOM   2036  CB  ASN B 258      25.668   1.057   8.015  1.00 92.44           C
ATOM   2037  CG  ASN B 258      26.936   0.632   7.287  1.00 92.44           C
ATOM   2038  OD1 ASN B 258      27.586  -0.342   7.664  1.00 92.44           O
ATOM   2039  ND2 ASN B 258      27.294   1.371   6.204  1.00 92.44           N
ATOM   2040  C   ASN B 258      23.550   0.121   8.834  1.00 92.44           C
ATOM   2041  O   ASN B 258      23.652  -0.478   9.905  1.00 92.44           O
ATOM   2042  N   GLY B 259      22.528   0.975   8.615  1.00 51.21           N
ATOM   2043  CA  GLY B 259      21.542   1.191   9.646  1.00 51.21           C
ATOM   2044  C   GLY B 259      21.375   2.673   9.872  1.00 51.21           C
ATOM   2045  O   GLY B 259      22.021   3.486   9.211  1.00 51.21           O
ATOM   2046  N   PRO B 260      20.545   3.051  10.825  1.00 79.97           N
ATOM   2047  CA  PRO B 260      20.291   4.443  11.088  1.00 79.97           C
ATOM   2048  CD  PRO B 260      19.448   2.203  11.265  1.00 79.97           C
ATOM   2049  CB  PRO B 260      19.150   4.471  12.103  1.00 79.97           C
ATOM   2050  CG  PRO B 260      18.380   3.167  11.818  1.00 79.97           C
ATOM   2051  C   PRO B 260      21.547   5.104  11.558  1.00 79.97           C
ATOM   2052  O   PRO B 260      22.380   4.440  12.174  1.00 79.97           O
ATOM   2053  N   ILE B 261      21.717   6.406  11.255  1.00 97.59           N
ATOM   2054  CA  ILE B 261      22.918   7.091  11.631  1.00 97.59           C
ATOM   2055  CB  ILE B 261      23.849   7.336  10.479  1.00 97.59           C
ATOM   2056  CG1 ILE B 261      23.187   8.251   9.435  1.00 97.59           C
ATOM   2057  CG2 ILE B 261      24.285   5.971   9.921  1.00 97.59           C
ATOM   2058  CD1 ILE B 261      24.162   8.778   8.383  1.00 97.59           C
ATOM   2059  C   ILE B 261      22.540   8.423  12.194  1.00 97.59           C
ATOM   2060  O   ILE B 261      21.449   8.931  11.940  1.00 97.59           O
ATOM   2061  N   SER B 262      23.442   9.005  13.010  1.00 78.04           N
ATOM   2062  CA  SER B 262      23.195  10.280  13.627  1.00 78.04           C
ATOM   2063  CB  SER B 262      24.124  10.558  14.821  1.00 78.04           C
ATOM   2064  OG  SER B 262      23.830  11.829  15.382  1.00 78.04           O
ATOM   2065  C   SER B 262      23.408  11.374  12.623  1.00 78.04           C
ATOM   2066  O   SER B 262      24.319  11.320  11.797  1.00 78.04           O
ATOM   2067  N   ILE B 263      22.554  12.416  12.688  1.00170.61           N
ATOM   2068  CA  ILE B 263      22.644  13.533  11.792  1.00170.61           C
ATOM   2069  CB  ILE B 263      21.610  13.473  10.719  1.00170.61           C
ATOM   2070  CG1 ILE B 263      21.997  14.426   9.594  1.00170.61           C
ATOM   2071  CG2 ILE B 263      20.240  13.766  11.354  1.00170.61           C
ATOM   2072  CD1 ILE B 263      23.260  13.984   8.855  1.00170.61           C
ATOM   2073  C   ILE B 263      22.371  14.768  12.602  1.00170.61           C
ATOM   2074  O   ILE B 263      21.824  14.680  13.700  1.00170.61           O
ATOM   2075  N   SER B 264      22.783  15.954  12.101  1.00 80.23           N
ATOM   2076  CA  SER B 264      22.498  17.177  12.805  1.00 80.23           C
ATOM   2077  CB  SER B 264      23.728  17.810  13.476  1.00 80.23           C
ATOM   2078  OG  SER B 264      23.355  19.007  14.142  1.00 80.23           O
ATOM   2079  C   SER B 264      21.983  18.167  11.804  1.00 80.23           C
ATOM   2080  O   SER B 264      22.298  18.084  10.617  1.00 80.23           O
ATOM   2081  N   PHE B 265      21.144  19.124  12.260  1.00179.24           N
ATOM   2082  CA  PHE B 265      20.623  20.121  11.367  1.00179.24           C
ATOM   2083  CB  PHE B 265      19.369  19.670  10.587  1.00179.24           C
ATOM   2084  CG  PHE B 265      18.212  19.483  11.511  1.00179.24           C
ATOM   2085  CD1 PHE B 265      18.044  18.307  12.204  1.00179.24           C
ATOM   2086  CD2 PHE B 265      17.290  20.490  11.685  1.00179.24           C
ATOM   2087  CE1 PHE B 265      16.974  18.139  13.053  1.00179.24           C
ATOM   2088  CE2 PHE B 265      16.217  20.327  12.532  1.00179.24           C
ATOM   2089  CZ  PHE B 265      16.057  19.149  13.218  1.00179.24           C
ATOM   2090  C   PHE B 265      20.294  21.344  12.164  1.00179.24           C
ATOM   2091  O   PHE B 265      20.385  21.348  13.391  1.00179.24           O
ATOM   2092  N   GLU B 266      19.921  22.435  11.466  1.00106.63           N
ATOM   2093  CA  GLU B 266      19.621  23.669  12.136  1.00106.63           C
ATOM   2094  CB  GLU B 266      20.020  24.906  11.314  1.00106.63           C
ATOM   2095  CG  GLU B 266      19.742  26.236  12.016  1.00106.63           C
ATOM   2096  CD  GLU B 266      20.801  26.428  13.091  1.00106.63           C
ATOM   2097  OE1 GLU B 266      21.612  25.486  13.297  1.00106.63           O
ATOM   2098  OE2 GLU B 266      20.815  27.520  13.718  1.00106.63           O
ATOM   2099  C   GLU B 266      18.144  23.743  12.362  1.00106.63           C
ATOM   2100  O   GLU B 266      17.355  23.761  11.418  1.00106.63           O
ATOM   2101  N   VAL B 267      17.738  23.782  13.647  1.00 63.96           N
ATOM   2102  CA  VAL B 267      16.352  23.891  13.985  1.00 63.96           C
ATOM   2103  CB  VAL B 267      16.031  23.378  15.361  1.00 63.96           C
ATOM   2104  CG1 VAL B 267      14.571  23.726  15.692  1.00 63.96           C
ATOM   2105  CG2 VAL B 267      16.323  21.868  15.403  1.00 63.96           C
ATOM   2106  C   VAL B 267      15.992  25.340  13.944  1.00 63.96           C
ATOM   2107  O   VAL B 267      16.748  26.195  14.402  1.00 63.96           O
ATOM   2108  N   TYR B 268      14.806  25.643  13.385  1.00 63.10           N
ATOM   2109  CA  TYR B 268      14.334  26.994  13.291  1.00 63.10           C
ATOM   2110  CB  TYR B 268      14.122  27.501  11.851  1.00 63.10           C
ATOM   2111  CG  TYR B 268      15.448  27.742  11.209  1.00 63.10           C
ATOM   2112  CD1 TYR B 268      16.142  28.900  11.477  1.00 63.10           C
ATOM   2113  CD2 TYR B 268      15.990  26.832  10.329  1.00 63.10           C
ATOM   2114  CE1 TYR B 268      17.361  29.144  10.889  1.00 63.10           C
ATOM   2115  CE2 TYR B 268      17.209  27.071   9.737  1.00 63.10           C
ATOM   2116  CZ  TYR B 268      17.896  28.228  10.017  1.00 63.10           C
ATOM   2117  OH  TYR B 268      19.146  28.476   9.412  1.00 63.10           O
ATOM   2118  C   TYR B 268      13.003  27.022  13.971  1.00 63.10           C
ATOM   2119  O   TYR B 268      12.408  25.980  14.233  1.00 63.10           O
ATOM   2120  N   GLY B 269      12.499  28.235  14.268  1.00 25.01           N
ATOM   2121  CA  GLY B 269      11.286  28.397  15.016  1.00 25.01           C
ATOM   2122  C   GLY B 269      10.151  27.729  14.307  1.00 25.01           C
ATOM   2123  O   GLY B 269       9.290  27.128  14.946  1.00 25.01           O
ATOM   2124  N   ASP B 270      10.112  27.809  12.966  1.00 53.42           N
ATOM   2125  CA  ASP B 270       9.013  27.238  12.245  1.00 53.42           C
ATOM   2126  CB  ASP B 270       9.054  27.502  10.725  1.00 53.42           C
ATOM   2127  CG  ASP B 270      10.283  26.859  10.097  1.00 53.42           C
ATOM   2128  OD1 ASP B 270      11.279  26.614  10.828  1.00 53.42           O
ATOM   2129  OD2 ASP B 270      10.241  26.611   8.862  1.00 53.42           O
ATOM   2130  C   ASP B 270       8.991  25.762  12.490  1.00 53.42           C
ATOM   2131  O   ASP B 270       7.931  25.140  12.481  1.00 53.42           O
ATOM   2132  N   PHE B 271      10.174  25.166  12.708  1.00122.59           N
ATOM   2133  CA  PHE B 271      10.334  23.758  12.938  1.00122.59           C
ATOM   2134  CB  PHE B 271      11.823  23.355  12.989  1.00122.59           C
ATOM   2135  CG  PHE B 271      11.959  21.870  13.085  1.00122.59           C
ATOM   2136  CD1 PHE B 271      11.936  21.091  11.950  1.00122.59           C
ATOM   2137  CD2 PHE B 271      12.113  21.253  14.305  1.00122.59           C
ATOM   2138  CE1 PHE B 271      12.064  19.724  12.029  1.00122.59           C
ATOM   2139  CE2 PHE B 271      12.244  19.886  14.390  1.00122.59           C
ATOM   2140  CZ  PHE B 271      12.220  19.117  13.251  1.00122.59           C
ATOM   2141  C   PHE B 271       9.674  23.391  14.236  1.00122.59           C
ATOM   2142  O   PHE B 271       9.097  22.312  14.364  1.00122.59           O
ATOM   2143  N   LYS B 272       9.725  24.288  15.240  1.00111.95           N
ATOM   2144  CA  LYS B 272       9.195  23.965  16.537  1.00111.95           C
ATOM   2145  CB  LYS B 272       9.267  25.142  17.526  1.00111.95           C
ATOM   2146  CG  LYS B 272      10.678  25.462  18.023  1.00111.95           C
ATOM   2147  CD  LYS B 272      11.621  25.994  16.942  1.00111.95           C
ATOM   2148  CE  LYS B 272      12.964  26.474  17.496  1.00111.95           C
ATOM   2149  NZ  LYS B 272      13.639  25.371  18.217  1.00111.95           N
ATOM   2150  C   LYS B 272       7.745  23.578  16.421  1.00111.95           C
ATOM   2151  O   LYS B 272       7.300  22.622  17.052  1.00111.95           O
ATOM   2152  N   HIS B 273       6.980  24.322  15.607  1.00149.30           N
ATOM   2153  CA  HIS B 273       5.564  24.173  15.389  1.00149.30           C
ATOM   2154  ND1 HIS B 273       6.192  27.458  15.502  0.00149.30           N
ATOM   2155  CG  HIS B 273       5.085  26.640  15.517  0.00149.30           C
ATOM   2156  CB  HIS B 273       4.949  25.397  14.691  1.00149.30           C
ATOM   2157  NE2 HIS B 273       4.767  28.346  16.959  0.00149.30           N
ATOM   2158  CD2 HIS B 273       4.224  27.197  16.412  0.00149.30           C
ATOM   2159  CE1 HIS B 273       5.949  28.462  16.382  0.00149.30           C
ATOM   2160  C   HIS B 273       5.223  22.964  14.567  1.00149.30           C
ATOM   2161  O   HIS B 273       4.054  22.605  14.484  1.00149.30           O
ATOM   2162  N   TYR B 274       6.202  22.351  13.879  1.00119.98           N
ATOM   2163  CA  TYR B 274       5.969  21.280  12.939  1.00119.98           C
ATOM   2164  CB  TYR B 274       7.308  20.665  12.481  1.00119.98           C
ATOM   2165  CG  TYR B 274       7.112  19.385  11.742  1.00119.98           C
ATOM   2166  CD1 TYR B 274       7.036  18.196  12.431  1.00119.98           C
ATOM   2167  CD2 TYR B 274       7.025  19.365  10.369  1.00119.98           C
ATOM   2168  CE1 TYR B 274       6.868  17.005  11.765  1.00119.98           C
ATOM   2169  CE2 TYR B 274       6.857  18.176   9.697  1.00119.98           C
ATOM   2170  CZ  TYR B 274       6.778  16.993  10.394  1.00119.98           C
ATOM   2171  OH  TYR B 274       6.606  15.772   9.706  1.00119.98           O
ATOM   2172  C   TYR B 274       5.090  20.199  13.499  1.00119.98           C
ATOM   2173  O   TYR B 274       5.398  19.595  14.524  1.00119.98           O
ATOM   2174  N   LYS B 275       3.884  20.043  12.899  1.00170.24           N
ATOM   2175  CA  LYS B 275       2.968  18.962  13.160  1.00170.24           C
ATOM   2176  CB  LYS B 275       1.484  19.372  13.073  1.00170.24           C
ATOM   2177  CG  LYS B 275       1.168  20.416  12.002  1.00170.24           C
ATOM   2178  CD  LYS B 275       1.747  21.793  12.336  1.00170.24           C
ATOM   2179  CE  LYS B 275       1.455  22.866  11.290  1.00170.24           C
ATOM   2180  NZ  LYS B 275       2.007  24.163  11.738  0.00170.24           N
ATOM   2181  C   LYS B 275       3.184  17.753  12.290  1.00170.24           C
ATOM   2182  O   LYS B 275       3.210  16.627  12.784  1.00170.24           O
ATOM   2183  N   GLY B 276       3.354  17.953  10.960  1.00 36.40           N
ATOM   2184  CA  GLY B 276       3.452  16.822  10.074  1.00 36.40           C
ATOM   2185  C   GLY B 276       3.789  17.296   8.690  1.00 36.40           C
ATOM   2186  O   GLY B 276       3.848  18.496   8.423  1.00 36.40           O
ATOM   2187  N   GLY B 277       3.997  16.340   7.757  1.00 25.23           N
ATOM   2188  CA  GLY B 277       4.325  16.680   6.400  1.00 25.23           C
ATOM   2189  C   GLY B 277       5.812  16.667   6.213  1.00 25.23           C
ATOM   2190  O   GLY B 277       6.559  16.137   7.036  1.00 25.23           O
ATOM   2191  N   ILE B 278       6.272  17.243   5.081  1.00110.70           N
ATOM   2192  CA  ILE B 278       7.673  17.267   4.767  1.00110.70           C
ATOM   2193  CB  ILE B 278       7.944  17.031   3.310  1.00110.70           C
ATOM   2194  CG1 ILE B 278       7.341  15.696   2.836  1.00110.70           C
ATOM   2195  CG2 ILE B 278       9.464  17.128   3.099  1.00110.70           C
ATOM   2196  CD1 ILE B 278       7.943  14.463   3.501  1.00110.70           C
ATOM   2197  C   ILE B 278       8.146  18.659   5.053  1.00110.70           C
ATOM   2198  O   ILE B 278       7.814  19.598   4.333  1.00110.70           O
ATOM   2199  N   TYR B 279       8.974  18.808   6.104  1.00186.08           N
ATOM   2200  CA  TYR B 279       9.454  20.074   6.588  1.00186.08           C
ATOM   2201  CB  TYR B 279      10.098  19.960   7.982  1.00186.08           C
ATOM   2202  CG  TYR B 279      10.773  21.241   8.338  1.00186.08           C
ATOM   2203  CD1 TYR B 279      10.088  22.245   8.983  1.00186.08           C
ATOM   2204  CD2 TYR B 279      12.099  21.436   8.023  1.00186.08           C
ATOM   2205  CE1 TYR B 279      10.718  23.421   9.314  1.00186.08           C
ATOM   2206  CE2 TYR B 279      12.734  22.610   8.352  1.00186.08           C
ATOM   2207  CZ  TYR B 279      12.043  23.604   9.000  1.00186.08           C
ATOM   2208  OH  TYR B 279      12.690  24.810   9.341  1.00186.08           O
ATOM   2209  C   TYR B 279      10.457  20.683   5.659  1.00186.08           C
ATOM   2210  O   TYR B 279      11.266  19.984   5.048  1.00186.08           O
ATOM   2211  N   GLN B 280      10.382  22.028   5.500  1.00130.04           N
ATOM   2212  CA  GLN B 280      11.323  22.729   4.670  1.00130.04           C
ATOM   2213  CB  GLN B 280      10.934  22.746   3.181  1.00130.04           C
ATOM   2214  CG  GLN B 280      10.908  21.369   2.519  1.00130.04           C
ATOM   2215  CD  GLN B 280      10.506  21.573   1.065  1.00130.04           C
ATOM   2216  OE1 GLN B 280      10.357  22.704   0.603  1.00130.04           O
ATOM   2217  NE2 GLN B 280      10.329  20.450   0.319  1.00130.04           N
ATOM   2218  C   GLN B 280      11.420  24.176   5.085  1.00130.04           C
ATOM   2219  O   GLN B 280      10.527  24.723   5.730  1.00130.04           O
ATOM   2220  N   HIS B 281      12.570  24.798   4.733  1.00232.82           N
ATOM   2221  CA  HIS B 281      12.891  26.210   4.785  1.00232.82           C
ATOM   2222  ND1 HIS B 281      10.519  28.210   5.879  0.00232.82           N
ATOM   2223  CG  HIS B 281      10.614  27.390   4.777  0.00232.82           C
ATOM   2224  CB  HIS B 281      11.895  27.126   4.042  1.00232.82           C
ATOM   2225  NE2 HIS B 281       8.465  27.467   5.462  0.00232.82           N
ATOM   2226  CD2 HIS B 281       9.351  26.944   4.536  0.00232.82           C
ATOM   2227  CE1 HIS B 281       9.213  28.221   6.248  0.00232.82           C
ATOM   2228  C   HIS B 281      13.146  26.806   6.136  1.00232.82           C
ATOM   2229  O   HIS B 281      12.940  26.180   7.173  1.00232.82           O
ATOM   2230  N   THR B 282      13.721  28.039   6.078  1.00124.62           N
ATOM   2231  CA  THR B 282      14.006  28.992   7.127  1.00124.62           C
ATOM   2232  CB  THR B 282      13.629  28.516   8.523  1.00124.62           C
ATOM   2233  OG1 THR B 282      12.241  28.215   8.555  1.00124.62           O
ATOM   2234  CG2 THR B 282      13.861  29.618   9.575  1.00124.62           C
ATOM   2235  C   THR B 282      15.465  29.371   6.986  1.00124.62           C
ATOM   2236  O   THR B 282      16.138  28.942   6.049  1.00124.62           O
ATOM   2237  N   GLY B 283      15.969  30.264   7.860  1.00 60.23           N
ATOM   2238  CA  GLY B 283      17.360  30.596   7.970  1.00 60.23           C
ATOM   2239  C   GLY B 283      17.919  31.192   6.724  1.00 60.23           C
ATOM   2240  O   GLY B 283      17.301  32.003   6.034  1.00 60.23           O
ATOM   2241  N   LEU B 284      19.186  30.814   6.477  1.00207.82           N
ATOM   2242  CA  LEU B 284      20.007  31.252   5.393  1.00207.82           C
ATOM   2243  CB  LEU B 284      20.382  32.746   5.463  1.00207.82           C
ATOM   2244  CG  LEU B 284      19.244  33.740   5.169  0.00207.82           C
ATOM   2245  CD1 LEU B 284      19.742  35.193   5.271  0.00207.82           C
ATOM   2246  CD2 LEU B 284      18.601  33.453   3.802  0.00207.82           C
ATOM   2247  C   LEU B 284      21.284  30.533   5.624  1.00207.82           C
ATOM   2248  O   LEU B 284      21.453  29.363   5.289  1.00207.82           O
ATOM   2249  N   GLY B 285      22.237  31.271   6.211  1.00 29.37           N
ATOM   2250  CA  GLY B 285      23.503  30.710   6.552  1.00 29.37           C
ATOM   2251  C   GLY B 285      23.713  31.013   8.028  1.00 29.37           C
ATOM   2252  O   GLY B 285      24.885  30.961   8.487  1.00 29.37           O
ATOM   2253  OXT GLY B 285      22.700  31.307   8.717  1.00 29.37           O
TER    2254      GLY B 285
ATOM   2255  N   ASP C 286      36.767  26.282  -1.573  1.00135.95           N
ATOM   2256  CA  ASP C 286      37.646  27.320  -2.145  1.00135.95           C
ATOM   2257  CB  ASP C 286      37.075  27.818  -3.484  1.00135.95           C
ATOM   2258  CG  ASP C 286      38.217  28.439  -4.275  0.00135.95           C
ATOM   2259  OD1 ASP C 286      39.333  27.856  -4.242  0.00135.95           O
ATOM   2260  OD2 ASP C 286      37.986  29.485  -4.938  0.00135.95           O
ATOM   2261  C   ASP C 286      37.770  28.472  -1.201  1.00135.95           C
ATOM   2262  O   ASP C 286      37.138  29.512  -1.384  1.00135.95           O
ATOM   2263  N   SER C 287      38.588  28.308  -0.142  1.00158.45           N
ATOM   2264  CA  SER C 287      39.275  27.074   0.100  1.00158.45           C
ATOM   2265  CB  SER C 287      40.558  27.234   0.933  1.00158.45           C
ATOM   2266  OG  SER C 287      40.239  27.695   2.237  1.00158.45           O
ATOM   2267  C   SER C 287      38.342  26.196   0.871  1.00158.45           C
ATOM   2268  O   SER C 287      37.353  26.663   1.433  1.00158.45           O
ATOM   2269  N   TYR C 288      38.658  24.890   0.933  1.00149.28           N
ATOM   2270  CA  TYR C 288      37.800  23.945   1.583  1.00149.28           C
ATOM   2271  CB  TYR C 288      38.408  22.532   1.465  1.00149.28           C
ATOM   2272  CG  TYR C 288      37.570  21.472   2.087  1.00149.28           C
ATOM   2273  CD1 TYR C 288      36.459  20.995   1.432  1.00149.28           C
ATOM   2274  CD2 TYR C 288      37.895  20.954   3.319  1.00149.28           C
ATOM   2275  CE1 TYR C 288      35.686  20.007   1.993  1.00149.28           C
ATOM   2276  CE2 TYR C 288      37.126  19.965   3.884  1.00149.28           C
ATOM   2277  CZ  TYR C 288      36.022  19.491   3.219  1.00149.28           C
ATOM   2278  OH  TYR C 288      35.236  18.475   3.799  1.00149.28           O
ATOM   2279  C   TYR C 288      37.661  24.361   3.018  1.00149.28           C
ATOM   2280  O   TYR C 288      38.647  24.496   3.741  1.00149.28           O
ATOM   2281  N   ASN C 289      36.405  24.637   3.437  1.00 96.97           N
ATOM   2282  CA  ASN C 289      36.078  24.986   4.794  1.00 96.97           C
ATOM   2283  CB  ASN C 289      35.957  26.501   5.055  1.00 96.97           C
ATOM   2284  CG  ASN C 289      37.319  27.101   5.367  1.00 96.97           C
ATOM   2285  OD1 ASN C 289      37.914  26.809   6.404  1.00 96.97           O
ATOM   2286  ND2 ASN C 289      37.818  27.982   4.461  1.00 96.97           N
ATOM   2287  C   ASN C 289      34.713  24.445   5.076  1.00 96.97           C
ATOM   2288  O   ASN C 289      33.728  25.168   4.925  1.00 96.97           O
ATOM   2289  N   PRO C 290      34.607  23.206   5.469  1.00 98.67           N
ATOM   2290  CA  PRO C 290      33.349  22.601   5.799  1.00 98.67           C
ATOM   2291  CD  PRO C 290      35.739  22.334   5.728  1.00 98.67           C
ATOM   2292  CB  PRO C 290      33.651  21.114   5.960  1.00 98.67           C
ATOM   2293  CG  PRO C 290      35.121  21.106   6.425  1.00 98.67           C
ATOM   2294  C   PRO C 290      32.851  23.179   7.081  1.00 98.67           C
ATOM   2295  O   PRO C 290      33.555  23.101   8.087  1.00 98.67           O
ATOM   2296  N   TRP C 291      31.626  23.720   7.084  1.00130.24           N
ATOM   2297  CA  TRP C 291      31.071  24.245   8.288  1.00130.24           C
ATOM   2298  CB  TRP C 291      31.943  25.366   8.887  1.00130.24           C
ATOM   2299  CG  TRP C 291      31.450  26.787   8.745  1.00130.24           C
ATOM   2300  CD2 TRP C 291      30.521  27.454   9.614  1.00130.24           C
ATOM   2301  CD1 TRP C 291      31.816  27.697   7.800  1.00130.24           C
ATOM   2302  NE1 TRP C 291      31.185  28.893   8.029  1.00130.24           N
ATOM   2303  CE2 TRP C 291      30.382  28.759   9.141  1.00130.24           C
ATOM   2304  CE3 TRP C 291      29.845  27.019  10.719  1.00130.24           C
ATOM   2305  CZ2 TRP C 291      29.564  29.655   9.768  1.00130.24           C
ATOM   2306  CZ3 TRP C 291      29.011  27.923  11.341  1.00130.24           C
ATOM   2307  CH2 TRP C 291      28.877  29.214  10.875  1.00130.24           C
ATOM   2308  C   TRP C 291      29.704  24.711   7.970  1.00130.24           C
ATOM   2309  O   TRP C 291      29.503  25.592   7.135  1.00130.24           O
ATOM   2310  N   GLN C 292      28.718  24.093   8.636  1.00124.22           N
ATOM   2311  CA  GLN C 292      27.371  24.455   8.377  1.00124.22           C
ATOM   2312  CB  GLN C 292      26.732  23.417   7.448  1.00124.22           C
ATOM   2313  CG  GLN C 292      25.571  23.945   6.620  1.00124.22           C
ATOM   2314  CD  GLN C 292      25.481  23.045   5.397  1.00124.22           C
ATOM   2315  OE1 GLN C 292      24.477  23.037   4.687  1.00124.22           O
ATOM   2316  NE2 GLN C 292      26.571  22.275   5.132  1.00124.22           N
ATOM   2317  C   GLN C 292      26.739  24.468   9.729  1.00124.22           C
ATOM   2318  O   GLN C 292      26.844  23.504  10.484  1.00124.22           O
ATOM   2319  N   ILE C 293      26.079  25.585  10.076  1.00157.57           N
ATOM   2320  CA  ILE C 293      25.521  25.735  11.389  1.00157.57           C
ATOM   2321  CB  ILE C 293      24.974  27.108  11.651  1.00157.57           C
ATOM   2322  CG1 ILE C 293      24.182  27.118  12.971  1.00157.57           C
ATOM   2323  CG2 ILE C 293      24.169  27.551  10.420  1.00157.57           C
ATOM   2324  CD1 ILE C 293      25.007  26.761  14.205  1.00157.57           C
ATOM   2325  C   ILE C 293      24.435  24.741  11.632  1.00157.57           C
ATOM   2326  O   ILE C 293      23.537  24.556  10.812  1.00157.57           O
ATOM   2327  N   THR C 294      24.527  24.056  12.793  1.00 62.20           N
ATOM   2328  CA  THR C 294      23.545  23.099  13.219  1.00 62.20           C
ATOM   2329  CB  THR C 294      24.003  21.678  13.068  1.00 62.20           C
ATOM   2330  OG1 THR C 294      25.173  21.457  13.841  1.00 62.20           O
ATOM   2331  CG2 THR C 294      24.287  21.405  11.581  1.00 62.20           C
ATOM   2332  C   THR C 294      23.305  23.337  14.682  1.00 62.20           C
ATOM   2333  O   THR C 294      24.078  24.039  15.332  1.00 62.20           O
ATOM   2334  N   ASN C 295      22.190  22.813  15.239  1.00134.26           N
ATOM   2335  CA  ASN C 295      22.006  22.997  16.652  1.00134.26           C
ATOM   2336  CB  ASN C 295      21.299  24.320  17.000  1.00134.26           C
ATOM   2337  CG  ASN C 295      19.908  24.306  16.389  1.00134.26           C
ATOM   2338  OD1 ASN C 295      19.634  23.566  15.446  1.00134.26           O
ATOM   2339  ND2 ASN C 295      19.002  25.158  16.938  1.00134.26           N
ATOM   2340  C   ASN C 295      21.196  21.870  17.231  1.00134.26           C
ATOM   2341  O   ASN C 295      20.794  21.938  18.393  1.00134.26           O
ATOM   2342  N   HIS C 296      20.949  20.786  16.464  1.00 94.25           N
ATOM   2343  CA  HIS C 296      20.150  19.726  17.019  1.00 94.25           C
ATOM   2344  ND1 HIS C 296      16.819  18.212  16.859  1.00 94.25           N
ATOM   2345  CG  HIS C 296      17.722  19.033  17.495  1.00 94.25           C
ATOM   2346  CB  HIS C 296      18.646  19.975  16.786  1.00 94.25           C
ATOM   2347  NE2 HIS C 296      16.579  17.850  19.039  1.00 94.25           N
ATOM   2348  CD2 HIS C 296      17.564  18.798  18.827  1.00 94.25           C
ATOM   2349  CE1 HIS C 296      16.161  17.529  17.828  1.00 94.25           C
ATOM   2350  C   HIS C 296      20.545  18.423  16.376  1.00 94.25           C
ATOM   2351  O   HIS C 296      20.598  18.314  15.152  1.00 94.25           O
ATOM   2352  N   ALA C 297      20.815  17.382  17.196  1.00 46.35           N
ATOM   2353  CA  ALA C 297      21.244  16.112  16.664  1.00 46.35           C
ATOM   2354  CB  ALA C 297      22.427  15.495  17.430  1.00 46.35           C
ATOM   2355  C   ALA C 297      20.103  15.136  16.745  1.00 46.35           C
ATOM   2356  O   ALA C 297      19.405  15.078  17.756  1.00 46.35           O
ATOM   2357  N   VAL C 298      19.901  14.331  15.671  1.00 69.03           N
ATOM   2358  CA  VAL C 298      18.807  13.391  15.592  1.00 69.03           C
ATOM   2359  CB  VAL C 298      17.614  13.944  14.866  1.00 69.03           C
ATOM   2360  CG1 VAL C 298      17.016  15.084  15.708  1.00 69.03           C
ATOM   2361  CG2 VAL C 298      18.060  14.394  13.464  1.00 69.03           C
ATOM   2362  C   VAL C 298      19.243  12.131  14.877  1.00 69.03           C
ATOM   2363  O   VAL C 298      20.409  11.983  14.512  1.00 69.03           O
ATOM   2364  N   LEU C 299      18.298  11.169  14.694  1.00 89.80           N
ATOM   2365  CA  LEU C 299      18.586   9.885  14.089  1.00 89.80           C
ATOM   2366  CB  LEU C 299      18.182   8.720  15.010  1.00 89.80           C
ATOM   2367  CG  LEU C 299      18.456   7.317  14.442  1.00 89.80           C
ATOM   2368  CD1 LEU C 299      19.954   7.031  14.319  1.00 89.80           C
ATOM   2369  CD2 LEU C 299      17.731   6.244  15.256  1.00 89.80           C
ATOM   2370  C   LEU C 299      17.838   9.702  12.787  1.00 89.80           C
ATOM   2371  O   LEU C 299      16.609   9.741  12.746  1.00 89.80           O
ATOM   2372  N   LEU C 300      18.576   9.441  11.683  1.00 82.96           N
ATOM   2373  CA  LEU C 300      17.986   9.237  10.381  1.00 82.96           C
ATOM   2374  CB  LEU C 300      18.967   9.564   9.241  1.00 82.96           C
ATOM   2375  CG  LEU C 300      18.393   9.365   7.828  1.00 82.96           C
ATOM   2376  CD1 LEU C 300      17.266  10.367   7.536  1.00 82.96           C
ATOM   2377  CD2 LEU C 300      19.509   9.398   6.770  1.00 82.96           C
ATOM   2378  C   LEU C 300      17.626   7.776  10.271  1.00 82.96           C
ATOM   2379  O   LEU C 300      18.472   6.906  10.467  1.00 82.96           O
ATOM   2380  N   VAL C 301      16.313   7.482  10.146  1.00123.42           N
ATOM   2381  CA  VAL C 301      15.750   6.162   9.993  1.00123.42           C
ATOM   2382  CB  VAL C 301      14.531   5.974  10.846  1.00123.42           C
ATOM   2383  CG1 VAL C 301      14.970   6.107  12.315  1.00123.42           C
ATOM   2384  CG2 VAL C 301      13.458   6.992  10.427  1.00123.42           C
ATOM   2385  C   VAL C 301      15.428   5.700   8.591  1.00123.42           C
ATOM   2386  O   VAL C 301      15.322   4.494   8.366  1.00123.42           O
ATOM   2387  N   GLY C 302      15.156   6.614   7.629  1.00 47.44           N
ATOM   2388  CA  GLY C 302      14.729   6.131   6.332  1.00 47.44           C
ATOM   2389  C   GLY C 302      14.558   7.263   5.353  1.00 47.44           C
ATOM   2390  O   GLY C 302      14.891   8.410   5.642  1.00 47.44           O
ATOM   2391  N   TYR C 303      14.073   6.942   4.127  1.00 77.47           N
ATOM   2392  CA  TYR C 303      13.855   7.941   3.110  1.00 77.47           C
ATOM   2393  CB  TYR C 303      15.112   8.232   2.261  1.00 77.47           C
ATOM   2394  CG  TYR C 303      15.634   6.958   1.680  1.00 77.47           C
ATOM   2395  CD1 TYR C 303      15.119   6.447   0.511  1.00 77.47           C
ATOM   2396  CD2 TYR C 303      16.655   6.274   2.306  1.00 77.47           C
ATOM   2397  CE1 TYR C 303      15.611   5.273  -0.015  1.00 77.47           C
ATOM   2398  CE2 TYR C 303      17.152   5.101   1.786  1.00 77.47           C
ATOM   2399  CZ  TYR C 303      16.628   4.597   0.621  1.00 77.47           C
ATOM   2400  OH  TYR C 303      17.132   3.394   0.081  1.00 77.47           O
ATOM   2401  C   TYR C 303      12.733   7.522   2.202  1.00 77.47           C
ATOM   2402  O   TYR C 303      12.365   6.349   2.148  1.00 77.47           O
ATOM   2403  N   GLY C 304      12.152   8.487   1.451  1.00 30.09           N
ATOM   2404  CA  GLY C 304      11.065   8.159   0.567  1.00 30.09           C
ATOM   2405  C   GLY C 304      10.825   9.315  -0.348  1.00 30.09           C
ATOM   2406  O   GLY C 304      11.584  10.283  -0.357  1.00 30.09           O
ATOM   2407  N   THR C 305       9.770   9.215  -1.184  1.00114.58           N
ATOM   2408  CA  THR C 305       9.445  10.308  -2.051  1.00114.58           C
ATOM   2409  CB  THR C 305       9.887  10.094  -3.468  1.00114.58           C
ATOM   2410  OG1 THR C 305       9.839  11.320  -4.179  1.00114.58           O
ATOM   2411  CG2 THR C 305       8.971   9.055  -4.133  1.00114.58           C
ATOM   2412  C   THR C 305       7.957  10.491  -2.030  1.00114.58           C
ATOM   2413  O   THR C 305       7.196   9.525  -2.092  1.00114.58           O
ATOM   2414  N   ASP C 306       7.503  11.755  -1.923  1.00 58.18           N
ATOM   2415  CA  ASP C 306       6.097  12.033  -1.900  1.00 58.18           C
ATOM   2416  CB  ASP C 306       5.801  13.502  -1.541  1.00 58.18           C
ATOM   2417  CG  ASP C 306       4.342  13.641  -1.131  1.00 58.18           C
ATOM   2418  OD1 ASP C 306       3.454  13.211  -1.912  1.00 58.18           O
ATOM   2419  OD2 ASP C 306       4.099  14.174  -0.015  1.00 58.18           O
ATOM   2420  C   ASP C 306       5.596  11.741  -3.278  1.00 58.18           C
ATOM   2421  O   ASP C 306       6.124  12.252  -4.264  1.00 58.18           O
ATOM   2422  N   GLN C 307       4.556  10.897  -3.392  1.00 84.87           N
ATOM   2423  CA  GLN C 307       4.110  10.521  -4.701  1.00 84.87           C
ATOM   2424  CB  GLN C 307       3.000   9.456  -4.657  1.00 84.87           C
ATOM   2425  CG  GLN C 307       3.455   8.127  -4.051  1.00 84.87           C
ATOM   2426  CD  GLN C 307       3.612   8.316  -2.548  1.00 84.87           C
ATOM   2427  OE1 GLN C 307       4.414   7.642  -1.905  1.00 84.87           O
ATOM   2428  NE2 GLN C 307       2.819   9.256  -1.968  1.00 84.87           N
ATOM   2429  C   GLN C 307       3.566  11.709  -5.435  1.00 84.87           C
ATOM   2430  O   GLN C 307       3.950  11.966  -6.576  1.00 84.87           O
ATOM   2431  N   LYS C 308       2.656  12.472  -4.799  1.00 78.09           N
ATOM   2432  CA  LYS C 308       2.038  13.575  -5.482  1.00 78.09           C
ATOM   2433  CB  LYS C 308       0.859  14.169  -4.692  1.00 78.09           C
ATOM   2434  CG  LYS C 308       1.254  14.734  -3.326  1.00 78.09           C
ATOM   2435  CD  LYS C 308       0.164  15.589  -2.678  1.00 78.09           C
ATOM   2436  CE  LYS C 308       0.559  16.154  -1.311  1.00 78.09           C
ATOM   2437  NZ  LYS C 308      -0.549  16.965  -0.760  1.00 78.09           N
ATOM   2438  C   LYS C 308       3.011  14.683  -5.744  1.00 78.09           C
ATOM   2439  O   LYS C 308       3.174  15.121  -6.883  1.00 78.09           O
ATOM   2440  N   SER C 309       3.697  15.155  -4.685  1.00 83.28           N
ATOM   2441  CA  SER C 309       4.595  16.272  -4.792  1.00 83.28           C
ATOM   2442  CB  SER C 309       5.102  16.767  -3.427  1.00 83.28           C
ATOM   2443  OG  SER C 309       4.025  17.270  -2.653  1.00 83.28           O
ATOM   2444  C   SER C 309       5.802  15.866  -5.567  1.00 83.28           C
ATOM   2445  O   SER C 309       6.325  16.630  -6.376  1.00 83.28           O
ATOM   2446  N   GLY C 310       6.283  14.637  -5.329  1.00 19.85           N
ATOM   2447  CA  GLY C 310       7.456  14.191  -6.013  1.00 19.85           C
ATOM   2448  C   GLY C 310       8.657  14.672  -5.254  1.00 19.85           C
ATOM   2449  O   GLY C 310       9.783  14.542  -5.729  1.00 19.85           O
ATOM   2450  N   LYS C 311       8.460  15.239  -4.044  1.00129.01           N
ATOM   2451  CA  LYS C 311       9.604  15.727  -3.320  1.00129.01           C
ATOM   2452  CB  LYS C 311       9.318  16.920  -2.389  1.00129.01           C
ATOM   2453  CG  LYS C 311       8.508  16.562  -1.143  1.00129.01           C
ATOM   2454  CD  LYS C 311       8.593  17.622  -0.041  1.00129.01           C
ATOM   2455  CE  LYS C 311       7.784  18.888  -0.325  1.00129.01           C
ATOM   2456  NZ  LYS C 311       8.339  19.594  -1.501  1.00129.01           N
ATOM   2457  C   LYS C 311      10.151  14.627  -2.462  1.00129.01           C
ATOM   2458  O   LYS C 311       9.407  13.913  -1.791  1.00129.01           O
ATOM   2459  N   ASP C 312      11.491  14.465  -2.476  1.00 54.83           N
ATOM   2460  CA  ASP C 312      12.138  13.440  -1.704  1.00 54.83           C
ATOM   2461  CB  ASP C 312      13.571  13.137  -2.175  1.00 54.83           C
ATOM   2462  CG  ASP C 312      13.497  12.482  -3.547  1.00 54.83           C
ATOM   2463  OD1 ASP C 312      12.551  11.680  -3.773  1.00 54.83           O
ATOM   2464  OD2 ASP C 312      14.391  12.770  -4.387  1.00 54.83           O
ATOM   2465  C   ASP C 312      12.225  13.891  -0.280  1.00 54.83           C
ATOM   2466  O   ASP C 312      12.276  15.086   0.004  1.00 54.83           O
ATOM   2467  N   TYR C 313      12.230  12.927   0.665  1.00 71.19           N
ATOM   2468  CA  TYR C 313      12.326  13.296   2.048  1.00 71.19           C
ATOM   2469  CB  TYR C 313      10.961  13.502   2.730  1.00 71.19           C
ATOM   2470  CG  TYR C 313      10.138  12.268   2.572  1.00 71.19           C
ATOM   2471  CD1 TYR C 313      10.336  11.175   3.384  1.00 71.19           C
ATOM   2472  CD2 TYR C 313       9.152  12.214   1.613  1.00 71.19           C
ATOM   2473  CE1 TYR C 313       9.567  10.044   3.235  1.00 71.19           C
ATOM   2474  CE2 TYR C 313       8.380  11.086   1.459  1.00 71.19           C
ATOM   2475  CZ  TYR C 313       8.589   9.999   2.272  1.00 71.19           C
ATOM   2476  OH  TYR C 313       7.799   8.840   2.118  1.00 71.19           O
ATOM   2477  C   TYR C 313      13.096  12.267   2.821  1.00 71.19           C
ATOM   2478  O   TYR C 313      13.327  11.150   2.357  1.00 71.19           O
ATOM   2479  N   TRP C 314      13.537  12.660   4.036  1.00 96.23           N
ATOM   2480  CA  TRP C 314      14.231  11.783   4.936  1.00 96.23           C
ATOM   2481  CB  TRP C 314      15.466  12.420   5.607  1.00 96.23           C
ATOM   2482  CG  TRP C 314      16.604  12.846   4.704  1.00 96.23           C
ATOM   2483  CD2 TRP C 314      17.563  11.951   4.119  1.00 96.23           C
ATOM   2484  CD1 TRP C 314      16.954  14.102   4.298  1.00 96.23           C
ATOM   2485  NE1 TRP C 314      18.079  14.048   3.510  1.00 96.23           N
ATOM   2486  CE2 TRP C 314      18.463  12.729   3.389  1.00 96.23           C
ATOM   2487  CE3 TRP C 314      17.687  10.593   4.188  1.00 96.23           C
ATOM   2488  CZ2 TRP C 314      19.504  12.158   2.715  1.00 96.23           C
ATOM   2489  CZ3 TRP C 314      18.736  10.019   3.503  1.00 96.23           C
ATOM   2490  CH2 TRP C 314      19.627  10.787   2.782  1.00 96.23           C
ATOM   2491  C   TRP C 314      13.261  11.548   6.054  1.00 96.23           C
ATOM   2492  O   TRP C 314      12.417  12.399   6.333  1.00 96.23           O
ATOM   2493  N   ILE C 315      13.336  10.373   6.709  1.00 51.88           N
ATOM   2494  CA  ILE C 315      12.471  10.094   7.822  1.00 51.88           C
ATOM   2495  CB  ILE C 315      11.864   8.722   7.763  1.00 51.88           C
ATOM   2496  CG1 ILE C 315      11.011   8.573   6.491  1.00 51.88           C
ATOM   2497  CG2 ILE C 315      11.073   8.486   9.060  1.00 51.88           C
ATOM   2498  CD1 ILE C 315      10.604   7.130   6.196  1.00 51.88           C
ATOM   2499  C   ILE C 315      13.362  10.151   9.028  1.00 51.88           C
ATOM   2500  O   ILE C 315      14.314   9.377   9.131  1.00 51.88           O
ATOM   2501  N   VAL C 316      13.079  11.077   9.973  1.00 53.01           N
ATOM   2502  CA  VAL C 316      13.970  11.257  11.090  1.00 53.01           C
ATOM   2503  CB  VAL C 316      14.612  12.615  11.103  1.00 53.01           C
ATOM   2504  CG1 VAL C 316      15.537  12.713  12.327  1.00 53.01           C
ATOM   2505  CG2 VAL C 316      15.326  12.837   9.757  1.00 53.01           C
ATOM   2506  C   VAL C 316      13.257  11.094  12.406  1.00 53.01           C
ATOM   2507  O   VAL C 316      12.096  11.467  12.568  1.00 53.01           O
ATOM   2508  N   LYS C 317      13.988  10.535  13.396  1.00 75.41           N
ATOM   2509  CA  LYS C 317      13.522  10.259  14.732  1.00 75.41           C
ATOM   2510  CB  LYS C 317      14.153   8.954  15.246  1.00 75.41           C
ATOM   2511  CG  LYS C 317      13.770   8.503  16.653  1.00 75.41           C
ATOM   2512  CD  LYS C 317      14.421   7.160  16.993  1.00 75.41           C
ATOM   2513  CE  LYS C 317      14.166   6.666  18.415  1.00 75.41           C
ATOM   2514  NZ  LYS C 317      14.907   5.404  18.638  1.00 75.41           N
ATOM   2515  C   LYS C 317      14.009  11.363  15.632  1.00 75.41           C
ATOM   2516  O   LYS C 317      15.211  11.588  15.758  1.00 75.41           O
ATOM   2517  N   ASN C 318      13.075  12.082  16.288  1.00 78.56           N
ATOM   2518  CA  ASN C 318      13.416  13.180  17.155  1.00 78.56           C
ATOM   2519  CB  ASN C 318      12.377  14.313  17.073  1.00 78.56           C
ATOM   2520  CG  ASN C 318      13.025  15.634  17.460  1.00 78.56           C
ATOM   2521  OD1 ASN C 318      14.054  15.672  18.130  1.00 78.56           O
ATOM   2522  ND2 ASN C 318      12.404  16.758  17.012  1.00 78.56           N
ATOM   2523  C   ASN C 318      13.466  12.664  18.575  1.00 78.56           C
ATOM   2524  O   ASN C 318      13.066  11.535  18.848  1.00 78.56           O
ATOM   2525  N   SER C 319      14.099  13.435  19.488  1.00109.23           N
ATOM   2526  CA  SER C 319      14.216  13.148  20.901  1.00109.23           C
ATOM   2527  CB  SER C 319      15.640  13.387  21.429  1.00109.23           C
ATOM   2528  OG  SER C 319      16.002  14.749  21.264  1.00109.23           O
ATOM   2529  C   SER C 319      13.268  13.934  21.776  1.00109.23           C
ATOM   2530  O   SER C 319      13.526  14.065  22.974  1.00109.23           O
ATOM   2531  N   TRP C 320      12.255  14.589  21.182  1.00145.51           N
ATOM   2532  CA  TRP C 320      11.256  15.423  21.806  1.00145.51           C
ATOM   2533  CB  TRP C 320      10.757  16.528  20.862  1.00145.51           C
ATOM   2534  CG  TRP C 320      11.878  17.511  20.607  1.00145.51           C
ATOM   2535  CD2 TRP C 320      11.864  18.578  19.646  1.00145.51           C
ATOM   2536  CD1 TRP C 320      13.098  17.559  21.217  1.00145.51           C
ATOM   2537  NE1 TRP C 320      13.847  18.585  20.696  1.00145.51           N
ATOM   2538  CE2 TRP C 320      13.101  19.222  19.727  1.00145.51           C
ATOM   2539  CE3 TRP C 320      10.905  18.989  18.766  1.00145.51           C
ATOM   2540  CZ2 TRP C 320      13.397  20.287  18.926  1.00145.51           C
ATOM   2541  CZ3 TRP C 320      11.207  20.066  17.962  1.00145.51           C
ATOM   2542  CH2 TRP C 320      12.429  20.703  18.040  1.00145.51           C
ATOM   2543  C   TRP C 320      10.114  14.659  22.417  1.00145.51           C
ATOM   2544  O   TRP C 320       9.181  15.261  22.947  1.00145.51           O
ATOM   2545  N   GLY C 321      10.062  13.328  22.251  1.00 36.17           N
ATOM   2546  CA  GLY C 321       8.957  12.601  22.809  1.00 36.17           C
ATOM   2547  C   GLY C 321       8.022  12.271  21.686  1.00 36.17           C
ATOM   2548  O   GLY C 321       8.093  12.856  20.608  1.00 36.17           O
ATOM   2549  N   THR C 322       7.126  11.296  21.932  1.00 49.06           N
ATOM   2550  CA  THR C 322       6.167  10.787  20.989  1.00 49.06           C
ATOM   2551  CB  THR C 322       5.508   9.526  21.465  1.00 49.06           C
ATOM   2552  OG1 THR C 322       4.783   9.768  22.661  1.00 49.06           O
ATOM   2553  CG2 THR C 322       6.601   8.470  21.709  1.00 49.06           C
ATOM   2554  C   THR C 322       5.094  11.797  20.717  1.00 49.06           C
ATOM   2555  O   THR C 322       4.453  11.768  19.668  1.00 49.06           O
ATOM   2556  N   LYS C 323       4.832  12.694  21.679  1.00120.24           N
ATOM   2557  CA  LYS C 323       3.770  13.650  21.546  1.00120.24           C
ATOM   2558  CB  LYS C 323       3.466  14.418  22.847  1.00120.24           C
ATOM   2559  CG  LYS C 323       4.622  15.224  23.438  1.00120.24           C
ATOM   2560  CD  LYS C 323       4.178  16.072  24.633  1.00120.24           C
ATOM   2561  CE  LYS C 323       5.316  16.797  25.351  1.00120.24           C
ATOM   2562  NZ  LYS C 323       5.510  18.141  24.765  1.00120.24           N
ATOM   2563  C   LYS C 323       4.027  14.610  20.420  1.00120.24           C
ATOM   2564  O   LYS C 323       3.085  15.205  19.898  1.00120.24           O
ATOM   2565  N   TRP C 324       5.301  14.816  20.031  1.00 79.12           N
ATOM   2566  CA  TRP C 324       5.604  15.792  19.014  1.00 79.12           C
ATOM   2567  CB  TRP C 324       6.943  16.505  19.275  1.00 79.12           C
ATOM   2568  CG  TRP C 324       7.350  17.520  18.234  1.00 79.12           C
ATOM   2569  CD2 TRP C 324       8.185  17.219  17.104  1.00 79.12           C
ATOM   2570  CD1 TRP C 324       7.057  18.850  18.155  1.00 79.12           C
ATOM   2571  NE1 TRP C 324       7.662  19.399  17.048  1.00 79.12           N
ATOM   2572  CE2 TRP C 324       8.359  18.405  16.392  1.00 79.12           C
ATOM   2573  CE3 TRP C 324       8.764  16.051  16.697  1.00 79.12           C
ATOM   2574  CZ2 TRP C 324       9.119  18.440  15.257  1.00 79.12           C
ATOM   2575  CZ3 TRP C 324       9.525  16.089  15.550  1.00 79.12           C
ATOM   2576  CH2 TRP C 324       9.699  17.261  14.844  1.00 79.12           C
ATOM   2577  C   TRP C 324       5.685  15.174  17.643  1.00 79.12           C
ATOM   2578  O   TRP C 324       6.052  14.014  17.472  1.00 79.12           O
ATOM   2579  N   GLY C 325       5.289  15.962  16.619  1.00 36.65           N
ATOM   2580  CA  GLY C 325       5.409  15.609  15.228  1.00 36.65           C
ATOM   2581  C   GLY C 325       4.603  14.395  14.903  1.00 36.65           C
ATOM   2582  O   GLY C 325       3.484  14.218  15.382  1.00 36.65           O
ATOM   2583  N   GLU C 326       5.171  13.536  14.029  1.00 63.24           N
ATOM   2584  CA  GLU C 326       4.500  12.342  13.618  1.00 63.24           C
ATOM   2585  CB  GLU C 326       4.841  11.951  12.168  1.00 63.24           C
ATOM   2586  CG  GLU C 326       4.377  12.979  11.132  1.00 63.24           C
ATOM   2587  CD  GLU C 326       4.926  12.581   9.765  1.00 63.24           C
ATOM   2588  OE1 GLU C 326       5.851  11.727   9.716  1.00 63.24           O
ATOM   2589  OE2 GLU C 326       4.427  13.134   8.748  1.00 63.24           O
ATOM   2590  C   GLU C 326       4.992  11.241  14.502  1.00 63.24           C
ATOM   2591  O   GLU C 326       5.901  10.496  14.139  1.00 63.24           O
ATOM   2592  N   ASN C 327       4.367  11.091  15.684  1.00 48.04           N
ATOM   2593  CA  ASN C 327       4.719  10.057  16.613  1.00 48.04           C
ATOM   2594  CB  ASN C 327       4.490   8.640  16.057  1.00 48.04           C
ATOM   2595  CG  ASN C 327       2.992   8.420  15.900  1.00 48.04           C
ATOM   2596  OD1 ASN C 327       2.206   8.764  16.781  1.00 48.04           O
ATOM   2597  ND2 ASN C 327       2.584   7.831  14.744  1.00 48.04           N
ATOM   2598  C   ASN C 327       6.165  10.156  17.001  1.00 48.04           C
ATOM   2599  O   ASN C 327       6.810   9.137  17.242  1.00 48.04           O
ATOM   2600  N   GLY C 328       6.712  11.384  17.102  1.00 33.29           N
ATOM   2601  CA  GLY C 328       8.070  11.542  17.542  1.00 33.29           C
ATOM   2602  C   GLY C 328       9.000  11.654  16.370  1.00 33.29           C
ATOM   2603  O   GLY C 328      10.181  11.946  16.554  1.00 33.29           O
ATOM   2604  N   PHE C 329       8.498  11.447  15.135  1.00 68.93           N
ATOM   2605  CA  PHE C 329       9.336  11.495  13.964  1.00 68.93           C
ATOM   2606  CB  PHE C 329       9.213  10.252  13.061  1.00 68.93           C
ATOM   2607  CG  PHE C 329       9.843   9.070  13.717  1.00 68.93           C
ATOM   2608  CD1 PHE C 329       9.199   8.389  14.725  1.00 68.93           C
ATOM   2609  CD2 PHE C 329      11.078   8.625  13.301  1.00 68.93           C
ATOM   2610  CE1 PHE C 329       9.785   7.294  15.317  1.00 68.93           C
ATOM   2611  CE2 PHE C 329      11.668   7.530  13.888  1.00 68.93           C
ATOM   2612  CZ  PHE C 329      11.022   6.863  14.900  1.00 68.93           C
ATOM   2613  C   PHE C 329       8.938  12.657  13.102  1.00 68.93           C
ATOM   2614  O   PHE C 329       7.891  13.272  13.304  1.00 68.93           O
ATOM   2615  N   PHE C 330       9.816  13.014  12.134  1.00 78.18           N
ATOM   2616  CA  PHE C 330       9.489  14.060  11.205  1.00 78.18           C
ATOM   2617  CB  PHE C 330       9.937  15.473  11.641  1.00 78.18           C
ATOM   2618  CG  PHE C 330      11.426  15.561  11.728  1.00 78.18           C
ATOM   2619  CD1 PHE C 330      12.091  15.157  12.863  1.00 78.18           C
ATOM   2620  CD2 PHE C 330      12.161  16.067  10.678  1.00 78.18           C
ATOM   2621  CE1 PHE C 330      13.462  15.248  12.944  1.00 78.18           C
ATOM   2622  CE2 PHE C 330      13.533  16.159  10.752  1.00 78.18           C
ATOM   2623  CZ  PHE C 330      14.187  15.748  11.888  1.00 78.18           C
ATOM   2624  C   PHE C 330      10.131  13.748   9.888  1.00 78.18           C
ATOM   2625  O   PHE C 330      11.113  13.010   9.812  1.00 78.18           O
ATOM   2626  N   ARG C 331       9.565  14.294   8.796  1.00 72.84           N
ATOM   2627  CA  ARG C 331      10.149  14.076   7.509  1.00 72.84           C
ATOM   2628  CB  ARG C 331       9.165  13.524   6.467  1.00 72.84           C
ATOM   2629  CG  ARG C 331       8.625  12.150   6.869  1.00 72.84           C
ATOM   2630  CD  ARG C 331       8.035  11.352   5.709  1.00 72.84           C
ATOM   2631  NE  ARG C 331       6.915  12.143   5.131  1.00 72.84           N
ATOM   2632  CZ  ARG C 331       5.628  11.880   5.496  1.00 72.84           C
ATOM   2633  NH1 ARG C 331       5.363  10.939   6.448  1.00 72.84           N
ATOM   2634  NH2 ARG C 331       4.606  12.546   4.887  1.00 72.84           N
ATOM   2635  C   ARG C 331      10.655  15.408   7.061  1.00 72.84           C
ATOM   2636  O   ARG C 331      10.088  16.442   7.410  1.00 72.84           O
ATOM   2637  N   ILE C 332      11.782  15.416   6.321  1.00 68.54           N
ATOM   2638  CA  ILE C 332      12.368  16.650   5.888  1.00 68.54           C
ATOM   2639  CB  ILE C 332      13.549  17.051   6.731  1.00 68.54           C
ATOM   2640  CG1 ILE C 332      14.030  18.468   6.376  1.00 68.54           C
ATOM   2641  CG2 ILE C 332      14.626  15.960   6.606  1.00 68.54           C
ATOM   2642  CD1 ILE C 332      15.046  19.026   7.373  1.00 68.54           C
ATOM   2643  C   ILE C 332      12.838  16.483   4.476  1.00 68.54           C
ATOM   2644  O   ILE C 332      13.219  15.389   4.065  1.00 68.54           O
ATOM   2645  N   LEU C 333      12.852  17.590   3.704  1.00 53.04           N
ATOM   2646  CA  LEU C 333      13.210  17.531   2.316  1.00 53.04           C
ATOM   2647  CB  LEU C 333      13.152  18.900   1.614  1.00 53.04           C
ATOM   2648  CG  LEU C 333      13.531  18.850   0.124  1.00 53.04           C
ATOM   2649  CD1 LEU C 333      12.537  17.986  -0.671  1.00 53.04           C
ATOM   2650  CD2 LEU C 333      13.680  20.264  -0.459  1.00 53.04           C
ATOM   2651  C   LEU C 333      14.601  16.991   2.211  1.00 53.04           C
ATOM   2652  O   LEU C 333      15.491  17.358   2.977  1.00 53.04           O
ATOM   2653  N   ARG C 334      14.801  16.081   1.237  1.00164.68           N
ATOM   2654  CA  ARG C 334      16.046  15.395   1.039  1.00164.68           C
ATOM   2655  CB  ARG C 334      15.853  13.867   1.024  1.00164.68           C
ATOM   2656  CG  ARG C 334      17.041  13.064   0.492  1.00164.68           C
ATOM   2657  CD  ARG C 334      16.908  11.556   0.732  1.00164.68           C
ATOM   2658  NE  ARG C 334      15.556  11.120   0.276  1.00164.68           N
ATOM   2659  CZ  ARG C 334      15.365  10.658  -0.994  1.00164.68           C
ATOM   2660  NH1 ARG C 334      16.411  10.602  -1.868  1.00164.68           N
ATOM   2661  NH2 ARG C 334      14.127  10.235  -1.386  1.00164.68           N
ATOM   2662  C   ARG C 334      16.634  15.788  -0.285  1.00164.68           C
ATOM   2663  O   ARG C 334      15.917  16.002  -1.260  1.00164.68           O
ATOM   2664  N   GLY C 335      17.980  15.906  -0.338  1.00 47.52           N
ATOM   2665  CA  GLY C 335      18.668  16.174  -1.574  1.00 47.52           C
ATOM   2666  C   GLY C 335      19.110  17.611  -1.687  1.00 47.52           C
ATOM   2667  O   GLY C 335      19.938  17.941  -2.536  1.00 47.52           O
ATOM   2668  N   VAL C 336      18.473  18.509  -0.916  1.00107.56           N
ATOM   2669  CA  VAL C 336      18.719  19.927  -0.820  1.00107.56           C
ATOM   2670  CB  VAL C 336      17.446  20.668  -0.501  1.00107.56           C
ATOM   2671  CG1 VAL C 336      17.708  22.181  -0.396  1.00107.56           C
ATOM   2672  CG2 VAL C 336      16.410  20.298  -1.575  1.00107.56           C
ATOM   2673  C   VAL C 336      19.763  20.272   0.215  1.00107.56           C
ATOM   2674  O   VAL C 336      20.243  21.405   0.255  1.00107.56           O
ATOM   2675  N   ASP C 337      20.113  19.332   1.118  1.00 87.33           N
ATOM   2676  CA  ASP C 337      20.950  19.663   2.242  1.00 87.33           C
ATOM   2677  CB  ASP C 337      22.311  20.271   1.853  1.00 87.33           C
ATOM   2678  CG  ASP C 337      23.234  20.164   3.062  1.00 87.33           C
ATOM   2679  OD1 ASP C 337      22.728  20.263   4.211  1.00 87.33           O
ATOM   2680  OD2 ASP C 337      24.460  19.965   2.851  1.00 87.33           O
ATOM   2681  C   ASP C 337      20.174  20.646   3.062  1.00 87.33           C
ATOM   2682  O   ASP C 337      20.694  21.646   3.559  1.00 87.33           O
ATOM   2683  N   GLU C 338      18.869  20.343   3.221  1.00106.27           N
ATOM   2684  CA  GLU C 338      17.952  21.190   3.927  1.00106.27           C
ATOM   2685  CB  GLU C 338      16.513  20.643   3.931  1.00106.27           C
ATOM   2686  CG  GLU C 338      15.514  21.534   4.670  1.00106.27           C
ATOM   2687  CD  GLU C 338      15.286  22.779   3.826  1.00106.27           C
ATOM   2688  OE1 GLU C 338      15.165  22.636   2.580  1.00106.27           O
ATOM   2689  OE2 GLU C 338      15.228  23.890   4.417  1.00106.27           O
ATOM   2690  C   GLU C 338      18.388  21.346   5.350  1.00106.27           C
ATOM   2691  O   GLU C 338      18.519  20.383   6.101  1.00106.27           O
ATOM   2692  N   CYS C 339      18.612  22.609   5.751  1.00 70.12           N
ATOM   2693  CA  CYS C 339      18.961  22.966   7.097  1.00 70.12           C
ATOM   2694  CB  CYS C 339      17.838  22.679   8.110  1.00 70.12           C
ATOM   2695  SG  CYS C 339      16.370  23.716   7.837  1.00 70.12           S
ATOM   2696  C   CYS C 339      20.197  22.236   7.542  1.00 70.12           C
ATOM   2697  O   CYS C 339      20.340  21.952   8.730  1.00 70.12           O
ATOM   2698  N   SER C 340      21.138  21.961   6.610  1.00102.38           N
ATOM   2699  CA  SER C 340      22.406  21.339   6.901  1.00102.38           C
ATOM   2700  CB  SER C 340      23.197  22.123   7.967  1.00102.38           C
ATOM   2701  OG  SER C 340      24.477  21.544   8.182  1.00102.38           O
ATOM   2702  C   SER C 340      22.245  19.916   7.375  1.00102.38           C
ATOM   2703  O   SER C 340      23.130  19.358   8.019  1.00102.38           O
ATOM   2704  N   ILE C 341      21.128  19.265   7.022  1.00157.38           N
ATOM   2705  CA  ILE C 341      20.826  17.917   7.429  1.00157.38           C
ATOM   2706  CB  ILE C 341      19.402  17.564   7.067  1.00157.38           C
ATOM   2707  CG1 ILE C 341      18.800  16.496   8.000  1.00157.38           C
ATOM   2708  CG2 ILE C 341      19.367  17.188   5.577  1.00157.38           C
ATOM   2709  CD1 ILE C 341      19.451  15.123   7.943  1.00157.38           C
ATOM   2710  C   ILE C 341      21.795  16.946   6.790  1.00157.38           C
ATOM   2711  O   ILE C 341      22.011  15.837   7.264  1.00157.38           O
ATOM   2712  N   GLU C 342      22.281  17.268   5.589  1.00159.24           N
ATOM   2713  CA  GLU C 342      23.209  16.476   4.824  1.00159.24           C
ATOM   2714  CB  GLU C 342      22.924  16.559   3.319  1.00159.24           C
ATOM   2715  CG  GLU C 342      21.569  15.901   3.034  1.00159.24           C
ATOM   2716  CD  GLU C 342      21.248  15.962   1.552  1.00159.24           C
ATOM   2717  OE1 GLU C 342      22.108  16.448   0.770  1.00159.24           O
ATOM   2718  OE2 GLU C 342      20.127  15.518   1.186  1.00159.24           O
ATOM   2719  C   GLU C 342      24.663  16.722   5.127  1.00159.24           C
ATOM   2720  O   GLU C 342      25.498  16.255   4.362  1.00159.24           O
ATOM   2721  N   ASN C 343      25.011  17.641   6.050  1.00199.79           N
ATOM   2722  CA  ASN C 343      26.395  17.984   6.287  1.00199.79           C
ATOM   2723  CB  ASN C 343      26.566  19.460   6.688  1.00199.79           C
ATOM   2724  CG  ASN C 343      27.984  19.872   6.312  1.00199.79           C
ATOM   2725  OD1 ASN C 343      28.511  20.867   6.808  1.00199.79           O
ATOM   2726  ND2 ASN C 343      28.617  19.097   5.391  1.00199.79           N
ATOM   2727  C   ASN C 343      27.218  17.148   7.260  1.00199.79           C
ATOM   2728  O   ASN C 343      28.438  17.101   7.141  1.00199.79           O
ATOM   2729  N   GLU C 344      26.607  16.703   8.372  1.00220.27           N
ATOM   2730  CA  GLU C 344      27.181  16.035   9.520  1.00220.27           C
ATOM   2731  CB  GLU C 344      26.945  16.852  10.807  1.00220.27           C
ATOM   2732  CG  GLU C 344      27.925  16.557  11.947  1.00220.27           C
ATOM   2733  CD  GLU C 344      27.783  17.667  12.980  1.00220.27           C
ATOM   2734  OE1 GLU C 344      27.367  18.789  12.584  1.00220.27           O
ATOM   2735  OE2 GLU C 344      28.092  17.412  14.174  1.00220.27           O
ATOM   2736  C   GLU C 344      26.859  14.582   9.794  1.00220.27           C
ATOM   2737  O   GLU C 344      26.866  14.232  10.973  1.00220.27           O
ATOM   2738  N   ALA C 345      26.350  13.754   8.864  1.00 63.84           N
ATOM   2739  CA  ALA C 345      25.950  12.426   9.276  1.00 63.84           C
ATOM   2740  CB  ALA C 345      25.387  11.579   8.121  1.00 63.84           C
ATOM   2741  C   ALA C 345      27.122  11.684   9.861  1.00 63.84           C
ATOM   2742  O   ALA C 345      28.238  11.780   9.352  1.00 63.84           O
ATOM   2743  N   VAL C 346      26.884  10.917  10.959  1.00 47.63           N
ATOM   2744  CA  VAL C 346      27.930  10.173  11.611  1.00 47.63           C
ATOM   2745  CB  VAL C 346      28.225  10.641  13.009  1.00 47.63           C
ATOM   2746  CG1 VAL C 346      29.223   9.664  13.652  1.00 47.63           C
ATOM   2747  CG2 VAL C 346      28.734  12.091  12.952  1.00 47.63           C
ATOM   2748  C   VAL C 346      27.498   8.745  11.736  1.00 47.63           C
ATOM   2749  O   VAL C 346      26.336   8.462  12.022  1.00 47.63           O
ATOM   2750  N   ALA C 347      28.439   7.798  11.534  1.00 41.67           N
ATOM   2751  CA  ALA C 347      28.103   6.410  11.634  1.00 41.67           C
ATOM   2752  CB  ALA C 347      28.213   5.663  10.293  1.00 41.67           C
ATOM   2753  C   ALA C 347      29.060   5.762  12.588  1.00 41.67           C
ATOM   2754  O   ALA C 347      30.219   6.160  12.693  1.00 41.67           O
ATOM   2755  N   VAL C 348      28.573   4.766  13.355  1.00 49.02           N
ATOM   2756  CA  VAL C 348      29.444   4.019  14.216  1.00 49.02           C
ATOM   2757  CB  VAL C 348      29.555   4.535  15.616  1.00 49.02           C
ATOM   2758  CG1 VAL C 348      30.465   3.602  16.423  1.00 49.02           C
ATOM   2759  CG2 VAL C 348      30.042   5.992  15.561  1.00 49.02           C
ATOM   2760  C   VAL C 348      28.879   2.638  14.267  1.00 49.02           C
ATOM   2761  O   VAL C 348      27.685   2.446  14.047  1.00 49.02           O
ATOM   2762  N   THR C 349      29.735   1.633  14.532  1.00 46.11           N
ATOM   2763  CA  THR C 349      29.261   0.280  14.574  1.00 46.11           C
ATOM   2764  CB  THR C 349      30.022  -0.645  13.669  1.00 46.11           C
ATOM   2765  OG1 THR C 349      29.951  -0.186  12.327  1.00 46.11           O
ATOM   2766  CG2 THR C 349      29.413  -2.054  13.779  1.00 46.11           C
ATOM   2767  C   THR C 349      29.438  -0.232  15.969  1.00 46.11           C
ATOM   2768  O   THR C 349      30.550  -0.278  16.492  1.00 46.11           O
ATOM   2769  N   PRO C 350      28.346  -0.606  16.581  1.00 82.63           N
ATOM   2770  CA  PRO C 350      28.331  -1.123  17.925  1.00 82.63           C
ATOM   2771  CD  PRO C 350      27.028  -0.205  16.123  1.00 82.63           C
ATOM   2772  CB  PRO C 350      26.902  -0.924  18.426  1.00 82.63           C
ATOM   2773  CG  PRO C 350      26.063  -0.838  17.138  1.00 82.63           C
ATOM   2774  C   PRO C 350      28.721  -2.566  17.937  1.00 82.63           C
ATOM   2775  O   PRO C 350      28.556  -3.239  16.919  1.00 82.63           O
ATOM   2776  N   VAL C 351      29.243  -3.066  19.074  1.00104.04           N
ATOM   2777  CA  VAL C 351      29.527  -4.467  19.153  1.00104.04           C
ATOM   2778  CB  VAL C 351      30.917  -4.782  19.639  1.00104.04           C
ATOM   2779  CG1 VAL C 351      31.912  -4.319  18.561  1.00104.04           C
ATOM   2780  CG2 VAL C 351      31.157  -4.102  20.998  1.00104.04           C
ATOM   2781  C   VAL C 351      28.517  -5.061  20.086  1.00104.04           C
ATOM   2782  O   VAL C 351      28.529  -4.803  21.289  1.00104.04           O
ATOM   2783  N   ASP C 352      27.605  -5.888  19.534  1.00 28.92           N
ATOM   2784  CA  ASP C 352      26.567  -6.491  20.324  1.00 28.92           C
ATOM   2785  CB  ASP C 352      25.729  -7.522  19.548  1.00 28.92           C
ATOM   2786  CG  ASP C 352      24.810  -6.767  18.598  1.00 28.92           C
ATOM   2787  OD1 ASP C 352      24.229  -5.737  19.034  1.00 28.92           O
ATOM   2788  OD2 ASP C 352      24.679  -7.205  17.425  1.00 28.92           O
ATOM   2789  C   ASP C 352      27.241  -7.213  21.482  1.00 28.92           C
ATOM   2790  O   ASP C 352      28.294  -7.859  21.243  1.00 28.92           O
ATOM   2791  OXT ASP C 352      26.716  -7.121  22.624  1.00 28.92           O
TER    2792      ASP C 352
ATOM   2793  N   ASP D 353      53.997 -26.382  23.211  1.00 97.08           N
ATOM   2794  CA  ASP D 353      52.896 -26.999  22.431  1.00 97.08           C
ATOM   2795  CB  ASP D 353      53.551 -27.789  21.283  1.00 97.08           C
ATOM   2796  CG  ASP D 353      52.681 -27.822  20.036  1.00 97.08           C
ATOM   2797  OD1 ASP D 353      51.594 -28.451  20.058  1.00 97.08           O
ATOM   2798  OD2 ASP D 353      53.114 -27.212  19.022  1.00 97.08           O
ATOM   2799  C   ASP D 353      52.208 -27.917  23.399  1.00 97.08           C
ATOM   2800  O   ASP D 353      52.818 -28.326  24.385  1.00 97.08           O
ATOM   2801  N   THR D 354      50.903 -28.211  23.210  1.00 69.17           N
ATOM   2802  CA  THR D 354      50.277 -29.156  24.097  1.00 69.17           C
ATOM   2803  CB  THR D 354      48.811 -28.964  24.382  1.00 69.17           C
ATOM   2804  OG1 THR D 354      48.046 -29.125  23.198  1.00 69.17           O
ATOM   2805  CG2 THR D 354      48.578 -27.577  25.003  1.00 69.17           C
ATOM   2806  C   THR D 354      50.428 -30.478  23.419  1.00 69.17           C
ATOM   2807  O   THR D 354      50.969 -30.551  22.319  1.00 69.17           O
ATOM   2808  N   PRO D 355      50.001 -31.532  24.049  1.00157.06           N
ATOM   2809  CA  PRO D 355      50.111 -32.829  23.437  1.00157.06           C
ATOM   2810  CD  PRO D 355      50.110 -31.627  25.494  1.00157.06           C
ATOM   2811  CB  PRO D 355      49.979 -33.860  24.562  1.00157.06           C
ATOM   2812  CG  PRO D 355      49.590 -33.040  25.805  1.00157.06           C
ATOM   2813  C   PRO D 355      49.161 -33.019  22.296  1.00157.06           C
ATOM   2814  O   PRO D 355      49.211 -34.074  21.666  1.00157.06           O
ATOM   2815  N   ALA D 356      48.282 -32.036  22.021  1.00 60.75           N
ATOM   2816  CA  ALA D 356      47.293 -32.184  20.987  1.00 60.75           C
ATOM   2817  CB  ALA D 356      46.219 -31.081  21.020  1.00 60.75           C
ATOM   2818  C   ALA D 356      47.915 -32.180  19.622  1.00 60.75           C
ATOM   2819  O   ALA D 356      48.808 -31.388  19.316  1.00 60.75           O
ATOM   2820  N   ASN D 357      47.423 -33.094  18.756  1.00175.15           N
ATOM   2821  CA  ASN D 357      47.904 -33.229  17.412  1.00175.15           C
ATOM   2822  CB  ASN D 357      48.654 -34.568  17.275  1.00175.15           C
ATOM   2823  CG  ASN D 357      49.781 -34.458  16.266  1.00175.15           C
ATOM   2824  OD1 ASN D 357      50.881 -34.029  16.610  1.00175.15           O
ATOM   2825  ND2 ASN D 357      49.531 -34.891  15.003  1.00175.15           N
ATOM   2826  C   ASN D 357      46.669 -33.307  16.553  1.00175.15           C
ATOM   2827  O   ASN D 357      46.368 -34.362  15.996  1.00175.15           O
ATOM   2828  N   CYS D 358      45.939 -32.182  16.382  1.00 80.08           N
ATOM   2829  CA  CYS D 358      44.698 -32.219  15.655  1.00 80.08           C
ATOM   2830  CB  CYS D 358      43.551 -31.491  16.379  1.00 80.08           C
ATOM   2831  SG  CYS D 358      43.109 -32.370  17.905  1.00 80.08           S
ATOM   2832  C   CYS D 358      44.854 -31.653  14.280  1.00 80.08           C
ATOM   2833  O   CYS D 358      45.799 -30.934  13.964  1.00 80.08           O
ATOM   2834  N   THR D 359      43.884 -31.960  13.403  1.00137.75           N
ATOM   2835  CA  THR D 359      44.024 -31.559  12.042  1.00137.75           C
ATOM   2836  CB  THR D 359      44.045 -32.747  11.116  1.00137.75           C
ATOM   2837  OG1 THR D 359      44.187 -32.346   9.765  1.00137.75           O
ATOM   2838  CG2 THR D 359      42.768 -33.569  11.320  1.00137.75           C
ATOM   2839  C   THR D 359      42.947 -30.593  11.652  1.00137.75           C
ATOM   2840  O   THR D 359      41.956 -30.373  12.341  1.00137.75           O
ATOM   2841  N   TYR D 360      43.179 -29.998  10.478  1.00200.82           N
ATOM   2842  CA  TYR D 360      42.484 -28.981   9.752  1.00200.82           C
ATOM   2843  CB  TYR D 360      43.198 -29.025   8.389  1.00200.82           C
ATOM   2844  CG  TYR D 360      43.304 -27.788   7.584  1.00200.82           C
ATOM   2845  CD1 TYR D 360      42.315 -27.343   6.740  1.00200.82           C
ATOM   2846  CD2 TYR D 360      44.482 -27.092   7.673  1.00200.82           C
ATOM   2847  CE1 TYR D 360      42.507 -26.202   5.995  1.00200.82           C
ATOM   2848  CE2 TYR D 360      44.678 -25.957   6.930  1.00200.82           C
ATOM   2849  CZ  TYR D 360      43.690 -25.509   6.087  1.00200.82           C
ATOM   2850  OH  TYR D 360      43.885 -24.342   5.317  1.00200.82           O
ATOM   2851  C   TYR D 360      41.094 -29.509   9.553  1.00200.82           C
ATOM   2852  O   TYR D 360      40.097 -28.813   9.750  1.00200.82           O
ATOM   2853  N   GLY D 361      41.012 -30.786   9.145  1.00 56.49           N
ATOM   2854  CA  GLY D 361      39.765 -31.437   8.884  1.00 56.49           C
ATOM   2855  C   GLY D 361      38.979 -31.572  10.152  1.00 56.49           C
ATOM   2856  O   GLY D 361      37.759 -31.429  10.151  1.00 56.49           O
ATOM   2857  N   ASP D 362      39.658 -31.856  11.278  1.00 69.37           N
ATOM   2858  CA  ASP D 362      38.964 -32.071  12.515  1.00 69.37           C
ATOM   2859  CB  ASP D 362      39.907 -32.419  13.679  1.00 69.37           C
ATOM   2860  CG  ASP D 362      40.434 -33.829  13.441  1.00 69.37           C
ATOM   2861  OD1 ASP D 362      39.957 -34.487  12.478  1.00 69.37           O
ATOM   2862  OD2 ASP D 362      41.325 -34.267  14.216  1.00 69.37           O
ATOM   2863  C   ASP D 362      38.224 -30.819  12.856  1.00 69.37           C
ATOM   2864  O   ASP D 362      37.171 -30.862  13.493  1.00 69.37           O
ATOM   2865  N   SER D 363      38.795 -29.659  12.484  1.00 78.91           N
ATOM   2866  CA  SER D 363      38.190 -28.394  12.790  1.00 78.91           C
ATOM   2867  CB  SER D 363      39.213 -27.263  12.891  1.00 78.91           C
ATOM   2868  OG  SER D 363      40.036 -27.475  14.029  1.00 78.91           O
ATOM   2869  C   SER D 363      37.049 -28.008  11.873  1.00 78.91           C
ATOM   2870  O   SER D 363      36.201 -27.203  12.260  1.00 78.91           O
ATOM   2871  N   VAL D 364      36.970 -28.537  10.632  1.00124.29           N
ATOM   2872  CA  VAL D 364      35.877 -28.106   9.789  1.00124.29           C
ATOM   2873  CB  VAL D 364      36.036 -28.481   8.346  1.00124.29           C
ATOM   2874  CG1 VAL D 364      37.265 -27.746   7.788  1.00124.29           C
ATOM   2875  CG2 VAL D 364      36.117 -30.013   8.238  1.00124.29           C
ATOM   2876  C   VAL D 364      34.606 -28.733  10.294  1.00124.29           C
ATOM   2877  O   VAL D 364      34.609 -29.881  10.735  1.00124.29           O
ATOM   2878  N   GLY D 365      33.479 -27.981  10.269  1.00 48.63           N
ATOM   2879  CA  GLY D 365      32.228 -28.550  10.695  1.00 48.63           C
ATOM   2880  C   GLY D 365      31.474 -27.590  11.568  1.00 48.63           C
ATOM   2881  O   GLY D 365      31.702 -26.381  11.535  1.00 48.63           O
ATOM   2882  N   THR D 366      30.535 -28.132  12.380  1.00 53.76           N
ATOM   2883  CA  THR D 366      29.709 -27.327  13.240  1.00 53.76           C
ATOM   2884  CB  THR D 366      28.269 -27.761  13.254  1.00 53.76           C
ATOM   2885  OG1 THR D 366      27.722 -27.708  11.945  1.00 53.76           O
ATOM   2886  CG2 THR D 366      27.479 -26.839  14.198  1.00 53.76           C
ATOM   2887  C   THR D 366      30.199 -27.462  14.652  1.00 53.76           C
ATOM   2888  O   THR D 366      30.427 -28.566  15.149  1.00 53.76           O
ATOM   2889  N   TRP D 367      30.362 -26.311  15.341  1.00 87.81           N
ATOM   2890  CA  TRP D 367      30.857 -26.308  16.692  1.00 87.81           C
ATOM   2891  CB  TRP D 367      32.200 -25.570  16.828  1.00 87.81           C
ATOM   2892  CG  TRP D 367      33.325 -26.202  16.042  1.00 87.81           C
ATOM   2893  CD2 TRP D 367      34.247 -27.170  16.567  1.00 87.81           C
ATOM   2894  CD1 TRP D 367      33.678 -26.001  14.740  1.00 87.81           C
ATOM   2895  NE1 TRP D 367      34.757 -26.788  14.418  1.00 87.81           N
ATOM   2896  CE2 TRP D 367      35.119 -27.512  15.533  1.00 87.81           C
ATOM   2897  CE3 TRP D 367      34.359 -27.731  17.808  1.00 87.81           C
ATOM   2898  CZ2 TRP D 367      36.118 -28.423  15.723  1.00 87.81           C
ATOM   2899  CZ3 TRP D 367      35.370 -28.648  17.997  1.00 87.81           C
ATOM   2900  CH2 TRP D 367      36.232 -28.987  16.975  1.00 87.81           C
ATOM   2901  C   TRP D 367      29.874 -25.554  17.534  1.00 87.81           C
ATOM   2902  O   TRP D 367      29.253 -24.598  17.075  1.00 87.81           O
ATOM   2903  N   VAL D 368      29.686 -25.983  18.798  1.00104.98           N
ATOM   2904  CA  VAL D 368      28.817 -25.235  19.658  1.00104.98           C
ATOM   2905  CB  VAL D 368      27.693 -26.038  20.255  1.00104.98           C
ATOM   2906  CG1 VAL D 368      28.227 -26.900  21.410  1.00104.98           C
ATOM   2907  CG2 VAL D 368      26.568 -25.070  20.648  1.00104.98           C
ATOM   2908  C   VAL D 368      29.685 -24.719  20.760  1.00104.98           C
ATOM   2909  O   VAL D 368      30.537 -25.435  21.287  1.00104.98           O
ATOM   2910  N   LEU D 369      29.519 -23.436  21.122  1.00105.41           N
ATOM   2911  CA  LEU D 369      30.373 -22.920  22.147  1.00105.41           C
ATOM   2912  CB  LEU D 369      31.179 -21.702  21.683  1.00105.41           C
ATOM   2913  CG  LEU D 369      31.913 -21.996  20.365  1.00105.41           C
ATOM   2914  CD1 LEU D 369      30.946 -21.929  19.171  1.00105.41           C
ATOM   2915  CD2 LEU D 369      33.174 -21.145  20.203  1.00105.41           C
ATOM   2916  C   LEU D 369      29.518 -22.501  23.310  1.00105.41           C
ATOM   2917  O   LEU D 369      28.547 -21.763  23.143  1.00105.41           O
ATOM   2918  N   HIS D 370      29.869 -22.994  24.520  1.00 86.33           N
ATOM   2919  CA  HIS D 370      29.236 -22.630  25.765  1.00 86.33           C
ATOM   2920  ND1 HIS D 370      28.523 -25.916  26.260  1.00 86.33           N
ATOM   2921  CG  HIS D 370      28.535 -24.803  27.069  1.00 86.33           C
ATOM   2922  CB  HIS D 370      29.452 -23.628  26.923  1.00 86.33           C
ATOM   2923  NE2 HIS D 370      27.023 -26.278  27.864  1.00 86.33           N
ATOM   2924  CD2 HIS D 370      27.611 -25.040  28.041  1.00 86.33           C
ATOM   2925  CE1 HIS D 370      27.602 -26.767  26.781  1.00 86.33           C
ATOM   2926  C   HIS D 370      30.018 -21.462  26.270  1.00 86.33           C
ATOM   2927  O   HIS D 370      31.220 -21.577  26.489  1.00 86.33           O
ATOM   2928  N   LEU D 371      29.338 -20.331  26.513  1.00 77.93           N
ATOM   2929  CA  LEU D 371      29.920 -19.085  26.934  1.00 77.93           C
ATOM   2930  CB  LEU D 371      29.235 -17.942  26.162  1.00 77.93           C
ATOM   2931  CG  LEU D 371      29.458 -16.520  26.699  1.00 77.93           C
ATOM   2932  CD1 LEU D 371      30.905 -16.059  26.511  1.00 77.93           C
ATOM   2933  CD2 LEU D 371      28.424 -15.548  26.104  1.00 77.93           C
ATOM   2934  C   LEU D 371      29.613 -18.832  28.382  1.00 77.93           C
ATOM   2935  O   LEU D 371      28.449 -18.759  28.769  1.00 77.93           O
ATOM   2936  N   GLY D 372      30.656 -18.670  29.223  1.00 44.85           N
ATOM   2937  CA  GLY D 372      30.447 -18.331  30.605  1.00 44.85           C
ATOM   2938  C   GLY D 372      30.737 -16.867  30.722  1.00 44.85           C
ATOM   2939  O   GLY D 372      30.502 -16.129  29.768  1.00 44.85           O
ATOM   2940  N   VAL D 373      31.254 -16.455  31.906  1.00184.93           N
ATOM   2941  CA  VAL D 373      31.694 -15.143  32.335  1.00184.93           C
ATOM   2942  CB  VAL D 373      33.178 -15.039  32.534  1.00184.93           C
ATOM   2943  CG1 VAL D 373      33.568 -15.919  33.733  1.00184.93           C
ATOM   2944  CG2 VAL D 373      33.875 -15.451  31.236  1.00184.93           C
ATOM   2945  C   VAL D 373      31.197 -13.984  31.506  1.00184.93           C
ATOM   2946  O   VAL D 373      30.085 -13.990  30.984  1.00184.93           O
ATOM   2947  N   ASP D 374      31.966 -12.870  31.550  1.00193.68           N
ATOM   2948  CA  ASP D 374      31.769 -11.677  30.760  1.00193.68           C
ATOM   2949  CB  ASP D 374      30.309 -11.346  30.359  1.00193.68           C
ATOM   2950  CG  ASP D 374      29.429 -11.153  31.587  1.00193.68           C
ATOM   2951  OD1 ASP D 374      29.490 -12.010  32.508  1.00193.68           O
ATOM   2952  OD2 ASP D 374      28.690 -10.132  31.619  1.00193.68           O
ATOM   2953  C   ASP D 374      32.356 -10.500  31.487  1.00193.68           C
ATOM   2954  O   ASP D 374      31.650  -9.604  31.945  1.00193.68           O
ATOM   2955  N   GLY D 375      33.696 -10.441  31.569  1.00 51.72           N
ATOM   2956  CA  GLY D 375      34.319  -9.367  32.286  1.00 51.72           C
ATOM   2957  C   GLY D 375      35.411  -8.816  31.433  1.00 51.72           C
ATOM   2958  O   GLY D 375      35.349  -8.856  30.207  1.00 51.72           O
ATOM   2959  N   MET D 376      36.427  -8.225  32.082  1.00111.87           N
ATOM   2960  CA  MET D 376      37.545  -7.674  31.382  1.00111.87           C
ATOM   2961  CB  MET D 376      38.006  -6.342  31.991  1.00111.87           C
ATOM   2962  CG  MET D 376      37.016  -5.225  31.641  1.00111.87           C
ATOM   2963  SD  MET D 376      36.941  -3.837  32.811  1.00111.87           S
ATOM   2964  CE  MET D 376      38.689  -3.379  32.652  1.00111.87           C
ATOM   2965  C   MET D 376      38.650  -8.686  31.363  1.00111.87           C
ATOM   2966  O   MET D 376      38.499  -9.798  31.864  1.00111.87           O
ATOM   2967  N   THR D 377      39.787  -8.322  30.739  1.00120.47           N
ATOM   2968  CA  THR D 377      40.920  -9.195  30.599  1.00120.47           C
ATOM   2969  CB  THR D 377      42.052  -8.555  29.841  1.00120.47           C
ATOM   2970  OG1 THR D 377      43.109  -9.483  29.654  1.00120.47           O
ATOM   2971  CG2 THR D 377      42.549  -7.327  30.625  1.00120.47           C
ATOM   2972  C   THR D 377      41.442  -9.542  31.956  1.00120.47           C
ATOM   2973  O   THR D 377      41.989 -10.624  32.163  1.00120.47           O
ATOM   2974  N   LYS D 378      41.398  -8.574  32.884  1.00 95.93           N
ATOM   2975  CA  LYS D 378      41.839  -8.793  34.230  1.00 95.93           C
ATOM   2976  CB  LYS D 378      42.165  -7.471  34.941  1.00 95.93           C
ATOM   2977  CG  LYS D 378      43.110  -7.626  36.132  0.00 95.93           C
ATOM   2978  CD  LYS D 378      43.854  -6.327  36.440  0.00 95.93           C
ATOM   2979  CE  LYS D 378      44.732  -5.870  35.270  1.00 95.93           C
ATOM   2980  NZ  LYS D 378      45.244  -4.503  35.509  1.00 95.93           N
ATOM   2981  C   LYS D 378      40.819  -9.561  35.014  1.00 95.93           C
ATOM   2982  O   LYS D 378      41.167 -10.384  35.860  1.00 95.93           O
ATOM   2983  N   LYS D 379      39.524  -9.290  34.754  1.00149.96           N
ATOM   2984  CA  LYS D 379      38.431  -9.864  35.488  1.00149.96           C
ATOM   2985  CB  LYS D 379      37.072  -9.223  35.164  1.00149.96           C
ATOM   2986  CG  LYS D 379      36.974  -7.785  35.680  0.00149.96           C
ATOM   2987  CD  LYS D 379      37.266  -7.663  37.179  1.00149.96           C
ATOM   2988  CE  LYS D 379      36.173  -8.238  38.082  1.00149.96           C
ATOM   2989  NZ  LYS D 379      35.064  -7.267  38.220  1.00149.96           N
ATOM   2990  C   LYS D 379      38.327 -11.339  35.268  1.00149.96           C
ATOM   2991  O   LYS D 379      37.909 -12.068  36.165  1.00149.96           O
ATOM   2992  N   VAL D 380      38.671 -11.840  34.070  1.00108.00           N
ATOM   2993  CA  VAL D 380      38.490 -13.248  33.886  1.00108.00           C
ATOM   2994  CB  VAL D 380      37.496 -13.595  32.815  1.00108.00           C
ATOM   2995  CG1 VAL D 380      38.128 -13.306  31.444  1.00108.00           C
ATOM   2996  CG2 VAL D 380      37.045 -15.052  33.009  1.00108.00           C
ATOM   2997  C   VAL D 380      39.792 -13.875  33.502  1.00108.00           C
ATOM   2998  O   VAL D 380      40.741 -13.200  33.102  1.00108.00           O
ATOM   2999  N   ASP D 381      39.877 -15.203  33.712  1.00 90.12           N
ATOM   3000  CA  ASP D 381      40.995 -15.983  33.274  1.00 90.12           C
ATOM   3001  CB  ASP D 381      42.146 -16.109  34.281  1.00 90.12           C
ATOM   3002  CG  ASP D 381      43.355 -16.559  33.481  0.00 90.12           C
ATOM   3003  OD1 ASP D 381      43.660 -15.905  32.444  0.00 90.12           O
ATOM   3004  OD2 ASP D 381      43.964 -17.585  33.883  1.00 90.12           O
ATOM   3005  C   ASP D 381      40.427 -17.343  33.029  1.00 90.12           C
ATOM   3006  O   ASP D 381      39.832 -17.941  33.925  1.00 90.12           O
ATOM   3007  N   CYS D 382      40.591 -17.866  31.800  1.00 84.30           N
ATOM   3008  CA  CYS D 382      39.922 -19.086  31.451  1.00 84.30           C
ATOM   3009  CB  CYS D 382      39.533 -19.076  29.967  1.00 84.30           C
ATOM   3010  SG  CYS D 382      38.620 -17.554  29.596  1.00 84.30           S
ATOM   3011  C   CYS D 382      40.820 -20.259  31.683  1.00 84.30           C
ATOM   3012  O   CYS D 382      41.206 -20.955  30.745  1.00 84.30           O
ATOM   3013  N   SER D 383      41.216 -20.466  32.950  1.00 78.59           N
ATOM   3014  CA  SER D 383      41.987 -21.601  33.357  1.00 78.59           C
ATOM   3015  CB  SER D 383      42.872 -21.293  34.578  1.00 78.59           C
ATOM   3016  OG  SER D 383      42.076 -20.828  35.658  1.00 78.59           O
ATOM   3017  C   SER D 383      41.090 -22.765  33.680  1.00 78.59           C
ATOM   3018  O   SER D 383      41.514 -23.916  33.580  1.00 78.59           O
ATOM   3019  N   LYS D 384      39.826 -22.509  34.087  1.00213.85           N
ATOM   3020  CA  LYS D 384      38.987 -23.607  34.492  1.00213.85           C
ATOM   3021  CB  LYS D 384      38.662 -23.667  35.993  1.00213.85           C
ATOM   3022  CG  LYS D 384      39.536 -24.696  36.714  1.00213.85           C
ATOM   3023  CD  LYS D 384      39.268 -26.116  36.193  1.00213.85           C
ATOM   3024  CE  LYS D 384      40.049 -27.230  36.896  1.00213.85           C
ATOM   3025  NZ  LYS D 384      41.372 -27.414  36.259  1.00213.85           N
ATOM   3026  C   LYS D 384      37.709 -23.710  33.726  1.00213.85           C
ATOM   3027  O   LYS D 384      37.515 -24.739  33.086  1.00213.85           O
ATOM   3028  N   ASN D 385      36.783 -22.724  33.849  1.00136.32           N
ATOM   3029  CA  ASN D 385      35.511 -22.718  33.158  1.00136.32           C
ATOM   3030  CB  ASN D 385      34.891 -24.102  32.874  1.00136.32           C
ATOM   3031  CG  ASN D 385      33.756 -23.934  31.876  1.00136.32           C
ATOM   3032  OD1 ASN D 385      33.872 -23.190  30.904  1.00136.32           O
ATOM   3033  ND2 ASN D 385      32.625 -24.650  32.118  1.00136.32           N
ATOM   3034  C   ASN D 385      34.528 -22.049  34.068  1.00136.32           C
ATOM   3035  O   ASN D 385      34.570 -20.839  34.277  1.00136.32           O
ATOM   3036  N   PHE D 386      33.560 -22.856  34.560  1.00139.79           N
ATOM   3037  CA  PHE D 386      32.518 -22.472  35.480  1.00139.79           C
ATOM   3038  CB  PHE D 386      32.616 -21.090  36.162  1.00139.79           C
ATOM   3039  CG  PHE D 386      33.540 -21.195  37.328  1.00139.79           C
ATOM   3040  CD1 PHE D 386      33.043 -21.562  38.559  1.00139.79           C
ATOM   3041  CD2 PHE D 386      34.886 -20.936  37.208  1.00139.79           C
ATOM   3042  CE1 PHE D 386      33.868 -21.667  39.654  1.00139.79           C
ATOM   3043  CE2 PHE D 386      35.717 -21.039  38.300  1.00139.79           C
ATOM   3044  CZ  PHE D 386      35.210 -21.404  39.525  1.00139.79           C
ATOM   3045  C   PHE D 386      31.211 -22.542  34.764  1.00139.79           C
ATOM   3046  O   PHE D 386      31.114 -23.102  33.674  1.00139.79           O
ATOM   3047  N   LYS D 387      30.157 -21.970  35.379  1.00110.89           N
ATOM   3048  CA  LYS D 387      28.843 -22.013  34.801  1.00110.89           C
ATOM   3049  CB  LYS D 387      27.725 -21.525  35.739  1.00110.89           C
ATOM   3050  CG  LYS D 387      26.334 -21.603  35.105  1.00110.89           C
ATOM   3051  CD  LYS D 387      25.183 -21.530  36.112  1.00110.89           C
ATOM   3052  CE  LYS D 387      25.010 -20.157  36.763  1.00110.89           C
ATOM   3053  NZ  LYS D 387      23.837 -20.175  37.667  1.00110.89           N
ATOM   3054  C   LYS D 387      28.817 -21.177  33.559  1.00110.89           C
ATOM   3055  O   LYS D 387      29.640 -20.279  33.380  1.00110.89           O
ATOM   3056  N   ILE D 388      27.878 -21.488  32.637  1.00156.55           N
ATOM   3057  CA  ILE D 388      27.830 -20.744  31.409  1.00156.55           C
ATOM   3058  CB  ILE D 388      28.224 -21.526  30.189  1.00156.55           C
ATOM   3059  CG1 ILE D 388      27.243 -22.680  29.929  1.00156.55           C
ATOM   3060  CG2 ILE D 388      29.683 -21.972  30.375  1.00156.55           C
ATOM   3061  CD1 ILE D 388      27.203 -23.722  31.045  1.00156.55           C
ATOM   3062  C   ILE D 388      26.462 -20.182  31.160  1.00156.55           C
ATOM   3063  O   ILE D 388      25.441 -20.822  31.417  1.00156.55           O
ATOM   3064  N   THR D 389      26.442 -18.902  30.725  1.00121.82           N
ATOM   3065  CA  THR D 389      25.249 -18.172  30.397  1.00121.82           C
ATOM   3066  CB  THR D 389      25.447 -16.682  30.418  1.00121.82           C
ATOM   3067  OG1 THR D 389      24.191 -16.023  30.339  1.00121.82           O
ATOM   3068  CG2 THR D 389      26.339 -16.271  29.235  1.00121.82           C
ATOM   3069  C   THR D 389      24.649 -18.531  29.063  1.00121.82           C
ATOM   3070  O   THR D 389      23.437 -18.728  28.981  1.00121.82           O
ATOM   3071  N   ASN D 390      25.450 -18.636  27.972  1.00 94.45           N
ATOM   3072  CA  ASN D 390      24.766 -18.825  26.718  1.00 94.45           C
ATOM   3073  CB  ASN D 390      24.316 -17.503  26.065  1.00 94.45           C
ATOM   3074  CG  ASN D 390      23.179 -17.814  25.100  1.00 94.45           C
ATOM   3075  OD1 ASN D 390      23.251 -17.515  23.909  1.00 94.45           O
ATOM   3076  ND2 ASN D 390      22.092 -18.437  25.631  1.00 94.45           N
ATOM   3077  C   ASN D 390      25.591 -19.588  25.724  1.00 94.45           C
ATOM   3078  O   ASN D 390      26.769 -19.873  25.935  1.00 94.45           O
ATOM   3079  N   ASN D 391      24.952 -19.953  24.590  1.00 89.86           N
ATOM   3080  CA  ASN D 391      25.589 -20.735  23.570  1.00 89.86           C
ATOM   3081  CB  ASN D 391      24.909 -22.101  23.362  1.00 89.86           C
ATOM   3082  CG  ASN D 391      23.425 -21.862  23.111  1.00 89.86           C
ATOM   3083  OD1 ASN D 391      22.602 -22.024  24.011  1.00 89.86           O
ATOM   3084  ND2 ASN D 391      23.071 -21.448  21.866  1.00 89.86           N
ATOM   3085  C   ASN D 391      25.595 -19.998  22.262  1.00 89.86           C
ATOM   3086  O   ASN D 391      24.695 -19.213  21.970  1.00 89.86           O
ATOM   3087  N   TYR D 392      26.668 -20.222  21.467  1.00118.35           N
ATOM   3088  CA  TYR D 392      26.859 -19.674  20.149  1.00118.35           C
ATOM   3089  CB  TYR D 392      28.027 -18.677  20.046  1.00118.35           C
ATOM   3090  CG  TYR D 392      27.587 -17.320  20.466  1.00118.35           C
ATOM   3091  CD1 TYR D 392      27.561 -16.936  21.786  1.00118.35           C
ATOM   3092  CD2 TYR D 392      27.190 -16.425  19.499  1.00118.35           C
ATOM   3093  CE1 TYR D 392      27.149 -15.668  22.129  1.00118.35           C
ATOM   3094  CE2 TYR D 392      26.779 -15.159  19.836  1.00118.35           C
ATOM   3095  CZ  TYR D 392      26.759 -14.779  21.154  1.00118.35           C
ATOM   3096  OH  TYR D 392      26.337 -13.479  21.503  1.00118.35           O
ATOM   3097  C   TYR D 392      27.223 -20.802  19.229  1.00118.35           C
ATOM   3098  O   TYR D 392      28.105 -21.601  19.536  1.00118.35           O
ATOM   3099  N   THR D 393      26.579 -20.884  18.050  1.00113.40           N
ATOM   3100  CA  THR D 393      26.884 -21.970  17.160  1.00113.40           C
ATOM   3101  CB  THR D 393      25.665 -22.692  16.666  1.00113.40           C
ATOM   3102  OG1 THR D 393      24.834 -21.807  15.931  1.00113.40           O
ATOM   3103  CG2 THR D 393      24.903 -23.255  17.878  1.00113.40           C
ATOM   3104  C   THR D 393      27.595 -21.408  15.973  1.00113.40           C
ATOM   3105  O   THR D 393      27.188 -20.387  15.419  1.00113.40           O
ATOM   3106  N   VAL D 394      28.703 -22.061  15.558  1.00136.21           N
ATOM   3107  CA  VAL D 394      29.439 -21.547  14.441  1.00136.21           C
ATOM   3108  CB  VAL D 394      30.785 -21.007  14.815  1.00136.21           C
ATOM   3109  CG1 VAL D 394      31.444 -20.497  13.533  1.00136.21           C
ATOM   3110  CG2 VAL D 394      30.646 -19.946  15.909  1.00136.21           C
ATOM   3111  C   VAL D 394      29.739 -22.668  13.491  1.00136.21           C
ATOM   3112  O   VAL D 394      30.028 -23.788  13.916  1.00136.21           O
ATOM   3113  N   HIS D 395      29.660 -22.395  12.166  1.00162.76           N
ATOM   3114  CA  HIS D 395      30.140 -23.394  11.255  1.00162.76           C
ATOM   3115  ND1 HIS D 395      27.548 -22.548   9.239  1.00162.76           N
ATOM   3116  CG  HIS D 395      27.808 -23.636  10.037  1.00162.76           C
ATOM   3117  CB  HIS D 395      29.162 -24.183  10.351  1.00162.76           C
ATOM   3118  NE2 HIS D 395      25.575 -23.392   9.831  1.00162.76           N
ATOM   3119  CD2 HIS D 395      26.593 -24.138  10.392  1.00162.76           C
ATOM   3120  CE1 HIS D 395      26.198 -22.449   9.149  1.00162.76           C
ATOM   3121  C   HIS D 395      31.321 -22.904  10.483  1.00162.76           C
ATOM   3122  O   HIS D 395      31.404 -21.759  10.037  1.00162.76           O
ATOM   3123  N   LEU D 396      32.306 -23.810  10.353  1.00135.47           N
ATOM   3124  CA  LEU D 396      33.564 -23.538   9.709  1.00135.47           C
ATOM   3125  CB  LEU D 396      34.759 -24.080  10.523  1.00135.47           C
ATOM   3126  CG  LEU D 396      35.093 -23.296  11.810  1.00135.47           C
ATOM   3127  CD1 LEU D 396      35.778 -21.968  11.480  1.00135.47           C
ATOM   3128  CD2 LEU D 396      33.872 -23.103  12.714  1.00135.47           C
ATOM   3129  C   LEU D 396      33.585 -24.246   8.384  1.00135.47           C
ATOM   3130  O   LEU D 396      33.394 -25.457   8.313  1.00135.47           O
ATOM   3131  N   LEU D 397      33.886 -23.504   7.298  1.00134.42           N
ATOM   3132  CA  LEU D 397      33.818 -24.029   5.960  1.00134.42           C
ATOM   3133  CB  LEU D 397      32.884 -23.178   5.089  1.00134.42           C
ATOM   3134  CG  LEU D 397      31.415 -23.088   5.533  1.00134.42           C
ATOM   3135  CD1 LEU D 397      30.706 -24.438   5.399  1.00134.42           C
ATOM   3136  CD2 LEU D 397      31.265 -22.443   6.920  1.00134.42           C
ATOM   3137  C   LEU D 397      35.154 -23.922   5.273  1.00134.42           C
ATOM   3138  O   LEU D 397      35.874 -22.949   5.498  1.00134.42           O
ATOM   3139  N   PHE D 398      35.441 -24.894   4.357  1.00210.99           N
ATOM   3140  CA  PHE D 398      36.625 -25.018   3.528  1.00210.99           C
ATOM   3141  CB  PHE D 398      36.333 -25.622   2.162  1.00210.99           C
ATOM   3142  CG  PHE D 398      36.775 -27.027   2.247  1.00210.99           C
ATOM   3143  CD1 PHE D 398      38.130 -27.264   2.244  1.00210.99           C
ATOM   3144  CD2 PHE D 398      35.901 -28.088   2.257  1.00210.99           C
ATOM   3145  CE1 PHE D 398      38.625 -28.542   2.301  1.00210.99           C
ATOM   3146  CE2 PHE D 398      36.390 -29.375   2.314  1.00210.99           C
ATOM   3147  CZ  PHE D 398      37.749 -29.600   2.342  1.00210.99           C
ATOM   3148  C   PHE D 398      37.339 -23.713   3.334  1.00210.99           C
ATOM   3149  O   PHE D 398      36.716 -22.681   3.115  1.00210.99           O
ATOM   3150  N   PRO D 399      38.599 -23.823   3.010  1.00338.00           N
ATOM   3151  CA  PRO D 399      39.635 -22.955   3.494  1.00338.00           C
ATOM   3152  CD  PRO D 399      38.821 -24.065   1.587  1.00338.00           C
ATOM   3153  CB  PRO D 399      40.323 -22.340   2.285  1.00338.00           C
ATOM   3154  CG  PRO D 399      40.132 -23.395   1.201  1.00338.00           C
ATOM   3155  C   PRO D 399      39.418 -21.959   4.597  1.00338.00           C
ATOM   3156  O   PRO D 399      39.955 -22.305   5.649  1.00338.00           O
ATOM   3157  N   ASP D 400      38.857 -20.737   4.485  1.00231.68           N
ATOM   3158  CA  ASP D 400      38.790 -20.042   5.758  1.00231.68           C
ATOM   3159  CB  ASP D 400      39.935 -19.064   6.120  1.00231.68           C
ATOM   3160  CG  ASP D 400      39.907 -17.739   5.403  1.00231.68           C
ATOM   3161  OD1 ASP D 400      38.947 -17.455   4.644  1.00231.68           O
ATOM   3162  OD2 ASP D 400      40.873 -16.970   5.644  1.00231.68           O
ATOM   3163  C   ASP D 400      37.476 -19.563   6.348  1.00231.68           C
ATOM   3164  O   ASP D 400      37.539 -18.874   7.360  1.00231.68           O
ATOM   3165  N   LYS D 401      36.281 -19.752   5.747  1.00156.81           N
ATOM   3166  CA  LYS D 401      35.141 -19.012   6.261  1.00156.81           C
ATOM   3167  CB  LYS D 401      34.054 -18.714   5.219  1.00156.81           C
ATOM   3168  CG  LYS D 401      34.386 -17.488   4.374  1.00156.81           C
ATOM   3169  CD  LYS D 401      33.541 -17.419   3.112  1.00156.81           C
ATOM   3170  CE  LYS D 401      33.321 -18.812   2.530  1.00156.81           C
ATOM   3171  NZ  LYS D 401      32.070 -19.382   3.065  1.00156.81           N
ATOM   3172  C   LYS D 401      34.448 -19.581   7.469  1.00156.81           C
ATOM   3173  O   LYS D 401      34.315 -20.792   7.641  1.00156.81           O
ATOM   3174  N   ALA D 402      33.964 -18.656   8.340  1.00 49.76           N
ATOM   3175  CA  ALA D 402      33.206 -19.007   9.506  1.00 49.76           C
ATOM   3176  CB  ALA D 402      33.888 -18.647  10.838  1.00 49.76           C
ATOM   3177  C   ALA D 402      31.927 -18.229   9.440  1.00 49.76           C
ATOM   3178  O   ALA D 402      31.910 -17.105   8.940  1.00 49.76           O
ATOM   3179  N   VAL D 403      30.813 -18.824   9.922  1.00104.36           N
ATOM   3180  CA  VAL D 403      29.547 -18.146   9.897  1.00104.36           C
ATOM   3181  CB  VAL D 403      28.743 -18.441   8.667  1.00104.36           C
ATOM   3182  CG1 VAL D 403      27.384 -17.733   8.792  1.00104.36           C
ATOM   3183  CG2 VAL D 403      29.560 -18.029   7.431  1.00104.36           C
ATOM   3184  C   VAL D 403      28.745 -18.646  11.059  1.00104.36           C
ATOM   3185  O   VAL D 403      28.943 -19.766  11.529  1.00104.36           O
ATOM   3186  N   ASP D 404      27.838 -17.790  11.569  1.00 91.66           N
ATOM   3187  CA  ASP D 404      26.969 -18.099  12.665  1.00 91.66           C
ATOM   3188  CB  ASP D 404      27.081 -17.061  13.802  1.00 91.66           C
ATOM   3189  CG  ASP D 404      26.784 -15.652  13.280  1.00 91.66           C
ATOM   3190  OD1 ASP D 404      27.053 -15.359  12.084  1.00 91.66           O
ATOM   3191  OD2 ASP D 404      26.281 -14.836  14.095  1.00 91.66           O
ATOM   3192  C   ASP D 404      25.543 -18.180  12.193  1.00 91.66           C
ATOM   3193  O   ASP D 404      25.253 -18.107  11.001  1.00 91.66           O
ATOM   3194  N   ALA D 405      24.612 -18.371  13.152  1.00 44.31           N
ATOM   3195  CA  ALA D 405      23.193 -18.478  12.919  1.00 44.31           C
ATOM   3196  CB  ALA D 405      22.406 -18.821  14.194  1.00 44.31           C
ATOM   3197  C   ALA D 405      22.651 -17.175  12.404  1.00 44.31           C
ATOM   3198  O   ALA D 405      21.739 -17.150  11.579  1.00 44.31           O
ATOM   3199  N   ALA D 406      23.210 -16.057  12.899  1.00 68.70           N
ATOM   3200  CA  ALA D 406      22.805 -14.710  12.603  1.00 68.70           C
ATOM   3201  CB  ALA D 406      23.644 -13.653  13.345  1.00 68.70           C
ATOM   3202  C   ALA D 406      22.958 -14.461  11.137  1.00 68.70           C
ATOM   3203  O   ALA D 406      22.316 -13.565  10.594  1.00 68.70           O
ATOM   3204  N   GLY D 407      23.862 -15.194  10.462  1.00 39.10           N
ATOM   3205  CA  GLY D 407      24.031 -14.985   9.053  1.00 39.10           C
ATOM   3206  C   GLY D 407      25.287 -14.196   8.860  1.00 39.10           C
ATOM   3207  O   GLY D 407      25.618 -13.798   7.744  1.00 39.10           O
ATOM   3208  N   ASN D 408      26.023 -13.945   9.959  1.00 68.75           N
ATOM   3209  CA  ASN D 408      27.242 -13.193   9.873  1.00 68.75           C
ATOM   3210  CB  ASN D 408      27.735 -12.657  11.228  1.00 68.75           C
ATOM   3211  CG  ASN D 408      26.818 -11.515  11.633  1.00 68.75           C
ATOM   3212  OD1 ASN D 408      27.273 -10.484  12.120  1.00 68.75           O
ATOM   3213  ND2 ASN D 408      25.487 -11.690  11.429  1.00 68.75           N
ATOM   3214  C   ASN D 408      28.322 -14.064   9.308  1.00 68.75           C
ATOM   3215  O   ASN D 408      28.343 -15.275   9.523  1.00 68.75           O
ATOM   3216  N   VAL D 409      29.266 -13.439   8.574  1.00 43.02           N
ATOM   3217  CA  VAL D 409      30.336 -14.156   7.941  1.00 43.02           C
ATOM   3218  CB  VAL D 409      30.385 -13.919   6.458  1.00 43.02           C
ATOM   3219  CG1 VAL D 409      31.632 -14.607   5.877  1.00 43.02           C
ATOM   3220  CG2 VAL D 409      29.058 -14.404   5.845  1.00 43.02           C
ATOM   3221  C   VAL D 409      31.648 -13.699   8.520  1.00 43.02           C
ATOM   3222  O   VAL D 409      31.798 -12.547   8.926  1.00 43.02           O
ATOM   3223  N   GLY D 410      32.650 -14.607   8.569  1.00 35.76           N
ATOM   3224  CA  GLY D 410      33.913 -14.248   9.155  1.00 35.76           C
ATOM   3225  C   GLY D 410      34.982 -15.199   8.684  1.00 35.76           C
ATOM   3226  O   GLY D 410      34.802 -15.915   7.700  1.00 35.76           O
ATOM   3227  N   PHE D 411      36.127 -15.212   9.410  1.00 97.51           N
ATOM   3228  CA  PHE D 411      37.332 -15.953   9.104  1.00 97.51           C
ATOM   3229  CB  PHE D 411      38.593 -15.065   9.091  1.00 97.51           C
ATOM   3230  CG  PHE D 411      38.912 -14.386   7.807  1.00 97.51           C
ATOM   3231  CD1 PHE D 411      38.126 -13.388   7.281  1.00 97.51           C
ATOM   3232  CD2 PHE D 411      40.040 -14.780   7.125  1.00 97.51           C
ATOM   3233  CE1 PHE D 411      38.478 -12.792   6.092  1.00 97.51           C
ATOM   3234  CE2 PHE D 411      40.397 -14.187   5.939  1.00 97.51           C
ATOM   3235  CZ  PHE D 411      39.612 -13.187   5.421  1.00 97.51           C
ATOM   3236  C   PHE D 411      37.699 -16.885  10.221  1.00 97.51           C
ATOM   3237  O   PHE D 411      37.254 -16.746  11.358  1.00 97.51           O
ATOM   3238  N   TRP D 412      38.570 -17.867   9.897  1.00192.30           N
ATOM   3239  CA  TRP D 412      39.079 -18.787  10.870  1.00192.30           C
ATOM   3240  CB  TRP D 412      38.051 -19.884  11.145  1.00192.30           C
ATOM   3241  CG  TRP D 412      38.508 -20.928  12.110  1.00192.30           C
ATOM   3242  CD2 TRP D 412      38.948 -22.223  11.697  1.00192.30           C
ATOM   3243  CD1 TRP D 412      38.588 -20.898  13.466  1.00192.30           C
ATOM   3244  NE1 TRP D 412      39.030 -22.108  13.934  1.00192.30           N
ATOM   3245  CE2 TRP D 412      39.266 -22.931  12.852  1.00192.30           C
ATOM   3246  CE3 TRP D 412      39.071 -22.769  10.453  1.00192.30           C
ATOM   3247  CZ2 TRP D 412      39.718 -24.213  12.780  1.00192.30           C
ATOM   3248  CZ3 TRP D 412      39.535 -24.058  10.380  1.00192.30           C
ATOM   3249  CH2 TRP D 412      39.851 -24.756  11.521  1.00192.30           C
ATOM   3250  C   TRP D 412      40.353 -19.399  10.344  1.00192.30           C
ATOM   3251  O   TRP D 412      40.559 -19.477   9.133  1.00192.30           O
ATOM   3252  N   THR D 413      41.276 -19.794  11.256  1.00156.41           N
ATOM   3253  CA  THR D 413      42.465 -20.488  10.839  1.00156.41           C
ATOM   3254  CB  THR D 413      43.743 -19.683  10.797  1.00156.41           C
ATOM   3255  OG1 THR D 413      44.193 -19.392  12.111  1.00156.41           O
ATOM   3256  CG2 THR D 413      43.515 -18.372  10.042  1.00156.41           C
ATOM   3257  C   THR D 413      42.751 -21.479  11.911  1.00156.41           C
ATOM   3258  O   THR D 413      42.446 -21.243  13.077  1.00156.41           O
ATOM   3259  N   MET D 414      43.335 -22.627  11.542  1.00170.85           N
ATOM   3260  CA  MET D 414      43.787 -23.560  12.527  1.00170.85           C
ATOM   3261  CB  MET D 414      44.104 -24.944  11.924  1.00170.85           C
ATOM   3262  CG  MET D 414      44.386 -26.053  12.940  1.00170.85           C
ATOM   3263  SD  MET D 414      42.910 -26.856  13.633  1.00170.85           S
ATOM   3264  CE  MET D 414      42.120 -25.332  14.215  1.00170.85           C
ATOM   3265  C   MET D 414      45.109 -22.978  12.921  1.00170.85           C
ATOM   3266  O   MET D 414      45.716 -22.263  12.123  1.00170.85           O
ATOM   3267  N   VAL D 415      45.563 -23.201  14.170  1.00143.10           N
ATOM   3268  CA  VAL D 415      46.879 -22.754  14.525  1.00143.10           C
ATOM   3269  CB  VAL D 415      46.927 -21.968  15.809  1.00143.10           C
ATOM   3270  CG1 VAL D 415      46.232 -22.757  16.931  1.00143.10           C
ATOM   3271  CG2 VAL D 415      48.394 -21.613  16.098  1.00143.10           C
ATOM   3272  C   VAL D 415      47.688 -23.999  14.631  1.00143.10           C
ATOM   3273  O   VAL D 415      47.620 -24.732  15.617  1.00143.10           O
ATOM   3274  N   TYR D 416      48.474 -24.288  13.578  1.00246.63           N
ATOM   3275  CA  TYR D 416      49.206 -25.513  13.596  1.00246.63           C
ATOM   3276  CB  TYR D 416      50.130 -25.638  14.806  1.00246.63           C
ATOM   3277  CG  TYR D 416      51.510 -25.264  14.451  1.00246.63           C
ATOM   3278  CD1 TYR D 416      51.809 -24.123  13.750  1.00246.63           C
ATOM   3279  CD2 TYR D 416      52.515 -26.088  14.893  1.00246.63           C
ATOM   3280  CE1 TYR D 416      53.119 -23.828  13.464  1.00246.63           C
ATOM   3281  CE2 TYR D 416      53.824 -25.795  14.611  1.00246.63           C
ATOM   3282  CZ  TYR D 416      54.123 -24.663  13.892  1.00246.63           C
ATOM   3283  OH  TYR D 416      55.462 -24.343  13.593  1.00246.63           O
ATOM   3284  C   TYR D 416      48.266 -26.663  13.748  1.00246.63           C
ATOM   3285  O   TYR D 416      47.386 -26.925  12.932  1.00246.63           O
ATOM   3286  N   ASN D 417      48.439 -27.321  14.904  1.00263.59           N
ATOM   3287  CA  ASN D 417      47.868 -28.581  15.279  1.00263.59           C
ATOM   3288  CB  ASN D 417      49.131 -29.425  15.520  1.00263.59           C
ATOM   3289  CG  ASN D 417      48.957 -30.911  15.569  1.00263.59           C
ATOM   3290  OD1 ASN D 417      48.028 -31.470  15.002  1.00263.59           O
ATOM   3291  ND2 ASN D 417      49.927 -31.578  16.245  1.00263.59           N
ATOM   3292  C   ASN D 417      47.220 -28.396  16.631  1.00263.59           C
ATOM   3293  O   ASN D 417      46.573 -29.293  17.174  1.00263.59           O
ATOM   3294  N   GLN D 418      47.481 -27.221  17.221  1.00222.08           N
ATOM   3295  CA  GLN D 418      47.162 -26.834  18.568  1.00222.08           C
ATOM   3296  CB  GLN D 418      48.066 -25.667  18.979  1.00222.08           C
ATOM   3297  CG  GLN D 418      47.927 -25.299  20.441  1.00222.08           C
ATOM   3298  CD  GLN D 418      48.406 -26.503  21.231  1.00222.08           C
ATOM   3299  OE1 GLN D 418      48.056 -26.673  22.397  1.00222.08           O
ATOM   3300  NE2 GLN D 418      49.223 -27.369  20.577  1.00222.08           N
ATOM   3301  C   GLN D 418      45.756 -26.417  18.896  1.00222.08           C
ATOM   3302  O   GLN D 418      45.215 -26.807  19.932  1.00222.08           O
ATOM   3303  N   GLY D 419      45.139 -25.573  18.050  1.00 48.66           N
ATOM   3304  CA  GLY D 419      43.867 -25.003  18.384  1.00 48.66           C
ATOM   3305  C   GLY D 419      43.511 -24.107  17.246  1.00 48.66           C
ATOM   3306  O   GLY D 419      44.027 -24.266  16.142  1.00 48.66           O
ATOM   3307  N   PHE D 420      42.608 -23.136  17.480  1.00191.22           N
ATOM   3308  CA  PHE D 420      42.154 -22.328  16.387  1.00191.22           C
ATOM   3309  CB  PHE D 420      40.994 -23.025  15.672  1.00191.22           C
ATOM   3310  CG  PHE D 420      40.187 -23.593  16.790  1.00191.22           C
ATOM   3311  CD1 PHE D 420      39.321 -22.817  17.528  1.00191.22           C
ATOM   3312  CD2 PHE D 420      40.356 -24.921  17.128  1.00191.22           C
ATOM   3313  CE1 PHE D 420      38.616 -23.381  18.564  1.00191.22           C
ATOM   3314  CE2 PHE D 420      39.650 -25.486  18.163  1.00191.22           C
ATOM   3315  CZ  PHE D 420      38.774 -24.710  18.881  1.00191.22           C
ATOM   3316  C   PHE D 420      41.698 -20.976  16.837  1.00191.22           C
ATOM   3317  O   PHE D 420      41.409 -20.755  18.012  1.00191.22           O
ATOM   3318  N   GLU D 421      41.687 -20.004  15.893  1.00163.01           N
ATOM   3319  CA  GLU D 421      41.076 -18.756  16.226  1.00163.01           C
ATOM   3320  CB  GLU D 421      41.982 -17.576  16.620  1.00163.01           C
ATOM   3321  CG  GLU D 421      42.882 -16.960  15.569  1.00163.01           C
ATOM   3322  CD  GLU D 421      43.603 -15.847  16.323  1.00163.01           C
ATOM   3323  OE1 GLU D 421      43.883 -16.034  17.539  1.00163.01           O
ATOM   3324  OE2 GLU D 421      43.866 -14.788  15.694  1.00163.01           O
ATOM   3325  C   GLU D 421      40.089 -18.402  15.157  1.00163.01           C
ATOM   3326  O   GLU D 421      40.298 -18.646  13.966  1.00163.01           O
ATOM   3327  N   ILE D 422      38.951 -17.837  15.609  1.00172.45           N
ATOM   3328  CA  ILE D 422      37.807 -17.547  14.794  1.00172.45           C
ATOM   3329  CB  ILE D 422      36.524 -17.996  15.459  1.00172.45           C
ATOM   3330  CG1 ILE D 422      36.591 -19.357  16.194  1.00172.45           C
ATOM   3331  CG2 ILE D 422      35.443 -17.974  14.366  1.00172.45           C
ATOM   3332  CD1 ILE D 422      36.387 -20.621  15.371  1.00172.45           C
ATOM   3333  C   ILE D 422      37.601 -16.061  14.905  1.00172.45           C
ATOM   3334  O   ILE D 422      37.602 -15.526  16.012  1.00172.45           O
ATOM   3335  N   VAL D 423      37.407 -15.348  13.780  1.00 68.39           N
ATOM   3336  CA  VAL D 423      37.058 -13.954  13.864  1.00 68.39           C
ATOM   3337  CB  VAL D 423      37.941 -13.097  13.003  1.00 68.39           C
ATOM   3338  CG1 VAL D 423      37.490 -11.632  13.122  1.00 68.39           C
ATOM   3339  CG2 VAL D 423      39.407 -13.346  13.403  1.00 68.39           C
ATOM   3340  C   VAL D 423      35.666 -13.884  13.290  1.00 68.39           C
ATOM   3341  O   VAL D 423      35.490 -14.044  12.084  1.00 68.39           O
ATOM   3342  N   LEU D 424      34.640 -13.655  14.142  1.00242.89           N
ATOM   3343  CA  LEU D 424      33.252 -13.608  13.740  1.00242.89           C
ATOM   3344  CB  LEU D 424      32.337 -14.606  14.473  1.00242.89           C
ATOM   3345  CG  LEU D 424      32.414 -16.096  14.135  1.00242.89           C
ATOM   3346  CD1 LEU D 424      31.424 -16.880  15.015  1.00242.89           C
ATOM   3347  CD2 LEU D 424      32.146 -16.337  12.644  1.00242.89           C
ATOM   3348  C   LEU D 424      32.709 -12.359  14.315  1.00242.89           C
ATOM   3349  O   LEU D 424      33.003 -12.100  15.469  1.00242.89           O
ATOM   3350  N   ALA D 425      31.787 -11.684  13.599  1.00236.13           N
ATOM   3351  CA  ALA D 425      31.246 -10.373  13.861  1.00236.13           C
ATOM   3352  CB  ALA D 425      29.710 -10.336  13.875  1.00236.13           C
ATOM   3353  C   ALA D 425      31.747  -9.723  15.125  1.00236.13           C
ATOM   3354  O   ALA D 425      31.105  -9.709  16.177  1.00236.13           O
ATOM   3355  N   GLY D 426      32.942  -9.120  15.012  1.00 64.45           N
ATOM   3356  CA  GLY D 426      33.504  -8.306  16.047  1.00 64.45           C
ATOM   3357  C   GLY D 426      34.044  -9.078  17.218  1.00 64.45           C
ATOM   3358  O   GLY D 426      34.451  -8.454  18.198  1.00 64.45           O
ATOM   3359  N   ARG D 427      34.072 -10.426  17.181  1.00 95.06           N
ATOM   3360  CA  ARG D 427      34.632 -11.163  18.288  1.00 95.06           C
ATOM   3361  CB  ARG D 427      33.700 -12.116  19.063  1.00 95.06           C
ATOM   3362  CG  ARG D 427      32.827 -11.512  20.163  1.00 95.06           C
ATOM   3363  CD  ARG D 427      31.425 -11.089  19.734  1.00 95.06           C
ATOM   3364  NE  ARG D 427      30.717 -10.701  20.988  1.00 95.06           N
ATOM   3365  CZ  ARG D 427      30.446 -11.643  21.942  1.00 95.06           C
ATOM   3366  NH1 ARG D 427      30.881 -12.929  21.785  1.00 95.06           N
ATOM   3367  NH2 ARG D 427      29.762 -11.292  23.070  1.00 95.06           N
ATOM   3368  C   ARG D 427      35.693 -12.079  17.776  1.00 95.06           C
ATOM   3369  O   ARG D 427      35.715 -12.451  16.603  1.00 95.06           O
ATOM   3370  N   LYS D 428      36.609 -12.465  18.687  1.00180.75           N
ATOM   3371  CA  LYS D 428      37.675 -13.359  18.359  1.00180.75           C
ATOM   3372  CB  LYS D 428      39.048 -12.721  18.619  1.00180.75           C
ATOM   3373  CG  LYS D 428      40.177 -13.303  17.782  1.00180.75           C
ATOM   3374  CD  LYS D 428      40.208 -12.773  16.349  1.00180.75           C
ATOM   3375  CE  LYS D 428      41.239 -11.661  16.144  1.00180.75           C
ATOM   3376  NZ  LYS D 428      42.589 -12.202  16.405  1.00180.75           N
ATOM   3377  C   LYS D 428      37.548 -14.518  19.310  1.00180.75           C
ATOM   3378  O   LYS D 428      37.397 -14.319  20.514  1.00180.75           O
ATOM   3379  N   TYR D 429      37.618 -15.761  18.786  1.00117.28           N
ATOM   3380  CA  TYR D 429      37.491 -16.970  19.561  1.00117.28           C
ATOM   3381  CB  TYR D 429      36.491 -17.955  18.933  1.00117.28           C
ATOM   3382  CG  TYR D 429      35.082 -17.521  19.163  1.00117.28           C
ATOM   3383  CD1 TYR D 429      34.647 -16.240  18.902  1.00117.28           C
ATOM   3384  CD2 TYR D 429      34.168 -18.452  19.591  1.00117.28           C
ATOM   3385  CE1 TYR D 429      33.330 -15.899  19.118  1.00117.28           C
ATOM   3386  CE2 TYR D 429      32.853 -18.122  19.807  1.00117.28           C
ATOM   3387  CZ  TYR D 429      32.432 -16.837  19.574  1.00117.28           C
ATOM   3388  OH  TYR D 429      31.081 -16.489  19.794  1.00117.28           O
ATOM   3389  C   TYR D 429      38.818 -17.679  19.514  1.00117.28           C
ATOM   3390  O   TYR D 429      39.429 -17.821  18.456  1.00117.28           O
ATOM   3391  N   PHE D 430      39.282 -18.148  20.686  1.00253.67           N
ATOM   3392  CA  PHE D 430      40.549 -18.802  20.884  1.00253.67           C
ATOM   3393  CB  PHE D 430      41.411 -17.933  21.848  1.00253.67           C
ATOM   3394  CG  PHE D 430      42.652 -18.561  22.450  1.00253.67           C
ATOM   3395  CD1 PHE D 430      42.658 -19.668  23.288  1.00253.67           C
ATOM   3396  CD2 PHE D 430      43.872 -18.013  22.199  1.00253.67           C
ATOM   3397  CE1 PHE D 430      43.764 -20.254  23.837  1.00253.67           C
ATOM   3398  CE2 PHE D 430      44.975 -18.595  22.759  1.00253.67           C
ATOM   3399  CZ  PHE D 430      44.972 -19.700  23.564  1.00253.67           C
ATOM   3400  C   PHE D 430      40.298 -20.003  21.730  1.00253.67           C
ATOM   3401  O   PHE D 430      39.590 -19.912  22.728  1.00253.67           O
ATOM   3402  N   ALA D 431      40.999 -21.121  21.444  1.00 80.48           N
ATOM   3403  CA  ALA D 431      40.963 -22.238  22.349  1.00 80.48           C
ATOM   3404  CB  ALA D 431      39.580 -22.905  22.448  1.00 80.48           C
ATOM   3405  C   ALA D 431      41.929 -23.271  21.853  1.00 80.48           C
ATOM   3406  O   ALA D 431      42.201 -23.348  20.658  1.00 80.48           O
ATOM   3407  N   PHE D 432      42.474 -24.100  22.773  1.00156.59           N
ATOM   3408  CA  PHE D 432      43.358 -25.171  22.399  1.00156.59           C
ATOM   3409  CB  PHE D 432      44.438 -25.543  23.443  1.00156.59           C
ATOM   3410  CG  PHE D 432      45.389 -24.436  23.783  1.00156.59           C
ATOM   3411  CD1 PHE D 432      46.435 -24.111  22.951  1.00156.59           C
ATOM   3412  CD2 PHE D 432      45.242 -23.726  24.954  1.00156.59           C
ATOM   3413  CE1 PHE D 432      47.314 -23.102  23.277  1.00156.59           C
ATOM   3414  CE2 PHE D 432      46.119 -22.718  25.286  1.00156.59           C
ATOM   3415  CZ  PHE D 432      47.160 -22.403  24.448  1.00156.59           C
ATOM   3416  C   PHE D 432      42.490 -26.396  22.362  1.00156.59           C
ATOM   3417  O   PHE D 432      41.494 -26.471  23.079  1.00156.59           O
ATOM   3418  N   SER D 433      42.835 -27.395  21.522  1.00 51.53           N
ATOM   3419  CA  SER D 433      42.050 -28.605  21.492  1.00 51.53           C
ATOM   3420  CB  SER D 433      42.468 -29.589  20.385  1.00 51.53           C
ATOM   3421  OG  SER D 433      42.242 -29.013  19.108  1.00 51.53           O
ATOM   3422  C   SER D 433      42.253 -29.292  22.817  1.00 51.53           C
ATOM   3423  O   SER D 433      43.308 -29.156  23.435  1.00 51.53           O
ATOM   3424  N   LYS D 434      41.249 -30.063  23.295  1.00134.56           N
ATOM   3425  CA  LYS D 434      41.366 -30.613  24.624  1.00134.56           C
ATOM   3426  CB  LYS D 434      40.035 -30.906  25.348  1.00134.56           C
ATOM   3427  CG  LYS D 434      40.252 -31.131  26.850  1.00134.56           C
ATOM   3428  CD  LYS D 434      38.980 -31.173  27.700  1.00134.56           C
ATOM   3429  CE  LYS D 434      38.086 -29.945  27.560  1.00134.56           C
ATOM   3430  NZ  LYS D 434      36.931 -30.277  26.701  1.00134.56           N
ATOM   3431  C   LYS D 434      42.195 -31.862  24.688  1.00134.56           C
ATOM   3432  O   LYS D 434      42.297 -32.629  23.731  1.00134.56           O
ATOM   3433  N   TYR D 435      42.857 -32.061  25.853  1.00156.84           N
ATOM   3434  CA  TYR D 435      43.628 -33.249  26.098  1.00156.84           C
ATOM   3435  CB  TYR D 435      45.098 -33.102  25.644  1.00156.84           C
ATOM   3436  CG  TYR D 435      45.817 -32.128  26.511  1.00156.84           C
ATOM   3437  CD1 TYR D 435      45.398 -30.821  26.615  1.00156.84           C
ATOM   3438  CD2 TYR D 435      46.899 -32.540  27.249  1.00156.84           C
ATOM   3439  CE1 TYR D 435      46.066 -29.931  27.425  1.00156.84           C
ATOM   3440  CE2 TYR D 435      47.580 -31.665  28.062  1.00156.84           C
ATOM   3441  CZ  TYR D 435      47.163 -30.355  28.148  1.00156.84           C
ATOM   3442  OH  TYR D 435      47.857 -29.451  28.984  1.00156.84           O
ATOM   3443  C   TYR D 435      43.540 -33.552  27.569  1.00156.84           C
ATOM   3444  O   TYR D 435      43.355 -32.644  28.378  1.00156.84           O
ATOM   3445  N   VAL D 436      43.650 -34.845  27.958  1.00111.75           N
ATOM   3446  CA  VAL D 436      43.530 -35.219  29.346  1.00111.75           C
ATOM   3447  CB  VAL D 436      42.260 -35.963  29.653  1.00111.75           C
ATOM   3448  CG1 VAL D 436      42.127 -37.155  28.691  1.00111.75           C
ATOM   3449  CG2 VAL D 436      42.283 -36.376  31.133  1.00111.75           C
ATOM   3450  C   VAL D 436      44.693 -36.071  29.764  1.00111.75           C
ATOM   3451  O   VAL D 436      45.230 -36.868  28.996  1.00111.75           O
ATOM   3452  N   LYS D 437      45.105 -35.907  31.037  1.00155.65           N
ATOM   3453  CA  LYS D 437      46.270 -36.546  31.587  1.00155.65           C
ATOM   3454  CB  LYS D 437      47.048 -35.620  32.538  1.00155.65           C
ATOM   3455  CG  LYS D 437      47.730 -34.380  31.968  1.00155.65           C
ATOM   3456  CD  LYS D 437      49.005 -34.677  31.189  1.00155.65           C
ATOM   3457  CE  LYS D 437      49.992 -33.510  31.236  1.00155.65           C
ATOM   3458  NZ  LYS D 437      50.541 -33.381  32.606  1.00155.65           N
ATOM   3459  C   LYS D 437      45.875 -37.619  32.558  1.00155.65           C
ATOM   3460  O   LYS D 437      45.475 -37.315  33.681  1.00155.65           O
ATOM   3461  N   HIS D 438      45.962 -38.905  32.183  1.00127.73           N
ATOM   3462  CA  HIS D 438      45.836 -39.882  33.225  1.00127.73           C
ATOM   3463  ND1 HIS D 438      42.887 -41.615  32.458  1.00127.73           N
ATOM   3464  CG  HIS D 438      43.997 -41.560  33.272  0.00127.73           C
ATOM   3465  CB  HIS D 438      45.410 -41.305  32.824  0.00127.73           C
ATOM   3466  NE2 HIS D 438      42.162 -41.911  34.542  1.00127.73           N
ATOM   3467  CD2 HIS D 438      43.535 -41.744  34.540  1.00127.73           C
ATOM   3468  CE1 HIS D 438      41.818 -41.827  33.270  1.00127.73           C
ATOM   3469  C   HIS D 438      47.116 -39.911  33.998  1.00127.73           C
ATOM   3470  O   HIS D 438      47.149 -40.319  35.155  1.00127.73           O
ATOM   3471  N   GLY D 439      48.215 -39.483  33.351  1.00 62.81           N
ATOM   3472  CA  GLY D 439      49.529 -39.432  33.923  1.00 62.81           C
ATOM   3473  C   GLY D 439      50.390 -40.259  33.037  1.00 62.81           C
ATOM   3474  O   GLY D 439      51.357 -39.775  32.452  1.00 62.81           O
ATOM   3475  N   SER D 440      50.060 -41.547  32.902  1.00202.39           N
ATOM   3476  CA  SER D 440      50.830 -42.333  31.998  1.00202.39           C
ATOM   3477  CB  SER D 440      50.659 -43.844  32.228  1.00202.39           C
ATOM   3478  OG  SER D 440      49.312 -44.225  31.993  0.00202.39           O
ATOM   3479  C   SER D 440      50.372 -42.028  30.618  1.00202.39           C
ATOM   3480  O   SER D 440      51.157 -41.988  29.672  1.00202.39           O
ATOM   3481  N   LYS D 441      49.068 -41.755  30.464  1.00177.42           N
ATOM   3482  CA  LYS D 441      48.634 -41.693  29.110  1.00177.42           C
ATOM   3483  CB  LYS D 441      47.629 -42.799  28.761  1.00177.42           C
ATOM   3484  CG  LYS D 441      46.388 -42.821  29.647  1.00177.42           C
ATOM   3485  CD  LYS D 441      45.421 -43.935  29.260  0.00177.42           C
ATOM   3486  CE  LYS D 441      44.737 -43.717  27.914  0.00177.42           C
ATOM   3487  NZ  LYS D 441      43.653 -42.727  28.064  0.00177.42           N
ATOM   3488  C   LYS D 441      48.087 -40.360  28.743  1.00177.42           C
ATOM   3489  O   LYS D 441      47.688 -39.548  29.576  1.00177.42           O
ATOM   3490  N   VAL D 442      48.094 -40.129  27.421  1.00 73.75           N
ATOM   3491  CA  VAL D 442      47.700 -38.908  26.794  1.00 73.75           C
ATOM   3492  CB  VAL D 442      48.687 -38.519  25.729  1.00 73.75           C
ATOM   3493  CG1 VAL D 442      48.179 -37.272  24.987  1.00 73.75           C
ATOM   3494  CG2 VAL D 442      50.077 -38.383  26.368  1.00 73.75           C
ATOM   3495  C   VAL D 442      46.428 -39.158  26.052  1.00 73.75           C
ATOM   3496  O   VAL D 442      46.329 -40.101  25.269  1.00 73.75           O
ATOM   3497  N   THR D 443      45.411 -38.307  26.279  1.00 47.18           N
ATOM   3498  CA  THR D 443      44.194 -38.459  25.538  1.00 47.18           C
ATOM   3499  CB  THR D 443      43.044 -38.881  26.404  1.00 47.18           C
ATOM   3500  OG1 THR D 443      43.341 -40.118  27.037  1.00 47.18           O
ATOM   3501  CG2 THR D 443      41.781 -39.012  25.537  1.00 47.18           C
ATOM   3502  C   THR D 443      43.863 -37.120  24.962  1.00 47.18           C
ATOM   3503  O   THR D 443      43.744 -36.132  25.682  1.00 47.18           O
ATOM   3504  N   SER D 444      43.701 -37.032  23.631  1.00 90.64           N
ATOM   3505  CA  SER D 444      43.370 -35.749  23.089  1.00 90.64           C
ATOM   3506  CB  SER D 444      44.418 -35.208  22.104  1.00 90.64           C
ATOM   3507  OG  SER D 444      44.605 -36.123  21.036  1.00 90.64           O
ATOM   3508  C   SER D 444      42.068 -35.883  22.380  1.00 90.64           C
ATOM   3509  O   SER D 444      41.737 -36.956  21.874  1.00 90.64           O
ATOM   3510  N   MET D 445      41.254 -34.806  22.389  1.00169.26           N
ATOM   3511  CA  MET D 445      40.052 -34.904  21.626  1.00169.26           C
ATOM   3512  CB  MET D 445      38.768 -35.116  22.441  1.00169.26           C
ATOM   3513  CG  MET D 445      37.719 -35.863  21.612  1.00169.26           C
ATOM   3514  SD  MET D 445      38.204 -37.582  21.243  1.00169.26           S
ATOM   3515  CE  MET D 445      36.782 -37.998  20.193  1.00169.26           C
ATOM   3516  C   MET D 445      39.939 -33.660  20.807  1.00169.26           C
ATOM   3517  O   MET D 445      39.817 -32.548  21.319  1.00169.26           O
ATOM   3518  N   CYS D 446      40.010 -33.855  19.482  1.00 85.30           N
ATOM   3519  CA  CYS D 446      39.972 -32.840  18.469  1.00 85.30           C
ATOM   3520  CB  CYS D 446      40.400 -33.389  17.104  1.00 85.30           C
ATOM   3521  SG  CYS D 446      42.105 -33.996  17.219  1.00 85.30           S
ATOM   3522  C   CYS D 446      38.583 -32.300  18.376  1.00 85.30           C
ATOM   3523  O   CYS D 446      38.333 -31.262  17.765  1.00 85.30           O
ATOM   3524  N   ASP D 447      37.648 -33.097  18.906  1.00163.30           N
ATOM   3525  CA  ASP D 447      36.238 -32.889  19.011  1.00163.30           C
ATOM   3526  CB  ASP D 447      35.622 -34.168  19.606  1.00163.30           C
ATOM   3527  CG  ASP D 447      34.136 -33.996  19.736  1.00163.30           C
ATOM   3528  OD1 ASP D 447      33.622 -33.061  19.077  1.00163.30           O
ATOM   3529  OD2 ASP D 447      33.491 -34.780  20.482  1.00163.30           O
ATOM   3530  C   ASP D 447      35.943 -31.760  19.965  1.00163.30           C
ATOM   3531  O   ASP D 447      34.962 -31.038  19.790  1.00163.30           O
ATOM   3532  N   GLN D 448      36.764 -31.583  21.022  1.00109.56           N
ATOM   3533  CA  GLN D 448      36.445 -30.589  22.017  1.00109.56           C
ATOM   3534  CB  GLN D 448      36.228 -31.115  23.451  1.00109.56           C
ATOM   3535  CG  GLN D 448      35.322 -32.332  23.619  1.00109.56           C
ATOM   3536  CD  GLN D 448      36.239 -33.475  24.031  1.00109.56           C
ATOM   3537  OE1 GLN D 448      37.455 -33.306  24.114  1.00109.56           O
ATOM   3538  NE2 GLN D 448      35.649 -34.664  24.324  1.00109.56           N
ATOM   3539  C   GLN D 448      37.595 -29.649  22.200  1.00109.56           C
ATOM   3540  O   GLN D 448      38.652 -29.790  21.587  1.00109.56           O
ATOM   3541  N   THR D 449      37.392 -28.641  23.080  1.00 62.12           N
ATOM   3542  CA  THR D 449      38.421 -27.673  23.345  1.00 62.12           C
ATOM   3543  CB  THR D 449      38.086 -26.298  22.852  1.00 62.12           C
ATOM   3544  OG1 THR D 449      36.973 -25.780  23.567  1.00 62.12           O
ATOM   3545  CG2 THR D 449      37.756 -26.387  21.351  1.00 62.12           C
ATOM   3546  C   THR D 449      38.614 -27.553  24.824  1.00 62.12           C
ATOM   3547  O   THR D 449      37.760 -27.948  25.616  1.00 62.12           O
ATOM   3548  N   GLN D 450      39.780 -27.025  25.247  1.00140.25           N
ATOM   3549  CA  GLN D 450      39.934 -26.802  26.650  1.00140.25           C
ATOM   3550  CB  GLN D 450      41.384 -26.796  27.170  1.00140.25           C
ATOM   3551  CG  GLN D 450      42.201 -25.539  26.904  1.00140.25           C
ATOM   3552  CD  GLN D 450      42.238 -24.825  28.248  1.00140.25           C
ATOM   3553  OE1 GLN D 450      42.741 -23.710  28.370  1.00140.25           O
ATOM   3554  NE2 GLN D 450      41.693 -25.500  29.296  1.00140.25           N
ATOM   3555  C   GLN D 450      39.286 -25.466  26.844  1.00140.25           C
ATOM   3556  O   GLN D 450      38.689 -24.932  25.910  1.00140.25           O
ATOM   3557  N   LEU D 451      39.317 -24.895  28.057  1.00171.40           N
ATOM   3558  CA  LEU D 451      38.631 -23.641  28.194  1.00171.40           C
ATOM   3559  CB  LEU D 451      38.441 -23.198  29.649  1.00171.40           C
ATOM   3560  CG  LEU D 451      37.549 -24.192  30.413  1.00171.40           C
ATOM   3561  CD1 LEU D 451      36.148 -24.285  29.792  1.00171.40           C
ATOM   3562  CD2 LEU D 451      38.228 -25.563  30.572  1.00171.40           C
ATOM   3563  C   LEU D 451      39.377 -22.597  27.419  1.00171.40           C
ATOM   3564  O   LEU D 451      40.602 -22.502  27.491  1.00171.40           O
ATOM   3565  N   GLY D 452      38.631 -21.770  26.654  1.00 58.84           N
ATOM   3566  CA  GLY D 452      39.258 -20.805  25.801  1.00 58.84           C
ATOM   3567  C   GLY D 452      38.792 -19.418  26.122  1.00 58.84           C
ATOM   3568  O   GLY D 452      37.994 -19.203  27.037  1.00 58.84           O
ATOM   3569  N   TRP D 453      39.304 -18.436  25.344  1.00117.45           N
ATOM   3570  CA  TRP D 453      38.989 -17.049  25.554  1.00117.45           C
ATOM   3571  CB  TRP D 453      40.212 -16.119  25.603  1.00117.45           C
ATOM   3572  CG  TRP D 453      41.130 -16.237  26.787  1.00117.45           C
ATOM   3573  CD2 TRP D 453      42.275 -17.096  26.836  1.00117.45           C
ATOM   3574  CD1 TRP D 453      41.108 -15.551  27.964  1.00117.45           C
ATOM   3575  NE1 TRP D 453      42.180 -15.918  28.739  1.00117.45           N
ATOM   3576  CE2 TRP D 453      42.906 -16.869  28.058  1.00117.45           C
ATOM   3577  CE3 TRP D 453      42.766 -17.991  25.933  1.00117.45           C
ATOM   3578  CZ2 TRP D 453      44.046 -17.534  28.399  1.00117.45           C
ATOM   3579  CZ3 TRP D 453      43.910 -18.665  26.290  1.00117.45           C
ATOM   3580  CH2 TRP D 453      44.539 -18.444  27.493  1.00117.45           C
ATOM   3581  C   TRP D 453      38.251 -16.508  24.367  1.00117.45           C
ATOM   3582  O   TRP D 453      38.616 -16.760  23.219  1.00117.45           O
ATOM   3583  N   ALA D 454      37.192 -15.718  24.629  1.00 54.08           N
ATOM   3584  CA  ALA D 454      36.485 -15.038  23.585  1.00 54.08           C
ATOM   3585  CB  ALA D 454      35.057 -15.565  23.361  1.00 54.08           C
ATOM   3586  C   ALA D 454      36.365 -13.615  24.038  1.00 54.08           C
ATOM   3587  O   ALA D 454      36.062 -13.351  25.201  1.00 54.08           O
ATOM   3588  N   HIS D 455      36.633 -12.650  23.136  1.00 86.91           N
ATOM   3589  CA  HIS D 455      36.493 -11.267  23.495  1.00 86.91           C
ATOM   3590  ND1 HIS D 455      39.830 -12.030  24.096  1.00 86.91           N
ATOM   3591  CG  HIS D 455      39.016 -11.008  23.661  1.00 86.91           C
ATOM   3592  CB  HIS D 455      37.690 -10.683  24.274  1.00 86.91           C
ATOM   3593  NE2 HIS D 455      40.864 -11.083  22.371  1.00 86.91           N
ATOM   3594  CD2 HIS D 455      39.663 -10.438  22.608  1.00 86.91           C
ATOM   3595  CE1 HIS D 455      40.919 -12.031  23.289  1.00 86.91           C
ATOM   3596  C   HIS D 455      36.307 -10.492  22.231  1.00 86.91           C
ATOM   3597  O   HIS D 455      36.619 -10.974  21.143  1.00 86.91           O
ATOM   3598  N   SER D 456      35.781  -9.258  22.345  1.00 80.86           N
ATOM   3599  CA  SER D 456      35.547  -8.469  21.170  1.00 80.86           C
ATOM   3600  CB  SER D 456      34.792  -7.158  21.445  1.00 80.86           C
ATOM   3601  OG  SER D 456      33.483  -7.445  21.916  1.00 80.86           O
ATOM   3602  C   SER D 456      36.881  -8.139  20.594  1.00 80.86           C
ATOM   3603  O   SER D 456      37.907  -8.293  21.251  1.00 80.86           O
ATOM   3604  N   THR D 457      36.906  -7.666  19.336  1.00146.78           N
ATOM   3605  CA  THR D 457      38.178  -7.451  18.717  1.00146.78           C
ATOM   3606  CB  THR D 457      38.186  -7.280  17.229  1.00146.78           C
ATOM   3607  OG1 THR D 457      39.511  -7.479  16.752  1.00146.78           O
ATOM   3608  CG2 THR D 457      37.706  -5.868  16.867  1.00146.78           C
ATOM   3609  C   THR D 457      38.941  -6.348  19.393  1.00146.78           C
ATOM   3610  O   THR D 457      40.157  -6.264  19.242  1.00146.78           O
ATOM   3611  N   ASP D 458      38.251  -5.420  20.082  1.00 77.05           N
ATOM   3612  CA  ASP D 458      38.902  -4.357  20.806  1.00 77.05           C
ATOM   3613  CB  ASP D 458      37.933  -3.233  21.202  1.00 77.05           C
ATOM   3614  CG  ASP D 458      37.470  -2.588  19.902  1.00 77.05           C
ATOM   3615  OD1 ASP D 458      37.072  -3.350  18.981  1.00 77.05           O
ATOM   3616  OD2 ASP D 458      37.505  -1.332  19.812  1.00 77.05           O
ATOM   3617  C   ASP D 458      39.586  -4.879  22.047  1.00 77.05           C
ATOM   3618  O   ASP D 458      40.524  -4.252  22.540  1.00 77.05           O
ATOM   3619  N   ASN D 459      39.160  -6.055  22.561  1.00 90.27           N
ATOM   3620  CA  ASN D 459      39.662  -6.625  23.793  1.00 90.27           C
ATOM   3621  CB  ASN D 459      41.183  -6.467  24.005  1.00 90.27           C
ATOM   3622  CG  ASN D 459      41.913  -7.629  23.353  1.00 90.27           C
ATOM   3623  OD1 ASN D 459      41.909  -8.743  23.874  1.00 90.27           O
ATOM   3624  ND2 ASN D 459      42.572  -7.370  22.193  1.00 90.27           N
ATOM   3625  C   ASN D 459      39.008  -6.034  25.012  1.00 90.27           C
ATOM   3626  O   ASN D 459      39.558  -6.128  26.109  1.00 90.27           O
ATOM   3627  N   SER D 460      37.834  -5.392  24.863  1.00 97.49           N
ATOM   3628  CA  SER D 460      37.134  -4.835  25.996  1.00 97.49           C
ATOM   3629  CB  SER D 460      36.050  -3.827  25.580  1.00 97.49           C
ATOM   3630  OG  SER D 460      35.394  -3.311  26.729  1.00 97.49           O
ATOM   3631  C   SER D 460      36.460  -5.892  26.834  1.00 97.49           C
ATOM   3632  O   SER D 460      36.812  -6.098  27.995  1.00 97.49           O
ATOM   3633  N   ASN D 461      35.473  -6.607  26.246  1.00 65.91           N
ATOM   3634  CA  ASN D 461      34.682  -7.566  26.971  1.00 65.91           C
ATOM   3635  CB  ASN D 461      33.208  -7.600  26.532  1.00 65.91           C
ATOM   3636  CG  ASN D 461      32.591  -6.228  26.761  1.00 65.91           C
ATOM   3637  OD1 ASN D 461      33.289  -5.218  26.833  1.00 65.91           O
ATOM   3638  ND2 ASN D 461      31.237  -6.187  26.877  1.00 65.91           N
ATOM   3639  C   ASN D 461      35.234  -8.923  26.683  1.00 65.91           C
ATOM   3640  O   ASN D 461      35.540  -9.252  25.537  1.00 65.91           O
ATOM   3641  N   TRP D 462      35.349  -9.742  27.748  1.00118.62           N
ATOM   3642  CA  TRP D 462      35.939 -11.051  27.708  1.00118.62           C
ATOM   3643  CB  TRP D 462      37.180 -11.124  28.588  1.00118.62           C
ATOM   3644  CG  TRP D 462      38.346 -10.345  28.071  1.00118.62           C
ATOM   3645  CD2 TRP D 462      39.642 -10.925  27.943  1.00118.62           C
ATOM   3646  CD1 TRP D 462      38.459  -9.035  27.709  1.00118.62           C
ATOM   3647  NE1 TRP D 462      39.755  -8.767  27.343  1.00118.62           N
ATOM   3648  CE2 TRP D 462      40.491  -9.922  27.493  1.00118.62           C
ATOM   3649  CE3 TRP D 462      40.086 -12.190  28.198  1.00118.62           C
ATOM   3650  CZ2 TRP D 462      41.805 -10.177  27.291  1.00118.62           C
ATOM   3651  CZ3 TRP D 462      41.417 -12.450  27.979  1.00118.62           C
ATOM   3652  CH2 TRP D 462      42.256 -11.457  27.534  1.00118.62           C
ATOM   3653  C   TRP D 462      35.012 -12.038  28.343  1.00118.62           C
ATOM   3654  O   TRP D 462      34.174 -11.681  29.167  1.00118.62           O
ATOM   3655  N   GLN D 463      35.156 -13.322  27.948  1.00126.03           N
ATOM   3656  CA  GLN D 463      34.435 -14.412  28.543  1.00126.03           C
ATOM   3657  CB  GLN D 463      33.013 -14.652  28.006  1.00126.03           C
ATOM   3658  CG  GLN D 463      31.969 -13.602  28.398  1.00126.03           C
ATOM   3659  CD  GLN D 463      31.650 -12.740  27.185  1.00126.03           C
ATOM   3660  OE1 GLN D 463      32.479 -12.556  26.295  1.00126.03           O
ATOM   3661  NE2 GLN D 463      30.399 -12.207  27.141  1.00126.03           N
ATOM   3662  C   GLN D 463      35.207 -15.667  28.262  1.00126.03           C
ATOM   3663  O   GLN D 463      36.147 -15.668  27.469  1.00126.03           O
ATOM   3664  N   CYS D 464      34.828 -16.776  28.931  1.00 55.32           N
ATOM   3665  CA  CYS D 464      35.479 -18.044  28.748  1.00 55.32           C
ATOM   3666  CB  CYS D 464      35.897 -18.684  30.080  1.00 55.32           C
ATOM   3667  SG  CYS D 464      37.096 -17.624  30.929  1.00 55.32           S
ATOM   3668  C   CYS D 464      34.483 -18.951  28.098  1.00 55.32           C
ATOM   3669  O   CYS D 464      33.284 -18.810  28.333  1.00 55.32           O
ATOM   3670  N   TYR D 465      34.941 -19.880  27.224  1.00179.19           N
ATOM   3671  CA  TYR D 465      33.992 -20.783  26.635  1.00179.19           C
ATOM   3672  CB  TYR D 465      33.348 -20.330  25.301  1.00179.19           C
ATOM   3673  CG  TYR D 465      34.217 -20.516  24.100  1.00179.19           C
ATOM   3674  CD1 TYR D 465      34.296 -21.754  23.501  1.00179.19           C
ATOM   3675  CD2 TYR D 465      34.933 -19.474  23.557  1.00179.19           C
ATOM   3676  CE1 TYR D 465      35.072 -21.960  22.383  1.00179.19           C
ATOM   3677  CE2 TYR D 465      35.710 -19.676  22.437  1.00179.19           C
ATOM   3678  CZ  TYR D 465      35.781 -20.917  21.847  1.00179.19           C
ATOM   3679  OH  TYR D 465      36.575 -21.119  20.699  1.00179.19           O
ATOM   3680  C   TYR D 465      34.613 -22.135  26.431  1.00179.19           C
ATOM   3681  O   TYR D 465      35.824 -22.317  26.555  1.00179.19           O
ATOM   3682  N   TYR D 466      33.750 -23.128  26.130  1.00141.30           N
ATOM   3683  CA  TYR D 466      34.092 -24.515  25.965  1.00141.30           C
ATOM   3684  CB  TYR D 466      33.270 -25.301  27.004  1.00141.30           C
ATOM   3685  CG  TYR D 466      33.847 -26.586  27.480  1.00141.30           C
ATOM   3686  CD1 TYR D 466      33.846 -27.735  26.724  1.00141.30           C
ATOM   3687  CD2 TYR D 466      34.393 -26.616  28.742  1.00141.30           C
ATOM   3688  CE1 TYR D 466      34.386 -28.895  27.235  1.00141.30           C
ATOM   3689  CE2 TYR D 466      34.931 -27.768  29.257  1.00141.30           C
ATOM   3690  CZ  TYR D 466      34.926 -28.913  28.501  1.00141.30           C
ATOM   3691  OH  TYR D 466      35.477 -30.099  29.030  1.00141.30           O
ATOM   3692  C   TYR D 466      33.469 -24.857  24.640  1.00141.30           C
ATOM   3693  O   TYR D 466      32.335 -24.454  24.388  1.00141.30           O
ATOM   3694  N   ALA D 467      34.158 -25.603  23.753  1.00 50.69           N
ATOM   3695  CA  ALA D 467      33.551 -25.888  22.478  1.00 50.69           C
ATOM   3696  CB  ALA D 467      34.323 -25.302  21.284  1.00 50.69           C
ATOM   3697  C   ALA D 467      33.486 -27.367  22.268  1.00 50.69           C
ATOM   3698  O   ALA D 467      34.375 -28.113  22.678  1.00 50.69           O
ATOM   3699  N   THR D 468      32.389 -27.814  21.624  1.00 45.28           N
ATOM   3700  CA  THR D 468      32.180 -29.196  21.308  1.00 45.28           C
ATOM   3701  CB  THR D 468      31.004 -29.772  22.049  1.00 45.28           C
ATOM   3702  OG1 THR D 468      31.186 -29.632  23.451  1.00 45.28           O
ATOM   3703  CG2 THR D 468      30.846 -31.255  21.676  1.00 45.28           C
ATOM   3704  C   THR D 468      31.817 -29.225  19.856  1.00 45.28           C
ATOM   3705  O   THR D 468      31.032 -28.396  19.398  1.00 45.28           O
ATOM   3706  N   LYS D 469      32.376 -30.180  19.086  1.00 88.59           N
ATOM   3707  CA  LYS D 469      32.046 -30.255  17.693  1.00 88.59           C
ATOM   3708  CB  LYS D 469      33.084 -31.050  16.892  1.00 88.59           C
ATOM   3709  CG  LYS D 469      32.968 -30.873  15.383  1.00 88.59           C
ATOM   3710  CD  LYS D 469      34.144 -31.489  14.629  1.00 88.59           C
ATOM   3711  CE  LYS D 469      34.079 -31.254  13.121  1.00 88.59           C
ATOM   3712  NZ  LYS D 469      35.040 -32.145  12.433  1.00 88.59           N
ATOM   3713  C   LYS D 469      30.770 -31.020  17.646  1.00 88.59           C
ATOM   3714  O   LYS D 469      30.773 -32.249  17.592  1.00 88.59           O
ATOM   3715  N   MET D 470      29.638 -30.307  17.778  1.00192.13           N
ATOM   3716  CA  MET D 470      28.393 -31.010  17.787  1.00192.13           C
ATOM   3717  CB  MET D 470      27.205 -30.128  18.212  1.00192.13           C
ATOM   3718  CG  MET D 470      25.930 -30.923  18.510  1.00192.13           C
ATOM   3719  SD  MET D 470      25.995 -31.900  20.043  1.00192.13           S
ATOM   3720  CE  MET D 470      24.321 -32.587  19.890  1.00192.13           C
ATOM   3721  C   MET D 470      28.113 -31.516  16.449  1.00192.13           C
ATOM   3722  O   MET D 470      28.073 -32.712  16.199  1.00192.13           O
ATOM   3723  N   HIS D 471      27.998 -30.616  15.482  1.00232.21           N
ATOM   3724  CA  HIS D 471      27.798 -31.300  14.272  1.00232.21           C
ATOM   3725  ND1 HIS D 471      24.759 -29.869  14.350  1.00232.21           N
ATOM   3726  CG  HIS D 471      25.498 -30.772  13.619  1.00232.21           C
ATOM   3727  CB  HIS D 471      26.934 -30.583  13.229  1.00232.21           C
ATOM   3728  NE2 HIS D 471      23.448 -31.632  14.008  1.00232.21           N
ATOM   3729  CD2 HIS D 471      24.681 -31.842  13.417  1.00232.21           C
ATOM   3730  CE1 HIS D 471      23.542 -30.434  14.555  1.00232.21           C
ATOM   3731  C   HIS D 471      29.162 -31.576  13.829  1.00232.21           C
ATOM   3732  O   HIS D 471      30.117 -30.903  14.210  1.00232.21           O
ATOM   3733  N   PRO D 472      29.257 -32.634  13.122  1.00124.32           N
ATOM   3734  CA  PRO D 472      30.490 -33.056  12.574  1.00124.32           C
ATOM   3735  CD  PRO D 472      28.217 -33.641  13.018  1.00124.32           C
ATOM   3736  CB  PRO D 472      30.243 -34.440  11.972  1.00124.32           C
ATOM   3737  CG  PRO D 472      28.710 -34.550  11.882  1.00124.32           C
ATOM   3738  C   PRO D 472      30.881 -32.021  11.582  1.00124.32           C
ATOM   3739  O   PRO D 472      31.397 -30.968  12.035  1.00124.32           O
ATOM   3740  OXT PRO D 472      30.652 -32.228  10.361  1.00124.32           O
TER    3741      PRO D 472
ATOM   3742  N   PHE E 473      60.155  -5.728  -6.645  1.00149.54           N
ATOM   3743  CA  PHE E 473      60.904  -6.426  -5.584  1.00149.54           C
ATOM   3744  CB  PHE E 473      60.214  -7.736  -5.180  1.00149.54           C
ATOM   3745  CG  PHE E 473      58.885  -7.327  -4.656  1.00149.54           C
ATOM   3746  CD1 PHE E 473      58.763  -6.814  -3.385  1.00149.54           C
ATOM   3747  CD2 PHE E 473      57.768  -7.420  -5.452  1.00149.54           C
ATOM   3748  CE1 PHE E 473      57.535  -6.424  -2.906  1.00149.54           C
ATOM   3749  CE2 PHE E 473      56.538  -7.033  -4.977  1.00149.54           C
ATOM   3750  CZ  PHE E 473      56.420  -6.536  -3.702  1.00149.54           C
ATOM   3751  C   PHE E 473      62.310  -6.716  -5.986  1.00149.54           C
ATOM   3752  O   PHE E 473      62.610  -7.045  -7.134  1.00149.54           O
ATOM   3753  N   PRO E 474      63.164  -6.572  -5.010  1.00 74.76           N
ATOM   3754  CA  PRO E 474      64.574  -6.739  -5.231  1.00 74.76           C
ATOM   3755  CD  PRO E 474      62.898  -5.572  -3.987  1.00 74.76           C
ATOM   3756  CB  PRO E 474      65.269  -6.062  -4.053  1.00 74.76           C
ATOM   3757  CG  PRO E 474      64.266  -4.987  -3.606  1.00 74.76           C
ATOM   3758  C   PRO E 474      64.989  -8.160  -5.405  1.00 74.76           C
ATOM   3759  O   PRO E 474      64.229  -9.063  -5.059  1.00 74.76           O
ATOM   3760  N   LYS E 475      66.173  -8.357  -6.016  1.00 47.62           N
ATOM   3761  CA  LYS E 475      66.778  -9.643  -6.178  1.00 47.62           C
ATOM   3762  CB  LYS E 475      68.033  -9.626  -7.070  1.00 47.62           C
ATOM   3763  CG  LYS E 475      67.779  -9.344  -8.552  1.00 47.62           C
ATOM   3764  CD  LYS E 475      69.071  -9.077  -9.332  1.00 47.62           C
ATOM   3765  CE  LYS E 475      68.879  -8.964 -10.846  1.00 47.62           C
ATOM   3766  NZ  LYS E 475      70.182  -8.709 -11.501  1.00 47.62           N
ATOM   3767  C   LYS E 475      67.242 -10.105  -4.834  1.00 47.62           C
ATOM   3768  O   LYS E 475      67.193 -11.298  -4.535  1.00 47.62           O
ATOM   3769  N   GLN E 476      67.745  -9.166  -4.001  1.00 44.15           N
ATOM   3770  CA  GLN E 476      68.272  -9.545  -2.721  1.00 44.15           C
ATOM   3771  CB  GLN E 476      69.810  -9.625  -2.710  1.00 44.15           C
ATOM   3772  CG  GLN E 476      70.410 -10.034  -1.363  1.00 44.15           C
ATOM   3773  CD  GLN E 476      71.924 -10.066  -1.523  1.00 44.15           C
ATOM   3774  OE1 GLN E 476      72.460  -9.673  -2.557  1.00 44.15           O
ATOM   3775  NE2 GLN E 476      72.637 -10.550  -0.470  1.00 44.15           N
ATOM   3776  C   GLN E 476      67.856  -8.541  -1.689  1.00 44.15           C
ATOM   3777  O   GLN E 476      67.634  -7.371  -2.001  1.00 44.15           O
ATOM   3778  N   PHE E 477      67.700  -8.989  -0.421  1.00 65.75           N
ATOM   3779  CA  PHE E 477      67.360  -8.056   0.615  1.00 65.75           C
ATOM   3780  CB  PHE E 477      65.852  -7.786   0.742  1.00 65.75           C
ATOM   3781  CG  PHE E 477      65.710  -6.532   1.535  1.00 65.75           C
ATOM   3782  CD1 PHE E 477      65.687  -6.556   2.910  1.00 65.75           C
ATOM   3783  CD2 PHE E 477      65.609  -5.322   0.889  1.00 65.75           C
ATOM   3784  CE1 PHE E 477      65.559  -5.388   3.626  1.00 65.75           C
ATOM   3785  CE2 PHE E 477      65.481  -4.151   1.598  1.00 65.75           C
ATOM   3786  CZ  PHE E 477      65.455  -4.184   2.971  1.00 65.75           C
ATOM   3787  C   PHE E 477      67.852  -8.586   1.932  1.00 65.75           C
ATOM   3788  O   PHE E 477      67.872  -9.794   2.170  1.00 65.75           O
ATOM   3789  N   ASP E 478      68.283  -7.669   2.824  1.00 92.00           N
ATOM   3790  CA  ASP E 478      68.776  -8.033   4.121  1.00 92.00           C
ATOM   3791  CB  ASP E 478      70.306  -8.224   4.121  1.00 92.00           C
ATOM   3792  CG  ASP E 478      70.755  -8.891   5.414  1.00 92.00           C
ATOM   3793  OD1 ASP E 478      69.978  -8.872   6.404  1.00 92.00           O
ATOM   3794  OD2 ASP E 478      71.893  -9.434   5.422  1.00 92.00           O
ATOM   3795  C   ASP E 478      68.450  -6.885   5.034  1.00 92.00           C
ATOM   3796  O   ASP E 478      68.963  -5.782   4.863  1.00 92.00           O
ATOM   3797  N   TRP E 479      67.591  -7.121   6.044  1.00111.91           N
ATOM   3798  CA  TRP E 479      67.167  -6.090   6.953  1.00111.91           C
ATOM   3799  CB  TRP E 479      65.997  -6.471   7.872  1.00111.91           C
ATOM   3800  CG  TRP E 479      64.664  -6.303   7.189  1.00111.91           C
ATOM   3801  CD2 TRP E 479      64.111  -5.011   6.893  1.00111.91           C
ATOM   3802  CD1 TRP E 479      63.779  -7.224   6.713  1.00111.91           C
ATOM   3803  NE1 TRP E 479      62.699  -6.584   6.147  1.00111.91           N
ATOM   3804  CE2 TRP E 479      62.894  -5.222   6.249  1.00111.91           C
ATOM   3805  CE3 TRP E 479      64.584  -3.753   7.136  1.00111.91           C
ATOM   3806  CZ2 TRP E 479      62.125  -4.170   5.837  1.00111.91           C
ATOM   3807  CZ3 TRP E 479      63.806  -2.695   6.723  1.00111.91           C
ATOM   3808  CH2 TRP E 479      62.600  -2.900   6.087  1.00111.91           C
ATOM   3809  C   TRP E 479      68.298  -5.601   7.793  1.00111.91           C
ATOM   3810  O   TRP E 479      68.196  -4.538   8.405  1.00111.91           O
ATOM   3811  N   ARG E 480      69.347  -6.425   7.942  1.00107.57           N
ATOM   3812  CA  ARG E 480      70.518  -6.057   8.682  1.00107.57           C
ATOM   3813  CB  ARG E 480      71.491  -7.230   8.861  1.00107.57           C
ATOM   3814  CG  ARG E 480      70.898  -8.393   9.658  1.00107.57           C
ATOM   3815  CD  ARG E 480      71.875  -9.555   9.826  1.00107.57           C
ATOM   3816  NE  ARG E 480      72.281  -9.977   8.456  1.00107.57           N
ATOM   3817  CZ  ARG E 480      73.287 -10.882   8.284  1.00107.57           C
ATOM   3818  NH1 ARG E 480      73.901 -11.437   9.369  1.00107.57           N
ATOM   3819  NH2 ARG E 480      73.678 -11.230   7.023  1.00107.57           N
ATOM   3820  C   ARG E 480      71.244  -4.982   7.943  1.00107.57           C
ATOM   3821  O   ARG E 480      71.854  -4.109   8.556  1.00107.57           O
ATOM   3822  N   ASN E 481      71.251  -5.035   6.596  1.00 67.94           N
ATOM   3823  CA  ASN E 481      71.993  -4.014   5.922  1.00 67.94           C
ATOM   3824  CB  ASN E 481      73.310  -4.548   5.329  1.00 67.94           C
ATOM   3825  CG  ASN E 481      74.248  -3.377   5.073  1.00 67.94           C
ATOM   3826  OD1 ASN E 481      73.823  -2.300   4.661  1.00 67.94           O
ATOM   3827  ND2 ASN E 481      75.566  -3.591   5.334  1.00 67.94           N
ATOM   3828  C   ASN E 481      71.177  -3.452   4.804  1.00 67.94           C
ATOM   3829  O   ASN E 481      71.209  -3.953   3.680  1.00 67.94           O
ATOM   3830  N   VAL E 482      70.420  -2.379   5.090  1.00132.42           N
ATOM   3831  CA  VAL E 482      69.710  -1.698   4.057  1.00132.42           C
ATOM   3832  CB  VAL E 482      68.254  -1.509   4.379  1.00132.42           C
ATOM   3833  CG1 VAL E 482      68.123  -0.952   5.806  1.00132.42           C
ATOM   3834  CG2 VAL E 482      67.626  -0.608   3.302  1.00132.42           C
ATOM   3835  C   VAL E 482      70.396  -0.369   3.949  1.00132.42           C
ATOM   3836  O   VAL E 482      70.121   0.564   4.702  1.00132.42           O
ATOM   3837  N   SER E 483      71.304  -0.243   2.966  1.00 59.13           N
ATOM   3838  CA  SER E 483      72.052   0.970   2.799  1.00 59.13           C
ATOM   3839  CB  SER E 483      71.172   2.183   2.447  1.00 59.13           C
ATOM   3840  OG  SER E 483      70.550   1.989   1.186  1.00 59.13           O
ATOM   3841  C   SER E 483      72.823   1.309   4.048  1.00 59.13           C
ATOM   3842  O   SER E 483      72.853   2.463   4.473  1.00 59.13           O
ATOM   3843  N   ASN E 484      73.496   0.299   4.636  1.00 82.62           N
ATOM   3844  CA  ASN E 484      74.350   0.404   5.793  1.00 82.62           C
ATOM   3845  CB  ASN E 484      75.358   1.565   5.704  1.00 82.62           C
ATOM   3846  CG  ASN E 484      76.474   1.161   4.751  1.00 82.62           C
ATOM   3847  OD1 ASN E 484      76.612   1.717   3.662  1.00 82.62           O
ATOM   3848  ND2 ASN E 484      77.299   0.166   5.174  1.00 82.62           N
ATOM   3849  C   ASN E 484      73.585   0.570   7.075  1.00 82.62           C
ATOM   3850  O   ASN E 484      74.195   0.630   8.141  1.00 82.62           O
ATOM   3851  N   VAL E 485      72.242   0.592   7.055  1.00 48.24           N
ATOM   3852  CA  VAL E 485      71.571   0.711   8.324  1.00 48.24           C
ATOM   3853  CB  VAL E 485      70.378   1.620   8.303  1.00 48.24           C
ATOM   3854  CG1 VAL E 485      69.702   1.568   9.684  1.00 48.24           C
ATOM   3855  CG2 VAL E 485      70.848   3.028   7.899  1.00 48.24           C
ATOM   3856  C   VAL E 485      71.108  -0.652   8.753  1.00 48.24           C
ATOM   3857  O   VAL E 485      70.731  -1.477   7.921  1.00 48.24           O
ATOM   3858  N   ASN E 486      71.142  -0.925  10.079  1.00 77.21           N
ATOM   3859  CA  ASN E 486      70.738  -2.209  10.598  1.00 77.21           C
ATOM   3860  CB  ASN E 486      71.790  -2.854  11.515  1.00 77.21           C
ATOM   3861  CG  ASN E 486      71.239  -4.190  11.989  1.00 77.21           C
ATOM   3862  OD1 ASN E 486      70.660  -4.951  11.214  1.00 77.21           O
ATOM   3863  ND2 ASN E 486      71.408  -4.479  13.307  1.00 77.21           N
ATOM   3864  C   ASN E 486      69.489  -2.052  11.422  1.00 77.21           C
ATOM   3865  O   ASN E 486      69.434  -1.248  12.349  1.00 77.21           O
ATOM   3866  N   TYR E 487      68.415  -2.743  10.990  1.00137.07           N
ATOM   3867  CA  TYR E 487      67.111  -2.856  11.589  1.00137.07           C
ATOM   3868  CB  TYR E 487      65.993  -2.850  10.539  1.00137.07           C
ATOM   3869  CG  TYR E 487      66.040  -1.456  10.003  1.00137.07           C
ATOM   3870  CD1 TYR E 487      65.380  -0.438  10.654  1.00137.07           C
ATOM   3871  CD2 TYR E 487      66.759  -1.156   8.867  1.00137.07           C
ATOM   3872  CE1 TYR E 487      65.423   0.851  10.177  1.00137.07           C
ATOM   3873  CE2 TYR E 487      66.806   0.132   8.385  1.00137.07           C
ATOM   3874  CZ  TYR E 487      66.136   1.138   9.039  1.00137.07           C
ATOM   3875  OH  TYR E 487      66.183   2.460   8.546  1.00137.07           O
ATOM   3876  C   TYR E 487      66.934  -3.981  12.586  1.00137.07           C
ATOM   3877  O   TYR E 487      65.934  -4.008  13.301  1.00137.07           O
ATOM   3878  N   VAL E 488      67.796  -5.019  12.570  1.00 69.12           N
ATOM   3879  CA  VAL E 488      67.572  -6.180  13.400  1.00 69.12           C
ATOM   3880  CB  VAL E 488      68.045  -7.441  12.736  1.00 69.12           C
ATOM   3881  CG1 VAL E 488      67.780  -8.632  13.668  1.00 69.12           C
ATOM   3882  CG2 VAL E 488      67.363  -7.551  11.361  1.00 69.12           C
ATOM   3883  C   VAL E 488      68.271  -6.070  14.728  1.00 69.12           C
ATOM   3884  O   VAL E 488      69.401  -5.597  14.830  1.00 69.12           O
ATOM   3885  N   SER E 489      67.588  -6.529  15.802  1.00 53.54           N
ATOM   3886  CA  SER E 489      68.126  -6.506  17.139  1.00 53.54           C
ATOM   3887  CB  SER E 489      67.059  -6.744  18.216  1.00 53.54           C
ATOM   3888  OG  SER E 489      66.501  -8.039  18.047  1.00 53.54           O
ATOM   3889  C   SER E 489      69.126  -7.619  17.237  1.00 53.54           C
ATOM   3890  O   SER E 489      69.156  -8.508  16.390  1.00 53.54           O
ATOM   3891  N   PRO E 490      69.934  -7.603  18.266  1.00146.87           N
ATOM   3892  CA  PRO E 490      70.993  -8.569  18.399  1.00146.87           C
ATOM   3893  CD  PRO E 490      70.267  -6.355  18.928  1.00146.87           C
ATOM   3894  CB  PRO E 490      71.943  -8.018  19.467  1.00146.87           C
ATOM   3895  CG  PRO E 490      71.216  -6.792  20.053  1.00146.87           C
ATOM   3896  C   PRO E 490      70.551  -9.979  18.623  1.00146.87           C
ATOM   3897  O   PRO E 490      69.434 -10.212  19.083  1.00146.87           O
ATOM   3898  N   VAL E 491      71.432 -10.931  18.257  1.00 37.68           N
ATOM   3899  CA  VAL E 491      71.184 -12.335  18.397  1.00 37.68           C
ATOM   3900  CB  VAL E 491      72.238 -13.180  17.740  1.00 37.68           C
ATOM   3901  CG1 VAL E 491      71.916 -14.662  17.993  1.00 37.68           C
ATOM   3902  CG2 VAL E 491      72.329 -12.796  16.254  1.00 37.68           C
ATOM   3903  C   VAL E 491      71.228 -12.641  19.857  1.00 37.68           C
ATOM   3904  O   VAL E 491      72.020 -12.061  20.597  1.00 37.68           O
ATOM   3905  N   ARG E 492      70.356 -13.565  20.304  1.00128.35           N
ATOM   3906  CA  ARG E 492      70.285 -13.933  21.690  1.00128.35           C
ATOM   3907  CB  ARG E 492      68.962 -13.538  22.361  1.00128.35           C
ATOM   3908  CG  ARG E 492      68.898 -12.075  22.786  1.00128.35           C
ATOM   3909  CD  ARG E 492      69.100 -11.911  24.292  1.00128.35           C
ATOM   3910  NE  ARG E 492      67.946 -12.568  24.966  1.00128.35           N
ATOM   3911  CZ  ARG E 492      66.819 -11.839  25.206  1.00128.35           C
ATOM   3912  NH1 ARG E 492      66.766 -10.538  24.805  1.00128.35           N
ATOM   3913  NH2 ARG E 492      65.753 -12.398  25.847  1.00128.35           N
ATOM   3914  C   ARG E 492      70.362 -15.420  21.794  1.00128.35           C
ATOM   3915  O   ARG E 492      70.338 -16.133  20.791  1.00128.35           O
ATOM   3916  N   ASN E 493      70.491 -15.918  23.041  1.00 62.63           N
ATOM   3917  CA  ASN E 493      70.551 -17.330  23.272  1.00 62.63           C
ATOM   3918  CB  ASN E 493      71.845 -17.756  23.992  1.00 62.63           C
ATOM   3919  CG  ASN E 493      71.892 -19.274  24.081  1.00 62.63           C
ATOM   3920  OD1 ASN E 493      71.873 -19.841  25.171  1.00 62.63           O
ATOM   3921  ND2 ASN E 493      71.949 -19.960  22.908  1.00 62.63           N
ATOM   3922  C   ASN E 493      69.379 -17.718  24.129  1.00 62.63           C
ATOM   3923  O   ASN E 493      69.163 -17.183  25.214  1.00 62.63           O
ATOM   3924  N   GLN E 494      68.592 -18.674  23.611  1.00161.33           N
ATOM   3925  CA  GLN E 494      67.417 -19.311  24.144  1.00161.33           C
ATOM   3926  CB  GLN E 494      66.904 -20.239  23.033  1.00161.33           C
ATOM   3927  CG  GLN E 494      65.813 -21.247  23.348  1.00161.33           C
ATOM   3928  CD  GLN E 494      65.723 -22.113  22.094  1.00161.33           C
ATOM   3929  OE1 GLN E 494      65.037 -23.133  22.069  1.00161.33           O
ATOM   3930  NE2 GLN E 494      66.453 -21.701  21.020  1.00161.33           N
ATOM   3931  C   GLN E 494      67.818 -20.116  25.337  1.00161.33           C
ATOM   3932  O   GLN E 494      67.046 -20.292  26.281  1.00161.33           O
ATOM   3933  N   GLY E 495      69.040 -20.670  25.295  1.00 30.14           N
ATOM   3934  CA  GLY E 495      69.510 -21.443  26.398  1.00 30.14           C
ATOM   3935  C   GLY E 495      68.806 -22.754  26.359  1.00 30.14           C
ATOM   3936  O   GLY E 495      68.385 -23.233  25.308  1.00 30.14           O
ATOM   3937  N   ALA E 496      68.664 -23.340  27.555  1.00 58.37           N
ATOM   3938  CA  ALA E 496      68.117 -24.634  27.809  1.00 58.37           C
ATOM   3939  CB  ALA E 496      68.210 -25.013  29.297  1.00 58.37           C
ATOM   3940  C   ALA E 496      66.675 -24.738  27.429  1.00 58.37           C
ATOM   3941  O   ALA E 496      66.232 -25.814  27.033  1.00 58.37           O
ATOM   3942  N   CYS E 497      65.868 -23.666  27.550  1.00120.50           N
ATOM   3943  CA  CYS E 497      64.483 -23.997  27.386  1.00120.50           C
ATOM   3944  CB  CYS E 497      63.565 -23.383  28.434  1.00120.50           C
ATOM   3945  SG  CYS E 497      62.051 -24.346  28.358  1.00120.50           S
ATOM   3946  C   CYS E 497      63.953 -23.780  25.987  1.00120.50           C
ATOM   3947  O   CYS E 497      64.485 -22.993  25.211  1.00120.50           O
ATOM   3948  N   GLY E 498      62.870 -24.520  25.633  1.00 69.08           N
ATOM   3949  CA  GLY E 498      62.252 -24.501  24.339  1.00 69.08           C
ATOM   3950  C   GLY E 498      61.432 -23.258  24.191  1.00 69.08           C
ATOM   3951  O   GLY E 498      60.211 -23.307  24.032  1.00 69.08           O
ATOM   3952  N   SER E 499      62.129 -22.110  24.265  1.00149.92           N
ATOM   3953  CA  SER E 499      61.615 -20.778  24.150  1.00149.92           C
ATOM   3954  CB  SER E 499      62.363 -19.774  25.039  1.00149.92           C
ATOM   3955  OG  SER E 499      62.016 -19.957  26.402  1.00149.92           O
ATOM   3956  C   SER E 499      61.653 -20.220  22.748  1.00149.92           C
ATOM   3957  O   SER E 499      61.358 -19.039  22.571  1.00149.92           O
ATOM   3958  N   CYS E 500      61.985 -21.012  21.711  1.00 70.13           N
ATOM   3959  CA  CYS E 500      62.240 -20.448  20.405  1.00 70.13           C
ATOM   3960  CB  CYS E 500      62.573 -21.516  19.346  1.00 70.13           C
ATOM   3961  SG  CYS E 500      61.249 -22.738  19.124  1.00 70.13           S
ATOM   3962  C   CYS E 500      61.102 -19.596  19.906  1.00 70.13           C
ATOM   3963  O   CYS E 500      61.336 -18.505  19.387  1.00 70.13           O
ATOM   3964  N   TYR E 501      59.842 -20.023  20.094  1.00 82.29           N
ATOM   3965  CA  TYR E 501      58.717 -19.285  19.582  1.00 82.29           C
ATOM   3966  CB  TYR E 501      57.367 -19.957  19.917  1.00 82.29           C
ATOM   3967  CG  TYR E 501      57.198 -19.937  21.402  1.00 82.29           C
ATOM   3968  CD1 TYR E 501      57.656 -20.971  22.182  1.00 82.29           C
ATOM   3969  CD2 TYR E 501      56.578 -18.883  22.025  1.00 82.29           C
ATOM   3970  CE1 TYR E 501      57.502 -20.937  23.548  1.00 82.29           C
ATOM   3971  CE2 TYR E 501      56.426 -18.850  23.388  1.00 82.29           C
ATOM   3972  CZ  TYR E 501      56.889 -19.878  24.158  1.00 82.29           C
ATOM   3973  OH  TYR E 501      56.734 -19.845  25.557  1.00 82.29           O
ATOM   3974  C   TYR E 501      58.717 -17.897  20.164  1.00 82.29           C
ATOM   3975  O   TYR E 501      58.342 -16.936  19.490  1.00 82.29           O
ATOM   3976  N   ALA E 502      59.077 -17.763  21.455  1.00 51.35           N
ATOM   3977  CA  ALA E 502      59.076 -16.488  22.115  1.00 51.35           C
ATOM   3978  CB  ALA E 502      59.338 -16.610  23.628  1.00 51.35           C
ATOM   3979  C   ALA E 502      60.140 -15.612  21.532  1.00 51.35           C
ATOM   3980  O   ALA E 502      59.919 -14.427  21.285  1.00 51.35           O
ATOM   3981  N   PHE E 503      61.338 -16.179  21.301  1.00 68.60           N
ATOM   3982  CA  PHE E 503      62.430 -15.404  20.788  1.00 68.60           C
ATOM   3983  CB  PHE E 503      63.761 -16.182  20.756  1.00 68.60           C
ATOM   3984  CG  PHE E 503      64.211 -16.367  22.170  1.00 68.60           C
ATOM   3985  CD1 PHE E 503      63.826 -17.465  22.908  1.00 68.60           C
ATOM   3986  CD2 PHE E 503      65.025 -15.427  22.759  1.00 68.60           C
ATOM   3987  CE1 PHE E 503      64.249 -17.621  24.209  1.00 68.60           C
ATOM   3988  CE2 PHE E 503      65.451 -15.576  24.057  1.00 68.60           C
ATOM   3989  CZ  PHE E 503      65.064 -16.675  24.784  1.00 68.60           C
ATOM   3990  C   PHE E 503      62.097 -14.930  19.403  1.00 68.60           C
ATOM   3991  O   PHE E 503      62.333 -13.772  19.063  1.00 68.60           O
ATOM   3992  N   SER E 504      61.529 -15.813  18.561  1.00 77.07           N
ATOM   3993  CA  SER E 504      61.204 -15.434  17.216  1.00 77.07           C
ATOM   3994  CB  SER E 504      60.571 -16.584  16.430  1.00 77.07           C
ATOM   3995  OG  SER E 504      61.484 -17.665  16.391  1.00 77.07           O
ATOM   3996  C   SER E 504      60.202 -14.327  17.262  1.00 77.07           C
ATOM   3997  O   SER E 504      60.309 -13.343  16.531  1.00 77.07           O
ATOM   3998  N   SER E 505      59.196 -14.456  18.142  1.00 96.09           N
ATOM   3999  CA  SER E 505      58.161 -13.469  18.206  1.00 96.09           C
ATOM   4000  CB  SER E 505      57.001 -13.863  19.144  1.00 96.09           C
ATOM   4001  OG  SER E 505      57.481 -14.159  20.445  1.00 96.09           O
ATOM   4002  C   SER E 505      58.720 -12.138  18.607  1.00 96.09           C
ATOM   4003  O   SER E 505      58.408 -11.131  17.975  1.00 96.09           O
ATOM   4004  N   MET E 506      59.573 -12.091  19.650  1.00106.36           N
ATOM   4005  CA  MET E 506      60.087 -10.833  20.112  1.00106.36           C
ATOM   4006  CB  MET E 506      60.938 -10.958  21.383  1.00106.36           C
ATOM   4007  CG  MET E 506      60.373 -11.947  22.415  1.00106.36           C
ATOM   4008  SD  MET E 506      58.561 -12.140  22.481  1.00106.36           S
ATOM   4009  CE  MET E 506      58.163 -10.379  22.354  1.00106.36           C
ATOM   4010  C   MET E 506      60.958 -10.258  19.036  1.00106.36           C
ATOM   4011  O   MET E 506      60.954  -9.052  18.793  1.00106.36           O
ATOM   4012  N   ALA E 507      61.729 -11.122  18.349  1.00 33.98           N
ATOM   4013  CA  ALA E 507      62.643 -10.661  17.344  1.00 33.98           C
ATOM   4014  CB  ALA E 507      63.433 -11.805  16.682  1.00 33.98           C
ATOM   4015  C   ALA E 507      61.878  -9.958  16.268  1.00 33.98           C
ATOM   4016  O   ALA E 507      62.303  -8.910  15.784  1.00 33.98           O
ATOM   4017  N   MET E 508      60.731 -10.522  15.848  1.00 73.17           N
ATOM   4018  CA  MET E 508      59.974  -9.887  14.811  1.00 73.17           C
ATOM   4019  CB  MET E 508      58.735 -10.692  14.418  1.00 73.17           C
ATOM   4020  CG  MET E 508      57.781  -9.936  13.498  1.00 73.17           C
ATOM   4021  SD  MET E 508      56.256 -10.861  13.201  1.00 73.17           S
ATOM   4022  CE  MET E 508      56.123 -11.240  14.970  1.00 73.17           C
ATOM   4023  C   MET E 508      59.496  -8.541  15.266  1.00 73.17           C
ATOM   4024  O   MET E 508      59.716  -7.542  14.582  1.00 73.17           O
ATOM   4025  N   TYR E 509      58.854  -8.444  16.451  1.00217.12           N
ATOM   4026  CA  TYR E 509      58.422  -7.114  16.765  1.00217.12           C
ATOM   4027  CB  TYR E 509      57.091  -6.745  17.464  1.00217.12           C
ATOM   4028  CG  TYR E 509      56.478  -7.519  18.570  1.00217.12           C
ATOM   4029  CD1 TYR E 509      57.143  -8.332  19.452  1.00217.12           C
ATOM   4030  CD2 TYR E 509      55.109  -7.403  18.661  1.00217.12           C
ATOM   4031  CE1 TYR E 509      56.424  -8.980  20.435  1.00217.12           C
ATOM   4032  CE2 TYR E 509      54.387  -8.043  19.633  1.00217.12           C
ATOM   4033  CZ  TYR E 509      55.056  -8.833  20.530  1.00217.12           C
ATOM   4034  OH  TYR E 509      54.331  -9.499  21.541  1.00217.12           O
ATOM   4035  C   TYR E 509      59.521  -6.149  17.058  1.00217.12           C
ATOM   4036  O   TYR E 509      59.336  -4.951  16.859  1.00217.12           O
ATOM   4037  N   GLU E 510      60.670  -6.609  17.577  1.00 52.96           N
ATOM   4038  CA  GLU E 510      61.743  -5.690  17.850  1.00 52.96           C
ATOM   4039  CB  GLU E 510      62.923  -6.383  18.556  1.00 52.96           C
ATOM   4040  CG  GLU E 510      62.561  -6.837  19.974  1.00 52.96           C
ATOM   4041  CD  GLU E 510      63.704  -7.657  20.552  1.00 52.96           C
ATOM   4042  OE1 GLU E 510      64.577  -8.104  19.762  1.00 52.96           O
ATOM   4043  OE2 GLU E 510      63.715  -7.857  21.796  1.00 52.96           O
ATOM   4044  C   GLU E 510      62.238  -5.062  16.570  1.00 52.96           C
ATOM   4045  O   GLU E 510      62.490  -3.857  16.533  1.00 52.96           O
ATOM   4046  N   ALA E 511      62.416  -5.854  15.490  1.00 42.79           N
ATOM   4047  CA  ALA E 511      62.899  -5.318  14.243  1.00 42.79           C
ATOM   4048  CB  ALA E 511      63.193  -6.415  13.203  1.00 42.79           C
ATOM   4049  C   ALA E 511      61.883  -4.386  13.642  1.00 42.79           C
ATOM   4050  O   ALA E 511      62.221  -3.298  13.177  1.00 42.79           O
ATOM   4051  N   ARG E 512      60.596  -4.783  13.657  1.00131.25           N
ATOM   4052  CA  ARG E 512      59.548  -4.012  13.040  1.00131.25           C
ATOM   4053  CB  ARG E 512      58.181  -4.724  13.096  1.00131.25           C
ATOM   4054  CG  ARG E 512      58.166  -6.037  12.302  1.00131.25           C
ATOM   4055  CD  ARG E 512      57.652  -5.908  10.864  1.00131.25           C
ATOM   4056  NE  ARG E 512      56.170  -6.084  10.858  1.00131.25           N
ATOM   4057  CZ  ARG E 512      55.630  -7.168  10.224  1.00131.25           C
ATOM   4058  NH1 ARG E 512      56.448  -8.084   9.631  1.00131.25           N
ATOM   4059  NH2 ARG E 512      54.276  -7.335  10.162  1.00131.25           N
ATOM   4060  C   ARG E 512      59.427  -2.685  13.721  1.00131.25           C
ATOM   4061  O   ARG E 512      59.121  -1.674  13.095  1.00131.25           O
ATOM   4062  N   LEU E 513      59.640  -2.661  15.042  1.00126.89           N
ATOM   4063  CA  LEU E 513      59.571  -1.460  15.819  1.00126.89           C
ATOM   4064  CB  LEU E 513      59.848  -1.795  17.296  1.00126.89           C
ATOM   4065  CG  LEU E 513      59.487  -0.703  18.311  1.00126.89           C
ATOM   4066  CD1 LEU E 513      57.964  -0.515  18.363  1.00126.89           C
ATOM   4067  CD2 LEU E 513      60.081  -1.010  19.697  1.00126.89           C
ATOM   4068  C   LEU E 513      60.663  -0.558  15.315  1.00126.89           C
ATOM   4069  O   LEU E 513      60.478   0.650  15.174  1.00126.89           O
ATOM   4070  N   ARG E 514      61.843  -1.144  15.025  1.00136.16           N
ATOM   4071  CA  ARG E 514      62.989  -0.395  14.586  1.00136.16           C
ATOM   4072  CB  ARG E 514      64.220  -1.278  14.333  1.00136.16           C
ATOM   4073  CG  ARG E 514      64.595  -2.151  15.525  1.00136.16           C
ATOM   4074  CD  ARG E 514      64.781  -1.378  16.827  1.00136.16           C
ATOM   4075  NE  ARG E 514      64.936  -2.398  17.899  1.00136.16           N
ATOM   4076  CZ  ARG E 514      66.162  -2.943  18.141  1.00136.16           C
ATOM   4077  NH1 ARG E 514      67.253  -2.499  17.452  1.00136.16           N
ATOM   4078  NH2 ARG E 514      66.294  -3.937  19.066  1.00136.16           N
ATOM   4079  C   ARG E 514      62.692   0.259  13.275  1.00136.16           C
ATOM   4080  O   ARG E 514      62.915   1.456  13.107  1.00136.16           O
ATOM   4081  N   VAL E 515      62.161  -0.515  12.310  1.00 96.04           N
ATOM   4082  CA  VAL E 515      61.895   0.012  11.005  1.00 96.04           C
ATOM   4083  CB  VAL E 515      61.402  -1.022  10.030  1.00 96.04           C
ATOM   4084  CG1 VAL E 515      60.056  -1.581  10.517  1.00 96.04           C
ATOM   4085  CG2 VAL E 515      61.333  -0.375   8.635  1.00 96.04           C
ATOM   4086  C   VAL E 515      60.862   1.092  11.103  1.00 96.04           C
ATOM   4087  O   VAL E 515      61.012   2.152  10.497  1.00 96.04           O
ATOM   4088  N   LEU E 516      59.787   0.875  11.887  1.00110.81           N
ATOM   4089  CA  LEU E 516      58.762   1.880  11.934  1.00110.81           C
ATOM   4090  CB  LEU E 516      57.493   1.529  12.741  1.00110.81           C
ATOM   4091  CG  LEU E 516      56.443   0.674  11.999  1.00110.81           C
ATOM   4092  CD1 LEU E 516      56.865  -0.790  11.827  1.00110.81           C
ATOM   4093  CD2 LEU E 516      55.058   0.836  12.646  1.00110.81           C
ATOM   4094  C   LEU E 516      59.276   3.173  12.494  1.00110.81           C
ATOM   4095  O   LEU E 516      58.905   4.239  12.007  1.00110.81           O
ATOM   4096  N   SER E 517      60.081   3.114  13.571  1.00 65.55           N
ATOM   4097  CA  SER E 517      60.636   4.263  14.239  1.00 65.55           C
ATOM   4098  CB  SER E 517      60.941   3.986  15.721  1.00 65.55           C
ATOM   4099  OG  SER E 517      61.924   2.967  15.835  1.00 65.55           O
ATOM   4100  C   SER E 517      61.906   4.722  13.586  1.00 65.55           C
ATOM   4101  O   SER E 517      62.489   5.720  14.008  1.00 65.55           O
ATOM   4102  N   LYS E 518      62.393   4.005  12.558  1.00169.07           N
ATOM   4103  CA  LYS E 518      63.618   4.403  11.925  1.00169.07           C
ATOM   4104  CB  LYS E 518      63.558   5.837  11.363  1.00169.07           C
ATOM   4105  CG  LYS E 518      62.349   6.124  10.464  1.00169.07           C
ATOM   4106  CD  LYS E 518      62.230   5.227   9.231  1.00169.07           C
ATOM   4107  CE  LYS E 518      61.010   5.555   8.365  1.00169.07           C
ATOM   4108  NZ  LYS E 518      59.766   5.383   9.148  1.00169.07           N
ATOM   4109  C   LYS E 518      64.716   4.377  12.946  1.00169.07           C
ATOM   4110  O   LYS E 518      65.533   5.293  13.020  1.00169.07           O
ATOM   4111  N   ASN E 519      64.752   3.304  13.760  1.00 64.46           N
ATOM   4112  CA  ASN E 519      65.762   3.086  14.759  1.00 64.46           C
ATOM   4113  CB  ASN E 519      67.187   3.141  14.184  1.00 64.46           C
ATOM   4114  CG  ASN E 519      67.361   1.941  13.264  1.00 64.46           C
ATOM   4115  OD1 ASN E 519      66.921   0.835  13.576  1.00 64.46           O
ATOM   4116  ND2 ASN E 519      68.016   2.165  12.093  1.00 64.46           N
ATOM   4117  C   ASN E 519      65.661   4.113  15.845  1.00 64.46           C
ATOM   4118  O   ASN E 519      66.586   4.259  16.643  1.00 64.46           O
ATOM   4119  N   SER E 520      64.534   4.845  15.923  1.00 79.75           N
ATOM   4120  CA  SER E 520      64.368   5.785  16.995  1.00 79.75           C
ATOM   4121  CB  SER E 520      63.095   6.641  16.863  1.00 79.75           C
ATOM   4122  OG  SER E 520      63.189   7.503  15.739  1.00 79.75           O
ATOM   4123  C   SER E 520      64.229   4.991  18.254  1.00 79.75           C
ATOM   4124  O   SER E 520      64.823   5.333  19.277  1.00 79.75           O
ATOM   4125  N   VAL E 521      63.431   3.901  18.195  1.00114.73           N
ATOM   4126  CA  VAL E 521      63.204   3.058  19.339  1.00114.73           C
ATOM   4127  CB  VAL E 521      61.750   2.872  19.676  1.00114.73           C
ATOM   4128  CG1 VAL E 521      61.170   4.231  20.097  1.00114.73           C
ATOM   4129  CG2 VAL E 521      61.031   2.243  18.470  1.00114.73           C
ATOM   4130  C   VAL E 521      63.788   1.696  19.068  1.00114.73           C
ATOM   4131  O   VAL E 521      63.461   1.033  18.087  1.00114.73           O
ATOM   4132  N   LYS E 522      64.767   1.339  19.917  1.00186.55           N
ATOM   4133  CA  LYS E 522      65.606   0.173  20.061  1.00186.55           C
ATOM   4134  CB  LYS E 522      66.993   0.579  20.580  1.00186.55           C
ATOM   4135  CG  LYS E 522      66.914   1.428  21.854  1.00186.55           C
ATOM   4136  CD  LYS E 522      68.271   1.760  22.479  1.00186.55           C
ATOM   4137  CE  LYS E 522      68.186   2.756  23.639  1.00186.55           C
ATOM   4138  NZ  LYS E 522      67.963   2.039  24.914  1.00186.55           N
ATOM   4139  C   LYS E 522      65.108  -0.949  20.946  1.00186.55           C
ATOM   4140  O   LYS E 522      65.858  -1.902  21.148  1.00186.55           O
ATOM   4141  N   ARG E 523      63.930  -0.851  21.593  1.00153.74           N
ATOM   4142  CA  ARG E 523      63.577  -1.753  22.672  1.00153.74           C
ATOM   4143  CB  ARG E 523      62.126  -1.600  23.171  1.00153.74           C
ATOM   4144  CG  ARG E 523      61.905  -0.367  24.049  1.00153.74           C
ATOM   4145  CD  ARG E 523      62.141   0.966  23.337  1.00153.74           C
ATOM   4146  NE  ARG E 523      61.883   2.044  24.333  1.00153.74           N
ATOM   4147  CZ  ARG E 523      62.760   3.081  24.464  1.00153.74           C
ATOM   4148  NH1 ARG E 523      63.885   3.126  23.691  1.00153.74           N
ATOM   4149  NH2 ARG E 523      62.517   4.070  25.374  1.00153.74           N
ATOM   4150  C   ARG E 523      63.824  -3.214  22.427  1.00153.74           C
ATOM   4151  O   ARG E 523      63.690  -3.739  21.323  1.00153.74           O
ATOM   4152  N   VAL E 524      64.258  -3.895  23.517  1.00107.13           N
ATOM   4153  CA  VAL E 524      64.444  -5.316  23.534  1.00107.13           C
ATOM   4154  CB  VAL E 524      65.767  -5.754  24.103  1.00107.13           C
ATOM   4155  CG1 VAL E 524      66.874  -5.307  23.133  1.00107.13           C
ATOM   4156  CG2 VAL E 524      65.936  -5.165  25.514  1.00107.13           C
ATOM   4157  C   VAL E 524      63.334  -5.839  24.392  1.00107.13           C
ATOM   4158  O   VAL E 524      63.219  -5.494  25.567  1.00107.13           O
ATOM   4159  N   MET E 525      62.466  -6.682  23.803  1.00 73.10           N
ATOM   4160  CA  MET E 525      61.319  -7.183  24.501  1.00 73.10           C
ATOM   4161  CB  MET E 525      60.162  -7.542  23.561  1.00 73.10           C
ATOM   4162  CG  MET E 525      59.634  -6.286  22.868  1.00 73.10           C
ATOM   4163  SD  MET E 525      58.323  -6.560  21.651  1.00 73.10           S
ATOM   4164  CE  MET E 525      58.408  -4.889  20.947  1.00 73.10           C
ATOM   4165  C   MET E 525      61.714  -8.376  25.312  1.00 73.10           C
ATOM   4166  O   MET E 525      62.805  -8.916  25.140  1.00 73.10           O
ATOM   4167  N   SER E 526      60.828  -8.808  26.240  1.00 68.88           N
ATOM   4168  CA  SER E 526      61.171  -9.876  27.144  1.00 68.88           C
ATOM   4169  CB  SER E 526      60.756  -9.556  28.590  1.00 68.88           C
ATOM   4170  OG  SER E 526      60.971 -10.684  29.422  1.00 68.88           O
ATOM   4171  C   SER E 526      60.500 -11.174  26.773  1.00 68.88           C
ATOM   4172  O   SER E 526      59.281 -11.308  26.858  1.00 68.88           O
ATOM   4173  N   PRO E 527      61.278 -12.148  26.361  1.00167.73           N
ATOM   4174  CA  PRO E 527      60.739 -13.455  26.072  1.00167.73           C
ATOM   4175  CD  PRO E 527      62.450 -11.877  25.550  1.00167.73           C
ATOM   4176  CB  PRO E 527      61.761 -14.174  25.190  1.00167.73           C
ATOM   4177  CG  PRO E 527      63.006 -13.272  25.226  1.00167.73           C
ATOM   4178  C   PRO E 527      60.353 -14.198  27.314  1.00167.73           C
ATOM   4179  O   PRO E 527      59.505 -15.086  27.247  1.00167.73           O
ATOM   4180  N   GLN E 528      60.969 -13.855  28.457  1.00 57.29           N
ATOM   4181  CA  GLN E 528      60.725 -14.543  29.693  1.00 57.29           C
ATOM   4182  CB  GLN E 528      61.673 -14.085  30.814  1.00 57.29           C
ATOM   4183  CG  GLN E 528      61.463 -14.825  32.136  1.00 57.29           C
ATOM   4184  CD  GLN E 528      61.982 -16.247  31.972  1.00 57.29           C
ATOM   4185  OE1 GLN E 528      62.711 -16.553  31.030  1.00 57.29           O
ATOM   4186  NE2 GLN E 528      61.596 -17.144  32.918  1.00 57.29           N
ATOM   4187  C   GLN E 528      59.320 -14.307  30.154  1.00 57.29           C
ATOM   4188  O   GLN E 528      58.660 -15.226  30.640  1.00 57.29           O
ATOM   4189  N   ASP E 529      58.809 -13.070  30.001  1.00 89.48           N
ATOM   4190  CA  ASP E 529      57.498 -12.788  30.508  1.00 89.48           C
ATOM   4191  CB  ASP E 529      57.089 -11.309  30.337  1.00 89.48           C
ATOM   4192  CG  ASP E 529      56.041 -10.991  31.399  1.00 89.48           C
ATOM   4193  OD1 ASP E 529      55.643 -11.942  32.125  1.00 89.48           O
ATOM   4194  OD2 ASP E 529      55.640  -9.802  31.514  1.00 89.48           O
ATOM   4195  C   ASP E 529      56.527 -13.672  29.775  1.00 89.48           C
ATOM   4196  O   ASP E 529      55.581 -14.197  30.363  1.00 89.48           O
ATOM   4197  N   VAL E 530      56.740 -13.864  28.458  1.00 58.29           N
ATOM   4198  CA  VAL E 530      55.883 -14.722  27.686  1.00 58.29           C
ATOM   4199  CB  VAL E 530      56.256 -14.749  26.228  1.00 58.29           C
ATOM   4200  CG1 VAL E 530      55.454 -15.853  25.516  1.00 58.29           C
ATOM   4201  CG2 VAL E 530      56.016 -13.345  25.647  1.00 58.29           C
ATOM   4202  C   VAL E 530      55.989 -16.120  28.208  1.00 58.29           C
ATOM   4203  O   VAL E 530      54.979 -16.791  28.425  1.00 58.29           O
ATOM   4204  N   VAL E 531      57.226 -16.592  28.448  1.00126.38           N
ATOM   4205  CA  VAL E 531      57.397 -17.952  28.884  1.00126.38           C
ATOM   4206  CB  VAL E 531      58.835 -18.406  28.933  1.00126.38           C
ATOM   4207  CG1 VAL E 531      59.498 -17.950  30.237  1.00126.38           C
ATOM   4208  CG2 VAL E 531      58.875 -19.922  28.704  1.00126.38           C
ATOM   4209  C   VAL E 531      56.762 -18.151  30.233  1.00126.38           C
ATOM   4210  O   VAL E 531      56.165 -19.196  30.488  1.00126.38           O
ATOM   4211  N   SER E 532      56.913 -17.179  31.156  1.00 81.38           N
ATOM   4212  CA  SER E 532      56.366 -17.323  32.482  1.00 81.38           C
ATOM   4213  CB  SER E 532      57.044 -16.380  33.491  1.00 81.38           C
ATOM   4214  OG  SER E 532      58.428 -16.685  33.582  1.00 81.38           O
ATOM   4215  C   SER E 532      54.880 -17.062  32.556  1.00 81.38           C
ATOM   4216  O   SER E 532      54.153 -17.806  33.214  1.00 81.38           O
ATOM   4217  N   CYS E 533      54.432 -15.914  32.002  1.00109.70           N
ATOM   4218  CA  CYS E 533      53.072 -15.433  32.057  1.00109.70           C
ATOM   4219  CB  CYS E 533      53.015 -13.904  32.007  1.00109.70           C
ATOM   4220  SG  CYS E 533      53.638 -13.300  33.584  1.00109.70           S
ATOM   4221  C   CYS E 533      52.064 -15.941  31.062  1.00109.70           C
ATOM   4222  O   CYS E 533      50.901 -16.121  31.423  1.00109.70           O
ATOM   4223  N   SER E 534      52.443 -16.169  29.787  1.00147.47           N
ATOM   4224  CA  SER E 534      51.406 -16.358  28.806  1.00147.47           C
ATOM   4225  CB  SER E 534      51.819 -16.043  27.350  1.00147.47           C
ATOM   4226  OG  SER E 534      52.588 -17.094  26.789  1.00147.47           O
ATOM   4227  C   SER E 534      50.789 -17.725  28.804  1.00147.47           C
ATOM   4228  O   SER E 534      51.455 -18.753  28.722  1.00147.47           O
ATOM   4229  N   GLU E 535      49.444 -17.744  28.903  1.00111.40           N
ATOM   4230  CA  GLU E 535      48.605 -18.915  28.855  1.00111.40           C
ATOM   4231  CB  GLU E 535      47.250 -18.729  29.567  1.00111.40           C
ATOM   4232  CG  GLU E 535      47.466 -18.688  31.088  1.00111.40           C
ATOM   4233  CD  GLU E 535      46.170 -18.350  31.802  1.00111.40           C
ATOM   4234  OE1 GLU E 535      45.118 -18.961  31.457  1.00111.40           O
ATOM   4235  OE2 GLU E 535      46.222 -17.431  32.669  1.00111.40           O
ATOM   4236  C   GLU E 535      48.403 -19.376  27.440  1.00111.40           C
ATOM   4237  O   GLU E 535      47.843 -20.441  27.190  1.00111.40           O
ATOM   4238  N   TYR E 536      48.724 -18.480  26.502  1.00220.42           N
ATOM   4239  CA  TYR E 536      48.672 -18.585  25.077  1.00220.42           C
ATOM   4240  CB  TYR E 536      48.989 -17.201  24.463  1.00220.42           C
ATOM   4241  CG  TYR E 536      47.814 -16.289  24.702  1.00220.42           C
ATOM   4242  CD1 TYR E 536      47.088 -16.305  25.866  1.00220.42           C
ATOM   4243  CD2 TYR E 536      47.378 -15.425  23.737  1.00220.42           C
ATOM   4244  CE1 TYR E 536      46.007 -15.492  26.094  1.00220.42           C
ATOM   4245  CE2 TYR E 536      46.299 -14.599  23.952  1.00220.42           C
ATOM   4246  CZ  TYR E 536      45.608 -14.621  25.126  1.00220.42           C
ATOM   4247  OH  TYR E 536      44.503 -13.773  25.336  1.00220.42           O
ATOM   4248  C   TYR E 536      49.699 -19.606  24.633  1.00220.42           C
ATOM   4249  O   TYR E 536      49.664 -20.072  23.494  1.00220.42           O
ATOM   4250  N   ALA E 537      50.722 -19.871  25.478  1.00 83.36           N
ATOM   4251  CA  ALA E 537      51.774 -20.805  25.172  1.00 83.36           C
ATOM   4252  CB  ALA E 537      53.077 -20.129  24.710  1.00 83.36           C
ATOM   4253  C   ALA E 537      52.098 -21.640  26.380  1.00 83.36           C
ATOM   4254  O   ALA E 537      51.563 -21.458  27.472  1.00 83.36           O
ATOM   4255  N   GLN E 538      52.932 -22.666  26.127  1.00200.48           N
ATOM   4256  CA  GLN E 538      53.438 -23.699  26.992  1.00200.48           C
ATOM   4257  CB  GLN E 538      53.656 -25.010  26.224  1.00200.48           C
ATOM   4258  CG  GLN E 538      52.398 -25.395  25.425  1.00200.48           C
ATOM   4259  CD  GLN E 538      51.143 -25.306  26.288  1.00200.48           C
ATOM   4260  OE1 GLN E 538      50.958 -26.087  27.218  1.00200.48           O
ATOM   4261  NE2 GLN E 538      50.242 -24.339  25.964  1.00200.48           N
ATOM   4262  C   GLN E 538      54.638 -23.340  27.836  1.00200.48           C
ATOM   4263  O   GLN E 538      55.156 -24.205  28.541  1.00200.48           O
ATOM   4264  N   GLY E 539      55.240 -22.147  27.675  1.00 61.79           N
ATOM   4265  CA  GLY E 539      56.388 -21.835  28.482  1.00 61.79           C
ATOM   4266  C   GLY E 539      57.583 -22.463  27.837  1.00 61.79           C
ATOM   4267  O   GLY E 539      57.886 -22.237  26.670  1.00 61.79           O
ATOM   4268  N   CYS E 540      58.296 -23.251  28.646  1.00133.80           N
ATOM   4269  CA  CYS E 540      59.504 -23.979  28.451  1.00133.80           C
ATOM   4270  CB  CYS E 540      59.766 -24.617  29.843  1.00133.80           C
ATOM   4271  SG  CYS E 540      61.510 -24.741  30.225  1.00133.80           S
ATOM   4272  C   CYS E 540      59.214 -25.055  27.426  1.00133.80           C
ATOM   4273  O   CYS E 540      60.091 -25.529  26.705  1.00133.80           O
ATOM   4274  N   ALA E 541      57.946 -25.502  27.412  1.00 87.80           N
ATOM   4275  CA  ALA E 541      57.331 -26.527  26.603  1.00 87.80           C
ATOM   4276  CB  ALA E 541      55.953 -26.968  27.131  1.00 87.80           C
ATOM   4277  C   ALA E 541      57.165 -26.162  25.151  1.00 87.80           C
ATOM   4278  O   ALA E 541      56.883 -27.044  24.338  1.00 87.80           O
ATOM   4279  N   GLY E 542      57.155 -24.860  24.804  1.00 46.30           N
ATOM   4280  CA  GLY E 542      56.991 -24.519  23.415  1.00 46.30           C
ATOM   4281  C   GLY E 542      55.806 -23.609  23.271  1.00 46.30           C
ATOM   4282  O   GLY E 542      55.107 -23.346  24.248  1.00 46.30           O
ATOM   4283  N   GLY E 543      55.535 -23.138  22.027  1.00 46.35           N
ATOM   4284  CA  GLY E 543      54.438 -22.241  21.770  1.00 46.35           C
ATOM   4285  C   GLY E 543      54.433 -21.892  20.302  1.00 46.35           C
ATOM   4286  O   GLY E 543      55.183 -22.471  19.517  1.00 46.35           O
ATOM   4287  N   PHE E 544      53.583 -20.913  19.896  1.00120.89           N
ATOM   4288  CA  PHE E 544      53.411 -20.557  18.500  1.00120.89           C
ATOM   4289  CB  PHE E 544      51.985 -20.884  18.018  1.00120.89           C
ATOM   4290  CG  PHE E 544      51.667 -22.319  18.259  1.00120.89           C
ATOM   4291  CD1 PHE E 544      51.525 -22.813  19.538  1.00120.89           C
ATOM   4292  CD2 PHE E 544      51.447 -23.162  17.199  1.00120.89           C
ATOM   4293  CE1 PHE E 544      51.216 -24.135  19.755  1.00120.89           C
ATOM   4294  CE2 PHE E 544      51.135 -24.483  17.407  1.00120.89           C
ATOM   4295  CZ  PHE E 544      51.024 -24.975  18.685  1.00120.89           C
ATOM   4296  C   PHE E 544      53.470 -19.056  18.337  1.00120.89           C
ATOM   4297  O   PHE E 544      52.730 -18.349  19.016  1.00120.89           O
ATOM   4298  N   PRO E 545      54.239 -18.544  17.397  1.00 82.64           N
ATOM   4299  CA  PRO E 545      54.353 -17.117  17.184  1.00 82.64           C
ATOM   4300  CD  PRO E 545      55.405 -19.257  16.905  1.00 82.64           C
ATOM   4301  CB  PRO E 545      55.438 -16.945  16.124  1.00 82.64           C
ATOM   4302  CG  PRO E 545      56.342 -18.172  16.342  1.00 82.64           C
ATOM   4303  C   PRO E 545      53.050 -16.450  16.852  1.00 82.64           C
ATOM   4304  O   PRO E 545      52.870 -15.285  17.205  1.00 82.64           O
ATOM   4305  N   TYR E 546      52.121 -17.158  16.191  1.00150.57           N
ATOM   4306  CA  TYR E 546      50.866 -16.561  15.833  1.00150.57           C
ATOM   4307  CB  TYR E 546      49.972 -17.571  15.087  1.00150.57           C
ATOM   4308  CG  TYR E 546      48.673 -16.965  14.670  1.00150.57           C
ATOM   4309  CD1 TYR E 546      48.577 -16.286  13.474  1.00150.57           C
ATOM   4310  CD2 TYR E 546      47.551 -17.082  15.456  1.00150.57           C
ATOM   4311  CE1 TYR E 546      47.386 -15.731  13.068  1.00150.57           C
ATOM   4312  CE2 TYR E 546      46.358 -16.529  15.054  1.00150.57           C
ATOM   4313  CZ  TYR E 546      46.272 -15.853  13.860  1.00150.57           C
ATOM   4314  OH  TYR E 546      45.045 -15.288  13.452  1.00150.57           O
ATOM   4315  C   TYR E 546      50.211 -16.155  17.116  1.00150.57           C
ATOM   4316  O   TYR E 546      49.643 -15.069  17.224  1.00150.57           O
ATOM   4317  N   LEU E 547      50.252 -17.041  18.125  1.00192.10           N
ATOM   4318  CA  LEU E 547      49.702 -16.718  19.403  1.00192.10           C
ATOM   4319  CB  LEU E 547      49.444 -17.890  20.321  1.00192.10           C
ATOM   4320  CG  LEU E 547      47.944 -18.088  20.467  1.00192.10           C
ATOM   4321  CD1 LEU E 547      47.344 -19.285  19.709  1.00192.10           C
ATOM   4322  CD2 LEU E 547      47.663 -17.952  21.948  1.00192.10           C
ATOM   4323  C   LEU E 547      50.476 -15.717  20.217  1.00192.10           C
ATOM   4324  O   LEU E 547      49.865 -15.051  21.049  1.00192.10           O
ATOM   4325  N   ILE E 548      51.828 -15.720  20.208  1.00243.60           N
ATOM   4326  CA  ILE E 548      52.519 -14.682  20.947  1.00243.60           C
ATOM   4327  CB  ILE E 548      53.765 -15.049  21.730  1.00243.60           C
ATOM   4328  CG1 ILE E 548      54.744 -15.914  20.956  1.00243.60           C
ATOM   4329  CG2 ILE E 548      53.328 -15.695  23.047  1.00243.60           C
ATOM   4330  CD1 ILE E 548      54.273 -17.355  21.031  1.00243.60           C
ATOM   4331  C   ILE E 548      52.778 -13.391  20.241  1.00243.60           C
ATOM   4332  O   ILE E 548      52.431 -12.324  20.744  1.00243.60           O
ATOM   4333  N   ALA E 549      53.403 -13.441  19.053  1.00 68.13           N
ATOM   4334  CA  ALA E 549      53.716 -12.214  18.391  1.00 68.13           C
ATOM   4335  CB  ALA E 549      54.433 -12.450  17.055  1.00 68.13           C
ATOM   4336  C   ALA E 549      52.414 -11.547  18.095  1.00 68.13           C
ATOM   4337  O   ALA E 549      52.318 -10.321  18.150  1.00 68.13           O
ATOM   4338  N   GLY E 550      51.421 -12.333  17.618  1.00 88.61           N
ATOM   4339  CA  GLY E 550      50.129 -11.759  17.351  1.00 88.61           C
ATOM   4340  C   GLY E 550      49.150 -11.621  18.499  1.00 88.61           C
ATOM   4341  O   GLY E 550      48.921 -10.528  19.013  1.00 88.61           O
ATOM   4342  N   LYS E 551      48.601 -12.762  18.984  1.00173.52           N
ATOM   4343  CA  LYS E 551      47.481 -12.743  19.905  1.00173.52           C
ATOM   4344  CB  LYS E 551      46.888 -14.148  20.146  1.00173.52           C
ATOM   4345  CG  LYS E 551      45.700 -14.203  21.113  1.00173.52           C
ATOM   4346  CD  LYS E 551      44.429 -13.504  20.643  1.00173.52           C
ATOM   4347  CE  LYS E 551      43.211 -13.759  21.533  1.00173.52           C
ATOM   4348  NZ  LYS E 551      42.412 -14.871  20.982  1.00173.52           N
ATOM   4349  C   LYS E 551      47.829 -12.194  21.249  1.00173.52           C
ATOM   4350  O   LYS E 551      47.176 -11.276  21.743  1.00173.52           O
ATOM   4351  N   TYR E 552      48.887 -12.735  21.870  1.00152.58           N
ATOM   4352  CA  TYR E 552      49.261 -12.345  23.196  1.00152.58           C
ATOM   4353  CB  TYR E 552      50.445 -13.195  23.702  1.00152.58           C
ATOM   4354  CG  TYR E 552      50.799 -12.815  25.100  1.00152.58           C
ATOM   4355  CD1 TYR E 552      51.474 -11.647  25.357  1.00152.58           C
ATOM   4356  CD2 TYR E 552      50.483 -13.631  26.160  1.00152.58           C
ATOM   4357  CE1 TYR E 552      51.818 -11.287  26.639  1.00152.58           C
ATOM   4358  CE2 TYR E 552      50.826 -13.272  27.445  1.00152.58           C
ATOM   4359  CZ  TYR E 552      51.494 -12.101  27.692  1.00152.58           C
ATOM   4360  OH  TYR E 552      51.843 -11.743  29.011  1.00152.58           O
ATOM   4361  C   TYR E 552      49.654 -10.902  23.157  1.00152.58           C
ATOM   4362  O   TYR E 552      49.296 -10.121  24.036  1.00152.58           O
ATOM   4363  N   GLY E 553      50.391 -10.502  22.109  1.00 35.57           N
ATOM   4364  CA  GLY E 553      50.838  -9.142  22.011  1.00 35.57           C
ATOM   4365  C   GLY E 553      49.653  -8.215  21.962  1.00 35.57           C
ATOM   4366  O   GLY E 553      49.683  -7.146  22.569  1.00 35.57           O
ATOM   4367  N   GLU E 554      48.592  -8.568  21.203  1.00127.27           N
ATOM   4368  CA  GLU E 554      47.447  -7.695  21.098  1.00127.27           C
ATOM   4369  CB  GLU E 554      46.351  -8.184  20.126  1.00127.27           C
ATOM   4370  CG  GLU E 554      46.673  -8.152  18.636  1.00127.27           C
ATOM   4371  CD  GLU E 554      45.331  -8.205  17.905  1.00127.27           C
ATOM   4372  OE1 GLU E 554      44.686  -9.288  17.886  1.00127.27           O
ATOM   4373  OE2 GLU E 554      44.930  -7.140  17.363  1.00127.27           O
ATOM   4374  C   GLU E 554      46.707  -7.626  22.399  1.00127.27           C
ATOM   4375  O   GLU E 554      46.325  -6.562  22.879  1.00127.27           O
ATOM   4376  N   ASP E 555      46.432  -8.812  22.951  1.00199.33           N
ATOM   4377  CA  ASP E 555      45.621  -9.013  24.105  1.00199.33           C
ATOM   4378  CB  ASP E 555      45.425 -10.531  24.183  1.00199.33           C
ATOM   4379  CG  ASP E 555      44.256 -10.805  25.055  1.00199.33           C
ATOM   4380  OD1 ASP E 555      44.278 -10.229  26.167  1.00199.33           O
ATOM   4381  OD2 ASP E 555      43.345 -11.571  24.647  1.00199.33           O
ATOM   4382  C   ASP E 555      46.245  -8.500  25.385  1.00199.33           C
ATOM   4383  O   ASP E 555      45.647  -7.690  26.096  1.00199.33           O
ATOM   4384  N   PHE E 556      47.403  -9.080  25.769  1.00140.32           N
ATOM   4385  CA  PHE E 556      48.166  -8.754  26.948  1.00140.32           C
ATOM   4386  CB  PHE E 556      48.935  -9.975  27.459  1.00140.32           C
ATOM   4387  CG  PHE E 556      47.948 -10.852  28.133  1.00140.32           C
ATOM   4388  CD1 PHE E 556      46.886 -11.379  27.437  1.00140.32           C
ATOM   4389  CD2 PHE E 556      48.105 -11.170  29.460  1.00140.32           C
ATOM   4390  CE1 PHE E 556      45.977 -12.192  28.071  1.00140.32           C
ATOM   4391  CE2 PHE E 556      47.198 -11.983  30.094  1.00140.32           C
ATOM   4392  CZ  PHE E 556      46.128 -12.494  29.402  1.00140.32           C
ATOM   4393  C   PHE E 556      49.186  -7.671  26.790  1.00140.32           C
ATOM   4394  O   PHE E 556      49.358  -6.829  27.670  1.00140.32           O
ATOM   4395  N   GLY E 557      49.939  -7.708  25.677  1.00 43.61           N
ATOM   4396  CA  GLY E 557      51.020  -6.780  25.482  1.00 43.61           C
ATOM   4397  C   GLY E 557      52.293  -7.411  25.970  1.00 43.61           C
ATOM   4398  O   GLY E 557      52.275  -8.381  26.728  1.00 43.61           O
ATOM   4399  N   LEU E 558      53.450  -6.878  25.521  1.00134.71           N
ATOM   4400  CA  LEU E 558      54.700  -7.373  26.013  1.00134.71           C
ATOM   4401  CB  LEU E 558      55.608  -8.178  25.068  1.00134.71           C
ATOM   4402  CG  LEU E 558      55.281  -9.687  25.131  1.00134.71           C
ATOM   4403  CD1 LEU E 558      53.994 -10.051  24.373  1.00134.71           C
ATOM   4404  CD2 LEU E 558      56.503 -10.546  24.778  1.00134.71           C
ATOM   4405  C   LEU E 558      55.484  -6.295  26.669  1.00134.71           C
ATOM   4406  O   LEU E 558      55.296  -5.106  26.425  1.00134.71           O
ATOM   4407  N   VAL E 559      56.389  -6.714  27.568  1.00163.87           N
ATOM   4408  CA  VAL E 559      57.154  -5.772  28.313  1.00163.87           C
ATOM   4409  CB  VAL E 559      56.767  -5.832  29.767  1.00163.87           C
ATOM   4410  CG1 VAL E 559      56.491  -7.287  30.164  1.00163.87           C
ATOM   4411  CG2 VAL E 559      57.824  -5.131  30.605  1.00163.87           C
ATOM   4412  C   VAL E 559      58.607  -5.944  27.970  1.00163.87           C
ATOM   4413  O   VAL E 559      58.996  -6.912  27.321  1.00163.87           O
ATOM   4414  N   GLU E 560      59.442  -4.940  28.307  1.00143.35           N
ATOM   4415  CA  GLU E 560      60.830  -4.961  27.944  1.00143.35           C
ATOM   4416  CB  GLU E 560      61.469  -3.558  27.855  1.00143.35           C
ATOM   4417  CG  GLU E 560      60.873  -2.523  28.812  1.00143.35           C
ATOM   4418  CD  GLU E 560      61.316  -2.822  30.229  1.00143.35           C
ATOM   4419  OE1 GLU E 560      62.518  -3.149  30.416  1.00143.35           O
ATOM   4420  OE2 GLU E 560      60.458  -2.713  31.145  1.00143.35           O
ATOM   4421  C   GLU E 560      61.628  -5.911  28.784  1.00143.35           C
ATOM   4422  O   GLU E 560      61.200  -6.365  29.844  1.00143.35           O
ATOM   4423  N   GLU E 561      62.832  -6.249  28.279  1.00 86.95           N
ATOM   4424  CA  GLU E 561      63.699  -7.240  28.851  1.00 86.95           C
ATOM   4425  CB  GLU E 561      65.032  -7.351  28.089  1.00 86.95           C
ATOM   4426  CG  GLU E 561      65.985  -8.401  28.660  1.00 86.95           C
ATOM   4427  CD  GLU E 561      65.463  -9.765  28.241  1.00 86.95           C
ATOM   4428  OE1 GLU E 561      65.372 -10.007  27.009  1.00 86.95           O
ATOM   4429  OE2 GLU E 561      65.143 -10.582  29.144  1.00 86.95           O
ATOM   4430  C   GLU E 561      64.034  -6.875  30.264  1.00 86.95           C
ATOM   4431  O   GLU E 561      64.044  -7.734  31.145  1.00 86.95           O
ATOM   4432  N   SER E 562      64.300  -5.584  30.524  1.00 66.51           N
ATOM   4433  CA  SER E 562      64.714  -5.176  31.837  1.00 66.51           C
ATOM   4434  CB  SER E 562      65.026  -3.672  31.928  1.00 66.51           C
ATOM   4435  OG  SER E 562      65.427  -3.339  33.249  1.00 66.51           O
ATOM   4436  C   SER E 562      63.631  -5.468  32.827  1.00 66.51           C
ATOM   4437  O   SER E 562      63.908  -5.759  33.989  1.00 66.51           O
ATOM   4438  N   CYS E 563      62.361  -5.382  32.397  1.00 47.68           N
ATOM   4439  CA  CYS E 563      61.267  -5.607  33.298  1.00 47.68           C
ATOM   4440  CB  CYS E 563      59.905  -5.325  32.654  1.00 47.68           C
ATOM   4441  SG  CYS E 563      58.492  -5.625  33.761  1.00 47.68           S
ATOM   4442  C   CYS E 563      61.266  -7.025  33.775  1.00 47.68           C
ATOM   4443  O   CYS E 563      61.005  -7.278  34.952  1.00 47.68           O
ATOM   4444  N   PHE E 564      61.524  -7.992  32.868  1.00156.13           N
ATOM   4445  CA  PHE E 564      61.497  -9.364  33.285  1.00156.13           C
ATOM   4446  CB  PHE E 564      60.212 -10.045  32.773  1.00156.13           C
ATOM   4447  CG  PHE E 564      59.843 -11.226  33.605  1.00156.13           C
ATOM   4448  CD1 PHE E 564      60.678 -12.309  33.729  1.00156.13           C
ATOM   4449  CD2 PHE E 564      58.614 -11.260  34.226  1.00156.13           C
ATOM   4450  CE1 PHE E 564      60.306 -13.391  34.493  1.00156.13           C
ATOM   4451  CE2 PHE E 564      58.234 -12.339  34.989  1.00156.13           C
ATOM   4452  CZ  PHE E 564      59.086 -13.409  35.127  1.00156.13           C
ATOM   4453  C   PHE E 564      62.657 -10.025  32.586  1.00156.13           C
ATOM   4454  O   PHE E 564      62.484 -10.580  31.504  1.00156.13           O
ATOM   4455  N   PRO E 565      63.822 -10.042  33.178  1.00157.69           N
ATOM   4456  CA  PRO E 565      65.021 -10.580  32.579  1.00157.69           C
ATOM   4457  CD  PRO E 565      63.999  -9.675  34.571  1.00157.69           C
ATOM   4458  CB  PRO E 565      66.122 -10.361  33.617  1.00157.69           C
ATOM   4459  CG  PRO E 565      65.360 -10.273  34.954  1.00157.69           C
ATOM   4460  C   PRO E 565      64.854 -12.024  32.212  1.00157.69           C
ATOM   4461  O   PRO E 565      64.113 -12.730  32.893  1.00157.69           O
ATOM   4462  N   TYR E 566      65.543 -12.484  31.142  1.00101.77           N
ATOM   4463  CA  TYR E 566      65.385 -13.832  30.662  1.00101.77           C
ATOM   4464  CB  TYR E 566      65.908 -14.037  29.220  1.00101.77           C
ATOM   4465  CG  TYR E 566      65.530 -15.402  28.738  1.00101.77           C
ATOM   4466  CD1 TYR E 566      64.212 -15.721  28.495  1.00101.77           C
ATOM   4467  CD2 TYR E 566      66.490 -16.358  28.491  1.00101.77           C
ATOM   4468  CE1 TYR E 566      63.853 -16.972  28.044  1.00101.77           C
ATOM   4469  CE2 TYR E 566      66.139 -17.612  28.039  1.00101.77           C
ATOM   4470  CZ  TYR E 566      64.818 -17.925  27.817  1.00101.77           C
ATOM   4471  OH  TYR E 566      64.456 -19.210  27.355  1.00101.77           O
ATOM   4472  C   TYR E 566      66.077 -14.768  31.602  1.00101.77           C
ATOM   4473  O   TYR E 566      67.186 -14.501  32.068  1.00101.77           O
ATOM   4474  N   ASN E 567      65.395 -15.886  31.936  1.00109.83           N
ATOM   4475  CA  ASN E 567      65.936 -16.831  32.869  1.00109.83           C
ATOM   4476  CB  ASN E 567      65.064 -16.981  34.123  1.00109.83           C
ATOM   4477  CG  ASN E 567      65.187 -15.671  34.890  1.00109.83           C
ATOM   4478  OD1 ASN E 567      64.213 -15.164  35.444  1.00109.83           O
ATOM   4479  ND2 ASN E 567      66.422 -15.102  34.920  1.00109.83           N
ATOM   4480  C   ASN E 567      66.071 -18.174  32.215  1.00109.83           C
ATOM   4481  O   ASN E 567      66.959 -18.947  32.571  1.00109.83           O
ATOM   4482  N   GLY E 568      65.203 -18.488  31.233  1.00 37.70           N
ATOM   4483  CA  GLY E 568      65.308 -19.743  30.537  1.00 37.70           C
ATOM   4484  C   GLY E 568      64.641 -20.824  31.326  1.00 37.70           C
ATOM   4485  O   GLY E 568      64.926 -22.006  31.131  1.00 37.70           O
ATOM   4486  N   LYS E 569      63.734 -20.444  32.245  1.00111.62           N
ATOM   4487  CA  LYS E 569      63.074 -21.427  33.051  1.00111.62           C
ATOM   4488  CB  LYS E 569      63.609 -21.482  34.494  1.00111.62           C
ATOM   4489  CG  LYS E 569      65.061 -21.953  34.600  1.00111.62           C
ATOM   4490  CD  LYS E 569      65.718 -21.638  35.947  1.00111.62           C
ATOM   4491  CE  LYS E 569      65.136 -22.419  37.127  1.00111.62           C
ATOM   4492  NZ  LYS E 569      63.820 -21.860  37.509  1.00111.62           N
ATOM   4493  C   LYS E 569      61.622 -21.072  33.161  1.00111.62           C
ATOM   4494  O   LYS E 569      61.169 -20.013  32.736  1.00111.62           O
ATOM   4495  N   ASP E 570      60.875 -22.004  33.770  1.00118.77           N
ATOM   4496  CA  ASP E 570      59.472 -22.034  34.069  1.00118.77           C
ATOM   4497  CB  ASP E 570      58.959 -23.428  34.453  1.00118.77           C
ATOM   4498  CG  ASP E 570      58.792 -24.188  33.154  1.00118.77           C
ATOM   4499  OD1 ASP E 570      58.652 -23.512  32.101  1.00118.77           O
ATOM   4500  OD2 ASP E 570      58.800 -25.446  33.190  1.00118.77           O
ATOM   4501  C   ASP E 570      59.139 -21.118  35.206  1.00118.77           C
ATOM   4502  O   ASP E 570      58.104 -21.312  35.843  1.00118.77           O
ATOM   4503  N   GLU E 571      60.062 -20.208  35.586  1.00116.01           N
ATOM   4504  CA  GLU E 571      59.832 -19.318  36.698  1.00116.01           C
ATOM   4505  CB  GLU E 571      60.811 -18.139  36.807  1.00116.01           C
ATOM   4506  CG  GLU E 571      62.010 -18.436  37.698  1.00116.01           C
ATOM   4507  CD  GLU E 571      61.505 -18.213  39.119  1.00116.01           C
ATOM   4508  OE1 GLU E 571      61.068 -17.067  39.412  1.00116.01           O
ATOM   4509  OE2 GLU E 571      61.529 -19.182  39.923  1.00116.01           O
ATOM   4510  C   GLU E 571      58.453 -18.740  36.688  1.00116.01           C
ATOM   4511  O   GLU E 571      57.773 -18.660  35.669  1.00116.01           O
ATOM   4512  N   PRO E 572      58.023 -18.404  37.876  1.00 85.80           N
ATOM   4513  CA  PRO E 572      56.713 -17.844  38.062  1.00 85.80           C
ATOM   4514  CD  PRO E 572      58.468 -19.118  39.059  1.00 85.80           C
ATOM   4515  CB  PRO E 572      56.383 -17.993  39.550  1.00 85.80           C
ATOM   4516  CG  PRO E 572      57.704 -18.438  40.204  1.00 85.80           C
ATOM   4517  C   PRO E 572      56.631 -16.448  37.542  1.00 85.80           C
ATOM   4518  O   PRO E 572      57.666 -15.811  37.347  1.00 85.80           O
ATOM   4519  N   CYS E 573      55.398 -15.965  37.293  1.00 99.34           N
ATOM   4520  CA  CYS E 573      55.203 -14.656  36.751  1.00 99.34           C
ATOM   4521  CB  CYS E 573      53.753 -14.351  36.364  1.00 99.34           C
ATOM   4522  SG  CYS E 573      53.314 -14.943  34.722  1.00 99.34           S
ATOM   4523  C   CYS E 573      55.503 -13.642  37.789  1.00 99.34           C
ATOM   4524  O   CYS E 573      54.609 -13.210  38.513  1.00 99.34           O
ATOM   4525  N   LYS E 574      56.771 -13.220  37.885  1.00127.26           N
ATOM   4526  CA  LYS E 574      57.043 -12.161  38.798  1.00127.26           C
ATOM   4527  CB  LYS E 574      57.784 -12.616  40.079  1.00127.26           C
ATOM   4528  CG  LYS E 574      59.164 -13.255  39.883  1.00127.26           C
ATOM   4529  CD  LYS E 574      60.311 -12.258  39.711  1.00127.26           C
ATOM   4530  CE  LYS E 574      61.638 -12.907  39.320  1.00127.26           C
ATOM   4531  NZ  LYS E 574      62.596 -11.866  38.887  1.00127.26           N
ATOM   4532  C   LYS E 574      57.850 -11.167  38.039  1.00127.26           C
ATOM   4533  O   LYS E 574      58.912 -11.477  37.505  1.00127.26           O
ATOM   4534  N   GLU E 575      57.334  -9.936  37.927  1.00125.62           N
ATOM   4535  CA  GLU E 575      58.077  -8.936  37.237  1.00125.62           C
ATOM   4536  CB  GLU E 575      57.203  -8.051  36.331  1.00125.62           C
ATOM   4537  CG  GLU E 575      55.938  -7.530  37.019  1.00125.62           C
ATOM   4538  CD  GLU E 575      54.896  -8.645  36.979  1.00125.62           C
ATOM   4539  OE1 GLU E 575      54.527  -9.067  35.851  1.00125.62           O
ATOM   4540  OE2 GLU E 575      54.459  -9.091  38.073  1.00125.62           O
ATOM   4541  C   GLU E 575      58.710  -8.120  38.292  1.00125.62           C
ATOM   4542  O   GLU E 575      58.044  -7.611  39.193  1.00125.62           O
ATOM   4543  N   THR E 576      60.044  -8.004  38.210  1.00 19.13           N
ATOM   4544  CA  THR E 576      60.736  -7.252  39.198  1.00 19.13           C
ATOM   4545  CB  THR E 576      62.205  -7.145  38.924  1.00 19.13           C
ATOM   4546  OG1 THR E 576      62.793  -8.436  38.879  1.00 19.13           O
ATOM   4547  CG2 THR E 576      62.850  -6.299  40.034  1.00 19.13           C
ATOM   4548  C   THR E 576      60.177  -5.888  39.100  1.00 19.13           C
ATOM   4549  O   THR E 576      59.860  -5.255  40.107  1.00 19.13           O
ATOM   4550  N   LYS E 577      60.007  -5.404  37.860  1.00 89.83           N
ATOM   4551  CA  LYS E 577      59.507  -4.076  37.783  1.00 89.83           C
ATOM   4552  CB  LYS E 577      59.844  -3.321  36.489  1.00 89.83           C
ATOM   4553  CG  LYS E 577      61.308  -2.895  36.385  1.00 89.83           C
ATOM   4554  CD  LYS E 577      61.687  -2.359  35.004  1.00 89.83           C
ATOM   4555  CE  LYS E 577      63.136  -1.877  34.913  1.00 89.83           C
ATOM   4556  NZ  LYS E 577      63.331  -0.698  35.787  1.00 89.83           N
ATOM   4557  C   LYS E 577      58.032  -4.061  37.973  1.00 89.83           C
ATOM   4558  O   LYS E 577      57.315  -4.995  37.614  1.00 89.83           O
ATOM   4559  N   SER E 578      57.560  -2.948  38.560  1.00 61.57           N
ATOM   4560  CA  SER E 578      56.175  -2.723  38.815  1.00 61.57           C
ATOM   4561  CB  SER E 578      55.909  -1.573  39.806  1.00 61.57           C
ATOM   4562  OG  SER E 578      56.453  -0.355  39.317  1.00 61.57           O
ATOM   4563  C   SER E 578      55.576  -2.381  37.498  1.00 61.57           C
ATOM   4564  O   SER E 578      55.748  -3.117  36.530  1.00 61.57           O
ATOM   4565  N   LYS E 579      54.824  -1.273  37.427  1.00230.63           N
ATOM   4566  CA  LYS E 579      54.190  -0.931  36.193  1.00230.63           C
ATOM   4567  CB  LYS E 579      53.455   0.418  36.265  1.00230.63           C
ATOM   4568  CG  LYS E 579      52.384   0.608  35.191  1.00230.63           C
ATOM   4569  CD  LYS E 579      51.153  -0.267  35.430  1.00230.63           C
ATOM   4570  CE  LYS E 579      50.771  -0.373  36.909  1.00230.63           C
ATOM   4571  NZ  LYS E 579      50.622   0.977  37.495  1.00230.63           N
ATOM   4572  C   LYS E 579      55.241  -0.815  35.128  1.00230.63           C
ATOM   4573  O   LYS E 579      55.993   0.158  35.080  1.00230.63           O
ATOM   4574  N   CYS E 580      55.303  -1.818  34.228  1.00 53.58           N
ATOM   4575  CA  CYS E 580      56.230  -1.802  33.128  1.00 53.58           C
ATOM   4576  CB  CYS E 580      56.890  -3.170  32.851  1.00 53.58           C
ATOM   4577  SG  CYS E 580      57.834  -3.772  34.281  1.00 53.58           S
ATOM   4578  C   CYS E 580      55.400  -1.475  31.929  1.00 53.58           C
ATOM   4579  O   CYS E 580      54.250  -1.904  31.839  1.00 53.58           O
ATOM   4580  N   ARG E 581      55.940  -0.691  30.973  1.00143.43           N
ATOM   4581  CA  ARG E 581      55.102  -0.382  29.851  1.00143.43           C
ATOM   4582  CB  ARG E 581      55.540   0.776  28.937  1.00143.43           C
ATOM   4583  CG  ARG E 581      54.346   1.223  28.082  1.00143.43           C
ATOM   4584  CD  ARG E 581      54.653   1.740  26.674  1.00143.43           C
ATOM   4585  NE  ARG E 581      55.358   3.047  26.771  1.00143.43           N
ATOM   4586  CZ  ARG E 581      56.720   3.080  26.722  1.00143.43           C
ATOM   4587  NH1 ARG E 581      57.424   1.913  26.648  1.00143.43           N
ATOM   4588  NH2 ARG E 581      57.376   4.277  26.724  1.00143.43           N
ATOM   4589  C   ARG E 581      55.020  -1.591  28.984  1.00143.43           C
ATOM   4590  O   ARG E 581      55.922  -2.428  28.973  1.00143.43           O
ATOM   4591  N   ARG E 582      53.906  -1.725  28.242  1.00196.34           N
ATOM   4592  CA  ARG E 582      53.774  -2.879  27.407  1.00196.34           C
ATOM   4593  CB  ARG E 582      52.815  -3.928  27.987  1.00196.34           C
ATOM   4594  CG  ARG E 582      51.469  -3.352  28.405  1.00196.34           C
ATOM   4595  CD  ARG E 582      50.553  -4.402  29.030  1.00196.34           C
ATOM   4596  NE  ARG E 582      51.420  -5.500  29.546  1.00196.34           N
ATOM   4597  CZ  ARG E 582      50.947  -6.354  30.499  1.00196.34           C
ATOM   4598  NH1 ARG E 582      49.732  -6.121  31.073  1.00196.34           N
ATOM   4599  NH2 ARG E 582      51.674  -7.449  30.869  1.00196.34           N
ATOM   4600  C   ARG E 582      53.403  -2.501  26.009  1.00196.34           C
ATOM   4601  O   ARG E 582      52.583  -1.616  25.769  1.00196.34           O
ATOM   4602  N   HIS E 583      54.052  -3.181  25.041  1.00 59.52           N
ATOM   4603  CA  HIS E 583      53.852  -2.940  23.641  1.00 59.52           C
ATOM   4604  ND1 HIS E 583      56.387  -0.828  22.662  1.00 59.52           N
ATOM   4605  CG  HIS E 583      56.145  -2.020  23.308  1.00 59.52           C
ATOM   4606  CB  HIS E 583      55.161  -3.054  22.844  1.00 59.52           C
ATOM   4607  NE2 HIS E 583      57.649  -0.824  24.493  1.00 59.52           N
ATOM   4608  CD2 HIS E 583      56.925  -2.002  24.424  1.00 59.52           C
ATOM   4609  CE1 HIS E 583      57.293  -0.152  23.413  1.00 59.52           C
ATOM   4610  C   HIS E 583      52.855  -3.933  23.122  1.00 59.52           C
ATOM   4611  O   HIS E 583      52.874  -5.103  23.500  1.00 59.52           O
ATOM   4612  N   SER E 584      51.951  -3.484  22.224  1.00 78.91           N
ATOM   4613  CA  SER E 584      50.911  -4.347  21.723  1.00 78.91           C
ATOM   4614  CB  SER E 584      49.493  -3.847  22.046  1.00 78.91           C
ATOM   4615  OG  SER E 584      48.531  -4.747  21.517  1.00 78.91           O
ATOM   4616  C   SER E 584      51.001  -4.437  20.226  1.00 78.91           C
ATOM   4617  O   SER E 584      51.686  -3.643  19.585  1.00 78.91           O
ATOM   4618  N   THR E 585      50.312  -5.438  19.628  1.00110.36           N
ATOM   4619  CA  THR E 585      50.322  -5.593  18.197  1.00110.36           C
ATOM   4620  CB  THR E 585      50.677  -6.979  17.735  1.00110.36           C
ATOM   4621  OG1 THR E 585      50.810  -6.998  16.321  1.00110.36           O
ATOM   4622  CG2 THR E 585      49.587  -7.967  18.184  1.00110.36           C
ATOM   4623  C   THR E 585      48.960  -5.248  17.655  1.00110.36           C
ATOM   4624  O   THR E 585      47.942  -5.776  18.100  1.00110.36           O
ATOM   4625  N   THR E 586      48.925  -4.323  16.671  1.00 63.87           N
ATOM   4626  CA  THR E 586      47.722  -3.843  16.036  1.00 63.87           C
ATOM   4627  CB  THR E 586      47.948  -2.772  15.003  1.00 63.87           C
ATOM   4628  OG1 THR E 586      48.676  -3.305  13.906  1.00 63.87           O
ATOM   4629  CG2 THR E 586      48.718  -1.604  15.613  1.00 63.87           C
ATOM   4630  C   THR E 586      47.088  -4.924  15.213  1.00 63.87           C
ATOM   4631  O   THR E 586      45.864  -4.957  15.091  1.00 63.87           O
ATOM   4632  N   ASN E 587      47.909  -5.774  14.551  1.00 68.29           N
ATOM   4633  CA  ASN E 587      47.368  -6.777  13.663  1.00 68.29           C
ATOM   4634  CB  ASN E 587      47.320  -6.343  12.185  1.00 68.29           C
ATOM   4635  CG  ASN E 587      46.434  -5.129  11.989  1.00 68.29           C
ATOM   4636  OD1 ASN E 587      45.343  -5.034  12.546  1.00 68.29           O
ATOM   4637  ND2 ASN E 587      46.922  -4.169  11.160  1.00 68.29           N
ATOM   4638  C   ASN E 587      48.293  -7.965  13.612  1.00 68.29           C
ATOM   4639  O   ASN E 587      49.480  -7.850  13.912  1.00 68.29           O
ATOM   4640  N   TYR E 588      47.747  -9.158  13.264  1.00113.44           N
ATOM   4641  CA  TYR E 588      48.569 -10.317  13.027  1.00113.44           C
ATOM   4642  CB  TYR E 588      49.060 -11.020  14.311  1.00113.44           C
ATOM   4643  CG  TYR E 588      47.945 -11.553  15.147  1.00113.44           C
ATOM   4644  CD1 TYR E 588      46.962 -10.727  15.643  1.00113.44           C
ATOM   4645  CD2 TYR E 588      47.924 -12.887  15.488  1.00113.44           C
ATOM   4646  CE1 TYR E 588      45.956 -11.234  16.433  1.00113.44           C
ATOM   4647  CE2 TYR E 588      46.923 -13.401  16.278  1.00113.44           C
ATOM   4648  CZ  TYR E 588      45.934 -12.572  16.750  1.00113.44           C
ATOM   4649  OH  TYR E 588      44.907 -13.097  17.563  1.00113.44           O
ATOM   4650  C   TYR E 588      47.835 -11.276  12.131  1.00113.44           C
ATOM   4651  O   TYR E 588      46.609 -11.371  12.175  1.00113.44           O
ATOM   4652  N   TYR E 589      48.579 -11.975  11.244  1.00147.70           N
ATOM   4653  CA  TYR E 589      48.004 -12.943  10.346  1.00147.70           C
ATOM   4654  CB  TYR E 589      47.314 -12.312   9.100  1.00147.70           C
ATOM   4655  CG  TYR E 589      47.882 -10.992   8.621  1.00147.70           C
ATOM   4656  CD1 TYR E 589      49.136 -10.840   8.063  1.00147.70           C
ATOM   4657  CD2 TYR E 589      47.111  -9.857   8.763  1.00147.70           C
ATOM   4658  CE1 TYR E 589      49.581  -9.598   7.646  1.00147.70           C
ATOM   4659  CE2 TYR E 589      47.545  -8.618   8.349  1.00147.70           C
ATOM   4660  CZ  TYR E 589      48.787  -8.481   7.783  1.00147.70           C
ATOM   4661  OH  TYR E 589      49.230  -7.207   7.360  1.00147.70           O
ATOM   4662  C   TYR E 589      49.043 -13.931   9.879  1.00147.70           C
ATOM   4663  O   TYR E 589      50.241 -13.658   9.941  1.00147.70           O
ATOM   4664  N   TYR E 590      48.604 -15.129   9.412  1.00117.79           N
ATOM   4665  CA  TYR E 590      49.542 -16.049   8.819  1.00117.79           C
ATOM   4666  CB  TYR E 590      49.091 -17.516   8.664  1.00117.79           C
ATOM   4667  CG  TYR E 590      49.015 -18.226   9.972  1.00117.79           C
ATOM   4668  CD1 TYR E 590      50.146 -18.419  10.724  1.00117.79           C
ATOM   4669  CD2 TYR E 590      47.819 -18.676  10.471  1.00117.79           C
ATOM   4670  CE1 TYR E 590      50.094 -19.075  11.930  1.00117.79           C
ATOM   4671  CE2 TYR E 590      47.761 -19.336  11.677  1.00117.79           C
ATOM   4672  CZ  TYR E 590      48.901 -19.543  12.410  1.00117.79           C
ATOM   4673  OH  TYR E 590      48.849 -20.222  13.646  1.00117.79           O
ATOM   4674  C   TYR E 590      49.712 -15.549   7.420  1.00117.79           C
ATOM   4675  O   TYR E 590      48.728 -15.171   6.790  1.00117.79           O
ATOM   4676  N   VAL E 591      50.948 -15.497   6.879  1.00 71.03           N
ATOM   4677  CA  VAL E 591      51.015 -14.988   5.542  1.00 71.03           C
ATOM   4678  CB  VAL E 591      52.391 -14.711   4.992  1.00 71.03           C
ATOM   4679  CG1 VAL E 591      53.090 -13.687   5.897  1.00 71.03           C
ATOM   4680  CG2 VAL E 591      53.159 -16.018   4.787  1.00 71.03           C
ATOM   4681  C   VAL E 591      50.304 -15.965   4.671  1.00 71.03           C
ATOM   4682  O   VAL E 591      50.430 -17.178   4.840  1.00 71.03           O
ATOM   4683  N   GLY E 592      49.516 -15.439   3.713  1.00 47.20           N
ATOM   4684  CA  GLY E 592      48.704 -16.285   2.897  1.00 47.20           C
ATOM   4685  C   GLY E 592      47.289 -16.133   3.382  1.00 47.20           C
ATOM   4686  O   GLY E 592      46.354 -16.541   2.698  1.00 47.20           O
ATOM   4687  N   GLY E 593      47.087 -15.577   4.593  1.00 53.84           N
ATOM   4688  CA  GLY E 593      45.760 -15.306   5.080  1.00 53.84           C
ATOM   4689  C   GLY E 593      45.336 -16.269   6.149  1.00 53.84           C
ATOM   4690  O   GLY E 593      44.576 -15.905   7.046  1.00 53.84           O
ATOM   4691  N   PHE E 594      45.799 -17.529   6.080  1.00188.76           N
ATOM   4692  CA  PHE E 594      45.452 -18.520   7.058  1.00188.76           C
ATOM   4693  CB  PHE E 594      44.056 -19.127   6.815  1.00188.76           C
ATOM   4694  CG  PHE E 594      43.921 -19.384   5.349  1.00188.76           C
ATOM   4695  CD1 PHE E 594      44.382 -20.544   4.769  1.00188.76           C
ATOM   4696  CD2 PHE E 594      43.334 -18.428   4.549  1.00188.76           C
ATOM   4697  CE1 PHE E 594      44.245 -20.747   3.414  1.00188.76           C
ATOM   4698  CE2 PHE E 594      43.194 -18.627   3.196  1.00188.76           C
ATOM   4699  CZ  PHE E 594      43.650 -19.791   2.627  1.00188.76           C
ATOM   4700  C   PHE E 594      46.488 -19.584   7.000  1.00188.76           C
ATOM   4701  O   PHE E 594      47.317 -19.629   6.094  1.00188.76           O
ATOM   4702  N   TYR E 595      46.486 -20.475   7.997  1.00201.73           N
ATOM   4703  CA  TYR E 595      47.479 -21.509   8.000  1.00201.73           C
ATOM   4704  CB  TYR E 595      47.583 -22.108   9.418  1.00201.73           C
ATOM   4705  CG  TYR E 595      48.183 -23.463   9.537  1.00201.73           C
ATOM   4706  CD1 TYR E 595      49.328 -23.862   8.883  1.00201.73           C
ATOM   4707  CD2 TYR E 595      47.511 -24.362  10.332  1.00201.73           C
ATOM   4708  CE1 TYR E 595      49.799 -25.146   9.066  1.00201.73           C
ATOM   4709  CE2 TYR E 595      47.979 -25.635  10.517  1.00201.73           C
ATOM   4710  CZ  TYR E 595      49.130 -26.029   9.885  1.00201.73           C
ATOM   4711  OH  TYR E 595      49.612 -27.340  10.077  1.00201.73           O
ATOM   4712  C   TYR E 595      47.243 -22.472   6.871  1.00201.73           C
ATOM   4713  O   TYR E 595      46.199 -23.121   6.770  1.00201.73           O
ATOM   4714  N   GLY E 596      48.268 -22.582   5.987  1.00 78.28           N
ATOM   4715  CA  GLY E 596      48.204 -23.439   4.831  1.00 78.28           C
ATOM   4716  C   GLY E 596      48.336 -22.638   3.556  1.00 78.28           C
ATOM   4717  O   GLY E 596      48.532 -23.214   2.488  1.00 78.28           O
ATOM   4718  N   ALA E 597      48.142 -21.307   3.635  1.00108.78           N
ATOM   4719  CA  ALA E 597      48.232 -20.293   2.622  1.00108.78           C
ATOM   4720  CB  ALA E 597      47.472 -19.032   3.023  1.00108.78           C
ATOM   4721  C   ALA E 597      49.638 -19.886   2.248  1.00108.78           C
ATOM   4722  O   ALA E 597      49.838 -19.205   1.250  1.00108.78           O
ATOM   4723  N   CYS E 598      50.644 -20.145   3.096  1.00138.12           N
ATOM   4724  CA  CYS E 598      51.977 -19.613   2.896  1.00138.12           C
ATOM   4725  CB  CYS E 598      52.963 -19.937   4.032  1.00138.12           C
ATOM   4726  SG  CYS E 598      52.703 -18.960   5.531  1.00138.12           S
ATOM   4727  C   CYS E 598      52.673 -20.106   1.658  1.00138.12           C
ATOM   4728  O   CYS E 598      52.470 -21.232   1.207  1.00138.12           O
ATOM   4729  N   ASN E 599      53.512 -19.219   1.060  1.00108.97           N
ATOM   4730  CA  ASN E 599      54.409 -19.605  -0.002  1.00108.97           C
ATOM   4731  CB  ASN E 599      53.800 -19.737  -1.413  1.00108.97           C
ATOM   4732  CG  ASN E 599      53.425 -18.369  -1.942  1.00108.97           C
ATOM   4733  OD1 ASN E 599      53.999 -17.895  -2.921  1.00108.97           O
ATOM   4734  ND2 ASN E 599      52.431 -17.718  -1.287  1.00108.97           N
ATOM   4735  C   ASN E 599      55.554 -18.623  -0.034  1.00108.97           C
ATOM   4736  O   ASN E 599      55.551 -17.627   0.690  1.00108.97           O
ATOM   4737  N   GLU E 600      56.581 -18.893  -0.875  1.00124.29           N
ATOM   4738  CA  GLU E 600      57.781 -18.090  -0.908  1.00124.29           C
ATOM   4739  CB  GLU E 600      58.895 -18.627  -1.826  1.00124.29           C
ATOM   4740  CG  GLU E 600      58.619 -18.377  -3.309  1.00124.29           C
ATOM   4741  CD  GLU E 600      59.886 -18.618  -4.116  1.00124.29           C
ATOM   4742  OE1 GLU E 600      60.383 -19.768  -4.064  1.00124.29           O
ATOM   4743  OE2 GLU E 600      60.370 -17.680  -4.804  1.00124.29           O
ATOM   4744  C   GLU E 600      57.495 -16.708  -1.409  1.00124.29           C
ATOM   4745  O   GLU E 600      58.045 -15.737  -0.890  1.00124.29           O
ATOM   4746  N   TYR E 601      56.624 -16.583  -2.429  1.00106.67           N
ATOM   4747  CA  TYR E 601      56.381 -15.312  -3.062  1.00106.67           C
ATOM   4748  CB  TYR E 601      55.175 -15.282  -4.015  1.00106.67           C
ATOM   4749  CG  TYR E 601      55.159 -16.355  -5.044  1.00106.67           C
ATOM   4750  CD1 TYR E 601      56.071 -17.384  -5.068  1.00106.67           C
ATOM   4751  CD2 TYR E 601      54.150 -16.332  -5.980  1.00106.67           C
ATOM   4752  CE1 TYR E 601      55.987 -18.362  -6.026  1.00106.67           C
ATOM   4753  CE2 TYR E 601      54.058 -17.307  -6.940  1.00106.67           C
ATOM   4754  CZ  TYR E 601      54.982 -18.322  -6.958  1.00106.67           C
ATOM   4755  OH  TYR E 601      54.900 -19.333  -7.933  1.00106.67           O
ATOM   4756  C   TYR E 601      55.859 -14.396  -2.007  1.00106.67           C
ATOM   4757  O   TYR E 601      56.338 -13.278  -1.837  1.00106.67           O
ATOM   4758  N   LEU E 602      54.847 -14.878  -1.263  1.00 65.15           N
ATOM   4759  CA  LEU E 602      54.196 -14.088  -0.260  1.00 65.15           C
ATOM   4760  CB  LEU E 602      53.089 -14.852   0.492  1.00 65.15           C
ATOM   4761  CG  LEU E 602      51.801 -15.104  -0.306  1.00 65.15           C
ATOM   4762  CD1 LEU E 602      50.776 -15.877   0.538  1.00 65.15           C
ATOM   4763  CD2 LEU E 602      51.222 -13.793  -0.847  1.00 65.15           C
ATOM   4764  C   LEU E 602      55.185 -13.725   0.788  1.00 65.15           C
ATOM   4765  O   LEU E 602      55.176 -12.605   1.295  1.00 65.15           O
ATOM   4766  N   MET E 603      56.053 -14.672   1.175  1.00170.73           N
ATOM   4767  CA  MET E 603      56.925 -14.319   2.252  1.00170.73           C
ATOM   4768  CB  MET E 603      57.560 -15.494   3.029  1.00170.73           C
ATOM   4769  CG  MET E 603      57.905 -16.753   2.246  1.00170.73           C
ATOM   4770  SD  MET E 603      58.190 -18.192   3.324  1.00170.73           S
ATOM   4771  CE  MET E 603      59.610 -17.482   4.208  1.00170.73           C
ATOM   4772  C   MET E 603      57.897 -13.244   1.882  1.00170.73           C
ATOM   4773  O   MET E 603      58.138 -12.346   2.686  1.00170.73           O
ATOM   4774  N   MET E 604      58.477 -13.258   0.669  1.00143.81           N
ATOM   4775  CA  MET E 604      59.379 -12.174   0.402  1.00143.81           C
ATOM   4776  CB  MET E 604      60.411 -12.393  -0.719  1.00143.81           C
ATOM   4777  CG  MET E 604      59.982 -13.298  -1.863  1.00143.81           C
ATOM   4778  SD  MET E 604      61.394 -13.813  -2.880  1.00143.81           S
ATOM   4779  CE  MET E 604      60.569 -15.328  -3.424  1.00143.81           C
ATOM   4780  C   MET E 604      58.652 -10.878   0.277  1.00143.81           C
ATOM   4781  O   MET E 604      59.207  -9.819   0.565  1.00143.81           O
ATOM   4782  N   ARG E 605      57.395 -10.917  -0.185  1.00146.40           N
ATOM   4783  CA  ARG E 605      56.646  -9.708  -0.336  1.00146.40           C
ATOM   4784  CB  ARG E 605      55.263 -10.018  -0.935  1.00146.40           C
ATOM   4785  CG  ARG E 605      54.732  -8.978  -1.921  1.00146.40           C
ATOM   4786  CD  ARG E 605      54.275  -7.649  -1.333  1.00146.40           C
ATOM   4787  NE  ARG E 605      53.815  -6.834  -2.493  1.00146.40           N
ATOM   4788  CZ  ARG E 605      52.549  -7.007  -2.974  1.00146.40           C
ATOM   4789  NH1 ARG E 605      51.698  -7.873  -2.350  1.00146.40           N
ATOM   4790  NH2 ARG E 605      52.135  -6.323  -4.080  1.00146.40           N
ATOM   4791  C   ARG E 605      56.474  -9.106   1.035  1.00146.40           C
ATOM   4792  O   ARG E 605      56.740  -7.922   1.235  1.00146.40           O
ATOM   4793  N   GLU E 606      56.059  -9.909   2.043  1.00106.93           N
ATOM   4794  CA  GLU E 606      55.871  -9.302   3.335  1.00106.93           C
ATOM   4795  CB  GLU E 606      55.053 -10.072   4.381  1.00106.93           C
ATOM   4796  CG  GLU E 606      54.930  -9.222   5.655  1.00106.93           C
ATOM   4797  CD  GLU E 606      53.483  -9.149   6.124  1.00106.93           C
ATOM   4798  OE1 GLU E 606      52.563  -9.335   5.282  1.00106.93           O
ATOM   4799  OE2 GLU E 606      53.282  -8.885   7.339  1.00106.93           O
ATOM   4800  C   GLU E 606      57.179  -8.888   3.937  1.00106.93           C
ATOM   4801  O   GLU E 606      57.246  -7.875   4.630  1.00106.93           O
ATOM   4802  N   LEU E 607      58.260  -9.648   3.688  1.00 66.14           N
ATOM   4803  CA  LEU E 607      59.530  -9.335   4.290  1.00 66.14           C
ATOM   4804  CB  LEU E 607      60.624 -10.311   3.818  1.00 66.14           C
ATOM   4805  CG  LEU E 607      62.035 -10.023   4.364  1.00 66.14           C
ATOM   4806  CD1 LEU E 607      62.093 -10.171   5.892  1.00 66.14           C
ATOM   4807  CD2 LEU E 607      63.088 -10.882   3.643  1.00 66.14           C
ATOM   4808  C   LEU E 607      59.978  -7.952   3.912  1.00 66.14           C
ATOM   4809  O   LEU E 607      60.246  -7.126   4.784  1.00 66.14           O
ATOM   4810  N   VAL E 608      60.058  -7.646   2.603  1.00 59.76           N
ATOM   4811  CA  VAL E 608      60.550  -6.353   2.216  1.00 59.76           C
ATOM   4812  CB  VAL E 608      60.930  -6.265   0.763  1.00 59.76           C
ATOM   4813  CG1 VAL E 608      62.129  -7.203   0.528  1.00 59.76           C
ATOM   4814  CG2 VAL E 608      59.708  -6.601  -0.108  1.00 59.76           C
ATOM   4815  C   VAL E 608      59.567  -5.272   2.538  1.00 59.76           C
ATOM   4816  O   VAL E 608      59.958  -4.168   2.916  1.00 59.76           O
ATOM   4817  N   LYS E 609      58.262  -5.525   2.333  1.00154.12           N
ATOM   4818  CA  LYS E 609      57.335  -4.470   2.612  1.00154.12           C
ATOM   4819  CB  LYS E 609      55.914  -4.784   2.114  1.00154.12           C
ATOM   4820  CG  LYS E 609      54.961  -3.586   2.171  1.00154.12           C
ATOM   4821  CD  LYS E 609      55.270  -2.490   1.144  1.00154.12           C
ATOM   4822  CE  LYS E 609      54.331  -2.500  -0.065  1.00154.12           C
ATOM   4823  NZ  LYS E 609      54.543  -1.285  -0.882  1.00154.12           N
ATOM   4824  C   LYS E 609      57.254  -4.185   4.087  1.00154.12           C
ATOM   4825  O   LYS E 609      57.487  -3.053   4.501  1.00154.12           O
ATOM   4826  N   ASN E 610      56.875  -5.203   4.900  1.00108.39           N
ATOM   4827  CA  ASN E 610      56.678  -5.076   6.329  1.00108.39           C
ATOM   4828  CB  ASN E 610      55.442  -5.814   6.862  1.00108.39           C
ATOM   4829  CG  ASN E 610      54.303  -4.802   6.780  1.00108.39           C
ATOM   4830  OD1 ASN E 610      54.285  -3.821   7.523  1.00108.39           O
ATOM   4831  ND2 ASN E 610      53.338  -5.027   5.849  1.00108.39           N
ATOM   4832  C   ASN E 610      57.835  -5.299   7.273  1.00108.39           C
ATOM   4833  O   ASN E 610      57.860  -4.690   8.341  1.00108.39           O
ATOM   4834  N   GLY E 611      58.786  -6.211   6.987  1.00 52.49           N
ATOM   4835  CA  GLY E 611      59.849  -6.409   7.941  1.00 52.49           C
ATOM   4836  C   GLY E 611      60.027  -7.882   8.186  1.00 52.49           C
ATOM   4837  O   GLY E 611      59.325  -8.707   7.605  1.00 52.49           O
ATOM   4838  N   PRO E 612      60.936  -8.236   9.070  1.00152.04           N
ATOM   4839  CA  PRO E 612      61.205  -9.620   9.353  1.00152.04           C
ATOM   4840  CD  PRO E 612      62.062  -7.386   9.409  1.00152.04           C
ATOM   4841  CB  PRO E 612      62.480  -9.641  10.205  1.00152.04           C
ATOM   4842  CG  PRO E 612      62.760  -8.160  10.539  1.00152.04           C
ATOM   4843  C   PRO E 612      59.999 -10.261   9.961  1.00152.04           C
ATOM   4844  O   PRO E 612      59.221  -9.576  10.623  1.00152.04           O
ATOM   4845  N   ILE E 613      59.803 -11.572   9.713  1.00103.02           N
ATOM   4846  CA  ILE E 613      58.632 -12.246  10.191  1.00103.02           C
ATOM   4847  CB  ILE E 613      57.649 -12.546   9.097  1.00103.02           C
ATOM   4848  CG1 ILE E 613      58.268 -13.535   8.093  1.00103.02           C
ATOM   4849  CG2 ILE E 613      57.225 -11.214   8.457  1.00103.02           C
ATOM   4850  CD1 ILE E 613      57.256 -14.131   7.116  1.00103.02           C
ATOM   4851  C   ILE E 613      59.055 -13.561  10.769  1.00103.02           C
ATOM   4852  O   ILE E 613      60.123 -14.078  10.445  1.00103.02           O
ATOM   4853  N   SER E 614      58.222 -14.121  11.671  1.00 43.48           N
ATOM   4854  CA  SER E 614      58.523 -15.382  12.295  1.00 43.48           C
ATOM   4855  CB  SER E 614      57.714 -15.632  13.581  1.00 43.48           C
ATOM   4856  OG  SER E 614      56.330 -15.734  13.278  1.00 43.48           O
ATOM   4857  C   SER E 614      58.225 -16.505  11.341  1.00 43.48           C
ATOM   4858  O   SER E 614      57.244 -16.474  10.599  1.00 43.48           O
ATOM   4859  N   ILE E 615      59.087 -17.545  11.356  1.00 54.24           N
ATOM   4860  CA  ILE E 615      58.952 -18.699  10.506  1.00 54.24           C
ATOM   4861  CB  ILE E 615      59.958 -18.704   9.393  1.00 54.24           C
ATOM   4862  CG1 ILE E 615      61.377 -18.765   9.989  1.00 54.24           C
ATOM   4863  CG2 ILE E 615      59.713 -17.470   8.508  1.00 54.24           C
ATOM   4864  CD1 ILE E 615      62.474 -19.037   8.962  1.00 54.24           C
ATOM   4865  C   ILE E 615      59.269 -19.899  11.347  1.00 54.24           C
ATOM   4866  O   ILE E 615      59.889 -19.774  12.401  1.00 54.24           O
ATOM   4867  N   SER E 616      58.827 -21.100  10.912  1.00 85.46           N
ATOM   4868  CA  SER E 616      59.136 -22.302  11.639  1.00 85.46           C
ATOM   4869  CB  SER E 616      57.919 -22.897  12.367  1.00 85.46           C
ATOM   4870  OG  SER E 616      57.415 -21.968  13.315  1.00 85.46           O
ATOM   4871  C   SER E 616      59.590 -23.325  10.639  1.00 85.46           C
ATOM   4872  O   SER E 616      59.192 -23.280   9.476  1.00 85.46           O
ATOM   4873  N   PHE E 617      60.462 -24.268  11.064  1.00183.95           N
ATOM   4874  CA  PHE E 617      60.909 -25.292  10.161  1.00183.95           C
ATOM   4875  CB  PHE E 617      62.082 -24.870   9.245  1.00183.95           C
ATOM   4876  CG  PHE E 617      63.356 -24.689  10.004  1.00183.95           C
ATOM   4877  CD1 PHE E 617      63.633 -23.512  10.660  1.00183.95           C
ATOM   4878  CD2 PHE E 617      64.285 -25.704  10.052  1.00183.95           C
ATOM   4879  CE1 PHE E 617      64.813 -23.355  11.351  1.00183.95           C
ATOM   4880  CE2 PHE E 617      65.468 -25.551  10.740  1.00183.95           C
ATOM   4881  CZ  PHE E 617      65.735 -24.373  11.392  1.00183.95           C
ATOM   4882  C   PHE E 617      61.304 -26.504  10.950  1.00183.95           C
ATOM   4883  O   PHE E 617      61.300 -26.505  12.180  1.00183.95           O
ATOM   4884  N   GLU E 618      61.632 -27.589  10.227  1.00125.54           N
ATOM   4885  CA  GLU E 618      62.001 -28.845  10.816  1.00125.54           C
ATOM   4886  CB  GLU E 618      61.622 -30.016   9.896  1.00125.54           C
ATOM   4887  CG  GLU E 618      62.137 -31.372  10.364  1.00125.54           C
ATOM   4888  CD  GLU E 618      61.183 -31.878  11.424  1.00125.54           C
ATOM   4889  OE1 GLU E 618      60.654 -31.043  12.201  1.00125.54           O
ATOM   4890  OE2 GLU E 618      60.959 -33.114  11.464  1.00125.54           O
ATOM   4891  C   GLU E 618      63.491 -28.892  10.954  1.00125.54           C
ATOM   4892  O   GLU E 618      64.217 -28.915   9.962  1.00125.54           O
ATOM   4893  N   VAL E 619      63.985 -28.916  12.207  1.00 64.89           N
ATOM   4894  CA  VAL E 619      65.391 -29.008  12.458  1.00 64.89           C
ATOM   4895  CB  VAL E 619      65.794 -28.468  13.801  1.00 64.89           C
ATOM   4896  CG1 VAL E 619      67.273 -28.804  14.047  1.00 64.89           C
ATOM   4897  CG2 VAL E 619      65.497 -26.959  13.829  1.00 64.89           C
ATOM   4898  C   VAL E 619      65.753 -30.456  12.420  1.00 64.89           C
ATOM   4899  O   VAL E 619      65.037 -31.303  12.952  1.00 64.89           O
ATOM   4900  N   TYR E 620      66.896 -30.767  11.782  1.00 66.33           N
ATOM   4901  CA  TYR E 620      67.367 -32.117  11.669  1.00 66.33           C
ATOM   4902  CB  TYR E 620      67.525 -32.627  10.224  1.00 66.33           C
ATOM   4903  CG  TYR E 620      66.189 -32.854   9.603  1.00 66.33           C
ATOM   4904  CD1 TYR E 620      65.475 -33.993   9.898  1.00 66.33           C
ATOM   4905  CD2 TYR E 620      65.659 -31.950   8.711  1.00 66.33           C
ATOM   4906  CE1 TYR E 620      64.247 -34.222   9.323  1.00 66.33           C
ATOM   4907  CE2 TYR E 620      64.431 -32.173   8.133  1.00 66.33           C
ATOM   4908  CZ  TYR E 620      63.723 -33.310   8.440  1.00 66.33           C
ATOM   4909  OH  TYR E 620      62.463 -33.544   7.848  1.00 66.33           O
ATOM   4910  C   TYR E 620      68.739 -32.132  12.263  1.00 66.33           C
ATOM   4911  O   TYR E 620      69.346 -31.083  12.470  1.00 66.33           O
ATOM   4912  N   GLY E 621      69.264 -33.339  12.542  1.00 24.07           N
ATOM   4913  CA  GLY E 621      70.532 -33.490  13.196  1.00 24.07           C
ATOM   4914  C   GLY E 621      71.605 -32.843  12.378  1.00 24.07           C
ATOM   4915  O   GLY E 621      72.520 -32.231  12.927  1.00 24.07           O
ATOM   4916  N   ASP E 622      71.528 -32.955  11.041  1.00 55.23           N
ATOM   4917  CA  ASP E 622      72.563 -32.406  10.214  1.00 55.23           C
ATOM   4918  CB  ASP E 622      72.389 -32.697   8.706  1.00 55.23           C
ATOM   4919  CG  ASP E 622      71.121 -32.057   8.153  1.00 55.23           C
ATOM   4920  OD1 ASP E 622      70.192 -31.761   8.949  1.00 55.23           O
ATOM   4921  OD2 ASP E 622      71.064 -31.867   6.908  1.00 55.23           O
ATOM   4922  C   ASP E 622      72.610 -30.926  10.431  1.00 55.23           C
ATOM   4923  O   ASP E 622      73.667 -30.309  10.326  1.00 55.23           O
ATOM   4924  N   PHE E 623      71.450 -30.322  10.737  1.00122.46           N
ATOM   4925  CA  PHE E 623      71.314 -28.910  10.949  1.00122.46           C
ATOM   4926  CB  PHE E 623      69.838 -28.493  11.113  1.00122.46           C
ATOM   4927  CG  PHE E 623      69.741 -27.010  11.255  1.00122.46           C
ATOM   4928  CD1 PHE E 623      69.671 -26.206  10.140  1.00122.46           C
ATOM   4929  CD2 PHE E 623      69.720 -26.420  12.498  1.00122.46           C
ATOM   4930  CE1 PHE E 623      69.579 -24.839  10.262  1.00122.46           C
ATOM   4931  CE2 PHE E 623      69.628 -25.054  12.626  1.00122.46           C
ATOM   4932  CZ  PHE E 623      69.557 -24.259  11.507  1.00122.46           C
ATOM   4933  C   PHE E 623      72.075 -28.509  12.180  1.00122.46           C
ATOM   4934  O   PHE E 623      72.664 -27.431  12.224  1.00122.46           O
ATOM   4935  N   LYS E 624      72.100 -29.369  13.218  1.00 83.60           N
ATOM   4936  CA  LYS E 624      72.727 -28.969  14.448  1.00 83.60           C
ATOM   4937  CB  LYS E 624      72.720 -30.052  15.541  1.00 83.60           C
ATOM   4938  CG  LYS E 624      71.345 -30.296  16.164  1.00 83.60           C
ATOM   4939  CD  LYS E 624      71.356 -31.384  17.239  1.00 83.60           C
ATOM   4940  CE  LYS E 624      72.052 -30.945  18.530  1.00 83.60           C
ATOM   4941  NZ  LYS E 624      72.026 -32.041  19.524  1.00 83.60           N
ATOM   4942  C   LYS E 624      74.161 -28.599  14.208  1.00 83.60           C
ATOM   4943  O   LYS E 624      74.654 -27.614  14.755  1.00 83.60           O
ATOM   4944  N   HIS E 625      74.864 -29.386  13.381  1.00123.53           N
ATOM   4945  CA  HIS E 625      76.260 -29.237  13.073  1.00123.53           C
ATOM   4946  ND1 HIS E 625      77.350 -31.720  14.629  0.00123.53           N
ATOM   4947  CG  HIS E 625      76.737 -31.666  13.398  0.00123.53           C
ATOM   4948  CB  HIS E 625      76.865 -30.507  12.456  1.00123.53           C
ATOM   4949  NE2 HIS E 625      76.192 -33.606  14.412  0.00123.53           N
ATOM   4950  CD2 HIS E 625      76.034 -32.825  13.280  0.00123.53           C
ATOM   4951  CE1 HIS E 625      76.989 -32.900  15.194  0.00123.53           C
ATOM   4952  C   HIS E 625      76.541 -28.075  12.164  1.00123.53           C
ATOM   4953  O   HIS E 625      77.701 -27.729  11.972  1.00123.53           O
ATOM   4954  N   TYR E 626      75.516 -27.491  11.520  1.00115.56           N
ATOM   4955  CA  TYR E 626      75.673 -26.456  10.523  1.00115.56           C
ATOM   4956  CB  TYR E 626      74.303 -25.833  10.185  1.00115.56           C
ATOM   4957  CG  TYR E 626      74.441 -24.578   9.397  1.00115.56           C
ATOM   4958  CD1 TYR E 626      74.630 -23.379  10.044  1.00115.56           C
ATOM   4959  CD2 TYR E 626      74.362 -24.591   8.024  1.00115.56           C
ATOM   4960  CE1 TYR E 626      74.747 -22.207   9.334  1.00115.56           C
ATOM   4961  CE2 TYR E 626      74.478 -23.422   7.308  1.00115.56           C
ATOM   4962  CZ  TYR E 626      74.671 -22.228   7.963  1.00115.56           C
ATOM   4963  OH  TYR E 626      74.789 -21.027   7.231  1.00115.56           O
ATOM   4964  C   TYR E 626      76.622 -25.372  10.957  1.00115.56           C
ATOM   4965  O   TYR E 626      76.431 -24.737  11.993  1.00115.56           O
ATOM   4966  N   LYS E 627      77.758 -25.245  10.224  1.00120.72           N
ATOM   4967  CA  LYS E 627      78.718 -24.179  10.372  1.00120.72           C
ATOM   4968  CB  LYS E 627      80.149 -24.594   9.994  1.00120.72           C
ATOM   4969  CG  LYS E 627      80.792 -25.577  10.973  1.00120.72           C
ATOM   4970  CD  LYS E 627      80.182 -26.978  10.934  1.00120.72           C
ATOM   4971  CE  LYS E 627      80.873 -27.964  11.877  1.00120.72           C
ATOM   4972  NZ  LYS E 627      80.364 -29.333  11.642  0.00120.72           N
ATOM   4973  C   LYS E 627      78.398 -22.969   9.540  1.00120.72           C
ATOM   4974  O   LYS E 627      78.397 -21.844  10.037  1.00120.72           O
ATOM   4975  N   GLY E 628      78.112 -23.179   8.232  1.00 35.55           N
ATOM   4976  CA  GLY E 628      77.924 -22.065   7.342  1.00 35.55           C
ATOM   4977  C   GLY E 628      77.485 -22.572   6.000  1.00 35.55           C
ATOM   4978  O   GLY E 628      77.405 -23.778   5.769  1.00 35.55           O
ATOM   4979  N   GLY E 629      77.208 -21.640   5.063  1.00 22.55           N
ATOM   4980  CA  GLY E 629      76.773 -22.017   3.747  1.00 22.55           C
ATOM   4981  C   GLY E 629      75.276 -22.013   3.694  1.00 22.55           C
ATOM   4982  O   GLY E 629      74.604 -21.465   4.569  1.00 22.55           O
ATOM   4983  N   ILE E 630      74.714 -22.614   2.625  1.00 48.86           N
ATOM   4984  CA  ILE E 630      73.288 -22.644   2.469  1.00 48.86           C
ATOM   4985  CB  ILE E 630      72.844 -22.320   1.073  1.00 48.86           C
ATOM   4986  CG1 ILE E 630      73.281 -20.892   0.704  1.00 48.86           C
ATOM   4987  CG2 ILE E 630      71.325 -22.543   0.985  1.00 48.86           C
ATOM   4988  CD1 ILE E 630      73.138 -20.566  -0.781  1.00 48.86           C
ATOM   4989  C   ILE E 630      72.839 -24.035   2.791  1.00 48.86           C
ATOM   4990  O   ILE E 630      73.112 -24.980   2.054  1.00 48.86           O
ATOM   4991  N   TYR E 631      72.100 -24.165   3.911  1.00188.76           N
ATOM   4992  CA  TYR E 631      71.638 -25.405   4.472  1.00188.76           C
ATOM   4993  CB  TYR E 631      71.045 -25.217   5.881  1.00188.76           C
ATOM   4994  CG  TYR E 631      70.359 -26.468   6.314  1.00188.76           C
ATOM   4995  CD1 TYR E 631      71.043 -27.453   6.987  1.00188.76           C
ATOM   4996  CD2 TYR E 631      69.022 -26.653   6.044  1.00188.76           C
ATOM   4997  CE1 TYR E 631      70.402 -28.602   7.387  1.00188.76           C
ATOM   4998  CE2 TYR E 631      68.375 -27.799   6.442  1.00188.76           C
ATOM   4999  CZ  TYR E 631      69.066 -28.776   7.115  1.00188.76           C
ATOM   5000  OH  TYR E 631      68.408 -29.953   7.526  1.00188.76           O
ATOM   5001  C   TYR E 631      70.601 -26.054   3.608  1.00188.76           C
ATOM   5002  O   TYR E 631      69.761 -25.381   3.010  1.00188.76           O
ATOM   5003  N   GLN E 632      70.674 -27.404   3.507  1.00142.41           N
ATOM   5004  CA  GLN E 632      69.744 -28.146   2.703  1.00142.41           C
ATOM   5005  CB  GLN E 632      70.228 -28.303   1.252  1.00142.41           C
ATOM   5006  CG  GLN E 632      70.451 -26.989   0.504  1.00142.41           C
ATOM   5007  CD  GLN E 632      71.197 -27.330  -0.779  1.00142.41           C
ATOM   5008  OE1 GLN E 632      72.407 -27.553  -0.766  1.00142.41           O
ATOM   5009  NE2 GLN E 632      70.458 -27.382  -1.919  1.00142.41           N
ATOM   5010  C   GLN E 632      69.616 -29.565   3.214  1.00142.41           C
ATOM   5011  O   GLN E 632      70.525 -30.107   3.840  1.00142.41           O
ATOM   5012  N   HIS E 633      68.435 -30.170   2.948  1.00229.21           N
ATOM   5013  CA  HIS E 633      68.056 -31.563   3.085  1.00229.21           C
ATOM   5014  ND1 HIS E 633      70.547 -33.707   3.745  0.00229.21           N
ATOM   5015  CG  HIS E 633      70.269 -32.819   2.729  0.00229.21           C
ATOM   5016  CB  HIS E 633      68.886 -32.537   2.220  1.00229.21           C
ATOM   5017  NE2 HIS E 633      72.500 -32.894   3.060  0.00229.21           N
ATOM   5018  CD2 HIS E 633      71.473 -32.331   2.323  0.00229.21           C
ATOM   5019  CE1 HIS E 633      71.895 -33.713   3.901  0.00229.21           C
ATOM   5020  C   HIS E 633      67.955 -32.136   4.467  1.00229.21           C
ATOM   5021  O   HIS E 633      68.290 -31.500   5.465  1.00229.21           O
ATOM   5022  N   THR E 634      67.350 -33.357   4.492  1.00125.75           N
ATOM   5023  CA  THR E 634      67.160 -34.305   5.566  1.00125.75           C
ATOM   5024  CB  THR E 634      67.659 -33.828   6.921  1.00125.75           C
ATOM   5025  OG1 THR E 634      69.045 -33.527   6.830  1.00125.75           O
ATOM   5026  CG2 THR E 634      67.518 -34.933   7.984  1.00125.75           C
ATOM   5027  C   THR E 634      65.691 -34.684   5.555  1.00125.75           C
ATOM   5028  O   THR E 634      64.940 -34.252   4.681  1.00125.75           O
ATOM   5029  N   GLY E 635      65.260 -35.580   6.466  1.00 60.56           N
ATOM   5030  CA  GLY E 635      63.879 -35.915   6.690  1.00 60.56           C
[truncated: 484,831 more chars]
