# Supplementary material for: Evolutionary Analysis of Dipeptidyl Peptidase I
Source: Int J Mol Sci. 2022 Feb 6;23(3):1852. doi: 10.3390/ijms23031852 (PMC8836896; doi:10.3390/ijms23031852)
Supplement: Supplementary file 1 [file ijms-23-01852-s001.zip › Supplementary File S2 Homology models/Modeller/Xenopus laevis/mod.B99990001.pdb]

EXPDTA    THEORETICAL MODEL, MODELLER 10.1 2021/11/04 15:50:44
REMARK   6 MODELLER OBJECTIVE FUNCTION:     12720.5664
REMARK   6 MODELLER BEST TEMPLATE % SEQ ID:  68.466
REMARK   6 SEQUENCE: mod
REMARK   6 ALIGNMENT: alignment.pir
REMARK   6 SCRIPT: model.py
REMARK   6 DOPE score: -171999.10938
REMARK   6 GA341 score: 1.00000
REMARK   6 DOPE-HR score: -146659.26562
REMARK   6 TEMPLATE: 1K3B 1:A - 118:A MODELS 1:A - 121:A AT 68.5%
REMARK   6 TEMPLATE: 1K3B 120:B - 283:B MODELS 122:B - 285:B AT 68.5%
REMARK   6 TEMPLATE: 1K3B 284:C - 352:C MODELS 286:C - 354:C AT 68.5%
REMARK   6 TEMPLATE: 1K3B 353:D - 470:D MODELS 356:D - 476:D AT 68.5%
REMARK   6 TEMPLATE: 1K3B 472:E - 635:E MODELS 477:E - 640:E AT 68.5%
REMARK   6 TEMPLATE: 1K3B 636:F - 704:F MODELS 641:F - 709:F AT 68.5%
REMARK   6 TEMPLATE: 1K3B 705:G - 822:G MODELS 711:G - 831:G AT 68.5%
REMARK   6 TEMPLATE: 1K3B 824:H - 987:H MODELS 832:H - 995:H AT 68.5%
REMARK   6 TEMPLATE: 1K3B 988:I - 1056:I MODELS 996:I - 1064:I AT 68.5%
REMARK   6 TEMPLATE: 1K3B 1057:J - 1174:J MODELS 1066:J - 1186:J AT 68.5%
REMARK   6 TEMPLATE: 1K3B 1176:K - 1339:K MODELS 1187:K - 1350:K AT 68.5%
REMARK   6 TEMPLATE: 1K3B 1340:L - 1408:L MODELS 1351:L - 1419:L AT 68.5%
SSBOND   1 CYS A    6    CYS A   97                          1555   1555  2.03
SSBOND   2 CYS A   33    CYS A  115                          1555   1555  2.03
SSBOND   3 CYS B  146    CYS B  189                          1555   1555  2.03
SSBOND   4 CYS B  182    CYS B  222                          1555   1555  2.03
SSBOND   5 CYS D  361    CYS D  452                          1555   1555  2.03
SSBOND   6 CYS D  388    CYS D  470                          1555   1555  2.02
SSBOND   7 CYS E  501    CYS E  544                          1555   1555  2.03
SSBOND   8 CYS E  537    CYS E  577                          1555   1555  2.04
SSBOND   9 CYS G  716    CYS G  807                          1555   1555  2.03
SSBOND  10 CYS G  743    CYS G  825                          1555   1555  2.03
SSBOND  11 CYS H  856    CYS H  899                          1555   1555  2.03
SSBOND  12 CYS H  892    CYS H  932                          1555   1555  2.04
SSBOND  13 CYS J 1071    CYS J 1162                          1555   1555  2.03
SSBOND  14 CYS J 1098    CYS J 1180                          1555   1555  1.96
SSBOND  15 CYS K 1211    CYS K 1254                          1555   1555  2.02
SSBOND  16 CYS K 1247    CYS K 1287                          1555   1555  2.04
ATOM      1  N   ASP A   1      38.689  29.698  26.154  1.00 35.05           N
ATOM      2  CA  ASP A   1      39.918  30.050  25.406  1.00 35.05           C
ATOM      3  CB  ASP A   1      39.621  31.145  24.367  1.00 35.05           C
ATOM      4  CG  ASP A   1      38.660  30.587  23.326  1.00 35.05           C
ATOM      5  OD1 ASP A   1      38.263  29.400  23.460  1.00 35.05           O
ATOM      6  OD2 ASP A   1      38.303  31.347  22.386  1.00 35.05           O
ATOM      7  C   ASP A   1      40.934  30.593  26.352  1.00 35.05           C
ATOM      8  O   ASP A   1      40.603  31.037  27.451  1.00 35.05           O
ATOM      9  N   THR A   2      42.215  30.523  25.953  1.00 43.30           N
ATOM     10  CA  THR A   2      43.273  31.094  26.723  1.00 43.30           C
ATOM     11  CB  THR A   2      44.572  30.351  26.607  1.00 43.30           C
ATOM     12  OG1 THR A   2      45.028  30.369  25.262  1.00 43.30           O
ATOM     13  CG2 THR A   2      44.355  28.901  27.074  1.00 43.30           C
ATOM     14  C   THR A   2      43.475  32.451  26.133  1.00 43.30           C
ATOM     15  O   THR A   2      42.859  32.797  25.128  1.00 43.30           O
ATOM     16  N   PRO A   3      44.308  33.233  26.745  1.00 72.43           N
ATOM     17  CA  PRO A   3      44.568  34.560  26.254  1.00 72.43           C
ATOM     18  CD  PRO A   3      44.468  33.145  28.189  1.00 72.43           C
ATOM     19  CB  PRO A   3      45.289  35.285  27.388  1.00 72.43           C
ATOM     20  CG  PRO A   3      44.784  34.574  28.657  1.00 72.43           C
ATOM     21  C   PRO A   3      45.354  34.553  24.978  1.00 72.43           C
ATOM     22  O   PRO A   3      45.535  35.621  24.394  1.00 72.43           O
ATOM     23  N   ALA A   4      45.861  33.383  24.543  1.00 58.70           N
ATOM     24  CA  ALA A   4      46.732  33.335  23.398  1.00 58.70           C
ATOM     25  CB  ALA A   4      47.519  32.017  23.287  1.00 58.70           C
ATOM     26  C   ALA A   4      46.004  33.530  22.103  1.00 58.70           C
ATOM     27  O   ALA A   4      44.902  33.024  21.894  1.00 58.70           O
ATOM     28  N   ASN A   5      46.639  34.300  21.191  1.00134.79           N
ATOM     29  CA  ASN A   5      46.138  34.511  19.863  1.00134.79           C
ATOM     30  CB  ASN A   5      45.674  35.962  19.633  1.00134.79           C
ATOM     31  CG  ASN A   5      44.934  36.052  18.305  1.00134.79           C
ATOM     32  OD1 ASN A   5      45.141  35.242  17.404  1.00134.79           O
ATOM     33  ND2 ASN A   5      44.046  37.074  18.177  1.00134.79           N
ATOM     34  C   ASN A   5      47.300  34.262  18.948  1.00134.79           C
ATOM     35  O   ASN A   5      47.888  35.203  18.414  1.00134.79           O
ATOM     36  N   CYS A   6      47.643  32.979  18.711  1.00 62.61           N
ATOM     37  CA  CYS A   6      48.795  32.676  17.906  1.00 62.61           C
ATOM     38  CB  CYS A   6      49.690  31.580  18.509  1.00 62.61           C
ATOM     39  SG  CYS A   6      50.486  32.173  20.029  1.00 62.61           S
ATOM     40  C   CYS A   6      48.356  32.258  16.539  1.00 62.61           C
ATOM     41  O   CYS A   6      47.196  31.919  16.314  1.00 62.61           O
ATOM     42  N   SER A   7      49.298  32.274  15.574  1.00 46.51           N
ATOM     43  CA  SER A   7      48.926  31.992  14.220  1.00 46.51           C
ATOM     44  CB  SER A   7      49.313  33.107  13.233  1.00 46.51           C
ATOM     45  OG  SER A   7      50.726  33.210  13.142  1.00 46.51           O
ATOM     46  C   SER A   7      49.589  30.744  13.739  1.00 46.51           C
ATOM     47  O   SER A   7      50.518  30.212  14.344  1.00 46.51           O
ATOM     48  N   PHE A   8      49.087  30.269  12.587  1.00 92.48           N
ATOM     49  CA  PHE A   8      49.530  29.096  11.896  1.00 92.48           C
ATOM     50  CB  PHE A   8      48.725  28.907  10.594  1.00 92.48           C
ATOM     51  CG  PHE A   8      49.270  27.771   9.804  1.00 92.48           C
ATOM     52  CD1 PHE A   8      48.909  26.474  10.084  1.00 92.48           C
ATOM     53  CD2 PHE A   8      50.136  28.015   8.763  1.00 92.48           C
ATOM     54  CE1 PHE A   8      49.416  25.435   9.340  1.00 92.48           C
ATOM     55  CE2 PHE A   8      50.645  26.979   8.016  1.00 92.48           C
ATOM     56  CZ  PHE A   8      50.285  25.686   8.305  1.00 92.48           C
ATOM     57  C   PHE A   8      50.985  29.268  11.561  1.00 92.48           C
ATOM     58  O   PHE A   8      51.764  28.324  11.709  1.00 92.48           O
ATOM     59  N   PRO A   9      51.397  30.425  11.106  1.00 92.37           N
ATOM     60  CA  PRO A   9      52.784  30.615  10.787  1.00 92.37           C
ATOM     61  CD  PRO A   9      50.557  31.299  10.308  1.00 92.37           C
ATOM     62  CB  PRO A   9      52.870  31.926   9.997  1.00 92.37           C
ATOM     63  CG  PRO A   9      51.451  32.520  10.056  1.00 92.37           C
ATOM     64  C   PRO A   9      53.667  30.546  11.993  1.00 92.37           C
ATOM     65  O   PRO A   9      54.827  30.162  11.857  1.00 92.37           O
ATOM     66  N   ASP A  10      53.150  30.906  13.182  1.00 49.40           N
ATOM     67  CA  ASP A  10      53.957  30.858  14.368  1.00 49.40           C
ATOM     68  CB  ASP A  10      53.218  31.365  15.619  1.00 49.40           C
ATOM     69  CG  ASP A  10      53.059  32.877  15.507  1.00 49.40           C
ATOM     70  OD1 ASP A  10      53.980  33.531  14.949  1.00 49.40           O
ATOM     71  OD2 ASP A  10      52.017  33.398  15.988  1.00 49.40           O
ATOM     72  C   ASP A  10      54.314  29.425  14.602  1.00 49.40           C
ATOM     73  O   ASP A  10      55.386  29.114  15.118  1.00 49.40           O
ATOM     74  N   LEU A  11      53.373  28.527  14.259  1.00 76.32           N
ATOM     75  CA  LEU A  11      53.472  27.101  14.425  1.00 76.32           C
ATOM     76  CB  LEU A  11      52.109  26.406  14.256  1.00 76.32           C
ATOM     77  CG  LEU A  11      52.145  24.892  14.529  1.00 76.32           C
ATOM     78  CD1 LEU A  11      52.569  24.601  15.977  1.00 76.32           C
ATOM     79  CD2 LEU A  11      50.804  24.232  14.168  1.00 76.32           C
ATOM     80  C   LEU A  11      54.449  26.460  13.471  1.00 76.32           C
ATOM     81  O   LEU A  11      55.074  25.456  13.814  1.00 76.32           O
ATOM     82  N   GLU A  12      54.588  26.972  12.230  1.00 88.73           N
ATOM     83  CA  GLU A  12      55.452  26.284  11.298  1.00 88.73           C
ATOM     84  CB  GLU A  12      55.337  26.776   9.844  1.00 88.73           C
ATOM     85  CG  GLU A  12      55.725  28.242   9.641  1.00 88.73           C
ATOM     86  CD  GLU A  12      55.658  28.532   8.147  1.00 88.73           C
ATOM     87  OE1 GLU A  12      55.430  27.569   7.368  1.00 88.73           O
ATOM     88  OE2 GLU A  12      55.838  29.719   7.765  1.00 88.73           O
ATOM     89  C   GLU A  12      56.879  26.456  11.721  1.00 88.73           C
ATOM     90  O   GLU A  12      57.274  27.529  12.170  1.00 88.73           O
ATOM     91  N   GLY A  13      57.702  25.390  11.592  1.00 30.79           N
ATOM     92  CA  GLY A  13      59.088  25.515  11.945  1.00 30.79           C
ATOM     93  C   GLY A  13      59.538  24.305  12.708  1.00 30.79           C
ATOM     94  O   GLY A  13      58.923  23.241  12.654  1.00 30.79           O
ATOM     95  N   THR A  14      60.656  24.454  13.450  1.00 33.38           N
ATOM     96  CA  THR A  14      61.196  23.358  14.200  1.00 33.38           C
ATOM     97  CB  THR A  14      62.686  23.233  14.066  1.00 33.38           C
ATOM     98  OG1 THR A  14      63.041  23.069  12.700  1.00 33.38           O
ATOM     99  CG2 THR A  14      63.161  22.020  14.883  1.00 33.38           C
ATOM    100  C   THR A  14      60.894  23.591  15.648  1.00 33.38           C
ATOM    101  O   THR A  14      61.062  24.696  16.162  1.00 33.38           O
ATOM    102  N   TRP A  15      60.419  22.535  16.340  1.00 54.30           N
ATOM    103  CA  TRP A  15      60.083  22.651  17.732  1.00 54.30           C
ATOM    104  CB  TRP A  15      58.589  22.429  18.019  1.00 54.30           C
ATOM    105  CG  TRP A  15      57.692  23.524  17.494  1.00 54.30           C
ATOM    106  CD2 TRP A  15      57.116  24.556  18.310  1.00 54.30           C
ATOM    107  CD1 TRP A  15      57.250  23.746  16.222  1.00 54.30           C
ATOM    108  NE1 TRP A  15      56.442  24.857  16.193  1.00 54.30           N
ATOM    109  CE2 TRP A  15      56.348  25.364  17.472  1.00 54.30           C
ATOM    110  CE3 TRP A  15      57.217  24.807  19.648  1.00 54.30           C
ATOM    111  CZ2 TRP A  15      55.667  26.442  17.961  1.00 54.30           C
ATOM    112  CZ3 TRP A  15      56.530  25.895  20.138  1.00 54.30           C
ATOM    113  CH2 TRP A  15      55.771  26.697  19.311  1.00 54.30           C
ATOM    114  C   TRP A  15      60.837  21.600  18.479  1.00 54.30           C
ATOM    115  O   TRP A  15      61.080  20.506  17.973  1.00 54.30           O
ATOM    116  N   GLU A  16      61.250  21.930  19.716  1.00 41.81           N
ATOM    117  CA  GLU A  16      61.952  20.997  20.544  1.00 41.81           C
ATOM    118  CB  GLU A  16      63.266  21.590  21.081  1.00 41.81           C
ATOM    119  CG  GLU A  16      64.095  20.653  21.956  1.00 41.81           C
ATOM    120  CD  GLU A  16      65.365  21.409  22.326  1.00 41.81           C
ATOM    121  OE1 GLU A  16      66.058  21.888  21.389  1.00 41.81           O
ATOM    122  OE2 GLU A  16      65.659  21.518  23.546  1.00 41.81           O
ATOM    123  C   GLU A  16      61.045  20.726  21.699  1.00 41.81           C
ATOM    124  O   GLU A  16      60.632  21.649  22.399  1.00 41.81           O
ATOM    125  N   PHE A  17      60.690  19.444  21.921  1.00 75.67           N
ATOM    126  CA  PHE A  17      59.810  19.167  23.016  1.00 75.67           C
ATOM    127  CB  PHE A  17      58.605  18.275  22.669  1.00 75.67           C
ATOM    128  CG  PHE A  17      57.768  18.967  21.648  1.00 75.67           C
ATOM    129  CD1 PHE A  17      57.228  20.208  21.900  1.00 75.67           C
ATOM    130  CD2 PHE A  17      57.485  18.350  20.451  1.00 75.67           C
ATOM    131  CE1 PHE A  17      56.447  20.837  20.960  1.00 75.67           C
ATOM    132  CE2 PHE A  17      56.703  18.974  19.508  1.00 75.67           C
ATOM    133  CZ  PHE A  17      56.184  20.222  19.760  1.00 75.67           C
ATOM    134  C   PHE A  17      60.593  18.436  24.054  1.00 75.67           C
ATOM    135  O   PHE A  17      61.266  17.446  23.769  1.00 75.67           O
ATOM    136  N   GLN A  18      60.542  18.917  25.307  1.00 87.40           N
ATOM    137  CA  GLN A  18      61.228  18.165  26.306  1.00 87.40           C
ATOM    138  CB  GLN A  18      62.161  18.994  27.196  1.00 87.40           C
ATOM    139  CG  GLN A  18      63.308  19.552  26.349  1.00 87.40           C
ATOM    140  CD  GLN A  18      64.418  20.031  27.260  1.00 87.40           C
ATOM    141  OE1 GLN A  18      64.322  19.929  28.480  1.00 87.40           O
ATOM    142  NE2 GLN A  18      65.513  20.553  26.647  1.00 87.40           N
ATOM    143  C   GLN A  18      60.174  17.472  27.088  1.00 87.40           C
ATOM    144  O   GLN A  18      59.206  18.084  27.539  1.00 87.40           O
ATOM    145  N   ILE A  19      60.339  16.146  27.239  1.00 98.56           N
ATOM    146  CA  ILE A  19      59.305  15.378  27.850  1.00 98.56           C
ATOM    147  CB  ILE A  19      58.896  14.171  27.055  1.00 98.56           C
ATOM    148  CG1 ILE A  19      60.058  13.175  26.935  1.00 98.56           C
ATOM    149  CG2 ILE A  19      58.356  14.656  25.699  1.00 98.56           C
ATOM    150  CD1 ILE A  19      59.624  11.807  26.409  1.00 98.56           C
ATOM    151  C   ILE A  19      59.751  14.907  29.184  1.00 98.56           C
ATOM    152  O   ILE A  19      60.834  14.348  29.354  1.00 98.56           O
ATOM    153  N   GLY A  20      58.890  15.155  30.180  1.00 70.24           N
ATOM    154  CA  GLY A  20      59.162  14.729  31.510  1.00 70.24           C
ATOM    155  C   GLY A  20      58.451  13.448  31.637  1.00 70.24           C
ATOM    156  O   GLY A  20      58.334  12.712  30.654  1.00 70.24           O
ATOM    157  N   GLU A  21      57.930  13.185  32.851  1.00290.11           N
ATOM    158  CA  GLU A  21      57.253  11.956  33.040  1.00290.11           C
ATOM    159  CB  GLU A  21      55.999  11.943  32.147  1.00290.11           C
ATOM    160  CG  GLU A  21      54.987  13.024  32.533  1.00290.11           C
ATOM    161  CD  GLU A  21      54.727  12.948  34.033  1.00290.11           C
ATOM    162  OE1 GLU A  21      55.651  13.299  34.816  1.00290.11           O
ATOM    163  OE2 GLU A  21      53.598  12.546  34.418  1.00290.11           O
ATOM    164  C   GLU A  21      58.269  10.909  32.652  1.00290.11           C
ATOM    165  O   GLU A  21      58.060  10.107  31.746  1.00290.11           O
ATOM    166  N   GLY A  22      59.498  10.994  33.199  1.00120.60           N
ATOM    167  CA  GLY A  22      60.351   9.900  32.851  1.00120.60           C
ATOM    168  C   GLY A  22      59.728   8.724  33.515  1.00120.60           C
ATOM    169  O   GLY A  22      59.371   7.734  32.877  1.00120.60           O
ATOM    170  N   SER A  23      59.591   8.831  34.850  1.00 97.33           N
ATOM    171  CA  SER A  23      58.860   7.892  35.639  1.00 97.33           C
ATOM    172  CB  SER A  23      59.243   7.928  37.127  1.00 97.33           C
ATOM    173  OG  SER A  23      58.481   6.972  37.849  1.00 97.33           O
ATOM    174  C   SER A  23      57.447   8.342  35.526  1.00 97.33           C
ATOM    175  O   SER A  23      56.502   7.562  35.628  1.00 97.33           O
ATOM    176  N   GLY A  24      57.312   9.655  35.273  1.00 91.15           N
ATOM    177  CA  GLY A  24      56.054  10.339  35.194  1.00 91.15           C
ATOM    178  C   GLY A  24      55.276   9.724  34.092  1.00 91.15           C
ATOM    179  O   GLY A  24      54.053   9.664  34.175  1.00 91.15           O
ATOM    180  N   ALA A  25      55.982   9.301  33.021  1.00135.93           N
ATOM    181  CA  ALA A  25      55.396   8.662  31.889  1.00135.93           C
ATOM    182  CB  ALA A  25      56.421   8.039  30.926  1.00135.93           C
ATOM    183  C   ALA A  25      54.617   7.572  32.503  1.00135.93           C
ATOM    184  O   ALA A  25      55.147   6.541  32.910  1.00135.93           O
ATOM    185  N   ALA A  26      53.301   7.782  32.540  1.00 92.94           N
ATOM    186  CA  ALA A  26      52.484   6.899  33.289  1.00 92.94           C
ATOM    187  CB  ALA A  26      52.276   7.372  34.730  1.00 92.94           C
ATOM    188  C   ALA A  26      51.167   6.852  32.608  1.00 92.94           C
ATOM    189  O   ALA A  26      51.073   7.083  31.406  1.00 92.94           O
ATOM    190  N   ARG A  27      50.123   6.458  33.351  1.00122.21           N
ATOM    191  CA  ARG A  27      48.808   6.396  32.795  1.00122.21           C
ATOM    192  CB  ARG A  27      47.857   5.449  33.546  1.00122.21           C
ATOM    193  CG  ARG A  27      48.250   3.974  33.443  1.00122.21           C
ATOM    194  CD  ARG A  27      47.287   3.033  34.169  1.00122.21           C
ATOM    195  NE  ARG A  27      47.792   1.643  33.982  1.00122.21           N
ATOM    196  CZ  ARG A  27      48.724   1.136  34.837  1.00122.21           C
ATOM    197  NH1 ARG A  27      49.189   1.900  35.869  1.00122.21           N
ATOM    198  NH2 ARG A  27      49.194  -0.133  34.663  1.00122.21           N
ATOM    199  C   ARG A  27      48.219   7.763  32.859  1.00122.21           C
ATOM    200  O   ARG A  27      48.832   8.689  33.383  1.00122.21           O
ATOM    201  N   ASP A  28      47.011   7.911  32.282  1.00 53.69           N
ATOM    202  CA  ASP A  28      46.301   9.156  32.250  1.00 53.69           C
ATOM    203  CB  ASP A  28      44.984   9.086  31.454  1.00 53.69           C
ATOM    204  CG  ASP A  28      44.049   8.098  32.138  1.00 53.69           C
ATOM    205  OD1 ASP A  28      44.555   7.107  32.729  1.00 53.69           O
ATOM    206  OD2 ASP A  28      42.811   8.325  32.079  1.00 53.69           O
ATOM    207  C   ASP A  28      45.974   9.565  33.654  1.00 53.69           C
ATOM    208  O   ASP A  28      45.821  10.750  33.946  1.00 53.69           O
ATOM    209  N   LYS A  29      45.749   8.580  34.541  1.00135.23           N
ATOM    210  CA  LYS A  29      45.483   8.845  35.927  1.00135.23           C
ATOM    211  CB  LYS A  29      44.904   7.621  36.661  1.00135.23           C
ATOM    212  CG  LYS A  29      45.817   6.393  36.643  0.00135.23           C
ATOM    213  CD  LYS A  29      45.356   5.277  37.582  0.00135.23           C
ATOM    214  CE  LYS A  29      44.007   4.672  37.189  1.00135.23           C
ATOM    215  NZ  LYS A  29      44.111   4.019  35.865  1.00135.23           N
ATOM    216  C   LYS A  29      46.728   9.273  36.639  1.00135.23           C
ATOM    217  O   LYS A  29      46.689  10.154  37.497  1.00135.23           O
ATOM    218  N   SER A  30      47.865   8.634  36.303  1.00 88.74           N
ATOM    219  CA  SER A  30      49.104   8.845  36.993  1.00 88.74           C
ATOM    220  CB  SER A  30      50.137   7.752  36.700  1.00 88.74           C
ATOM    221  OG  SER A  30      51.340   8.014  37.408  1.00 88.74           O
ATOM    222  C   SER A  30      49.719  10.177  36.685  1.00 88.74           C
ATOM    223  O   SER A  30      50.527  10.667  37.473  1.00 88.74           O
ATOM    224  N   ILE A  31      49.374  10.817  35.551  1.00173.98           N
ATOM    225  CA  ILE A  31      50.057  12.050  35.267  1.00173.98           C
ATOM    226  CB  ILE A  31      50.766  12.091  33.945  1.00173.98           C
ATOM    227  CG1 ILE A  31      49.776  12.306  32.783  1.00173.98           C
ATOM    228  CG2 ILE A  31      51.576  10.791  33.819  1.00173.98           C
ATOM    229  CD1 ILE A  31      48.608  11.329  32.725  1.00173.98           C
ATOM    230  C   ILE A  31      49.017  13.112  35.138  1.00173.98           C
ATOM    231  O   ILE A  31      47.844  12.828  34.895  1.00173.98           O
ATOM    232  N   ASP A  32      49.436  14.372  35.364  1.00 90.22           N
ATOM    233  CA  ASP A  32      48.600  15.521  35.191  1.00 90.22           C
ATOM    234  CB  ASP A  32      47.871  15.926  36.486  1.00 90.22           C
ATOM    235  CG  ASP A  32      46.803  16.959  36.158  0.00 90.22           C
ATOM    236  OD1 ASP A  32      47.169  18.072  35.698  1.00 90.22           O
ATOM    237  OD2 ASP A  32      45.602  16.649  36.378  0.00 90.22           O
ATOM    238  C   ASP A  32      49.556  16.613  34.830  1.00 90.22           C
ATOM    239  O   ASP A  32      50.429  16.951  35.627  1.00 90.22           O
ATOM    240  N   CYS A  33      49.425  17.190  33.618  1.00 85.67           N
ATOM    241  CA  CYS A  33      50.416  18.126  33.172  1.00 85.67           C
ATOM    242  CB  CYS A  33      50.644  18.006  31.661  1.00 85.67           C
ATOM    243  SG  CYS A  33      50.972  16.274  31.237  1.00 85.67           S
ATOM    244  C   CYS A  33      49.986  19.528  33.467  1.00 85.67           C
ATOM    245  O   CYS A  33      49.752  20.328  32.560  1.00 85.67           O
ATOM    246  N   SER A  34      49.794  19.836  34.761  1.00 87.63           N
ATOM    247  CA  SER A  34      49.525  21.173  35.187  1.00 87.63           C
ATOM    248  CB  SER A  34      48.760  21.210  36.520  1.00 87.63           C
ATOM    249  OG  SER A  34      49.502  20.534  37.524  1.00 87.63           O
ATOM    250  C   SER A  34      50.816  21.936  35.361  1.00 87.63           C
ATOM    251  O   SER A  34      50.907  23.103  34.977  1.00 87.63           O
ATOM    252  N   GLN A  35      51.789  21.339  36.100  1.00140.56           N
ATOM    253  CA  GLN A  35      53.056  21.978  36.382  1.00140.56           C
ATOM    254  CB  GLN A  35      53.641  21.519  37.730  1.00140.56           C
ATOM    255  CG  GLN A  35      54.979  22.179  38.066  1.00140.56           C
ATOM    256  CD  GLN A  35      55.447  21.634  39.409  1.00140.56           C
ATOM    257  OE1 GLN A  35      54.746  20.858  40.057  1.00140.56           O
ATOM    258  NE2 GLN A  35      56.657  22.068  39.850  1.00140.56           N
ATOM    259  C   GLN A  35      54.175  21.820  35.382  1.00140.56           C
ATOM    260  O   GLN A  35      54.628  22.815  34.819  1.00140.56           O
ATOM    261  N   LEU A  36      54.610  20.552  35.139  1.00108.43           N
ATOM    262  CA  LEU A  36      55.759  20.159  34.339  1.00108.43           C
ATOM    263  CB  LEU A  36      56.646  21.304  33.809  1.00108.43           C
ATOM    264  CG  LEU A  36      57.836  20.815  32.957  1.00108.43           C
ATOM    265  CD1 LEU A  36      57.363  20.115  31.679  1.00108.43           C
ATOM    266  CD2 LEU A  36      58.831  21.957  32.683  1.00108.43           C
ATOM    267  C   LEU A  36      56.654  19.296  35.191  1.00108.43           C
ATOM    268  O   LEU A  36      56.374  18.120  35.421  1.00108.43           O
ATOM    269  N   GLY A  37      57.788  19.872  35.665  1.00 37.79           N
ATOM    270  CA  GLY A  37      58.717  19.141  36.499  1.00 37.79           C
ATOM    271  C   GLY A  37      59.908  18.727  35.678  1.00 37.79           C
ATOM    272  O   GLY A  37      60.124  19.230  34.577  1.00 37.79           O
ATOM    273  N   LYS A  38      60.720  17.792  36.219  1.00 41.63           N
ATOM    274  CA  LYS A  38      61.947  17.342  35.603  1.00 41.63           C
ATOM    275  CB  LYS A  38      62.734  16.327  36.451  1.00 41.63           C
ATOM    276  CG  LYS A  38      63.320  16.888  37.747  1.00 41.63           C
ATOM    277  CD  LYS A  38      63.859  15.794  38.673  1.00 41.63           C
ATOM    278  CE  LYS A  38      64.510  16.326  39.950  1.00 41.63           C
ATOM    279  NZ  LYS A  38      64.994  15.198  40.777  1.00 41.63           N
ATOM    280  C   LYS A  38      61.654  16.675  34.290  1.00 41.63           C
ATOM    281  O   LYS A  38      60.562  16.149  34.081  1.00 41.63           O
ATOM    282  N   VAL A  39      62.639  16.701  33.358  1.00108.63           N
ATOM    283  CA  VAL A  39      62.422  16.126  32.056  1.00108.63           C
ATOM    284  CB  VAL A  39      62.418  17.147  30.956  1.00108.63           C
ATOM    285  CG1 VAL A  39      61.252  18.121  31.198  1.00108.63           C
ATOM    286  CG2 VAL A  39      63.798  17.823  30.908  1.00108.63           C
ATOM    287  C   VAL A  39      63.484  15.115  31.708  1.00108.63           C
ATOM    288  O   VAL A  39      64.681  15.351  31.881  1.00108.63           O
ATOM    289  N   ARG A  40      63.028  13.915  31.278  1.00160.05           N
ATOM    290  CA  ARG A  40      63.839  12.809  30.830  1.00160.05           C
ATOM    291  CB  ARG A  40      63.094  11.465  30.905  1.00160.05           C
ATOM    292  CG  ARG A  40      63.121  10.818  32.293  1.00160.05           C
ATOM    293  CD  ARG A  40      62.604  11.716  33.417  1.00160.05           C
ATOM    294  NE  ARG A  40      63.661  12.729  33.689  1.00160.05           N
ATOM    295  CZ  ARG A  40      63.446  13.707  34.614  1.00160.05           C
ATOM    296  NH1 ARG A  40      62.261  13.749  35.289  1.00160.05           N
ATOM    297  NH2 ARG A  40      64.415  14.636  34.861  1.00160.05           N
ATOM    298  C   ARG A  40      64.390  12.932  29.433  1.00160.05           C
ATOM    299  O   ARG A  40      65.565  12.639  29.217  1.00160.05           O
ATOM    300  N   THR A  41      63.580  13.355  28.432  1.00123.41           N
ATOM    301  CA  THR A  41      64.115  13.286  27.095  1.00123.41           C
ATOM    302  CB  THR A  41      63.803  11.995  26.392  1.00123.41           C
ATOM    303  OG1 THR A  41      62.402  11.856  26.214  1.00123.41           O
ATOM    304  CG2 THR A  41      64.348  10.830  27.235  1.00123.41           C
ATOM    305  C   THR A  41      63.616  14.396  26.224  1.00123.41           C
ATOM    306  O   THR A  41      62.684  15.123  26.565  1.00123.41           O
ATOM    307  N   LYS A  42      64.259  14.534  25.041  1.00 72.31           N
ATOM    308  CA  LYS A  42      63.949  15.567  24.094  1.00 72.31           C
ATOM    309  CB  LYS A  42      65.173  16.450  23.796  1.00 72.31           C
ATOM    310  CG  LYS A  42      64.896  17.639  22.877  1.00 72.31           C
ATOM    311  CD  LYS A  42      66.090  18.589  22.766  1.00 72.31           C
ATOM    312  CE  LYS A  42      67.226  18.040  21.901  1.00 72.31           C
ATOM    313  NZ  LYS A  42      68.339  19.014  21.845  1.00 72.31           N
ATOM    314  C   LYS A  42      63.532  14.917  22.808  1.00 72.31           C
ATOM    315  O   LYS A  42      64.016  13.838  22.462  1.00 72.31           O
ATOM    316  N   LEU A  43      62.581  15.545  22.083  1.00 52.17           N
ATOM    317  CA  LEU A  43      62.134  15.062  20.810  1.00 52.17           C
ATOM    318  CB  LEU A  43      60.744  14.400  20.852  1.00 52.17           C
ATOM    319  CG  LEU A  43      60.274  13.875  19.482  1.00 52.17           C
ATOM    320  CD1 LEU A  43      61.191  12.761  18.959  1.00 52.17           C
ATOM    321  CD2 LEU A  43      58.793  13.461  19.519  1.00 52.17           C
ATOM    322  C   LEU A  43      62.026  16.253  19.909  1.00 52.17           C
ATOM    323  O   LEU A  43      61.419  17.259  20.274  1.00 52.17           O
ATOM    324  N   THR A  44      62.604  16.176  18.698  1.00 97.76           N
ATOM    325  CA  THR A  44      62.546  17.319  17.829  1.00 97.76           C
ATOM    326  CB  THR A  44      63.864  17.652  17.192  1.00 97.76           C
ATOM    327  OG1 THR A  44      63.776  18.885  16.495  1.00 97.76           O
ATOM    328  CG2 THR A  44      64.245  16.516  16.228  1.00 97.76           C
ATOM    329  C   THR A  44      61.572  17.025  16.732  1.00 97.76           C
ATOM    330  O   THR A  44      61.563  15.930  16.173  1.00 97.76           O
ATOM    331  N   VAL A  45      60.704  18.007  16.407  1.00 34.47           N
ATOM    332  CA  VAL A  45      59.734  17.798  15.369  1.00 34.47           C
ATOM    333  CB  VAL A  45      58.330  17.659  15.880  1.00 34.47           C
ATOM    334  CG1 VAL A  45      58.254  16.397  16.756  1.00 34.47           C
ATOM    335  CG2 VAL A  45      57.943  18.954  16.614  1.00 34.47           C
ATOM    336  C   VAL A  45      59.749  18.977  14.447  1.00 34.47           C
ATOM    337  O   VAL A  45      59.942  20.117  14.870  1.00 34.47           O
ATOM    338  N   THR A  46      59.547  18.714  13.141  1.00106.41           N
ATOM    339  CA  THR A  46      59.505  19.769  12.172  1.00106.41           C
ATOM    340  CB  THR A  46      60.482  19.595  11.048  1.00106.41           C
ATOM    341  OG1 THR A  46      60.181  18.418  10.314  1.00106.41           O
ATOM    342  CG2 THR A  46      61.897  19.498  11.642  1.00106.41           C
ATOM    343  C   THR A  46      58.129  19.784  11.583  1.00106.41           C
ATOM    344  O   THR A  46      57.595  18.749  11.185  1.00106.41           O
ATOM    345  N   MET A  47      57.514  20.981  11.524  1.00 67.63           N
ATOM    346  CA  MET A  47      56.181  21.098  10.993  1.00 67.63           C
ATOM    347  CB  MET A  47      55.219  21.840  11.937  1.00 67.63           C
ATOM    348  CG  MET A  47      54.981  21.119  13.267  1.00 67.63           C
ATOM    349  SD  MET A  47      53.854  21.986  14.401  1.00 67.63           S
ATOM    350  CE  MET A  47      53.988  20.760  15.734  1.00 67.63           C
ATOM    351  C   MET A  47      56.262  21.901   9.729  1.00 67.63           C
ATOM    352  O   MET A  47      56.796  23.009   9.721  1.00 67.63           O
ATOM    353  N   LYS A  48      55.709  21.369   8.618  1.00150.21           N
ATOM    354  CA  LYS A  48      55.839  22.076   7.372  1.00150.21           C
ATOM    355  CB  LYS A  48      56.662  21.320   6.313  1.00150.21           C
ATOM    356  CG  LYS A  48      57.050  22.196   5.119  1.00150.21           C
ATOM    357  CD  LYS A  48      58.034  23.311   5.483  1.00150.21           C
ATOM    358  CE  LYS A  48      58.420  24.212   4.307  1.00150.21           C
ATOM    359  NZ  LYS A  48      57.338  25.188   4.039  1.00150.21           N
ATOM    360  C   LYS A  48      54.501  22.392   6.765  1.00150.21           C
ATOM    361  O   LYS A  48      53.524  21.659   6.924  1.00150.21           O
ATOM    362  N   GLU A  49      54.490  23.482   5.964  1.00145.15           N
ATOM    363  CA  GLU A  49      53.351  24.110   5.346  1.00145.15           C
ATOM    364  CB  GLU A  49      53.719  24.935   4.101  1.00145.15           C
ATOM    365  CG  GLU A  49      54.514  26.203   4.417  1.00145.15           C
ATOM    366  CD  GLU A  49      53.540  27.231   4.975  1.00145.15           C
ATOM    367  OE1 GLU A  49      52.332  26.893   5.095  1.00145.15           O
ATOM    368  OE2 GLU A  49      53.988  28.366   5.286  1.00145.15           O
ATOM    369  C   GLU A  49      52.306  23.127   4.949  1.00145.15           C
ATOM    370  O   GLU A  49      52.560  22.121   4.285  1.00145.15           O
ATOM    371  N   LEU A  50      51.065  23.475   5.349  1.00219.02           N
ATOM    372  CA  LEU A  50      49.907  22.657   5.217  1.00219.02           C
ATOM    373  CB  LEU A  50      49.793  21.860   3.907  1.00219.02           C
ATOM    374  CG  LEU A  50      49.197  22.730   2.776  1.00219.02           C
ATOM    375  CD1 LEU A  50      50.043  23.983   2.499  1.00219.02           C
ATOM    376  CD2 LEU A  50      48.907  21.902   1.513  1.00219.02           C
ATOM    377  C   LEU A  50      49.833  21.800   6.457  1.00219.02           C
ATOM    378  O   LEU A  50      49.542  22.316   7.533  1.00219.02           O
ATOM    379  N   TYR A  51      49.873  20.464   6.287  1.00178.84           N
ATOM    380  CA  TYR A  51      49.769  19.429   7.296  1.00178.84           C
ATOM    381  CB  TYR A  51      48.739  18.359   6.887  1.00178.84           C
ATOM    382  CG  TYR A  51      49.163  17.742   5.598  1.00178.84           C
ATOM    383  CD1 TYR A  51      48.785  18.308   4.402  1.00178.84           C
ATOM    384  CD2 TYR A  51      49.937  16.604   5.580  1.00178.84           C
ATOM    385  CE1 TYR A  51      49.169  17.747   3.206  1.00178.84           C
ATOM    386  CE2 TYR A  51      50.324  16.037   4.388  1.00178.84           C
ATOM    387  CZ  TYR A  51      49.939  16.609   3.199  1.00178.84           C
ATOM    388  OH  TYR A  51      50.336  16.032   1.974  1.00178.84           O
ATOM    389  C   TYR A  51      50.956  18.704   7.903  1.00178.84           C
ATOM    390  O   TYR A  51      50.779  18.094   8.951  1.00178.84           O
ATOM    391  N   ILE A  52      52.135  18.615   7.253  1.00124.76           N
ATOM    392  CA  ILE A  52      53.100  17.582   7.599  1.00124.76           C
ATOM    393  CB  ILE A  52      54.054  17.275   6.476  1.00124.76           C
ATOM    394  CG1 ILE A  52      53.298  16.839   5.210  1.00124.76           C
ATOM    395  CG2 ILE A  52      55.052  16.218   6.980  1.00124.76           C
ATOM    396  CD1 ILE A  52      52.536  17.977   4.533  1.00124.76           C
ATOM    397  C   ILE A  52      53.962  17.815   8.805  1.00124.76           C
ATOM    398  O   ILE A  52      54.479  18.905   9.035  1.00124.76           O
ATOM    399  N   ALA A  53      54.149  16.735   9.607  1.00 42.49           N
ATOM    400  CA  ALA A  53      55.039  16.755  10.734  1.00 42.49           C
ATOM    401  CB  ALA A  53      54.330  16.533  12.080  1.00 42.49           C
ATOM    402  C   ALA A  53      56.006  15.618  10.550  1.00 42.49           C
ATOM    403  O   ALA A  53      55.638  14.566  10.027  1.00 42.49           O
ATOM    404  N   GLU A  54      57.288  15.812  10.941  1.00 78.31           N
ATOM    405  CA  GLU A  54      58.256  14.750  10.831  1.00 78.31           C
ATOM    406  CB  GLU A  54      58.972  14.684   9.467  1.00 78.31           C
ATOM    407  CG  GLU A  54      59.708  15.966   9.075  1.00 78.31           C
ATOM    408  CD  GLU A  54      58.691  16.920   8.461  1.00 78.31           C
ATOM    409  OE1 GLU A  54      57.484  16.561   8.435  1.00 78.31           O
ATOM    410  OE2 GLU A  54      59.107  18.019   8.004  1.00 78.31           O
ATOM    411  C   GLU A  54      59.299  14.940  11.894  1.00 78.31           C
ATOM    412  O   GLU A  54      59.490  16.048  12.391  1.00 78.31           O
ATOM    413  N   ASP A  55      59.970  13.837  12.303  1.00 76.42           N
ATOM    414  CA  ASP A  55      60.990  13.903  13.316  1.00 76.42           C
ATOM    415  CB  ASP A  55      60.684  13.018  14.541  1.00 76.42           C
ATOM    416  CG  ASP A  55      60.530  11.564  14.110  1.00 76.42           C
ATOM    417  OD1 ASP A  55      60.813  11.249  12.924  1.00 76.42           O
ATOM    418  OD2 ASP A  55      60.121  10.745  14.976  1.00 76.42           O
ATOM    419  C   ASP A  55      62.331  13.527  12.740  1.00 76.42           C
ATOM    420  O   ASP A  55      62.485  13.355  11.532  1.00 76.42           O
ATOM    421  N   GLN A  56      63.347  13.408  13.625  1.00 91.83           N
ATOM    422  CA  GLN A  56      64.716  13.091  13.295  1.00 91.83           C
ATOM    423  CB  GLN A  56      65.655  13.159  14.510  1.00 91.83           C
ATOM    424  CG  GLN A  56      65.341  12.112  15.581  1.00 91.83           C
ATOM    425  CD  GLN A  56      66.339  12.280  16.718  1.00 91.83           C
ATOM    426  OE1 GLN A  56      66.774  13.390  17.022  1.00 91.83           O
ATOM    427  NE2 GLN A  56      66.722  11.144  17.361  1.00 91.83           N
ATOM    428  C   GLN A  56      64.816  11.694  12.749  1.00 91.83           C
ATOM    429  O   GLN A  56      65.625  11.415  11.866  1.00 91.83           O
ATOM    430  N   TYR A  57      63.984  10.781  13.277  1.00127.22           N
ATOM    431  CA  TYR A  57      63.957   9.385  12.938  1.00127.22           C
ATOM    432  CB  TYR A  57      62.939   8.580  13.763  1.00127.22           C
ATOM    433  CG  TYR A  57      63.417   8.562  15.176  1.00127.22           C
ATOM    434  CD1 TYR A  57      63.181   9.630  16.010  1.00127.22           C
ATOM    435  CD2 TYR A  57      64.102   7.474  15.667  1.00127.22           C
ATOM    436  CE1 TYR A  57      63.622   9.615  17.313  1.00127.22           C
ATOM    437  CE2 TYR A  57      64.546   7.452  16.969  1.00127.22           C
ATOM    438  CZ  TYR A  57      64.305   8.524  17.795  1.00127.22           C
ATOM    439  OH  TYR A  57      64.758   8.505  19.131  1.00127.22           O
ATOM    440  C   TYR A  57      63.612   9.245  11.491  1.00127.22           C
ATOM    441  O   TYR A  57      63.917   8.224  10.879  1.00127.22           O
ATOM    442  N   GLY A  58      62.899  10.231  10.915  1.00 33.03           N
ATOM    443  CA  GLY A  58      62.560  10.142   9.525  1.00 33.03           C
ATOM    444  C   GLY A  58      61.116   9.767   9.413  1.00 33.03           C
ATOM    445  O   GLY A  58      60.619   9.511   8.317  1.00 33.03           O
ATOM    446  N   ASN A  59      60.409   9.717  10.557  1.00 52.86           N
ATOM    447  CA  ASN A  59      59.016   9.370  10.565  1.00 52.86           C
ATOM    448  CB  ASN A  59      58.509   8.955  11.957  1.00 52.86           C
ATOM    449  CG  ASN A  59      59.205   7.653  12.339  1.00 52.86           C
ATOM    450  OD1 ASN A  59      59.084   6.643  11.647  1.00 52.86           O
ATOM    451  ND2 ASN A  59      59.966   7.679  13.465  1.00 52.86           N
ATOM    452  C   ASN A  59      58.213  10.551  10.097  1.00 52.86           C
ATOM    453  O   ASN A  59      58.608  11.700  10.287  1.00 52.86           O
ATOM    454  N   LEU A  60      57.058  10.281   9.451  1.00144.69           N
ATOM    455  CA  LEU A  60      56.213  11.318   8.928  1.00144.69           C
ATOM    456  CB  LEU A  60      55.952  11.191   7.416  1.00144.69           C
ATOM    457  CG  LEU A  60      55.064   9.988   7.044  1.00144.69           C
ATOM    458  CD1 LEU A  60      54.846   9.901   5.528  1.00144.69           C
ATOM    459  CD2 LEU A  60      55.600   8.676   7.639  1.00144.69           C
ATOM    460  C   LEU A  60      54.867  11.243   9.592  1.00144.69           C
ATOM    461  O   LEU A  60      54.411  10.166   9.973  1.00144.69           O
ATOM    462  N   GLY A  61      54.185  12.404   9.727  1.00 25.23           N
ATOM    463  CA  GLY A  61      52.901  12.433  10.374  1.00 25.23           C
ATOM    464  C   GLY A  61      52.211  13.716  10.007  1.00 25.23           C
ATOM    465  O   GLY A  61      52.550  14.348   9.007  1.00 25.23           O
ATOM    466  N   GLY A  62      51.208  14.134  10.816  1.00 28.08           N
ATOM    467  CA  GLY A  62      50.469  15.323  10.485  1.00 28.08           C
ATOM    468  C   GLY A  62      50.233  16.155  11.713  1.00 28.08           C
ATOM    469  O   GLY A  62      50.413  15.695  12.839  1.00 28.08           O
ATOM    470  N   PHE A  63      49.827  17.431  11.507  1.00145.69           N
ATOM    471  CA  PHE A  63      49.551  18.321  12.599  1.00145.69           C
ATOM    472  CB  PHE A  63      50.769  19.143  13.064  1.00145.69           C
ATOM    473  CG  PHE A  63      51.104  20.151  12.015  1.00145.69           C
ATOM    474  CD1 PHE A  63      51.953  19.836  10.979  1.00145.69           C
ATOM    475  CD2 PHE A  63      50.563  21.416  12.067  1.00145.69           C
ATOM    476  CE1 PHE A  63      52.258  20.768  10.015  1.00145.69           C
ATOM    477  CE2 PHE A  63      50.864  22.352  11.106  1.00145.69           C
ATOM    478  CZ  PHE A  63      51.714  22.028  10.076  1.00145.69           C
ATOM    479  C   PHE A  63      48.513  19.303  12.153  1.00145.69           C
ATOM    480  O   PHE A  63      48.233  19.443  10.963  1.00145.69           O
ATOM    481  N   THR A  64      47.878  19.982  13.129  1.00133.34           N
ATOM    482  CA  THR A  64      46.934  21.013  12.823  1.00133.34           C
ATOM    483  CB  THR A  64      45.516  20.523  12.756  1.00133.34           C
ATOM    484  OG1 THR A  64      44.642  21.587  12.408  1.00133.34           O
ATOM    485  CG2 THR A  64      45.127  19.937  14.125  1.00133.34           C
ATOM    486  C   THR A  64      47.006  21.992  13.947  1.00133.34           C
ATOM    487  O   THR A  64      47.252  21.614  15.091  1.00133.34           O
ATOM    488  N   LEU A  65      46.833  23.291  13.649  1.00131.53           N
ATOM    489  CA  LEU A  65      46.761  24.233  14.720  1.00131.53           C
ATOM    490  CB  LEU A  65      47.068  25.685  14.294  1.00131.53           C
ATOM    491  CG  LEU A  65      46.264  26.204  13.081  1.00131.53           C
ATOM    492  CD1 LEU A  65      44.772  26.392  13.399  1.00131.53           C
ATOM    493  CD2 LEU A  65      46.907  27.474  12.502  1.00131.53           C
ATOM    494  C   LEU A  65      45.347  24.127  15.186  1.00131.53           C
ATOM    495  O   LEU A  65      44.484  23.673  14.436  1.00131.53           O
ATOM    496  N   ILE A  66      45.069  24.472  16.455  1.00 76.26           N
ATOM    497  CA  ILE A  66      43.706  24.430  16.889  1.00 76.26           C
ATOM    498  CB  ILE A  66      43.524  23.714  18.197  1.00 76.26           C
ATOM    499  CG1 ILE A  66      43.942  22.240  18.053  1.00 76.26           C
ATOM    500  CG2 ILE A  66      42.069  23.901  18.659  1.00 76.26           C
ATOM    501  CD1 ILE A  66      44.070  21.508  19.387  1.00 76.26           C
ATOM    502  C   ILE A  66      43.323  25.853  17.086  1.00 76.26           C
ATOM    503  O   ILE A  66      43.648  26.425  18.127  1.00 76.26           O
ATOM    504  N   TYR A  67      42.606  26.446  16.097  1.00172.41           N
ATOM    505  CA  TYR A  67      42.240  27.825  16.241  1.00172.41           C
ATOM    506  CB  TYR A  67      41.261  28.059  17.408  1.00172.41           C
ATOM    507  CG  TYR A  67      40.618  29.398  17.257  1.00172.41           C
ATOM    508  CD1 TYR A  67      39.803  29.650  16.176  1.00172.41           C
ATOM    509  CD2 TYR A  67      40.781  30.382  18.205  1.00172.41           C
ATOM    510  CE1 TYR A  67      39.188  30.870  16.023  1.00172.41           C
ATOM    511  CE2 TYR A  67      40.168  31.605  18.060  1.00172.41           C
ATOM    512  CZ  TYR A  67      39.373  31.851  16.966  1.00172.41           C
ATOM    513  OH  TYR A  67      38.744  33.105  16.813  1.00172.41           O
ATOM    514  C   TYR A  67      43.544  28.543  16.445  1.00172.41           C
ATOM    515  O   TYR A  67      44.483  28.322  15.680  1.00172.41           O
ATOM    516  N   ASN A  68      43.603  29.514  17.380  1.00125.54           N
ATOM    517  CA  ASN A  68      44.872  30.137  17.661  1.00125.54           C
ATOM    518  CB  ASN A  68      44.785  31.671  17.603  1.00125.54           C
ATOM    519  CG  ASN A  68      43.785  32.139  18.654  1.00125.54           C
ATOM    520  OD1 ASN A  68      43.112  31.337  19.299  1.00125.54           O
ATOM    521  ND2 ASN A  68      43.670  33.484  18.821  1.00125.54           N
ATOM    522  C   ASN A  68      45.344  29.763  19.051  1.00125.54           C
ATOM    523  O   ASN A  68      46.200  30.441  19.620  1.00125.54           O
ATOM    524  N   GLN A  69      44.755  28.702  19.644  1.00109.35           N
ATOM    525  CA  GLN A  69      45.016  28.225  20.986  1.00109.35           C
ATOM    526  CB  GLN A  69      43.825  27.419  21.523  1.00109.35           C
ATOM    527  CG  GLN A  69      42.550  28.252  21.628  1.00109.35           C
ATOM    528  CD  GLN A  69      42.713  29.188  22.813  1.00109.35           C
ATOM    529  OE1 GLN A  69      42.275  28.877  23.918  1.00109.35           O
ATOM    530  NE2 GLN A  69      43.368  30.357  22.585  1.00109.35           N
ATOM    531  C   GLN A  69      46.231  27.361  21.200  1.00109.35           C
ATOM    532  O   GLN A  69      46.946  27.527  22.189  1.00109.35           O
ATOM    533  N   GLY A  70      46.479  26.386  20.303  1.00 35.09           N
ATOM    534  CA  GLY A  70      47.533  25.430  20.518  1.00 35.09           C
ATOM    535  C   GLY A  70      47.532  24.509  19.337  1.00 35.09           C
ATOM    536  O   GLY A  70      47.003  24.863  18.284  1.00 35.09           O
ATOM    537  N   PHE A  71      48.128  23.300  19.474  1.00 64.02           N
ATOM    538  CA  PHE A  71      48.209  22.427  18.334  1.00 64.02           C
ATOM    539  CB  PHE A  71      49.504  22.636  17.528  1.00 64.02           C
ATOM    540  CG  PHE A  71      50.650  22.414  18.460  1.00 64.02           C
ATOM    541  CD1 PHE A  71      51.116  23.443  19.247  1.00 64.02           C
ATOM    542  CD2 PHE A  71      51.261  21.183  18.555  1.00 64.02           C
ATOM    543  CE1 PHE A  71      52.170  23.251  20.110  1.00 64.02           C
ATOM    544  CE2 PHE A  71      52.316  20.984  19.416  1.00 64.02           C
ATOM    545  CZ  PHE A  71      52.772  22.019  20.197  1.00 64.02           C
ATOM    546  C   PHE A  71      48.180  20.984  18.742  1.00 64.02           C
ATOM    547  O   PHE A  71      48.380  20.634  19.904  1.00 64.02           O
ATOM    548  N   GLU A  72      47.884  20.104  17.759  1.00 73.28           N
ATOM    549  CA  GLU A  72      47.924  18.687  17.968  1.00 73.28           C
ATOM    550  CB  GLU A  72      46.549  17.994  17.948  1.00 73.28           C
ATOM    551  CG  GLU A  72      46.653  16.493  18.235  1.00 73.28           C
ATOM    552  CD  GLU A  72      45.254  15.898  18.311  1.00 73.28           C
ATOM    553  OE1 GLU A  72      44.722  15.501  17.240  1.00 73.28           O
ATOM    554  OE2 GLU A  72      44.702  15.831  19.441  1.00 73.28           O
ATOM    555  C   GLU A  72      48.746  18.101  16.860  1.00 73.28           C
ATOM    556  O   GLU A  72      48.579  18.452  15.691  1.00 73.28           O
ATOM    557  N   VAL A  73      49.687  17.202  17.215  1.00 37.53           N
ATOM    558  CA  VAL A  73      50.509  16.570  16.223  1.00 37.53           C
ATOM    559  CB  VAL A  73      51.964  16.909  16.352  1.00 37.53           C
ATOM    560  CG1 VAL A  73      52.751  16.096  15.310  1.00 37.53           C
ATOM    561  CG2 VAL A  73      52.124  18.432  16.208  1.00 37.53           C
ATOM    562  C   VAL A  73      50.386  15.091  16.414  1.00 37.53           C
ATOM    563  O   VAL A  73      50.442  14.590  17.537  1.00 37.53           O
ATOM    564  N   LYS A  74      50.188  14.352  15.305  1.00103.76           N
ATOM    565  CA  LYS A  74      50.124  12.924  15.392  1.00103.76           C
ATOM    566  CB  LYS A  74      48.841  12.323  14.786  1.00103.76           C
ATOM    567  CG  LYS A  74      48.626  12.660  13.309  1.00103.76           C
ATOM    568  CD  LYS A  74      47.550  11.805  12.634  1.00103.76           C
ATOM    569  CE  LYS A  74      47.335  12.141  11.158  1.00103.76           C
ATOM    570  NZ  LYS A  74      48.484  11.663  10.356  1.00103.76           N
ATOM    571  C   LYS A  74      51.292  12.411  14.618  1.00103.76           C
ATOM    572  O   LYS A  74      51.365  12.570  13.399  1.00103.76           O
ATOM    573  N   ILE A  75      52.275  11.821  15.322  1.00118.64           N
ATOM    574  CA  ILE A  75      53.400  11.314  14.606  1.00118.64           C
ATOM    575  CB  ILE A  75      54.497  12.328  14.471  1.00118.64           C
ATOM    576  CG1 ILE A  75      55.461  11.937  13.342  1.00118.64           C
ATOM    577  CG2 ILE A  75      55.165  12.495  15.845  1.00118.64           C
ATOM    578  CD1 ILE A  75      56.420  13.057  12.944  1.00118.64           C
ATOM    579  C   ILE A  75      53.928  10.135  15.369  1.00118.64           C
ATOM    580  O   ILE A  75      53.922  10.131  16.598  1.00118.64           O
ATOM    581  N   LEU A  76      54.393   9.095  14.652  1.00277.70           N
ATOM    582  CA  LEU A  76      54.980   7.938  15.277  1.00277.70           C
ATOM    583  CB  LEU A  76      56.308   8.208  16.013  1.00277.70           C
ATOM    584  CG  LEU A  76      57.512   8.585  15.138  1.00277.70           C
ATOM    585  CD1 LEU A  76      57.314   9.946  14.464  1.00277.70           C
ATOM    586  CD2 LEU A  76      58.813   8.513  15.953  1.00277.70           C
ATOM    587  C   LEU A  76      54.086   7.324  16.323  1.00277.70           C
ATOM    588  O   LEU A  76      54.578   6.938  17.382  1.00277.70           O
ATOM    589  N   ASN A  77      52.770   7.193  16.067  1.00112.03           N
ATOM    590  CA  ASN A  77      51.843   6.569  16.982  1.00112.03           C
ATOM    591  CB  ASN A  77      52.159   5.092  17.281  1.00112.03           C
ATOM    592  CG  ASN A  77      51.758   4.258  16.071  1.00112.03           C
ATOM    593  OD1 ASN A  77      51.763   3.029  16.120  1.00112.03           O
ATOM    594  ND2 ASN A  77      51.395   4.941  14.952  1.00112.03           N
ATOM    595  C   ASN A  77      51.743   7.301  18.294  1.00112.03           C
ATOM    596  O   ASN A  77      51.333   6.719  19.298  1.00112.03           O
ATOM    597  N   TYR A  78      52.081   8.605  18.321  1.00140.38           N
ATOM    598  CA  TYR A  78      51.933   9.411  19.507  1.00140.38           C
ATOM    599  CB  TYR A  78      53.262   9.820  20.177  1.00140.38           C
ATOM    600  CG  TYR A  78      53.784   8.697  21.014  1.00140.38           C
ATOM    601  CD1 TYR A  78      54.631   7.740  20.501  1.00140.38           C
ATOM    602  CD2 TYR A  78      53.416   8.612  22.338  1.00140.38           C
ATOM    603  CE1 TYR A  78      55.100   6.722  21.300  1.00140.38           C
ATOM    604  CE2 TYR A  78      53.880   7.598  23.141  1.00140.38           C
ATOM    605  CZ  TYR A  78      54.725   6.649  22.622  1.00140.38           C
ATOM    606  OH  TYR A  78      55.206   5.606  23.443  1.00140.38           O
ATOM    607  C   TYR A  78      51.224  10.671  19.122  1.00140.38           C
ATOM    608  O   TYR A  78      51.337  11.137  17.990  1.00140.38           O
ATOM    609  N   LEU A  79      50.435  11.244  20.059  1.00 42.93           N
ATOM    610  CA  LEU A  79      49.738  12.472  19.797  1.00 42.93           C
ATOM    611  CB  LEU A  79      48.217  12.365  19.996  1.00 42.93           C
ATOM    612  CG  LEU A  79      47.535  11.391  19.019  1.00 42.93           C
ATOM    613  CD1 LEU A  79      46.018  11.324  19.258  1.00 42.93           C
ATOM    614  CD2 LEU A  79      47.895  11.716  17.561  1.00 42.93           C
ATOM    615  C   LEU A  79      50.243  13.487  20.778  1.00 42.93           C
ATOM    616  O   LEU A  79      50.316  13.215  21.976  1.00 42.93           O
ATOM    617  N   PHE A  80      50.604  14.690  20.283  1.00 45.58           N
ATOM    618  CA  PHE A  80      51.118  15.730  21.133  1.00 45.58           C
ATOM    619  CB  PHE A  80      52.446  16.330  20.633  1.00 45.58           C
ATOM    620  CG  PHE A  80      53.494  15.273  20.692  1.00 45.58           C
ATOM    621  CD1 PHE A  80      53.596  14.333  19.693  1.00 45.58           C
ATOM    622  CD2 PHE A  80      54.381  15.227  21.743  1.00 45.58           C
ATOM    623  CE1 PHE A  80      54.564  13.357  19.744  1.00 45.58           C
ATOM    624  CE2 PHE A  80      55.351  14.254  21.799  1.00 45.58           C
ATOM    625  CZ  PHE A  80      55.444  13.316  20.799  1.00 45.58           C
ATOM    626  C   PHE A  80      50.130  16.858  21.148  1.00 45.58           C
ATOM    627  O   PHE A  80      49.616  17.260  20.104  1.00 45.58           O
ATOM    628  N   PHE A  81      49.829  17.394  22.351  1.00112.37           N
ATOM    629  CA  PHE A  81      48.923  18.503  22.449  1.00112.37           C
ATOM    630  CB  PHE A  81      47.469  18.072  22.724  1.00112.37           C
ATOM    631  CG  PHE A  81      46.669  19.270  23.104  1.00112.37           C
ATOM    632  CD1 PHE A  81      46.333  20.229  22.176  1.00112.37           C
ATOM    633  CD2 PHE A  81      46.280  19.444  24.413  1.00112.37           C
ATOM    634  CE1 PHE A  81      45.600  21.333  22.547  1.00112.37           C
ATOM    635  CE2 PHE A  81      45.546  20.543  24.788  1.00112.37           C
ATOM    636  CZ  PHE A  81      45.203  21.490  23.853  1.00112.37           C
ATOM    637  C   PHE A  81      49.367  19.443  23.530  1.00112.37           C
ATOM    638  O   PHE A  81      49.828  19.027  24.592  1.00112.37           O
ATOM    639  N   GLY A  82      49.229  20.761  23.273  1.00 37.45           N
ATOM    640  CA  GLY A  82      49.604  21.757  24.236  1.00 37.45           C
ATOM    641  C   GLY A  82      49.060  23.074  23.774  1.00 37.45           C
ATOM    642  O   GLY A  82      48.842  23.292  22.582  1.00 37.45           O
ATOM    643  N   PHE A  83      48.830  23.996  24.731  1.00133.07           N
ATOM    644  CA  PHE A  83      48.358  25.309  24.401  1.00133.07           C
ATOM    645  CB  PHE A  83      47.435  25.968  25.448  1.00133.07           C
ATOM    646  CG  PHE A  83      46.097  25.307  25.487  1.00133.07           C
ATOM    647  CD1 PHE A  83      45.140  25.624  24.551  1.00133.07           C
ATOM    648  CD2 PHE A  83      45.794  24.375  26.452  1.00133.07           C
ATOM    649  CE1 PHE A  83      43.902  25.026  24.577  1.00133.07           C
ATOM    650  CE2 PHE A  83      44.557  23.774  26.485  1.00133.07           C
ATOM    651  CZ  PHE A  83      43.607  24.100  25.547  1.00133.07           C
ATOM    652  C   PHE A  83      49.566  26.190  24.328  1.00133.07           C
ATOM    653  O   PHE A  83      50.582  25.921  24.966  1.00133.07           O
ATOM    654  N   PHE A  84      49.492  27.269  23.524  1.00 62.45           N
ATOM    655  CA  PHE A  84      50.609  28.168  23.427  1.00 62.45           C
ATOM    656  CB  PHE A  84      50.469  29.239  22.328  1.00 62.45           C
ATOM    657  CG  PHE A  84      50.532  28.548  21.007  1.00 62.45           C
ATOM    658  CD1 PHE A  84      51.738  28.124  20.496  1.00 62.45           C
ATOM    659  CD2 PHE A  84      49.390  28.334  20.271  1.00 62.45           C
ATOM    660  CE1 PHE A  84      51.803  27.489  19.277  1.00 62.45           C
ATOM    661  CE2 PHE A  84      49.449  27.700  19.051  1.00 62.45           C
ATOM    662  CZ  PHE A  84      50.656  27.274  18.551  1.00 62.45           C
ATOM    663  C   PHE A  84      50.738  28.856  24.755  1.00 62.45           C
ATOM    664  O   PHE A  84      49.755  29.036  25.470  1.00 62.45           O
ATOM    665  N   LYS A  85      51.980  29.241  25.117  1.00 53.42           N
ATOM    666  CA  LYS A  85      52.309  29.789  26.407  1.00 53.42           C
ATOM    667  CB  LYS A  85      53.828  29.800  26.658  1.00 53.42           C
ATOM    668  CG  LYS A  85      54.253  30.370  28.013  1.00 53.42           C
ATOM    669  CD  LYS A  85      55.735  30.139  28.318  1.00 53.42           C
ATOM    670  CE  LYS A  85      56.201  30.753  29.639  1.00 53.42           C
ATOM    671  NZ  LYS A  85      57.641  30.477  29.844  1.00 53.42           N
ATOM    672  C   LYS A  85      51.815  31.194  26.598  1.00 53.42           C
ATOM    673  O   LYS A  85      51.800  32.007  25.674  1.00 53.42           O
ATOM    674  N   TYR A  86      51.352  31.487  27.835  1.00 64.22           N
ATOM    675  CA  TYR A  86      50.960  32.810  28.236  1.00 64.22           C
ATOM    676  CB  TYR A  86      49.472  33.128  27.988  1.00 64.22           C
ATOM    677  CG  TYR A  86      48.624  32.131  28.702  1.00 64.22           C
ATOM    678  CD1 TYR A  86      48.270  32.317  30.019  1.00 64.22           C
ATOM    679  CD2 TYR A  86      48.178  31.007  28.047  1.00 64.22           C
ATOM    680  CE1 TYR A  86      47.483  31.396  30.669  1.00 64.22           C
ATOM    681  CE2 TYR A  86      47.392  30.081  28.691  1.00 64.22           C
ATOM    682  CZ  TYR A  86      47.045  30.275  30.006  1.00 64.22           C
ATOM    683  OH  TYR A  86      46.238  29.327  30.670  1.00 64.22           O
ATOM    684  C   TYR A  86      51.265  32.942  29.701  1.00 64.22           C
ATOM    685  O   TYR A  86      51.267  31.950  30.428  1.00 64.22           O
ATOM    686  N   GLU A  87      51.551  34.176  30.177  1.00 99.83           N
ATOM    687  CA  GLU A  87      51.870  34.351  31.570  1.00 99.83           C
ATOM    688  CB  GLU A  87      53.314  34.821  31.812  1.00 99.83           C
ATOM    689  CG  GLU A  87      53.731  34.790  33.283  1.00 99.83           C
ATOM    690  CD  GLU A  87      53.983  33.338  33.664  1.00 99.83           C
ATOM    691  OE1 GLU A  87      53.822  32.458  32.776  1.00 99.83           O
ATOM    692  OE2 GLU A  87      54.342  33.088  34.845  1.00 99.83           O
ATOM    693  C   GLU A  87      50.962  35.397  32.137  1.00 99.83           C
ATOM    694  O   GLU A  87      50.687  36.409  31.494  1.00 99.83           O
ATOM    695  N   GLN A  88      50.470  35.173  33.374  1.00 59.49           N
ATOM    696  CA  GLN A  88      49.572  36.111  33.980  1.00 59.49           C
ATOM    697  CB  GLN A  88      48.308  35.437  34.539  1.00 59.49           C
ATOM    698  CG  GLN A  88      47.471  34.779  33.438  1.00 59.49           C
ATOM    699  CD  GLN A  88      46.286  34.068  34.075  1.00 59.49           C
ATOM    700  OE1 GLN A  88      45.517  33.391  33.394  1.00 59.49           O
ATOM    701  NE2 GLN A  88      46.136  34.216  35.419  1.00 59.49           N
ATOM    702  C   GLN A  88      50.287  36.797  35.102  1.00 59.49           C
ATOM    703  O   GLN A  88      50.490  36.243  36.181  1.00 59.49           O
ATOM    704  N   ARG A  89      50.695  38.045  34.820  1.00106.64           N
ATOM    705  CA  ARG A  89      51.384  38.968  35.671  1.00106.64           C
ATOM    706  CB  ARG A  89      51.988  40.146  34.889  0.00106.64           C
ATOM    707  CG  ARG A  89      52.820  41.101  35.746  0.00106.64           C
ATOM    708  CD  ARG A  89      53.411  42.267  34.949  0.00106.64           C
ATOM    709  NE  ARG A  89      54.190  43.113  35.894  1.00106.64           N
ATOM    710  CZ  ARG A  89      55.495  42.817  36.153  1.00106.64           C
ATOM    711  NH1 ARG A  89      56.084  41.745  35.547  1.00106.64           N
ATOM    712  NH2 ARG A  89      56.215  43.591  37.017  1.00106.64           N
ATOM    713  C   ARG A  89      50.428  39.525  36.673  1.00106.64           C
ATOM    714  O   ARG A  89      50.849  40.090  37.680  1.00106.64           O
ATOM    715  N   GLY A  90      49.109  39.382  36.443  1.00 58.39           N
ATOM    716  CA  GLY A  90      48.208  40.110  37.282  1.00 58.39           C
ATOM    717  C   GLY A  90      47.900  41.357  36.520  1.00 58.39           C
ATOM    718  O   GLY A  90      48.489  42.415  36.732  1.00 58.39           O
ATOM    719  N   SER A  91      46.966  41.210  35.560  1.00 56.20           N
ATOM    720  CA  SER A  91      46.521  42.240  34.669  1.00 56.20           C
ATOM    721  CB  SER A  91      46.322  43.595  35.370  1.00 56.20           C
ATOM    722  OG  SER A  91      45.280  43.500  36.330  0.00 56.20           O
ATOM    723  C   SER A  91      47.538  42.424  33.590  1.00 56.20           C
ATOM    724  O   SER A  91      47.312  43.169  32.639  1.00 56.20           O
ATOM    725  N   ASN A  92      48.677  41.717  33.672  1.00 80.34           N
ATOM    726  CA  ASN A  92      49.599  41.823  32.580  1.00 80.34           C
ATOM    727  CB  ASN A  92      51.026  42.209  33.012  1.00 80.34           C
ATOM    728  CG  ASN A  92      51.881  42.397  31.765  1.00 80.34           C
ATOM    729  OD1 ASN A  92      51.973  41.511  30.916  1.00 80.34           O
ATOM    730  ND2 ASN A  92      52.527  43.589  31.647  1.00 80.34           N
ATOM    731  C   ASN A  92      49.662  40.463  31.962  1.00 80.34           C
ATOM    732  O   ASN A  92      50.121  39.511  32.591  1.00 80.34           O
ATOM    733  N   VAL A  93      49.195  40.327  30.706  1.00 40.63           N
ATOM    734  CA  VAL A  93      49.210  39.028  30.097  1.00 40.63           C
ATOM    735  CB  VAL A  93      47.873  38.597  29.569  1.00 40.63           C
ATOM    736  CG1 VAL A  93      48.042  37.253  28.839  1.00 40.63           C
ATOM    737  CG2 VAL A  93      46.876  38.548  30.739  1.00 40.63           C
ATOM    738  C   VAL A  93      50.153  39.060  28.944  1.00 40.63           C
ATOM    739  O   VAL A  93      50.115  39.966  28.112  1.00 40.63           O
ATOM    740  N   THR A  94      51.047  38.058  28.876  1.00110.20           N
ATOM    741  CA  THR A  94      51.953  38.029  27.772  1.00110.20           C
ATOM    742  CB  THR A  94      53.379  38.273  28.169  1.00110.20           C
ATOM    743  OG1 THR A  94      54.148  38.600  27.025  1.00110.20           O
ATOM    744  CG2 THR A  94      53.944  37.011  28.843  1.00110.20           C
ATOM    745  C   THR A  94      51.851  36.671  27.154  1.00110.20           C
ATOM    746  O   THR A  94      51.781  35.656  27.845  1.00110.20           O
ATOM    747  N   SER A  95      51.823  36.615  25.813  1.00 86.29           N
ATOM    748  CA  SER A  95      51.705  35.339  25.178  1.00 86.29           C
ATOM    749  CB  SER A  95      50.521  35.254  24.202  1.00 86.29           C
ATOM    750  OG  SER A  95      50.612  36.289  23.239  1.00 86.29           O
ATOM    751  C   SER A  95      52.969  35.074  24.433  1.00 86.29           C
ATOM    752  O   SER A  95      53.632  35.997  23.962  1.00 86.29           O
ATOM    753  N   TYR A  96      53.363  33.785  24.378  1.00 59.62           N
ATOM    754  CA  TYR A  96      54.541  33.399  23.661  1.00 59.62           C
ATOM    755  CB  TYR A  96      55.618  32.792  24.574  1.00 59.62           C
ATOM    756  CG  TYR A  96      56.025  33.839  25.554  1.00 59.62           C
ATOM    757  CD1 TYR A  96      57.038  34.722  25.262  1.00 59.62           C
ATOM    758  CD2 TYR A  96      55.382  33.942  26.766  1.00 59.62           C
ATOM    759  CE1 TYR A  96      57.411  35.686  26.169  1.00 59.62           C
ATOM    760  CE2 TYR A  96      55.750  34.903  27.678  1.00 59.62           C
ATOM    761  CZ  TYR A  96      56.767  35.777  27.379  1.00 59.62           C
ATOM    762  OH  TYR A  96      57.148  36.765  28.311  1.00 59.62           O
ATOM    763  C   TYR A  96      54.130  32.328  22.699  1.00 59.62           C
ATOM    764  O   TYR A  96      53.857  31.196  23.092  1.00 59.62           O
ATOM    765  N   CYS A  97      54.073  32.675  21.403  1.00 63.99           N
ATOM    766  CA  CYS A  97      53.698  31.772  20.353  1.00 63.99           C
ATOM    767  CB  CYS A  97      53.323  32.506  19.058  1.00 63.99           C
ATOM    768  SG  CYS A  97      51.846  33.522  19.347  1.00 63.99           S
ATOM    769  C   CYS A  97      54.804  30.794  20.095  1.00 63.99           C
ATOM    770  O   CYS A  97      54.597  29.757  19.466  1.00 63.99           O
ATOM    771  N   HIS A  98      56.035  31.170  20.486  1.00117.47           N
ATOM    772  CA  HIS A  98      57.214  30.363  20.342  1.00117.47           C
ATOM    773  ND1 HIS A  98      59.483  31.286  22.811  1.00117.47           N
ATOM    774  CG  HIS A  98      58.733  31.829  21.792  1.00117.47           C
ATOM    775  CB  HIS A  98      58.523  31.169  20.462  1.00117.47           C
ATOM    776  NE2 HIS A  98      58.734  33.245  23.548  1.00117.47           N
ATOM    777  CD2 HIS A  98      58.282  33.025  22.259  1.00117.47           C
ATOM    778  CE1 HIS A  98      59.451  32.174  23.836  1.00117.47           C
ATOM    779  C   HIS A  98      57.239  29.239  21.343  1.00117.47           C
ATOM    780  O   HIS A  98      57.966  28.267  21.153  1.00117.47           O
ATOM    781  N   GLU A  99      56.503  29.352  22.468  1.00 70.16           N
ATOM    782  CA  GLU A  99      56.588  28.339  23.491  1.00 70.16           C
ATOM    783  CB  GLU A  99      57.118  28.878  24.825  1.00 70.16           C
ATOM    784  CG  GLU A  99      58.549  29.405  24.761  1.00 70.16           C
ATOM    785  CD  GLU A  99      58.889  29.898  26.158  1.00 70.16           C
ATOM    786  OE1 GLU A  99      58.191  29.467  27.113  1.00 70.16           O
ATOM    787  OE2 GLU A  99      59.843  30.708  26.292  1.00 70.16           O
ATOM    788  C   GLU A  99      55.229  27.781  23.800  1.00 70.16           C
ATOM    789  O   GLU A  99      54.212  28.253  23.294  1.00 70.16           O
ATOM    790  N   THR A 100      55.195  26.725  24.651  1.00 47.08           N
ATOM    791  CA  THR A 100      53.948  26.105  25.007  1.00 47.08           C
ATOM    792  CB  THR A 100      53.801  24.706  24.483  1.00 47.08           C
ATOM    793  OG1 THR A 100      54.768  23.854  25.080  1.00 47.08           O
ATOM    794  CG2 THR A 100      53.985  24.728  22.956  1.00 47.08           C
ATOM    795  C   THR A 100      53.837  26.007  26.500  1.00 47.08           C
ATOM    796  O   THR A 100      54.812  26.138  27.239  1.00 47.08           O
ATOM    797  N   PHE A 101      52.593  25.797  26.971  1.00115.42           N
ATOM    798  CA  PHE A 101      52.279  25.570  28.352  1.00115.42           C
ATOM    799  CB  PHE A 101      50.780  25.805  28.639  1.00115.42           C
ATOM    800  CG  PHE A 101      50.493  25.577  30.082  1.00115.42           C
ATOM    801  CD1 PHE A 101      50.725  26.572  31.005  1.00115.42           C
ATOM    802  CD2 PHE A 101      49.992  24.371  30.515  1.00115.42           C
ATOM    803  CE1 PHE A 101      50.460  26.367  32.338  1.00115.42           C
ATOM    804  CE2 PHE A 101      49.726  24.160  31.848  1.00115.42           C
ATOM    805  CZ  PHE A 101      49.962  25.158  32.762  1.00115.42           C
ATOM    806  C   PHE A 101      52.589  24.118  28.534  1.00115.42           C
ATOM    807  O   PHE A 101      52.920  23.455  27.552  1.00115.42           O
ATOM    808  N   PRO A 102      52.570  23.576  29.720  1.00161.21           N
ATOM    809  CA  PRO A 102      52.816  22.167  29.797  1.00161.21           C
ATOM    810  CD  PRO A 102      53.086  24.264  30.894  1.00161.21           C
ATOM    811  CB  PRO A 102      52.971  21.853  31.281  1.00161.21           C
ATOM    812  CG  PRO A 102      53.593  23.152  31.834  1.00161.21           C
ATOM    813  C   PRO A 102      51.741  21.436  29.061  1.00161.21           C
ATOM    814  O   PRO A 102      50.568  21.759  29.242  1.00161.21           O
ATOM    815  N   GLY A 103      52.124  20.437  28.239  1.00 48.29           N
ATOM    816  CA  GLY A 103      51.170  19.750  27.422  1.00 48.29           C
ATOM    817  C   GLY A 103      51.191  18.280  27.710  1.00 48.29           C
ATOM    818  O   GLY A 103      51.941  17.791  28.559  1.00 48.29           O
ATOM    819  N   TRP A 104      50.336  17.540  26.968  1.00 88.96           N
ATOM    820  CA  TRP A 104      50.168  16.132  27.173  1.00 88.96           C
ATOM    821  CB  TRP A 104      48.696  15.763  27.408  1.00 88.96           C
ATOM    822  CG  TRP A 104      48.071  16.445  28.599  1.00 88.96           C
ATOM    823  CD2 TRP A 104      47.549  17.783  28.560  1.00 88.96           C
ATOM    824  CD1 TRP A 104      47.877  15.991  29.870  1.00 88.96           C
ATOM    825  NE1 TRP A 104      47.257  16.959  30.624  1.00 88.96           N
ATOM    826  CE2 TRP A 104      47.052  18.068  29.830  1.00 88.96           C
ATOM    827  CE3 TRP A 104      47.491  18.698  27.548  1.00 88.96           C
ATOM    828  CZ2 TRP A 104      46.483  19.278  30.109  1.00 88.96           C
ATOM    829  CZ3 TRP A 104      46.917  19.918  27.832  1.00 88.96           C
ATOM    830  CH2 TRP A 104      46.423  20.201  29.088  1.00 88.96           C
ATOM    831  C   TRP A 104      50.568  15.401  25.925  1.00 88.96           C
ATOM    832  O   TRP A 104      50.192  15.777  24.816  1.00 88.96           O
ATOM    833  N   VAL A 105      51.357  14.320  26.087  1.00106.88           N
ATOM    834  CA  VAL A 105      51.732  13.481  24.986  1.00106.88           C
ATOM    835  CB  VAL A 105      53.195  13.543  24.654  1.00106.88           C
ATOM    836  CG1 VAL A 105      53.998  13.098  25.888  1.00106.88           C
ATOM    837  CG2 VAL A 105      53.450  12.675  23.411  1.00106.88           C
ATOM    838  C   VAL A 105      51.427  12.078  25.417  1.00106.88           C
ATOM    839  O   VAL A 105      51.715  11.692  26.551  1.00106.88           O
ATOM    840  N   HIS A 106      50.802  11.287  24.521  1.00 58.45           N
ATOM    841  CA  HIS A 106      50.487   9.923  24.837  1.00 58.45           C
ATOM    842  ND1 HIS A 106      47.492  11.618  25.160  1.00 58.45           N
ATOM    843  CG  HIS A 106      47.976  10.353  24.907  1.00 58.45           C
ATOM    844  CB  HIS A 106      49.162   9.751  25.602  1.00 58.45           C
ATOM    845  NE2 HIS A 106      46.179  10.740  23.596  1.00 58.45           N
ATOM    846  CD2 HIS A 106      47.162   9.833  23.947  1.00 58.45           C
ATOM    847  CE1 HIS A 106      46.419  11.798  24.350  1.00 58.45           C
ATOM    848  C   HIS A 106      50.363   9.179  23.546  1.00 58.45           C
ATOM    849  O   HIS A 106      50.145   9.773  22.491  1.00 58.45           O
ATOM    850  N   ASP A 107      50.491   7.839  23.598  1.00 59.82           N
ATOM    851  CA  ASP A 107      50.397   7.078  22.388  1.00 59.82           C
ATOM    852  CB  ASP A 107      50.878   5.618  22.537  1.00 59.82           C
ATOM    853  CG  ASP A 107      50.091   4.910  23.631  1.00 59.82           C
ATOM    854  OD1 ASP A 107      48.836   4.992  23.618  1.00 59.82           O
ATOM    855  OD2 ASP A 107      50.745   4.287  24.509  1.00 59.82           O
ATOM    856  C   ASP A 107      48.978   7.140  21.915  1.00 59.82           C
ATOM    857  O   ASP A 107      48.082   7.549  22.648  1.00 59.82           O
ATOM    858  N   VAL A 108      48.744   6.732  20.655  1.00 59.00           N
ATOM    859  CA  VAL A 108      47.460   6.831  20.018  1.00 59.00           C
ATOM    860  CB  VAL A 108      47.464   6.290  18.617  1.00 59.00           C
ATOM    861  CG1 VAL A 108      48.377   7.179  17.756  1.00 59.00           C
ATOM    862  CG2 VAL A 108      47.899   4.815  18.656  1.00 59.00           C
ATOM    863  C   VAL A 108      46.424   6.075  20.806  1.00 59.00           C
ATOM    864  O   VAL A 108      45.249   6.436  20.783  1.00 59.00           O
ATOM    865  N   LEU A 109      46.813   4.969  21.463  1.00 70.63           N
ATOM    866  CA  LEU A 109      45.909   4.172  22.253  1.00 70.63           C
ATOM    867  CB  LEU A 109      46.516   2.834  22.714  1.00 70.63           C
ATOM    868  CG  LEU A 109      46.865   1.868  21.568  1.00 70.63           C
ATOM    869  CD1 LEU A 109      47.455   0.556  22.113  1.00 70.63           C
ATOM    870  CD2 LEU A 109      45.669   1.641  20.631  1.00 70.63           C
ATOM    871  C   LEU A 109      45.496   4.900  23.499  1.00 70.63           C
ATOM    872  O   LEU A 109      44.400   4.669  24.007  1.00 70.63           O
ATOM    873  N   GLY A 110      46.375   5.762  24.052  1.00 45.34           N
ATOM    874  CA  GLY A 110      46.072   6.465  25.269  1.00 45.34           C
ATOM    875  C   GLY A 110      46.630   5.713  26.446  1.00 45.34           C
ATOM    876  O   GLY A 110      46.242   5.974  27.584  1.00 45.34           O
ATOM    877  N   ARG A 111      47.485   4.697  26.201  1.00175.46           N
ATOM    878  CA  ARG A 111      48.067   3.918  27.270  1.00175.46           C
ATOM    879  CB  ARG A 111      48.773   2.658  26.742  1.00175.46           C
ATOM    880  CG  ARG A 111      47.853   1.687  25.997  1.00175.46           C
ATOM    881  CD  ARG A 111      46.960   0.857  26.921  1.00175.46           C
ATOM    882  NE  ARG A 111      45.615   1.498  26.936  1.00175.46           N
ATOM    883  CZ  ARG A 111      44.659   1.091  26.051  1.00175.46           C
ATOM    884  NH1 ARG A 111      44.919   0.063  25.193  1.00175.46           N
ATOM    885  NH2 ARG A 111      43.442   1.706  26.031  1.00175.46           N
ATOM    886  C   ARG A 111      49.101   4.667  28.075  1.00175.46           C
ATOM    887  O   ARG A 111      48.919   4.900  29.270  1.00175.46           O
ATOM    888  N   ASN A 112      50.193   5.123  27.417  1.00 54.85           N
ATOM    889  CA  ASN A 112      51.290   5.739  28.120  1.00 54.85           C
ATOM    890  CB  ASN A 112      52.673   5.273  27.631  1.00 54.85           C
ATOM    891  CG  ASN A 112      52.858   3.817  28.033  1.00 54.85           C
ATOM    892  OD1 ASN A 112      52.645   3.446  29.187  1.00 54.85           O
ATOM    893  ND2 ASN A 112      53.264   2.965  27.055  1.00 54.85           N
ATOM    894  C   ASN A 112      51.221   7.212  27.885  1.00 54.85           C
ATOM    895  O   ASN A 112      51.036   7.660  26.754  1.00 54.85           O
ATOM    896  N   TRP A 113      51.389   7.994  28.974  1.00 82.26           N
ATOM    897  CA  TRP A 113      51.271   9.427  28.953  1.00 82.26           C
ATOM    898  CB  TRP A 113      50.087   9.935  29.796  1.00 82.26           C
ATOM    899  CG  TRP A 113      48.716   9.614  29.249  1.00 82.26           C
ATOM    900  CD2 TRP A 113      47.728  10.605  28.925  1.00 82.26           C
ATOM    901  CD1 TRP A 113      48.135   8.401  29.020  1.00 82.26           C
ATOM    902  NE1 TRP A 113      46.851   8.574  28.560  1.00 82.26           N
ATOM    903  CE2 TRP A 113      46.586   9.926  28.500  1.00 82.26           C
ATOM    904  CE3 TRP A 113      47.766  11.969  28.983  1.00 82.26           C
ATOM    905  CZ2 TRP A 113      45.462  10.604  28.126  1.00 82.26           C
ATOM    906  CZ3 TRP A 113      46.632  12.650  28.598  1.00 82.26           C
ATOM    907  CH2 TRP A 113      45.502  11.980  28.177  1.00 82.26           C
ATOM    908  C   TRP A 113      52.496  10.041  29.568  1.00 82.26           C
ATOM    909  O   TRP A 113      53.223   9.405  30.331  1.00 82.26           O
ATOM    910  N   ALA A 114      52.751  11.321  29.221  1.00 43.16           N
ATOM    911  CA  ALA A 114      53.856  12.076  29.745  1.00 43.16           C
ATOM    912  CB  ALA A 114      55.180  11.814  29.007  1.00 43.16           C
ATOM    913  C   ALA A 114      53.518  13.522  29.546  1.00 43.16           C
ATOM    914  O   ALA A 114      52.564  13.851  28.845  1.00 43.16           O
ATOM    915  N   CYS A 115      54.286  14.428  30.184  1.00 46.20           N
ATOM    916  CA  CYS A 115      54.045  15.841  30.065  1.00 46.20           C
ATOM    917  CB  CYS A 115      53.944  16.534  31.431  1.00 46.20           C
ATOM    918  SG  CYS A 115      52.577  15.832  32.391  1.00 46.20           S
ATOM    919  C   CYS A 115      55.226  16.416  29.347  1.00 46.20           C
ATOM    920  O   CYS A 115      56.327  15.880  29.459  1.00 46.20           O
ATOM    921  N   PHE A 116      55.029  17.503  28.563  1.00 61.22           N
ATOM    922  CA  PHE A 116      56.148  18.071  27.863  1.00 61.22           C
ATOM    923  CB  PHE A 116      56.360  17.491  26.451  1.00 61.22           C
ATOM    924  CG  PHE A 116      55.242  17.940  25.571  1.00 61.22           C
ATOM    925  CD1 PHE A 116      54.025  17.299  25.582  1.00 61.22           C
ATOM    926  CD2 PHE A 116      55.421  19.006  24.718  1.00 61.22           C
ATOM    927  CE1 PHE A 116      53.004  17.721  24.763  1.00 61.22           C
ATOM    928  CE2 PHE A 116      54.404  19.433  23.896  1.00 61.22           C
ATOM    929  CZ  PHE A 116      53.191  18.789  23.918  1.00 61.22           C
ATOM    930  C   PHE A 116      55.952  19.549  27.698  1.00 61.22           C
ATOM    931  O   PHE A 116      54.863  20.085  27.905  1.00 61.22           O
ATOM    932  N   VAL A 117      57.048  20.252  27.346  1.00 90.50           N
ATOM    933  CA  VAL A 117      56.998  21.661  27.078  1.00 90.50           C
ATOM    934  CB  VAL A 117      57.724  22.491  28.094  1.00 90.50           C
ATOM    935  CG1 VAL A 117      59.213  22.108  28.062  1.00 90.50           C
ATOM    936  CG2 VAL A 117      57.461  23.976  27.793  1.00 90.50           C
ATOM    937  C   VAL A 117      57.707  21.834  25.775  1.00 90.50           C
ATOM    938  O   VAL A 117      58.677  21.131  25.496  1.00 90.50           O
ATOM    939  N   GLY A 118      57.245  22.778  24.935  1.00 28.31           N
ATOM    940  CA  GLY A 118      57.875  22.919  23.654  1.00 28.31           C
ATOM    941  C   GLY A 118      58.374  24.318  23.480  1.00 28.31           C
ATOM    942  O   GLY A 118      57.790  25.278  23.980  1.00 28.31           O
ATOM    943  N   LYS A 119      59.496  24.443  22.743  1.00145.42           N
ATOM    944  CA  LYS A 119      60.101  25.707  22.440  1.00145.42           C
ATOM    945  CB  LYS A 119      61.472  25.885  23.116  1.00145.42           C
ATOM    946  CG  LYS A 119      61.425  25.991  24.641  1.00145.42           C
ATOM    947  CD  LYS A 119      60.811  27.293  25.147  1.00145.42           C
ATOM    948  CE  LYS A 119      61.775  28.478  25.059  1.00145.42           C
ATOM    949  NZ  LYS A 119      62.909  28.275  25.988  1.00145.42           N
ATOM    950  C   LYS A 119      60.383  25.679  20.973  1.00145.42           C
ATOM    951  O   LYS A 119      60.896  24.688  20.457  1.00145.42           O
ATOM    952  N   LYS A 120      60.044  26.765  20.255  1.00 37.52           N
ATOM    953  CA  LYS A 120      60.318  26.793  18.850  1.00 37.52           C
ATOM    954  CB  LYS A 120      59.489  27.844  18.093  1.00 37.52           C
ATOM    955  CG  LYS A 120      59.703  27.832  16.579  1.00 37.52           C
ATOM    956  CD  LYS A 120      58.692  28.692  15.820  1.00 37.52           C
ATOM    957  CE  LYS A 120      58.977  28.802  14.322  1.00 37.52           C
ATOM    958  NZ  LYS A 120      57.956  29.661  13.683  1.00 37.52           N
ATOM    959  C   LYS A 120      61.760  27.148  18.694  1.00 37.52           C
ATOM    960  O   LYS A 120      62.233  28.134  19.257  1.00 37.52           O
ATOM    961  N   ILE A 121      62.496  26.332  17.917  1.00120.06           N
ATOM    962  CA  ILE A 121      63.886  26.569  17.670  1.00120.06           C
ATOM    963  CB  ILE A 121      64.768  25.492  18.247  1.00120.06           C
ATOM    964  CG1 ILE A 121      66.255  25.894  18.213  0.00120.06           C
ATOM    965  CG2 ILE A 121      64.457  24.175  17.517  0.00120.06           C
ATOM    966  CD1 ILE A 121      66.844  26.037  16.810  1.00120.06           C
ATOM    967  C   ILE A 121      64.014  26.538  16.151  1.00120.06           C
ATOM    968  O   ILE A 121      64.776  27.373  15.600  1.00120.06           O
ATOM    969  OXT ILE A 121      63.340  25.682  15.518  1.00120.06           O
TER     970      ILE A 121
ATOM    971  N   LEU B 122      24.207  12.845  -3.340  1.00 44.38           N
ATOM    972  CA  LEU B 122      24.033  13.923  -2.343  1.00 44.38           C
ATOM    973  CB  LEU B 122      25.191  14.929  -2.454  1.00 44.38           C
ATOM    974  CG  LEU B 122      25.134  16.072  -1.425  1.00 44.38           C
ATOM    975  CD1 LEU B 122      25.298  15.538   0.008  1.00 44.38           C
ATOM    976  CD2 LEU B 122      26.150  17.174  -1.766  1.00 44.38           C
ATOM    977  C   LEU B 122      22.735  14.632  -2.584  1.00 44.38           C
ATOM    978  O   LEU B 122      22.424  15.030  -3.706  1.00 44.38           O
ATOM    979  N   PRO B 123      21.970  14.762  -1.531  1.00 71.20           N
ATOM    980  CA  PRO B 123      20.669  15.379  -1.633  1.00 71.20           C
ATOM    981  CD  PRO B 123      21.992  13.719  -0.518  1.00 71.20           C
ATOM    982  CB  PRO B 123      19.892  14.922  -0.401  1.00 71.20           C
ATOM    983  CG  PRO B 123      20.542  13.579  -0.031  1.00 71.20           C
ATOM    984  C   PRO B 123      20.719  16.872  -1.747  1.00 71.20           C
ATOM    985  O   PRO B 123      21.744  17.472  -1.427  1.00 71.20           O
ATOM    986  N   THR B 124      19.627  17.474  -2.259  1.00 41.80           N
ATOM    987  CA  THR B 124      19.474  18.895  -2.374  1.00 41.80           C
ATOM    988  CB  THR B 124      18.295  19.283  -3.217  1.00 41.80           C
ATOM    989  OG1 THR B 124      17.090  18.824  -2.621  1.00 41.80           O
ATOM    990  CG2 THR B 124      18.466  18.659  -4.613  1.00 41.80           C
ATOM    991  C   THR B 124      19.255  19.469  -1.009  1.00 41.80           C
ATOM    992  O   THR B 124      19.727  20.565  -0.707  1.00 41.80           O
ATOM    993  N   GLU B 125      18.496  18.747  -0.156  1.00114.67           N
ATOM    994  CA  GLU B 125      18.207  19.240   1.159  1.00114.67           C
ATOM    995  CB  GLU B 125      16.765  19.760   1.317  1.00114.67           C
ATOM    996  CG  GLU B 125      15.686  18.690   1.129  1.00114.67           C
ATOM    997  CD  GLU B 125      15.482  17.985   2.462  1.00114.67           C
ATOM    998  OE1 GLU B 125      15.989  18.509   3.490  1.00114.67           O
ATOM    999  OE2 GLU B 125      14.815  16.916   2.472  1.00114.67           O
ATOM   1000  C   GLU B 125      18.409  18.129   2.142  1.00114.67           C
ATOM   1001  O   GLU B 125      18.294  16.954   1.795  1.00114.67           O
ATOM   1002  N   TRP B 126      18.760  18.479   3.400  1.00 77.08           N
ATOM   1003  CA  TRP B 126      18.942  17.458   4.394  1.00 77.08           C
ATOM   1004  CB  TRP B 126      20.371  16.889   4.407  1.00 77.08           C
ATOM   1005  CG  TRP B 126      20.554  15.687   5.300  1.00 77.08           C
ATOM   1006  CD2 TRP B 126      20.391  14.333   4.853  1.00 77.08           C
ATOM   1007  CD1 TRP B 126      20.898  15.622   6.618  1.00 77.08           C
ATOM   1008  NE1 TRP B 126      20.953  14.309   7.023  1.00 77.08           N
ATOM   1009  CE2 TRP B 126      20.644  13.505   5.946  1.00 77.08           C
ATOM   1010  CE3 TRP B 126      20.057  13.822   3.632  1.00 77.08           C
ATOM   1011  CZ2 TRP B 126      20.567  12.146   5.833  1.00 77.08           C
ATOM   1012  CZ3 TRP B 126      19.980  12.451   3.521  1.00 77.08           C
ATOM   1013  CH2 TRP B 126      20.230  11.630   4.600  1.00 77.08           C
ATOM   1014  C   TRP B 126      18.679  18.052   5.750  1.00 77.08           C
ATOM   1015  O   TRP B 126      19.034  19.199   6.022  1.00 77.08           O
ATOM   1016  N   ASP B 127      18.032  17.268   6.639  1.00 91.79           N
ATOM   1017  CA  ASP B 127      17.739  17.709   7.974  1.00 91.79           C
ATOM   1018  CB  ASP B 127      16.349  18.365   8.086  1.00 91.79           C
ATOM   1019  CG  ASP B 127      16.228  19.078   9.426  1.00 91.79           C
ATOM   1020  OD1 ASP B 127      17.009  18.744  10.357  1.00 91.79           O
ATOM   1021  OD2 ASP B 127      15.349  19.975   9.534  1.00 91.79           O
ATOM   1022  C   ASP B 127      17.744  16.479   8.839  1.00 91.79           C
ATOM   1023  O   ASP B 127      16.901  15.596   8.685  1.00 91.79           O
ATOM   1024  N   TRP B 128      18.698  16.401   9.788  1.00107.51           N
ATOM   1025  CA  TRP B 128      18.844  15.251  10.638  1.00107.51           C
ATOM   1026  CB  TRP B 128      20.142  15.231  11.459  1.00107.51           C
ATOM   1027  CG  TRP B 128      21.335  14.831  10.621  1.00107.51           C
ATOM   1028  CD2 TRP B 128      21.599  13.468  10.232  1.00107.51           C
ATOM   1029  CD1 TRP B 128      22.321  15.589  10.069  1.00107.51           C
ATOM   1030  NE1 TRP B 128      23.192  14.788   9.364  1.00107.51           N
ATOM   1031  CE2 TRP B 128      22.756  13.485   9.456  1.00107.51           C
ATOM   1032  CE3 TRP B 128      20.932  12.313  10.497  1.00107.51           C
ATOM   1033  CZ2 TRP B 128      23.267  12.327   8.931  1.00107.51           C
ATOM   1034  CZ3 TRP B 128      21.449  11.148   9.970  1.00107.51           C
ATOM   1035  CH2 TRP B 128      22.594  11.157   9.203  1.00107.51           C
ATOM   1036  C   TRP B 128      17.667  15.097  11.543  1.00107.51           C
ATOM   1037  O   TRP B 128      17.442  14.019  12.092  1.00107.51           O
ATOM   1038  N   ARG B 129      16.950  16.203  11.805  1.00103.07           N
ATOM   1039  CA  ARG B 129      15.748  16.153  12.586  1.00103.07           C
ATOM   1040  CB  ARG B 129      15.197  17.555  12.886  1.00103.07           C
ATOM   1041  CG  ARG B 129      16.147  18.389  13.750  1.00103.07           C
ATOM   1042  CD  ARG B 129      15.671  19.825  13.973  1.00103.07           C
ATOM   1043  NE  ARG B 129      15.631  20.485  12.638  1.00103.07           N
ATOM   1044  CZ  ARG B 129      15.230  21.785  12.528  1.00103.07           C
ATOM   1045  NH1 ARG B 129      14.887  22.489  13.646  1.00103.07           N
ATOM   1046  NH2 ARG B 129      15.174  22.380  11.301  1.00103.07           N
ATOM   1047  C   ARG B 129      14.706  15.386  11.825  1.00103.07           C
ATOM   1048  O   ARG B 129      13.875  14.697  12.415  1.00103.07           O
ATOM   1049  N   ASN B 130      14.682  15.507  10.486  1.00 84.18           N
ATOM   1050  CA  ASN B 130      13.637  14.802   9.788  1.00 84.18           C
ATOM   1051  CB  ASN B 130      12.556  15.778   9.283  1.00 84.18           C
ATOM   1052  CG  ASN B 130      11.459  15.020   8.552  1.00 84.18           C
ATOM   1053  OD1 ASN B 130      11.656  14.569   7.427  1.00 84.18           O
ATOM   1054  ND2 ASN B 130      10.270  14.888   9.199  1.00 84.18           N
ATOM   1055  C   ASN B 130      14.178  14.050   8.606  1.00 84.18           C
ATOM   1056  O   ASN B 130      14.195  14.565   7.490  1.00 84.18           O
ATOM   1057  N   ILE B 131      14.611  12.787   8.801  1.00 69.85           N
ATOM   1058  CA  ILE B 131      14.999  11.990   7.675  1.00 69.85           C
ATOM   1059  CB  ILE B 131      16.271  11.218   7.883  1.00 69.85           C
ATOM   1060  CG1 ILE B 131      17.452  12.179   8.095  1.00 69.85           C
ATOM   1061  CG2 ILE B 131      16.451  10.266   6.690  1.00 69.85           C
ATOM   1062  CD1 ILE B 131      18.718  11.488   8.599  1.00 69.85           C
ATOM   1063  C   ILE B 131      13.889  11.012   7.569  1.00 69.85           C
ATOM   1064  O   ILE B 131      13.839  10.052   8.336  1.00 69.85           O
ATOM   1065  N   ALA B 132      12.966  11.249   6.614  1.00130.03           N
ATOM   1066  CA  ALA B 132      11.777  10.455   6.584  1.00130.03           C
ATOM   1067  CB  ALA B 132      11.958   8.927   6.727  1.00130.03           C
ATOM   1068  C   ALA B 132      10.997  11.009   7.732  1.00130.03           C
ATOM   1069  O   ALA B 132      10.793  12.214   7.814  1.00130.03           O
ATOM   1070  N   GLY B 133      10.402  10.152   8.566  1.00125.35           N
ATOM   1071  CA  GLY B 133       9.726  10.581   9.760  1.00125.35           C
ATOM   1072  C   GLY B 133      10.654  10.886  10.907  1.00125.35           C
ATOM   1073  O   GLY B 133      10.362  11.748  11.735  1.00125.35           O
ATOM   1074  N   TYR B 134      11.777  10.142  10.990  1.00 80.34           N
ATOM   1075  CA  TYR B 134      12.650  10.046  12.140  1.00 80.34           C
ATOM   1076  CB  TYR B 134      13.623   8.859  12.045  1.00 80.34           C
ATOM   1077  CG  TYR B 134      12.802   7.616  12.034  1.00 80.34           C
ATOM   1078  CD1 TYR B 134      12.338   7.073  13.210  1.00 80.34           C
ATOM   1079  CD2 TYR B 134      12.496   6.994  10.846  1.00 80.34           C
ATOM   1080  CE1 TYR B 134      11.580   5.925  13.200  1.00 80.34           C
ATOM   1081  CE2 TYR B 134      11.738   5.847  10.830  1.00 80.34           C
ATOM   1082  CZ  TYR B 134      11.279   5.310  12.009  1.00 80.34           C
ATOM   1083  OH  TYR B 134      10.501   4.133  11.996  1.00 80.34           O
ATOM   1084  C   TYR B 134      13.476  11.260  12.472  1.00 80.34           C
ATOM   1085  O   TYR B 134      13.971  11.969  11.596  1.00 80.34           O
ATOM   1086  N   ASN B 135      13.634  11.508  13.800  1.00 69.41           N
ATOM   1087  CA  ASN B 135      14.439  12.586  14.326  1.00 69.41           C
ATOM   1088  CB  ASN B 135      13.691  13.484  15.326  1.00 69.41           C
ATOM   1089  CG  ASN B 135      14.616  14.632  15.706  1.00 69.41           C
ATOM   1090  OD1 ASN B 135      15.630  14.873  15.053  1.00 69.41           O
ATOM   1091  ND2 ASN B 135      14.266  15.358  16.800  1.00 69.41           N
ATOM   1092  C   ASN B 135      15.615  12.002  15.075  1.00 69.41           C
ATOM   1093  O   ASN B 135      15.452  11.149  15.944  1.00 69.41           O
ATOM   1094  N   PHE B 136      16.840  12.367  14.642  1.00125.39           N
ATOM   1095  CA  PHE B 136      18.133  12.016  15.174  1.00125.39           C
ATOM   1096  CB  PHE B 136      19.159  11.773  14.062  1.00125.39           C
ATOM   1097  CG  PHE B 136      18.659  10.561  13.354  1.00125.39           C
ATOM   1098  CD1 PHE B 136      18.918   9.306  13.855  1.00125.39           C
ATOM   1099  CD2 PHE B 136      17.919  10.677  12.200  1.00125.39           C
ATOM   1100  CE1 PHE B 136      18.457   8.183  13.210  1.00125.39           C
ATOM   1101  CE2 PHE B 136      17.456   9.557  11.550  1.00125.39           C
ATOM   1102  CZ  PHE B 136      17.725   8.307  12.054  1.00125.39           C
ATOM   1103  C   PHE B 136      18.714  12.978  16.185  1.00125.39           C
ATOM   1104  O   PHE B 136      19.721  12.660  16.811  1.00125.39           O
ATOM   1105  N   VAL B 137      18.207  14.223  16.280  1.00 65.04           N
ATOM   1106  CA  VAL B 137      18.840  15.207  17.129  1.00 65.04           C
ATOM   1107  CB  VAL B 137      18.761  16.589  16.551  1.00 65.04           C
ATOM   1108  CG1 VAL B 137      19.457  17.572  17.507  1.00 65.04           C
ATOM   1109  CG2 VAL B 137      19.380  16.563  15.143  1.00 65.04           C
ATOM   1110  C   VAL B 137      18.233  15.254  18.500  1.00 65.04           C
ATOM   1111  O   VAL B 137      17.024  15.143  18.676  1.00 65.04           O
ATOM   1112  N   THR B 138      19.098  15.441  19.524  1.00 49.50           N
ATOM   1113  CA  THR B 138      18.714  15.518  20.913  1.00 49.50           C
ATOM   1114  CB  THR B 138      19.911  15.375  21.819  1.00 49.50           C
ATOM   1115  OG1 THR B 138      20.553  14.134  21.566  1.00 49.50           O
ATOM   1116  CG2 THR B 138      19.494  15.454  23.298  1.00 49.50           C
ATOM   1117  C   THR B 138      18.110  16.879  21.127  1.00 49.50           C
ATOM   1118  O   THR B 138      18.303  17.772  20.307  1.00 49.50           O
ATOM   1119  N   PRO B 139      17.380  17.070  22.201  1.00 74.92           N
ATOM   1120  CA  PRO B 139      16.720  18.335  22.413  1.00 74.92           C
ATOM   1121  CD  PRO B 139      16.576  15.973  22.726  1.00 74.92           C
ATOM   1122  CB  PRO B 139      15.708  18.096  23.532  1.00 74.92           C
ATOM   1123  CG  PRO B 139      15.327  16.617  23.348  1.00 74.92           C
ATOM   1124  C   PRO B 139      17.607  19.517  22.637  1.00 74.92           C
ATOM   1125  O   PRO B 139      18.767  19.356  23.015  1.00 74.92           O
ATOM   1126  N   VAL B 140      17.062  20.722  22.367  1.00 32.60           N
ATOM   1127  CA  VAL B 140      17.770  21.960  22.527  1.00 32.60           C
ATOM   1128  CB  VAL B 140      17.048  23.135  21.931  1.00 32.60           C
ATOM   1129  CG1 VAL B 140      17.845  24.414  22.237  1.00 32.60           C
ATOM   1130  CG2 VAL B 140      16.837  22.875  20.430  1.00 32.60           C
ATOM   1131  C   VAL B 140      17.903  22.211  23.994  1.00 32.60           C
ATOM   1132  O   VAL B 140      17.011  21.883  24.774  1.00 32.60           O
ATOM   1133  N   ARG B 141      19.046  22.794  24.408  1.00111.57           N
ATOM   1134  CA  ARG B 141      19.294  23.056  25.799  1.00111.57           C
ATOM   1135  CB  ARG B 141      20.423  22.192  26.381  1.00111.57           C
ATOM   1136  CG  ARG B 141      20.105  20.697  26.383  1.00111.57           C
ATOM   1137  CD  ARG B 141      21.231  19.841  26.963  1.00111.57           C
ATOM   1138  NE  ARG B 141      21.391  20.235  28.391  1.00111.57           N
ATOM   1139  CZ  ARG B 141      22.235  19.534  29.203  1.00111.57           C
ATOM   1140  NH1 ARG B 141      22.932  18.470  28.707  1.00111.57           N
ATOM   1141  NH2 ARG B 141      22.381  19.898  30.509  1.00111.57           N
ATOM   1142  C   ARG B 141      19.724  24.484  25.939  1.00111.57           C
ATOM   1143  O   ARG B 141      19.923  25.188  24.949  1.00111.57           O
ATOM   1144  N   ASN B 142      19.843  24.960  27.198  1.00 46.09           N
ATOM   1145  CA  ASN B 142      20.256  26.317  27.433  1.00 46.09           C
ATOM   1146  CB  ASN B 142      19.232  27.123  28.252  1.00 46.09           C
ATOM   1147  CG  ASN B 142      19.561  28.605  28.132  1.00 46.09           C
ATOM   1148  OD1 ASN B 142      20.707  28.985  27.902  1.00 46.09           O
ATOM   1149  ND2 ASN B 142      18.523  29.469  28.291  1.00 46.09           N
ATOM   1150  C   ASN B 142      21.548  26.301  28.203  1.00 46.09           C
ATOM   1151  O   ASN B 142      21.657  25.694  29.267  1.00 46.09           O
ATOM   1152  N   GLN B 143      22.563  26.987  27.648  1.00182.62           N
ATOM   1153  CA  GLN B 143      23.900  27.165  28.150  1.00182.62           C
ATOM   1154  CB  GLN B 143      24.727  27.894  27.080  1.00182.62           C
ATOM   1155  CG  GLN B 143      26.184  28.191  27.406  1.00182.62           C
ATOM   1156  CD  GLN B 143      26.744  28.913  26.184  1.00182.62           C
ATOM   1157  OE1 GLN B 143      27.886  29.368  26.181  1.00182.62           O
ATOM   1158  NE2 GLN B 143      25.917  29.013  25.108  1.00182.62           N
ATOM   1159  C   GLN B 143      23.876  28.010  29.384  1.00182.62           C
ATOM   1160  O   GLN B 143      24.721  27.848  30.265  1.00182.62           O
ATOM   1161  N   ALA B 144      22.948  28.989  29.442  1.00220.01           N
ATOM   1162  CA  ALA B 144      22.884  29.849  30.590  1.00220.01           C
ATOM   1163  CB  ALA B 144      23.015  29.144  31.956  1.00220.01           C
ATOM   1164  C   ALA B 144      23.985  30.848  30.429  1.00220.01           C
ATOM   1165  O   ALA B 144      24.479  31.063  29.325  1.00220.01           O
ATOM   1166  N   SER B 145      24.364  31.510  31.537  1.00121.58           N
ATOM   1167  CA  SER B 145      25.355  32.552  31.560  1.00121.58           C
ATOM   1168  CB  SER B 145      25.369  33.319  32.893  1.00121.58           C
ATOM   1169  OG  SER B 145      24.130  33.983  33.086  1.00121.58           O
ATOM   1170  C   SER B 145      26.756  32.037  31.343  1.00121.58           C
ATOM   1171  O   SER B 145      27.661  32.835  31.104  1.00121.58           O
ATOM   1172  N   CYS B 146      26.994  30.715  31.439  1.00 62.75           N
ATOM   1173  CA  CYS B 146      28.336  30.188  31.337  1.00 62.75           C
ATOM   1174  CB  CYS B 146      28.425  28.759  31.919  1.00 62.75           C
ATOM   1175  SG  CYS B 146      30.068  27.991  31.837  1.00 62.75           S
ATOM   1176  C   CYS B 146      28.761  30.133  29.890  1.00 62.75           C
ATOM   1177  O   CYS B 146      27.961  29.813  29.013  1.00 62.75           O
ATOM   1178  N   GLY B 147      30.051  30.431  29.596  1.00 55.37           N
ATOM   1179  CA  GLY B 147      30.500  30.429  28.222  1.00 55.37           C
ATOM   1180  C   GLY B 147      30.829  29.015  27.854  1.00 55.37           C
ATOM   1181  O   GLY B 147      31.969  28.680  27.530  1.00 55.37           O
ATOM   1182  N   SER B 148      29.791  28.161  27.924  1.00102.08           N
ATOM   1183  CA  SER B 148      29.820  26.741  27.717  1.00102.08           C
ATOM   1184  CB  SER B 148      28.842  26.022  28.663  1.00102.08           C
ATOM   1185  OG  SER B 148      29.013  24.616  28.583  1.00102.08           O
ATOM   1186  C   SER B 148      29.526  26.284  26.305  1.00102.08           C
ATOM   1187  O   SER B 148      29.434  25.078  26.080  1.00102.08           O
ATOM   1188  N   CYS B 149      29.406  27.180  25.306  1.00 62.83           N
ATOM   1189  CA  CYS B 149      28.922  26.795  23.998  1.00 62.83           C
ATOM   1190  CB  CYS B 149      28.991  27.950  22.985  1.00 62.83           C
ATOM   1191  SG  CYS B 149      30.688  28.541  22.709  1.00 62.83           S
ATOM   1192  C   CYS B 149      29.688  25.634  23.417  1.00 62.83           C
ATOM   1193  O   CYS B 149      29.083  24.689  22.913  1.00 62.83           O
ATOM   1194  N   TYR B 150      31.027  25.629  23.516  1.00 65.88           N
ATOM   1195  CA  TYR B 150      31.817  24.591  22.911  1.00 65.88           C
ATOM   1196  CB  TYR B 150      33.331  24.783  23.123  1.00 65.88           C
ATOM   1197  CG  TYR B 150      33.641  24.702  24.580  1.00 65.88           C
ATOM   1198  CD1 TYR B 150      33.430  25.783  25.405  1.00 65.88           C
ATOM   1199  CD2 TYR B 150      34.159  23.546  25.119  1.00 65.88           C
ATOM   1200  CE1 TYR B 150      33.720  25.708  26.747  1.00 65.88           C
ATOM   1201  CE2 TYR B 150      34.451  23.465  26.460  1.00 65.88           C
ATOM   1202  CZ  TYR B 150      34.232  24.548  27.277  1.00 65.88           C
ATOM   1203  OH  TYR B 150      34.531  24.468  28.654  1.00 65.88           O
ATOM   1204  C   TYR B 150      31.427  23.252  23.470  1.00 65.88           C
ATOM   1205  O   TYR B 150      31.417  22.254  22.749  1.00 65.88           O
ATOM   1206  N   ALA B 151      31.154  23.181  24.786  1.00 41.50           N
ATOM   1207  CA  ALA B 151      30.772  21.940  25.403  1.00 41.50           C
ATOM   1208  CB  ALA B 151      30.657  22.049  26.933  1.00 41.50           C
ATOM   1209  C   ALA B 151      29.440  21.480  24.882  1.00 41.50           C
ATOM   1210  O   ALA B 151      29.256  20.300  24.586  1.00 41.50           O
ATOM   1211  N   PHE B 152      28.465  22.403  24.756  1.00 54.74           N
ATOM   1212  CA  PHE B 152      27.152  22.038  24.296  1.00 54.74           C
ATOM   1213  CB  PHE B 152      26.142  23.201  24.339  1.00 54.74           C
ATOM   1214  CG  PHE B 152      25.694  23.379  25.752  1.00 54.74           C
ATOM   1215  CD1 PHE B 152      26.459  24.061  26.671  1.00 54.74           C
ATOM   1216  CD2 PHE B 152      24.486  22.858  26.156  1.00 54.74           C
ATOM   1217  CE1 PHE B 152      26.025  24.213  27.969  1.00 54.74           C
ATOM   1218  CE2 PHE B 152      24.047  23.006  27.450  1.00 54.74           C
ATOM   1219  CZ  PHE B 152      24.819  23.685  28.361  1.00 54.74           C
ATOM   1220  C   PHE B 152      27.226  21.535  22.884  1.00 54.74           C
ATOM   1221  O   PHE B 152      26.622  20.518  22.548  1.00 54.74           O
ATOM   1222  N   SER B 153      27.978  22.233  22.014  1.00 29.99           N
ATOM   1223  CA  SER B 153      28.074  21.824  20.641  1.00 29.99           C
ATOM   1224  CB  SER B 153      28.972  22.752  19.805  1.00 29.99           C
ATOM   1225  OG  SER B 153      30.311  22.686  20.272  1.00 29.99           O
ATOM   1226  C   SER B 153      28.678  20.455  20.598  1.00 29.99           C
ATOM   1227  O   SER B 153      28.225  19.583  19.858  1.00 29.99           O
ATOM   1228  N   SER B 154      29.717  20.227  21.418  1.00 38.35           N
ATOM   1229  CA  SER B 154      30.407  18.969  21.421  1.00 38.35           C
ATOM   1230  CB  SER B 154      31.583  18.937  22.412  1.00 38.35           C
ATOM   1231  OG  SER B 154      32.580  19.867  22.017  1.00 38.35           O
ATOM   1232  C   SER B 154      29.471  17.861  21.801  1.00 38.35           C
ATOM   1233  O   SER B 154      29.397  16.852  21.103  1.00 38.35           O
ATOM   1234  N   MET B 155      28.724  18.020  22.912  1.00134.39           N
ATOM   1235  CA  MET B 155      27.831  16.981  23.354  1.00134.39           C
ATOM   1236  CB  MET B 155      27.137  17.282  24.694  1.00134.39           C
ATOM   1237  CG  MET B 155      27.974  16.937  25.930  1.00134.39           C
ATOM   1238  SD  MET B 155      29.468  17.934  26.193  1.00134.39           S
ATOM   1239  CE  MET B 155      30.566  16.863  25.221  1.00134.39           C
ATOM   1240  C   MET B 155      26.766  16.770  22.328  1.00134.39           C
ATOM   1241  O   MET B 155      26.379  15.635  22.053  1.00134.39           O
ATOM   1242  N   GLY B 156      26.272  17.861  21.719  1.00 24.60           N
ATOM   1243  CA  GLY B 156      25.203  17.747  20.772  1.00 24.60           C
ATOM   1244  C   GLY B 156      25.629  16.881  19.627  1.00 24.60           C
ATOM   1245  O   GLY B 156      24.854  16.054  19.148  1.00 24.60           O
ATOM   1246  N   MET B 157      26.871  17.057  19.140  1.00 89.08           N
ATOM   1247  CA  MET B 157      27.317  16.274  18.022  1.00 89.08           C
ATOM   1248  CB  MET B 157      28.755  16.610  17.596  1.00 89.08           C
ATOM   1249  CG  MET B 157      29.210  15.840  16.354  1.00 89.08           C
ATOM   1250  SD  MET B 157      31.009  15.811  16.090  1.00 89.08           S
ATOM   1251  CE  MET B 157      31.229  17.611  16.102  1.00 89.08           C
ATOM   1252  C   MET B 157      27.335  14.822  18.401  1.00 89.08           C
ATOM   1253  O   MET B 157      26.796  13.970  17.697  1.00 89.08           O
ATOM   1254  N   LEU B 158      27.928  14.508  19.564  1.00 54.00           N
ATOM   1255  CA  LEU B 158      28.081  13.143  19.981  1.00 54.00           C
ATOM   1256  CB  LEU B 158      28.895  13.017  21.281  1.00 54.00           C
ATOM   1257  CG  LEU B 158      30.336  13.546  21.140  1.00 54.00           C
ATOM   1258  CD1 LEU B 158      31.138  13.352  22.436  1.00 54.00           C
ATOM   1259  CD2 LEU B 158      31.034  12.946  19.909  1.00 54.00           C
ATOM   1260  C   LEU B 158      26.742  12.507  20.209  1.00 54.00           C
ATOM   1261  O   LEU B 158      26.549  11.329  19.911  1.00 54.00           O
ATOM   1262  N   GLU B 159      25.783  13.263  20.769  1.00 48.73           N
ATOM   1263  CA  GLU B 159      24.492  12.709  21.084  1.00 48.73           C
ATOM   1264  CB  GLU B 159      23.620  13.697  21.878  1.00 48.73           C
ATOM   1265  CG  GLU B 159      24.184  13.985  23.272  1.00 48.73           C
ATOM   1266  CD  GLU B 159      23.293  15.010  23.957  1.00 48.73           C
ATOM   1267  OE1 GLU B 159      22.320  15.480  23.309  1.00 48.73           O
ATOM   1268  OE2 GLU B 159      23.578  15.340  25.139  1.00 48.73           O
ATOM   1269  C   GLU B 159      23.750  12.318  19.836  1.00 48.73           C
ATOM   1270  O   GLU B 159      23.123  11.260  19.793  1.00 48.73           O
ATOM   1271  N   SER B 160      23.781  13.168  18.789  1.00 78.92           N
ATOM   1272  CA  SER B 160      23.067  12.867  17.577  1.00 78.92           C
ATOM   1273  CB  SER B 160      23.075  14.036  16.577  1.00 78.92           C
ATOM   1274  OG  SER B 160      22.388  15.151  17.126  1.00 78.92           O
ATOM   1275  C   SER B 160      23.699  11.691  16.891  1.00 78.92           C
ATOM   1276  O   SER B 160      23.010  10.784  16.425  1.00 78.92           O
ATOM   1277  N   ARG B 161      25.043  11.667  16.832  1.00 65.76           N
ATOM   1278  CA  ARG B 161      25.760  10.629  16.140  1.00 65.76           C
ATOM   1279  CB  ARG B 161      27.281  10.851  16.145  1.00 65.76           C
ATOM   1280  CG  ARG B 161      27.735  11.952  15.187  1.00 65.76           C
ATOM   1281  CD  ARG B 161      29.236  12.230  15.258  1.00 65.76           C
ATOM   1282  NE  ARG B 161      29.583  13.091  14.094  1.00 65.76           N
ATOM   1283  CZ  ARG B 161      30.030  12.511  12.942  1.00 65.76           C
ATOM   1284  NH1 ARG B 161      30.222  11.162  12.886  1.00 65.76           N
ATOM   1285  NH2 ARG B 161      30.291  13.274  11.844  1.00 65.76           N
ATOM   1286  C   ARG B 161      25.494   9.299  16.770  1.00 65.76           C
ATOM   1287  O   ARG B 161      25.433   8.282  16.081  1.00 65.76           O
ATOM   1288  N   ILE B 162      25.373   9.261  18.106  1.00 40.39           N
ATOM   1289  CA  ILE B 162      25.085   8.025  18.778  1.00 40.39           C
ATOM   1290  CB  ILE B 162      25.059   8.159  20.275  1.00 40.39           C
ATOM   1291  CG1 ILE B 162      26.451   8.557  20.797  1.00 40.39           C
ATOM   1292  CG2 ILE B 162      24.531   6.842  20.870  1.00 40.39           C
ATOM   1293  CD1 ILE B 162      26.461   8.975  22.267  1.00 40.39           C
ATOM   1294  C   ILE B 162      23.729   7.573  18.329  1.00 40.39           C
ATOM   1295  O   ILE B 162      23.500   6.383  18.117  1.00 40.39           O
ATOM   1296  N   GLN B 163      22.784   8.522  18.182  1.00 39.63           N
ATOM   1297  CA  GLN B 163      21.440   8.172  17.811  1.00 39.63           C
ATOM   1298  CB  GLN B 163      20.487   9.378  17.803  1.00 39.63           C
ATOM   1299  CG  GLN B 163      20.262   9.972  19.196  1.00 39.63           C
ATOM   1300  CD  GLN B 163      19.309  11.149  19.062  1.00 39.63           C
ATOM   1301  OE1 GLN B 163      18.224  11.028  18.495  1.00 39.63           O
ATOM   1302  NE2 GLN B 163      19.730  12.332  19.589  1.00 39.63           N
ATOM   1303  C   GLN B 163      21.415   7.561  16.442  1.00 39.63           C
ATOM   1304  O   GLN B 163      20.786   6.525  16.232  1.00 39.63           O
ATOM   1305  N   ILE B 164      22.118   8.169  15.471  1.00 42.39           N
ATOM   1306  CA  ILE B 164      22.116   7.670  14.123  1.00 42.39           C
ATOM   1307  CB  ILE B 164      22.920   8.525  13.185  1.00 42.39           C
ATOM   1308  CG1 ILE B 164      22.361   9.957  13.133  1.00 42.39           C
ATOM   1309  CG2 ILE B 164      22.943   7.827  11.814  1.00 42.39           C
ATOM   1310  CD1 ILE B 164      23.297  10.948  12.445  1.00 42.39           C
ATOM   1311  C   ILE B 164      22.739   6.308  14.096  1.00 42.39           C
ATOM   1312  O   ILE B 164      22.233   5.391  13.450  1.00 42.39           O
ATOM   1313  N   ARG B 165      23.863   6.138  14.815  1.00 72.26           N
ATOM   1314  CA  ARG B 165      24.588   4.900  14.771  1.00 72.26           C
ATOM   1315  CB  ARG B 165      25.861   4.924  15.634  1.00 72.26           C
ATOM   1316  CG  ARG B 165      26.921   5.902  15.126  1.00 72.26           C
ATOM   1317  CD  ARG B 165      27.717   5.376  13.930  1.00 72.26           C
ATOM   1318  NE  ARG B 165      28.689   6.438  13.548  1.00 72.26           N
ATOM   1319  CZ  ARG B 165      28.310   7.420  12.679  1.00 72.26           C
ATOM   1320  NH1 ARG B 165      27.053   7.411  12.148  1.00 72.26           N
ATOM   1321  NH2 ARG B 165      29.186   8.412  12.345  1.00 72.26           N
ATOM   1322  C   ARG B 165      23.736   3.776  15.276  1.00 72.26           C
ATOM   1323  O   ARG B 165      23.754   2.683  14.714  1.00 72.26           O
ATOM   1324  N   SER B 166      23.024   4.006  16.395  1.00 66.28           N
ATOM   1325  CA  SER B 166      22.170   3.037  17.029  1.00 66.28           C
ATOM   1326  CB  SER B 166      22.034   3.261  18.543  1.00 66.28           C
ATOM   1327  OG  SER B 166      21.404   4.507  18.800  1.00 66.28           O
ATOM   1328  C   SER B 166      20.788   3.065  16.459  1.00 66.28           C
ATOM   1329  O   SER B 166      19.935   2.285  16.880  1.00 66.28           O
ATOM   1330  N   GLN B 167      20.510   3.971  15.506  1.00154.31           N
ATOM   1331  CA  GLN B 167      19.183   4.063  14.970  1.00154.31           C
ATOM   1332  CB  GLN B 167      18.744   2.784  14.232  1.00154.31           C
ATOM   1333  CG  GLN B 167      17.372   2.891  13.564  1.00154.31           C
ATOM   1334  CD  GLN B 167      17.508   3.782  12.337  1.00154.31           C
ATOM   1335  OE1 GLN B 167      18.604   4.220  11.989  1.00154.31           O
ATOM   1336  NE2 GLN B 167      16.362   4.058  11.658  1.00154.31           N
ATOM   1337  C   GLN B 167      18.208   4.339  16.081  1.00154.31           C
ATOM   1338  O   GLN B 167      17.169   3.688  16.183  1.00154.31           O
ATOM   1339  N   LEU B 168      18.529   5.326  16.946  1.00150.51           N
ATOM   1340  CA  LEU B 168      17.636   5.766  17.985  1.00150.51           C
ATOM   1341  CB  LEU B 168      16.253   6.121  17.377  1.00150.51           C
ATOM   1342  CG  LEU B 168      15.125   6.598  18.322  1.00150.51           C
ATOM   1343  CD1 LEU B 168      14.332   5.431  18.938  1.00150.51           C
ATOM   1344  CD2 LEU B 168      15.668   7.572  19.378  1.00150.51           C
ATOM   1345  C   LEU B 168      17.527   4.738  19.073  1.00150.51           C
ATOM   1346  O   LEU B 168      16.771   4.905  20.028  1.00150.51           O
ATOM   1347  N   SER B 169      18.325   3.660  18.998  1.00 76.52           N
ATOM   1348  CA  SER B 169      18.271   2.672  20.036  1.00 76.52           C
ATOM   1349  CB  SER B 169      19.167   1.455  19.752  1.00 76.52           C
ATOM   1350  OG  SER B 169      18.689   0.752  18.614  1.00 76.52           O
ATOM   1351  C   SER B 169      18.758   3.302  21.308  1.00 76.52           C
ATOM   1352  O   SER B 169      18.196   3.058  22.375  1.00 76.52           O
ATOM   1353  N   GLN B 170      19.824   4.128  21.224  1.00 63.32           N
ATOM   1354  CA  GLN B 170      20.363   4.764  22.398  1.00 63.32           C
ATOM   1355  CB  GLN B 170      21.826   4.390  22.679  1.00 63.32           C
ATOM   1356  CG  GLN B 170      21.995   2.912  23.038  1.00 63.32           C
ATOM   1357  CD  GLN B 170      23.468   2.648  23.294  1.00 63.32           C
ATOM   1358  OE1 GLN B 170      24.195   3.520  23.767  1.00 63.32           O
ATOM   1359  NE2 GLN B 170      23.930   1.413  22.961  1.00 63.32           N
ATOM   1360  C   GLN B 170      20.283   6.258  22.237  1.00 63.32           C
ATOM   1361  O   GLN B 170      20.777   6.831  21.268  1.00 63.32           O
ATOM   1362  N   LYS B 171      19.535   6.881  23.169  1.00180.56           N
ATOM   1363  CA  LYS B 171      19.192   8.267  23.399  1.00180.56           C
ATOM   1364  CB  LYS B 171      17.767   8.431  23.956  1.00180.56           C
ATOM   1365  CG  LYS B 171      16.677   8.029  22.960  1.00180.56           C
ATOM   1366  CD  LYS B 171      15.283   7.925  23.582  1.00180.56           C
ATOM   1367  CE  LYS B 171      15.130   6.752  24.552  1.00180.56           C
ATOM   1368  NZ  LYS B 171      15.830   7.051  25.821  1.00180.56           N
ATOM   1369  C   LYS B 171      20.102   9.079  24.296  1.00180.56           C
ATOM   1370  O   LYS B 171      19.695  10.198  24.604  1.00180.56           O
ATOM   1371  N   PRO B 172      21.209   8.630  24.830  1.00108.99           N
ATOM   1372  CA  PRO B 172      21.891   9.344  25.896  1.00108.99           C
ATOM   1373  CD  PRO B 172      22.139   7.827  24.051  1.00108.99           C
ATOM   1374  CB  PRO B 172      23.241   8.648  26.043  1.00108.99           C
ATOM   1375  CG  PRO B 172      23.532   8.143  24.620  1.00108.99           C
ATOM   1376  C   PRO B 172      22.084  10.830  25.769  1.00108.99           C
ATOM   1377  O   PRO B 172      22.267  11.343  24.666  1.00108.99           O
ATOM   1378  N   ILE B 173      21.995  11.539  26.916  1.00 68.53           N
ATOM   1379  CA  ILE B 173      22.252  12.947  26.963  1.00 68.53           C
ATOM   1380  CB  ILE B 173      21.135  13.730  27.581  1.00 68.53           C
ATOM   1381  CG1 ILE B 173      19.909  13.619  26.660  1.00 68.53           C
ATOM   1382  CG2 ILE B 173      21.604  15.174  27.822  1.00 68.53           C
ATOM   1383  CD1 ILE B 173      18.616  14.133  27.275  1.00 68.53           C
ATOM   1384  C   ILE B 173      23.502  13.095  27.773  1.00 68.53           C
ATOM   1385  O   ILE B 173      23.546  12.732  28.947  1.00 68.53           O
ATOM   1386  N   LEU B 174      24.559  13.622  27.130  1.00 65.37           N
ATOM   1387  CA  LEU B 174      25.865  13.753  27.718  1.00 65.37           C
ATOM   1388  CB  LEU B 174      26.980  13.932  26.678  1.00 65.37           C
ATOM   1389  CG  LEU B 174      27.120  12.734  25.720  1.00 65.37           C
ATOM   1390  CD1 LEU B 174      28.248  12.970  24.703  1.00 65.37           C
ATOM   1391  CD2 LEU B 174      27.282  11.413  26.490  1.00 65.37           C
ATOM   1392  C   LEU B 174      25.898  14.956  28.615  1.00 65.37           C
ATOM   1393  O   LEU B 174      25.009  15.806  28.560  1.00 65.37           O
ATOM   1394  N   SER B 175      26.942  15.054  29.477  1.00 67.78           N
ATOM   1395  CA  SER B 175      27.032  16.119  30.447  1.00 67.78           C
ATOM   1396  CB  SER B 175      27.457  15.594  31.830  1.00 67.78           C
ATOM   1397  OG  SER B 175      27.645  16.671  32.733  1.00 67.78           O
ATOM   1398  C   SER B 175      28.048  17.166  30.053  1.00 67.78           C
ATOM   1399  O   SER B 175      29.253  16.918  30.034  1.00 67.78           O
ATOM   1400  N   PRO B 176      27.573  18.351  29.743  1.00 87.36           N
ATOM   1401  CA  PRO B 176      28.450  19.455  29.426  1.00 87.36           C
ATOM   1402  CD  PRO B 176      26.291  18.473  29.068  1.00 87.36           C
ATOM   1403  CB  PRO B 176      27.566  20.518  28.780  1.00 87.36           C
ATOM   1404  CG  PRO B 176      26.413  19.710  28.164  1.00 87.36           C
ATOM   1405  C   PRO B 176      29.174  19.959  30.639  1.00 87.36           C
ATOM   1406  O   PRO B 176      30.259  20.525  30.508  1.00 87.36           O
ATOM   1407  N   GLN B 177      28.576  19.781  31.829  1.00 50.79           N
ATOM   1408  CA  GLN B 177      29.127  20.298  33.049  1.00 50.79           C
ATOM   1409  CB  GLN B 177      28.179  20.138  34.249  1.00 50.79           C
ATOM   1410  CG  GLN B 177      28.751  20.714  35.546  1.00 50.79           C
ATOM   1411  CD  GLN B 177      28.862  22.224  35.377  1.00 50.79           C
ATOM   1412  OE1 GLN B 177      27.981  22.865  34.806  1.00 50.79           O
ATOM   1413  NE2 GLN B 177      29.981  22.810  35.879  1.00 50.79           N
ATOM   1414  C   GLN B 177      30.410  19.604  33.388  1.00 50.79           C
ATOM   1415  O   GLN B 177      31.357  20.242  33.846  1.00 50.79           O
ATOM   1416  N   GLN B 178      30.487  18.278  33.163  1.00 69.62           N
ATOM   1417  CA  GLN B 178      31.683  17.582  33.546  1.00 69.62           C
ATOM   1418  CB  GLN B 178      31.684  16.081  33.209  1.00 69.62           C
ATOM   1419  CG  GLN B 178      32.918  15.380  33.785  1.00 69.62           C
ATOM   1420  CD  GLN B 178      33.122  14.050  33.079  1.00 69.62           C
ATOM   1421  OE1 GLN B 178      33.575  14.008  31.937  1.00 69.62           O
ATOM   1422  NE2 GLN B 178      32.795  12.932  33.780  1.00 69.62           N
ATOM   1423  C   GLN B 178      32.822  18.174  32.776  1.00 69.62           C
ATOM   1424  O   GLN B 178      33.914  18.367  33.310  1.00 69.62           O
ATOM   1425  N   VAL B 179      32.596  18.471  31.484  1.00 40.89           N
ATOM   1426  CA  VAL B 179      33.632  19.044  30.673  1.00 40.89           C
ATOM   1427  CB  VAL B 179      33.197  19.263  29.252  1.00 40.89           C
ATOM   1428  CG1 VAL B 179      34.309  20.024  28.511  1.00 40.89           C
ATOM   1429  CG2 VAL B 179      32.855  17.900  28.626  1.00 40.89           C
ATOM   1430  C   VAL B 179      34.007  20.378  31.236  1.00 40.89           C
ATOM   1431  O   VAL B 179      35.187  20.693  31.385  1.00 40.89           O
ATOM   1432  N   VAL B 180      33.000  21.199  31.583  1.00 51.64           N
ATOM   1433  CA  VAL B 180      33.268  22.518  32.088  1.00 51.64           C
ATOM   1434  CB  VAL B 180      32.014  23.296  32.371  1.00 51.64           C
ATOM   1435  CG1 VAL B 180      32.399  24.633  33.028  1.00 51.64           C
ATOM   1436  CG2 VAL B 180      31.229  23.453  31.057  1.00 51.64           C
ATOM   1437  C   VAL B 180      34.048  22.439  33.370  1.00 51.64           C
ATOM   1438  O   VAL B 180      34.974  23.220  33.579  1.00 51.64           O
ATOM   1439  N   SER B 181      33.659  21.535  34.292  1.00 74.97           N
ATOM   1440  CA  SER B 181      34.321  21.450  35.570  1.00 74.97           C
ATOM   1441  CB  SER B 181      33.454  20.746  36.628  1.00 74.97           C
ATOM   1442  OG  SER B 181      32.277  21.502  36.873  1.00 74.97           O
ATOM   1443  C   SER B 181      35.648  20.729  35.540  1.00 74.97           C
ATOM   1444  O   SER B 181      36.609  21.184  36.156  1.00 74.97           O
ATOM   1445  N   CYS B 182      35.677  19.514  34.946  1.00112.17           N
ATOM   1446  CA  CYS B 182      36.826  18.637  34.884  1.00112.17           C
ATOM   1447  CB  CYS B 182      36.440  17.154  34.731  1.00112.17           C
ATOM   1448  SG  CYS B 182      36.364  16.202  36.280  1.00112.17           S
ATOM   1449  C   CYS B 182      37.874  18.871  33.825  1.00112.17           C
ATOM   1450  O   CYS B 182      39.060  18.677  34.088  1.00112.17           O
ATOM   1451  N   SER B 183      37.480  19.257  32.595  1.00 77.70           N
ATOM   1452  CA  SER B 183      38.396  19.187  31.484  1.00 77.70           C
ATOM   1453  CB  SER B 183      37.672  19.211  30.126  1.00 77.70           C
ATOM   1454  OG  SER B 183      38.610  19.132  29.064  1.00 77.70           O
ATOM   1455  C   SER B 183      39.466  20.243  31.463  1.00 77.70           C
ATOM   1456  O   SER B 183      39.203  21.443  31.477  1.00 77.70           O
ATOM   1457  N   ASN B 184      40.731  19.768  31.413  1.00131.60           N
ATOM   1458  CA  ASN B 184      41.947  20.535  31.327  1.00131.60           C
ATOM   1459  CB  ASN B 184      43.186  19.712  31.717  1.00131.60           C
ATOM   1460  CG  ASN B 184      43.315  18.559  30.731  1.00131.60           C
ATOM   1461  OD1 ASN B 184      43.672  18.754  29.570  1.00131.60           O
ATOM   1462  ND2 ASN B 184      43.022  17.319  31.207  1.00131.60           N
ATOM   1463  C   ASN B 184      42.157  21.030  29.922  1.00131.60           C
ATOM   1464  O   ASN B 184      42.979  21.916  29.682  1.00131.60           O
ATOM   1465  N   TYR B 185      41.497  20.368  28.953  1.00163.96           N
ATOM   1466  CA  TYR B 185      41.542  20.660  27.547  1.00163.96           C
ATOM   1467  CB  TYR B 185      40.979  19.562  26.627  1.00163.96           C
ATOM   1468  CG  TYR B 185      41.904  18.396  26.714  1.00163.96           C
ATOM   1469  CD1 TYR B 185      43.260  18.570  26.551  1.00163.96           C
ATOM   1470  CD2 TYR B 185      41.418  17.123  26.904  1.00163.96           C
ATOM   1471  CE1 TYR B 185      44.120  17.499  26.618  1.00163.96           C
ATOM   1472  CE2 TYR B 185      42.273  16.048  26.970  1.00163.96           C
ATOM   1473  CZ  TYR B 185      43.626  16.235  26.832  1.00163.96           C
ATOM   1474  OH  TYR B 185      44.501  15.130  26.901  1.00163.96           O
ATOM   1475  C   TYR B 185      40.832  21.945  27.242  1.00163.96           C
ATOM   1476  O   TYR B 185      40.905  22.428  26.113  1.00163.96           O
ATOM   1477  N   SER B 186      39.983  22.430  28.172  1.00 70.38           N
ATOM   1478  CA  SER B 186      39.248  23.649  27.965  1.00 70.38           C
ATOM   1479  CB  SER B 186      37.765  23.411  27.636  1.00 70.38           C
ATOM   1480  OG  SER B 186      37.111  22.803  28.741  1.00 70.38           O
ATOM   1481  C   SER B 186      39.297  24.515  29.200  1.00 70.38           C
ATOM   1482  O   SER B 186      39.851  24.154  30.236  1.00 70.38           O
ATOM   1483  N   GLN B 187      38.768  25.743  29.029  1.00196.74           N
ATOM   1484  CA  GLN B 187      38.630  26.880  29.903  1.00196.74           C
ATOM   1485  CB  GLN B 187      38.620  28.199  29.114  1.00196.74           C
ATOM   1486  CG  GLN B 187      40.014  28.632  28.639  1.00196.74           C
ATOM   1487  CD  GLN B 187      40.766  27.460  28.010  1.00196.74           C
ATOM   1488  OE1 GLN B 187      41.858  27.110  28.455  1.00196.74           O
ATOM   1489  NE2 GLN B 187      40.191  26.839  26.947  1.00196.74           N
ATOM   1490  C   GLN B 187      37.479  26.864  30.878  1.00196.74           C
ATOM   1491  O   GLN B 187      37.338  27.825  31.629  1.00196.74           O
ATOM   1492  N   GLY B 188      36.529  25.910  30.819  1.00 52.38           N
ATOM   1493  CA  GLY B 188      35.429  25.991  31.748  1.00 52.38           C
ATOM   1494  C   GLY B 188      34.439  26.958  31.166  1.00 52.38           C
ATOM   1495  O   GLY B 188      34.079  26.850  29.998  1.00 52.38           O
ATOM   1496  N   CYS B 189      33.941  27.901  31.989  1.00 84.92           N
ATOM   1497  CA  CYS B 189      33.005  28.918  31.590  1.00 84.92           C
ATOM   1498  CB  CYS B 189      32.359  29.669  32.765  1.00 84.92           C
ATOM   1499  SG  CYS B 189      31.028  28.678  33.493  1.00 84.92           S
ATOM   1500  C   CYS B 189      33.678  29.916  30.701  1.00 84.92           C
ATOM   1501  O   CYS B 189      33.019  30.745  30.077  1.00 84.92           O
ATOM   1502  N   GLU B 190      35.020  29.918  30.722  1.00135.07           N
ATOM   1503  CA  GLU B 190      35.892  30.772  29.964  1.00135.07           C
ATOM   1504  CB  GLU B 190      37.334  30.762  30.496  1.00135.07           C
ATOM   1505  CG  GLU B 190      37.469  31.518  31.821  1.00135.07           C
ATOM   1506  CD  GLU B 190      36.680  30.769  32.886  1.00135.07           C
ATOM   1507  OE1 GLU B 190      37.159  29.695  33.335  1.00135.07           O
ATOM   1508  OE2 GLU B 190      35.585  31.262  33.268  1.00135.07           O
ATOM   1509  C   GLU B 190      35.909  30.423  28.496  1.00135.07           C
ATOM   1510  O   GLU B 190      36.427  31.199  27.693  1.00135.07           O
ATOM   1511  N   GLY B 191      35.455  29.211  28.104  1.00 42.61           N
ATOM   1512  CA  GLY B 191      35.436  28.884  26.698  1.00 42.61           C
ATOM   1513  C   GLY B 191      36.238  27.635  26.449  1.00 42.61           C
ATOM   1514  O   GLY B 191      36.833  27.072  27.365  1.00 42.61           O
ATOM   1515  N   GLY B 192      36.258  27.168  25.176  1.00 32.28           N
ATOM   1516  CA  GLY B 192      36.978  25.977  24.800  1.00 32.28           C
ATOM   1517  C   GLY B 192      36.720  25.697  23.341  1.00 32.28           C
ATOM   1518  O   GLY B 192      36.080  26.495  22.656  1.00 32.28           O
ATOM   1519  N   PHE B 193      37.231  24.551  22.820  1.00 70.59           N
ATOM   1520  CA  PHE B 193      37.031  24.230  21.423  1.00 70.59           C
ATOM   1521  CB  PHE B 193      38.293  24.430  20.568  1.00 70.59           C
ATOM   1522  CG  PHE B 193      38.565  25.893  20.555  1.00 70.59           C
ATOM   1523  CD1 PHE B 193      39.255  26.481  21.588  1.00 70.59           C
ATOM   1524  CD2 PHE B 193      38.124  26.676  19.513  1.00 70.59           C
ATOM   1525  CE1 PHE B 193      39.505  27.832  21.580  1.00 70.59           C
ATOM   1526  CE2 PHE B 193      38.372  28.027  19.500  1.00 70.59           C
ATOM   1527  CZ  PHE B 193      39.063  28.608  20.536  1.00 70.59           C
ATOM   1528  C   PHE B 193      36.594  22.794  21.258  1.00 70.59           C
ATOM   1529  O   PHE B 193      37.138  21.883  21.878  1.00 70.59           O
ATOM   1530  N   PRO B 194      35.645  22.577  20.371  1.00 72.47           N
ATOM   1531  CA  PRO B 194      35.074  21.271  20.127  1.00 72.47           C
ATOM   1532  CD  PRO B 194      34.754  23.646  19.951  1.00 72.47           C
ATOM   1533  CB  PRO B 194      33.936  21.500  19.136  1.00 72.47           C
ATOM   1534  CG  PRO B 194      33.487  22.944  19.433  1.00 72.47           C
ATOM   1535  C   PRO B 194      36.073  20.244  19.689  1.00 72.47           C
ATOM   1536  O   PRO B 194      35.897  19.069  20.006  1.00 72.47           O
ATOM   1537  N   TYR B 195      37.134  20.652  18.977  1.00 64.35           N
ATOM   1538  CA  TYR B 195      38.112  19.713  18.509  1.00 64.35           C
ATOM   1539  CB  TYR B 195      39.234  20.439  17.742  1.00 64.35           C
ATOM   1540  CG  TYR B 195      40.255  19.482  17.229  1.00 64.35           C
ATOM   1541  CD1 TYR B 195      41.314  19.083  18.012  1.00 64.35           C
ATOM   1542  CD2 TYR B 195      40.156  18.994  15.946  1.00 64.35           C
ATOM   1543  CE1 TYR B 195      42.257  18.209  17.520  1.00 64.35           C
ATOM   1544  CE2 TYR B 195      41.095  18.122  15.449  1.00 64.35           C
ATOM   1545  CZ  TYR B 195      42.146  17.726  16.238  1.00 64.35           C
ATOM   1546  OH  TYR B 195      43.110  16.832  15.727  1.00 64.35           O
ATOM   1547  C   TYR B 195      38.700  19.056  19.728  1.00 64.35           C
ATOM   1548  O   TYR B 195      38.910  17.846  19.755  1.00 64.35           O
ATOM   1549  N   LEU B 196      39.007  19.858  20.762  1.00 92.19           N
ATOM   1550  CA  LEU B 196      39.571  19.380  21.993  1.00 92.19           C
ATOM   1551  CB  LEU B 196      40.142  20.517  22.856  1.00 92.19           C
ATOM   1552  CG  LEU B 196      41.399  21.164  22.242  1.00 92.19           C
ATOM   1553  CD1 LEU B 196      41.941  22.295  23.128  1.00 92.19           C
ATOM   1554  CD2 LEU B 196      42.469  20.099  21.942  1.00 92.19           C
ATOM   1555  C   LEU B 196      38.581  18.612  22.832  1.00 92.19           C
ATOM   1556  O   LEU B 196      38.991  17.767  23.624  1.00 92.19           O
ATOM   1557  N   ILE B 197      37.293  19.020  22.855  1.00144.87           N
ATOM   1558  CA  ILE B 197      36.304  18.326  23.652  1.00144.87           C
ATOM   1559  CB  ILE B 197      35.237  19.255  24.148  1.00144.87           C
ATOM   1560  CG1 ILE B 197      35.886  20.371  24.982  1.00144.87           C
ATOM   1561  CG2 ILE B 197      34.204  18.428  24.934  1.00144.87           C
ATOM   1562  CD1 ILE B 197      36.704  19.846  26.161  1.00144.87           C
ATOM   1563  C   ILE B 197      35.618  17.164  22.990  1.00144.87           C
ATOM   1564  O   ILE B 197      35.655  16.032  23.472  1.00144.87           O
ATOM   1565  N   ALA B 198      34.962  17.420  21.841  1.00 63.17           N
ATOM   1566  CA  ALA B 198      34.225  16.375  21.197  1.00 63.17           C
ATOM   1567  CB  ALA B 198      33.488  16.853  19.934  1.00 63.17           C
ATOM   1568  C   ALA B 198      35.221  15.351  20.781  1.00 63.17           C
ATOM   1569  O   ALA B 198      34.927  14.155  20.794  1.00 63.17           O
ATOM   1570  N   GLY B 199      36.371  15.812  20.242  1.00 86.49           N
ATOM   1571  CA  GLY B 199      37.387  14.874  19.855  1.00 86.49           C
ATOM   1572  C   GLY B 199      38.342  14.383  20.919  1.00 86.49           C
ATOM   1573  O   GLY B 199      38.245  13.254  21.397  1.00 86.49           O
ATOM   1574  N   LYS B 200      39.252  15.276  21.377  1.00116.95           N
ATOM   1575  CA  LYS B 200      40.366  14.843  22.190  1.00116.95           C
ATOM   1576  CB  LYS B 200      41.443  15.927  22.354  1.00116.95           C
ATOM   1577  CG  LYS B 200      42.753  15.376  22.918  1.00116.95           C
ATOM   1578  CD  LYS B 200      43.944  16.316  22.736  1.00116.95           C
ATOM   1579  CE  LYS B 200      45.275  15.694  23.162  1.00116.95           C
ATOM   1580  NZ  LYS B 200      45.641  14.602  22.232  1.00116.95           N
ATOM   1581  C   LYS B 200      39.964  14.389  23.559  1.00116.95           C
ATOM   1582  O   LYS B 200      40.326  13.297  23.993  1.00116.95           O
ATOM   1583  N   TYR B 201      39.182  15.216  24.273  1.00 69.73           N
ATOM   1584  CA  TYR B 201      38.797  14.910  25.619  1.00 69.73           C
ATOM   1585  CB  TYR B 201      37.968  16.062  26.225  1.00 69.73           C
ATOM   1586  CG  TYR B 201      37.618  15.783  27.648  1.00 69.73           C
ATOM   1587  CD1 TYR B 201      38.557  15.943  28.641  1.00 69.73           C
ATOM   1588  CD2 TYR B 201      36.345  15.392  27.995  1.00 69.73           C
ATOM   1589  CE1 TYR B 201      38.236  15.699  29.956  1.00 69.73           C
ATOM   1590  CE2 TYR B 201      36.018  15.148  29.308  1.00 69.73           C
ATOM   1591  CZ  TYR B 201      36.966  15.299  30.291  1.00 69.73           C
ATOM   1592  OH  TYR B 201      36.634  15.049  31.639  1.00 69.73           O
ATOM   1593  C   TYR B 201      37.960  13.668  25.593  1.00 69.73           C
ATOM   1594  O   TYR B 201      38.117  12.778  26.428  1.00 69.73           O
ATOM   1595  N   VAL B 202      37.048  13.561  24.611  1.00 45.03           N
ATOM   1596  CA  VAL B 202      36.192  12.409  24.569  1.00 45.03           C
ATOM   1597  CB  VAL B 202      35.179  12.418  23.465  1.00 45.03           C
ATOM   1598  CG1 VAL B 202      34.399  11.095  23.552  1.00 45.03           C
ATOM   1599  CG2 VAL B 202      34.285  13.660  23.612  1.00 45.03           C
ATOM   1600  C   VAL B 202      37.022  11.172  24.394  1.00 45.03           C
ATOM   1601  O   VAL B 202      36.724  10.135  24.982  1.00 45.03           O
ATOM   1602  N   SER B 203      38.064  11.228  23.546  1.00101.30           N
ATOM   1603  CA  SER B 203      38.887  10.071  23.316  1.00101.30           C
ATOM   1604  CB  SER B 203      39.880  10.276  22.160  1.00101.30           C
ATOM   1605  OG  SER B 203      39.180  10.495  20.945  1.00101.30           O
ATOM   1606  C   SER B 203      39.700   9.727  24.537  1.00101.30           C
ATOM   1607  O   SER B 203      39.762   8.568  24.944  1.00101.30           O
ATOM   1608  N   ASP B 204      40.403  10.725  25.114  1.00115.99           N
ATOM   1609  CA  ASP B 204      41.291  10.480  26.218  1.00115.99           C
ATOM   1610  CB  ASP B 204      42.195  11.693  26.506  1.00115.99           C
ATOM   1611  CG  ASP B 204      43.129  11.895  25.320  1.00115.99           C
ATOM   1612  OD1 ASP B 204      43.176  10.994  24.440  1.00115.99           O
ATOM   1613  OD2 ASP B 204      43.804  12.958  25.275  1.00115.99           O
ATOM   1614  C   ASP B 204      40.593  10.153  27.514  1.00115.99           C
ATOM   1615  O   ASP B 204      40.907   9.148  28.152  1.00115.99           O
ATOM   1616  N   TYR B 205      39.739  11.081  28.001  1.00134.46           N
ATOM   1617  CA  TYR B 205      39.008  10.951  29.238  1.00134.46           C
ATOM   1618  CB  TYR B 205      38.864  12.304  29.950  1.00134.46           C
ATOM   1619  CG  TYR B 205      40.268  12.736  30.206  1.00134.46           C
ATOM   1620  CD1 TYR B 205      40.920  12.364  31.359  1.00134.46           C
ATOM   1621  CD2 TYR B 205      40.943  13.493  29.276  1.00134.46           C
ATOM   1622  CE1 TYR B 205      42.219  12.757  31.587  1.00134.46           C
ATOM   1623  CE2 TYR B 205      42.242  13.888  29.498  1.00134.46           C
ATOM   1624  CZ  TYR B 205      42.881  13.521  30.657  1.00134.46           C
ATOM   1625  OH  TYR B 205      44.213  13.925  30.888  1.00134.46           O
ATOM   1626  C   TYR B 205      37.660  10.295  29.147  1.00134.46           C
ATOM   1627  O   TYR B 205      37.272   9.524  30.024  1.00134.46           O
ATOM   1628  N   GLY B 206      36.875  10.628  28.104  1.00 35.40           N
ATOM   1629  CA  GLY B 206      35.545  10.088  27.992  1.00 35.40           C
ATOM   1630  C   GLY B 206      34.559  11.074  28.551  1.00 35.40           C
ATOM   1631  O   GLY B 206      34.917  11.992  29.288  1.00 35.40           O
ATOM   1632  N   ILE B 207      33.264  10.877  28.219  1.00129.87           N
ATOM   1633  CA  ILE B 207      32.220  11.766  28.640  1.00129.87           C
ATOM   1634  CB  ILE B 207      31.487  12.411  27.500  1.00129.87           C
ATOM   1635  CG1 ILE B 207      30.577  13.538  28.017  1.00129.87           C
ATOM   1636  CG2 ILE B 207      30.742  11.308  26.731  1.00129.87           C
ATOM   1637  CD1 ILE B 207      31.348  14.720  28.602  1.00129.87           C
ATOM   1638  C   ILE B 207      31.220  10.981  29.427  1.00129.87           C
ATOM   1639  O   ILE B 207      31.041   9.782  29.223  1.00129.87           O
ATOM   1640  N   VAL B 208      30.544  11.658  30.372  1.00139.56           N
ATOM   1641  CA  VAL B 208      29.596  11.009  31.224  1.00139.56           C
ATOM   1642  CB  VAL B 208      29.964  11.201  32.659  1.00139.56           C
ATOM   1643  CG1 VAL B 208      30.047  12.705  32.941  1.00139.56           C
ATOM   1644  CG2 VAL B 208      28.977  10.430  33.528  1.00139.56           C
ATOM   1645  C   VAL B 208      28.237  11.577  30.933  1.00139.56           C
ATOM   1646  O   VAL B 208      28.108  12.597  30.260  1.00139.56           O
ATOM   1647  N   GLU B 209      27.174  10.891  31.400  1.00 59.89           N
ATOM   1648  CA  GLU B 209      25.826  11.306  31.125  1.00 59.89           C
ATOM   1649  CB  GLU B 209      24.804  10.170  31.303  1.00 59.89           C
ATOM   1650  CG  GLU B 209      25.003   9.067  30.258  1.00 59.89           C
ATOM   1651  CD  GLU B 209      23.968   7.976  30.484  1.00 59.89           C
ATOM   1652  OE1 GLU B 209      22.778   8.207  30.141  1.00 59.89           O
ATOM   1653  OE2 GLU B 209      24.356   6.895  31.004  1.00 59.89           O
ATOM   1654  C   GLU B 209      25.451  12.468  31.998  1.00 59.89           C
ATOM   1655  O   GLU B 209      26.091  12.748  33.009  1.00 59.89           O
ATOM   1656  N   GLU B 210      24.376  13.179  31.600  1.00 79.90           N
ATOM   1657  CA  GLU B 210      23.930  14.370  32.269  1.00 79.90           C
ATOM   1658  CB  GLU B 210      22.674  14.980  31.623  1.00 79.90           C
ATOM   1659  CG  GLU B 210      22.187  16.250  32.324  1.00 79.90           C
ATOM   1660  CD  GLU B 210      23.149  17.382  31.997  1.00 79.90           C
ATOM   1661  OE1 GLU B 210      23.970  17.212  31.056  1.00 79.90           O
ATOM   1662  OE2 GLU B 210      23.073  18.435  32.686  1.00 79.90           O
ATOM   1663  C   GLU B 210      23.589  14.063  33.695  1.00 79.90           C
ATOM   1664  O   GLU B 210      23.900  14.843  34.595  1.00 79.90           O
ATOM   1665  N   SER B 211      22.954  12.906  33.947  1.00 69.41           N
ATOM   1666  CA  SER B 211      22.523  12.570  35.272  1.00 69.41           C
ATOM   1667  CB  SER B 211      21.779  11.224  35.331  1.00 69.41           C
ATOM   1668  OG  SER B 211      20.579  11.298  34.576  1.00 69.41           O
ATOM   1669  C   SER B 211      23.708  12.465  36.181  1.00 69.41           C
ATOM   1670  O   SER B 211      23.610  12.751  37.375  1.00 69.41           O
ATOM   1671  N   ASP B 212      24.866  12.036  35.647  1.00 50.04           N
ATOM   1672  CA  ASP B 212      26.031  11.884  36.471  1.00 50.04           C
ATOM   1673  CB  ASP B 212      27.241  11.354  35.704  1.00 50.04           C
ATOM   1674  CG  ASP B 212      28.448  11.382  36.632  1.00 50.04           C
ATOM   1675  OD1 ASP B 212      28.250  11.290  37.873  1.00 50.04           O
ATOM   1676  OD2 ASP B 212      29.590  11.478  36.108  1.00 50.04           O
ATOM   1677  C   ASP B 212      26.453  13.214  37.008  1.00 50.04           C
ATOM   1678  O   ASP B 212      26.774  13.328  38.190  1.00 50.04           O
ATOM   1679  N   LEU B 213      26.499  14.241  36.141  1.00 70.80           N
ATOM   1680  CA  LEU B 213      26.889  15.543  36.601  1.00 70.80           C
ATOM   1681  CB  LEU B 213      28.324  15.921  36.195  1.00 70.80           C
ATOM   1682  CG  LEU B 213      28.747  17.317  36.690  1.00 70.80           C
ATOM   1683  CD1 LEU B 213      28.768  17.383  38.225  1.00 70.80           C
ATOM   1684  CD2 LEU B 213      30.080  17.752  36.057  1.00 70.80           C
ATOM   1685  C   LEU B 213      25.965  16.531  35.965  1.00 70.80           C
ATOM   1686  O   LEU B 213      26.207  16.989  34.849  1.00 70.80           O
ATOM   1687  N   PRO B 214      24.945  16.926  36.681  1.00 71.70           N
ATOM   1688  CA  PRO B 214      23.960  17.817  36.132  1.00 71.70           C
ATOM   1689  CD  PRO B 214      24.386  16.068  37.714  1.00 71.70           C
ATOM   1690  CB  PRO B 214      22.820  17.846  37.147  1.00 71.70           C
ATOM   1691  CG  PRO B 214      22.899  16.458  37.810  1.00 71.70           C
ATOM   1692  C   PRO B 214      24.544  19.154  35.812  1.00 71.70           C
ATOM   1693  O   PRO B 214      25.520  19.545  36.447  1.00 71.70           O
ATOM   1694  N   TYR B 215      23.955  19.869  34.831  1.00 97.16           N
ATOM   1695  CA  TYR B 215      24.523  21.107  34.368  1.00 97.16           C
ATOM   1696  CB  TYR B 215      23.987  21.502  32.978  1.00 97.16           C
ATOM   1697  CG  TYR B 215      24.708  22.706  32.476  1.00 97.16           C
ATOM   1698  CD1 TYR B 215      26.025  22.612  32.087  1.00 97.16           C
ATOM   1699  CD2 TYR B 215      24.064  23.916  32.360  1.00 97.16           C
ATOM   1700  CE1 TYR B 215      26.696  23.714  31.611  1.00 97.16           C
ATOM   1701  CE2 TYR B 215      24.730  25.021  31.885  1.00 97.16           C
ATOM   1702  CZ  TYR B 215      26.049  24.921  31.511  1.00 97.16           C
ATOM   1703  OH  TYR B 215      26.735  26.053  31.022  1.00 97.16           O
ATOM   1704  C   TYR B 215      24.229  22.208  35.343  1.00 97.16           C
ATOM   1705  O   TYR B 215      23.076  22.442  35.706  1.00 97.16           O
ATOM   1706  N   THR B 216      25.316  22.797  35.897  1.00 83.43           N
ATOM   1707  CA  THR B 216      25.333  23.927  36.790  1.00 83.43           C
ATOM   1708  CB  THR B 216      26.507  23.879  37.720  1.00 83.43           C
ATOM   1709  OG1 THR B 216      26.449  22.705  38.517  1.00 83.43           O
ATOM   1710  CG2 THR B 216      26.494  25.133  38.607  1.00 83.43           C
ATOM   1711  C   THR B 216      25.369  25.252  36.086  1.00 83.43           C
ATOM   1712  O   THR B 216      24.675  26.190  36.477  1.00 83.43           O
ATOM   1713  N   GLY B 217      26.193  25.364  35.021  1.00 33.50           N
ATOM   1714  CA  GLY B 217      26.368  26.624  34.353  1.00 33.50           C
ATOM   1715  C   GLY B 217      27.418  27.422  35.072  1.00 33.50           C
ATOM   1716  O   GLY B 217      27.487  28.641  34.920  1.00 33.50           O
ATOM   1717  N   SER B 218      28.266  26.757  35.886  1.00 57.94           N
ATOM   1718  CA  SER B 218      29.284  27.478  36.597  1.00 57.94           C
ATOM   1719  CB  SER B 218      28.914  27.810  38.053  1.00 57.94           C
ATOM   1720  OG  SER B 218      28.841  26.619  38.823  1.00 57.94           O
ATOM   1721  C   SER B 218      30.532  26.644  36.649  1.00 57.94           C
ATOM   1722  O   SER B 218      30.561  25.482  36.255  1.00 57.94           O
ATOM   1723  N   ASP B 219      31.597  27.273  37.171  1.00113.94           N
ATOM   1724  CA  ASP B 219      32.950  26.825  37.366  1.00113.94           C
ATOM   1725  CB  ASP B 219      33.930  27.978  37.646  1.00113.94           C
ATOM   1726  CG  ASP B 219      34.121  28.738  36.339  1.00113.94           C
ATOM   1727  OD1 ASP B 219      33.787  28.161  35.270  1.00113.94           O
ATOM   1728  OD2 ASP B 219      34.602  29.901  36.390  1.00113.94           O
ATOM   1729  C   ASP B 219      33.029  25.851  38.507  1.00113.94           C
ATOM   1730  O   ASP B 219      34.089  25.712  39.117  1.00113.94           O
ATOM   1731  N   SER B 220      31.886  25.266  38.919  1.00 63.47           N
ATOM   1732  CA  SER B 220      31.844  24.376  40.053  1.00 63.47           C
ATOM   1733  CB  SER B 220      30.522  23.598  40.173  1.00 63.47           C
ATOM   1734  OG  SER B 220      30.380  22.703  39.079  1.00 63.47           O
ATOM   1735  C   SER B 220      32.961  23.373  39.994  1.00 63.47           C
ATOM   1736  O   SER B 220      33.565  23.118  38.954  1.00 63.47           O
ATOM   1737  N   PRO B 221      33.262  22.828  41.148  1.00 83.06           N
ATOM   1738  CA  PRO B 221      34.330  21.871  41.293  1.00 83.06           C
ATOM   1739  CD  PRO B 221      32.970  23.504  42.399  1.00 83.06           C
ATOM   1740  CB  PRO B 221      34.621  21.778  42.794  1.00 83.06           C
ATOM   1741  CG  PRO B 221      33.448  22.513  43.470  1.00 83.06           C
ATOM   1742  C   PRO B 221      33.975  20.573  40.655  1.00 83.06           C
ATOM   1743  O   PRO B 221      32.788  20.293  40.490  1.00 83.06           O
ATOM   1744  N   CYS B 222      34.978  19.754  40.284  1.00 69.94           N
ATOM   1745  CA  CYS B 222      34.592  18.575  39.582  1.00 69.94           C
ATOM   1746  CB  CYS B 222      35.606  18.089  38.531  1.00 69.94           C
ATOM   1747  SG  CYS B 222      34.817  16.953  37.350  1.00 69.94           S
ATOM   1748  C   CYS B 222      34.314  17.477  40.555  1.00 69.94           C
ATOM   1749  O   CYS B 222      35.219  16.823  41.073  1.00 69.94           O
ATOM   1750  N   THR B 223      33.013  17.281  40.845  1.00112.36           N
ATOM   1751  CA  THR B 223      32.576  16.217  41.696  1.00112.36           C
ATOM   1752  CB  THR B 223      32.211  16.668  43.079  1.00112.36           C
ATOM   1753  OG1 THR B 223      31.124  17.580  43.028  1.00112.36           O
ATOM   1754  CG2 THR B 223      33.439  17.340  43.716  1.00112.36           C
ATOM   1755  C   THR B 223      31.340  15.664  41.063  1.00112.36           C
ATOM   1756  O   THR B 223      30.420  16.409  40.733  1.00112.36           O
ATOM   1757  N   LEU B 224      31.293  14.333  40.871  1.00160.82           N
ATOM   1758  CA  LEU B 224      30.166  13.709  40.237  1.00160.82           C
ATOM   1759  CB  LEU B 224      30.424  13.374  38.757  1.00160.82           C
ATOM   1760  CG  LEU B 224      31.833  12.811  38.486  1.00160.82           C
ATOM   1761  CD1 LEU B 224      32.085  11.504  39.252  1.00160.82           C
ATOM   1762  CD2 LEU B 224      32.095  12.675  36.978  1.00160.82           C
ATOM   1763  C   LEU B 224      29.836  12.441  40.958  1.00160.82           C
ATOM   1764  O   LEU B 224      30.453  12.103  41.967  1.00160.82           O
ATOM   1765  N   LYS B 225      28.811  11.721  40.457  1.00124.34           N
ATOM   1766  CA  LYS B 225      28.374  10.483  41.042  1.00124.34           C
ATOM   1767  CB  LYS B 225      27.037   9.981  40.472  1.00124.34           C
ATOM   1768  CG  LYS B 225      26.505   8.730  41.170  1.00124.34           C
ATOM   1769  CD  LYS B 225      25.046   8.412  40.832  1.00124.34           C
ATOM   1770  CE  LYS B 225      24.042   9.359  41.493  1.00124.34           C
ATOM   1771  NZ  LYS B 225      24.079  10.681  40.829  1.00124.34           N
ATOM   1772  C   LYS B 225      29.417   9.446  40.765  1.00124.34           C
ATOM   1773  O   LYS B 225      30.222   9.584  39.848  1.00124.34           O
ATOM   1774  N   ASP B 226      29.452   8.382  41.589  1.00 50.95           N
ATOM   1775  CA  ASP B 226      30.448   7.365  41.420  1.00 50.95           C
ATOM   1776  CB  ASP B 226      30.650   6.499  42.676  1.00 50.95           C
ATOM   1777  CG  ASP B 226      31.259   7.375  43.762  1.00 50.95           C
ATOM   1778  OD1 ASP B 226      31.659   8.526  43.439  1.00 50.95           O
ATOM   1779  OD2 ASP B 226      31.336   6.904  44.928  1.00 50.95           O
ATOM   1780  C   ASP B 226      30.054   6.441  40.307  1.00 50.95           C
ATOM   1781  O   ASP B 226      28.884   6.327  39.946  1.00 50.95           O
ATOM   1782  N   SER B 227      31.070   5.765  39.733  1.00196.83           N
ATOM   1783  CA  SER B 227      30.927   4.746  38.731  1.00196.83           C
ATOM   1784  CB  SER B 227      30.443   3.401  39.300  1.00196.83           C
ATOM   1785  OG  SER B 227      29.126   3.535  39.813  1.00196.83           O
ATOM   1786  C   SER B 227      29.997   5.144  37.631  1.00196.83           C
ATOM   1787  O   SER B 227      28.987   4.480  37.404  1.00196.83           O
ATOM   1788  N   GLN B 228      30.300   6.233  36.900  1.00104.67           N
ATOM   1789  CA  GLN B 228      29.432   6.557  35.807  1.00104.67           C
ATOM   1790  CB  GLN B 228      29.071   8.045  35.724  1.00104.67           C
ATOM   1791  CG  GLN B 228      28.203   8.468  36.910  1.00104.67           C
ATOM   1792  CD  GLN B 228      26.856   7.771  36.787  1.00104.67           C
ATOM   1793  OE1 GLN B 228      26.438   7.039  37.682  1.00104.67           O
ATOM   1794  NE2 GLN B 228      26.153   8.006  35.646  1.00104.67           N
ATOM   1795  C   GLN B 228      30.112   6.130  34.544  1.00104.67           C
ATOM   1796  O   GLN B 228      31.328   6.253  34.402  1.00104.67           O
ATOM   1797  N   GLN B 229      29.319   5.590  33.596  1.00116.29           N
ATOM   1798  CA  GLN B 229      29.843   5.092  32.357  1.00116.29           C
ATOM   1799  CB  GLN B 229      28.798   4.334  31.519  1.00116.29           C
ATOM   1800  CG  GLN B 229      28.212   3.113  32.230  1.00116.29           C
ATOM   1801  CD  GLN B 229      29.316   2.078  32.390  1.00116.29           C
ATOM   1802  OE1 GLN B 229      30.419   2.243  31.871  1.00116.29           O
ATOM   1803  NE2 GLN B 229      29.012   0.977  33.127  1.00116.29           N
ATOM   1804  C   GLN B 229      30.304   6.258  31.546  1.00116.29           C
ATOM   1805  O   GLN B 229      29.741   7.348  31.631  1.00116.29           O
ATOM   1806  N   LYS B 230      31.376   6.062  30.750  1.00 87.98           N
ATOM   1807  CA  LYS B 230      31.847   7.152  29.943  1.00 87.98           C
ATOM   1808  CB  LYS B 230      33.213   7.719  30.367  1.00 87.98           C
ATOM   1809  CG  LYS B 230      33.120   8.656  31.574  1.00 87.98           C
ATOM   1810  CD  LYS B 230      34.474   9.037  32.173  1.00 87.98           C
ATOM   1811  CE  LYS B 230      34.409  10.243  33.113  1.00 87.98           C
ATOM   1812  NZ  LYS B 230      33.554   9.939  34.282  1.00 87.98           N
ATOM   1813  C   LYS B 230      31.922   6.739  28.505  1.00 87.98           C
ATOM   1814  O   LYS B 230      32.361   5.640  28.172  1.00 87.98           O
ATOM   1815  N   TYR B 231      31.473   7.647  27.612  1.00 65.87           N
ATOM   1816  CA  TYR B 231      31.466   7.445  26.188  1.00 65.87           C
ATOM   1817  CB  TYR B 231      30.305   8.156  25.464  1.00 65.87           C
ATOM   1818  CG  TYR B 231      29.002   7.610  25.941  1.00 65.87           C
ATOM   1819  CD1 TYR B 231      28.439   8.072  27.109  1.00 65.87           C
ATOM   1820  CD2 TYR B 231      28.335   6.649  25.216  1.00 65.87           C
ATOM   1821  CE1 TYR B 231      27.234   7.579  27.554  1.00 65.87           C
ATOM   1822  CE2 TYR B 231      27.130   6.152  25.655  1.00 65.87           C
ATOM   1823  CZ  TYR B 231      26.578   6.616  26.826  1.00 65.87           C
ATOM   1824  OH  TYR B 231      25.342   6.108  27.278  1.00 65.87           O
ATOM   1825  C   TYR B 231      32.720   8.059  25.637  1.00 65.87           C
ATOM   1826  O   TYR B 231      33.120   9.145  26.056  1.00 65.87           O
ATOM   1827  N   TYR B 232      33.370   7.381  24.664  1.00 63.33           N
ATOM   1828  CA  TYR B 232      34.614   7.870  24.121  1.00 63.33           C
ATOM   1829  CB  TYR B 232      35.784   6.882  24.298  1.00 63.33           C
ATOM   1830  CG  TYR B 232      36.055   6.705  25.755  1.00 63.33           C
ATOM   1831  CD1 TYR B 232      35.299   5.835  26.508  1.00 63.33           C
ATOM   1832  CD2 TYR B 232      37.074   7.400  26.367  1.00 63.33           C
ATOM   1833  CE1 TYR B 232      35.549   5.668  27.850  1.00 63.33           C
ATOM   1834  CE2 TYR B 232      37.329   7.237  27.708  1.00 63.33           C
ATOM   1835  CZ  TYR B 232      36.565   6.370  28.453  1.00 63.33           C
ATOM   1836  OH  TYR B 232      36.824   6.202  29.830  1.00 63.33           O
ATOM   1837  C   TYR B 232      34.457   8.070  22.638  1.00 63.33           C
ATOM   1838  O   TYR B 232      33.512   7.573  22.027  1.00 63.33           O
ATOM   1839  N   THR B 233      35.377   8.850  22.023  1.00 43.87           N
ATOM   1840  CA  THR B 233      35.341   9.098  20.605  1.00 43.87           C
ATOM   1841  CB  THR B 233      35.502  10.546  20.236  1.00 43.87           C
ATOM   1842  OG1 THR B 233      34.444  11.319  20.782  1.00 43.87           O
ATOM   1843  CG2 THR B 233      35.507  10.668  18.706  1.00 43.87           C
ATOM   1844  C   THR B 233      36.471   8.355  19.953  1.00 43.87           C
ATOM   1845  O   THR B 233      37.638   8.528  20.300  1.00 43.87           O
ATOM   1846  N   ALA B 234      36.125   7.482  18.986  1.00 52.46           N
ATOM   1847  CA  ALA B 234      37.053   6.677  18.240  1.00 52.46           C
ATOM   1848  CB  ALA B 234      36.354   5.640  17.342  1.00 52.46           C
ATOM   1849  C   ALA B 234      37.916   7.529  17.355  1.00 52.46           C
ATOM   1850  O   ALA B 234      39.068   7.177  17.104  1.00 52.46           O
ATOM   1851  N   GLU B 235      37.368   8.633  16.794  1.00 88.81           N
ATOM   1852  CA  GLU B 235      38.167   9.431  15.896  1.00 88.81           C
ATOM   1853  CB  GLU B 235      38.156   8.874  14.460  1.00 88.81           C
ATOM   1854  CG  GLU B 235      39.162   9.523  13.506  1.00 88.81           C
ATOM   1855  CD  GLU B 235      38.473  10.654  12.753  1.00 88.81           C
ATOM   1856  OE1 GLU B 235      37.337  11.042  13.138  1.00 88.81           O
ATOM   1857  OE2 GLU B 235      39.080  11.145  11.765  1.00 88.81           O
ATOM   1858  C   GLU B 235      37.644  10.843  15.858  1.00 88.81           C
ATOM   1859  O   GLU B 235      36.483  11.094  16.180  1.00 88.81           O
ATOM   1860  N   TYR B 236      38.523  11.819  15.516  1.00 76.87           N
ATOM   1861  CA  TYR B 236      38.116  13.198  15.389  1.00 76.87           C
ATOM   1862  CB  TYR B 236      38.096  13.952  16.732  1.00 76.87           C
ATOM   1863  CG  TYR B 236      39.426  13.811  17.393  1.00 76.87           C
ATOM   1864  CD1 TYR B 236      39.730  12.675  18.108  1.00 76.87           C
ATOM   1865  CD2 TYR B 236      40.365  14.813  17.312  1.00 76.87           C
ATOM   1866  CE1 TYR B 236      40.951  12.536  18.727  1.00 76.87           C
ATOM   1867  CE2 TYR B 236      41.588  14.680  17.929  1.00 76.87           C
ATOM   1868  CZ  TYR B 236      41.883  13.541  18.639  1.00 76.87           C
ATOM   1869  OH  TYR B 236      43.137  13.404  19.273  1.00 76.87           O
ATOM   1870  C   TYR B 236      39.037  13.913  14.439  1.00 76.87           C
ATOM   1871  O   TYR B 236      40.206  13.552  14.303  1.00 76.87           O
ATOM   1872  N   HIS B 237      38.524  14.959  13.747  1.00 62.84           N
ATOM   1873  CA  HIS B 237      39.344  15.698  12.823  1.00 62.84           C
ATOM   1874  ND1 HIS B 237      37.731  15.369   9.865  1.00 62.84           N
ATOM   1875  CG  HIS B 237      38.334  14.563  10.809  1.00 62.84           C
ATOM   1876  CB  HIS B 237      39.608  14.915  11.526  1.00 62.84           C
ATOM   1877  NE2 HIS B 237      36.440  13.571  10.079  1.00 62.84           N
ATOM   1878  CD2 HIS B 237      37.532  13.470  10.925  1.00 62.84           C
ATOM   1879  CE1 HIS B 237      36.606  14.728   9.464  1.00 62.84           C
ATOM   1880  C   HIS B 237      38.617  16.947  12.413  1.00 62.84           C
ATOM   1881  O   HIS B 237      37.397  17.043  12.538  1.00 62.84           O
ATOM   1882  N   TYR B 238      39.365  17.958  11.919  1.00 88.56           N
ATOM   1883  CA  TYR B 238      38.736  19.133  11.377  1.00 88.56           C
ATOM   1884  CB  TYR B 238      39.645  20.369  11.216  1.00 88.56           C
ATOM   1885  CG  TYR B 238      39.847  21.077  12.513  1.00 88.56           C
ATOM   1886  CD1 TYR B 238      38.846  21.879  13.013  1.00 88.56           C
ATOM   1887  CD2 TYR B 238      41.030  20.976  13.207  1.00 88.56           C
ATOM   1888  CE1 TYR B 238      39.010  22.556  14.197  1.00 88.56           C
ATOM   1889  CE2 TYR B 238      41.200  21.652  14.393  1.00 88.56           C
ATOM   1890  CZ  TYR B 238      40.190  22.442  14.890  1.00 88.56           C
ATOM   1891  OH  TYR B 238      40.362  23.137  16.105  1.00 88.56           O
ATOM   1892  C   TYR B 238      38.334  18.755   9.988  1.00 88.56           C
ATOM   1893  O   TYR B 238      39.095  18.097   9.284  1.00 88.56           O
ATOM   1894  N   VAL B 239      37.119  19.132   9.549  1.00 52.37           N
ATOM   1895  CA  VAL B 239      36.746  18.769   8.215  1.00 52.37           C
ATOM   1896  CB  VAL B 239      35.358  19.192   7.824  1.00 52.37           C
ATOM   1897  CG1 VAL B 239      34.355  18.533   8.784  1.00 52.37           C
ATOM   1898  CG2 VAL B 239      35.287  20.727   7.793  1.00 52.37           C
ATOM   1899  C   VAL B 239      37.705  19.461   7.301  1.00 52.37           C
ATOM   1900  O   VAL B 239      38.013  20.640   7.480  1.00 52.37           O
ATOM   1901  N   GLY B 240      38.194  18.735   6.276  1.00 34.90           N
ATOM   1902  CA  GLY B 240      39.163  19.316   5.400  1.00 34.90           C
ATOM   1903  C   GLY B 240      40.507  18.759   5.772  1.00 34.90           C
ATOM   1904  O   GLY B 240      41.477  18.934   5.039  1.00 34.90           O
ATOM   1905  N   GLY B 241      40.600  18.085   6.937  1.00 41.30           N
ATOM   1906  CA  GLY B 241      41.803  17.405   7.334  1.00 41.30           C
ATOM   1907  C   GLY B 241      42.562  18.159   8.388  1.00 41.30           C
ATOM   1908  O   GLY B 241      43.208  17.546   9.237  1.00 41.30           O
ATOM   1909  N   PHE B 242      42.523  19.504   8.361  1.00 74.37           N
ATOM   1910  CA  PHE B 242      43.215  20.290   9.345  1.00 74.37           C
ATOM   1911  CB  PHE B 242      44.728  20.417   9.069  1.00 74.37           C
ATOM   1912  CG  PHE B 242      44.945  20.853   7.658  1.00 74.37           C
ATOM   1913  CD1 PHE B 242      44.936  19.922   6.644  1.00 74.37           C
ATOM   1914  CD2 PHE B 242      45.172  22.172   7.340  1.00 74.37           C
ATOM   1915  CE1 PHE B 242      45.138  20.296   5.337  1.00 74.37           C
ATOM   1916  CE2 PHE B 242      45.376  22.553   6.033  1.00 74.37           C
ATOM   1917  CZ  PHE B 242      45.359  21.616   5.028  1.00 74.37           C
ATOM   1918  C   PHE B 242      42.575  21.642   9.377  1.00 74.37           C
ATOM   1919  O   PHE B 242      41.701  21.944   8.565  1.00 74.37           O
ATOM   1920  N   TYR B 243      42.986  22.502  10.330  1.00150.36           N
ATOM   1921  CA  TYR B 243      42.332  23.777  10.438  1.00150.36           C
ATOM   1922  CB  TYR B 243      42.677  24.508  11.753  1.00150.36           C
ATOM   1923  CG  TYR B 243      41.915  25.789  11.866  1.00150.36           C
ATOM   1924  CD1 TYR B 243      40.642  25.798  12.392  1.00150.36           C
ATOM   1925  CD2 TYR B 243      42.466  26.981  11.452  1.00150.36           C
ATOM   1926  CE1 TYR B 243      39.932  26.970  12.508  1.00150.36           C
ATOM   1927  CE2 TYR B 243      41.762  28.158  11.565  1.00150.36           C
ATOM   1928  CZ  TYR B 243      40.494  28.155  12.095  1.00150.36           C
ATOM   1929  OH  TYR B 243      39.773  29.362  12.212  1.00150.36           O
ATOM   1930  C   TYR B 243      42.755  24.613   9.269  1.00150.36           C
ATOM   1931  O   TYR B 243      43.942  24.861   9.062  1.00150.36           O
ATOM   1932  N   GLY B 244      41.758  25.099   8.496  1.00 50.88           N
ATOM   1933  CA  GLY B 244      41.998  25.903   7.328  1.00 50.88           C
ATOM   1934  C   GLY B 244      41.541  25.183   6.082  1.00 50.88           C
ATOM   1935  O   GLY B 244      41.440  25.787   5.016  1.00 50.88           O
ATOM   1936  N   GLY B 245      41.327  23.860   6.180  1.00 83.26           N
ATOM   1937  CA  GLY B 245      40.857  22.958   5.159  1.00 83.26           C
ATOM   1938  C   GLY B 245      39.376  23.017   4.893  1.00 83.26           C
ATOM   1939  O   GLY B 245      38.905  22.452   3.913  1.00 83.26           O
ATOM   1940  N   CYS B 246      38.574  23.568   5.814  1.00 75.37           N
ATOM   1941  CA  CYS B 246      37.136  23.456   5.729  1.00 75.37           C
ATOM   1942  CB  CYS B 246      36.427  23.959   7.000  1.00 75.37           C
ATOM   1943  SG  CYS B 246      34.630  23.684   6.962  1.00 75.37           S
ATOM   1944  C   CYS B 246      36.529  24.172   4.553  1.00 75.37           C
ATOM   1945  O   CYS B 246      37.047  25.176   4.067  1.00 75.37           O
ATOM   1946  N   ASN B 247      35.405  23.612   4.037  1.00 75.43           N
ATOM   1947  CA  ASN B 247      34.625  24.251   3.010  1.00 75.43           C
ATOM   1948  CB  ASN B 247      35.199  24.150   1.581  1.00 75.43           C
ATOM   1949  CG  ASN B 247      35.312  22.704   1.132  1.00 75.43           C
ATOM   1950  OD1 ASN B 247      34.427  21.885   1.373  1.00 75.43           O
ATOM   1951  ND2 ASN B 247      36.441  22.387   0.444  1.00 75.43           N
ATOM   1952  C   ASN B 247      33.230  23.690   3.057  1.00 75.43           C
ATOM   1953  O   ASN B 247      32.963  22.718   3.760  1.00 75.43           O
ATOM   1954  N   GLU B 248      32.296  24.317   2.313  1.00 80.15           N
ATOM   1955  CA  GLU B 248      30.902  23.963   2.311  1.00 80.15           C
ATOM   1956  CB  GLU B 248      30.077  24.852   1.371  1.00 80.15           C
ATOM   1957  CG  GLU B 248      28.591  24.495   1.352  1.00 80.15           C
ATOM   1958  CD  GLU B 248      28.010  25.061   0.065  1.00 80.15           C
ATOM   1959  OE1 GLU B 248      28.816  25.487  -0.805  1.00 80.15           O
ATOM   1960  OE2 GLU B 248      26.758  25.068  -0.073  1.00 80.15           O
ATOM   1961  C   GLU B 248      30.693  22.572   1.802  1.00 80.15           C
ATOM   1962  O   GLU B 248      29.923  21.808   2.381  1.00 80.15           O
ATOM   1963  N   ALA B 249      31.373  22.212   0.699  1.00 41.25           N
ATOM   1964  CA  ALA B 249      31.167  20.938   0.071  1.00 41.25           C
ATOM   1965  CB  ALA B 249      32.027  20.751  -1.191  1.00 41.25           C
ATOM   1966  C   ALA B 249      31.527  19.838   1.023  1.00 41.25           C
ATOM   1967  O   ALA B 249      30.774  18.878   1.175  1.00 41.25           O
ATOM   1968  N   TYR B 250      32.679  19.962   1.713  1.00 61.60           N
ATOM   1969  CA  TYR B 250      33.088  18.951   2.650  1.00 61.60           C
ATOM   1970  CB  TYR B 250      34.424  19.193   3.380  1.00 61.60           C
ATOM   1971  CG  TYR B 250      35.595  18.904   2.511  1.00 61.60           C
ATOM   1972  CD1 TYR B 250      36.019  17.607   2.333  1.00 61.60           C
ATOM   1973  CD2 TYR B 250      36.272  19.919   1.884  1.00 61.60           C
ATOM   1974  CE1 TYR B 250      37.105  17.327   1.538  1.00 61.60           C
ATOM   1975  CE2 TYR B 250      37.358  19.648   1.090  1.00 61.60           C
ATOM   1976  CZ  TYR B 250      37.776  18.351   0.914  1.00 61.60           C
ATOM   1977  OH  TYR B 250      38.892  18.070   0.098  1.00 61.60           O
ATOM   1978  C   TYR B 250      32.101  18.893   3.762  1.00 61.60           C
ATOM   1979  O   TYR B 250      31.807  17.822   4.285  1.00 61.60           O
ATOM   1980  N   MET B 251      31.600  20.062   4.190  1.00 49.46           N
ATOM   1981  CA  MET B 251      30.723  20.088   5.323  1.00 49.46           C
ATOM   1982  CB  MET B 251      30.296  21.515   5.703  1.00 49.46           C
ATOM   1983  CG  MET B 251      31.450  22.358   6.250  1.00 49.46           C
ATOM   1984  SD  MET B 251      31.058  24.117   6.490  1.00 49.46           S
ATOM   1985  CE  MET B 251      29.839  23.843   7.807  1.00 49.46           C
ATOM   1986  C   MET B 251      29.485  19.292   5.031  1.00 49.46           C
ATOM   1987  O   MET B 251      29.056  18.490   5.856  1.00 49.46           O
ATOM   1988  N   LYS B 252      28.881  19.473   3.847  1.00143.38           N
ATOM   1989  CA  LYS B 252      27.660  18.766   3.584  1.00143.38           C
ATOM   1990  CB  LYS B 252      26.860  19.342   2.404  1.00143.38           C
ATOM   1991  CG  LYS B 252      27.563  19.353   1.051  1.00143.38           C
ATOM   1992  CD  LYS B 252      26.677  19.946  -0.045  1.00143.38           C
ATOM   1993  CE  LYS B 252      26.464  21.448   0.155  1.00143.38           C
ATOM   1994  NZ  LYS B 252      25.884  22.069  -1.055  1.00143.38           N
ATOM   1995  C   LYS B 252      27.918  17.295   3.429  1.00143.38           C
ATOM   1996  O   LYS B 252      27.062  16.481   3.767  1.00143.38           O
ATOM   1997  N   LEU B 253      29.087  16.907   2.887  1.00 39.89           N
ATOM   1998  CA  LEU B 253      29.368  15.511   2.747  1.00 39.89           C
ATOM   1999  CB  LEU B 253      30.700  15.224   2.026  1.00 39.89           C
ATOM   2000  CG  LEU B 253      30.721  15.696   0.556  1.00 39.89           C
ATOM   2001  CD1 LEU B 253      32.077  15.387  -0.103  1.00 39.89           C
ATOM   2002  CD2 LEU B 253      29.529  15.129  -0.235  1.00 39.89           C
ATOM   2003  C   LEU B 253      29.455  14.905   4.116  1.00 39.89           C
ATOM   2004  O   LEU B 253      28.887  13.846   4.379  1.00 39.89           O
ATOM   2005  N   GLU B 254      30.156  15.588   5.042  1.00102.63           N
ATOM   2006  CA  GLU B 254      30.347  15.057   6.361  1.00102.63           C
ATOM   2007  CB  GLU B 254      31.224  15.978   7.230  1.00102.63           C
ATOM   2008  CG  GLU B 254      32.100  15.249   8.254  1.00102.63           C
ATOM   2009  CD  GLU B 254      31.266  14.248   9.033  1.00102.63           C
ATOM   2010  OE1 GLU B 254      30.206  14.656   9.577  1.00102.63           O
ATOM   2011  OE2 GLU B 254      31.682  13.060   9.092  1.00102.63           O
ATOM   2012  C   GLU B 254      29.004  14.942   7.022  1.00102.63           C
ATOM   2013  O   GLU B 254      28.696  13.938   7.664  1.00102.63           O
ATOM   2014  N   LEU B 255      28.151  15.968   6.845  1.00 61.97           N
ATOM   2015  CA  LEU B 255      26.889  16.014   7.528  1.00 61.97           C
ATOM   2016  CB  LEU B 255      26.124  17.309   7.201  1.00 61.97           C
ATOM   2017  CG  LEU B 255      24.763  17.445   7.903  1.00 61.97           C
ATOM   2018  CD1 LEU B 255      24.936  17.535   9.427  1.00 61.97           C
ATOM   2019  CD2 LEU B 255      23.957  18.622   7.330  1.00 61.97           C
ATOM   2020  C   LEU B 255      26.016  14.851   7.149  1.00 61.97           C
ATOM   2021  O   LEU B 255      25.537  14.124   8.020  1.00 61.97           O
ATOM   2022  N   VAL B 256      25.786  14.625   5.841  1.00 67.81           N
ATOM   2023  CA  VAL B 256      24.882  13.577   5.451  1.00 67.81           C
ATOM   2024  CB  VAL B 256      24.479  13.645   4.002  1.00 67.81           C
ATOM   2025  CG1 VAL B 256      23.835  15.017   3.740  1.00 67.81           C
ATOM   2026  CG2 VAL B 256      25.691  13.344   3.111  1.00 67.81           C
ATOM   2027  C   VAL B 256      25.466  12.220   5.713  1.00 67.81           C
ATOM   2028  O   VAL B 256      24.757  11.306   6.131  1.00 67.81           O
ATOM   2029  N   LEU B 257      26.761  12.016   5.403  1.00110.55           N
ATOM   2030  CA  LEU B 257      27.293  10.705   5.636  1.00110.55           C
ATOM   2031  CB  LEU B 257      28.673  10.487   4.988  1.00110.55           C
ATOM   2032  CG  LEU B 257      28.635  10.408   3.448  1.00110.55           C
ATOM   2033  CD1 LEU B 257      27.846   9.176   2.975  1.00110.55           C
ATOM   2034  CD2 LEU B 257      28.135  11.718   2.819  1.00110.55           C
ATOM   2035  C   LEU B 257      27.427  10.415   7.105  1.00110.55           C
ATOM   2036  O   LEU B 257      26.924   9.397   7.573  1.00110.55           O
ATOM   2037  N   GLY B 258      28.166  11.284   7.837  1.00 75.14           N
ATOM   2038  CA  GLY B 258      28.512  11.176   9.240  1.00 75.14           C
ATOM   2039  C   GLY B 258      27.506  11.597  10.286  1.00 75.14           C
ATOM   2040  O   GLY B 258      27.400  10.953  11.329  1.00 75.14           O
ATOM   2041  N   GLY B 259      26.799  12.731  10.094  1.00 48.01           N
ATOM   2042  CA  GLY B 259      25.909  13.207  11.124  1.00 48.01           C
ATOM   2043  C   GLY B 259      26.222  14.653  11.411  1.00 48.01           C
ATOM   2044  O   GLY B 259      27.107  15.244  10.795  1.00 48.01           O
ATOM   2045  N   PRO B 260      25.530  15.234  12.370  1.00 79.42           N
ATOM   2046  CA  PRO B 260      25.719  16.622  12.701  1.00 79.42           C
ATOM   2047  CD  PRO B 260      24.204  14.757  12.735  1.00 79.42           C
ATOM   2048  CB  PRO B 260      24.603  16.957  13.688  1.00 79.42           C
ATOM   2049  CG  PRO B 260      23.474  15.981  13.311  1.00 79.42           C
ATOM   2050  C   PRO B 260      27.104  16.837  13.219  1.00 79.42           C
ATOM   2051  O   PRO B 260      27.669  15.922  13.815  1.00 79.42           O
ATOM   2052  N   LEU B 261      27.692  18.028  12.972  1.00106.13           N
ATOM   2053  CA  LEU B 261      29.032  18.296  13.402  1.00106.13           C
ATOM   2054  CB  LEU B 261      30.063  18.289  12.263  1.00106.13           C
ATOM   2055  CG  LEU B 261      30.339  16.888  11.696  1.00106.13           C
ATOM   2056  CD1 LEU B 261      31.377  16.937  10.562  1.00106.13           C
ATOM   2057  CD2 LEU B 261      30.743  15.927  12.825  1.00106.13           C
ATOM   2058  C   LEU B 261      29.075  19.653  14.026  1.00106.13           C
ATOM   2059  O   LEU B 261      28.204  20.487  13.788  1.00106.13           O
ATOM   2060  N   SER B 262      30.099  19.892  14.869  1.00 79.55           N
ATOM   2061  CA  SER B 262      30.246  21.156  15.534  1.00 79.55           C
ATOM   2062  CB  SER B 262      31.169  21.096  16.765  1.00 79.55           C
ATOM   2063  OG  SER B 262      31.263  22.376  17.369  1.00 79.55           O
ATOM   2064  C   SER B 262      30.826  22.166  14.583  1.00 79.55           C
ATOM   2065  O   SER B 262      31.701  21.851  13.776  1.00 79.55           O
ATOM   2066  N   VAL B 263      30.339  23.419  14.671  1.00 44.10           N
ATOM   2067  CA  VAL B 263      30.833  24.494  13.849  1.00 44.10           C
ATOM   2068  CB  VAL B 263      29.927  24.853  12.706  1.00 44.10           C
ATOM   2069  CG1 VAL B 263      29.835  23.652  11.749  1.00 44.10           C
ATOM   2070  CG2 VAL B 263      28.569  25.301  13.273  1.00 44.10           C
ATOM   2071  C   VAL B 263      30.930  25.702  14.730  1.00 44.10           C
ATOM   2072  O   VAL B 263      30.357  25.731  15.818  1.00 44.10           O
ATOM   2073  N   ALA B 264      31.697  26.725  14.297  1.00 42.64           N
ATOM   2074  CA  ALA B 264      31.804  27.938  15.063  1.00 42.64           C
ATOM   2075  CB  ALA B 264      33.158  28.104  15.773  1.00 42.64           C
ATOM   2076  C   ALA B 264      31.656  29.085  14.111  1.00 42.64           C
ATOM   2077  O   ALA B 264      31.962  28.962  12.926  1.00 42.64           O
ATOM   2078  N   PHE B 265      31.144  30.233  14.606  1.00177.10           N
ATOM   2079  CA  PHE B 265      30.982  31.384  13.761  1.00177.10           C
ATOM   2080  CB  PHE B 265      29.657  31.391  12.968  1.00177.10           C
ATOM   2081  CG  PHE B 265      28.496  31.534  13.895  1.00177.10           C
ATOM   2082  CD1 PHE B 265      27.960  30.437  14.530  1.00177.10           C
ATOM   2083  CD2 PHE B 265      27.939  32.770  14.132  1.00177.10           C
ATOM   2084  CE1 PHE B 265      26.888  30.572  15.383  1.00177.10           C
ATOM   2085  CE2 PHE B 265      26.866  32.910  14.982  1.00177.10           C
ATOM   2086  CZ  PHE B 265      26.336  31.810  15.609  1.00177.10           C
ATOM   2087  C   PHE B 265      31.043  32.608  14.617  1.00177.10           C
ATOM   2088  O   PHE B 265      31.095  32.526  15.843  1.00177.10           O
ATOM   2089  N   GLU B 266      31.065  33.793  13.975  1.00108.41           N
ATOM   2090  CA  GLU B 266      31.154  35.016  14.724  1.00108.41           C
ATOM   2091  CB  GLU B 266      31.976  36.106  14.013  1.00108.41           C
ATOM   2092  CG  GLU B 266      32.079  37.415  14.800  1.00108.41           C
ATOM   2093  CD  GLU B 266      33.024  37.197  15.975  1.00108.41           C
ATOM   2094  OE1 GLU B 266      33.508  36.046  16.141  1.00108.41           O
ATOM   2095  OE2 GLU B 266      33.271  38.183  16.720  1.00108.41           O
ATOM   2096  C   GLU B 266      29.772  35.551  14.927  1.00108.41           C
ATOM   2097  O   GLU B 266      29.058  35.863  13.974  1.00108.41           O
ATOM   2098  N   VAL B 267      29.361  35.658  16.207  1.00 64.44           N
ATOM   2099  CA  VAL B 267      28.071  36.190  16.526  1.00 64.44           C
ATOM   2100  CB  VAL B 267      27.554  35.743  17.866  1.00 64.44           C
ATOM   2101  CG1 VAL B 267      26.266  36.520  18.185  1.00 64.44           C
ATOM   2102  CG2 VAL B 267      27.354  34.217  17.833  1.00 64.44           C
ATOM   2103  C   VAL B 267      28.195  37.678  16.559  1.00 64.44           C
ATOM   2104  O   VAL B 267      29.167  38.223  17.080  1.00 64.44           O
ATOM   2105  N   TYR B 268      27.191  38.374  15.997  1.00 63.85           N
ATOM   2106  CA  TYR B 268      27.185  39.808  15.970  1.00 63.85           C
ATOM   2107  CB  TYR B 268      27.193  40.421  14.556  1.00 63.85           C
ATOM   2108  CG  TYR B 268      28.533  40.197  13.936  1.00 63.85           C
ATOM   2109  CD1 TYR B 268      29.593  41.013  14.263  1.00 63.85           C
ATOM   2110  CD2 TYR B 268      28.731  39.192  13.017  1.00 63.85           C
ATOM   2111  CE1 TYR B 268      30.832  40.823  13.695  1.00 63.85           C
ATOM   2112  CE2 TYR B 268      29.968  38.996  12.446  1.00 63.85           C
ATOM   2113  CZ  TYR B 268      31.021  39.811  12.785  1.00 63.85           C
ATOM   2114  OH  TYR B 268      32.290  39.613  12.200  1.00 63.85           O
ATOM   2115  C   TYR B 268      25.916  40.229  16.639  1.00 63.85           C
ATOM   2116  O   TYR B 268      25.013  39.420  16.839  1.00 63.85           O
ATOM   2117  N   ASP B 269      25.816  41.523  16.999  1.00 44.69           N
ATOM   2118  CA  ASP B 269      24.702  42.019  17.754  1.00 44.69           C
ATOM   2119  CB  ASP B 269      24.782  43.531  18.019  1.00 44.69           C
ATOM   2120  CG  ASP B 269      23.687  43.891  19.015  1.00 44.69           C
ATOM   2121  OD1 ASP B 269      23.232  42.976  19.752  1.00 44.69           O
ATOM   2122  OD2 ASP B 269      23.285  45.084  19.047  1.00 44.69           O
ATOM   2123  C   ASP B 269      23.430  41.773  17.006  1.00 44.69           C
ATOM   2124  O   ASP B 269      22.417  41.418  17.607  1.00 44.69           O
ATOM   2125  N   ASP B 270      23.443  41.930  15.671  1.00 55.64           N
ATOM   2126  CA  ASP B 270      22.234  41.773  14.916  1.00 55.64           C
ATOM   2127  CB  ASP B 270      22.390  42.082  13.411  1.00 55.64           C
ATOM   2128  CG  ASP B 270      23.353  41.104  12.753  1.00 55.64           C
ATOM   2129  OD1 ASP B 270      24.213  40.526  13.469  1.00 55.64           O
ATOM   2130  OD2 ASP B 270      23.242  40.928  11.510  1.00 55.64           O
ATOM   2131  C   ASP B 270      21.738  40.370  15.080  1.00 55.64           C
ATOM   2132  O   ASP B 270      20.536  40.120  15.036  1.00 55.64           O
ATOM   2133  N   PHE B 271      22.665  39.416  15.264  1.00123.52           N
ATOM   2134  CA  PHE B 271      22.362  38.020  15.414  1.00123.52           C
ATOM   2135  CB  PHE B 271      23.641  37.156  15.430  1.00123.52           C
ATOM   2136  CG  PHE B 271      23.292  35.704  15.470  1.00123.52           C
ATOM   2137  CD1 PHE B 271      23.057  35.007  14.306  1.00123.52           C
ATOM   2138  CD2 PHE B 271      23.201  35.035  16.669  1.00123.52           C
ATOM   2139  CE1 PHE B 271      22.740  33.668  14.336  1.00123.52           C
ATOM   2140  CE2 PHE B 271      22.885  33.697  16.705  1.00123.52           C
ATOM   2141  CZ  PHE B 271      22.652  33.009  15.538  1.00123.52           C
ATOM   2142  C   PHE B 271      21.608  37.808  16.694  1.00123.52           C
ATOM   2143  O   PHE B 271      20.721  36.960  16.767  1.00123.52           O
ATOM   2144  N   MET B 272      21.925  38.590  17.742  1.00113.97           N
ATOM   2145  CA  MET B 272      21.319  38.368  19.027  1.00113.97           C
ATOM   2146  CB  MET B 272      21.793  39.376  20.087  1.00113.97           C
ATOM   2147  CG  MET B 272      21.351  39.016  21.506  1.00113.97           C
ATOM   2148  SD  MET B 272      22.178  37.552  22.200  1.00113.97           S
ATOM   2149  CE  MET B 272      23.817  38.325  22.316  1.00113.97           C
ATOM   2150  C   MET B 272      19.825  38.486  18.910  1.00113.97           C
ATOM   2151  O   MET B 272      19.082  37.704  19.500  1.00113.97           O
ATOM   2152  N   HIS B 273      19.359  39.479  18.137  1.00152.90           N
ATOM   2153  CA  HIS B 273      17.983  39.827  17.900  1.00152.90           C
ATOM   2154  ND1 HIS B 273      19.731  42.616  18.309  0.00152.90           N
ATOM   2155  CG  HIS B 273      18.401  42.276  18.250  0.00152.90           C
ATOM   2156  CB  HIS B 273      17.841  41.242  17.319  1.00152.90           C
ATOM   2157  NE2 HIS B 273      18.695  43.851  19.838  0.00152.90           N
ATOM   2158  CD2 HIS B 273      17.779  43.041  19.192  0.00152.90           C
ATOM   2159  CE1 HIS B 273      19.854  43.562  19.276  0.00152.90           C
ATOM   2160  C   HIS B 273      17.283  38.867  16.978  1.00152.90           C
ATOM   2161  O   HIS B 273      16.080  38.998  16.781  1.00152.90           O
ATOM   2162  N   TYR B 274      18.007  37.946  16.315  1.00116.77           N
ATOM   2163  CA  TYR B 274      17.455  37.067  15.306  1.00116.77           C
ATOM   2164  CB  TYR B 274      18.529  36.068  14.823  1.00116.77           C
ATOM   2165  CG  TYR B 274      17.945  34.947  14.032  1.00116.77           C
ATOM   2166  CD1 TYR B 274      17.466  33.827  14.673  1.00116.77           C
ATOM   2167  CD2 TYR B 274      17.898  34.995  12.657  1.00116.77           C
ATOM   2168  CE1 TYR B 274      16.935  32.777  13.960  1.00116.77           C
ATOM   2169  CE2 TYR B 274      17.369  33.948  11.938  1.00116.77           C
ATOM   2170  CZ  TYR B 274      16.887  32.835  12.588  1.00116.77           C
ATOM   2171  OH  TYR B 274      16.345  31.759  11.851  1.00116.77           O
ATOM   2172  C   TYR B 274      16.253  36.303  15.787  1.00116.77           C
ATOM   2173  O   TYR B 274      16.319  35.575  16.775  1.00116.77           O
ATOM   2174  N   ARG B 275      15.078  36.588  15.168  1.00154.96           N
ATOM   2175  CA  ARG B 275      13.842  35.864  15.341  1.00154.96           C
ATOM   2176  CB  ARG B 275      12.605  36.749  15.116  1.00154.96           C
ATOM   2177  CG  ARG B 275      12.193  37.565  16.344  1.00154.96           C
ATOM   2178  CD  ARG B 275      13.326  38.389  16.952  1.00154.96           C
ATOM   2179  NE  ARG B 275      14.155  37.452  17.762  1.00154.96           N
ATOM   2180  CZ  ARG B 275      13.904  37.302  19.095  1.00154.96           C
ATOM   2181  NH1 ARG B 275      12.899  38.014  19.684  1.00154.96           N
ATOM   2182  NH2 ARG B 275      14.662  36.445  19.840  1.00154.96           N
ATOM   2183  C   ARG B 275      13.693  34.667  14.441  1.00154.96           C
ATOM   2184  O   ARG B 275      13.371  33.573  14.901  1.00154.96           O
ATOM   2185  N   SER B 276      13.928  34.845  13.118  1.00 92.89           N
ATOM   2186  CA  SER B 276      13.675  33.767  12.196  1.00 92.89           C
ATOM   2187  CB  SER B 276      12.176  33.426  12.075  1.00 92.89           C
ATOM   2188  OG  SER B 276      11.967  32.354  11.167  1.00 92.89           O
ATOM   2189  C   SER B 276      14.182  34.157  10.834  1.00 92.89           C
ATOM   2190  O   SER B 276      14.636  35.281  10.626  1.00 92.89           O
ATOM   2191  N   GLY B 277      14.111  33.221   9.861  1.00 24.82           N
ATOM   2192  CA  GLY B 277      14.553  33.490   8.521  1.00 24.82           C
ATOM   2193  C   GLY B 277      15.969  33.034   8.352  1.00 24.82           C
ATOM   2194  O   GLY B 277      16.511  32.303   9.181  1.00 24.82           O
ATOM   2195  N   VAL B 278      16.594  33.432   7.223  1.00102.26           N
ATOM   2196  CA  VAL B 278      17.954  33.049   6.977  1.00102.26           C
ATOM   2197  CB  VAL B 278      18.212  32.625   5.555  1.00102.26           C
ATOM   2198  CG1 VAL B 278      17.441  31.318   5.303  1.00102.26           C
ATOM   2199  CG2 VAL B 278      17.798  33.755   4.596  1.00102.26           C
ATOM   2200  C   VAL B 278      18.824  34.222   7.313  1.00102.26           C
ATOM   2201  O   VAL B 278      18.797  35.258   6.652  1.00102.26           O
ATOM   2202  N   TYR B 279      19.653  34.051   8.359  1.00185.15           N
ATOM   2203  CA  TYR B 279      20.494  35.077   8.910  1.00185.15           C
ATOM   2204  CB  TYR B 279      21.047  34.695  10.296  1.00185.15           C
ATOM   2205  CG  TYR B 279      22.084  35.678  10.717  1.00185.15           C
ATOM   2206  CD1 TYR B 279      21.739  36.815  11.410  1.00185.15           C
ATOM   2207  CD2 TYR B 279      23.409  35.459  10.414  1.00185.15           C
ATOM   2208  CE1 TYR B 279      22.702  37.715  11.802  1.00185.15           C
ATOM   2209  CE2 TYR B 279      24.376  36.354  10.803  1.00185.15           C
ATOM   2210  CZ  TYR B 279      24.022  37.484  11.499  1.00185.15           C
ATOM   2211  OH  TYR B 279      25.011  38.406  11.903  1.00185.15           O
ATOM   2212  C   TYR B 279      21.648  35.386   8.012  1.00185.15           C
ATOM   2213  O   TYR B 279      22.199  34.501   7.356  1.00185.15           O
ATOM   2214  N   HIS B 280      22.007  36.690   7.936  1.00131.60           N
ATOM   2215  CA  HIS B 280      23.116  37.108   7.127  1.00131.60           C
ATOM   2216  ND1 HIS B 280      24.629  36.803   4.048  1.00131.60           N
ATOM   2217  CG  HIS B 280      23.876  37.695   4.773  1.00131.60           C
ATOM   2218  CB  HIS B 280      22.725  37.310   5.653  1.00131.60           C
ATOM   2219  NE2 HIS B 280      25.458  38.823   3.626  1.00131.60           N
ATOM   2220  CD2 HIS B 280      24.396  38.925   4.505  1.00131.60           C
ATOM   2221  CE1 HIS B 280      25.563  37.531   3.379  1.00131.60           C
ATOM   2222  C   HIS B 280      23.661  38.430   7.611  1.00131.60           C
ATOM   2223  O   HIS B 280      22.973  39.208   8.269  1.00131.60           O
ATOM   2224  N   HIS B 281      24.960  38.665   7.307  1.00236.75           N
ATOM   2225  CA  HIS B 281      25.714  39.896   7.430  1.00236.75           C
ATOM   2226  ND1 HIS B 281      24.094  42.487   8.646  0.00236.75           N
ATOM   2227  CG  HIS B 281      23.937  41.747   7.491  0.00236.75           C
ATOM   2228  CB  HIS B 281      25.073  41.119   6.739  1.00236.75           C
ATOM   2229  NE2 HIS B 281      21.920  42.492   8.180  0.00236.75           N
ATOM   2230  CD2 HIS B 281      22.605  41.762   7.224  0.00236.75           C
ATOM   2231  CE1 HIS B 281      22.859  42.907   9.012  0.00236.75           C
ATOM   2232  C   HIS B 281      26.128  40.316   8.809  1.00236.75           C
ATOM   2233  O   HIS B 281      25.721  39.739   9.815  1.00236.75           O
ATOM   2234  N   THR B 282      27.067  41.303   8.815  1.00124.40           N
ATOM   2235  CA  THR B 282      27.622  42.059   9.914  1.00124.40           C
ATOM   2236  CB  THR B 282      27.088  41.653  11.283  1.00124.40           C
ATOM   2237  OG1 THR B 282      25.677  41.818  11.302  1.00124.40           O
ATOM   2238  CG2 THR B 282      27.649  42.554  12.399  1.00124.40           C
ATOM   2239  C   THR B 282      29.129  41.970   9.795  1.00124.40           C
ATOM   2240  O   THR B 282      29.652  41.391   8.843  1.00124.40           O
ATOM   2241  N   GLY B 283      29.870  42.628  10.709  1.00 55.25           N
ATOM   2242  CA  GLY B 283      31.298  42.515  10.852  1.00 55.25           C
ATOM   2243  C   GLY B 283      32.048  42.905   9.627  1.00 55.25           C
ATOM   2244  O   GLY B 283      31.780  43.912   8.969  1.00 55.25           O
ATOM   2245  N   LEU B 284      33.097  42.103   9.362  1.00 94.13           N
ATOM   2246  CA  LEU B 284      33.991  42.278   8.265  1.00 94.13           C
ATOM   2247  CB  LEU B 284      34.668  43.660   8.244  1.00 94.13           C
ATOM   2248  CG  LEU B 284      35.636  43.854   7.059  0.00 94.13           C
ATOM   2249  CD1 LEU B 284      34.891  43.819   5.717  0.00 94.13           C
ATOM   2250  CD2 LEU B 284      36.485  45.124   7.239  0.00 94.13           C
ATOM   2251  C   LEU B 284      35.052  41.257   8.506  1.00 94.13           C
ATOM   2252  O   LEU B 284      34.943  40.104   8.096  1.00 94.13           O
ATOM   2253  N   GLN B 285      36.128  41.679   9.188  1.00 69.24           N
ATOM   2254  CA  GLN B 285      37.182  40.756   9.488  1.00 69.24           C
ATOM   2255  CB  GLN B 285      38.580  41.322   9.190  1.00 69.24           C
ATOM   2256  CG  GLN B 285      39.707  40.309   9.401  1.00 69.24           C
ATOM   2257  CD  GLN B 285      39.644  39.300   8.262  1.00 69.24           C
ATOM   2258  OE1 GLN B 285      38.783  39.386   7.388  1.00 69.24           O
ATOM   2259  NE2 GLN B 285      40.582  38.315   8.269  1.00 69.24           N
ATOM   2260  C   GLN B 285      37.125  40.445  10.977  1.00 69.24           C
ATOM   2261  O   GLN B 285      38.168  40.642  11.657  1.00 69.24           O
ATOM   2262  OXT GLN B 285      36.045  40.001  11.450  1.00 69.24           O
TER    2263      GLN B 285
ATOM   2264  N   ASP C 286      48.455  32.896   0.730  1.00 92.73           N
ATOM   2265  CA  ASP C 286      49.273  34.098   0.437  1.00 92.73           C
ATOM   2266  CB  ASP C 286      48.365  35.325   0.266  1.00 92.73           C
ATOM   2267  CG  ASP C 286      49.201  36.449  -0.325  0.00 92.73           C
ATOM   2268  OD1 ASP C 286      50.419  36.224  -0.553  0.00 92.73           O
ATOM   2269  OD2 ASP C 286      48.631  37.546  -0.565  0.00 92.73           O
ATOM   2270  C   ASP C 286      50.075  34.259   1.659  1.00 92.73           C
ATOM   2271  O   ASP C 286      50.309  35.353   2.171  1.00 92.73           O
ATOM   2272  N   LYS C 287      50.507  33.075   2.092  1.00200.37           N
ATOM   2273  CA  LYS C 287      51.145  32.701   3.283  1.00200.37           C
ATOM   2274  CB  LYS C 287      51.595  33.871   4.177  1.00200.37           C
ATOM   2275  CG  LYS C 287      52.750  34.698   3.607  1.00200.37           C
ATOM   2276  CD  LYS C 287      52.989  36.002   4.373  1.00200.37           C
ATOM   2277  CE  LYS C 287      54.172  36.821   3.853  1.00200.37           C
ATOM   2278  NZ  LYS C 287      53.781  37.564   2.634  1.00200.37           N
ATOM   2279  C   LYS C 287      49.977  32.074   3.945  1.00200.37           C
ATOM   2280  O   LYS C 287      49.184  32.774   4.572  1.00200.37           O
ATOM   2281  N   PHE C 288      49.828  30.746   3.766  1.00162.90           N
ATOM   2282  CA  PHE C 288      48.700  30.031   4.279  1.00162.90           C
ATOM   2283  CB  PHE C 288      48.883  28.511   4.071  1.00162.90           C
ATOM   2284  CG  PHE C 288      47.727  27.722   4.582  1.00162.90           C
ATOM   2285  CD1 PHE C 288      46.545  27.673   3.882  1.00162.90           C
ATOM   2286  CD2 PHE C 288      47.827  27.031   5.769  1.00162.90           C
ATOM   2287  CE1 PHE C 288      45.479  26.941   4.349  1.00162.90           C
ATOM   2288  CE2 PHE C 288      46.765  26.297   6.241  1.00162.90           C
ATOM   2289  CZ  PHE C 288      45.588  26.252   5.531  1.00162.90           C
ATOM   2290  C   PHE C 288      48.620  30.371   5.724  1.00162.90           C
ATOM   2291  O   PHE C 288      49.573  30.185   6.480  1.00162.90           O
ATOM   2292  N   ASN C 289      47.480  30.973   6.110  1.00158.22           N
ATOM   2293  CA  ASN C 289      47.319  31.380   7.464  1.00158.22           C
ATOM   2294  CB  ASN C 289      47.785  32.830   7.658  1.00158.22           C
ATOM   2295  CG  ASN C 289      48.134  32.930   9.116  1.00158.22           C
ATOM   2296  OD1 ASN C 289      48.782  33.869   9.571  1.00158.22           O
ATOM   2297  ND2 ASN C 289      47.707  31.886   9.865  1.00158.22           N
ATOM   2298  C   ASN C 289      45.854  31.316   7.749  1.00158.22           C
ATOM   2299  O   ASN C 289      45.154  32.320   7.620  1.00158.22           O
ATOM   2300  N   PRO C 290      45.359  30.169   8.125  1.00110.94           N
ATOM   2301  CA  PRO C 290      43.960  30.036   8.401  1.00110.94           C
ATOM   2302  CD  PRO C 290      45.989  28.896   7.830  1.00110.94           C
ATOM   2303  CB  PRO C 290      43.641  28.544   8.298  1.00110.94           C
ATOM   2304  CG  PRO C 290      45.015  27.856   8.410  1.00110.94           C
ATOM   2305  C   PRO C 290      43.626  30.624   9.728  1.00110.94           C
ATOM   2306  O   PRO C 290      44.218  30.225  10.731  1.00110.94           O
ATOM   2307  N   PHE C 291      42.662  31.554   9.754  1.00130.02           N
ATOM   2308  CA  PHE C 291      42.207  32.098  10.989  1.00130.02           C
ATOM   2309  CB  PHE C 291      43.247  32.959  11.724  1.00130.02           C
ATOM   2310  CG  PHE C 291      42.594  33.479  12.959  1.00130.02           C
ATOM   2311  CD1 PHE C 291      41.919  34.678  12.935  1.00130.02           C
ATOM   2312  CD2 PHE C 291      42.644  32.768  14.137  1.00130.02           C
ATOM   2313  CE1 PHE C 291      41.311  35.166  14.067  1.00130.02           C
ATOM   2314  CE2 PHE C 291      42.037  33.252  15.272  1.00130.02           C
ATOM   2315  CZ  PHE C 291      41.369  34.452  15.239  1.00130.02           C
ATOM   2316  C   PHE C 291      41.054  32.974  10.659  1.00130.02           C
ATOM   2317  O   PHE C 291      41.178  33.921   9.884  1.00130.02           O
ATOM   2318  N   GLN C 292      39.892  32.665  11.248  1.00 53.15           N
ATOM   2319  CA  GLN C 292      38.751  33.489  11.043  1.00 53.15           C
ATOM   2320  CB  GLN C 292      37.687  32.850  10.138  1.00 53.15           C
ATOM   2321  CG  GLN C 292      38.191  32.623   8.711  1.00 53.15           C
ATOM   2322  CD  GLN C 292      37.065  31.994   7.909  1.00 53.15           C
ATOM   2323  OE1 GLN C 292      35.890  32.278   8.140  1.00 53.15           O
ATOM   2324  NE2 GLN C 292      37.427  31.110   6.941  1.00 53.15           N
ATOM   2325  C   GLN C 292      38.177  33.658  12.405  1.00 53.15           C
ATOM   2326  O   GLN C 292      37.978  32.684  13.128  1.00 53.15           O
ATOM   2327  N   LEU C 293      37.900  34.912  12.794  1.00 51.20           N
ATOM   2328  CA  LEU C 293      37.445  35.164  14.126  1.00 51.20           C
ATOM   2329  CB  LEU C 293      37.334  36.669  14.438  1.00 51.20           C
ATOM   2330  CG  LEU C 293      36.865  36.994  15.868  1.00 51.20           C
ATOM   2331  CD1 LEU C 293      37.897  36.534  16.911  1.00 51.20           C
ATOM   2332  CD2 LEU C 293      36.505  38.483  16.011  1.00 51.20           C
ATOM   2333  C   LEU C 293      36.095  34.542  14.314  1.00 51.20           C
ATOM   2334  O   LEU C 293      35.208  34.678  13.473  1.00 51.20           O
ATOM   2335  N   THR C 294      35.928  33.816  15.441  1.00 60.97           N
ATOM   2336  CA  THR C 294      34.681  33.197  15.793  1.00 60.97           C
ATOM   2337  CB  THR C 294      34.682  31.711  15.584  1.00 60.97           C
ATOM   2338  OG1 THR C 294      35.706  31.110  16.365  1.00 60.97           O
ATOM   2339  CG2 THR C 294      34.909  31.417  14.091  1.00 60.97           C
ATOM   2340  C   THR C 294      34.474  33.441  17.260  1.00 60.97           C
ATOM   2341  O   THR C 294      35.402  33.840  17.961  1.00 60.97           O
ATOM   2342  N   ASN C 295      33.234  33.264  17.768  1.00131.19           N
ATOM   2343  CA  ASN C 295      33.061  33.465  19.179  1.00131.19           C
ATOM   2344  CB  ASN C 295      32.738  34.927  19.537  1.00131.19           C
ATOM   2345  CG  ASN C 295      31.423  35.322  18.880  1.00131.19           C
ATOM   2346  OD1 ASN C 295      30.837  34.556  18.117  1.00131.19           O
ATOM   2347  ND2 ASN C 295      30.953  36.564  19.175  1.00131.19           N
ATOM   2348  C   ASN C 295      31.947  32.602  19.701  1.00131.19           C
ATOM   2349  O   ASN C 295      31.575  32.724  20.868  1.00131.19           O
ATOM   2350  N   HIS C 296      31.390  31.689  18.876  1.00 94.84           N
ATOM   2351  CA  HIS C 296      30.306  30.893  19.388  1.00 94.84           C
ATOM   2352  ND1 HIS C 296      26.691  30.439  19.251  1.00 94.84           N
ATOM   2353  CG  HIS C 296      27.802  30.927  19.900  1.00 94.84           C
ATOM   2354  CB  HIS C 296      28.949  31.600  19.213  1.00 94.84           C
ATOM   2355  NE2 HIS C 296      26.394  30.028  21.416  1.00 94.84           N
ATOM   2356  CD2 HIS C 296      27.605  30.667  21.222  1.00 94.84           C
ATOM   2357  CE1 HIS C 296      25.882  29.914  20.204  1.00 94.84           C
ATOM   2358  C   HIS C 296      30.277  29.569  18.674  1.00 94.84           C
ATOM   2359  O   HIS C 296      30.308  29.512  17.447  1.00 94.84           O
ATOM   2360  N   ALA C 297      30.192  28.455  19.438  1.00 47.87           N
ATOM   2361  CA  ALA C 297      30.202  27.142  18.844  1.00 47.87           C
ATOM   2362  CB  ALA C 297      31.116  26.144  19.578  1.00 47.87           C
ATOM   2363  C   ALA C 297      28.809  26.576  18.873  1.00 47.87           C
ATOM   2364  O   ALA C 297      28.111  26.694  19.879  1.00 47.87           O
ATOM   2365  N   VAL C 298      28.379  25.932  17.758  1.00 68.18           N
ATOM   2366  CA  VAL C 298      27.044  25.396  17.632  1.00 68.18           C
ATOM   2367  CB  VAL C 298      26.099  26.332  16.936  1.00 68.18           C
ATOM   2368  CG1 VAL C 298      25.882  27.562  17.835  1.00 68.18           C
ATOM   2369  CG2 VAL C 298      26.684  26.684  15.557  1.00 68.18           C
ATOM   2370  C   VAL C 298      27.069  24.098  16.858  1.00 68.18           C
ATOM   2371  O   VAL C 298      28.137  23.602  16.497  1.00 68.18           O
ATOM   2372  N   LEU C 299      25.870  23.497  16.615  1.00143.36           N
ATOM   2373  CA  LEU C 299      25.779  22.205  15.970  1.00143.36           C
ATOM   2374  CB  LEU C 299      24.996  21.199  16.837  1.00143.36           C
ATOM   2375  CG  LEU C 299      25.243  19.711  16.522  1.00143.36           C
ATOM   2376  CD1 LEU C 299      24.110  18.828  17.069  1.00143.36           C
ATOM   2377  CD2 LEU C 299      25.599  19.465  15.054  1.00143.36           C
ATOM   2378  C   LEU C 299      25.034  22.324  14.651  1.00143.36           C
ATOM   2379  O   LEU C 299      23.881  22.751  14.606  1.00143.36           O
ATOM   2380  N   LEU C 300      25.670  21.889  13.537  1.00 83.66           N
ATOM   2381  CA  LEU C 300      25.073  21.939  12.219  1.00 83.66           C
ATOM   2382  CB  LEU C 300      26.135  21.983  11.108  1.00 83.66           C
ATOM   2383  CG  LEU C 300      25.572  22.029   9.679  1.00 83.66           C
ATOM   2384  CD1 LEU C 300      24.837  23.358   9.416  1.00 83.66           C
ATOM   2385  CD2 LEU C 300      26.667  21.739   8.643  1.00 83.66           C
ATOM   2386  C   LEU C 300      24.269  20.675  12.036  1.00 83.66           C
ATOM   2387  O   LEU C 300      24.787  19.573  12.190  1.00 83.66           O
ATOM   2388  N   VAL C 301      22.933  20.820  11.886  1.00119.76           N
ATOM   2389  CA  VAL C 301      21.982  19.759  11.667  1.00119.76           C
ATOM   2390  CB  VAL C 301      20.743  19.945  12.490  1.00119.76           C
ATOM   2391  CG1 VAL C 301      21.159  19.881  13.971  1.00119.76           C
ATOM   2392  CG2 VAL C 301      20.066  21.267  12.095  1.00119.76           C
ATOM   2393  C   VAL C 301      21.569  19.476  10.239  1.00119.76           C
ATOM   2394  O   VAL C 301      21.098  18.373   9.958  1.00119.76           O
ATOM   2395  N   GLY C 302      21.623  20.465   9.314  1.00 47.22           N
ATOM   2396  CA  GLY C 302      21.102  20.193   7.990  1.00 47.22           C
ATOM   2397  C   GLY C 302      21.306  21.368   7.067  1.00 47.22           C
ATOM   2398  O   GLY C 302      21.964  22.344   7.421  1.00 47.22           O
ATOM   2399  N   TYR C 303      20.781  21.271   5.818  1.00 70.18           N
ATOM   2400  CA  TYR C 303      20.889  22.354   4.869  1.00 70.18           C
ATOM   2401  CB  TYR C 303      22.191  22.341   4.039  1.00 70.18           C
ATOM   2402  CG  TYR C 303      22.294  21.078   3.250  1.00 70.18           C
ATOM   2403  CD1 TYR C 303      21.639  20.942   2.048  1.00 70.18           C
ATOM   2404  CD2 TYR C 303      23.064  20.031   3.706  1.00 70.18           C
ATOM   2405  CE1 TYR C 303      21.740  19.779   1.320  1.00 70.18           C
ATOM   2406  CE2 TYR C 303      23.169  18.865   2.984  1.00 70.18           C
ATOM   2407  CZ  TYR C 303      22.505  18.737   1.789  1.00 70.18           C
ATOM   2408  OH  TYR C 303      22.609  17.543   1.044  1.00 70.18           O
ATOM   2409  C   TYR C 303      19.716  22.342   3.927  1.00 70.18           C
ATOM   2410  O   TYR C 303      19.010  21.342   3.806  1.00 70.18           O
ATOM   2411  N   GLY C 304      19.475  23.474   3.224  1.00 30.14           N
ATOM   2412  CA  GLY C 304      18.367  23.538   2.308  1.00 30.14           C
ATOM   2413  C   GLY C 304      18.513  24.758   1.457  1.00 30.14           C
ATOM   2414  O   GLY C 304      19.532  25.444   1.505  1.00 30.14           O
ATOM   2415  N   THR C 305      17.497  25.030   0.609  1.00109.06           N
ATOM   2416  CA  THR C 305      17.540  26.211  -0.201  1.00109.06           C
ATOM   2417  CB  THR C 305      17.933  25.937  -1.625  1.00109.06           C
ATOM   2418  OG1 THR C 305      18.263  27.152  -2.277  1.00109.06           O
ATOM   2419  CG2 THR C 305      16.771  25.238  -2.351  1.00109.06           C
ATOM   2420  C   THR C 305      16.178  26.838  -0.188  1.00109.06           C
ATOM   2421  O   THR C 305      15.163  26.155  -0.329  1.00109.06           O
ATOM   2422  N   ASP C 306      16.117  28.171   0.008  1.00 57.85           N
ATOM   2423  CA  ASP C 306      14.848  28.839   0.007  1.00 57.85           C
ATOM   2424  CB  ASP C 306      14.921  30.287   0.517  1.00 57.85           C
ATOM   2425  CG  ASP C 306      13.508  30.827   0.698  1.00 57.85           C
ATOM   2426  OD1 ASP C 306      12.635  30.059   1.182  1.00 57.85           O
ATOM   2427  OD2 ASP C 306      13.289  32.024   0.371  1.00 57.85           O
ATOM   2428  C   ASP C 306      14.374  28.855  -1.415  1.00 57.85           C
ATOM   2429  O   ASP C 306      15.099  29.267  -2.317  1.00 57.85           O
ATOM   2430  N   GLN C 307      13.134  28.403  -1.657  1.00 49.48           N
ATOM   2431  CA  GLN C 307      12.670  28.326  -3.013  1.00 49.48           C
ATOM   2432  CB  GLN C 307      11.291  27.662  -3.144  1.00 49.48           C
ATOM   2433  CG  GLN C 307      11.282  26.181  -2.757  1.00 49.48           C
ATOM   2434  CD  GLN C 307       9.861  25.665  -2.935  1.00 49.48           C
ATOM   2435  OE1 GLN C 307       9.582  24.489  -2.712  1.00 49.48           O
ATOM   2436  NE2 GLN C 307       8.936  26.571  -3.352  1.00 49.48           N
ATOM   2437  C   GLN C 307      12.553  29.693  -3.622  1.00 49.48           C
ATOM   2438  O   GLN C 307      13.038  29.923  -4.730  1.00 49.48           O
ATOM   2439  N   GLN C 308      11.903  30.646  -2.920  1.00119.37           N
ATOM   2440  CA  GLN C 308      11.685  31.933  -3.521  1.00119.37           C
ATOM   2441  CB  GLN C 308      10.776  32.837  -2.669  1.00119.37           C
ATOM   2442  CG  GLN C 308       9.305  32.419  -2.660  1.00119.37           C
ATOM   2443  CD  GLN C 308       8.684  32.901  -3.965  1.00119.37           C
ATOM   2444  OE1 GLN C 308       9.365  33.466  -4.819  1.00119.37           O
ATOM   2445  NE2 GLN C 308       7.352  32.678  -4.123  1.00119.37           N
ATOM   2446  C   GLN C 308      12.966  32.681  -3.711  1.00119.37           C
ATOM   2447  O   GLN C 308      13.283  33.110  -4.819  1.00119.37           O
ATOM   2448  N   THR C 309      13.744  32.848  -2.625  1.00100.12           N
ATOM   2449  CA  THR C 309      14.954  33.615  -2.699  1.00100.12           C
ATOM   2450  CB  THR C 309      15.527  33.964  -1.355  1.00100.12           C
ATOM   2451  OG1 THR C 309      16.554  34.934  -1.500  1.00100.12           O
ATOM   2452  CG2 THR C 309      16.095  32.694  -0.707  1.00100.12           C
ATOM   2453  C   THR C 309      15.982  32.854  -3.468  1.00100.12           C
ATOM   2454  O   THR C 309      16.760  33.427  -4.228  1.00100.12           O
ATOM   2455  N   GLY C 310      16.019  31.525  -3.281  1.00 15.22           N
ATOM   2456  CA  GLY C 310      16.992  30.734  -3.973  1.00 15.22           C
ATOM   2457  C   GLY C 310      18.262  30.760  -3.183  1.00 15.22           C
ATOM   2458  O   GLY C 310      19.306  30.313  -3.657  1.00 15.22           O
ATOM   2459  N   GLU C 311      18.209  31.280  -1.939  1.00 84.47           N
ATOM   2460  CA  GLU C 311      19.400  31.366  -1.140  1.00 84.47           C
ATOM   2461  CB  GLU C 311      19.369  32.520  -0.122  1.00 84.47           C
ATOM   2462  CG  GLU C 311      19.371  33.909  -0.761  1.00 84.47           C
ATOM   2463  CD  GLU C 311      19.336  34.936   0.363  1.00 84.47           C
ATOM   2464  OE1 GLU C 311      19.327  34.513   1.550  1.00 84.47           O
ATOM   2465  OE2 GLU C 311      19.317  36.156   0.049  1.00 84.47           O
ATOM   2466  C   GLU C 311      19.552  30.097  -0.356  1.00 84.47           C
ATOM   2467  O   GLU C 311      18.607  29.616   0.267  1.00 84.47           O
ATOM   2468  N   LYS C 312      20.770  29.520  -0.384  1.00142.37           N
ATOM   2469  CA  LYS C 312      21.043  28.304   0.330  1.00142.37           C
ATOM   2470  CB  LYS C 312      22.244  27.515  -0.225  1.00142.37           C
ATOM   2471  CG  LYS C 312      23.483  28.368  -0.509  1.00142.37           C
ATOM   2472  CD  LYS C 312      23.289  29.368  -1.652  1.00142.37           C
ATOM   2473  CE  LYS C 312      24.519  30.229  -1.948  1.00142.37           C
ATOM   2474  NZ  LYS C 312      24.634  31.313  -0.948  1.00142.37           N
ATOM   2475  C   LYS C 312      21.299  28.628   1.767  1.00142.37           C
ATOM   2476  O   LYS C 312      21.781  29.710   2.099  1.00142.37           O
ATOM   2477  N   TYR C 313      20.936  27.697   2.675  1.00 69.58           N
ATOM   2478  CA  TYR C 313      21.152  27.951   4.070  1.00 69.58           C
ATOM   2479  CB  TYR C 313      19.938  28.583   4.783  1.00 69.58           C
ATOM   2480  CG  TYR C 313      18.738  27.707   4.633  1.00 69.58           C
ATOM   2481  CD1 TYR C 313      18.564  26.601   5.433  1.00 69.58           C
ATOM   2482  CD2 TYR C 313      17.770  28.008   3.701  1.00 69.58           C
ATOM   2483  CE1 TYR C 313      17.452  25.802   5.295  1.00 69.58           C
ATOM   2484  CE2 TYR C 313      16.655  27.214   3.560  1.00 69.58           C
ATOM   2485  CZ  TYR C 313      16.496  26.108   4.358  1.00 69.58           C
ATOM   2486  OH  TYR C 313      15.354  25.291   4.216  1.00 69.58           O
ATOM   2487  C   TYR C 313      21.529  26.693   4.791  1.00 69.58           C
ATOM   2488  O   TYR C 313      21.391  25.584   4.273  1.00 69.58           O
ATOM   2489  N   TRP C 314      22.061  26.863   6.022  1.00 93.65           N
ATOM   2490  CA  TRP C 314      22.413  25.764   6.878  1.00 93.65           C
ATOM   2491  CB  TRP C 314      23.783  25.916   7.569  1.00 93.65           C
ATOM   2492  CG  TRP C 314      25.007  25.952   6.676  1.00 93.65           C
ATOM   2493  CD2 TRP C 314      25.598  24.802   6.051  1.00 93.65           C
ATOM   2494  CD1 TRP C 314      25.773  27.023   6.312  1.00 93.65           C
ATOM   2495  NE1 TRP C 314      26.813  26.609   5.513  1.00 93.65           N
ATOM   2496  CE2 TRP C 314      26.717  25.245   5.342  1.00 93.65           C
ATOM   2497  CE3 TRP C 314      25.244  23.483   6.070  1.00 93.65           C
ATOM   2498  CZ2 TRP C 314      27.497  24.372   4.639  1.00 93.65           C
ATOM   2499  CZ3 TRP C 314      26.031  22.607   5.356  1.00 93.65           C
ATOM   2500  CH2 TRP C 314      27.137  23.043   4.655  1.00 93.65           C
ATOM   2501  C   TRP C 314      21.404  25.809   7.985  1.00 93.65           C
ATOM   2502  O   TRP C 314      20.878  26.874   8.305  1.00 93.65           O
ATOM   2503  N   ILE C 315      21.078  24.646   8.581  1.00 53.80           N
ATOM   2504  CA  ILE C 315      20.150  24.618   9.679  1.00 53.80           C
ATOM   2505  CB  ILE C 315      19.114  23.539   9.554  1.00 53.80           C
ATOM   2506  CG1 ILE C 315      18.272  23.756   8.286  1.00 53.80           C
ATOM   2507  CG2 ILE C 315      18.279  23.516  10.844  1.00 53.80           C
ATOM   2508  CD1 ILE C 315      17.402  22.557   7.918  1.00 53.80           C
ATOM   2509  C   ILE C 315      20.988  24.326  10.893  1.00 53.80           C
ATOM   2510  O   ILE C 315      21.639  23.285  10.958  1.00 53.80           O
ATOM   2511  N   VAL C 316      20.995  25.249  11.882  1.00 51.57           N
ATOM   2512  CA  VAL C 316      21.879  25.079  13.006  1.00 51.57           C
ATOM   2513  CB  VAL C 316      22.915  26.167  13.092  1.00 51.57           C
ATOM   2514  CG1 VAL C 316      23.798  25.910  14.323  1.00 51.57           C
ATOM   2515  CG2 VAL C 316      23.677  26.221  11.758  1.00 51.57           C
ATOM   2516  C   VAL C 316      21.123  25.096  14.311  1.00 51.57           C
ATOM   2517  O   VAL C 316      20.138  25.815  14.483  1.00 51.57           O
ATOM   2518  N   LYS C 317      21.610  24.284  15.282  1.00 62.08           N
ATOM   2519  CA  LYS C 317      21.041  24.153  16.600  1.00 62.08           C
ATOM   2520  CB  LYS C 317      21.149  22.713  17.127  1.00 62.08           C
ATOM   2521  CG  LYS C 317      20.572  22.489  18.525  1.00 62.08           C
ATOM   2522  CD  LYS C 317      20.690  21.037  18.991  1.00 62.08           C
ATOM   2523  CE  LYS C 317      20.203  20.802  20.423  1.00 62.08           C
ATOM   2524  NZ  LYS C 317      20.415  19.387  20.801  1.00 62.08           N
ATOM   2525  C   LYS C 317      21.847  24.999  17.547  1.00 62.08           C
ATOM   2526  O   LYS C 317      23.056  24.814  17.685  1.00 62.08           O
ATOM   2527  N   ASN C 318      21.182  25.951  18.237  1.00 77.46           N
ATOM   2528  CA  ASN C 318      21.843  26.838  19.157  1.00 77.46           C
ATOM   2529  CB  ASN C 318      21.229  28.250  19.130  1.00 77.46           C
ATOM   2530  CG  ASN C 318      22.261  29.269  19.590  1.00 77.46           C
ATOM   2531  OD1 ASN C 318      23.234  28.937  20.264  1.00 77.46           O
ATOM   2532  ND2 ASN C 318      22.045  30.555  19.205  1.00 77.46           N
ATOM   2533  C   ASN C 318      21.695  26.269  20.549  1.00 77.46           C
ATOM   2534  O   ASN C 318      20.948  25.318  20.763  1.00 77.46           O
ATOM   2535  N   SER C 319      22.522  26.748  21.503  1.00108.03           N
ATOM   2536  CA  SER C 319      22.507  26.367  22.899  1.00108.03           C
ATOM   2537  CB  SER C 319      23.919  26.114  23.454  1.00108.03           C
ATOM   2538  OG  SER C 319      24.687  27.307  23.403  1.00108.03           O
ATOM   2539  C   SER C 319      21.842  27.370  23.810  1.00108.03           C
ATOM   2540  O   SER C 319      22.102  27.353  25.015  1.00108.03           O
ATOM   2541  N   TRP C 320      21.111  28.347  23.246  1.00147.86           N
ATOM   2542  CA  TRP C 320      20.430  29.427  23.915  1.00147.86           C
ATOM   2543  CB  TRP C 320      20.399  30.697  23.058  1.00147.86           C
ATOM   2544  CG  TRP C 320      21.818  31.204  22.917  1.00147.86           C
ATOM   2545  CD2 TRP C 320      22.261  32.233  22.019  1.00147.86           C
ATOM   2546  CD1 TRP C 320      22.929  30.772  23.585  1.00147.86           C
ATOM   2547  NE1 TRP C 320      24.036  31.463  23.159  1.00147.86           N
ATOM   2548  CE2 TRP C 320      23.640  32.367  22.194  1.00147.86           C
ATOM   2549  CE3 TRP C 320      21.578  33.000  21.120  1.00147.86           C
ATOM   2550  CZ2 TRP C 320      24.358  33.273  21.468  1.00147.86           C
ATOM   2551  CZ3 TRP C 320      22.306  33.916  20.392  1.00147.86           C
ATOM   2552  CH2 TRP C 320      23.669  34.049  20.562  1.00147.86           C
ATOM   2553  C   TRP C 320      19.081  29.057  24.468  1.00147.86           C
ATOM   2554  O   TRP C 320      18.378  29.910  25.007  1.00147.86           O
ATOM   2555  N   GLY C 321      18.608  27.823  24.236  1.00 36.02           N
ATOM   2556  CA  GLY C 321      17.316  27.465  24.749  1.00 36.02           C
ATOM   2557  C   GLY C 321      16.347  27.515  23.609  1.00 36.02           C
ATOM   2558  O   GLY C 321      16.628  28.089  22.559  1.00 36.02           O
ATOM   2559  N   GLU C 322      15.173  26.883  23.806  1.00 46.34           N
ATOM   2560  CA  GLU C 322      14.113  26.772  22.844  1.00 46.34           C
ATOM   2561  CB  GLU C 322      13.023  25.778  23.281  1.00 46.34           C
ATOM   2562  CG  GLU C 322      13.512  24.329  23.321  1.00 46.34           C
ATOM   2563  CD  GLU C 322      12.352  23.447  23.761  1.00 46.34           C
ATOM   2564  OE1 GLU C 322      11.249  24.003  24.011  1.00 46.34           O
ATOM   2565  OE2 GLU C 322      12.556  22.208  23.863  1.00 46.34           O
ATOM   2566  C   GLU C 322      13.456  28.103  22.633  1.00 46.34           C
ATOM   2567  O   GLU C 322      12.845  28.343  21.593  1.00 46.34           O
ATOM   2568  N   SER C 323      13.522  28.990  23.639  1.00 83.27           N
ATOM   2569  CA  SER C 323      12.854  30.262  23.590  1.00 83.27           C
ATOM   2570  CB  SER C 323      12.941  31.023  24.924  1.00 83.27           C
ATOM   2571  OG  SER C 323      14.292  31.355  25.208  1.00 83.27           O
ATOM   2572  C   SER C 323      13.447  31.148  22.535  1.00 83.27           C
ATOM   2573  O   SER C 323      12.847  32.161  22.178  1.00 83.27           O
ATOM   2574  N   TRP C 324      14.636  30.806  22.004  1.00 69.54           N
ATOM   2575  CA  TRP C 324      15.274  31.693  21.068  1.00 69.54           C
ATOM   2576  CB  TRP C 324      16.773  31.871  21.375  1.00 69.54           C
ATOM   2577  CG  TRP C 324      17.541  32.752  20.418  1.00 69.54           C
ATOM   2578  CD2 TRP C 324      18.244  32.260  19.266  1.00 69.54           C
ATOM   2579  CD1 TRP C 324      17.742  34.101  20.448  1.00 69.54           C
ATOM   2580  NE1 TRP C 324      18.531  34.481  19.388  1.00 69.54           N
ATOM   2581  CE2 TRP C 324      18.847  33.358  18.652  1.00 69.54           C
ATOM   2582  CE3 TRP C 324      18.381  30.997  18.764  1.00 69.54           C
ATOM   2583  CZ2 TRP C 324      19.598  33.208  17.521  1.00 69.54           C
ATOM   2584  CZ3 TRP C 324      19.134  30.851  17.620  1.00 69.54           C
ATOM   2585  CH2 TRP C 324      19.732  31.935  17.011  1.00 69.54           C
ATOM   2586  C   TRP C 324      15.165  31.167  19.666  1.00 69.54           C
ATOM   2587  O   TRP C 324      15.129  29.963  19.428  1.00 69.54           O
ATOM   2588  N   GLY C 325      15.066  32.099  18.696  1.00 34.06           N
ATOM   2589  CA  GLY C 325      15.080  31.798  17.289  1.00 34.06           C
ATOM   2590  C   GLY C 325      13.933  30.924  16.909  1.00 34.06           C
ATOM   2591  O   GLY C 325      12.809  31.097  17.379  1.00 34.06           O
ATOM   2592  N   GLU C 326      14.207  29.966  15.999  1.00 60.98           N
ATOM   2593  CA  GLU C 326      13.190  29.074  15.539  1.00 60.98           C
ATOM   2594  CB  GLU C 326      13.399  28.654  14.073  1.00 60.98           C
ATOM   2595  CG  GLU C 326      13.299  29.824  13.088  1.00 60.98           C
ATOM   2596  CD  GLU C 326      13.671  29.322  11.698  1.00 60.98           C
ATOM   2597  OE1 GLU C 326      14.018  28.118  11.579  1.00 60.98           O
ATOM   2598  OE2 GLU C 326      13.617  30.135  10.737  1.00 60.98           O
ATOM   2599  C   GLU C 326      13.277  27.846  16.385  1.00 60.98           C
ATOM   2600  O   GLU C 326      13.878  26.846  15.995  1.00 60.98           O
ATOM   2601  N   LYS C 327      12.639  27.896  17.568  1.00 75.90           N
ATOM   2602  CA  LYS C 327      12.595  26.792  18.479  1.00 75.90           C
ATOM   2603  CB  LYS C 327      11.788  25.605  17.928  1.00 75.90           C
ATOM   2604  CG  LYS C 327      10.320  25.968  17.696  1.00 75.90           C
ATOM   2605  CD  LYS C 327       9.538  24.948  16.868  1.00 75.90           C
ATOM   2606  CE  LYS C 327       8.120  25.410  16.526  1.00 75.90           C
ATOM   2607  NZ  LYS C 327       7.357  25.671  17.767  1.00 75.90           N
ATOM   2608  C   LYS C 327      13.978  26.338  18.837  1.00 75.90           C
ATOM   2609  O   LYS C 327      14.224  25.143  18.995  1.00 75.90           O
ATOM   2610  N   GLY C 328      14.918  27.290  19.005  1.00 37.39           N
ATOM   2611  CA  GLY C 328      16.244  26.951  19.439  1.00 37.39           C
ATOM   2612  C   GLY C 328      17.175  26.799  18.272  1.00 37.39           C
ATOM   2613  O   GLY C 328      18.379  26.649  18.471  1.00 37.39           O
ATOM   2614  N   TYR C 329      16.661  26.873  17.028  1.00 87.38           N
ATOM   2615  CA  TYR C 329      17.485  26.676  15.864  1.00 87.38           C
ATOM   2616  CB  TYR C 329      16.972  25.583  14.907  1.00 87.38           C
ATOM   2617  CG  TYR C 329      17.132  24.228  15.508  1.00 87.38           C
ATOM   2618  CD1 TYR C 329      16.256  23.764  16.463  1.00 87.38           C
ATOM   2619  CD2 TYR C 329      18.155  23.408  15.090  1.00 87.38           C
ATOM   2620  CE1 TYR C 329      16.410  22.507  17.000  1.00 87.38           C
ATOM   2621  CE2 TYR C 329      18.314  22.152  15.624  1.00 87.38           C
ATOM   2622  CZ  TYR C 329      17.441  21.700  16.582  1.00 87.38           C
ATOM   2623  OH  TYR C 329      17.600  20.410  17.132  1.00 87.38           O
ATOM   2624  C   TYR C 329      17.489  27.929  15.040  1.00 87.38           C
ATOM   2625  O   TYR C 329      16.676  28.830  15.248  1.00 87.38           O
ATOM   2626  N   PHE C 330      18.469  28.033  14.111  1.00 77.62           N
ATOM   2627  CA  PHE C 330      18.505  29.160  13.222  1.00 77.62           C
ATOM   2628  CB  PHE C 330      19.355  30.347  13.725  1.00 77.62           C
ATOM   2629  CG  PHE C 330      20.793  29.961  13.844  1.00 77.62           C
ATOM   2630  CD1 PHE C 330      21.259  29.316  14.967  1.00 77.62           C
ATOM   2631  CD2 PHE C 330      21.683  30.265  12.838  1.00 77.62           C
ATOM   2632  CE1 PHE C 330      22.586  28.969  15.077  1.00 77.62           C
ATOM   2633  CE2 PHE C 330      23.011  29.921  12.943  1.00 77.62           C
ATOM   2634  CZ  PHE C 330      23.466  29.272  14.065  1.00 77.62           C
ATOM   2635  C   PHE C 330      19.042  28.714  11.896  1.00 77.62           C
ATOM   2636  O   PHE C 330      19.723  27.695  11.786  1.00 77.62           O
ATOM   2637  N   ARG C 331      18.716  29.475  10.834  1.00123.01           N
ATOM   2638  CA  ARG C 331      19.190  29.169   9.518  1.00123.01           C
ATOM   2639  CB  ARG C 331      18.089  29.224   8.453  1.00123.01           C
ATOM   2640  CG  ARG C 331      16.995  28.177   8.635  1.00123.01           C
ATOM   2641  CD  ARG C 331      15.811  28.429   7.705  1.00123.01           C
ATOM   2642  NE  ARG C 331      14.812  27.351   7.928  1.00123.01           N
ATOM   2643  CZ  ARG C 331      13.497  27.592   7.658  1.00123.01           C
ATOM   2644  NH1 ARG C 331      13.089  28.851   7.322  1.00123.01           N
ATOM   2645  NH2 ARG C 331      12.595  26.571   7.712  1.00123.01           N
ATOM   2646  C   ARG C 331      20.148  30.264   9.181  1.00123.01           C
ATOM   2647  O   ARG C 331      19.967  31.403   9.609  1.00123.01           O
ATOM   2648  N   ILE C 332      21.221  29.938   8.434  1.00 62.73           N
ATOM   2649  CA  ILE C 332      22.183  30.937   8.077  1.00 62.73           C
ATOM   2650  CB  ILE C 332      23.409  30.901   8.946  1.00 62.73           C
ATOM   2651  CG1 ILE C 332      24.322  32.106   8.664  1.00 62.73           C
ATOM   2652  CG2 ILE C 332      24.083  29.530   8.768  1.00 62.73           C
ATOM   2653  CD1 ILE C 332      25.430  32.281   9.703  1.00 62.73           C
ATOM   2654  C   ILE C 332      22.600  30.698   6.662  1.00 62.73           C
ATOM   2655  O   ILE C 332      22.624  29.558   6.198  1.00 62.73           O
ATOM   2656  N   ARG C 333      22.970  31.777   5.942  1.00121.88           N
ATOM   2657  CA  ARG C 333      23.294  31.639   4.554  1.00121.88           C
ATOM   2658  CB  ARG C 333      23.600  32.971   3.849  1.00121.88           C
ATOM   2659  CG  ARG C 333      23.447  32.862   2.332  1.00121.88           C
ATOM   2660  CD  ARG C 333      24.770  32.847   1.574  0.00121.88           C
ATOM   2661  NE  ARG C 333      25.255  34.252   1.548  0.00121.88           N
ATOM   2662  CZ  ARG C 333      24.880  35.074   0.525  0.00121.88           C
ATOM   2663  NH1 ARG C 333      24.056  34.607  -0.458  0.00121.88           N
ATOM   2664  NH2 ARG C 333      25.330  36.362   0.482  0.00121.88           N
ATOM   2665  C   ARG C 333      24.462  30.714   4.424  1.00121.88           C
ATOM   2666  O   ARG C 333      25.413  30.763   5.203  1.00121.88           O
ATOM   2667  N   ARG C 334      24.389  29.829   3.410  1.00164.89           N
ATOM   2668  CA  ARG C 334      25.362  28.800   3.182  1.00164.89           C
ATOM   2669  CB  ARG C 334      24.696  27.414   3.073  1.00164.89           C
ATOM   2670  CG  ARG C 334      25.572  26.303   2.489  1.00164.89           C
ATOM   2671  CD  ARG C 334      24.944  24.911   2.625  1.00164.89           C
ATOM   2672  NE  ARG C 334      23.542  24.974   2.116  1.00164.89           N
ATOM   2673  CZ  ARG C 334      23.252  24.628   0.827  1.00164.89           C
ATOM   2674  NH1 ARG C 334      24.242  24.198  -0.008  1.00164.89           N
ATOM   2675  NH2 ARG C 334      21.965  24.695   0.376  1.00164.89           N
ATOM   2676  C   ARG C 334      26.072  29.062   1.887  1.00164.89           C
ATOM   2677  O   ARG C 334      25.485  29.566   0.933  1.00164.89           O
ATOM   2678  N   GLY C 335      27.382  28.735   1.838  1.00 50.39           N
ATOM   2679  CA  GLY C 335      28.131  28.836   0.613  1.00 50.39           C
ATOM   2680  C   GLY C 335      29.021  30.051   0.578  1.00 50.39           C
ATOM   2681  O   GLY C 335      29.933  30.125  -0.244  1.00 50.39           O
ATOM   2682  N   THR C 336      28.702  31.079   1.381  1.00116.57           N
ATOM   2683  CA  THR C 336      29.447  32.305   1.522  1.00116.57           C
ATOM   2684  CB  THR C 336      28.579  33.512   1.682  1.00116.57           C
ATOM   2685  OG1 THR C 336      27.690  33.350   2.777  1.00116.57           O
ATOM   2686  CG2 THR C 336      27.807  33.714   0.368  1.00116.57           C
ATOM   2687  C   THR C 336      30.470  32.284   2.623  1.00116.57           C
ATOM   2688  O   THR C 336      31.221  33.250   2.762  1.00116.57           O
ATOM   2689  N   ASP C 337      30.493  31.244   3.484  1.00 76.13           N
ATOM   2690  CA  ASP C 337      31.363  31.277   4.630  1.00 76.13           C
ATOM   2691  CB  ASP C 337      32.840  31.521   4.267  1.00 76.13           C
ATOM   2692  CG  ASP C 337      33.699  31.223   5.489  1.00 76.13           C
ATOM   2693  OD1 ASP C 337      33.135  30.765   6.519  1.00 76.13           O
ATOM   2694  OD2 ASP C 337      34.936  31.447   5.407  1.00 76.13           O
ATOM   2695  C   ASP C 337      30.891  32.404   5.494  1.00 76.13           C
ATOM   2696  O   ASP C 337      31.676  33.171   6.053  1.00 76.13           O
ATOM   2697  N   GLU C 338      29.553  32.505   5.626  1.00116.42           N
ATOM   2698  CA  GLU C 338      28.932  33.562   6.371  1.00116.42           C
ATOM   2699  CB  GLU C 338      27.394  33.491   6.349  1.00116.42           C
ATOM   2700  CG  GLU C 338      26.717  34.613   7.137  1.00116.42           C
ATOM   2701  CD  GLU C 338      26.914  35.904   6.358  1.00116.42           C
ATOM   2702  OE1 GLU C 338      27.032  35.823   5.106  1.00116.42           O
ATOM   2703  OE2 GLU C 338      26.951  36.985   7.003  1.00116.42           O
ATOM   2704  C   GLU C 338      29.372  33.511   7.801  1.00116.42           C
ATOM   2705  O   GLU C 338      29.185  32.521   8.504  1.00116.42           O
ATOM   2706  N   CYS C 339      29.971  34.621   8.264  1.00 66.74           N
ATOM   2707  CA  CYS C 339      30.388  34.792   9.627  1.00 66.74           C
ATOM   2708  CB  CYS C 339      29.212  34.825  10.620  1.00 66.74           C
ATOM   2709  SG  CYS C 339      28.141  36.275  10.382  1.00 66.74           S
ATOM   2710  C   CYS C 339      31.320  33.689  10.039  1.00 66.74           C
ATOM   2711  O   CYS C 339      31.343  33.316  11.211  1.00 66.74           O
ATOM   2712  N   ALA C 340      32.141  33.178   9.097  1.00 59.38           N
ATOM   2713  CA  ALA C 340      33.135  32.166   9.346  1.00 59.38           C
ATOM   2714  CB  ALA C 340      34.144  32.576  10.432  1.00 59.38           C
ATOM   2715  C   ALA C 340      32.527  30.852   9.761  1.00 59.38           C
ATOM   2716  O   ALA C 340      33.194  30.029  10.383  1.00 59.38           O
ATOM   2717  N   ILE C 341      31.263  30.591   9.390  1.00 88.39           N
ATOM   2718  CA  ILE C 341      30.593  29.367   9.745  1.00 88.39           C
ATOM   2719  CB  ILE C 341      29.115  29.383   9.455  1.00 88.39           C
ATOM   2720  CG1 ILE C 341      28.432  28.225  10.205  1.00 88.39           C
ATOM   2721  CG2 ILE C 341      28.904  29.362   7.933  1.00 88.39           C
ATOM   2722  CD1 ILE C 341      26.914  28.365  10.302  1.00 88.39           C
ATOM   2723  C   ILE C 341      31.215  28.173   9.063  1.00 88.39           C
ATOM   2724  O   ILE C 341      31.062  27.034   9.496  1.00 88.39           O
ATOM   2725  N   GLU C 342      31.778  28.385   7.871  1.00154.52           N
ATOM   2726  CA  GLU C 342      32.427  27.400   7.053  1.00154.52           C
ATOM   2727  CB  GLU C 342      32.202  27.652   5.555  1.00154.52           C
ATOM   2728  CG  GLU C 342      30.718  27.442   5.230  1.00154.52           C
ATOM   2729  CD  GLU C 342      30.454  27.685   3.755  1.00154.52           C
ATOM   2730  OE1 GLU C 342      31.423  28.000   3.014  1.00154.52           O
ATOM   2731  OE2 GLU C 342      29.267  27.557   3.353  1.00154.52           O
ATOM   2732  C   GLU C 342      33.885  27.172   7.370  1.00154.52           C
ATOM   2733  O   GLU C 342      34.562  26.525   6.579  1.00154.52           O
ATOM   2734  N   SER C 343      34.468  27.875   8.361  1.00122.67           N
ATOM   2735  CA  SER C 343      35.884  27.780   8.645  1.00122.67           C
ATOM   2736  CB  SER C 343      36.425  29.091   9.240  1.00122.67           C
ATOM   2737  OG  SER C 343      35.808  29.348  10.493  1.00122.67           O
ATOM   2738  C   SER C 343      36.385  26.662   9.550  1.00122.67           C
ATOM   2739  O   SER C 343      37.521  26.222   9.415  1.00122.67           O
ATOM   2740  N   ILE C 344      35.665  26.418  10.652  1.00247.08           N
ATOM   2741  CA  ILE C 344      35.903  25.555  11.784  1.00247.08           C
ATOM   2742  CB  ILE C 344      35.914  26.335  13.073  1.00247.08           C
ATOM   2743  CG1 ILE C 344      36.817  25.649  14.119  1.00247.08           C
ATOM   2744  CG2 ILE C 344      34.462  26.561  13.516  1.00247.08           C
ATOM   2745  CD1 ILE C 344      37.236  26.560  15.269  1.00247.08           C
ATOM   2746  C   ILE C 344      35.203  24.219  11.949  1.00247.08           C
ATOM   2747  O   ILE C 344      35.130  23.775  13.093  1.00247.08           O
ATOM   2748  N   ALA C 345      34.412  23.688  10.998  1.00 70.96           N
ATOM   2749  CA  ALA C 345      33.641  22.504  11.326  1.00 70.96           C
ATOM   2750  CB  ALA C 345      32.851  21.941  10.131  1.00 70.96           C
ATOM   2751  C   ALA C 345      34.514  21.400  11.865  1.00 70.96           C
ATOM   2752  O   ALA C 345      35.614  21.166  11.366  1.00 70.96           O
ATOM   2753  N   VAL C 346      34.024  20.693  12.920  1.00 45.59           N
ATOM   2754  CA  VAL C 346      34.766  19.626  13.542  1.00 45.59           C
ATOM   2755  CB  VAL C 346      35.162  19.922  14.960  1.00 45.59           C
ATOM   2756  CG1 VAL C 346      35.802  18.659  15.562  1.00 45.59           C
ATOM   2757  CG2 VAL C 346      36.082  21.154  14.974  1.00 45.59           C
ATOM   2758  C   VAL C 346      33.900  18.404  13.599  1.00 45.59           C
ATOM   2759  O   VAL C 346      32.703  18.497  13.869  1.00 45.59           O
ATOM   2760  N   SER C 347      34.492  17.214  13.354  1.00 77.16           N
ATOM   2761  CA  SER C 347      33.729  16.002  13.402  1.00 77.16           C
ATOM   2762  CB  SER C 347      33.614  15.285  12.042  1.00 77.16           C
ATOM   2763  OG  SER C 347      32.845  14.099  12.179  1.00 77.16           O
ATOM   2764  C   SER C 347      34.408  15.056  14.339  1.00 77.16           C
ATOM   2765  O   SER C 347      35.631  15.068  14.481  1.00 77.16           O
ATOM   2766  N   ALA C 348      33.608  14.222  15.031  1.00 37.89           N
ATOM   2767  CA  ALA C 348      34.143  13.241  15.931  1.00 37.89           C
ATOM   2768  CB  ALA C 348      34.207  13.718  17.391  1.00 37.89           C
ATOM   2769  C   ALA C 348      33.193  12.087  15.879  1.00 37.89           C
ATOM   2770  O   ALA C 348      32.009  12.275  15.605  1.00 37.89           O
ATOM   2771  N   GLU C 349      33.688  10.854  16.115  1.00 82.85           N
ATOM   2772  CA  GLU C 349      32.805   9.721  16.077  1.00 82.85           C
ATOM   2773  CB  GLU C 349      33.243   8.636  15.077  1.00 82.85           C
ATOM   2774  CG  GLU C 349      32.290   7.439  15.029  1.00 82.85           C
ATOM   2775  CD  GLU C 349      32.824   6.441  14.012  1.00 82.85           C
ATOM   2776  OE1 GLU C 349      33.783   6.799  13.277  1.00 82.85           O
ATOM   2777  OE2 GLU C 349      32.276   5.308  13.953  1.00 82.85           O
ATOM   2778  C   GLU C 349      32.770   9.101  17.442  1.00 82.85           C
ATOM   2779  O   GLU C 349      33.794   8.657  17.958  1.00 82.85           O
ATOM   2780  N   PRO C 350      31.604   9.073  18.040  1.00 80.46           N
ATOM   2781  CA  PRO C 350      31.432   8.503  19.353  1.00 80.46           C
ATOM   2782  CD  PRO C 350      30.586  10.066  17.748  1.00 80.46           C
ATOM   2783  CB  PRO C 350      30.197   9.175  19.958  1.00 80.46           C
ATOM   2784  CG  PRO C 350      29.457   9.766  18.749  1.00 80.46           C
ATOM   2785  C   PRO C 350      31.309   7.012  19.307  1.00 80.46           C
ATOM   2786  O   PRO C 350      30.951   6.471  18.262  1.00 80.46           O
ATOM   2787  N   ILE C 351      31.604   6.326  20.430  1.00 59.51           N
ATOM   2788  CA  ILE C 351      31.435   4.904  20.460  1.00 59.51           C
ATOM   2789  CB  ILE C 351      32.637   4.159  20.968  1.00 59.51           C
ATOM   2790  CG1 ILE C 351      33.833   4.378  20.025  1.00 59.51           C
ATOM   2791  CG2 ILE C 351      32.250   2.680  21.131  1.00 59.51           C
ATOM   2792  CD1 ILE C 351      35.159   3.862  20.583  1.00 59.51           C
ATOM   2793  C   ILE C 351      30.282   4.620  21.374  1.00 59.51           C
ATOM   2794  O   ILE C 351      30.361   4.801  22.587  1.00 59.51           O
ATOM   2795  N   ILE C 352      29.170   4.147  20.783  1.00116.54           N
ATOM   2796  CA  ILE C 352      27.945   3.844  21.470  1.00116.54           C
ATOM   2797  CB  ILE C 352      26.801   3.568  20.544  1.00116.54           C
ATOM   2798  CG1 ILE C 352      25.492   3.522  21.341  1.00116.54           C
ATOM   2799  CG2 ILE C 352      27.112   2.283  19.757  1.00116.54           C
ATOM   2800  CD1 ILE C 352      24.243   3.561  20.467  1.00116.54           C
ATOM   2801  C   ILE C 352      28.140   2.632  22.330  1.00116.54           C
ATOM   2802  O   ILE C 352      29.141   1.928  22.215  1.00116.54           O
ATOM   2803  N   LYS C 353      27.220   2.420  23.296  1.00 55.03           N
ATOM   2804  CA  LYS C 353      27.276   1.253  24.134  1.00 55.03           C
ATOM   2805  CB  LYS C 353      26.336   1.290  25.354  1.00 55.03           C
ATOM   2806  CG  LYS C 353      26.771   2.258  26.458  1.00 55.03           C
ATOM   2807  CD  LYS C 353      25.715   2.436  27.552  1.00 55.03           C
ATOM   2808  CE  LYS C 353      26.199   3.244  28.757  1.00 55.03           C
ATOM   2809  NZ  LYS C 353      25.112   3.363  29.756  1.00 55.03           N
ATOM   2810  C   LYS C 353      26.872   0.081  23.295  1.00 55.03           C
ATOM   2811  O   LYS C 353      26.309   0.242  22.215  1.00 55.03           O
ATOM   2812  N   LEU C 354      27.194  -1.145  23.754  1.00 50.68           N
ATOM   2813  CA  LEU C 354      26.842  -2.317  23.003  1.00 50.68           C
ATOM   2814  CB  LEU C 354      27.621  -3.577  23.416  1.00 50.68           C
ATOM   2815  CG  LEU C 354      29.115  -3.513  23.050  1.00 50.68           C
ATOM   2816  CD1 LEU C 354      29.855  -4.789  23.483  1.00 50.68           C
ATOM   2817  CD2 LEU C 354      29.301  -3.202  21.553  1.00 50.68           C
ATOM   2818  C   LEU C 354      25.390  -2.574  23.219  1.00 50.68           C
ATOM   2819  O   LEU C 354      24.802  -2.099  24.189  1.00 50.68           O
ATOM   2820  N   ALA C 355      24.778  -3.324  22.281  1.00 14.29           N
ATOM   2821  CA  ALA C 355      23.387  -3.662  22.348  1.00 14.29           C
ATOM   2822  CB  ALA C 355      23.066  -4.697  23.440  1.00 14.29           C
ATOM   2823  C   ALA C 355      22.575  -2.404  22.627  1.00 14.29           C
ATOM   2824  O   ALA C 355      22.651  -1.455  21.802  1.00 14.29           O
ATOM   2825  OXT ALA C 355      21.866  -2.378  23.669  1.00 14.29           O
TER    2826      ALA C 355
ATOM   2827  N   ASP D 356      47.841 -23.848  23.576  1.00 48.84           N
ATOM   2828  CA  ASP D 356      46.501 -23.949  22.963  1.00 48.84           C
ATOM   2829  CB  ASP D 356      46.542 -24.730  21.645  1.00 48.84           C
ATOM   2830  CG  ASP D 356      47.339 -23.929  20.628  1.00 48.84           C
ATOM   2831  OD1 ASP D 356      47.422 -22.693  20.788  1.00 48.84           O
ATOM   2832  OD2 ASP D 356      47.891 -24.559  19.687  1.00 48.84           O
ATOM   2833  C   ASP D 356      45.530 -24.614  23.870  1.00 48.84           C
ATOM   2834  O   ASP D 356      45.880 -25.170  24.908  1.00 48.84           O
ATOM   2835  N   THR D 357      44.248 -24.529  23.497  1.00140.68           N
ATOM   2836  CA  THR D 357      43.185 -25.113  24.248  1.00140.68           C
ATOM   2837  CB  THR D 357      41.933 -24.278  24.079  1.00140.68           C
ATOM   2838  OG1 THR D 357      42.211 -22.918  24.378  1.00140.68           O
ATOM   2839  CG2 THR D 357      40.827 -24.768  25.015  1.00140.68           C
ATOM   2840  C   THR D 357      42.980 -26.439  23.572  1.00140.68           C
ATOM   2841  O   THR D 357      43.544 -26.683  22.507  1.00140.68           O
ATOM   2842  N   PRO D 358      42.203 -27.315  24.138  1.00151.51           N
ATOM   2843  CA  PRO D 358      41.953 -28.588  23.508  1.00151.51           C
ATOM   2844  CD  PRO D 358      42.160 -27.434  25.583  1.00151.51           C
ATOM   2845  CB  PRO D 358      41.428 -29.522  24.603  1.00151.51           C
ATOM   2846  CG  PRO D 358      41.203 -28.611  25.822  1.00151.51           C
ATOM   2847  C   PRO D 358      41.063 -28.477  22.307  1.00151.51           C
ATOM   2848  O   PRO D 358      40.839 -29.497  21.656  1.00151.51           O
ATOM   2849  N   ALA D 359      40.527 -27.276  22.011  1.00 65.45           N
ATOM   2850  CA  ALA D 359      39.596 -27.143  20.923  1.00 65.45           C
ATOM   2851  CB  ALA D 359      38.771 -25.845  20.958  1.00 65.45           C
ATOM   2852  C   ALA D 359      40.272 -27.195  19.589  1.00 65.45           C
ATOM   2853  O   ALA D 359      41.361 -26.657  19.390  1.00 65.45           O
ATOM   2854  N   ASN D 360      39.598 -27.870  18.632  1.00141.66           N
ATOM   2855  CA  ASN D 360      40.045 -27.980  17.274  1.00141.66           C
ATOM   2856  CB  ASN D 360      40.505 -29.414  16.959  1.00141.66           C
ATOM   2857  CG  ASN D 360      41.218 -29.454  15.618  1.00141.66           C
ATOM   2858  OD1 ASN D 360      41.153 -28.518  14.822  1.00141.66           O
ATOM   2859  ND2 ASN D 360      41.907 -30.594  15.348  1.00141.66           N
ATOM   2860  C   ASN D 360      38.852 -27.669  16.412  1.00141.66           C
ATOM   2861  O   ASN D 360      38.261 -28.567  15.813  1.00141.66           O
ATOM   2862  N   CYS D 361      38.480 -26.376  16.294  1.00 67.11           N
ATOM   2863  CA  CYS D 361      37.299 -26.047  15.538  1.00 67.11           C
ATOM   2864  CB  CYS D 361      36.337 -25.091  16.264  1.00 67.11           C
ATOM   2865  SG  CYS D 361      35.676 -25.879  17.760  1.00 67.11           S
ATOM   2866  C   CYS D 361      37.681 -25.461  14.213  1.00 67.11           C
ATOM   2867  O   CYS D 361      38.818 -25.041  13.999  1.00 67.11           O
ATOM   2868  N   SER D 362      36.708 -25.414  13.279  1.00 50.32           N
ATOM   2869  CA  SER D 362      37.026 -25.008  11.943  1.00 50.32           C
ATOM   2870  CB  SER D 362      36.611 -26.043  10.887  1.00 50.32           C
ATOM   2871  OG  SER D 362      35.196 -26.148  10.845  1.00 50.32           O
ATOM   2872  C   SER D 362      36.347 -23.727  11.591  1.00 50.32           C
ATOM   2873  O   SER D 362      35.471 -23.227  12.294  1.00 50.32           O
ATOM   2874  N   PHE D 363      36.782 -23.175  10.446  1.00 99.39           N
ATOM   2875  CA  PHE D 363      36.318 -21.954   9.863  1.00 99.39           C
ATOM   2876  CB  PHE D 363      37.049 -21.698   8.523  1.00 99.39           C
ATOM   2877  CG  PHE D 363      36.531 -20.500   7.798  1.00 99.39           C
ATOM   2878  CD1 PHE D 363      37.063 -19.278   8.105  1.00 99.39           C
ATOM   2879  CD2 PHE D 363      35.561 -20.576   6.818  1.00 99.39           C
ATOM   2880  CE1 PHE D 363      36.633 -18.141   7.468  1.00 99.39           C
ATOM   2881  CE2 PHE D 363      35.119 -19.443   6.169  1.00 99.39           C
ATOM   2882  CZ  PHE D 363      35.661 -18.225   6.500  1.00 99.39           C
ATOM   2883  C   PHE D 363      34.850 -22.101   9.601  1.00 99.39           C
ATOM   2884  O   PHE D 363      34.089 -21.172   9.881  1.00 99.39           O
ATOM   2885  N   PRO D 364      34.409 -23.222   9.072  1.00138.07           N
ATOM   2886  CA  PRO D 364      33.006 -23.362   8.811  1.00138.07           C
ATOM   2887  CD  PRO D 364      35.197 -24.039   8.165  1.00138.07           C
ATOM   2888  CB  PRO D 364      32.837 -24.611   7.946  1.00138.07           C
ATOM   2889  CG  PRO D 364      34.183 -24.686   7.209  1.00138.07           C
ATOM   2890  C   PRO D 364      32.197 -23.368  10.068  1.00138.07           C
ATOM   2891  O   PRO D 364      31.045 -22.940  10.034  1.00138.07           O
ATOM   2892  N   ASP D 365      32.770 -23.833  11.192  1.00 60.57           N
ATOM   2893  CA  ASP D 365      32.014 -23.877  12.410  1.00 60.57           C
ATOM   2894  CB  ASP D 365      32.789 -24.507  13.575  1.00 60.57           C
ATOM   2895  CG  ASP D 365      32.819 -26.003  13.315  1.00 60.57           C
ATOM   2896  OD1 ASP D 365      31.717 -26.612  13.275  1.00 60.57           O
ATOM   2897  OD2 ASP D 365      33.939 -26.552  13.136  1.00 60.57           O
ATOM   2898  C   ASP D 365      31.675 -22.474  12.785  1.00 60.57           C
ATOM   2899  O   ASP D 365      30.634 -22.214  13.387  1.00 60.57           O
ATOM   2900  N   LEU D 366      32.596 -21.548  12.478  1.00147.52           N
ATOM   2901  CA  LEU D 366      32.480 -20.164  12.821  1.00147.52           C
ATOM   2902  CB  LEU D 366      33.844 -19.456  12.766  1.00147.52           C
ATOM   2903  CG  LEU D 366      33.947 -18.136  13.570  1.00147.52           C
ATOM   2904  CD1 LEU D 366      35.403 -17.657  13.611  1.00147.52           C
ATOM   2905  CD2 LEU D 366      32.997 -17.033  13.082  1.00147.52           C
ATOM   2906  C   LEU D 366      31.451 -19.468  11.962  1.00147.52           C
ATOM   2907  O   LEU D 366      30.804 -18.525  12.409  1.00147.52           O
ATOM   2908  N   GLU D 367      31.265 -19.892  10.695  1.00 85.34           N
ATOM   2909  CA  GLU D 367      30.340 -19.222   9.805  1.00 85.34           C
ATOM   2910  CB  GLU D 367      30.269 -19.887   8.423  1.00 85.34           C
ATOM   2911  CG  GLU D 367      31.543 -19.761   7.599  1.00 85.34           C
ATOM   2912  CD  GLU D 367      31.336 -18.582   6.672  1.00 85.34           C
ATOM   2913  OE1 GLU D 367      30.435 -17.747   6.957  1.00 85.34           O
ATOM   2914  OE2 GLU D 367      32.076 -18.509   5.656  1.00 85.34           O
ATOM   2915  C   GLU D 367      28.942 -19.363  10.339  1.00 85.34           C
ATOM   2916  O   GLU D 367      28.556 -20.438  10.791  1.00 85.34           O
ATOM   2917  N   GLY D 368      28.129 -18.281  10.286  1.00 33.89           N
ATOM   2918  CA  GLY D 368      26.760 -18.432  10.699  1.00 33.89           C
ATOM   2919  C   GLY D 368      26.320 -17.286  11.563  1.00 33.89           C
ATOM   2920  O   GLY D 368      26.895 -16.199  11.534  1.00 33.89           O
ATOM   2921  N   THR D 369      25.254 -17.519  12.360  1.00 37.72           N
ATOM   2922  CA  THR D 369      24.731 -16.494  13.216  1.00 37.72           C
ATOM   2923  CB  THR D 369      23.229 -16.399  13.176  1.00 37.72           C
ATOM   2924  OG1 THR D 369      22.784 -16.217  11.840  1.00 37.72           O
ATOM   2925  CG2 THR D 369      22.777 -15.200  14.030  1.00 37.72           C
ATOM   2926  C   THR D 369      25.103 -16.856  14.622  1.00 37.72           C
ATOM   2927  O   THR D 369      24.943 -18.001  15.043  1.00 37.72           O
ATOM   2928  N   TRP D 370      25.633 -15.876  15.385  1.00 76.55           N
ATOM   2929  CA  TRP D 370      26.003 -16.137  16.749  1.00 76.55           C
ATOM   2930  CB  TRP D 370      27.509 -15.975  17.039  1.00 76.55           C
ATOM   2931  CG  TRP D 370      28.420 -16.996  16.389  1.00 76.55           C
ATOM   2932  CD2 TRP D 370      29.110 -18.044  17.094  1.00 76.55           C
ATOM   2933  CD1 TRP D 370      28.805 -17.095  15.084  1.00 76.55           C
ATOM   2934  NE1 TRP D 370      29.689 -18.136  14.929  1.00 76.55           N
ATOM   2935  CE2 TRP D 370      29.887 -18.728  16.157  1.00 76.55           C
ATOM   2936  CE3 TRP D 370      29.106 -18.400  18.412  1.00 76.55           C
ATOM   2937  CZ2 TRP D 370      30.677 -19.782  16.527  1.00 76.55           C
ATOM   2938  CZ3 TRP D 370      29.893 -19.471  18.778  1.00 76.55           C
ATOM   2939  CH2 TRP D 370      30.664 -20.148  17.854  1.00 76.55           C
ATOM   2940  C   TRP D 370      25.291 -15.140  17.605  1.00 76.55           C
ATOM   2941  O   TRP D 370      25.038 -14.011  17.189  1.00 76.55           O
ATOM   2942  N   GLU D 371      24.920 -15.556  18.831  1.00 39.21           N
ATOM   2943  CA  GLU D 371      24.282 -14.657  19.741  1.00 39.21           C
ATOM   2944  CB  GLU D 371      22.952 -15.189  20.304  1.00 39.21           C
ATOM   2945  CG  GLU D 371      22.263 -14.227  21.274  1.00 39.21           C
ATOM   2946  CD  GLU D 371      20.935 -14.845  21.690  1.00 39.21           C
ATOM   2947  OE1 GLU D 371      20.024 -14.923  20.822  1.00 39.21           O
ATOM   2948  OE2 GLU D 371      20.811 -15.250  22.876  1.00 39.21           O
ATOM   2949  C   GLU D 371      25.232 -14.496  20.880  1.00 39.21           C
ATOM   2950  O   GLU D 371      25.671 -15.479  21.474  1.00 39.21           O
ATOM   2951  N   PHE D 372      25.595 -13.240  21.204  1.00 72.36           N
ATOM   2952  CA  PHE D 372      26.517 -13.053  22.282  1.00 72.36           C
ATOM   2953  CB  PHE D 372      27.668 -12.076  21.984  1.00 72.36           C
ATOM   2954  CG  PHE D 372      28.478 -12.577  20.835  1.00 72.36           C
ATOM   2955  CD1 PHE D 372      29.145 -13.779  20.907  1.00 72.36           C
ATOM   2956  CD2 PHE D 372      28.600 -11.810  19.698  1.00 72.36           C
ATOM   2957  CE1 PHE D 372      29.900 -14.223  19.846  1.00 72.36           C
ATOM   2958  CE2 PHE D 372      29.353 -12.246  18.634  1.00 72.36           C
ATOM   2959  CZ  PHE D 372      30.000 -13.456  18.710  1.00 72.36           C
ATOM   2960  C   PHE D 372      25.757 -12.451  23.417  1.00 72.36           C
ATOM   2961  O   PHE D 372      25.056 -11.453  23.252  1.00 72.36           O
ATOM   2962  N   GLN D 373      25.874 -13.061  24.611  1.00 44.08           N
ATOM   2963  CA  GLN D 373      25.237 -12.521  25.775  1.00 44.08           C
ATOM   2964  CB  GLN D 373      24.702 -13.596  26.735  1.00 44.08           C
ATOM   2965  CG  GLN D 373      23.570 -14.439  26.145  1.00 44.08           C
ATOM   2966  CD  GLN D 373      22.321 -13.573  26.070  1.00 44.08           C
ATOM   2967  OE1 GLN D 373      22.093 -12.713  26.920  1.00 44.08           O
ATOM   2968  NE2 GLN D 373      21.487 -13.799  25.020  1.00 44.08           N
ATOM   2969  C   GLN D 373      26.322 -11.788  26.487  1.00 44.08           C
ATOM   2970  O   GLN D 373      27.362 -12.365  26.801  1.00 44.08           O
ATOM   2971  N   ILE D 374      26.102 -10.490  26.767  1.00 41.60           N
ATOM   2972  CA  ILE D 374      27.141  -9.700  27.351  1.00 41.60           C
ATOM   2973  CB  ILE D 374      27.361  -8.400  26.632  1.00 41.60           C
ATOM   2974  CG1 ILE D 374      27.765  -8.657  25.171  1.00 41.60           C
ATOM   2975  CG2 ILE D 374      28.400  -7.587  27.423  1.00 41.60           C
ATOM   2976  CD1 ILE D 374      27.724  -7.403  24.298  1.00 41.60           C
ATOM   2977  C   ILE D 374      26.780  -9.366  28.756  1.00 41.60           C
ATOM   2978  O   ILE D 374      25.701  -8.851  29.045  1.00 41.60           O
ATOM   2979  N   GLY D 375      27.710  -9.676  29.674  1.00 61.19           N
ATOM   2980  CA  GLY D 375      27.535  -9.349  31.050  1.00 61.19           C
ATOM   2981  C   GLY D 375      28.236  -8.060  31.189  1.00 61.19           C
ATOM   2982  O   GLY D 375      28.268  -7.281  30.236  1.00 61.19           O
ATOM   2983  N   GLU D 376      28.818  -7.814  32.379  1.00243.50           N
ATOM   2984  CA  GLU D 376      29.504  -6.581  32.568  1.00243.50           C
ATOM   2985  CB  GLU D 376      30.757  -6.423  31.695  1.00243.50           C
ATOM   2986  CG  GLU D 376      31.807  -7.502  31.979  1.00243.50           C
ATOM   2987  CD  GLU D 376      32.052  -7.617  33.479  1.00243.50           C
ATOM   2988  OE1 GLU D 376      31.688  -6.672  34.227  1.00243.50           O
ATOM   2989  OE2 GLU D 376      32.611  -8.665  33.899  1.00243.50           O
ATOM   2990  C   GLU D 376      28.496  -5.517  32.257  1.00243.50           C
ATOM   2991  O   GLU D 376      27.571  -5.317  33.012  1.00243.50           O
ATOM   2992  N   GLY D 377      28.654  -4.739  31.173  1.00 70.36           N
ATOM   2993  CA  GLY D 377      27.679  -3.696  30.991  1.00 70.36           C
ATOM   2994  C   GLY D 377      27.846  -2.730  32.130  1.00 70.36           C
ATOM   2995  O   GLY D 377      28.742  -1.889  32.118  1.00 70.36           O
ATOM   2996  N   SER D 378      26.954  -2.777  33.137  1.00 39.70           N
ATOM   2997  CA  SER D 378      27.193  -1.926  34.266  1.00 39.70           C
ATOM   2998  CB  SER D 378      26.145  -2.084  35.381  1.00 39.70           C
ATOM   2999  OG  SER D 378      26.219  -3.388  35.940  1.00 39.70           O
ATOM   3000  C   SER D 378      28.502  -2.404  34.799  1.00 39.70           C
ATOM   3001  O   SER D 378      29.363  -1.625  35.205  1.00 39.70           O
ATOM   3002  N   GLY D 379      28.661  -3.738  34.771  1.00 90.19           N
ATOM   3003  CA  GLY D 379      29.849  -4.439  35.142  1.00 90.19           C
ATOM   3004  C   GLY D 379      30.911  -4.045  34.170  1.00 90.19           C
ATOM   3005  O   GLY D 379      32.087  -4.007  34.532  1.00 90.19           O
ATOM   3006  N   ALA D 380      30.504  -3.803  32.899  1.00149.22           N
ATOM   3007  CA  ALA D 380      31.365  -3.384  31.862  1.00149.22           C
ATOM   3008  CB  ALA D 380      30.714  -2.918  30.546  1.00149.22           C
ATOM   3009  C   ALA D 380      32.087  -2.259  32.451  1.00149.22           C
ATOM   3010  O   ALA D 380      31.534  -1.215  32.794  1.00149.22           O
ATOM   3011  N   ALA D 381      33.384  -2.505  32.590  1.00 92.97           N
ATOM   3012  CA  ALA D 381      34.205  -1.606  33.299  1.00 92.97           C
ATOM   3013  CB  ALA D 381      34.482  -2.058  34.733  1.00 92.97           C
ATOM   3014  C   ALA D 381      35.485  -1.539  32.556  1.00 92.97           C
ATOM   3015  O   ALA D 381      35.519  -1.695  31.338  1.00 92.97           O
ATOM   3016  N   ARG D 382      36.563  -1.210  33.277  1.00133.96           N
ATOM   3017  CA  ARG D 382      37.851  -1.119  32.671  1.00133.96           C
ATOM   3018  CB  ARG D 382      38.838  -0.236  33.454  1.00133.96           C
ATOM   3019  CG  ARG D 382      38.461   1.248  33.466  1.00133.96           C
ATOM   3020  CD  ARG D 382      37.183   1.555  34.248  1.00133.96           C
ATOM   3021  NE  ARG D 382      36.958   3.027  34.173  1.00133.96           N
ATOM   3022  CZ  ARG D 382      35.797   3.566  34.647  1.00133.96           C
ATOM   3023  NH1 ARG D 382      34.834   2.756  35.176  1.00133.96           N
ATOM   3024  NH2 ARG D 382      35.599   4.916  34.592  1.00133.96           N
ATOM   3025  C   ARG D 382      38.438  -2.487  32.591  1.00133.96           C
ATOM   3026  O   ARG D 382      37.842  -3.475  33.019  1.00133.96           O
ATOM   3027  N   ASP D 383      39.634  -2.561  31.980  1.00 53.61           N
ATOM   3028  CA  ASP D 383      40.357  -3.786  31.823  1.00 53.61           C
ATOM   3029  CB  ASP D 383      41.670  -3.606  31.040  1.00 53.61           C
ATOM   3030  CG  ASP D 383      42.569  -2.659  31.824  1.00 53.61           C
ATOM   3031  OD1 ASP D 383      42.056  -1.614  32.307  1.00 53.61           O
ATOM   3032  OD2 ASP D 383      43.782  -2.974  31.956  1.00 53.61           O
ATOM   3033  C   ASP D 383      40.707  -4.310  33.184  1.00 53.61           C
ATOM   3034  O   ASP D 383      40.859  -5.516  33.373  1.00 53.61           O
ATOM   3035  N   LYS D 384      40.949  -3.402  34.146  1.00 78.03           N
ATOM   3036  CA  LYS D 384      41.250  -3.782  35.499  1.00 78.03           C
ATOM   3037  CB  LYS D 384      41.808  -2.622  36.340  1.00 78.03           C
ATOM   3038  CG  LYS D 384      43.193  -2.149  35.898  0.00 78.03           C
ATOM   3039  CD  LYS D 384      43.625  -0.837  36.556  0.00 78.03           C
ATOM   3040  CE  LYS D 384      45.009  -0.355  36.116  1.00 78.03           C
ATOM   3041  NZ  LYS D 384      45.340   0.916  36.797  1.00 78.03           N
ATOM   3042  C   LYS D 384      40.031  -4.278  36.212  1.00 78.03           C
ATOM   3043  O   LYS D 384      40.100  -5.237  36.980  1.00 78.03           O
ATOM   3044  N   SER D 385      38.884  -3.609  35.988  1.00 50.76           N
ATOM   3045  CA  SER D 385      37.680  -3.881  36.721  1.00 50.76           C
ATOM   3046  CB  SER D 385      36.637  -2.769  36.586  1.00 50.76           C
ATOM   3047  OG  SER D 385      37.138  -1.560  37.136  1.00 50.76           O
ATOM   3048  C   SER D 385      37.048  -5.184  36.338  1.00 50.76           C
ATOM   3049  O   SER D 385      36.286  -5.749  37.121  1.00 50.76           O
ATOM   3050  N   ILE D 386      37.331  -5.707  35.133  1.00 58.59           N
ATOM   3051  CA  ILE D 386      36.679  -6.918  34.726  1.00 58.59           C
ATOM   3052  CB  ILE D 386      35.855  -6.736  33.480  1.00 58.59           C
ATOM   3053  CG1 ILE D 386      34.774  -5.670  33.715  1.00 58.59           C
ATOM   3054  CG2 ILE D 386      35.274  -8.094  33.052  1.00 58.59           C
ATOM   3055  CD1 ILE D 386      34.067  -5.241  32.432  1.00 58.59           C
ATOM   3056  C   ILE D 386      37.725  -7.947  34.429  1.00 58.59           C
ATOM   3057  O   ILE D 386      38.876  -7.620  34.140  1.00 58.59           O
ATOM   3058  N   ASP D 387      37.347  -9.232  34.587  1.00 90.27           N
ATOM   3059  CA  ASP D 387      38.187 -10.349  34.266  1.00 90.27           C
ATOM   3060  CB  ASP D 387      38.986 -10.857  35.480  1.00 90.27           C
ATOM   3061  CG  ASP D 387      40.104 -11.768  34.994  0.00 90.27           C
ATOM   3062  OD1 ASP D 387      39.800 -12.776  34.303  1.00 90.27           O
ATOM   3063  OD2 ASP D 387      41.283 -11.470  35.321  0.00 90.27           O
ATOM   3064  C   ASP D 387      37.224 -11.418  33.854  1.00 90.27           C
ATOM   3065  O   ASP D 387      36.382 -11.824  34.654  1.00 90.27           O
ATOM   3066  N   CYS D 388      37.313 -11.903  32.598  1.00 86.99           N
ATOM   3067  CA  CYS D 388      36.304 -12.808  32.128  1.00 86.99           C
ATOM   3068  CB  CYS D 388      35.981 -12.546  30.652  1.00 86.99           C
ATOM   3069  SG  CYS D 388      35.625 -10.781  30.423  1.00 86.99           S
ATOM   3070  C   CYS D 388      36.758 -14.225  32.275  1.00 86.99           C
ATOM   3071  O   CYS D 388      36.968 -14.934  31.290  1.00 86.99           O
ATOM   3072  N   SER D 389      36.996 -14.643  33.531  1.00125.93           N
ATOM   3073  CA  SER D 389      37.301 -16.006  33.838  1.00125.93           C
ATOM   3074  CB  SER D 389      38.055 -16.145  35.170  1.00125.93           C
ATOM   3075  OG  SER D 389      39.287 -15.445  35.107  1.00125.93           O
ATOM   3076  C   SER D 389      36.024 -16.792  33.979  1.00125.93           C
ATOM   3077  O   SER D 389      35.923 -17.919  33.492  1.00125.93           O
ATOM   3078  N   GLN D 390      35.080 -16.274  34.811  1.00100.72           N
ATOM   3079  CA  GLN D 390      33.832 -16.946  35.085  1.00100.72           C
ATOM   3080  CB  GLN D 390      33.299 -16.618  36.493  1.00100.72           C
ATOM   3081  CG  GLN D 390      34.201 -17.112  37.625  1.00100.72           C
ATOM   3082  CD  GLN D 390      33.555 -16.720  38.947  1.00100.72           C
ATOM   3083  OE1 GLN D 390      32.490 -16.104  38.973  1.00100.72           O
ATOM   3084  NE2 GLN D 390      34.214 -17.087  40.079  1.00100.72           N
ATOM   3085  C   GLN D 390      32.677 -16.710  34.144  1.00100.72           C
ATOM   3086  O   GLN D 390      32.212 -17.658  33.511  1.00100.72           O
ATOM   3087  N   LEU D 391      32.223 -15.429  34.033  1.00108.89           N
ATOM   3088  CA  LEU D 391      31.052 -14.980  33.300  1.00108.89           C
ATOM   3089  CB  LEU D 391      30.158 -16.079  32.692  1.00108.89           C
ATOM   3090  CG  LEU D 391      28.936 -15.528  31.937  1.00108.89           C
ATOM   3091  CD1 LEU D 391      29.366 -14.694  30.720  1.00108.89           C
ATOM   3092  CD2 LEU D 391      27.954 -16.653  31.567  1.00108.89           C
ATOM   3093  C   LEU D 391      30.170 -14.210  34.258  1.00108.89           C
ATOM   3094  O   LEU D 391      30.429 -13.046  34.566  1.00108.89           O
ATOM   3095  N   GLY D 392      29.080 -14.854  34.738  1.00 37.70           N
ATOM   3096  CA  GLY D 392      28.169 -14.210  35.656  1.00 37.70           C
ATOM   3097  C   GLY D 392      26.950 -13.748  34.908  1.00 37.70           C
ATOM   3098  O   GLY D 392      26.717 -14.141  33.767  1.00 37.70           O
ATOM   3099  N   LYS D 393      26.132 -12.890  35.559  1.00 40.31           N
ATOM   3100  CA  LYS D 393      24.878 -12.405  35.028  1.00 40.31           C
ATOM   3101  CB  LYS D 393      24.115 -11.502  36.008  1.00 40.31           C
ATOM   3102  CG  LYS D 393      23.670 -12.229  37.277  1.00 40.31           C
ATOM   3103  CD  LYS D 393      23.235 -11.288  38.400  1.00 40.31           C
ATOM   3104  CE  LYS D 393      22.787 -12.020  39.667  1.00 40.31           C
ATOM   3105  NZ  LYS D 393      22.378 -11.041  40.698  1.00 40.31           N
ATOM   3106  C   LYS D 393      25.107 -11.612  33.774  1.00 40.31           C
ATOM   3107  O   LYS D 393      26.171 -11.023  33.581  1.00 40.31           O
ATOM   3108  N   VAL D 394      24.094 -11.594  32.869  1.00110.54           N
ATOM   3109  CA  VAL D 394      24.266 -10.880  31.628  1.00110.54           C
ATOM   3110  CB  VAL D 394      24.282 -11.781  30.429  1.00110.54           C
ATOM   3111  CG1 VAL D 394      25.477 -12.741  30.557  1.00110.54           C
ATOM   3112  CG2 VAL D 394      22.918 -12.484  30.323  1.00110.54           C
ATOM   3113  C   VAL D 394      23.171  -9.868  31.406  1.00110.54           C
ATOM   3114  O   VAL D 394      21.987 -10.138  31.614  1.00110.54           O
ATOM   3115  N   ARG D 395      23.595  -8.630  31.059  1.00151.13           N
ATOM   3116  CA  ARG D 395      22.767  -7.490  30.749  1.00151.13           C
ATOM   3117  CB  ARG D 395      23.529  -6.161  30.893  1.00151.13           C
ATOM   3118  CG  ARG D 395      22.681  -4.929  30.568  1.00151.13           C
ATOM   3119  CD  ARG D 395      21.554  -4.668  31.569  1.00151.13           C
ATOM   3120  NE  ARG D 395      20.831  -3.446  31.115  1.00151.13           N
ATOM   3121  CZ  ARG D 395      19.818  -2.926  31.870  1.00151.13           C
ATOM   3122  NH1 ARG D 395      19.478  -3.516  33.053  1.00151.13           N
ATOM   3123  NH2 ARG D 395      19.148  -1.818  31.441  1.00151.13           N
ATOM   3124  C   ARG D 395      22.158  -7.478  29.369  1.00151.13           C
ATOM   3125  O   ARG D 395      20.973  -7.180  29.227  1.00151.13           O
ATOM   3126  N   THR D 396      22.934  -7.796  28.306  1.00120.45           N
ATOM   3127  CA  THR D 396      22.397  -7.578  26.984  1.00120.45           C
ATOM   3128  CB  THR D 396      22.838  -6.277  26.380  1.00120.45           C
ATOM   3129  OG1 THR D 396      24.250  -6.263  26.233  1.00120.45           O
ATOM   3130  CG2 THR D 396      22.385  -5.124  27.291  1.00120.45           C
ATOM   3131  C   THR D 396      22.823  -8.644  26.022  1.00120.45           C
ATOM   3132  O   THR D 396      23.726  -9.435  26.288  1.00120.45           O
ATOM   3133  N   LYS D 397      22.148  -8.664  24.849  1.00136.95           N
ATOM   3134  CA  LYS D 397      22.403  -9.616  23.806  1.00136.95           C
ATOM   3135  CB  LYS D 397      21.177 -10.518  23.545  1.00136.95           C
ATOM   3136  CG  LYS D 397      21.340 -11.573  22.448  1.00136.95           C
ATOM   3137  CD  LYS D 397      21.325 -10.994  21.032  1.00136.95           C
ATOM   3138  CE  LYS D 397      19.917 -10.902  20.432  1.00136.95           C
ATOM   3139  NZ  LYS D 397      19.072 -10.006  21.253  1.00136.95           N
ATOM   3140  C   LYS D 397      22.745  -8.864  22.554  1.00136.95           C
ATOM   3141  O   LYS D 397      22.218  -7.780  22.310  1.00136.95           O
ATOM   3142  N   LEU D 398      23.690  -9.406  21.751  1.00106.83           N
ATOM   3143  CA  LEU D 398      24.071  -8.801  20.507  1.00106.83           C
ATOM   3144  CB  LEU D 398      25.456  -8.117  20.566  1.00106.83           C
ATOM   3145  CG  LEU D 398      25.850  -7.242  19.351  1.00106.83           C
ATOM   3146  CD1 LEU D 398      27.248  -6.632  19.553  1.00106.83           C
ATOM   3147  CD2 LEU D 398      25.742  -7.979  18.006  1.00106.83           C
ATOM   3148  C   LEU D 398      24.145  -9.925  19.513  1.00106.83           C
ATOM   3149  O   LEU D 398      24.773 -10.949  19.771  1.00106.83           O
ATOM   3150  N   THR D 399      23.514  -9.763  18.336  1.00101.71           N
ATOM   3151  CA  THR D 399      23.558 -10.828  17.373  1.00101.71           C
ATOM   3152  CB  THR D 399      22.233 -11.146  16.740  1.00101.71           C
ATOM   3153  OG1 THR D 399      22.351 -12.298  15.916  1.00101.71           O
ATOM   3154  CG2 THR D 399      21.780  -9.940  15.906  1.00101.71           C
ATOM   3155  C   THR D 399      24.487 -10.430  16.270  1.00101.71           C
ATOM   3156  O   THR D 399      24.479  -9.286  15.819  1.00101.71           O
ATOM   3157  N   VAL D 400      25.338 -11.378  15.821  1.00 37.37           N
ATOM   3158  CA  VAL D 400      26.258 -11.081  14.760  1.00 37.37           C
ATOM   3159  CB  VAL D 400      27.689 -10.992  15.204  1.00 37.37           C
ATOM   3160  CG1 VAL D 400      27.826  -9.799  16.163  1.00 37.37           C
ATOM   3161  CG2 VAL D 400      28.103 -12.338  15.820  1.00 37.37           C
ATOM   3162  C   VAL D 400      26.180 -12.169  13.731  1.00 37.37           C
ATOM   3163  O   VAL D 400      25.959 -13.337  14.050  1.00 37.37           O
ATOM   3164  N   THR D 401      26.356 -11.789  12.447  1.00 39.26           N
ATOM   3165  CA  THR D 401      26.334 -12.742  11.373  1.00 39.26           C
ATOM   3166  CB  THR D 401      25.321 -12.414  10.313  1.00 39.26           C
ATOM   3167  OG1 THR D 401      24.029 -12.298  10.890  1.00 39.26           O
ATOM   3168  CG2 THR D 401      25.316 -13.549   9.273  1.00 39.26           C
ATOM   3169  C   THR D 401      27.694 -12.726  10.734  1.00 39.26           C
ATOM   3170  O   THR D 401      28.234 -11.665  10.420  1.00 39.26           O
ATOM   3171  N   MET D 402      28.282 -13.923  10.524  1.00118.95           N
ATOM   3172  CA  MET D 402      29.620 -14.024   9.996  1.00118.95           C
ATOM   3173  CB  MET D 402      30.464 -15.019  10.805  1.00118.95           C
ATOM   3174  CG  MET D 402      30.042 -15.095  12.278  1.00118.95           C
ATOM   3175  SD  MET D 402      29.708 -13.506  13.097  1.00118.95           S
ATOM   3176  CE  MET D 402      31.438 -12.963  13.158  1.00118.95           C
ATOM   3177  C   MET D 402      29.495 -14.647   8.629  1.00118.95           C
ATOM   3178  O   MET D 402      28.915 -15.723   8.500  1.00118.95           O
ATOM   3179  N   LYS D 403      30.060 -14.021   7.569  1.00159.28           N
ATOM   3180  CA  LYS D 403      29.857 -14.574   6.249  1.00159.28           C
ATOM   3181  CB  LYS D 403      29.009 -13.638   5.365  1.00159.28           C
ATOM   3182  CG  LYS D 403      28.207 -14.299   4.238  1.00159.28           C
ATOM   3183  CD  LYS D 403      29.025 -14.907   3.103  1.00159.28           C
ATOM   3184  CE  LYS D 403      28.674 -16.369   2.815  1.00159.28           C
ATOM   3185  NZ  LYS D 403      29.308 -16.824   1.558  1.00159.28           N
ATOM   3186  C   LYS D 403      31.175 -14.838   5.552  1.00159.28           C
ATOM   3187  O   LYS D 403      32.163 -14.133   5.757  1.00159.28           O
ATOM   3188  N   GLU D 404      31.178 -15.844   4.642  1.00153.68           N
ATOM   3189  CA  GLU D 404      32.325 -16.375   3.941  1.00153.68           C
ATOM   3190  CB  GLU D 404      32.015 -17.137   2.637  1.00153.68           C
ATOM   3191  CG  GLU D 404      31.595 -18.594   2.846  1.00153.68           C
ATOM   3192  CD  GLU D 404      32.878 -19.388   3.031  1.00153.68           C
ATOM   3193  OE1 GLU D 404      33.814 -19.153   2.220  1.00153.68           O
ATOM   3194  OE2 GLU D 404      32.951 -20.220   3.976  1.00153.68           O
ATOM   3195  C   GLU D 404      33.339 -15.348   3.601  1.00153.68           C
ATOM   3196  O   GLU D 404      33.056 -14.287   3.043  1.00153.68           O
ATOM   3197  N   LEU D 405      34.589 -15.739   3.919  1.00216.42           N
ATOM   3198  CA  LEU D 405      35.759 -14.935   3.840  1.00216.42           C
ATOM   3199  CB  LEU D 405      35.888 -14.034   2.597  1.00216.42           C
ATOM   3200  CG  LEU D 405      36.555 -14.803   1.430  1.00216.42           C
ATOM   3201  CD1 LEU D 405      35.747 -16.043   1.014  1.00216.42           C
ATOM   3202  CD2 LEU D 405      36.907 -13.877   0.253  1.00216.42           C
ATOM   3203  C   LEU D 405      35.871 -14.193   5.149  1.00216.42           C
ATOM   3204  O   LEU D 405      36.206 -14.791   6.168  1.00216.42           O
ATOM   3205  N   TYR D 406      35.784 -12.854   5.080  1.00274.76           N
ATOM   3206  CA  TYR D 406      35.879 -11.788   6.060  1.00274.76           C
ATOM   3207  CB  TYR D 406      36.328 -10.481   5.386  1.00274.76           C
ATOM   3208  CG  TYR D 406      37.716  -9.992   5.636  1.00274.76           C
ATOM   3209  CD1 TYR D 406      38.038  -9.518   6.887  1.00274.76           C
ATOM   3210  CD2 TYR D 406      38.655  -9.925   4.632  1.00274.76           C
ATOM   3211  CE1 TYR D 406      39.286  -9.013   7.150  1.00274.76           C
ATOM   3212  CE2 TYR D 406      39.910  -9.419   4.886  1.00274.76           C
ATOM   3213  CZ  TYR D 406      40.220  -8.965   6.146  1.00274.76           C
ATOM   3214  OH  TYR D 406      41.495  -8.436   6.413  1.00274.76           O
ATOM   3215  C   TYR D 406      34.726 -11.243   6.869  1.00274.76           C
ATOM   3216  O   TYR D 406      34.970 -10.749   7.965  1.00274.76           O
ATOM   3217  N   ILE D 407      33.493 -11.182   6.328  1.00 95.38           N
ATOM   3218  CA  ILE D 407      32.541 -10.195   6.812  1.00 95.38           C
ATOM   3219  CB  ILE D 407      31.499  -9.852   5.784  1.00 95.38           C
ATOM   3220  CG1 ILE D 407      32.129  -9.289   4.501  1.00 95.38           C
ATOM   3221  CG2 ILE D 407      30.480  -8.900   6.435  1.00 95.38           C
ATOM   3222  CD1 ILE D 407      31.130  -9.271   3.343  1.00 95.38           C
ATOM   3223  C   ILE D 407      31.756 -10.531   8.041  1.00 95.38           C
ATOM   3224  O   ILE D 407      31.259 -11.643   8.203  1.00 95.38           O
ATOM   3225  N   ALA D 408      31.618  -9.520   8.940  1.00 47.02           N
ATOM   3226  CA  ALA D 408      30.773  -9.612  10.098  1.00 47.02           C
ATOM   3227  CB  ALA D 408      31.521  -9.514  11.438  1.00 47.02           C
ATOM   3228  C   ALA D 408      29.792  -8.469  10.035  1.00 47.02           C
ATOM   3229  O   ALA D 408      30.120  -7.377   9.568  1.00 47.02           O
ATOM   3230  N   GLU D 409      28.541  -8.706  10.494  1.00115.38           N
ATOM   3231  CA  GLU D 409      27.517  -7.699  10.414  1.00115.38           C
ATOM   3232  CB  GLU D 409      26.603  -7.943   9.217  1.00115.38           C
ATOM   3233  CG  GLU D 409      27.340  -8.139   7.900  1.00115.38           C
ATOM   3234  CD  GLU D 409      26.398  -8.978   7.055  1.00115.38           C
ATOM   3235  OE1 GLU D 409      25.342  -8.434   6.637  1.00115.38           O
ATOM   3236  OE2 GLU D 409      26.717 -10.175   6.818  1.00115.38           O
ATOM   3237  C   GLU D 409      26.599  -7.899  11.582  1.00115.38           C
ATOM   3238  O   GLU D 409      26.499  -9.008  12.103  1.00115.38           O
ATOM   3239  N   ASP D 410      25.893  -6.832  12.017  1.00 80.42           N
ATOM   3240  CA  ASP D 410      24.947  -6.984  13.087  1.00 80.42           C
ATOM   3241  CB  ASP D 410      25.303  -6.181  14.356  1.00 80.42           C
ATOM   3242  CG  ASP D 410      25.472  -4.703  14.014  1.00 80.42           C
ATOM   3243  OD1 ASP D 410      26.605  -4.283  13.644  1.00 80.42           O
ATOM   3244  OD2 ASP D 410      24.460  -3.973  14.125  1.00 80.42           O
ATOM   3245  C   ASP D 410      23.579  -6.583  12.608  1.00 80.42           C
ATOM   3246  O   ASP D 410      23.360  -6.345  11.422  1.00 80.42           O
ATOM   3247  N   GLN D 411      22.610  -6.551  13.547  1.00 99.70           N
ATOM   3248  CA  GLN D 411      21.228  -6.210  13.327  1.00 99.70           C
ATOM   3249  CB  GLN D 411      20.378  -6.533  14.571  1.00 99.70           C
ATOM   3250  CG  GLN D 411      20.831  -5.808  15.842  1.00 99.70           C
ATOM   3251  CD  GLN D 411      20.015  -6.352  17.007  1.00 99.70           C
ATOM   3252  OE1 GLN D 411      20.423  -6.269  18.165  1.00 99.70           O
ATOM   3253  NE2 GLN D 411      18.825  -6.929  16.691  1.00 99.70           N
ATOM   3254  C   GLN D 411      21.078  -4.758  12.946  1.00 99.70           C
ATOM   3255  O   GLN D 411      20.202  -4.391  12.164  1.00 99.70           O
ATOM   3256  N   TYR D 412      21.942  -3.894  13.501  1.00 85.19           N
ATOM   3257  CA  TYR D 412      21.954  -2.473  13.288  1.00 85.19           C
ATOM   3258  CB  TYR D 412      22.939  -1.737  14.217  1.00 85.19           C
ATOM   3259  CG  TYR D 412      22.349  -1.808  15.588  1.00 85.19           C
ATOM   3260  CD1 TYR D 412      21.368  -0.910  15.934  1.00 85.19           C
ATOM   3261  CD2 TYR D 412      22.749  -2.738  16.526  1.00 85.19           C
ATOM   3262  CE1 TYR D 412      20.790  -0.932  17.179  1.00 85.19           C
ATOM   3263  CE2 TYR D 412      22.173  -2.767  17.779  1.00 85.19           C
ATOM   3264  CZ  TYR D 412      21.191  -1.858  18.107  1.00 85.19           C
ATOM   3265  OH  TYR D 412      20.585  -1.864  19.382  1.00 85.19           O
ATOM   3266  C   TYR D 412      22.255  -2.188  11.849  1.00 85.19           C
ATOM   3267  O   TYR D 412      21.962  -1.099  11.360  1.00 85.19           O
ATOM   3268  N   GLY D 413      22.916  -3.130  11.148  1.00 34.27           N
ATOM   3269  CA  GLY D 413      23.202  -2.933   9.755  1.00 34.27           C
ATOM   3270  C   GLY D 413      24.642  -2.555   9.610  1.00 34.27           C
ATOM   3271  O   GLY D 413      25.086  -2.203   8.519  1.00 34.27           O
ATOM   3272  N   ASN D 414      25.402  -2.614  10.720  1.00 54.31           N
ATOM   3273  CA  ASN D 414      26.797  -2.266  10.707  1.00 54.31           C
ATOM   3274  CB  ASN D 414      27.365  -2.005  12.109  1.00 54.31           C
ATOM   3275  CG  ASN D 414      26.690  -0.748  12.648  1.00 54.31           C
ATOM   3276  OD1 ASN D 414      26.729   0.305  12.013  1.00 54.31           O
ATOM   3277  ND2 ASN D 414      26.049  -0.860  13.843  1.00 54.31           N
ATOM   3278  C   ASN D 414      27.590  -3.384  10.078  1.00 54.31           C
ATOM   3279  O   ASN D 414      27.207  -4.551  10.155  1.00 54.31           O
ATOM   3280  N   LEU D 415      28.725  -3.029   9.431  1.00152.04           N
ATOM   3281  CA  LEU D 415      29.563  -3.956   8.709  1.00152.04           C
ATOM   3282  CB  LEU D 415      29.727  -3.496   7.231  1.00152.04           C
ATOM   3283  CG  LEU D 415      30.608  -4.320   6.259  1.00152.04           C
ATOM   3284  CD1 LEU D 415      30.495  -3.722   4.840  1.00152.04           C
ATOM   3285  CD2 LEU D 415      32.086  -4.418   6.701  1.00152.04           C
ATOM   3286  C   LEU D 415      30.924  -3.987   9.362  1.00152.04           C
ATOM   3287  O   LEU D 415      31.433  -2.962   9.812  1.00152.04           O
ATOM   3288  N   GLY D 416      31.560  -5.184   9.411  1.00 28.94           N
ATOM   3289  CA  GLY D 416      32.854  -5.285  10.033  1.00 28.94           C
ATOM   3290  C   GLY D 416      33.533  -6.527   9.535  1.00 28.94           C
ATOM   3291  O   GLY D 416      33.166  -7.079   8.501  1.00 28.94           O
ATOM   3292  N   GLY D 417      34.557  -7.014  10.270  1.00 32.38           N
ATOM   3293  CA  GLY D 417      35.281  -8.158   9.782  1.00 32.38           C
ATOM   3294  C   GLY D 417      35.595  -9.100  10.906  1.00 32.38           C
ATOM   3295  O   GLY D 417      35.490  -8.747  12.079  1.00 32.38           O
ATOM   3296  N   PHE D 418      35.982 -10.353  10.562  1.00162.24           N
ATOM   3297  CA  PHE D 418      36.338 -11.296  11.583  1.00162.24           C
ATOM   3298  CB  PHE D 418      35.159 -12.132  12.124  1.00162.24           C
ATOM   3299  CG  PHE D 418      34.756 -13.228  11.189  1.00162.24           C
ATOM   3300  CD1 PHE D 418      33.796 -13.027  10.223  1.00162.24           C
ATOM   3301  CD2 PHE D 418      35.344 -14.468  11.309  1.00162.24           C
ATOM   3302  CE1 PHE D 418      33.452 -14.067   9.391  1.00162.24           C
ATOM   3303  CE2 PHE D 418      35.003 -15.511  10.480  1.00162.24           C
ATOM   3304  CZ  PHE D 418      34.051 -15.298   9.519  1.00162.24           C
ATOM   3305  C   PHE D 418      37.356 -12.243  11.019  1.00162.24           C
ATOM   3306  O   PHE D 418      37.555 -12.320   9.806  1.00162.24           O
ATOM   3307  N   THR D 419      38.068 -12.955  11.918  1.00174.64           N
ATOM   3308  CA  THR D 419      39.041 -13.939  11.537  1.00174.64           C
ATOM   3309  CB  THR D 419      40.490 -13.512  11.663  1.00174.64           C
ATOM   3310  OG1 THR D 419      40.807 -13.272  13.027  1.00174.64           O
ATOM   3311  CG2 THR D 419      40.770 -12.243  10.859  1.00174.64           C
ATOM   3312  C   THR D 419      38.942 -15.031  12.546  1.00174.64           C
ATOM   3313  O   THR D 419      38.704 -14.781  13.726  1.00174.64           O
ATOM   3314  N   LEU D 420      39.114 -16.282  12.094  1.00148.83           N
ATOM   3315  CA  LEU D 420      39.168 -17.335  13.053  1.00148.83           C
ATOM   3316  CB  LEU D 420      38.850 -18.709  12.419  1.00148.83           C
ATOM   3317  CG  LEU D 420      38.440 -19.863  13.366  1.00148.83           C
ATOM   3318  CD1 LEU D 420      38.302 -21.181  12.578  1.00148.83           C
ATOM   3319  CD2 LEU D 420      39.380 -20.019  14.560  1.00148.83           C
ATOM   3320  C   LEU D 420      40.613 -17.271  13.465  1.00148.83           C
ATOM   3321  O   LEU D 420      41.450 -16.789  12.705  1.00148.83           O
ATOM   3322  N   ILE D 421      40.955 -17.656  14.705  1.00187.95           N
ATOM   3323  CA  ILE D 421      42.350 -17.664  15.043  1.00187.95           C
ATOM   3324  CB  ILE D 421      42.667 -16.904  16.308  1.00187.95           C
ATOM   3325  CG1 ILE D 421      41.769 -17.370  17.452  1.00187.95           C
ATOM   3326  CG2 ILE D 421      42.564 -15.403  16.050  1.00187.95           C
ATOM   3327  CD1 ILE D 421      42.048 -16.641  18.755  1.00187.95           C
ATOM   3328  C   ILE D 421      42.749 -19.088  15.125  1.00187.95           C
ATOM   3329  O   ILE D 421      42.460 -19.740  16.131  1.00187.95           O
ATOM   3330  N   TYR D 422      43.415 -19.590  14.048  1.00214.57           N
ATOM   3331  CA  TYR D 422      43.805 -20.965  14.060  1.00214.57           C
ATOM   3332  CB  TYR D 422      44.850 -21.232  15.157  1.00214.57           C
ATOM   3333  CG  TYR D 422      45.583 -22.519  14.951  1.00214.57           C
ATOM   3334  CD1 TYR D 422      46.576 -22.564  14.000  1.00214.57           C
ATOM   3335  CD2 TYR D 422      45.350 -23.640  15.718  1.00214.57           C
ATOM   3336  CE1 TYR D 422      47.305 -23.700  13.762  1.00214.57           C
ATOM   3337  CE2 TYR D 422      46.092 -24.781  15.473  1.00214.57           C
ATOM   3338  CZ  TYR D 422      47.067 -24.824  14.502  1.00214.57           C
ATOM   3339  OH  TYR D 422      47.820 -25.998  14.261  1.00214.57           O
ATOM   3340  C   TYR D 422      42.515 -21.700  14.275  1.00214.57           C
ATOM   3341  O   TYR D 422      41.541 -21.391  13.594  1.00214.57           O
ATOM   3342  N   ASN D 423      42.545 -22.815  15.036  1.00208.57           N
ATOM   3343  CA  ASN D 423      41.432 -23.638  15.499  1.00208.57           C
ATOM   3344  CB  ASN D 423      41.848 -25.075  15.871  1.00208.57           C
ATOM   3345  CG  ASN D 423      42.371 -25.807  14.658  1.00208.57           C
ATOM   3346  OD1 ASN D 423      42.004 -25.466  13.537  1.00208.57           O
ATOM   3347  ND2 ASN D 423      43.252 -26.824  14.878  1.00208.57           N
ATOM   3348  C   ASN D 423      40.807 -23.158  16.796  1.00208.57           C
ATOM   3349  O   ASN D 423      39.805 -23.721  17.238  1.00208.57           O
ATOM   3350  N   GLN D 424      41.504 -22.276  17.534  1.00135.82           N
ATOM   3351  CA  GLN D 424      41.191 -21.906  18.894  1.00135.82           C
ATOM   3352  CB  GLN D 424      42.427 -21.346  19.586  1.00135.82           C
ATOM   3353  CG  GLN D 424      43.483 -22.442  19.716  1.00135.82           C
ATOM   3354  CD  GLN D 424      42.939 -23.503  20.665  1.00135.82           C
ATOM   3355  OE1 GLN D 424      42.142 -23.201  21.549  1.00135.82           O
ATOM   3356  NE2 GLN D 424      43.365 -24.783  20.510  1.00135.82           N
ATOM   3357  C   GLN D 424      40.026 -21.006  19.196  1.00135.82           C
ATOM   3358  O   GLN D 424      39.310 -21.259  20.166  1.00135.82           O
ATOM   3359  N   GLY D 425      39.809 -19.916  18.436  1.00 42.40           N
ATOM   3360  CA  GLY D 425      38.740 -19.004  18.767  1.00 42.40           C
ATOM   3361  C   GLY D 425      38.673 -17.965  17.688  1.00 42.40           C
ATOM   3362  O   GLY D 425      39.171 -18.190  16.586  1.00 42.40           O
ATOM   3363  N   PHE D 426      38.026 -16.805  17.950  1.00 76.97           N
ATOM   3364  CA  PHE D 426      37.931 -15.846  16.883  1.00 76.97           C
ATOM   3365  CB  PHE D 426      36.678 -16.012  16.003  1.00 76.97           C
ATOM   3366  CG  PHE D 426      35.462 -15.929  16.864  1.00 76.97           C
ATOM   3367  CD1 PHE D 426      35.021 -17.052  17.527  1.00 76.97           C
ATOM   3368  CD2 PHE D 426      34.761 -14.752  17.012  1.00 76.97           C
ATOM   3369  CE1 PHE D 426      33.902 -17.008  18.320  1.00 76.97           C
ATOM   3370  CE2 PHE D 426      33.640 -14.700  17.810  1.00 76.97           C
ATOM   3371  CZ  PHE D 426      33.210 -15.830  18.463  1.00 76.97           C
ATOM   3372  C   PHE D 426      37.954 -14.447  17.406  1.00 76.97           C
ATOM   3373  O   PHE D 426      37.815 -14.203  18.603  1.00 76.97           O
ATOM   3374  N   GLU D 427      38.172 -13.490  16.478  1.00114.88           N
ATOM   3375  CA  GLU D 427      38.207 -12.087  16.767  1.00114.88           C
ATOM   3376  CB  GLU D 427      39.592 -11.478  16.481  1.00114.88           C
ATOM   3377  CG  GLU D 427      39.705  -9.981  16.773  1.00114.88           C
ATOM   3378  CD  GLU D 427      40.388  -9.779  18.121  1.00114.88           C
ATOM   3379  OE1 GLU D 427      40.990 -10.756  18.639  1.00114.88           O
ATOM   3380  OE2 GLU D 427      40.337  -8.633  18.644  1.00114.88           O
ATOM   3381  C   GLU D 427      37.281 -11.425  15.791  1.00114.88           C
ATOM   3382  O   GLU D 427      37.378 -11.662  14.587  1.00114.88           O
ATOM   3383  N   VAL D 428      36.349 -10.581  16.279  1.00101.78           N
ATOM   3384  CA  VAL D 428      35.501  -9.871  15.362  1.00101.78           C
ATOM   3385  CB  VAL D 428      34.054 -10.248  15.454  1.00101.78           C
ATOM   3386  CG1 VAL D 428      33.564  -9.915  16.866  1.00101.78           C
ATOM   3387  CG2 VAL D 428      33.276  -9.505  14.353  1.00101.78           C
ATOM   3388  C   VAL D 428      35.598  -8.419  15.692  1.00101.78           C
ATOM   3389  O   VAL D 428      35.537  -8.022  16.857  1.00101.78           O
ATOM   3390  N   LYS D 429      35.789  -7.579  14.656  1.00109.87           N
ATOM   3391  CA  LYS D 429      35.812  -6.171  14.906  1.00109.87           C
ATOM   3392  CB  LYS D 429      37.061  -5.437  14.401  1.00109.87           C
ATOM   3393  CG  LYS D 429      37.060  -3.967  14.830  1.00109.87           C
ATOM   3394  CD  LYS D 429      38.427  -3.291  14.725  1.00109.87           C
ATOM   3395  CE  LYS D 429      38.822  -2.976  13.284  1.00109.87           C
ATOM   3396  NZ  LYS D 429      40.166  -2.361  13.250  1.00109.87           N
ATOM   3397  C   LYS D 429      34.639  -5.604  14.191  1.00109.87           C
ATOM   3398  O   LYS D 429      34.549  -5.673  12.964  1.00109.87           O
ATOM   3399  N   ILE D 430      33.673  -5.065  14.958  1.00171.06           N
ATOM   3400  CA  ILE D 430      32.527  -4.501  14.324  1.00171.06           C
ATOM   3401  CB  ILE D 430      31.424  -5.513  14.140  1.00171.06           C
ATOM   3402  CG1 ILE D 430      30.415  -5.093  13.053  1.00171.06           C
ATOM   3403  CG2 ILE D 430      30.792  -5.772  15.516  1.00171.06           C
ATOM   3404  CD1 ILE D 430      29.583  -3.855  13.375  1.00171.06           C
ATOM   3405  C   ILE D 430      32.034  -3.390  15.199  1.00171.06           C
ATOM   3406  O   ILE D 430      32.058  -3.494  16.425  1.00171.06           O
ATOM   3407  N   LEU D 431      31.599  -2.282  14.569  1.00281.95           N
ATOM   3408  CA  LEU D 431      30.992  -1.164  15.235  1.00281.95           C
ATOM   3409  CB  LEU D 431      29.583  -1.535  15.747  1.00281.95           C
ATOM   3410  CG  LEU D 431      28.583  -0.384  16.020  1.00281.95           C
ATOM   3411  CD1 LEU D 431      27.355  -0.918  16.777  1.00281.95           C
ATOM   3412  CD2 LEU D 431      29.207   0.868  16.656  1.00281.95           C
ATOM   3413  C   LEU D 431      31.870  -0.688  16.377  1.00281.95           C
ATOM   3414  O   LEU D 431      31.409  -0.494  17.502  1.00281.95           O
ATOM   3415  N   ASN D 432      33.178  -0.488  16.110  1.00120.68           N
ATOM   3416  CA  ASN D 432      34.137   0.040  17.053  1.00120.68           C
ATOM   3417  CB  ASN D 432      33.832   1.474  17.516  1.00120.68           C
ATOM   3418  CG  ASN D 432      34.320   2.436  16.440  1.00120.68           C
ATOM   3419  OD1 ASN D 432      33.532   2.972  15.662  1.00120.68           O
ATOM   3420  ND2 ASN D 432      35.660   2.670  16.398  1.00120.68           N
ATOM   3421  C   ASN D 432      34.302  -0.815  18.276  1.00120.68           C
ATOM   3422  O   ASN D 432      34.751  -0.325  19.313  1.00120.68           O
ATOM   3423  N   TYR D 433      33.982  -2.118  18.190  1.00138.95           N
ATOM   3424  CA  TYR D 433      34.191  -3.015  19.296  1.00138.95           C
ATOM   3425  CB  TYR D 433      32.897  -3.474  19.993  1.00138.95           C
ATOM   3426  CG  TYR D 433      32.452  -2.410  20.939  1.00138.95           C
ATOM   3427  CD1 TYR D 433      31.605  -1.396  20.549  1.00138.95           C
ATOM   3428  CD2 TYR D 433      32.900  -2.436  22.240  1.00138.95           C
ATOM   3429  CE1 TYR D 433      31.211  -0.431  21.448  1.00138.95           C
ATOM   3430  CE2 TYR D 433      32.511  -1.476  23.142  1.00138.95           C
ATOM   3431  CZ  TYR D 433      31.662  -0.471  22.746  1.00138.95           C
ATOM   3432  OH  TYR D 433      31.258   0.517  23.670  1.00138.95           O
ATOM   3433  C   TYR D 433      34.881  -4.238  18.779  1.00138.95           C
ATOM   3434  O   TYR D 433      34.703  -4.621  17.624  1.00138.95           O
ATOM   3435  N   LEU D 434      35.718  -4.867  19.631  1.00 84.22           N
ATOM   3436  CA  LEU D 434      36.424  -6.059  19.255  1.00 84.22           C
ATOM   3437  CB  LEU D 434      37.945  -5.946  19.453  1.00 84.22           C
ATOM   3438  CG  LEU D 434      38.609  -4.847  18.604  1.00 84.22           C
ATOM   3439  CD1 LEU D 434      38.479  -5.155  17.113  1.00 84.22           C
ATOM   3440  CD2 LEU D 434      38.104  -3.448  18.987  1.00 84.22           C
ATOM   3441  C   LEU D 434      35.946  -7.160  20.156  1.00 84.22           C
ATOM   3442  O   LEU D 434      35.912  -6.994  21.375  1.00 84.22           O
ATOM   3443  N   PHE D 435      35.572  -8.319  19.567  1.00 51.19           N
ATOM   3444  CA  PHE D 435      35.078  -9.430  20.335  1.00 51.19           C
ATOM   3445  CB  PHE D 435      33.738  -9.982  19.806  1.00 51.19           C
ATOM   3446  CG  PHE D 435      32.721  -8.887  19.852  1.00 51.19           C
ATOM   3447  CD1 PHE D 435      32.660  -7.940  18.854  1.00 51.19           C
ATOM   3448  CD2 PHE D 435      31.822  -8.809  20.891  1.00 51.19           C
ATOM   3449  CE1 PHE D 435      31.724  -6.933  18.891  1.00 51.19           C
ATOM   3450  CE2 PHE D 435      30.884  -7.804  20.938  1.00 51.19           C
ATOM   3451  CZ  PHE D 435      30.834  -6.866  19.935  1.00 51.19           C
ATOM   3452  C   PHE D 435      36.078 -10.547  20.229  1.00 51.19           C
ATOM   3453  O   PHE D 435      36.565 -10.854  19.141  1.00 51.19           O
ATOM   3454  N   PHE D 436      36.417 -11.179  21.375  1.00119.80           N
ATOM   3455  CA  PHE D 436      37.357 -12.266  21.377  1.00119.80           C
ATOM   3456  CB  PHE D 436      38.780 -11.807  21.731  1.00119.80           C
ATOM   3457  CG  PHE D 436      39.594 -12.998  22.096  1.00119.80           C
ATOM   3458  CD1 PHE D 436      40.010 -13.897  21.142  1.00119.80           C
ATOM   3459  CD2 PHE D 436      39.916 -13.222  23.415  1.00119.80           C
ATOM   3460  CE1 PHE D 436      40.761 -14.989  21.505  1.00119.80           C
ATOM   3461  CE2 PHE D 436      40.664 -14.315  23.778  1.00119.80           C
ATOM   3462  CZ  PHE D 436      41.092 -15.201  22.821  1.00119.80           C
ATOM   3463  C   PHE D 436      36.950 -13.313  22.369  1.00119.80           C
ATOM   3464  O   PHE D 436      36.530 -13.005  23.483  1.00119.80           O
ATOM   3465  N   GLY D 437      37.105 -14.598  21.983  1.00 42.64           N
ATOM   3466  CA  GLY D 437      36.766 -15.686  22.854  1.00 42.64           C
ATOM   3467  C   GLY D 437      37.295 -16.952  22.256  1.00 42.64           C
ATOM   3468  O   GLY D 437      37.490 -17.059  21.046  1.00 42.64           O
ATOM   3469  N   PHE D 438      37.538 -17.955  23.124  1.00148.49           N
ATOM   3470  CA  PHE D 438      37.989 -19.245  22.695  1.00148.49           C
ATOM   3471  CB  PHE D 438      38.867 -20.006  23.703  1.00148.49           C
ATOM   3472  CG  PHE D 438      40.231 -19.424  23.735  1.00148.49           C
ATOM   3473  CD1 PHE D 438      41.095 -19.685  22.702  1.00148.49           C
ATOM   3474  CD2 PHE D 438      40.642 -18.621  24.771  1.00148.49           C
ATOM   3475  CE1 PHE D 438      42.365 -19.166  22.704  1.00148.49           C
ATOM   3476  CE2 PHE D 438      41.914 -18.098  24.781  1.00148.49           C
ATOM   3477  CZ  PHE D 438      42.774 -18.372  23.746  1.00148.49           C
ATOM   3478  C   PHE D 438      36.778 -20.109  22.564  1.00148.49           C
ATOM   3479  O   PHE D 438      35.776 -19.907  23.245  1.00148.49           O
ATOM   3480  N   PHE D 439      36.851 -21.107  21.665  1.00136.36           N
ATOM   3481  CA  PHE D 439      35.776 -22.043  21.518  1.00136.36           C
ATOM   3482  CB  PHE D 439      35.972 -23.017  20.345  1.00136.36           C
ATOM   3483  CG  PHE D 439      35.561 -22.281  19.118  1.00136.36           C
ATOM   3484  CD1 PHE D 439      36.380 -21.358  18.506  1.00136.36           C
ATOM   3485  CD2 PHE D 439      34.323 -22.528  18.579  1.00136.36           C
ATOM   3486  CE1 PHE D 439      35.957 -20.696  17.378  1.00136.36           C
ATOM   3487  CE2 PHE D 439      33.898 -21.873  17.448  1.00136.36           C
ATOM   3488  CZ  PHE D 439      34.717 -20.951  16.844  1.00136.36           C
ATOM   3489  C   PHE D 439      35.704 -22.824  22.792  1.00136.36           C
ATOM   3490  O   PHE D 439      36.714 -23.050  23.455  1.00136.36           O
ATOM   3491  N   LYS D 440      34.483 -23.238  23.178  1.00 89.76           N
ATOM   3492  CA  LYS D 440      34.266 -23.860  24.452  1.00 89.76           C
ATOM   3493  CB  LYS D 440      32.803 -23.790  24.906  1.00 89.76           C
ATOM   3494  CG  LYS D 440      32.618 -24.267  26.341  1.00 89.76           C
ATOM   3495  CD  LYS D 440      31.245 -23.935  26.918  1.00 89.76           C
ATOM   3496  CE  LYS D 440      30.356 -25.162  27.104  1.00 89.76           C
ATOM   3497  NZ  LYS D 440      29.132 -24.781  27.838  1.00 89.76           N
ATOM   3498  C   LYS D 440      34.692 -25.298  24.500  1.00 89.76           C
ATOM   3499  O   LYS D 440      34.648 -26.024  23.508  1.00 89.76           O
ATOM   3500  N   TYR D 441      35.186 -25.716  25.687  1.00162.49           N
ATOM   3501  CA  TYR D 441      35.520 -27.089  25.942  1.00162.49           C
ATOM   3502  CB  TYR D 441      36.959 -27.459  25.519  1.00162.49           C
ATOM   3503  CG  TYR D 441      37.916 -26.840  26.474  1.00162.49           C
ATOM   3504  CD1 TYR D 441      38.165 -25.487  26.451  1.00162.49           C
ATOM   3505  CD2 TYR D 441      38.539 -27.623  27.416  1.00162.49           C
ATOM   3506  CE1 TYR D 441      39.044 -24.931  27.351  1.00162.49           C
ATOM   3507  CE2 TYR D 441      39.418 -27.071  28.312  1.00162.49           C
ATOM   3508  CZ  TYR D 441      39.674 -25.725  28.279  1.00162.49           C
ATOM   3509  OH  TYR D 441      40.579 -25.170  29.207  1.00162.49           O
ATOM   3510  C   TYR D 441      35.376 -27.283  27.426  1.00162.49           C
ATOM   3511  O   TYR D 441      35.496 -26.324  28.189  1.00162.49           O
ATOM   3512  N   GLU D 442      35.085 -28.516  27.896  1.00106.46           N
ATOM   3513  CA  GLU D 442      35.026 -28.667  29.326  1.00106.46           C
ATOM   3514  CB  GLU D 442      33.612 -28.685  29.943  1.00106.46           C
ATOM   3515  CG  GLU D 442      32.698 -29.831  29.515  1.00106.46           C
ATOM   3516  CD  GLU D 442      31.429 -29.706  30.354  1.00106.46           C
ATOM   3517  OE1 GLU D 442      31.542 -29.772  31.607  1.00106.46           O
ATOM   3518  OE2 GLU D 442      30.333 -29.530  29.758  1.00106.46           O
ATOM   3519  C   GLU D 442      35.752 -29.907  29.730  1.00106.46           C
ATOM   3520  O   GLU D 442      35.790 -30.896  28.999  1.00106.46           O
ATOM   3521  N   GLN D 443      36.365 -29.866  30.931  1.00105.12           N
ATOM   3522  CA  GLN D 443      37.145 -30.969  31.408  1.00105.12           C
ATOM   3523  CB  GLN D 443      38.430 -30.527  32.133  1.00105.12           C
ATOM   3524  CG  GLN D 443      39.403 -29.742  31.246  1.00105.12           C
ATOM   3525  CD  GLN D 443      40.108 -30.709  30.304  1.00105.12           C
ATOM   3526  OE1 GLN D 443      40.939 -30.305  29.491  1.00105.12           O
ATOM   3527  NE2 GLN D 443      39.774 -32.022  30.417  1.00105.12           N
ATOM   3528  C   GLN D 443      36.324 -31.756  32.388  1.00105.12           C
ATOM   3529  O   GLN D 443      36.033 -31.313  33.498  1.00105.12           O
ATOM   3530  N   ARG D 444      35.933 -32.964  31.950  1.00118.27           N
ATOM   3531  CA  ARG D 444      35.176 -33.961  32.650  1.00118.27           C
ATOM   3532  CB  ARG D 444      34.624 -35.058  31.726  0.00118.27           C
ATOM   3533  CG  ARG D 444      33.712 -36.050  32.450  0.00118.27           C
ATOM   3534  CD  ARG D 444      32.387 -35.431  32.901  0.00118.27           C
ATOM   3535  NE  ARG D 444      31.598 -36.498  33.579  1.00118.27           N
ATOM   3536  CZ  ARG D 444      30.411 -36.193  34.179  1.00118.27           C
ATOM   3537  NH1 ARG D 444      29.928 -34.917  34.124  1.00118.27           N
ATOM   3538  NH2 ARG D 444      29.709 -37.162  34.836  1.00118.27           N
ATOM   3539  C   ARG D 444      36.058 -34.620  33.654  1.00118.27           C
ATOM   3540  O   ARG D 444      35.574 -35.319  34.541  1.00118.27           O
ATOM   3541  N   GLY D 445      37.385 -34.422  33.551  1.00 60.57           N
ATOM   3542  CA  GLY D 445      38.239 -35.235  34.357  1.00 60.57           C
ATOM   3543  C   GLY D 445      38.654 -36.345  33.453  1.00 60.57           C
ATOM   3544  O   GLY D 445      38.087 -37.434  33.464  1.00 60.57           O
ATOM   3545  N   SER D 446      39.642 -36.010  32.597  1.00107.40           N
ATOM   3546  CA  SER D 446      40.274 -36.807  31.582  1.00107.40           C
ATOM   3547  CB  SER D 446      40.697 -38.220  32.041  1.00107.40           C
ATOM   3548  OG  SER D 446      39.576 -39.082  32.171  0.00107.40           O
ATOM   3549  C   SER D 446      39.363 -36.940  30.405  1.00107.40           C
ATOM   3550  O   SER D 446      39.753 -37.486  29.374  1.00107.40           O
ATOM   3551  N   ASN D 447      38.136 -36.399  30.490  1.00 73.61           N
ATOM   3552  CA  ASN D 447      37.309 -36.452  29.321  1.00 73.61           C
ATOM   3553  CB  ASN D 447      35.910 -37.045  29.571  1.00 73.61           C
ATOM   3554  CG  ASN D 447      35.203 -37.208  28.230  1.00 73.61           C
ATOM   3555  OD1 ASN D 447      34.995 -36.239  27.501  1.00 73.61           O
ATOM   3556  ND2 ASN D 447      34.826 -38.470  27.890  1.00 73.61           N
ATOM   3557  C   ASN D 447      37.145 -35.036  28.872  1.00 73.61           C
ATOM   3558  O   ASN D 447      36.712 -34.179  29.640  1.00 73.61           O
ATOM   3559  N   VAL D 448      37.505 -34.743  27.609  1.00 37.06           N
ATOM   3560  CA  VAL D 448      37.401 -33.387  27.152  1.00 37.06           C
ATOM   3561  CB  VAL D 448      38.677 -32.855  26.566  1.00 37.06           C
ATOM   3562  CG1 VAL D 448      38.409 -31.448  26.006  1.00 37.06           C
ATOM   3563  CG2 VAL D 448      39.769 -32.894  27.648  1.00 37.06           C
ATOM   3564  C   VAL D 448      36.366 -33.323  26.077  1.00 37.06           C
ATOM   3565  O   VAL D 448      36.334 -34.155  25.171  1.00 37.06           O
ATOM   3566  N   THR D 449      35.474 -32.316  26.166  1.00 42.68           N
ATOM   3567  CA  THR D 449      34.459 -32.147  25.168  1.00 42.68           C
ATOM   3568  CB  THR D 449      33.067 -32.290  25.711  1.00 42.68           C
ATOM   3569  OG1 THR D 449      32.904 -33.577  26.291  1.00 42.68           O
ATOM   3570  CG2 THR D 449      32.059 -32.095  24.565  1.00 42.68           C
ATOM   3571  C   THR D 449      34.591 -30.757  24.633  1.00 42.68           C
ATOM   3572  O   THR D 449      34.709 -29.795  25.390  1.00 42.68           O
ATOM   3573  N   SER D 450      34.572 -30.617  23.294  1.00 45.58           N
ATOM   3574  CA  SER D 450      34.722 -29.317  22.712  1.00 45.58           C
ATOM   3575  CB  SER D 450      35.784 -29.279  21.599  1.00 45.58           C
ATOM   3576  OG  SER D 450      37.044 -29.671  22.121  1.00 45.58           O
ATOM   3577  C   SER D 450      33.411 -28.956  22.096  1.00 45.58           C
ATOM   3578  O   SER D 450      32.690 -29.826  21.607  1.00 45.58           O
ATOM   3579  N   TYR D 451      33.036 -27.660  22.162  1.00 93.70           N
ATOM   3580  CA  TYR D 451      31.816 -27.252  21.528  1.00 93.70           C
ATOM   3581  CB  TYR D 451      30.755 -26.659  22.480  1.00 93.70           C
ATOM   3582  CG  TYR D 451      30.554 -27.553  23.658  1.00 93.70           C
ATOM   3583  CD1 TYR D 451      29.925 -28.772  23.553  1.00 93.70           C
ATOM   3584  CD2 TYR D 451      31.036 -27.166  24.887  1.00 93.70           C
ATOM   3585  CE1 TYR D 451      29.761 -29.573  24.659  1.00 93.70           C
ATOM   3586  CE2 TYR D 451      30.873 -27.960  25.997  1.00 93.70           C
ATOM   3587  CZ  TYR D 451      30.230 -29.168  25.886  1.00 93.70           C
ATOM   3588  OH  TYR D 451      30.059 -29.989  27.021  1.00 93.70           O
ATOM   3589  C   TYR D 451      32.188 -26.127  20.610  1.00 93.70           C
ATOM   3590  O   TYR D 451      32.481 -25.019  21.057  1.00 93.70           O
ATOM   3591  N   CYS D 452      32.182 -26.387  19.294  1.00 64.27           N
ATOM   3592  CA  CYS D 452      32.515 -25.409  18.298  1.00 64.27           C
ATOM   3593  CB  CYS D 452      32.786 -26.055  16.932  1.00 64.27           C
ATOM   3594  SG  CYS D 452      34.244 -27.133  17.050  1.00 64.27           S
ATOM   3595  C   CYS D 452      31.403 -24.410  18.189  1.00 64.27           C
ATOM   3596  O   CYS D 452      31.581 -23.322  17.642  1.00 64.27           O
ATOM   3597  N   HIS D 453      30.196 -24.816  18.619  1.00101.99           N
ATOM   3598  CA  HIS D 453      29.003 -24.017  18.605  1.00101.99           C
ATOM   3599  ND1 HIS D 453      26.803 -25.644  16.644  1.00101.99           N
ATOM   3600  CG  HIS D 453      27.468 -25.884  17.826  1.00101.99           C
ATOM   3601  CB  HIS D 453      27.737 -24.843  18.870  1.00101.99           C
ATOM   3602  NE2 HIS D 453      27.302 -27.811  16.663  1.00101.99           N
ATOM   3603  CD2 HIS D 453      27.769 -27.212  17.820  1.00101.99           C
ATOM   3604  CE1 HIS D 453      26.730 -26.830  15.988  1.00101.99           C
ATOM   3605  C   HIS D 453      29.045 -22.941  19.655  1.00101.99           C
ATOM   3606  O   HIS D 453      28.358 -21.931  19.519  1.00101.99           O
ATOM   3607  N   GLU D 454      29.785 -23.146  20.765  1.00 80.16           N
ATOM   3608  CA  GLU D 454      29.773 -22.172  21.827  1.00 80.16           C
ATOM   3609  CB  GLU D 454      29.206 -22.680  23.160  1.00 80.16           C
ATOM   3610  CG  GLU D 454      27.691 -22.856  23.163  1.00 80.16           C
ATOM   3611  CD  GLU D 454      27.283 -23.097  24.607  1.00 80.16           C
ATOM   3612  OE1 GLU D 454      28.176 -23.456  25.420  1.00 80.16           O
ATOM   3613  OE2 GLU D 454      26.077 -22.917  24.921  1.00 80.16           O
ATOM   3614  C   GLU D 454      31.149 -21.677  22.139  1.00 80.16           C
ATOM   3615  O   GLU D 454      32.143 -22.136  21.579  1.00 80.16           O
ATOM   3616  N   THR D 455      31.219 -20.687  23.062  1.00 52.08           N
ATOM   3617  CA  THR D 455      32.477 -20.104  23.425  1.00 52.08           C
ATOM   3618  CB  THR D 455      32.607 -18.670  23.007  1.00 52.08           C
ATOM   3619  OG1 THR D 455      31.664 -17.872  23.708  1.00 52.08           O
ATOM   3620  CG2 THR D 455      32.361 -18.577  21.490  1.00 52.08           C
ATOM   3621  C   THR D 455      32.649 -20.133  24.915  1.00 52.08           C
ATOM   3622  O   THR D 455      31.715 -20.353  25.685  1.00 52.08           O
ATOM   3623  N   PHE D 456      33.909 -19.918  25.330  1.00176.26           N
ATOM   3624  CA  PHE D 456      34.396 -19.828  26.677  1.00176.26           C
ATOM   3625  CB  PHE D 456      35.939 -19.892  26.631  1.00176.26           C
ATOM   3626  CG  PHE D 456      36.603 -20.459  27.843  1.00176.26           C
ATOM   3627  CD1 PHE D 456      36.707 -19.771  29.031  1.00176.26           C
ATOM   3628  CD2 PHE D 456      37.180 -21.706  27.742  1.00176.26           C
ATOM   3629  CE1 PHE D 456      37.350 -20.341  30.108  1.00176.26           C
ATOM   3630  CE2 PHE D 456      37.823 -22.279  28.813  1.00176.26           C
ATOM   3631  CZ  PHE D 456      37.906 -21.596  30.002  1.00176.26           C
ATOM   3632  C   PHE D 456      34.021 -18.422  27.038  1.00176.26           C
ATOM   3633  O   PHE D 456      33.559 -17.694  26.161  1.00176.26           O
ATOM   3634  N   PRO D 457      34.130 -17.983  28.259  1.00 90.73           N
ATOM   3635  CA  PRO D 457      33.833 -16.603  28.511  1.00 90.73           C
ATOM   3636  CD  PRO D 457      33.869 -18.802  29.426  1.00 90.73           C
ATOM   3637  CB  PRO D 457      33.788 -16.446  30.034  1.00 90.73           C
ATOM   3638  CG  PRO D 457      34.179 -17.837  30.583  1.00 90.73           C
ATOM   3639  C   PRO D 457      34.852 -15.784  27.784  1.00 90.73           C
ATOM   3640  O   PRO D 457      36.039 -16.095  27.874  1.00 90.73           O
ATOM   3641  N   GLY D 458      34.415 -14.724  27.075  1.00 49.91           N
ATOM   3642  CA  GLY D 458      35.331 -13.961  26.281  1.00 49.91           C
ATOM   3643  C   GLY D 458      35.318 -12.519  26.695  1.00 49.91           C
ATOM   3644  O   GLY D 458      34.607 -12.107  27.616  1.00 49.91           O
ATOM   3645  N   TRP D 459      36.141 -11.715  25.984  1.00 87.54           N
ATOM   3646  CA  TRP D 459      36.290 -10.325  26.301  1.00 87.54           C
ATOM   3647  CB  TRP D 459      37.756  -9.942  26.561  1.00 87.54           C
ATOM   3648  CG  TRP D 459      38.357 -10.580  27.791  1.00 87.54           C
ATOM   3649  CD2 TRP D 459      38.913 -11.905  27.829  1.00 87.54           C
ATOM   3650  CD1 TRP D 459      38.493 -10.068  29.047  1.00 87.54           C
ATOM   3651  NE1 TRP D 459      39.105 -10.986  29.865  1.00 87.54           N
ATOM   3652  CE2 TRP D 459      39.367 -12.122  29.130  1.00 87.54           C
ATOM   3653  CE3 TRP D 459      39.035 -12.862  26.862  1.00 87.54           C
ATOM   3654  CZ2 TRP D 459      39.954 -13.302  29.484  1.00 87.54           C
ATOM   3655  CZ3 TRP D 459      39.626 -14.053  27.223  1.00 87.54           C
ATOM   3656  CH2 TRP D 459      40.077 -14.267  28.509  1.00 87.54           C
ATOM   3657  C   TRP D 459      35.839  -9.489  25.138  1.00 87.54           C
ATOM   3658  O   TRP D 459      36.181  -9.759  23.988  1.00 87.54           O
ATOM   3659  N   VAL D 460      35.035  -8.442  25.423  1.00109.92           N
ATOM   3660  CA  VAL D 460      34.630  -7.516  24.405  1.00109.92           C
ATOM   3661  CB  VAL D 460      33.162  -7.570  24.090  1.00109.92           C
ATOM   3662  CG1 VAL D 460      32.372  -7.226  25.364  1.00109.92           C
ATOM   3663  CG2 VAL D 460      32.874  -6.624  22.910  1.00109.92           C
ATOM   3664  C   VAL D 460      34.934  -6.153  24.951  1.00109.92           C
ATOM   3665  O   VAL D 460      34.692  -5.872  26.125  1.00109.92           O
ATOM   3666  N   HIS D 461      35.512  -5.277  24.107  1.00 62.91           N
ATOM   3667  CA  HIS D 461      35.836  -3.941  24.517  1.00 62.91           C
ATOM   3668  ND1 HIS D 461      38.892  -5.601  24.686  1.00 62.91           N
ATOM   3669  CG  HIS D 461      38.363  -4.341  24.514  1.00 62.91           C
ATOM   3670  CB  HIS D 461      37.176  -3.817  25.271  1.00 62.91           C
ATOM   3671  NE2 HIS D 461      40.137  -4.595  23.143  1.00 62.91           N
ATOM   3672  CD2 HIS D 461      39.135  -3.742  23.568  1.00 62.91           C
ATOM   3673  CE1 HIS D 461      39.951  -5.699  23.843  1.00 62.91           C
ATOM   3674  C   HIS D 461      35.919  -3.097  23.286  1.00 62.91           C
ATOM   3675  O   HIS D 461      36.100  -3.604  22.181  1.00 62.91           O
ATOM   3676  N   ASP D 462      35.796  -1.766  23.451  1.00 64.65           N
ATOM   3677  CA  ASP D 462      35.849  -0.898  22.312  1.00 64.65           C
ATOM   3678  CB  ASP D 462      35.440   0.555  22.628  1.00 64.65           C
ATOM   3679  CG  ASP D 462      36.349   1.094  23.723  1.00 64.65           C
ATOM   3680  OD1 ASP D 462      37.456   1.591  23.386  1.00 64.65           O
ATOM   3681  OD2 ASP D 462      35.940   1.031  24.913  1.00 64.65           O
ATOM   3682  C   ASP D 462      37.245  -0.927  21.776  1.00 64.65           C
ATOM   3683  O   ASP D 462      38.171  -1.393  22.434  1.00 64.65           O
ATOM   3684  N   VAL D 463      37.420  -0.407  20.550  1.00119.93           N
ATOM   3685  CA  VAL D 463      38.665  -0.438  19.834  1.00119.93           C
ATOM   3686  CB  VAL D 463      38.573   0.326  18.542  1.00119.93           C
ATOM   3687  CG1 VAL D 463      39.927   0.252  17.825  1.00119.93           C
ATOM   3688  CG2 VAL D 463      37.387  -0.210  17.725  1.00119.93           C
ATOM   3689  C   VAL D 463      39.738   0.226  20.650  1.00119.93           C
ATOM   3690  O   VAL D 463      40.904  -0.145  20.567  1.00119.93           O
ATOM   3691  N   LEU D 464      39.387   1.274  21.407  1.00 80.60           N
ATOM   3692  CA  LEU D 464      40.314   2.013  22.231  1.00 80.60           C
ATOM   3693  CB  LEU D 464      39.714   3.324  22.781  1.00 80.60           C
ATOM   3694  CG  LEU D 464      39.362   4.352  21.686  1.00 80.60           C
ATOM   3695  CD1 LEU D 464      38.777   5.635  22.296  1.00 80.60           C
ATOM   3696  CD2 LEU D 464      40.557   4.625  20.762  1.00 80.60           C
ATOM   3697  C   LEU D 464      40.770   1.197  23.407  1.00 80.60           C
ATOM   3698  O   LEU D 464      41.883   1.387  23.894  1.00 80.60           O
ATOM   3699  N   GLY D 465      39.912   0.296  23.925  1.00 49.80           N
ATOM   3700  CA  GLY D 465      40.264  -0.505  25.067  1.00 49.80           C
ATOM   3701  C   GLY D 465      39.754   0.140  26.327  1.00 49.80           C
ATOM   3702  O   GLY D 465      40.189  -0.213  27.422  1.00 49.80           O
ATOM   3703  N   ARG D 466      38.887   1.166  26.204  1.00128.46           N
ATOM   3704  CA  ARG D 466      38.355   1.843  27.364  1.00128.46           C
ATOM   3705  CB  ARG D 466      37.642   3.150  26.983  1.00128.46           C
ATOM   3706  CG  ARG D 466      38.539   4.109  26.201  1.00128.46           C
ATOM   3707  CD  ARG D 466      39.534   4.876  27.071  1.00128.46           C
ATOM   3708  NE  ARG D 466      40.363   5.700  26.152  1.00128.46           N
ATOM   3709  CZ  ARG D 466      41.611   5.302  25.776  1.00128.46           C
ATOM   3710  NH1 ARG D 466      42.152   4.156  26.280  1.00128.46           N
ATOM   3711  NH2 ARG D 466      42.319   6.071  24.899  1.00128.46           N
ATOM   3712  C   ARG D 466      37.354   1.022  28.143  1.00128.46           C
ATOM   3713  O   ARG D 466      37.584   0.691  29.306  1.00128.46           O
ATOM   3714  N   ASN D 467      36.236   0.617  27.493  1.00 57.48           N
ATOM   3715  CA  ASN D 467      35.171  -0.062  28.181  1.00 57.48           C
ATOM   3716  CB  ASN D 467      33.772   0.445  27.791  1.00 57.48           C
ATOM   3717  CG  ASN D 467      33.628   1.865  28.320  1.00 57.48           C
ATOM   3718  OD1 ASN D 467      33.908   2.136  29.486  1.00 57.48           O
ATOM   3719  ND2 ASN D 467      33.189   2.802  27.437  1.00 57.48           N
ATOM   3720  C   ASN D 467      35.238  -1.510  27.819  1.00 57.48           C
ATOM   3721  O   ASN D 467      35.387  -1.855  26.647  1.00 57.48           O
ATOM   3722  N   TRP D 468      35.112  -2.388  28.841  1.00 86.11           N
ATOM   3723  CA  TRP D 468      35.255  -3.810  28.675  1.00 86.11           C
ATOM   3724  CB  TRP D 468      36.470  -4.375  29.440  1.00 86.11           C
ATOM   3725  CG  TRP D 468      37.825  -3.967  28.909  1.00 86.11           C
ATOM   3726  CD2 TRP D 468      38.844  -4.899  28.510  1.00 86.11           C
ATOM   3727  CD1 TRP D 468      38.363  -2.722  28.764  1.00 86.11           C
ATOM   3728  NE1 TRP D 468      39.647  -2.818  28.281  1.00 86.11           N
ATOM   3729  CE2 TRP D 468      39.957  -4.152  28.127  1.00 86.11           C
ATOM   3730  CE3 TRP D 468      38.853  -6.263  28.475  1.00 86.11           C
ATOM   3731  CZ2 TRP D 468      41.102  -4.764  27.697  1.00 86.11           C
ATOM   3732  CZ3 TRP D 468      40.007  -6.876  28.036  1.00 86.11           C
ATOM   3733  CH2 TRP D 468      41.109  -6.140  27.654  1.00 86.11           C
ATOM   3734  C   TRP D 468      34.060  -4.486  29.276  1.00 86.11           C
ATOM   3735  O   TRP D 468      33.379  -3.917  30.121  1.00 86.11           O
ATOM   3736  N   ALA D 469      33.775  -5.730  28.834  1.00 48.07           N
ATOM   3737  CA  ALA D 469      32.691  -6.529  29.334  1.00 48.07           C
ATOM   3738  CB  ALA D 469      31.344  -6.220  28.661  1.00 48.07           C
ATOM   3739  C   ALA D 469      33.029  -7.951  29.007  1.00 48.07           C
ATOM   3740  O   ALA D 469      33.965  -8.211  28.254  1.00 48.07           O
ATOM   3741  N   CYS D 470      32.285  -8.914  29.587  1.00 50.94           N
ATOM   3742  CA  CYS D 470      32.534 -10.312  29.347  1.00 50.94           C
ATOM   3743  CB  CYS D 470      32.669 -11.116  30.647  1.00 50.94           C
ATOM   3744  SG  CYS D 470      34.039 -10.482  31.646  1.00 50.94           S
ATOM   3745  C   CYS D 470      31.334 -10.838  28.626  1.00 50.94           C
ATOM   3746  O   CYS D 470      30.234 -10.327  28.829  1.00 50.94           O
ATOM   3747  N   PHE D 471      31.510 -11.850  27.743  1.00 68.91           N
ATOM   3748  CA  PHE D 471      30.365 -12.375  27.053  1.00 68.91           C
ATOM   3749  CB  PHE D 471      30.051 -11.672  25.716  1.00 68.91           C
ATOM   3750  CG  PHE D 471      31.093 -12.014  24.702  1.00 68.91           C
ATOM   3751  CD1 PHE D 471      32.294 -11.346  24.653  1.00 68.91           C
ATOM   3752  CD2 PHE D 471      30.852 -13.008  23.781  1.00 68.91           C
ATOM   3753  CE1 PHE D 471      33.238 -11.673  23.706  1.00 68.91           C
ATOM   3754  CE2 PHE D 471      31.791 -13.339  22.831  1.00 68.91           C
ATOM   3755  CZ  PHE D 471      32.989 -12.670  22.793  1.00 68.91           C
ATOM   3756  C   PHE D 471      30.568 -13.830  26.747  1.00 68.91           C
ATOM   3757  O   PHE D 471      31.667 -14.370  26.864  1.00 68.91           O
ATOM   3758  N   VAL D 472      29.462 -14.511  26.378  1.00 91.50           N
ATOM   3759  CA  VAL D 472      29.510 -15.892  25.994  1.00 91.50           C
ATOM   3760  CB  VAL D 472      28.843 -16.805  26.980  1.00 91.50           C
ATOM   3761  CG1 VAL D 472      27.349 -16.445  27.045  1.00 91.50           C
ATOM   3762  CG2 VAL D 472      29.115 -18.262  26.570  1.00 91.50           C
ATOM   3763  C   VAL D 472      28.741 -15.965  24.715  1.00 91.50           C
ATOM   3764  O   VAL D 472      27.744 -15.264  24.547  1.00 91.50           O
ATOM   3765  N   GLY D 473      29.179 -16.815  23.769  1.00 32.39           N
ATOM   3766  CA  GLY D 473      28.493 -16.847  22.511  1.00 32.39           C
ATOM   3767  C   GLY D 473      27.977 -18.222  22.245  1.00 32.39           C
ATOM   3768  O   GLY D 473      28.555 -19.223  22.668  1.00 32.39           O
ATOM   3769  N   LYS D 474      26.846 -18.285  21.516  1.00109.40           N
ATOM   3770  CA  LYS D 474      26.260 -19.541  21.160  1.00109.40           C
ATOM   3771  CB  LYS D 474      25.006 -19.850  21.994  1.00109.40           C
ATOM   3772  CG  LYS D 474      24.669 -21.336  22.107  1.00109.40           C
ATOM   3773  CD  LYS D 474      23.617 -21.623  23.183  1.00109.40           C
ATOM   3774  CE  LYS D 474      23.569 -23.085  23.632  1.00109.40           C
ATOM   3775  NZ  LYS D 474      23.472 -23.976  22.455  1.00109.40           N
ATOM   3776  C   LYS D 474      25.841 -19.402  19.728  1.00109.40           C
ATOM   3777  O   LYS D 474      25.213 -18.414  19.350  1.00109.40           O
ATOM   3778  N   LYS D 475      26.202 -20.387  18.884  1.00 48.55           N
ATOM   3779  CA  LYS D 475      25.844 -20.338  17.497  1.00 48.55           C
ATOM   3780  CB  LYS D 475      26.658 -21.335  16.652  1.00 48.55           C
ATOM   3781  CG  LYS D 475      26.325 -21.331  15.162  1.00 48.55           C
ATOM   3782  CD  LYS D 475      27.290 -22.182  14.334  1.00 48.55           C
ATOM   3783  CE  LYS D 475      26.746 -22.564  12.956  1.00 48.55           C
ATOM   3784  NZ  LYS D 475      27.618 -23.583  12.330  1.00 48.55           N
ATOM   3785  C   LYS D 475      24.403 -20.719  17.408  1.00 48.55           C
ATOM   3786  O   LYS D 475      23.995 -21.750  17.939  1.00 48.55           O
ATOM   3787  N   ILE D 476      23.584 -19.895  16.725  1.00 25.95           N
ATOM   3788  CA  ILE D 476      22.190 -20.219  16.647  1.00 25.95           C
ATOM   3789  CB  ILE D 476      21.301 -19.031  16.881  1.00 25.95           C
ATOM   3790  CG1 ILE D 476      21.632 -18.418  18.253  0.00 25.95           C
ATOM   3791  CG2 ILE D 476      19.831 -19.486  16.795  0.00 25.95           C
ATOM   3792  CD1 ILE D 476      21.027 -17.033  18.472  1.00 25.95           C
ATOM   3793  C   ILE D 476      21.934 -20.797  15.256  1.00 25.95           C
ATOM   3794  O   ILE D 476      21.106 -20.231  14.493  1.00 25.95           O
ATOM   3795  OXT ILE D 476      22.578 -21.833  14.940  1.00 25.95           O
TER    3796      ILE D 476
ATOM   3797  N   LEU E 477      60.809  -4.329  -4.910  1.00 61.20           N
ATOM   3798  CA  LEU E 477      61.120  -5.322  -3.859  1.00 61.20           C
ATOM   3799  CB  LEU E 477      59.921  -6.273  -3.702  1.00 61.20           C
ATOM   3800  CG  LEU E 477      59.955  -7.212  -2.484  1.00 61.20           C
ATOM   3801  CD1 LEU E 477      59.967  -6.433  -1.153  1.00 61.20           C
ATOM   3802  CD2 LEU E 477      58.778  -8.199  -2.566  1.00 61.20           C
ATOM   3803  C   LEU E 477      62.373  -6.065  -4.224  1.00 61.20           C
ATOM   3804  O   LEU E 477      62.603  -6.414  -5.382  1.00 61.20           O
ATOM   3805  N   PRO E 478      63.204  -6.279  -3.238  1.00151.85           N
ATOM   3806  CA  PRO E 478      64.491  -6.889  -3.463  1.00151.85           C
ATOM   3807  CD  PRO E 478      63.214  -5.403  -2.079  1.00151.85           C
ATOM   3808  CB  PRO E 478      65.370  -6.476  -2.277  1.00151.85           C
ATOM   3809  CG  PRO E 478      64.390  -5.910  -1.234  1.00151.85           C
ATOM   3810  C   PRO E 478      64.442  -8.368  -3.688  1.00151.85           C
ATOM   3811  O   PRO E 478      63.437  -9.003  -3.372  1.00151.85           O
ATOM   3812  N   THR E 479      65.511  -8.907  -4.309  1.00 42.90           N
ATOM   3813  CA  THR E 479      65.683 -10.307  -4.562  1.00 42.90           C
ATOM   3814  CB  THR E 479      66.834 -10.596  -5.481  1.00 42.90           C
ATOM   3815  OG1 THR E 479      68.048 -10.139  -4.904  1.00 42.90           O
ATOM   3816  CG2 THR E 479      66.586  -9.893  -6.827  1.00 42.90           C
ATOM   3817  C   THR E 479      65.971 -11.000  -3.269  1.00 42.90           C
ATOM   3818  O   THR E 479      65.525 -12.123  -3.048  1.00 42.90           O
ATOM   3819  N   GLU E 480      66.762 -10.344  -2.394  1.00 82.95           N
ATOM   3820  CA  GLU E 480      67.129 -10.938  -1.138  1.00 82.95           C
ATOM   3821  CB  GLU E 480      68.608 -11.345  -1.055  1.00 82.95           C
ATOM   3822  CG  GLU E 480      68.991 -11.977   0.286  1.00 82.95           C
ATOM   3823  CD  GLU E 480      70.500 -12.172   0.298  1.00 82.95           C
ATOM   3824  OE1 GLU E 480      70.992 -13.059  -0.450  1.00 82.95           O
ATOM   3825  OE2 GLU E 480      71.182 -11.428   1.052  1.00 82.95           O
ATOM   3826  C   GLU E 480      66.917  -9.924  -0.062  1.00 82.95           C
ATOM   3827  O   GLU E 480      67.003  -8.722  -0.303  1.00 82.95           O
ATOM   3828  N   TRP E 481      66.599 -10.395   1.165  1.00 75.66           N
ATOM   3829  CA  TRP E 481      66.441  -9.475   2.253  1.00 75.66           C
ATOM   3830  CB  TRP E 481      65.007  -8.924   2.383  1.00 75.66           C
ATOM   3831  CG  TRP E 481      64.847  -7.858   3.440  1.00 75.66           C
ATOM   3832  CD2 TRP E 481      65.101  -6.465   3.207  1.00 75.66           C
ATOM   3833  CD1 TRP E 481      64.466  -7.971   4.744  1.00 75.66           C
ATOM   3834  NE1 TRP E 481      64.471  -6.733   5.343  1.00 75.66           N
ATOM   3835  CE2 TRP E 481      64.859  -5.797   4.407  1.00 75.66           C
ATOM   3836  CE3 TRP E 481      65.503  -5.799   2.086  1.00 75.66           C
ATOM   3837  CZ2 TRP E 481      65.018  -4.444   4.504  1.00 75.66           C
ATOM   3838  CZ3 TRP E 481      65.660  -4.435   2.187  1.00 75.66           C
ATOM   3839  CH2 TRP E 481      65.423  -3.771   3.373  1.00 75.66           C
ATOM   3840  C   TRP E 481      66.771 -10.191   3.530  1.00 75.66           C
ATOM   3841  O   TRP E 481      66.437 -11.362   3.708  1.00 75.66           O
ATOM   3842  N   ASP E 482      67.461  -9.492   4.454  1.00 89.04           N
ATOM   3843  CA  ASP E 482      67.818 -10.061   5.721  1.00 89.04           C
ATOM   3844  CB  ASP E 482      69.213 -10.711   5.701  1.00 89.04           C
ATOM   3845  CG  ASP E 482      69.399 -11.532   6.968  1.00 89.04           C
ATOM   3846  OD1 ASP E 482      68.648 -11.295   7.951  1.00 89.04           O
ATOM   3847  OD2 ASP E 482      70.298 -12.415   6.964  1.00 89.04           O
ATOM   3848  C   ASP E 482      67.851  -8.922   6.698  1.00 89.04           C
ATOM   3849  O   ASP E 482      68.674  -8.017   6.579  1.00 89.04           O
ATOM   3850  N   TRP E 483      66.957  -8.944   7.702  1.00107.67           N
ATOM   3851  CA  TRP E 483      66.858  -7.883   8.665  1.00107.67           C
ATOM   3852  CB  TRP E 483      65.603  -7.937   9.553  1.00107.67           C
ATOM   3853  CG  TRP E 483      64.381  -7.382   8.857  1.00107.67           C
ATOM   3854  CD2 TRP E 483      64.171  -5.972   8.670  1.00107.67           C
ATOM   3855  CD1 TRP E 483      63.319  -8.011   8.279  1.00107.67           C
ATOM   3856  NE1 TRP E 483      62.454  -7.080   7.748  1.00107.67           N
ATOM   3857  CE2 TRP E 483      62.969  -5.823   7.981  1.00107.67           C
ATOM   3858  CE3 TRP E 483      64.921  -4.896   9.040  1.00107.67           C
ATOM   3859  CZ2 TRP E 483      62.497  -4.582   7.651  1.00107.67           C
ATOM   3860  CZ3 TRP E 483      64.442  -3.647   8.709  1.00107.67           C
ATOM   3861  CH2 TRP E 483      63.253  -3.494   8.027  1.00107.67           C
ATOM   3862  C   TRP E 483      68.077  -7.809   9.522  1.00107.67           C
ATOM   3863  O   TRP E 483      68.304  -6.798  10.185  1.00107.67           O
ATOM   3864  N   ARG E 484      68.824  -8.921   9.622  1.00102.02           N
ATOM   3865  CA  ARG E 484      70.050  -8.966  10.364  1.00102.02           C
ATOM   3866  CB  ARG E 484      70.585 -10.398  10.512  1.00102.02           C
ATOM   3867  CG  ARG E 484      69.663 -11.288  11.352  1.00102.02           C
ATOM   3868  CD  ARG E 484      70.105 -12.750  11.406  1.00102.02           C
ATOM   3869  NE  ARG E 484      70.054 -13.267  10.010  1.00102.02           N
ATOM   3870  CZ  ARG E 484      70.445 -14.545   9.733  1.00102.02           C
ATOM   3871  NH1 ARG E 484      70.861 -15.365  10.742  1.00102.02           N
ATOM   3872  NH2 ARG E 484      70.422 -14.998   8.446  1.00102.02           N
ATOM   3873  C   ARG E 484      71.080  -8.136   9.665  1.00102.02           C
ATOM   3874  O   ARG E 484      71.936  -7.535  10.312  1.00102.02           O
ATOM   3875  N   ASN E 485      71.071  -8.110   8.317  1.00 64.11           N
ATOM   3876  CA  ASN E 485      72.080  -7.322   7.670  1.00 64.11           C
ATOM   3877  CB  ASN E 485      73.165  -8.187   6.998  1.00 64.11           C
ATOM   3878  CG  ASN E 485      74.308  -7.293   6.531  1.00 64.11           C
ATOM   3879  OD1 ASN E 485      74.097  -6.291   5.850  1.00 64.11           O
ATOM   3880  ND2 ASN E 485      75.561  -7.667   6.905  1.00 64.11           N
ATOM   3881  C   ASN E 485      71.465  -6.477   6.602  1.00 64.11           C
ATOM   3882  O   ASN E 485      71.327  -6.913   5.460  1.00 64.11           O
ATOM   3883  N   ILE E 486      71.087  -5.228   6.937  1.00119.45           N
ATOM   3884  CA  ILE E 486      70.652  -4.363   5.888  1.00119.45           C
ATOM   3885  CB  ILE E 486      69.285  -3.750   6.090  1.00119.45           C
ATOM   3886  CG1 ILE E 486      69.195  -2.863   7.341  1.00119.45           C
ATOM   3887  CG2 ILE E 486      68.270  -4.906   6.090  1.00119.45           C
ATOM   3888  CD1 ILE E 486      67.947  -1.980   7.347  1.00119.45           C
ATOM   3889  C   ILE E 486      71.712  -3.313   5.793  1.00119.45           C
ATOM   3890  O   ILE E 486      71.762  -2.354   6.562  1.00119.45           O
ATOM   3891  N   ALA E 487      72.607  -3.487   4.809  1.00 45.24           N
ATOM   3892  CA  ALA E 487      73.700  -2.586   4.614  1.00 45.24           C
ATOM   3893  CB  ALA E 487      73.248  -1.155   4.272  1.00 45.24           C
ATOM   3894  C   ALA E 487      74.570  -2.522   5.840  1.00 45.24           C
ATOM   3895  O   ALA E 487      75.087  -1.460   6.179  1.00 45.24           O
ATOM   3896  N   GLY E 488      74.760  -3.660   6.542  1.00 29.55           N
ATOM   3897  CA  GLY E 488      75.687  -3.701   7.642  1.00 29.55           C
ATOM   3898  C   GLY E 488      74.997  -3.561   8.971  1.00 29.55           C
ATOM   3899  O   GLY E 488      75.569  -3.917  10.000  1.00 29.55           O
ATOM   3900  N   TYR E 489      73.749  -3.063   9.006  1.00 48.73           N
ATOM   3901  CA  TYR E 489      73.099  -2.862  10.277  1.00 48.73           C
ATOM   3902  CB  TYR E 489      72.193  -1.619  10.314  1.00 48.73           C
ATOM   3903  CG  TYR E 489      73.065  -0.418  10.166  1.00 48.73           C
ATOM   3904  CD1 TYR E 489      73.710   0.116  11.258  1.00 48.73           C
ATOM   3905  CD2 TYR E 489      73.238   0.174   8.936  1.00 48.73           C
ATOM   3906  CE1 TYR E 489      74.514   1.224  11.126  1.00 48.73           C
ATOM   3907  CE2 TYR E 489      74.040   1.283   8.798  1.00 48.73           C
ATOM   3908  CZ  TYR E 489      74.682   1.807   9.893  1.00 48.73           C
ATOM   3909  OH  TYR E 489      75.505   2.945   9.754  1.00 48.73           O
ATOM   3910  C   TYR E 489      72.243  -4.049  10.632  1.00 48.73           C
ATOM   3911  O   TYR E 489      71.610  -4.650   9.766  1.00 48.73           O
ATOM   3912  N   ASN E 490      72.229  -4.428  11.935  1.00 69.37           N
ATOM   3913  CA  ASN E 490      71.448  -5.544  12.423  1.00 69.37           C
ATOM   3914  CB  ASN E 490      72.258  -6.504  13.310  1.00 69.37           C
ATOM   3915  CG  ASN E 490      71.340  -7.634  13.762  1.00 69.37           C
ATOM   3916  OD1 ASN E 490      70.524  -8.137  12.994  1.00 69.37           O
ATOM   3917  ND2 ASN E 490      71.472  -8.038  15.054  1.00 69.37           N
ATOM   3918  C   ASN E 490      70.300  -5.041  13.260  1.00 69.37           C
ATOM   3919  O   ASN E 490      70.489  -4.278  14.204  1.00 69.37           O
ATOM   3920  N   PHE E 491      69.062  -5.370  12.834  1.00125.24           N
ATOM   3921  CA  PHE E 491      67.787  -5.086  13.446  1.00125.24           C
ATOM   3922  CB  PHE E 491      66.710  -4.756  12.406  1.00125.24           C
ATOM   3923  CG  PHE E 491      67.149  -3.439  11.874  1.00125.24           C
ATOM   3924  CD1 PHE E 491      66.806  -2.282  12.534  1.00125.24           C
ATOM   3925  CD2 PHE E 491      67.922  -3.358  10.740  1.00125.24           C
ATOM   3926  CE1 PHE E 491      67.211  -1.058  12.060  1.00125.24           C
ATOM   3927  CE2 PHE E 491      68.329  -2.135  10.264  1.00125.24           C
ATOM   3928  CZ  PHE E 491      67.973  -0.983  10.921  1.00125.24           C
ATOM   3929  C   PHE E 491      67.248  -6.138  14.387  1.00125.24           C
ATOM   3930  O   PHE E 491      66.274  -5.878  15.092  1.00125.24           O
ATOM   3931  N   VAL E 492      67.755  -7.386  14.346  1.00 63.70           N
ATOM   3932  CA  VAL E 492      67.142  -8.434  15.122  1.00 63.70           C
ATOM   3933  CB  VAL E 492      67.182  -9.765  14.426  1.00 63.70           C
ATOM   3934  CG1 VAL E 492      66.506 -10.823  15.317  1.00 63.70           C
ATOM   3935  CG2 VAL E 492      66.531  -9.608  13.039  1.00 63.70           C
ATOM   3936  C   VAL E 492      67.810  -8.599  16.459  1.00 63.70           C
ATOM   3937  O   VAL E 492      69.028  -8.502  16.588  1.00 63.70           O
ATOM   3938  N   THR E 493      66.989  -8.876  17.496  1.00 51.67           N
ATOM   3939  CA  THR E 493      67.428  -9.074  18.854  1.00 51.67           C
ATOM   3940  CB  THR E 493      66.260  -9.048  19.803  1.00 51.67           C
ATOM   3941  OG1 THR E 493      65.596  -7.797  19.711  1.00 51.67           O
ATOM   3942  CG2 THR E 493      66.724  -9.302  21.245  1.00 51.67           C
ATOM   3943  C   THR E 493      68.062 -10.434  18.914  1.00 51.67           C
ATOM   3944  O   THR E 493      67.845 -11.254  18.025  1.00 51.67           O
ATOM   3945  N   PRO E 494      68.837 -10.705  19.938  1.00 75.93           N
ATOM   3946  CA  PRO E 494      69.523 -11.970  20.016  1.00 75.93           C
ATOM   3947  CD  PRO E 494      69.638  -9.644  20.533  1.00 75.93           C
ATOM   3948  CB  PRO E 494      70.561 -11.815  21.124  1.00 75.93           C
ATOM   3949  CG  PRO E 494      70.914 -10.320  21.064  1.00 75.93           C
ATOM   3950  C   PRO E 494      68.647 -13.170  20.158  1.00 75.93           C
ATOM   3951  O   PRO E 494      67.504 -13.052  20.597  1.00 75.93           O
ATOM   3952  N   VAL E 495      69.179 -14.339  19.751  1.00 92.18           N
ATOM   3953  CA  VAL E 495      68.456 -15.572  19.810  1.00 92.18           C
ATOM   3954  CB  VAL E 495      69.110 -16.671  19.027  1.00 92.18           C
ATOM   3955  CG1 VAL E 495      70.272 -17.239  19.856  1.00 92.18           C
ATOM   3956  CG2 VAL E 495      68.043 -17.691  18.603  1.00 92.18           C
ATOM   3957  C   VAL E 495      68.405 -15.977  21.249  1.00 92.18           C
ATOM   3958  O   VAL E 495      69.346 -15.735  22.004  1.00 92.18           O
ATOM   3959  N   ARG E 496      67.282 -16.589  21.669  1.00112.43           N
ATOM   3960  CA  ARG E 496      67.128 -16.994  23.039  1.00112.43           C
ATOM   3961  CB  ARG E 496      66.069 -16.174  23.791  1.00112.43           C
ATOM   3962  CG  ARG E 496      66.441 -14.695  23.908  1.00112.43           C
ATOM   3963  CD  ARG E 496      65.396 -13.868  24.653  1.00112.43           C
ATOM   3964  NE  ARG E 496      65.352 -14.372  26.053  1.00112.43           N
ATOM   3965  CZ  ARG E 496      64.539 -13.770  26.967  1.00112.43           C
ATOM   3966  NH1 ARG E 496      63.782 -12.694  26.604  1.00112.43           N
ATOM   3967  NH2 ARG E 496      64.484 -14.248  28.244  1.00112.43           N
ATOM   3968  C   ARG E 496      66.694 -18.426  23.063  1.00112.43           C
ATOM   3969  O   ARG E 496      66.447 -19.028  22.018  1.00112.43           O
ATOM   3970  N   ASN E 497      66.634 -19.025  24.273  1.00 44.55           N
ATOM   3971  CA  ASN E 497      66.235 -20.401  24.392  1.00 44.55           C
ATOM   3972  CB  ASN E 497      67.306 -21.271  25.077  1.00 44.55           C
ATOM   3973  CG  ASN E 497      67.007 -22.737  24.800  1.00 44.55           C
ATOM   3974  OD1 ASN E 497      65.867 -23.188  24.907  1.00 44.55           O
ATOM   3975  ND2 ASN E 497      68.064 -23.506  24.424  1.00 44.55           N
ATOM   3976  C   ASN E 497      64.991 -20.466  25.232  1.00 44.55           C
ATOM   3977  O   ASN E 497      64.957 -19.979  26.361  1.00 44.55           O
ATOM   3978  N   GLN E 498      63.921 -21.067  24.673  1.00105.11           N
ATOM   3979  CA  GLN E 498      62.648 -21.227  25.325  1.00105.11           C
ATOM   3980  CB  GLN E 498      61.524 -21.631  24.356  1.00105.11           C
ATOM   3981  CG  GLN E 498      61.732 -22.977  23.662  1.00105.11           C
ATOM   3982  CD  GLN E 498      60.527 -23.198  22.757  1.00105.11           C
ATOM   3983  OE1 GLN E 498      59.423 -22.757  23.067  1.00105.11           O
ATOM   3984  NE2 GLN E 498      60.740 -23.884  21.602  1.00105.11           N
ATOM   3985  C   GLN E 498      62.734 -22.232  26.428  1.00105.11           C
ATOM   3986  O   GLN E 498      61.937 -22.178  27.365  1.00105.11           O
ATOM   3987  N   ALA E 499      63.638 -23.229  26.306  1.00221.89           N
ATOM   3988  CA  ALA E 499      63.772 -24.204  27.352  1.00221.89           C
ATOM   3989  CB  ALA E 499      63.742 -23.647  28.790  1.00221.89           C
ATOM   3990  C   ALA E 499      62.662 -25.192  27.174  1.00221.89           C
ATOM   3991  O   ALA E 499      62.107 -25.325  26.086  1.00221.89           O
ATOM   3992  N   SER E 500      62.345 -25.937  28.249  1.00121.31           N
ATOM   3993  CA  SER E 500      61.359 -26.982  28.251  1.00121.31           C
ATOM   3994  CB  SER E 500      61.413 -27.834  29.531  1.00121.31           C
ATOM   3995  OG  SER E 500      62.647 -28.532  29.599  1.00121.31           O
ATOM   3996  C   SER E 500      59.950 -26.460  28.129  1.00121.31           C
ATOM   3997  O   SER E 500      59.040 -27.238  27.854  1.00121.31           O
ATOM   3998  N   CYS E 501      59.711 -25.153  28.346  1.00 64.22           N
ATOM   3999  CA  CYS E 501      58.363 -24.626  28.338  1.00 64.22           C
ATOM   4000  CB  CYS E 501      58.288 -23.265  29.060  1.00 64.22           C
ATOM   4001  SG  CYS E 501      56.638 -22.502  29.114  1.00 64.22           S
ATOM   4002  C   CYS E 501      57.876 -24.448  26.921  1.00 64.22           C
ATOM   4003  O   CYS E 501      58.634 -24.044  26.044  1.00 64.22           O
ATOM   4004  N   GLY E 502      56.575 -24.730  26.656  1.00 56.76           N
ATOM   4005  CA  GLY E 502      56.059 -24.611  25.313  1.00 56.76           C
ATOM   4006  C   GLY E 502      55.707 -23.173  25.086  1.00 56.76           C
ATOM   4007  O   GLY E 502      54.551 -22.818  24.848  1.00 56.76           O
ATOM   4008  N   SER E 503      56.745 -22.325  25.181  1.00101.92           N
ATOM   4009  CA  SER E 503      56.708 -20.894  25.105  1.00101.92           C
ATOM   4010  CB  SER E 503      57.753 -20.266  26.038  1.00101.92           C
ATOM   4011  OG  SER E 503      57.573 -18.861  26.119  1.00101.92           O
ATOM   4012  C   SER E 503      56.925 -20.314  23.729  1.00101.92           C
ATOM   4013  O   SER E 503      57.012 -19.095  23.613  1.00101.92           O
ATOM   4014  N   CYS E 504      56.987 -21.115  22.649  1.00107.45           N
ATOM   4015  CA  CYS E 504      57.407 -20.629  21.352  1.00107.45           C
ATOM   4016  CB  CYS E 504      57.180 -21.677  20.257  1.00107.45           C
ATOM   4017  SG  CYS E 504      57.877 -23.283  20.715  1.00107.45           S
ATOM   4018  C   CYS E 504      56.629 -19.412  20.926  1.00107.45           C
ATOM   4019  O   CYS E 504      57.215 -18.418  20.500  1.00107.45           O
ATOM   4020  N   TYR E 505      55.297 -19.423  21.080  1.00 72.77           N
ATOM   4021  CA  TYR E 505      54.471 -18.339  20.617  1.00 72.77           C
ATOM   4022  CB  TYR E 505      52.975 -18.553  20.932  1.00 72.77           C
ATOM   4023  CG  TYR E 505      52.770 -18.580  22.413  1.00 72.77           C
ATOM   4024  CD1 TYR E 505      53.017 -19.723  23.140  1.00 72.77           C
ATOM   4025  CD2 TYR E 505      52.315 -17.464  23.079  1.00 72.77           C
ATOM   4026  CE1 TYR E 505      52.824 -19.750  24.501  1.00 72.77           C
ATOM   4027  CE2 TYR E 505      52.118 -17.486  24.441  1.00 72.77           C
ATOM   4028  CZ  TYR E 505      52.371 -18.631  25.156  1.00 72.77           C
ATOM   4029  OH  TYR E 505      52.170 -18.657  26.552  1.00 72.77           O
ATOM   4030  C   TYR E 505      54.889 -17.052  21.270  1.00 72.77           C
ATOM   4031  O   TYR E 505      54.860 -15.993  20.640  1.00 72.77           O
ATOM   4032  N   ALA E 506      55.228 -17.095  22.572  1.00 43.20           N
ATOM   4033  CA  ALA E 506      55.635 -15.913  23.285  1.00 43.20           C
ATOM   4034  CB  ALA E 506      55.825 -16.160  24.792  1.00 43.20           C
ATOM   4035  C   ALA E 506      56.939 -15.395  22.750  1.00 43.20           C
ATOM   4036  O   ALA E 506      57.105 -14.191  22.562  1.00 43.20           O
ATOM   4037  N   PHE E 507      57.907 -16.298  22.495  1.00 54.27           N
ATOM   4038  CA  PHE E 507      59.191 -15.885  22.000  1.00 54.27           C
ATOM   4039  CB  PHE E 507      60.210 -17.035  21.895  1.00 54.27           C
ATOM   4040  CG  PHE E 507      60.766 -17.251  23.259  1.00 54.27           C
ATOM   4041  CD1 PHE E 507      60.084 -17.980  24.205  1.00 54.27           C
ATOM   4042  CD2 PHE E 507      61.988 -16.710  23.587  1.00 54.27           C
ATOM   4043  CE1 PHE E 507      60.615 -18.163  25.461  1.00 54.27           C
ATOM   4044  CE2 PHE E 507      62.523 -16.889  24.840  1.00 54.27           C
ATOM   4045  CZ  PHE E 507      61.836 -17.618  25.780  1.00 54.27           C
ATOM   4046  C   PHE E 507      59.049 -15.265  20.644  1.00 54.27           C
ATOM   4047  O   PHE E 507      59.633 -14.218  20.372  1.00 54.27           O
ATOM   4048  N   SER E 508      58.264 -15.890  19.749  1.00 35.56           N
ATOM   4049  CA  SER E 508      58.119 -15.360  18.423  1.00 35.56           C
ATOM   4050  CB  SER E 508      57.229 -16.237  17.525  1.00 35.56           C
ATOM   4051  OG  SER E 508      55.904 -16.278  18.032  1.00 35.56           O
ATOM   4052  C   SER E 508      57.503 -14.000  18.520  1.00 35.56           C
ATOM   4053  O   SER E 508      57.911 -13.059  17.840  1.00 35.56           O
ATOM   4054  N   SER E 509      56.508 -13.862  19.404  1.00 87.14           N
ATOM   4055  CA  SER E 509      55.788 -12.636  19.565  1.00 87.14           C
ATOM   4056  CB  SER E 509      54.683 -12.809  20.619  1.00 87.14           C
ATOM   4057  OG  SER E 509      53.958 -11.604  20.777  1.00 87.14           O
ATOM   4058  C   SER E 509      56.727 -11.548  20.002  1.00 87.14           C
ATOM   4059  O   SER E 509      56.755 -10.470  19.410  1.00 87.14           O
ATOM   4060  N   MET E 510      57.544 -11.805  21.043  1.00 48.83           N
ATOM   4061  CA  MET E 510      58.442 -10.812  21.567  1.00 48.83           C
ATOM   4062  CB  MET E 510      59.235 -11.312  22.785  1.00 48.83           C
ATOM   4063  CG  MET E 510      58.372 -11.763  23.966  1.00 48.83           C
ATOM   4064  SD  MET E 510      57.329 -10.477  24.715  1.00 48.83           S
ATOM   4065  CE  MET E 510      55.984 -10.623  23.505  1.00 48.83           C
ATOM   4066  C   MET E 510      59.450 -10.476  20.514  1.00 48.83           C
ATOM   4067  O   MET E 510      59.807  -9.313  20.331  1.00 48.83           O
ATOM   4068  N   GLY E 511      59.926 -11.499  19.779  1.00 26.26           N
ATOM   4069  CA  GLY E 511      60.956 -11.297  18.802  1.00 26.26           C
ATOM   4070  C   GLY E 511      60.484 -10.337  17.758  1.00 26.26           C
ATOM   4071  O   GLY E 511      61.239  -9.468  17.325  1.00 26.26           O
ATOM   4072  N   MET E 512      59.227 -10.480  17.304  1.00 50.83           N
ATOM   4073  CA  MET E 512      58.744  -9.598  16.282  1.00 50.83           C
ATOM   4074  CB  MET E 512      57.326  -9.950  15.810  1.00 50.83           C
ATOM   4075  CG  MET E 512      56.797  -9.013  14.724  1.00 50.83           C
ATOM   4076  SD  MET E 512      55.231  -9.553  13.975  1.00 50.83           S
ATOM   4077  CE  MET E 512      54.275  -9.477  15.517  1.00 50.83           C
ATOM   4078  C   MET E 512      58.716  -8.189  16.792  1.00 50.83           C
ATOM   4079  O   MET E 512      59.208  -7.266  16.144  1.00 50.83           O
ATOM   4080  N   LEU E 513      58.176  -7.990  18.005  1.00 54.64           N
ATOM   4081  CA  LEU E 513      58.034  -6.667  18.552  1.00 54.64           C
ATOM   4082  CB  LEU E 513      57.292  -6.675  19.899  1.00 54.64           C
ATOM   4083  CG  LEU E 513      55.859  -7.231  19.790  1.00 54.64           C
ATOM   4084  CD1 LEU E 513      55.143  -7.219  21.150  1.00 54.64           C
ATOM   4085  CD2 LEU E 513      55.065  -6.516  18.686  1.00 54.64           C
ATOM   4086  C   LEU E 513      59.380  -6.046  18.770  1.00 54.64           C
ATOM   4087  O   LEU E 513      59.556  -4.847  18.565  1.00 54.64           O
ATOM   4088  N   GLU E 514      60.366  -6.841  19.219  1.00 50.22           N
ATOM   4089  CA  GLU E 514      61.669  -6.311  19.523  1.00 50.22           C
ATOM   4090  CB  GLU E 514      62.562  -7.355  20.209  1.00 50.22           C
ATOM   4091  CG  GLU E 514      62.051  -7.710  21.606  1.00 50.22           C
ATOM   4092  CD  GLU E 514      62.789  -8.946  22.088  1.00 50.22           C
ATOM   4093  OE1 GLU E 514      63.519  -9.563  21.268  1.00 50.22           O
ATOM   4094  OE2 GLU E 514      62.624  -9.295  23.288  1.00 50.22           O
ATOM   4095  C   GLU E 514      62.360  -5.817  18.283  1.00 50.22           C
ATOM   4096  O   GLU E 514      62.996  -4.763  18.305  1.00 50.22           O
ATOM   4097  N   SER E 515      62.280  -6.574  17.170  1.00 76.00           N
ATOM   4098  CA  SER E 515      62.939  -6.160  15.960  1.00 76.00           C
ATOM   4099  CB  SER E 515      62.876  -7.225  14.852  1.00 76.00           C
ATOM   4100  OG  SER E 515      63.531  -6.750  13.685  1.00 76.00           O
ATOM   4101  C   SER E 515      62.280  -4.927  15.416  1.00 76.00           C
ATOM   4102  O   SER E 515      62.951  -3.977  15.013  1.00 76.00           O
ATOM   4103  N   ARG E 516      60.935  -4.906  15.407  1.00 87.10           N
ATOM   4104  CA  ARG E 516      60.209  -3.807  14.832  1.00 87.10           C
ATOM   4105  CB  ARG E 516      58.686  -4.034  14.769  1.00 87.10           C
ATOM   4106  CG  ARG E 516      58.290  -5.018  13.662  1.00 87.10           C
ATOM   4107  CD  ARG E 516      56.800  -4.998  13.302  1.00 87.10           C
ATOM   4108  NE  ARG E 516      56.614  -5.896  12.124  1.00 87.10           N
ATOM   4109  CZ  ARG E 516      55.483  -5.818  11.362  1.00 87.10           C
ATOM   4110  NH1 ARG E 516      54.505  -4.918  11.674  1.00 87.10           N
ATOM   4111  NH2 ARG E 516      55.333  -6.641  10.283  1.00 87.10           N
ATOM   4112  C   ARG E 516      60.485  -2.542  15.581  1.00 87.10           C
ATOM   4113  O   ARG E 516      60.515  -1.462  14.992  1.00 87.10           O
ATOM   4114  N   ILE E 517      60.661  -2.629  16.909  1.00 42.15           N
ATOM   4115  CA  ILE E 517      60.977  -1.459  17.678  1.00 42.15           C
ATOM   4116  CB  ILE E 517      61.050  -1.724  19.155  1.00 42.15           C
ATOM   4117  CG1 ILE E 517      59.675  -2.171  19.681  1.00 42.15           C
ATOM   4118  CG2 ILE E 517      61.588  -0.458  19.845  1.00 42.15           C
ATOM   4119  CD1 ILE E 517      59.708  -2.713  21.110  1.00 42.15           C
ATOM   4120  C   ILE E 517      62.317  -0.965  17.221  1.00 42.15           C
ATOM   4121  O   ILE E 517      62.543   0.239  17.111  1.00 42.15           O
ATOM   4122  N   GLN E 518      63.249  -1.899  16.948  1.00 88.50           N
ATOM   4123  CA  GLN E 518      64.588  -1.545  16.566  1.00 88.50           C
ATOM   4124  CB  GLN E 518      65.478  -2.781  16.348  1.00 88.50           C
ATOM   4125  CG  GLN E 518      65.557  -3.699  17.569  1.00 88.50           C
ATOM   4126  CD  GLN E 518      66.145  -2.902  18.723  1.00 88.50           C
ATOM   4127  OE1 GLN E 518      65.671  -2.991  19.854  1.00 88.50           O
ATOM   4128  NE2 GLN E 518      67.205  -2.100  18.435  1.00 88.50           N
ATOM   4129  C   GLN E 518      64.566  -0.797  15.265  1.00 88.50           C
ATOM   4130  O   GLN E 518      65.188   0.255  15.131  1.00 88.50           O
ATOM   4131  N   ILE E 519      63.820  -1.313  14.273  1.00 44.38           N
ATOM   4132  CA  ILE E 519      63.770  -0.715  12.968  1.00 44.38           C
ATOM   4133  CB  ILE E 519      62.897  -1.493  12.025  1.00 44.38           C
ATOM   4134  CG1 ILE E 519      63.421  -2.929  11.861  1.00 44.38           C
ATOM   4135  CG2 ILE E 519      62.809  -0.713  10.703  1.00 44.38           C
ATOM   4136  CD1 ILE E 519      62.417  -3.870  11.197  1.00 44.38           C
ATOM   4137  C   ILE E 519      63.164   0.647  13.073  1.00 44.38           C
ATOM   4138  O   ILE E 519      63.666   1.612  12.497  1.00 44.38           O
ATOM   4139  N   ARG E 520      62.061   0.762  13.830  1.00 59.29           N
ATOM   4140  CA  ARG E 520      61.357   2.006  13.883  1.00 59.29           C
ATOM   4141  CB  ARG E 520      60.013   1.911  14.621  1.00 59.29           C
ATOM   4142  CG  ARG E 520      59.037   0.993  13.881  1.00 59.29           C
ATOM   4143  CD  ARG E 520      57.584   1.092  14.341  1.00 59.29           C
ATOM   4144  NE  ARG E 520      56.807   0.130  13.509  1.00 59.29           N
ATOM   4145  CZ  ARG E 520      56.405   0.479  12.250  1.00 59.29           C
ATOM   4146  NH1 ARG E 520      56.698   1.718  11.754  1.00 59.29           N
ATOM   4147  NH2 ARG E 520      55.718  -0.418  11.483  1.00 59.29           N
ATOM   4148  C   ARG E 520      62.208   3.073  14.500  1.00 59.29           C
ATOM   4149  O   ARG E 520      62.164   4.222  14.066  1.00 59.29           O
ATOM   4150  N   SER E 521      62.955   2.732  15.566  1.00 65.83           N
ATOM   4151  CA  SER E 521      63.824   3.634  16.273  1.00 65.83           C
ATOM   4152  CB  SER E 521      63.975   3.266  17.759  1.00 65.83           C
ATOM   4153  OG  SER E 521      64.591   1.993  17.888  1.00 65.83           O
ATOM   4154  C   SER E 521      65.193   3.671  15.663  1.00 65.83           C
ATOM   4155  O   SER E 521      66.056   4.410  16.133  1.00 65.83           O
ATOM   4156  N   GLN E 522      65.444   2.875  14.609  1.00158.24           N
ATOM   4157  CA  GLN E 522      66.755   2.838  14.021  1.00158.24           C
ATOM   4158  CB  GLN E 522      67.185   4.175  13.382  1.00158.24           C
ATOM   4159  CG  GLN E 522      66.355   4.574  12.159  1.00158.24           C
ATOM   4160  CD  GLN E 522      65.058   5.228  12.621  1.00158.24           C
ATOM   4161  OE1 GLN E 522      64.924   5.638  13.772  1.00158.24           O
ATOM   4162  NE2 GLN E 522      64.074   5.341  11.689  1.00158.24           N
ATOM   4163  C   GLN E 522      67.771   2.461  15.058  1.00158.24           C
ATOM   4164  O   GLN E 522      68.822   3.091  15.176  1.00158.24           O
ATOM   4165  N   LEU E 523      67.469   1.400  15.837  1.00 56.44           N
ATOM   4166  CA  LEU E 523      68.358   0.839  16.815  1.00 56.44           C
ATOM   4167  CB  LEU E 523      69.735   0.487  16.229  1.00 56.44           C
ATOM   4168  CG  LEU E 523      69.672  -0.602  15.142  1.00 56.44           C
ATOM   4169  CD1 LEU E 523      71.071  -0.918  14.588  1.00 56.44           C
ATOM   4170  CD2 LEU E 523      68.925  -1.850  15.640  1.00 56.44           C
ATOM   4171  C   LEU E 523      68.563   1.783  17.957  1.00 56.44           C
ATOM   4172  O   LEU E 523      69.440   1.566  18.792  1.00 56.44           O
ATOM   4173  N   SER E 524      67.757   2.855  18.035  1.00 76.57           N
ATOM   4174  CA  SER E 524      67.875   3.765  19.137  1.00 76.57           C
ATOM   4175  CB  SER E 524      66.965   4.997  18.994  1.00 76.57           C
ATOM   4176  OG  SER E 524      67.367   5.783  17.882  1.00 76.57           O
ATOM   4177  C   SER E 524      67.439   3.037  20.371  1.00 76.57           C
ATOM   4178  O   SER E 524      68.033   3.199  21.437  1.00 76.57           O
ATOM   4179  N   GLN E 525      66.372   2.216  20.249  1.00 63.12           N
ATOM   4180  CA  GLN E 525      65.861   1.486  21.377  1.00 63.12           C
ATOM   4181  CB  GLN E 525      64.401   1.838  21.713  1.00 63.12           C
ATOM   4182  CG  GLN E 525      64.240   3.284  22.185  1.00 63.12           C
ATOM   4183  CD  GLN E 525      62.772   3.538  22.488  1.00 63.12           C
ATOM   4184  OE1 GLN E 525      62.062   2.659  22.978  1.00 63.12           O
ATOM   4185  NE2 GLN E 525      62.297   4.772  22.176  1.00 63.12           N
ATOM   4186  C   GLN E 525      65.941   0.014  21.080  1.00 63.12           C
ATOM   4187  O   GLN E 525      65.415  -0.473  20.081  1.00 63.12           O
ATOM   4188  N   LYS E 526      66.720  -0.681  21.931  1.00137.19           N
ATOM   4189  CA  LYS E 526      67.079  -2.076  22.041  1.00137.19           C
ATOM   4190  CB  LYS E 526      68.484  -2.284  22.625  1.00137.19           C
ATOM   4191  CG  LYS E 526      69.632  -1.900  21.694  1.00137.19           C
ATOM   4192  CD  LYS E 526      70.986  -1.909  22.408  1.00137.19           C
ATOM   4193  CE  LYS E 526      72.187  -1.847  21.464  1.00137.19           C
ATOM   4194  NZ  LYS E 526      73.439  -1.982  22.242  1.00137.19           N
ATOM   4195  C   LYS E 526      66.187  -2.966  22.872  1.00137.19           C
ATOM   4196  O   LYS E 526      66.597  -4.112  23.047  1.00137.19           O
ATOM   4197  N   PRO E 527      65.098  -2.569  23.481  1.00105.25           N
ATOM   4198  CA  PRO E 527      64.450  -3.378  24.499  1.00105.25           C
ATOM   4199  CD  PRO E 527      64.144  -1.699  22.811  1.00105.25           C
ATOM   4200  CB  PRO E 527      63.100  -2.706  24.748  1.00105.25           C
ATOM   4201  CG  PRO E 527      62.768  -2.070  23.389  1.00105.25           C
ATOM   4202  C   PRO E 527      64.268  -4.849  24.255  1.00105.25           C
ATOM   4203  O   PRO E 527      64.040  -5.273  23.123  1.00105.25           O
ATOM   4204  N   ILE E 528      64.420  -5.645  25.337  1.00105.03           N
ATOM   4205  CA  ILE E 528      64.210  -7.063  25.311  1.00105.03           C
ATOM   4206  CB  ILE E 528      65.297  -7.831  26.007  1.00105.03           C
ATOM   4207  CG1 ILE E 528      66.655  -7.560  25.341  1.00105.03           C
ATOM   4208  CG2 ILE E 528      64.901  -9.316  26.023  1.00105.03           C
ATOM   4209  CD1 ILE E 528      66.705  -7.954  23.867  1.00105.03           C
ATOM   4210  C   ILE E 528      62.955  -7.262  26.107  1.00105.03           C
ATOM   4211  O   ILE E 528      62.925  -6.979  27.303  1.00105.03           O
ATOM   4212  N   LEU E 529      61.881  -7.747  25.452  1.00 63.33           N
ATOM   4213  CA  LEU E 529      60.603  -7.909  26.092  1.00 63.33           C
ATOM   4214  CB  LEU E 529      59.432  -7.939  25.096  1.00 63.33           C
ATOM   4215  CG  LEU E 529      59.332  -6.651  24.255  1.00 63.33           C
ATOM   4216  CD1 LEU E 529      58.069  -6.645  23.380  1.00 63.33           C
ATOM   4217  CD2 LEU E 529      59.469  -5.398  25.134  1.00 63.33           C
ATOM   4218  C   LEU E 529      60.597  -9.193  26.872  1.00 63.33           C
ATOM   4219  O   LEU E 529      61.480 -10.032  26.701  1.00 63.33           O
ATOM   4220  N   SER E 530      59.593  -9.371  27.768  1.00 62.33           N
ATOM   4221  CA  SER E 530      59.557 -10.528  28.631  1.00 62.33           C
ATOM   4222  CB  SER E 530      59.222 -10.163  30.087  1.00 62.33           C
ATOM   4223  OG  SER E 530      59.089 -11.340  30.869  1.00 62.33           O
ATOM   4224  C   SER E 530      58.523 -11.538  28.197  1.00 62.33           C
ATOM   4225  O   SER E 530      57.318 -11.297  28.256  1.00 62.33           O
ATOM   4226  N   PRO E 531      58.990 -12.687  27.766  1.00 86.69           N
ATOM   4227  CA  PRO E 531      58.114 -13.773  27.394  1.00 86.69           C
ATOM   4228  CD  PRO E 531      60.250 -12.738  27.043  1.00 86.69           C
ATOM   4229  CB  PRO E 531      58.984 -14.769  26.632  1.00 86.69           C
ATOM   4230  CG  PRO E 531      60.110 -13.899  26.047  1.00 86.69           C
ATOM   4231  C   PRO E 531      57.447 -14.386  28.590  1.00 86.69           C
ATOM   4232  O   PRO E 531      56.361 -14.948  28.458  1.00 86.69           O
ATOM   4233  N   GLN E 532      58.097 -14.306  29.764  1.00 55.99           N
ATOM   4234  CA  GLN E 532      57.604 -14.935  30.957  1.00 55.99           C
ATOM   4235  CB  GLN E 532      58.599 -14.868  32.129  1.00 55.99           C
ATOM   4236  CG  GLN E 532      58.091 -15.564  33.394  1.00 55.99           C
ATOM   4237  CD  GLN E 532      57.946 -17.047  33.087  1.00 55.99           C
ATOM   4238  OE1 GLN E 532      58.793 -17.640  32.422  1.00 55.99           O
ATOM   4239  NE2 GLN E 532      56.833 -17.662  33.573  1.00 55.99           N
ATOM   4240  C   GLN E 532      56.332 -14.290  31.409  1.00 55.99           C
ATOM   4241  O   GLN E 532      55.408 -14.973  31.849  1.00 55.99           O
ATOM   4242  N   GLN E 533      56.239 -12.951  31.304  1.00 83.51           N
ATOM   4243  CA  GLN E 533      55.073 -12.274  31.795  1.00 83.51           C
ATOM   4244  CB  GLN E 533      55.178 -10.746  31.609  1.00 83.51           C
ATOM   4245  CG  GLN E 533      54.184  -9.925  32.438  1.00 83.51           C
ATOM   4246  CD  GLN E 533      52.994  -9.523  31.579  1.00 83.51           C
ATOM   4247  OE1 GLN E 533      52.339 -10.360  30.961  1.00 83.51           O
ATOM   4248  NE2 GLN E 533      52.702  -8.195  31.540  1.00 83.51           N
ATOM   4249  C   GLN E 533      53.893 -12.791  31.028  1.00 83.51           C
ATOM   4250  O   GLN E 533      52.824 -13.026  31.592  1.00 83.51           O
ATOM   4251  N   VAL E 534      54.062 -12.990  29.708  1.00 43.97           N
ATOM   4252  CA  VAL E 534      52.996 -13.505  28.895  1.00 43.97           C
ATOM   4253  CB  VAL E 534      53.380 -13.614  27.446  1.00 43.97           C
ATOM   4254  CG1 VAL E 534      52.272 -14.382  26.708  1.00 43.97           C
ATOM   4255  CG2 VAL E 534      53.634 -12.203  26.889  1.00 43.97           C
ATOM   4256  C   VAL E 534      52.653 -14.886  29.359  1.00 43.97           C
ATOM   4257  O   VAL E 534      51.483 -15.229  29.528  1.00 43.97           O
ATOM   4258  N   VAL E 535      53.680 -15.722  29.588  1.00 50.51           N
ATOM   4259  CA  VAL E 535      53.447 -17.085  29.979  1.00 50.51           C
ATOM   4260  CB  VAL E 535      54.723 -17.868  30.119  1.00 50.51           C
ATOM   4261  CG1 VAL E 535      54.389 -19.270  30.655  1.00 50.51           C
ATOM   4262  CG2 VAL E 535      55.439 -17.878  28.757  1.00 50.51           C
ATOM   4263  C   VAL E 535      52.725 -17.138  31.295  1.00 50.51           C
ATOM   4264  O   VAL E 535      51.811 -17.943  31.466  1.00 50.51           O
ATOM   4265  N   SER E 536      53.150 -16.326  32.283  1.00 73.31           N
ATOM   4266  CA  SER E 536      52.530 -16.387  33.582  1.00 73.31           C
ATOM   4267  CB  SER E 536      53.434 -15.817  34.692  1.00 73.31           C
ATOM   4268  OG  SER E 536      54.601 -16.615  34.831  1.00 73.31           O
ATOM   4269  C   SER E 536      51.206 -15.669  33.674  1.00 73.31           C
ATOM   4270  O   SER E 536      50.271 -16.175  34.293  1.00 73.31           O
ATOM   4271  N   CYS E 537      51.154 -14.410  33.188  1.00102.18           N
ATOM   4272  CA  CYS E 537      50.014 -13.534  33.319  1.00102.18           C
ATOM   4273  CB  CYS E 537      50.482 -12.075  33.432  1.00102.18           C
ATOM   4274  SG  CYS E 537      51.885 -11.900  34.591  1.00102.18           S
ATOM   4275  C   CYS E 537      48.911 -13.615  32.281  1.00102.18           C
ATOM   4276  O   CYS E 537      47.746 -13.394  32.608  1.00102.18           O
ATOM   4277  N   SER E 538      49.226 -13.906  30.999  1.00 75.32           N
ATOM   4278  CA  SER E 538      48.255 -13.727  29.945  1.00 75.32           C
ATOM   4279  CB  SER E 538      48.914 -13.592  28.561  1.00 75.32           C
ATOM   4280  OG  SER E 538      47.928 -13.411  27.556  1.00 75.32           O
ATOM   4281  C   SER E 538      47.193 -14.793  29.856  1.00 75.32           C
ATOM   4282  O   SER E 538      47.467 -15.985  29.736  1.00 75.32           O
ATOM   4283  N   ASN E 539      45.922 -14.331  29.903  1.00 93.58           N
ATOM   4284  CA  ASN E 539      44.704 -15.096  29.795  1.00 93.58           C
ATOM   4285  CB  ASN E 539      43.473 -14.311  30.281  1.00 93.58           C
ATOM   4286  CG  ASN E 539      43.665 -13.990  31.757  1.00 93.58           C
ATOM   4287  OD1 ASN E 539      43.728 -12.824  32.145  1.00 93.58           O
ATOM   4288  ND2 ASN E 539      43.760 -15.049  32.607  1.00 93.58           N
ATOM   4289  C   ASN E 539      44.446 -15.461  28.357  1.00 93.58           C
ATOM   4290  O   ASN E 539      43.616 -16.321  28.062  1.00 93.58           O
ATOM   4291  N   TYR E 540      45.068 -14.707  27.431  1.00168.24           N
ATOM   4292  CA  TYR E 540      44.956 -14.880  26.010  1.00168.24           C
ATOM   4293  CB  TYR E 540      45.437 -13.689  25.158  1.00168.24           C
ATOM   4294  CG  TYR E 540      44.536 -12.529  25.445  1.00168.24           C
ATOM   4295  CD1 TYR E 540      43.167 -12.687  25.494  1.00168.24           C
ATOM   4296  CD2 TYR E 540      45.059 -11.266  25.607  1.00168.24           C
ATOM   4297  CE1 TYR E 540      42.342 -11.615  25.748  1.00168.24           C
ATOM   4298  CE2 TYR E 540      44.241 -10.189  25.858  1.00168.24           C
ATOM   4299  CZ  TYR E 540      42.880 -10.362  25.934  1.00168.24           C
ATOM   4300  OH  TYR E 540      42.045  -9.255  26.192  1.00168.24           O
ATOM   4301  C   TYR E 540      45.662 -16.131  25.565  1.00168.24           C
ATOM   4302  O   TYR E 540      45.542 -16.516  24.403  1.00168.24           O
ATOM   4303  N   SER E 541      46.553 -16.696  26.406  1.00 72.59           N
ATOM   4304  CA  SER E 541      47.265 -17.890  26.036  1.00 72.59           C
ATOM   4305  CB  SER E 541      48.722 -17.626  25.629  1.00 72.59           C
ATOM   4306  OG  SER E 541      49.448 -17.159  26.755  1.00 72.59           O
ATOM   4307  C   SER E 541      47.292 -18.863  27.190  1.00 72.59           C
ATOM   4308  O   SER E 541      46.794 -18.602  28.281  1.00 72.59           O
ATOM   4309  N   GLN E 542      47.818 -20.065  26.888  1.00205.41           N
ATOM   4310  CA  GLN E 542      47.996 -21.264  27.667  1.00205.41           C
ATOM   4311  CB  GLN E 542      47.965 -22.514  26.778  1.00205.41           C
ATOM   4312  CG  GLN E 542      46.545 -22.923  26.348  1.00205.41           C
ATOM   4313  CD  GLN E 542      45.712 -21.713  25.905  1.00205.41           C
ATOM   4314  OE1 GLN E 542      44.913 -21.187  26.678  1.00205.41           O
ATOM   4315  NE2 GLN E 542      45.871 -21.255  24.636  1.00205.41           N
ATOM   4316  C   GLN E 542      49.191 -21.323  28.589  1.00205.41           C
ATOM   4317  O   GLN E 542      49.365 -22.337  29.261  1.00205.41           O
ATOM   4318  N   GLY E 543      50.143 -20.369  28.563  1.00 49.24           N
ATOM   4319  CA  GLY E 543      51.279 -20.530  29.438  1.00 49.24           C
ATOM   4320  C   GLY E 543      52.238 -21.452  28.743  1.00 49.24           C
ATOM   4321  O   GLY E 543      52.543 -21.263  27.569  1.00 49.24           O
ATOM   4322  N   CYS E 544      52.766 -22.454  29.469  1.00 83.10           N
ATOM   4323  CA  CYS E 544      53.692 -23.414  28.936  1.00 83.10           C
ATOM   4324  CB  CYS E 544      54.398 -24.263  30.007  1.00 83.10           C
ATOM   4325  SG  CYS E 544      55.757 -23.322  30.753  1.00 83.10           S
ATOM   4326  C   CYS E 544      53.014 -24.330  27.966  1.00 83.10           C
ATOM   4327  O   CYS E 544      53.679 -25.029  27.206  1.00 83.10           O
ATOM   4328  N   GLU E 545      51.680 -24.442  28.044  1.00178.23           N
ATOM   4329  CA  GLU E 545      50.920 -25.286  27.162  1.00178.23           C
ATOM   4330  CB  GLU E 545      49.627 -25.878  27.759  1.00178.23           C
ATOM   4331  CG  GLU E 545      48.950 -25.004  28.806  1.00178.23           C
ATOM   4332  CD  GLU E 545      49.804 -25.130  30.066  1.00178.23           C
ATOM   4333  OE1 GLU E 545      50.657 -26.058  30.120  1.00178.23           O
ATOM   4334  OE2 GLU E 545      49.619 -24.297  30.992  1.00178.23           O
ATOM   4335  C   GLU E 545      50.738 -24.739  25.766  1.00178.23           C
ATOM   4336  O   GLU E 545      50.164 -25.426  24.919  1.00178.23           O
ATOM   4337  N   GLY E 546      51.077 -23.454  25.507  1.00 49.87           N
ATOM   4338  CA  GLY E 546      50.999 -22.974  24.146  1.00 49.87           C
ATOM   4339  C   GLY E 546      50.213 -21.691  24.057  1.00 49.87           C
ATOM   4340  O   GLY E 546      49.681 -21.204  25.053  1.00 49.87           O
ATOM   4341  N   GLY E 547      50.125 -21.121  22.826  1.00 40.72           N
ATOM   4342  CA  GLY E 547      49.408 -19.895  22.573  1.00 40.72           C
ATOM   4343  C   GLY E 547      49.591 -19.480  21.125  1.00 40.72           C
ATOM   4344  O   GLY E 547      50.191 -20.205  20.332  1.00 40.72           O
ATOM   4345  N   PHE E 548      49.058 -18.291  20.740  1.00114.96           N
ATOM   4346  CA  PHE E 548      49.183 -17.823  19.373  1.00114.96           C
ATOM   4347  CB  PHE E 548      47.860 -17.745  18.591  1.00114.96           C
ATOM   4348  CG  PHE E 548      47.329 -19.116  18.452  1.00114.96           C
ATOM   4349  CD1 PHE E 548      46.610 -19.690  19.491  1.00114.96           C
ATOM   4350  CD2 PHE E 548      47.547 -19.793  17.278  1.00114.96           C
ATOM   4351  CE1 PHE E 548      46.089 -20.944  19.405  1.00114.96           C
ATOM   4352  CE2 PHE E 548      47.047 -21.059  17.195  1.00114.96           C
ATOM   4353  CZ  PHE E 548      46.333 -21.627  18.234  1.00114.96           C
ATOM   4354  C   PHE E 548      49.670 -16.397  19.337  1.00114.96           C
ATOM   4355  O   PHE E 548      49.183 -15.548  20.079  1.00114.96           O
ATOM   4356  N   PRO E 549      50.565 -16.094  18.422  1.00 80.51           N
ATOM   4357  CA  PRO E 549      51.105 -14.762  18.292  1.00 80.51           C
ATOM   4358  CD  PRO E 549      51.493 -17.091  17.921  1.00 80.51           C
ATOM   4359  CB  PRO E 549      52.240 -14.866  17.279  1.00 80.51           C
ATOM   4360  CG  PRO E 549      52.738 -16.309  17.460  1.00 80.51           C
ATOM   4361  C   PRO E 549      50.087 -13.710  17.980  1.00 80.51           C
ATOM   4362  O   PRO E 549      50.279 -12.560  18.374  1.00 80.51           O
ATOM   4363  N   TYR E 550      48.998 -14.072  17.288  1.00178.18           N
ATOM   4364  CA  TYR E 550      47.964 -13.141  16.952  1.00178.18           C
ATOM   4365  CB  TYR E 550      46.818 -13.897  16.257  1.00178.18           C
ATOM   4366  CG  TYR E 550      45.618 -13.041  16.050  1.00178.18           C
ATOM   4367  CD1 TYR E 550      45.484 -12.316  14.891  1.00178.18           C
ATOM   4368  CD2 TYR E 550      44.622 -12.974  16.998  1.00178.18           C
ATOM   4369  CE1 TYR E 550      44.379 -11.530  14.680  1.00178.18           C
ATOM   4370  CE2 TYR E 550      43.512 -12.189  16.796  1.00178.18           C
ATOM   4371  CZ  TYR E 550      43.392 -11.468  15.634  1.00178.18           C
ATOM   4372  OH  TYR E 550      42.257 -10.660  15.418  1.00178.18           O
ATOM   4373  C   TYR E 550      47.444 -12.590  18.247  1.00178.18           C
ATOM   4374  O   TYR E 550      47.235 -11.387  18.379  1.00178.18           O
ATOM   4375  N   LEU E 551      47.196 -13.477  19.223  1.00108.79           N
ATOM   4376  CA  LEU E 551      46.691 -13.113  20.509  1.00108.79           C
ATOM   4377  CB  LEU E 551      46.152 -14.331  21.277  1.00108.79           C
ATOM   4378  CG  LEU E 551      44.856 -14.886  20.643  1.00108.79           C
ATOM   4379  CD1 LEU E 551      44.339 -16.127  21.391  1.00108.79           C
ATOM   4380  CD2 LEU E 551      43.790 -13.780  20.545  1.00108.79           C
ATOM   4381  C   LEU E 551      47.716 -12.413  21.365  1.00108.79           C
ATOM   4382  O   LEU E 551      47.332 -11.626  22.226  1.00108.79           O
ATOM   4383  N   ILE E 552      49.010 -12.808  21.310  1.00147.38           N
ATOM   4384  CA  ILE E 552      50.012 -12.154  22.126  1.00147.38           C
ATOM   4385  CB  ILE E 552      51.149 -13.050  22.506  1.00147.38           C
ATOM   4386  CG1 ILE E 552      50.624 -14.320  23.197  1.00147.38           C
ATOM   4387  CG2 ILE E 552      52.080 -12.223  23.412  1.00147.38           C
ATOM   4388  CD1 ILE E 552      49.804 -14.039  24.456  1.00147.38           C
ATOM   4389  C   ILE E 552      50.647 -10.932  21.529  1.00147.38           C
ATOM   4390  O   ILE E 552      50.621  -9.844  22.100  1.00147.38           O
ATOM   4391  N   ALA E 553      51.251 -11.093  20.334  1.00 64.82           N
ATOM   4392  CA  ALA E 553      51.947  -9.997  19.734  1.00 64.82           C
ATOM   4393  CB  ALA E 553      52.612 -10.373  18.401  1.00 64.82           C
ATOM   4394  C   ALA E 553      50.928  -8.951  19.449  1.00 64.82           C
ATOM   4395  O   ALA E 553      51.216  -7.757  19.546  1.00 64.82           O
ATOM   4396  N   GLY E 554      49.758  -9.378  18.929  1.00 87.78           N
ATOM   4397  CA  GLY E 554      48.730  -8.415  18.666  1.00 87.78           C
ATOM   4398  C   GLY E 554      47.818  -8.028  19.807  1.00 87.78           C
ATOM   4399  O   GLY E 554      47.923  -6.942  20.375  1.00 87.78           O
ATOM   4400  N   LYS E 555      46.934  -8.968  20.225  1.00110.38           N
ATOM   4401  CA  LYS E 555      45.857  -8.604  21.117  1.00110.38           C
ATOM   4402  CB  LYS E 555      44.762  -9.680  21.222  1.00110.38           C
ATOM   4403  CG  LYS E 555      43.481  -9.161  21.882  1.00110.38           C
ATOM   4404  CD  LYS E 555      42.253 -10.049  21.662  1.00110.38           C
ATOM   4405  CE  LYS E 555      40.980  -9.485  22.300  1.00110.38           C
ATOM   4406  NZ  LYS E 555      40.524  -8.293  21.547  1.00110.38           N
ATOM   4407  C   LYS E 555      46.317  -8.272  22.501  1.00110.38           C
ATOM   4408  O   LYS E 555      45.968  -7.223  23.041  1.00110.38           O
ATOM   4409  N   TYR E 556      47.135  -9.148  23.108  1.00 67.18           N
ATOM   4410  CA  TYR E 556      47.569  -8.954  24.460  1.00 67.18           C
ATOM   4411  CB  TYR E 556      48.402 -10.159  24.945  1.00 67.18           C
ATOM   4412  CG  TYR E 556      48.749 -10.003  26.386  1.00 67.18           C
ATOM   4413  CD1 TYR E 556      47.814 -10.250  27.366  1.00 67.18           C
ATOM   4414  CD2 TYR E 556      50.021  -9.639  26.757  1.00 67.18           C
ATOM   4415  CE1 TYR E 556      48.139 -10.111  28.694  1.00 67.18           C
ATOM   4416  CE2 TYR E 556      50.354  -9.499  28.083  1.00 67.18           C
ATOM   4417  CZ  TYR E 556      49.410  -9.734  29.052  1.00 67.18           C
ATOM   4418  OH  TYR E 556      49.748  -9.589  30.414  1.00 67.18           O
ATOM   4419  C   TYR E 556      48.406  -7.712  24.503  1.00 67.18           C
ATOM   4420  O   TYR E 556      48.292  -6.895  25.416  1.00 67.18           O
ATOM   4421  N   VAL E 557      49.270  -7.520  23.493  1.00 48.49           N
ATOM   4422  CA  VAL E 557      50.114  -6.360  23.520  1.00 48.49           C
ATOM   4423  CB  VAL E 557      51.052  -6.213  22.363  1.00 48.49           C
ATOM   4424  CG1 VAL E 557      51.820  -4.897  22.586  1.00 48.49           C
ATOM   4425  CG2 VAL E 557      51.957  -7.449  22.263  1.00 48.49           C
ATOM   4426  C   VAL E 557      49.272  -5.121  23.500  1.00 48.49           C
ATOM   4427  O   VAL E 557      49.589  -4.143  24.173  1.00 48.49           O
ATOM   4428  N   SER E 558      48.200  -5.097  22.686  1.00 58.20           N
ATOM   4429  CA  SER E 558      47.391  -3.911  22.610  1.00 58.20           C
ATOM   4430  CB  SER E 558      46.357  -3.946  21.474  1.00 58.20           C
ATOM   4431  OG  SER E 558      45.604  -2.742  21.481  1.00 58.20           O
ATOM   4432  C   SER E 558      46.620  -3.695  23.888  1.00 58.20           C
ATOM   4433  O   SER E 558      46.572  -2.580  24.407  1.00 58.20           O
ATOM   4434  N   ASP E 559      45.940  -4.746  24.389  1.00114.40           N
ATOM   4435  CA  ASP E 559      45.093  -4.609  25.543  1.00114.40           C
ATOM   4436  CB  ASP E 559      44.207  -5.850  25.760  1.00114.40           C
ATOM   4437  CG  ASP E 559      43.231  -5.962  24.594  1.00114.40           C
ATOM   4438  OD1 ASP E 559      43.175  -5.007  23.774  1.00114.40           O
ATOM   4439  OD2 ASP E 559      42.535  -7.009  24.504  1.00114.40           O
ATOM   4440  C   ASP E 559      45.841  -4.388  26.834  1.00114.40           C
ATOM   4441  O   ASP E 559      45.554  -3.439  27.564  1.00114.40           O
ATOM   4442  N   TYR E 560      46.712  -5.352  27.213  1.00133.35           N
ATOM   4443  CA  TYR E 560      47.498  -5.311  28.422  1.00133.35           C
ATOM   4444  CB  TYR E 560      47.657  -6.695  29.062  1.00133.35           C
ATOM   4445  CG  TYR E 560      46.273  -7.096  29.441  1.00133.35           C
ATOM   4446  CD1 TYR E 560      45.746  -6.744  30.663  1.00133.35           C
ATOM   4447  CD2 TYR E 560      45.490  -7.804  28.559  1.00133.35           C
ATOM   4448  CE1 TYR E 560      44.464  -7.109  31.003  1.00133.35           C
ATOM   4449  CE2 TYR E 560      44.209  -8.173  28.894  1.00133.35           C
ATOM   4450  CZ  TYR E 560      43.695  -7.827  30.120  1.00133.35           C
ATOM   4451  OH  TYR E 560      42.380  -8.205  30.466  1.00133.35           O
ATOM   4452  C   TYR E 560      48.847  -4.658  28.321  1.00133.35           C
ATOM   4453  O   TYR E 560      49.279  -3.966  29.241  1.00133.35           O
ATOM   4454  N   GLY E 561      49.584  -4.908  27.223  1.00 34.40           N
ATOM   4455  CA  GLY E 561      50.912  -4.364  27.107  1.00 34.40           C
ATOM   4456  C   GLY E 561      51.916  -5.392  27.548  1.00 34.40           C
ATOM   4457  O   GLY E 561      51.586  -6.368  28.220  1.00 34.40           O
ATOM   4458  N   ILE E 562      53.196  -5.164  27.182  1.00139.14           N
ATOM   4459  CA  ILE E 562      54.269  -6.068  27.485  1.00139.14           C
ATOM   4460  CB  ILE E 562      54.893  -6.673  26.253  1.00139.14           C
ATOM   4461  CG1 ILE E 562      55.401  -5.594  25.274  1.00139.14           C
ATOM   4462  CG2 ILE E 562      53.856  -7.624  25.633  1.00139.14           C
ATOM   4463  CD1 ILE E 562      56.641  -4.825  25.725  1.00139.14           C
ATOM   4464  C   ILE E 562      55.310  -5.351  28.289  1.00139.14           C
ATOM   4465  O   ILE E 562      55.486  -4.140  28.162  1.00139.14           O
ATOM   4466  N   VAL E 563      56.018  -6.098  29.162  1.00 52.71           N
ATOM   4467  CA  VAL E 563      57.027  -5.530  30.013  1.00 52.71           C
ATOM   4468  CB  VAL E 563      56.858  -5.903  31.456  1.00 52.71           C
ATOM   4469  CG1 VAL E 563      55.513  -5.340  31.946  1.00 52.71           C
ATOM   4470  CG2 VAL E 563      56.977  -7.431  31.587  1.00 52.71           C
ATOM   4471  C   VAL E 563      58.365  -6.041  29.572  1.00 52.71           C
ATOM   4472  O   VAL E 563      58.464  -6.981  28.786  1.00 52.71           O
ATOM   4473  N   GLU E 564      59.443  -5.395  30.057  1.00 57.32           N
ATOM   4474  CA  GLU E 564      60.782  -5.760  29.688  1.00 57.32           C
ATOM   4475  CB  GLU E 564      61.795  -4.630  29.940  1.00 57.32           C
ATOM   4476  CG  GLU E 564      61.529  -3.419  29.038  1.00 57.32           C
ATOM   4477  CD  GLU E 564      62.548  -2.331  29.341  1.00 57.32           C
ATOM   4478  OE1 GLU E 564      63.743  -2.521  28.989  1.00 57.32           O
ATOM   4479  OE2 GLU E 564      62.143  -1.291  29.927  1.00 57.32           O
ATOM   4480  C   GLU E 564      61.197  -6.994  30.436  1.00 57.32           C
ATOM   4481  O   GLU E 564      60.598  -7.371  31.442  1.00 57.32           O
ATOM   4482  N   GLU E 565      62.257  -7.659  29.934  1.00 79.79           N
ATOM   4483  CA  GLU E 565      62.740  -8.900  30.477  1.00 79.79           C
ATOM   4484  CB  GLU E 565      63.978  -9.422  29.729  1.00 79.79           C
ATOM   4485  CG  GLU E 565      64.527 -10.731  30.299  1.00 79.79           C
ATOM   4486  CD  GLU E 565      63.578 -11.857  29.923  1.00 79.79           C
ATOM   4487  OE1 GLU E 565      62.729 -11.647  29.017  1.00 79.79           O
ATOM   4488  OE2 GLU E 565      63.691 -12.948  30.544  1.00 79.79           O
ATOM   4489  C   GLU E 565      63.132  -8.717  31.911  1.00 79.79           C
ATOM   4490  O   GLU E 565      62.863  -9.578  32.748  1.00 79.79           O
ATOM   4491  N   SER E 566      63.765  -7.579  32.242  1.00 65.25           N
ATOM   4492  CA  SER E 566      64.240  -7.358  33.580  1.00 65.25           C
ATOM   4493  CB  SER E 566      64.978  -6.018  33.733  1.00 65.25           C
ATOM   4494  OG  SER E 566      65.419  -5.858  35.072  1.00 65.25           O
ATOM   4495  C   SER E 566      63.084  -7.338  34.529  1.00 65.25           C
ATOM   4496  O   SER E 566      63.221  -7.721  35.691  1.00 65.25           O
ATOM   4497  N   ASP E 567      61.906  -6.873  34.067  1.00 39.99           N
ATOM   4498  CA  ASP E 567      60.764  -6.779  34.926  1.00 39.99           C
ATOM   4499  CB  ASP E 567      59.541  -6.162  34.222  1.00 39.99           C
ATOM   4500  CG  ASP E 567      58.435  -5.962  35.252  1.00 39.99           C
ATOM   4501  OD1 ASP E 567      58.675  -6.250  36.455  1.00 39.99           O
ATOM   4502  OD2 ASP E 567      57.329  -5.515  34.846  1.00 39.99           O
ATOM   4503  C   ASP E 567      60.364  -8.151  35.375  1.00 39.99           C
ATOM   4504  O   ASP E 567      60.081  -8.360  36.555  1.00 39.99           O
ATOM   4505  N   LEU E 568      60.307  -9.122  34.438  1.00128.21           N
ATOM   4506  CA  LEU E 568      59.961 -10.467  34.805  1.00128.21           C
ATOM   4507  CB  LEU E 568      58.536 -10.884  34.397  1.00128.21           C
ATOM   4508  CG  LEU E 568      57.409 -10.075  35.063  1.00128.21           C
ATOM   4509  CD1 LEU E 568      57.392  -8.626  34.562  1.00128.21           C
ATOM   4510  CD2 LEU E 568      56.050 -10.773  34.898  1.00128.21           C
ATOM   4511  C   LEU E 568      60.880 -11.386  34.059  1.00128.21           C
ATOM   4512  O   LEU E 568      60.605 -11.745  32.915  1.00128.21           O
ATOM   4513  N   PRO E 569      61.924 -11.839  34.697  1.00 74.38           N
ATOM   4514  CA  PRO E 569      62.887 -12.673  34.025  1.00 74.38           C
ATOM   4515  CD  PRO E 569      62.533 -11.065  35.766  1.00 74.38           C
ATOM   4516  CB  PRO E 569      64.076 -12.776  34.976  1.00 74.38           C
ATOM   4517  CG  PRO E 569      64.023 -11.447  35.754  1.00 74.38           C
ATOM   4518  C   PRO E 569      62.296 -13.985  33.610  1.00 74.38           C
ATOM   4519  O   PRO E 569      61.359 -14.449  34.257  1.00 74.38           O
ATOM   4520  N   TYR E 570      62.838 -14.598  32.535  1.00 98.53           N
ATOM   4521  CA  TYR E 570      62.259 -15.793  31.979  1.00 98.53           C
ATOM   4522  CB  TYR E 570      62.734 -16.044  30.533  1.00 98.53           C
ATOM   4523  CG  TYR E 570      62.018 -17.215  29.952  1.00 98.53           C
ATOM   4524  CD1 TYR E 570      60.687 -17.118  29.616  1.00 98.53           C
ATOM   4525  CD2 TYR E 570      62.681 -18.396  29.711  1.00 98.53           C
ATOM   4526  CE1 TYR E 570      60.022 -18.189  29.067  1.00 98.53           C
ATOM   4527  CE2 TYR E 570      62.021 -19.471  29.163  1.00 98.53           C
ATOM   4528  CZ  TYR E 570      60.689 -19.369  28.842  1.00 98.53           C
ATOM   4529  OH  TYR E 570      60.009 -20.469  28.278  1.00 98.53           O
ATOM   4530  C   TYR E 570      62.609 -16.975  32.828  1.00 98.53           C
ATOM   4531  O   TYR E 570      63.780 -17.235  33.102  1.00 98.53           O
ATOM   4532  N   THR E 571      61.560 -17.623  33.385  1.00155.52           N
ATOM   4533  CA  THR E 571      61.653 -18.821  34.171  1.00155.52           C
ATOM   4534  CB  THR E 571      60.624 -18.867  35.255  1.00155.52           C
ATOM   4535  OG1 THR E 571      60.977 -19.861  36.200  1.00155.52           O
ATOM   4536  CG2 THR E 571      59.255 -19.189  34.641  1.00155.52           C
ATOM   4537  C   THR E 571      61.556 -20.084  33.360  1.00155.52           C
ATOM   4538  O   THR E 571      62.265 -21.054  33.626  1.00155.52           O
ATOM   4539  N   GLY E 572      60.662 -20.108  32.344  1.00 35.83           N
ATOM   4540  CA  GLY E 572      60.449 -21.306  31.576  1.00 35.83           C
ATOM   4541  C   GLY E 572      59.433 -22.175  32.264  1.00 35.83           C
ATOM   4542  O   GLY E 572      59.362 -23.375  32.000  1.00 35.83           O
ATOM   4543  N   SER E 573      58.618 -21.598  33.173  1.00 58.87           N
ATOM   4544  CA  SER E 573      57.630 -22.391  33.852  1.00 58.87           C
ATOM   4545  CB  SER E 573      58.059 -22.862  35.252  1.00 58.87           C
ATOM   4546  OG  SER E 573      58.165 -21.752  36.131  1.00 58.87           O
ATOM   4547  C   SER E 573      56.385 -21.571  34.037  1.00 58.87           C
ATOM   4548  O   SER E 573      56.336 -20.381  33.741  1.00 58.87           O
ATOM   4549  N   ASP E 574      55.345 -22.243  34.558  1.00117.85           N
ATOM   4550  CA  ASP E 574      54.008 -21.803  34.855  1.00117.85           C
ATOM   4551  CB  ASP E 574      53.015 -22.963  35.045  1.00117.85           C
ATOM   4552  CG  ASP E 574      52.721 -23.528  33.659  1.00117.85           C
ATOM   4553  OD1 ASP E 574      52.661 -22.715  32.696  1.00117.85           O
ATOM   4554  OD2 ASP E 574      52.547 -24.771  33.542  1.00117.85           O
ATOM   4555  C   ASP E 574      53.986 -20.928  36.079  1.00117.85           C
ATOM   4556  O   ASP E 574      52.966 -20.861  36.766  1.00117.85           O
ATOM   4557  N   SER E 575      55.147 -20.358  36.461  1.00113.85           N
ATOM   4558  CA  SER E 575      55.277 -19.538  37.641  1.00113.85           C
ATOM   4559  CB  SER E 575      56.536 -18.658  37.637  1.00113.85           C
ATOM   4560  OG  SER E 575      57.701 -19.457  37.537  1.00113.85           O
ATOM   4561  C   SER E 575      54.128 -18.580  37.749  1.00113.85           C
ATOM   4562  O   SER E 575      53.401 -18.306  36.796  1.00113.85           O
ATOM   4563  N   PRO E 576      53.956 -18.094  38.952  1.00 84.41           N
ATOM   4564  CA  PRO E 576      52.906 -17.167  39.285  1.00 84.41           C
ATOM   4565  CD  PRO E 576      54.512 -18.746  40.125  1.00 84.41           C
ATOM   4566  CB  PRO E 576      52.831 -17.148  40.815  1.00 84.41           C
ATOM   4567  CG  PRO E 576      54.146 -17.803  41.281  1.00 84.41           C
ATOM   4568  C   PRO E 576      53.169 -15.821  38.690  1.00 84.41           C
ATOM   4569  O   PRO E 576      54.328 -15.489  38.452  1.00 84.41           O
ATOM   4570  N   CYS E 577      52.104 -15.025  38.457  1.00 53.30           N
ATOM   4571  CA  CYS E 577      52.257 -13.733  37.856  1.00 53.30           C
ATOM   4572  CB  CYS E 577      50.947 -13.213  37.217  1.00 53.30           C
ATOM   4573  SG  CYS E 577      51.073 -11.570  36.433  1.00 53.30           S
ATOM   4574  C   CYS E 577      52.686 -12.769  38.921  1.00 53.30           C
ATOM   4575  O   CYS E 577      51.860 -12.155  39.595  1.00 53.30           O
ATOM   4576  N   THR E 578      54.015 -12.632  39.112  1.00 43.65           N
ATOM   4577  CA  THR E 578      54.545 -11.699  40.067  1.00 43.65           C
ATOM   4578  CB  THR E 578      55.041 -12.358  41.320  1.00 43.65           C
ATOM   4579  OG1 THR E 578      53.994 -13.098  41.933  1.00 43.65           O
ATOM   4580  CG2 THR E 578      55.547 -11.268  42.278  1.00 43.65           C
ATOM   4581  C   THR E 578      55.725 -11.044  39.417  1.00 43.65           C
ATOM   4582  O   THR E 578      56.639 -11.724  38.956  1.00 43.65           O
ATOM   4583  N   LEU E 579      55.738  -9.697  39.375  1.00160.74           N
ATOM   4584  CA  LEU E 579      56.801  -8.978  38.729  1.00160.74           C
ATOM   4585  CB  LEU E 579      56.397  -8.453  37.341  1.00160.74           C
ATOM   4586  CG  LEU E 579      54.956  -7.901  37.293  1.00160.74           C
ATOM   4587  CD1 LEU E 579      54.749  -6.741  38.279  1.00160.74           C
ATOM   4588  CD2 LEU E 579      54.553  -7.532  35.857  1.00160.74           C
ATOM   4589  C   LEU E 579      57.184  -7.799  39.570  1.00160.74           C
ATOM   4590  O   LEU E 579      56.634  -7.580  40.646  1.00160.74           O
ATOM   4591  N   LYS E 580      58.180  -7.021  39.092  1.00113.87           N
ATOM   4592  CA  LYS E 580      58.635  -5.846  39.786  1.00113.87           C
ATOM   4593  CB  LYS E 580      59.935  -5.261  39.211  1.00113.87           C
ATOM   4594  CG  LYS E 580      61.144  -6.188  39.366  1.00113.87           C
ATOM   4595  CD  LYS E 580      61.521  -6.493  40.819  1.00113.87           C
ATOM   4596  CE  LYS E 580      62.292  -5.362  41.503  1.00113.87           C
ATOM   4597  NZ  LYS E 580      62.616  -5.740  42.897  1.00113.87           N
ATOM   4598  C   LYS E 580      57.567  -4.808  39.653  1.00113.87           C
ATOM   4599  O   LYS E 580      56.712  -4.895  38.776  1.00113.87           O
ATOM   4600  N   ASP E 581      57.552  -3.807  40.553  1.00105.52           N
ATOM   4601  CA  ASP E 581      56.524  -2.811  40.466  1.00105.52           C
ATOM   4602  CB  ASP E 581      56.243  -2.087  41.797  1.00105.52           C
ATOM   4603  CG  ASP E 581      57.498  -1.337  42.217  1.00105.52           C
ATOM   4604  OD1 ASP E 581      58.614  -1.865  41.967  1.00105.52           O
ATOM   4605  OD2 ASP E 581      57.357  -0.225  42.792  1.00105.52           O
ATOM   4606  C   ASP E 581      56.886  -1.772  39.448  1.00105.52           C
ATOM   4607  O   ASP E 581      58.052  -1.580  39.107  1.00105.52           O
ATOM   4608  N   SER E 582      55.846  -1.086  38.935  1.00159.67           N
ATOM   4609  CA  SER E 582      55.942   0.030  38.037  1.00159.67           C
ATOM   4610  CB  SER E 582      56.429   1.314  38.730  1.00159.67           C
ATOM   4611  OG  SER E 582      55.518   1.690  39.751  1.00159.67           O
ATOM   4612  C   SER E 582      56.837  -0.225  36.862  1.00159.67           C
ATOM   4613  O   SER E 582      57.772   0.538  36.626  1.00159.67           O
ATOM   4614  N   GLN E 583      56.591  -1.293  36.078  1.00121.73           N
ATOM   4615  CA  GLN E 583      57.397  -1.432  34.897  1.00121.73           C
ATOM   4616  CB  GLN E 583      57.914  -2.845  34.580  1.00121.73           C
ATOM   4617  CG  GLN E 583      59.261  -3.135  35.245  1.00121.73           C
ATOM   4618  CD  GLN E 583      59.114  -2.866  36.729  1.00121.73           C
ATOM   4619  OE1 GLN E 583      58.242  -3.431  37.382  1.00121.73           O
ATOM   4620  NE2 GLN E 583      59.981  -1.972  37.278  1.00121.73           N
ATOM   4621  C   GLN E 583      56.631  -0.922  33.723  1.00121.73           C
ATOM   4622  O   GLN E 583      55.408  -1.040  33.646  1.00121.73           O
ATOM   4623  N   GLN E 584      57.370  -0.310  32.778  1.00 74.79           N
ATOM   4624  CA  GLN E 584      56.801   0.266  31.596  1.00 74.79           C
ATOM   4625  CB  GLN E 584      57.823   1.051  30.756  1.00 74.79           C
ATOM   4626  CG  GLN E 584      57.285   1.537  29.407  1.00 74.79           C
ATOM   4627  CD  GLN E 584      56.301   2.670  29.654  1.00 74.79           C
ATOM   4628  OE1 GLN E 584      55.937   2.957  30.793  1.00 74.79           O
ATOM   4629  NE2 GLN E 584      55.856   3.336  28.554  1.00 74.79           N
ATOM   4630  C   GLN E 584      56.283  -0.840  30.741  1.00 74.79           C
ATOM   4631  O   GLN E 584      56.826  -1.944  30.732  1.00 74.79           O
ATOM   4632  N   LYS E 585      55.183  -0.569  30.010  1.00 83.46           N
ATOM   4633  CA  LYS E 585      54.632  -1.576  29.150  1.00 83.46           C
ATOM   4634  CB  LYS E 585      53.219  -2.037  29.549  1.00 83.46           C
ATOM   4635  CG  LYS E 585      53.193  -3.049  30.697  1.00 83.46           C
ATOM   4636  CD  LYS E 585      51.794  -3.283  31.272  1.00 83.46           C
ATOM   4637  CE  LYS E 585      51.635  -4.625  31.993  1.00 83.46           C
ATOM   4638  NZ  LYS E 585      52.596  -4.734  33.112  1.00 83.46           N
ATOM   4639  C   LYS E 585      54.545  -1.047  27.747  1.00 83.46           C
ATOM   4640  O   LYS E 585      54.119   0.082  27.519  1.00 83.46           O
ATOM   4641  N   TYR E 586      54.957  -1.878  26.766  1.00 66.58           N
ATOM   4642  CA  TYR E 586      54.911  -1.554  25.364  1.00 66.58           C
ATOM   4643  CB  TYR E 586      56.052  -2.189  24.541  1.00 66.58           C
ATOM   4644  CG  TYR E 586      57.367  -1.671  25.022  1.00 66.58           C
ATOM   4645  CD1 TYR E 586      57.970  -2.216  26.133  1.00 66.58           C
ATOM   4646  CD2 TYR E 586      58.002  -0.647  24.357  1.00 66.58           C
ATOM   4647  CE1 TYR E 586      59.185  -1.746  26.576  1.00 66.58           C
ATOM   4648  CE2 TYR E 586      59.216  -0.172  24.795  1.00 66.58           C
ATOM   4649  CZ  TYR E 586      59.807  -0.720  25.908  1.00 66.58           C
ATOM   4650  OH  TYR E 586      61.053  -0.236  26.360  1.00 66.58           O
ATOM   4651  C   TYR E 586      53.634  -2.126  24.816  1.00 66.58           C
ATOM   4652  O   TYR E 586      53.258  -3.247  25.160  1.00 66.58           O
ATOM   4653  N   TYR E 587      52.941  -1.368  23.936  1.00 63.29           N
ATOM   4654  CA  TYR E 587      51.672  -1.799  23.399  1.00 63.29           C
ATOM   4655  CB  TYR E 587      50.534  -0.801  23.677  1.00 63.29           C
ATOM   4656  CG  TYR E 587      50.350  -0.679  25.150  1.00 63.29           C
ATOM   4657  CD1 TYR E 587      51.162   0.145  25.898  1.00 63.29           C
ATOM   4658  CD2 TYR E 587      49.348  -1.380  25.779  1.00 63.29           C
ATOM   4659  CE1 TYR E 587      50.982   0.256  27.258  1.00 63.29           C
ATOM   4660  CE2 TYR E 587      49.162  -1.274  27.136  1.00 63.29           C
ATOM   4661  CZ  TYR E 587      49.980  -0.456  27.875  1.00 63.29           C
ATOM   4662  OH  TYR E 587      49.787  -0.350  29.268  1.00 63.29           O
ATOM   4663  C   TYR E 587      51.776  -1.878  21.900  1.00 63.29           C
ATOM   4664  O   TYR E 587      52.701  -1.333  21.302  1.00 63.29           O
ATOM   4665  N   THR E 588      50.834  -2.606  21.255  1.00 45.72           N
ATOM   4666  CA  THR E 588      50.809  -2.731  19.821  1.00 45.72           C
ATOM   4667  CB  THR E 588      50.649  -4.147  19.333  1.00 45.72           C
ATOM   4668  OG1 THR E 588      51.720  -4.957  19.799  1.00 45.72           O
ATOM   4669  CG2 THR E 588      50.613  -4.159  17.790  1.00 45.72           C
ATOM   4670  C   THR E 588      49.647  -1.945  19.296  1.00 45.72           C
ATOM   4671  O   THR E 588      48.496  -2.154  19.675  1.00 45.72           O
ATOM   4672  N   ALA E 589      49.959  -0.989  18.403  1.00 52.95           N
ATOM   4673  CA  ALA E 589      49.013  -0.126  17.763  1.00 52.95           C
ATOM   4674  CB  ALA E 589      49.703   0.989  16.965  1.00 52.95           C
ATOM   4675  C   ALA E 589      48.131  -0.904  16.831  1.00 52.95           C
ATOM   4676  O   ALA E 589      46.968  -0.545  16.661  1.00 52.95           O
ATOM   4677  N   GLU E 590      48.648  -1.947  16.145  1.00116.83           N
ATOM   4678  CA  GLU E 590      47.768  -2.616  15.217  1.00116.83           C
ATOM   4679  CB  GLU E 590      47.751  -1.908  13.841  1.00116.83           C
ATOM   4680  CG  GLU E 590      46.440  -2.025  13.047  1.00116.83           C
ATOM   4681  CD  GLU E 590      46.269  -3.441  12.515  1.00116.83           C
ATOM   4682  OE1 GLU E 590      47.197  -3.922  11.812  1.00116.83           O
ATOM   4683  OE2 GLU E 590      45.206  -4.059  12.797  1.00116.83           O
ATOM   4684  C   GLU E 590      48.264  -4.025  15.028  1.00116.83           C
ATOM   4685  O   GLU E 590      49.425  -4.313  15.319  1.00116.83           O
ATOM   4686  N   TYR E 591      47.382  -4.967  14.611  1.00 96.57           N
ATOM   4687  CA  TYR E 591      47.812  -6.321  14.347  1.00 96.57           C
ATOM   4688  CB  TYR E 591      47.861  -7.193  15.622  1.00 96.57           C
ATOM   4689  CG  TYR E 591      46.515  -7.234  16.272  1.00 96.57           C
ATOM   4690  CD1 TYR E 591      46.117  -6.239  17.143  1.00 96.57           C
ATOM   4691  CD2 TYR E 591      45.654  -8.277  16.017  1.00 96.57           C
ATOM   4692  CE1 TYR E 591      44.880  -6.292  17.739  1.00 96.57           C
ATOM   4693  CE2 TYR E 591      44.419  -8.329  16.614  1.00 96.57           C
ATOM   4694  CZ  TYR E 591      44.029  -7.334  17.473  1.00 96.57           C
ATOM   4695  OH  TYR E 591      42.764  -7.386  18.087  1.00 96.57           O
ATOM   4696  C   TYR E 591      46.860  -6.963  13.364  1.00 96.57           C
ATOM   4697  O   TYR E 591      45.671  -6.656  13.362  1.00 96.57           O
ATOM   4698  N   HIS E 592      47.359  -7.859  12.479  1.00173.24           N
ATOM   4699  CA  HIS E 592      46.542  -8.643  11.569  1.00173.24           C
ATOM   4700  ND1 HIS E 592      46.626  -6.544   8.253  1.00173.24           N
ATOM   4701  CG  HIS E 592      46.907  -6.923   9.546  1.00173.24           C
ATOM   4702  CB  HIS E 592      46.156  -8.083  10.161  1.00173.24           C
ATOM   4703  NE2 HIS E 592      48.022  -5.019   9.062  1.00173.24           N
ATOM   4704  CD2 HIS E 592      47.767  -5.982  10.027  1.00173.24           C
ATOM   4705  CE1 HIS E 592      47.314  -5.403   8.017  1.00173.24           C
ATOM   4706  C   HIS E 592      47.225  -9.864  11.157  1.00173.24           C
ATOM   4707  O   HIS E 592      48.426 -10.007  11.344  1.00173.24           O
ATOM   4708  N   TYR E 593      46.459 -10.786  10.542  1.00150.25           N
ATOM   4709  CA  TYR E 593      47.136 -11.885   9.922  1.00150.25           C
ATOM   4710  CB  TYR E 593      46.367 -13.201   9.740  1.00150.25           C
ATOM   4711  CG  TYR E 593      46.136 -13.930  11.021  1.00150.25           C
ATOM   4712  CD1 TYR E 593      47.103 -14.722  11.597  1.00150.25           C
ATOM   4713  CD2 TYR E 593      44.925 -13.836  11.660  1.00150.25           C
ATOM   4714  CE1 TYR E 593      46.849 -15.402  12.765  1.00150.25           C
ATOM   4715  CE2 TYR E 593      44.675 -14.509  12.831  1.00150.25           C
ATOM   4716  CZ  TYR E 593      45.637 -15.304  13.387  1.00150.25           C
ATOM   4717  OH  TYR E 593      45.385 -16.006  14.585  1.00150.25           O
ATOM   4718  C   TYR E 593      47.430 -11.397   8.541  1.00150.25           C
ATOM   4719  O   TYR E 593      46.607 -10.713   7.938  1.00150.25           O
ATOM   4720  N   VAL E 594      48.621 -11.698   7.993  1.00 72.92           N
ATOM   4721  CA  VAL E 594      48.868 -11.192   6.678  1.00 72.92           C
ATOM   4722  CB  VAL E 594      50.232 -11.447   6.131  1.00 72.92           C
ATOM   4723  CG1 VAL E 594      51.277 -10.786   7.036  1.00 72.92           C
ATOM   4724  CG2 VAL E 594      50.390 -12.961   5.949  1.00 72.92           C
ATOM   4725  C   VAL E 594      47.909 -11.856   5.753  1.00 72.92           C
ATOM   4726  O   VAL E 594      47.643 -13.056   5.848  1.00 72.92           O
ATOM   4727  N   GLY E 595      47.376 -11.066   4.802  1.00 40.55           N
ATOM   4728  CA  GLY E 595      46.398 -11.595   3.904  1.00 40.55           C
ATOM   4729  C   GLY E 595      45.062 -11.097   4.362  1.00 40.55           C
ATOM   4730  O   GLY E 595      44.068 -11.236   3.653  1.00 40.55           O
ATOM   4731  N   GLY E 596      45.012 -10.518   5.578  1.00 54.03           N
ATOM   4732  CA  GLY E 596      43.824  -9.890   6.075  1.00 54.03           C
ATOM   4733  C   GLY E 596      43.102 -10.752   7.073  1.00 54.03           C
ATOM   4734  O   GLY E 596      42.466 -10.232   7.991  1.00 54.03           O
ATOM   4735  N   PHE E 597      43.163 -12.085   6.936  1.00174.40           N
ATOM   4736  CA  PHE E 597      42.507 -12.930   7.889  1.00174.40           C
ATOM   4737  CB  PHE E 597      40.992 -13.108   7.611  1.00174.40           C
ATOM   4738  CG  PHE E 597      40.805 -13.673   6.236  1.00174.40           C
ATOM   4739  CD1 PHE E 597      41.002 -15.009   5.994  1.00174.40           C
ATOM   4740  CD2 PHE E 597      40.429 -12.898   5.168  1.00174.40           C
ATOM   4741  CE1 PHE E 597      40.842 -15.541   4.735  1.00174.40           C
ATOM   4742  CE2 PHE E 597      40.270 -13.429   3.908  1.00174.40           C
ATOM   4743  CZ  PHE E 597      40.478 -14.760   3.675  1.00174.40           C
ATOM   4744  C   PHE E 597      43.187 -14.260   7.820  1.00174.40           C
ATOM   4745  O   PHE E 597      44.091 -14.465   7.004  1.00174.40           O
ATOM   4746  N   TYR E 598      42.760 -15.212   8.658  1.00211.55           N
ATOM   4747  CA  TYR E 598      43.406 -16.485   8.696  1.00211.55           C
ATOM   4748  CB  TYR E 598      42.929 -17.247   9.954  1.00211.55           C
ATOM   4749  CG  TYR E 598      43.934 -18.233  10.413  1.00211.55           C
ATOM   4750  CD1 TYR E 598      44.911 -17.810  11.292  1.00211.55           C
ATOM   4751  CD2 TYR E 598      43.916 -19.543   9.989  1.00211.55           C
ATOM   4752  CE1 TYR E 598      45.852 -18.676  11.763  1.00211.55           C
ATOM   4753  CE2 TYR E 598      44.856 -20.419  10.454  1.00211.55           C
ATOM   4754  CZ  TYR E 598      45.801 -19.970  11.337  1.00211.55           C
ATOM   4755  OH  TYR E 598      46.764 -20.872  11.814  1.00211.55           O
ATOM   4756  C   TYR E 598      42.981 -17.209   7.444  1.00211.55           C
ATOM   4757  O   TYR E 598      41.797 -17.456   7.211  1.00211.55           O
ATOM   4758  N   GLY E 599      43.963 -17.604   6.607  1.00 65.22           N
ATOM   4759  CA  GLY E 599      43.656 -18.294   5.377  1.00 65.22           C
ATOM   4760  C   GLY E 599      44.054 -17.494   4.161  1.00 65.22           C
ATOM   4761  O   GLY E 599      44.102 -18.035   3.055  1.00 65.22           O
ATOM   4762  N   GLY E 600      44.277 -16.179   4.347  1.00 87.53           N
ATOM   4763  CA  GLY E 600      44.716 -15.190   3.400  1.00 87.53           C
ATOM   4764  C   GLY E 600      46.186 -15.250   3.096  1.00 87.53           C
ATOM   4765  O   GLY E 600      46.630 -14.626   2.139  1.00 87.53           O
ATOM   4766  N   CYS E 601      47.007 -15.887   3.949  1.00130.93           N
ATOM   4767  CA  CYS E 601      48.449 -15.792   3.833  1.00130.93           C
ATOM   4768  CB  CYS E 601      49.235 -16.546   4.924  1.00130.93           C
ATOM   4769  SG  CYS E 601      49.203 -15.733   6.543  1.00130.93           S
ATOM   4770  C   CYS E 601      48.978 -16.309   2.537  1.00130.93           C
ATOM   4771  O   CYS E 601      48.412 -17.205   1.909  1.00130.93           O
ATOM   4772  N   ASN E 602      50.118 -15.711   2.118  1.00166.56           N
ATOM   4773  CA  ASN E 602      50.770 -16.091   0.908  1.00166.56           C
ATOM   4774  CB  ASN E 602      50.109 -15.382  -0.273  1.00166.56           C
ATOM   4775  CG  ASN E 602      50.558 -16.111  -1.498  1.00166.56           C
ATOM   4776  OD1 ASN E 602      51.476 -15.671  -2.188  1.00166.56           O
ATOM   4777  ND2 ASN E 602      49.916 -17.287  -1.735  1.00166.56           N
ATOM   4778  C   ASN E 602      52.199 -15.631   0.994  1.00166.56           C
ATOM   4779  O   ASN E 602      52.537 -14.771   1.804  1.00166.56           O
ATOM   4780  N   GLU E 603      53.082 -16.199   0.149  1.00103.90           N
ATOM   4781  CA  GLU E 603      54.480 -15.874   0.136  1.00103.90           C
ATOM   4782  CB  GLU E 603      55.250 -16.779  -0.833  1.00103.90           C
ATOM   4783  CG  GLU E 603      56.769 -16.652  -0.750  1.00103.90           C
ATOM   4784  CD  GLU E 603      57.241 -15.876  -1.960  1.00103.90           C
ATOM   4785  OE1 GLU E 603      56.673 -16.045  -3.075  1.00103.90           O
ATOM   4786  OE2 GLU E 603      58.194 -15.079  -1.775  1.00103.90           O
ATOM   4787  C   GLU E 603      54.685 -14.452  -0.293  1.00103.90           C
ATOM   4788  O   GLU E 603      55.489 -13.731   0.298  1.00103.90           O
ATOM   4789  N   ALA E 604      53.946 -14.010  -1.329  1.00 45.86           N
ATOM   4790  CA  ALA E 604      54.131 -12.692  -1.867  1.00 45.86           C
ATOM   4791  CB  ALA E 604      53.195 -12.405  -3.054  1.00 45.86           C
ATOM   4792  C   ALA E 604      53.831 -11.688  -0.800  1.00 45.86           C
ATOM   4793  O   ALA E 604      54.615 -10.768  -0.569  1.00 45.86           O
ATOM   4794  N   TYR E 605      52.701 -11.859  -0.089  1.00 83.58           N
ATOM   4795  CA  TYR E 605      52.371 -10.940   0.962  1.00 83.58           C
ATOM   4796  CB  TYR E 605      50.970 -11.082   1.578  1.00 83.58           C
ATOM   4797  CG  TYR E 605      50.134 -10.104   0.837  1.00 83.58           C
ATOM   4798  CD1 TYR E 605      50.374  -8.764   1.021  1.00 83.58           C
ATOM   4799  CD2 TYR E 605      49.122 -10.489   0.000  1.00 83.58           C
ATOM   4800  CE1 TYR E 605      49.636  -7.814   0.362  1.00 83.58           C
ATOM   4801  CE2 TYR E 605      48.375  -9.547  -0.665  1.00 83.58           C
ATOM   4802  CZ  TYR E 605      48.633  -8.209  -0.487  1.00 83.58           C
ATOM   4803  OH  TYR E 605      47.868  -7.244  -1.170  1.00 83.58           O
ATOM   4804  C   TYR E 605      53.361 -11.004   2.067  1.00 83.58           C
ATOM   4805  O   TYR E 605      53.669  -9.983   2.679  1.00 83.58           O
ATOM   4806  N   MET E 606      53.873 -12.199   2.390  1.00113.11           N
ATOM   4807  CA  MET E 606      54.779 -12.226   3.497  1.00113.11           C
ATOM   4808  CB  MET E 606      55.193 -13.634   3.970  1.00113.11           C
ATOM   4809  CG  MET E 606      54.074 -14.348   4.739  1.00113.11           C
ATOM   4810  SD  MET E 606      54.619 -15.730   5.791  1.00113.11           S
ATOM   4811  CE  MET E 606      55.031 -16.881   4.443  1.00113.11           C
ATOM   4812  C   MET E 606      56.000 -11.407   3.196  1.00113.11           C
ATOM   4813  O   MET E 606      56.481 -10.678   4.061  1.00113.11           O
ATOM   4814  N   LYS E 607      56.538 -11.481   1.965  1.00146.73           N
ATOM   4815  CA  LYS E 607      57.730 -10.722   1.686  1.00146.73           C
ATOM   4816  CB  LYS E 607      58.327 -10.951   0.291  1.00146.73           C
ATOM   4817  CG  LYS E 607      58.834 -12.362   0.056  1.00146.73           C
ATOM   4818  CD  LYS E 607      59.310 -12.610  -1.375  1.00146.73           C
ATOM   4819  CE  LYS E 607      58.265 -12.354  -2.464  1.00146.73           C
ATOM   4820  NZ  LYS E 607      58.656 -13.069  -3.698  1.00146.73           N
ATOM   4821  C   LYS E 607      57.444  -9.252   1.736  1.00146.73           C
ATOM   4822  O   LYS E 607      58.308  -8.465   2.117  1.00146.73           O
ATOM   4823  N   LEU E 608      56.248  -8.830   1.287  1.00130.32           N
ATOM   4824  CA  LEU E 608      55.931  -7.430   1.254  1.00130.32           C
ATOM   4825  CB  LEU E 608      54.546  -7.172   0.620  1.00130.32           C
ATOM   4826  CG  LEU E 608      54.230  -5.703   0.254  1.00130.32           C
ATOM   4827  CD1 LEU E 608      54.170  -4.782   1.483  1.00130.32           C
ATOM   4828  CD2 LEU E 608      55.172  -5.199  -0.850  1.00130.32           C
ATOM   4829  C   LEU E 608      55.909  -6.939   2.668  1.00130.32           C
ATOM   4830  O   LEU E 608      56.475  -5.893   2.985  1.00130.32           O
ATOM   4831  N   GLU E 609      55.278  -7.715   3.570  1.00 89.85           N
ATOM   4832  CA  GLU E 609      55.177  -7.321   4.947  1.00 89.85           C
ATOM   4833  CB  GLU E 609      54.339  -8.315   5.777  1.00 89.85           C
ATOM   4834  CG  GLU E 609      54.196  -7.951   7.260  1.00 89.85           C
ATOM   4835  CD  GLU E 609      53.211  -6.797   7.394  1.00 89.85           C
ATOM   4836  OE1 GLU E 609      52.693  -6.343   6.342  1.00 89.85           O
ATOM   4837  OE2 GLU E 609      52.964  -6.353   8.547  1.00 89.85           O
ATOM   4838  C   GLU E 609      56.543  -7.257   5.553  1.00 89.85           C
ATOM   4839  O   GLU E 609      56.882  -6.310   6.262  1.00 89.85           O
ATOM   4840  N   LEU E 610      57.384  -8.261   5.254  1.00 64.71           N
ATOM   4841  CA  LEU E 610      58.667  -8.365   5.888  1.00 64.71           C
ATOM   4842  CB  LEU E 610      59.416  -9.627   5.434  1.00 64.71           C
ATOM   4843  CG  LEU E 610      60.770  -9.830   6.130  1.00 64.71           C
ATOM   4844  CD1 LEU E 610      60.588 -10.016   7.644  1.00 64.71           C
ATOM   4845  CD2 LEU E 610      61.560 -10.984   5.490  1.00 64.71           C
ATOM   4846  C   LEU E 610      59.523  -7.178   5.577  1.00 64.71           C
ATOM   4847  O   LEU E 610      60.055  -6.532   6.478  1.00 64.71           O
ATOM   4848  N   VAL E 611      59.673  -6.853   4.285  1.00135.49           N
ATOM   4849  CA  VAL E 611      60.569  -5.808   3.890  1.00135.49           C
ATOM   4850  CB  VAL E 611      60.777  -5.845   2.402  1.00135.49           C
ATOM   4851  CG1 VAL E 611      61.736  -4.729   1.983  1.00135.49           C
ATOM   4852  CG2 VAL E 611      61.245  -7.258   2.015  1.00135.49           C
ATOM   4853  C   VAL E 611      60.042  -4.463   4.300  1.00135.49           C
ATOM   4854  O   VAL E 611      60.795  -3.612   4.770  1.00135.49           O
ATOM   4855  N   LEU E 612      58.743  -4.192   4.074  1.00 85.64           N
ATOM   4856  CA  LEU E 612      58.283  -2.893   4.473  1.00 85.64           C
ATOM   4857  CB  LEU E 612      56.944  -2.464   3.847  1.00 85.64           C
ATOM   4858  CG  LEU E 612      57.063  -2.093   2.354  1.00 85.64           C
ATOM   4859  CD1 LEU E 612      55.742  -1.523   1.813  1.00 85.64           C
ATOM   4860  CD2 LEU E 612      58.257  -1.154   2.106  1.00 85.64           C
ATOM   4861  C   LEU E 612      58.172  -2.759   5.968  1.00 85.64           C
ATOM   4862  O   LEU E 612      58.666  -1.782   6.523  1.00 85.64           O
ATOM   4863  N   GLY E 613      57.454  -3.701   6.627  1.00 74.27           N
ATOM   4864  CA  GLY E 613      57.150  -3.727   8.045  1.00 74.27           C
ATOM   4865  C   GLY E 613      58.192  -4.239   9.014  1.00 74.27           C
ATOM   4866  O   GLY E 613      58.332  -3.694  10.108  1.00 74.27           O
ATOM   4867  N   GLY E 614      58.894  -5.349   8.696  1.00 51.16           N
ATOM   4868  CA  GLY E 614      59.827  -5.914   9.642  1.00 51.16           C
ATOM   4869  C   GLY E 614      59.533  -7.385   9.812  1.00 51.16           C
ATOM   4870  O   GLY E 614      58.625  -7.921   9.178  1.00 51.16           O
ATOM   4871  N   PRO E 615      60.260  -8.053  10.690  1.00 81.01           N
ATOM   4872  CA  PRO E 615      60.080  -9.467  10.897  1.00 81.01           C
ATOM   4873  CD  PRO E 615      61.591  -7.613  11.075  1.00 81.01           C
ATOM   4874  CB  PRO E 615      61.211  -9.902  11.826  1.00 81.01           C
ATOM   4875  CG  PRO E 615      62.331  -8.889  11.523  1.00 81.01           C
ATOM   4876  C   PRO E 615      58.715  -9.723  11.445  1.00 81.01           C
ATOM   4877  O   PRO E 615      58.179  -8.862  12.140  1.00 81.01           O
ATOM   4878  N   LEU E 616      58.125 -10.890  11.122  1.00153.33           N
ATOM   4879  CA  LEU E 616      56.802 -11.196  11.578  1.00153.33           C
ATOM   4880  CB  LEU E 616      55.732 -11.069  10.474  1.00153.33           C
ATOM   4881  CG  LEU E 616      56.056 -11.821   9.163  1.00153.33           C
ATOM   4882  CD1 LEU E 616      56.052 -13.348   9.343  1.00153.33           C
ATOM   4883  CD2 LEU E 616      55.127 -11.367   8.026  1.00153.33           C
ATOM   4884  C   LEU E 616      56.792 -12.601  12.088  1.00153.33           C
ATOM   4885  O   LEU E 616      57.657 -13.402  11.739  1.00153.33           O
ATOM   4886  N   SER E 617      55.808 -12.924  12.952  1.00 85.45           N
ATOM   4887  CA  SER E 617      55.698 -14.246  13.506  1.00 85.45           C
ATOM   4888  CB  SER E 617      54.803 -14.306  14.758  1.00 85.45           C
ATOM   4889  OG  SER E 617      55.374 -13.545  15.812  1.00 85.45           O
ATOM   4890  C   SER E 617      55.087 -15.168  12.489  1.00 85.45           C
ATOM   4891  O   SER E 617      54.180 -14.788  11.749  1.00 85.45           O
ATOM   4892  N   VAL E 618      55.580 -16.426  12.437  1.00 51.77           N
ATOM   4893  CA  VAL E 618      55.038 -17.423  11.550  1.00 51.77           C
ATOM   4894  CB  VAL E 618      55.857 -17.687  10.318  1.00 51.77           C
ATOM   4895  CG1 VAL E 618      55.941 -16.404   9.472  1.00 51.77           C
ATOM   4896  CG2 VAL E 618      57.219 -18.245  10.755  1.00 51.77           C
ATOM   4897  C   VAL E 618      55.002 -18.708  12.325  1.00 51.77           C
ATOM   4898  O   VAL E 618      55.630 -18.822  13.376  1.00 51.77           O
ATOM   4899  N   ALA E 619      54.221 -19.700  11.844  1.00 47.25           N
ATOM   4900  CA  ALA E 619      54.174 -20.975  12.502  1.00 47.25           C
ATOM   4901  CB  ALA E 619      52.884 -21.209  13.309  1.00 47.25           C
ATOM   4902  C   ALA E 619      54.281 -22.032  11.442  1.00 47.25           C
ATOM   4903  O   ALA E 619      53.914 -21.803  10.291  1.00 47.25           O
ATOM   4904  N   PHE E 620      54.843 -23.210  11.793  1.00178.97           N
ATOM   4905  CA  PHE E 620      54.963 -24.282  10.846  1.00178.97           C
ATOM   4906  CB  PHE E 620      56.253 -24.224   9.994  1.00178.97           C
ATOM   4907  CG  PHE E 620      57.458 -24.442  10.850  1.00178.97           C
ATOM   4908  CD1 PHE E 620      58.031 -23.407  11.555  1.00178.97           C
ATOM   4909  CD2 PHE E 620      58.019 -25.694  10.948  1.00178.97           C
ATOM   4910  CE1 PHE E 620      59.141 -23.622  12.340  1.00178.97           C
ATOM   4911  CE2 PHE E 620      59.128 -25.913  11.730  1.00178.97           C
ATOM   4912  CZ  PHE E 620      59.694 -24.877  12.429  1.00178.97           C
ATOM   4913  C   PHE E 620      54.937 -25.573  11.600  1.00178.97           C
ATOM   4914  O   PHE E 620      54.933 -25.593  12.831  1.00178.97           O
ATOM   4915  N   GLU E 621      54.888 -26.699  10.863  1.00116.41           N
ATOM   4916  CA  GLU E 621      54.840 -27.993  11.485  1.00116.41           C
ATOM   4917  CB  GLU E 621      54.010 -29.012  10.683  1.00116.41           C
ATOM   4918  CG  GLU E 621      53.947 -30.410  11.305  1.00116.41           C
ATOM   4919  CD  GLU E 621      53.089 -30.357  12.569  1.00116.41           C
ATOM   4920  OE1 GLU E 621      52.699 -29.233  12.986  1.00116.41           O
ATOM   4921  OE2 GLU E 621      52.831 -31.448  13.143  1.00116.41           O
ATOM   4922  C   GLU E 621      56.233 -28.528  11.582  1.00116.41           C
ATOM   4923  O   GLU E 621      56.908 -28.732  10.573  1.00116.41           O
ATOM   4924  N   VAL E 622      56.691 -28.759  12.829  1.00 65.68           N
ATOM   4925  CA  VAL E 622      57.993 -29.308  13.056  1.00 65.68           C
ATOM   4926  CB  VAL E 622      58.541 -29.001  14.422  1.00 65.68           C
ATOM   4927  CG1 VAL E 622      59.829 -29.812  14.643  1.00 65.68           C
ATOM   4928  CG2 VAL E 622      58.749 -27.483  14.532  1.00 65.68           C
ATOM   4929  C   VAL E 622      57.880 -30.790  12.940  1.00 65.68           C
ATOM   4930  O   VAL E 622      56.930 -31.394  13.433  1.00 65.68           O
ATOM   4931  N   TYR E 623      58.876 -31.412  12.284  1.00 64.16           N
ATOM   4932  CA  TYR E 623      58.899 -32.834  12.105  1.00 64.16           C
ATOM   4933  CB  TYR E 623      58.901 -33.286  10.634  1.00 64.16           C
ATOM   4934  CG  TYR E 623      57.572 -32.984  10.028  1.00 64.16           C
ATOM   4935  CD1 TYR E 623      56.504 -33.820  10.258  1.00 64.16           C
ATOM   4936  CD2 TYR E 623      57.390 -31.881   9.223  1.00 64.16           C
ATOM   4937  CE1 TYR E 623      55.273 -33.561   9.704  1.00 64.16           C
ATOM   4938  CE2 TYR E 623      56.160 -31.617   8.665  1.00 64.16           C
ATOM   4939  CZ  TYR E 623      55.099 -32.456   8.907  1.00 64.16           C
ATOM   4940  OH  TYR E 623      53.837 -32.188   8.337  1.00 64.16           O
ATOM   4941  C   TYR E 623      60.186 -33.297  12.709  1.00 64.16           C
ATOM   4942  O   TYR E 623      61.085 -32.497  12.959  1.00 64.16           O
ATOM   4943  N   ASP E 624      60.303 -34.615  12.957  1.00 46.18           N
ATOM   4944  CA  ASP E 624      61.446 -35.160  13.630  1.00 46.18           C
ATOM   4945  CB  ASP E 624      61.379 -36.689  13.777  1.00 46.18           C
ATOM   4946  CG  ASP E 624      62.503 -37.126  14.708  1.00 46.18           C
ATOM   4947  OD1 ASP E 624      62.916 -36.307  15.572  1.00 46.18           O
ATOM   4948  OD2 ASP E 624      62.970 -38.286  14.558  1.00 46.18           O
ATOM   4949  C   ASP E 624      62.686 -34.845  12.852  1.00 46.18           C
ATOM   4950  O   ASP E 624      63.725 -34.539  13.434  1.00 46.18           O
ATOM   4951  N   ASP E 625      62.612 -34.889  11.509  1.00 57.93           N
ATOM   4952  CA  ASP E 625      63.783 -34.664  10.711  1.00 57.93           C
ATOM   4953  CB  ASP E 625      63.558 -34.846   9.194  1.00 57.93           C
ATOM   4954  CG  ASP E 625      62.584 -33.804   8.659  1.00 57.93           C
ATOM   4955  OD1 ASP E 625      61.742 -33.297   9.446  1.00 57.93           O
ATOM   4956  OD2 ASP E 625      62.670 -33.506   7.438  1.00 57.93           O
ATOM   4957  C   ASP E 625      64.278 -33.275  10.968  1.00 57.93           C
ATOM   4958  O   ASP E 625      65.475 -33.010  10.889  1.00 57.93           O
ATOM   4959  N   PHE E 626      63.355 -32.351  11.279  1.00122.48           N
ATOM   4960  CA  PHE E 626      63.654 -30.972  11.535  1.00122.48           C
ATOM   4961  CB  PHE E 626      62.371 -30.130  11.695  1.00122.48           C
ATOM   4962  CG  PHE E 626      62.709 -28.681  11.824  1.00122.48           C
ATOM   4963  CD1 PHE E 626      62.865 -27.896  10.703  1.00122.48           C
ATOM   4964  CD2 PHE E 626      62.863 -28.100  13.062  1.00122.48           C
ATOM   4965  CE1 PHE E 626      63.172 -26.559  10.813  1.00122.48           C
ATOM   4966  CE2 PHE E 626      63.168 -26.763  13.177  1.00122.48           C
ATOM   4967  CZ  PHE E 626      63.323 -25.989  12.053  1.00122.48           C
ATOM   4968  C   PHE E 626      64.475 -30.868  12.788  1.00122.48           C
ATOM   4969  O   PHE E 626      65.361 -30.021  12.888  1.00122.48           O
ATOM   4970  N   MET E 627      64.221 -31.741  13.781  1.00119.48           N
ATOM   4971  CA  MET E 627      64.909 -31.622  15.038  1.00119.48           C
ATOM   4972  CB  MET E 627      64.509 -32.703  16.056  1.00119.48           C
ATOM   4973  CG  MET E 627      63.067 -32.564  16.546  1.00119.48           C
ATOM   4974  SD  MET E 627      62.724 -31.021  17.447  1.00119.48           S
ATOM   4975  CE  MET E 627      63.712 -31.460  18.907  1.00119.48           C
ATOM   4976  C   MET E 627      66.392 -31.724  14.820  1.00119.48           C
ATOM   4977  O   MET E 627      67.172 -31.003  15.439  1.00119.48           O
ATOM   4978  N   HIS E 628      66.807 -32.636  13.928  1.00122.22           N
ATOM   4979  CA  HIS E 628      68.168 -32.955  13.588  1.00122.22           C
ATOM   4980  ND1 HIS E 628      67.824 -35.917  14.672  0.00122.22           N
ATOM   4981  CG  HIS E 628      67.499 -35.374  13.452  0.00122.22           C
ATOM   4982  CB  HIS E 628      68.259 -34.264  12.788  1.00122.22           C
ATOM   4983  NE2 HIS E 628      66.012 -36.992  13.963  0.00122.22           N
ATOM   4984  CD2 HIS E 628      66.388 -36.042  13.031  0.00122.22           C
ATOM   4985  CE1 HIS E 628      66.901 -36.879  14.932  0.00122.22           C
ATOM   4986  C   HIS E 628      68.822 -31.878  12.766  1.00122.22           C
ATOM   4987  O   HIS E 628      70.033 -31.914  12.578  1.00122.22           O
ATOM   4988  N   TYR E 629      68.045 -30.942  12.189  1.00118.23           N
ATOM   4989  CA  TYR E 629      68.532 -29.956  11.251  1.00118.23           C
ATOM   4990  CB  TYR E 629      67.434 -28.921  10.926  1.00118.23           C
ATOM   4991  CG  TYR E 629      67.978 -27.741  10.193  1.00118.23           C
ATOM   4992  CD1 TYR E 629      68.505 -26.677  10.889  1.00118.23           C
ATOM   4993  CD2 TYR E 629      67.946 -27.683   8.819  1.00118.23           C
ATOM   4994  CE1 TYR E 629      69.000 -25.576  10.229  1.00118.23           C
ATOM   4995  CE2 TYR E 629      68.440 -26.585   8.152  1.00118.23           C
ATOM   4996  CZ  TYR E 629      68.969 -25.528   8.856  1.00118.23           C
ATOM   4997  OH  TYR E 629      69.475 -24.399   8.174  1.00118.23           O
ATOM   4998  C   TYR E 629      69.750 -29.235  11.746  1.00118.23           C
ATOM   4999  O   TYR E 629      69.732 -28.598  12.797  1.00118.23           O
ATOM   5000  N   ARG E 630      70.890 -29.459  11.049  1.00180.12           N
ATOM   5001  CA  ARG E 630      72.135 -28.759  11.229  1.00180.12           C
ATOM   5002  CB  ARG E 630      73.334 -29.660  10.897  1.00180.12           C
ATOM   5003  CG  ARG E 630      73.234 -30.284   9.506  1.00180.12           C
ATOM   5004  CD  ARG E 630      72.206 -31.418   9.444  1.00180.12           C
ATOM   5005  NE  ARG E 630      72.196 -31.943   8.050  1.00180.12           N
ATOM   5006  CZ  ARG E 630      71.516 -33.090   7.758  1.00180.12           C
ATOM   5007  NH1 ARG E 630      70.850 -33.760   8.744  1.00180.12           N
ATOM   5008  NH2 ARG E 630      71.499 -33.567   6.479  1.00180.12           N
ATOM   5009  C   ARG E 630      72.253 -27.486  10.431  1.00180.12           C
ATOM   5010  O   ARG E 630      72.612 -26.439  10.970  1.00180.12           O
ATOM   5011  N   SER E 631      71.943 -27.542   9.112  1.00 56.63           N
ATOM   5012  CA  SER E 631      72.149 -26.394   8.267  1.00 56.63           C
ATOM   5013  CB  SER E 631      73.632 -26.045   8.062  1.00 56.63           C
ATOM   5014  OG  SER E 631      74.285 -27.094   7.363  1.00 56.63           O
ATOM   5015  C   SER E 631      71.570 -26.662   6.906  1.00 56.63           C
ATOM   5016  O   SER E 631      71.096 -27.760   6.620  1.00 56.63           O
ATOM   5017  N   GLY E 632      71.609 -25.640   6.021  1.00 24.88           N
ATOM   5018  CA  GLY E 632      71.104 -25.783   4.682  1.00 24.88           C
ATOM   5019  C   GLY E 632      69.678 -25.329   4.622  1.00 24.88           C
ATOM   5020  O   GLY E 632      69.170 -24.687   5.541  1.00 24.88           O
ATOM   5021  N   VAL E 633      69.004 -25.626   3.491  1.00102.24           N
ATOM   5022  CA  VAL E 633      67.630 -25.237   3.350  1.00102.24           C
ATOM   5023  CB  VAL E 633      67.289 -24.685   1.991  1.00102.24           C
ATOM   5024  CG1 VAL E 633      68.029 -23.349   1.817  1.00102.24           C
ATOM   5025  CG2 VAL E 633      67.655 -25.717   0.909  1.00102.24           C
ATOM   5026  C   VAL E 633      66.783 -26.444   3.619  1.00102.24           C
ATOM   5027  O   VAL E 633      66.789 -27.418   2.870  1.00102.24           O
ATOM   5028  N   TYR E 634      65.997 -26.370   4.709  1.00184.30           N
ATOM   5029  CA  TYR E 634      65.177 -27.433   5.216  1.00184.30           C
ATOM   5030  CB  TYR E 634      64.656 -27.131   6.632  1.00184.30           C
ATOM   5031  CG  TYR E 634      63.628 -28.141   7.011  1.00184.30           C
ATOM   5032  CD1 TYR E 634      63.995 -29.326   7.602  1.00184.30           C
ATOM   5033  CD2 TYR E 634      62.295 -27.900   6.769  1.00184.30           C
ATOM   5034  CE1 TYR E 634      63.046 -30.256   7.954  1.00184.30           C
[truncated: 495,191 more chars]
