# Supplementary material for: Evolutionary Analysis of Dipeptidyl Peptidase I
Source: Int J Mol Sci. 2022 Feb 6;23(3):1852. doi: 10.3390/ijms23031852 (PMC8836896; doi:10.3390/ijms23031852)
Supplement: Supplementary file 1 [file ijms-23-01852-s001.zip › Supplementary File S2 Homology models/Modeller/Xenopus laevis/mod.B99990002.pdb]

EXPDTA    THEORETICAL MODEL, MODELLER 10.1 2021/11/04 15:55:03
REMARK   6 MODELLER OBJECTIVE FUNCTION:     12856.0703
REMARK   6 MODELLER BEST TEMPLATE % SEQ ID:  68.466
REMARK   6 SEQUENCE: mod
REMARK   6 ALIGNMENT: alignment.pir
REMARK   6 SCRIPT: model.py
REMARK   6 DOPE score: -172074.57812
REMARK   6 GA341 score: 1.00000
REMARK   6 DOPE-HR score: -147158.87500
REMARK   6 TEMPLATE: 1K3B 1:A - 118:A MODELS 1:A - 121:A AT 68.5%
REMARK   6 TEMPLATE: 1K3B 120:B - 283:B MODELS 122:B - 285:B AT 68.5%
REMARK   6 TEMPLATE: 1K3B 284:C - 352:C MODELS 286:C - 354:C AT 68.5%
REMARK   6 TEMPLATE: 1K3B 353:D - 470:D MODELS 356:D - 476:D AT 68.5%
REMARK   6 TEMPLATE: 1K3B 472:E - 635:E MODELS 477:E - 640:E AT 68.5%
REMARK   6 TEMPLATE: 1K3B 636:F - 704:F MODELS 641:F - 709:F AT 68.5%
REMARK   6 TEMPLATE: 1K3B 705:G - 822:G MODELS 711:G - 831:G AT 68.5%
REMARK   6 TEMPLATE: 1K3B 824:H - 987:H MODELS 832:H - 995:H AT 68.5%
REMARK   6 TEMPLATE: 1K3B 988:I - 1056:I MODELS 996:I - 1064:I AT 68.5%
REMARK   6 TEMPLATE: 1K3B 1057:J - 1174:J MODELS 1066:J - 1186:J AT 68.5%
REMARK   6 TEMPLATE: 1K3B 1176:K - 1339:K MODELS 1187:K - 1350:K AT 68.5%
REMARK   6 TEMPLATE: 1K3B 1340:L - 1408:L MODELS 1351:L - 1419:L AT 68.5%
SSBOND   1 CYS A    6    CYS A   97                          1555   1555  2.03
SSBOND   2 CYS A   33    CYS A  115                          1555   1555  2.03
SSBOND   3 CYS B  146    CYS B  189                          1555   1555  2.03
SSBOND   4 CYS B  182    CYS B  222                          1555   1555  2.04
SSBOND   5 CYS D  361    CYS D  452                          1555   1555  2.03
SSBOND   6 CYS D  388    CYS D  470                          1555   1555  2.03
SSBOND   7 CYS E  501    CYS E  544                          1555   1555  2.03
SSBOND   8 CYS E  537    CYS E  577                          1555   1555  2.03
SSBOND   9 CYS G  716    CYS G  807                          1555   1555  2.03
SSBOND  10 CYS G  743    CYS G  825                          1555   1555  2.02
SSBOND  11 CYS H  856    CYS H  899                          1555   1555  2.03
SSBOND  12 CYS H  892    CYS H  932                          1555   1555  2.03
SSBOND  13 CYS J 1071    CYS J 1162                          1555   1555  2.03
SSBOND  14 CYS J 1098    CYS J 1180                          1555   1555  2.02
SSBOND  15 CYS K 1211    CYS K 1254                          1555   1555  2.03
SSBOND  16 CYS K 1247    CYS K 1287                          1555   1555  2.04
ATOM      1  N   ASP A   1      33.354  19.748  25.436  1.00 34.79           N
ATOM      2  CA  ASP A   1      34.493  20.461  24.814  1.00 34.79           C
ATOM      3  CB  ASP A   1      33.995  21.415  23.714  1.00 34.79           C
ATOM      4  CG  ASP A   1      33.373  20.587  22.599  1.00 34.79           C
ATOM      5  OD1 ASP A   1      33.281  19.341  22.764  1.00 34.79           O
ATOM      6  OD2 ASP A   1      32.981  21.191  21.565  1.00 34.79           O
ATOM      7  C   ASP A   1      35.173  21.282  25.854  1.00 34.79           C
ATOM      8  O   ASP A   1      34.601  21.572  26.904  1.00 34.79           O
ATOM      9  N   THR A   2      36.444  21.635  25.598  1.00 43.57           N
ATOM     10  CA  THR A   2      37.166  22.502  26.474  1.00 43.57           C
ATOM     11  CB  THR A   2      38.639  22.220  26.521  1.00 43.57           C
ATOM     12  OG1 THR A   2      39.215  22.401  25.236  1.00 43.57           O
ATOM     13  CG2 THR A   2      38.847  20.771  26.996  1.00 43.57           C
ATOM     14  C   THR A   2      36.974  23.862  25.888  1.00 43.57           C
ATOM     15  O   THR A   2      36.399  24.005  24.811  1.00 43.57           O
ATOM     16  N   PRO A   3      37.419  24.867  26.576  1.00 72.29           N
ATOM     17  CA  PRO A   3      37.272  26.210  26.080  1.00 72.29           C
ATOM     18  CD  PRO A   3      37.400  24.819  28.031  1.00 72.29           C
ATOM     19  CB  PRO A   3      37.552  27.121  27.274  1.00 72.29           C
ATOM     20  CG  PRO A   3      37.151  26.265  28.488  1.00 72.29           C
ATOM     21  C   PRO A   3      38.160  26.480  24.901  1.00 72.29           C
ATOM     22  O   PRO A   3      38.040  27.553  24.312  1.00 72.29           O
ATOM     23  N   ALA A   4      39.072  25.550  24.557  1.00 57.93           N
ATOM     24  CA  ALA A   4      40.033  25.802  23.515  1.00 57.93           C
ATOM     25  CB  ALA A   4      41.201  24.799  23.511  1.00 57.93           C
ATOM     26  C   ALA A   4      39.422  25.773  22.147  1.00 57.93           C
ATOM     27  O   ALA A   4      38.578  24.935  21.831  1.00 57.93           O
ATOM     28  N   ASN A   5      39.855  26.729  21.295  1.00135.34           N
ATOM     29  CA  ASN A   5      39.452  26.766  19.918  1.00135.34           C
ATOM     30  CB  ASN A   5      38.523  27.953  19.599  1.00135.34           C
ATOM     31  CG  ASN A   5      37.891  27.729  18.232  1.00135.34           C
ATOM     32  OD1 ASN A   5      38.550  27.289  17.292  1.00135.34           O
ATOM     33  ND2 ASN A   5      36.570  28.033  18.117  1.00135.34           N
ATOM     34  C   ASN A   5      40.717  26.955  19.134  1.00135.34           C
ATOM     35  O   ASN A   5      40.995  28.050  18.645  1.00135.34           O
ATOM     36  N   CYS A   6      41.506  25.875  18.965  1.00 63.57           N
ATOM     37  CA  CYS A   6      42.768  25.991  18.288  1.00 63.57           C
ATOM     38  CB  CYS A   6      43.914  25.253  19.002  1.00 63.57           C
ATOM     39  SG  CYS A   6      44.299  26.056  20.584  1.00 63.57           S
ATOM     40  C   CYS A   6      42.640  25.471  16.892  1.00 63.57           C
ATOM     41  O   CYS A   6      41.683  24.777  16.551  1.00 63.57           O
ATOM     42  N   SER A   7      43.626  25.805  16.036  1.00 48.65           N
ATOM     43  CA  SER A   7      43.516  25.434  14.659  1.00 48.65           C
ATOM     44  CB  SER A   7      43.609  26.628  13.696  1.00 48.65           C
ATOM     45  OG  SER A   7      44.908  27.197  13.751  1.00 48.65           O
ATOM     46  C   SER A   7      44.605  24.488  14.277  1.00 48.65           C
ATOM     47  O   SER A   7      45.589  24.283  14.985  1.00 48.65           O
ATOM     48  N   PHE A   8      44.411  23.901  13.086  1.00156.06           N
ATOM     49  CA  PHE A   8      45.270  22.958  12.437  1.00156.06           C
ATOM     50  CB  PHE A   8      44.697  22.622  11.049  1.00156.06           C
ATOM     51  CG  PHE A   8      45.540  21.628  10.339  1.00156.06           C
ATOM     52  CD1 PHE A   8      46.703  22.004   9.711  1.00156.06           C
ATOM     53  CD2 PHE A   8      45.143  20.318  10.278  1.00156.06           C
ATOM     54  CE1 PHE A   8      47.470  21.077   9.045  1.00156.06           C
ATOM     55  CE2 PHE A   8      45.904  19.388   9.615  1.00156.06           C
ATOM     56  CZ  PHE A   8      47.071  19.765   8.997  1.00156.06           C
ATOM     57  C   PHE A   8      46.614  23.607  12.259  1.00156.06           C
ATOM     58  O   PHE A   8      47.640  22.965  12.493  1.00156.06           O
ATOM     59  N   PRO A   9      46.673  24.853  11.846  1.00 96.76           N
ATOM     60  CA  PRO A   9      47.946  25.494  11.679  1.00 96.76           C
ATOM     61  CD  PRO A   9      45.658  25.490  11.021  1.00 96.76           C
ATOM     62  CB  PRO A   9      47.672  26.820  10.961  1.00 96.76           C
ATOM     63  CG  PRO A   9      46.139  26.944  10.930  1.00 96.76           C
ATOM     64  C   PRO A   9      48.682  25.650  12.971  1.00 96.76           C
ATOM     65  O   PRO A   9      49.911  25.622  12.959  1.00 96.76           O
ATOM     66  N   ASP A  10      47.963  25.812  14.096  1.00 52.39           N
ATOM     67  CA  ASP A  10      48.621  25.996  15.356  1.00 52.39           C
ATOM     68  CB  ASP A  10      47.641  26.254  16.514  1.00 52.39           C
ATOM     69  CG  ASP A  10      47.058  27.649  16.329  1.00 52.39           C
ATOM     70  OD1 ASP A  10      47.826  28.558  15.913  1.00 52.39           O
ATOM     71  OD2 ASP A  10      45.842  27.828  16.607  1.00 52.39           O
ATOM     72  C   ASP A  10      49.381  24.744  15.653  1.00 52.39           C
ATOM     73  O   ASP A  10      50.432  24.779  16.291  1.00 52.39           O
ATOM     74  N   LEU A  11      48.819  23.600  15.223  1.00 70.37           N
ATOM     75  CA  LEU A  11      49.356  22.280  15.424  1.00 70.37           C
ATOM     76  CB  LEU A  11      48.315  21.185  15.123  1.00 70.37           C
ATOM     77  CG  LEU A  11      48.825  19.753  15.366  1.00 70.37           C
ATOM     78  CD1 LEU A  11      49.231  19.553  16.835  1.00 70.37           C
ATOM     79  CD2 LEU A  11      47.796  18.712  14.897  1.00 70.37           C
ATOM     80  C   LEU A  11      50.584  22.006  14.595  1.00 70.37           C
ATOM     81  O   LEU A  11      51.466  21.259  15.019  1.00 70.37           O
ATOM     82  N   GLU A  12      50.671  22.553  13.367  1.00108.19           N
ATOM     83  CA  GLU A  12      51.801  22.224  12.533  1.00108.19           C
ATOM     84  CB  GLU A  12      51.632  22.694  11.077  1.00108.19           C
ATOM     85  CG  GLU A  12      52.814  22.358  10.166  1.00108.19           C
ATOM     86  CD  GLU A  12      53.781  23.536  10.212  1.00108.19           C
ATOM     87  OE1 GLU A  12      53.410  24.577  10.818  1.00108.19           O
ATOM     88  OE2 GLU A  12      54.896  23.413   9.638  1.00108.19           O
ATOM     89  C   GLU A  12      53.039  22.839  13.105  1.00108.19           C
ATOM     90  O   GLU A  12      53.016  23.973  13.576  1.00108.19           O
ATOM     91  N   GLY A  13      54.167  22.093  13.091  1.00 30.19           N
ATOM     92  CA  GLY A  13      55.391  22.653  13.590  1.00 30.19           C
ATOM     93  C   GLY A  13      56.130  21.644  14.418  1.00 30.19           C
ATOM     94  O   GLY A  13      55.905  20.438  14.322  1.00 30.19           O
ATOM     95  N   THR A  14      57.056  22.137  15.266  1.00 34.36           N
ATOM     96  CA  THR A  14      57.846  21.268  16.089  1.00 34.36           C
ATOM     97  CB  THR A  14      59.303  21.629  16.101  1.00 34.36           C
ATOM     98  OG1 THR A  14      59.825  21.598  14.780  1.00 34.36           O
ATOM     99  CG2 THR A  14      60.057  20.623  16.988  1.00 34.36           C
ATOM    100  C   THR A  14      57.349  21.378  17.496  1.00 34.36           C
ATOM    101  O   THR A  14      57.103  22.473  18.001  1.00 34.36           O
ATOM    102  N   TRP A  15      57.174  20.219  18.164  1.00 58.72           N
ATOM    103  CA  TRP A  15      56.694  20.219  19.516  1.00 58.72           C
ATOM    104  CB  TRP A  15      55.318  19.549  19.674  1.00 58.72           C
ATOM    105  CG  TRP A  15      54.187  20.331  19.055  1.00 58.72           C
ATOM    106  CD2 TRP A  15      53.240  21.108  19.803  1.00 58.72           C
ATOM    107  CD1 TRP A  15      53.835  20.451  17.743  1.00 58.72           C
ATOM    108  NE1 TRP A  15      52.735  21.266  17.625  1.00 58.72           N
ATOM    109  CE2 TRP A  15      52.357  21.676  18.885  1.00 58.72           C
ATOM    110  CE3 TRP A  15      53.118  21.331  21.145  1.00 58.72           C
ATOM    111  CZ2 TRP A  15      51.332  22.479  19.297  1.00 58.72           C
ATOM    112  CZ3 TRP A  15      52.084  22.142  21.557  1.00 58.72           C
ATOM    113  CH2 TRP A  15      51.209  22.704  20.651  1.00 58.72           C
ATOM    114  C   TRP A  15      57.658  19.445  20.355  1.00 58.72           C
ATOM    115  O   TRP A  15      58.261  18.477  19.897  1.00 58.72           O
ATOM    116  N   GLU A  16      57.847  19.882  21.614  1.00 61.11           N
ATOM    117  CA  GLU A  16      58.702  19.163  22.507  1.00 61.11           C
ATOM    118  CB  GLU A  16      59.764  20.038  23.200  1.00 61.11           C
ATOM    119  CG  GLU A  16      60.832  20.576  22.244  1.00 61.11           C
ATOM    120  CD  GLU A  16      61.812  21.416  23.051  1.00 61.11           C
ATOM    121  OE1 GLU A  16      61.615  21.530  24.291  1.00 61.11           O
ATOM    122  OE2 GLU A  16      62.771  21.957  22.438  1.00 61.11           O
ATOM    123  C   GLU A  16      57.811  18.612  23.570  1.00 61.11           C
ATOM    124  O   GLU A  16      57.048  19.349  24.195  1.00 61.11           O
ATOM    125  N   PHE A  17      57.868  17.284  23.791  1.00 69.85           N
ATOM    126  CA  PHE A  17      57.018  16.732  24.799  1.00 69.85           C
ATOM    127  CB  PHE A  17      56.196  15.509  24.354  1.00 69.85           C
ATOM    128  CG  PHE A  17      55.283  15.920  23.249  1.00 69.85           C
ATOM    129  CD1 PHE A  17      54.359  16.924  23.432  1.00 69.85           C
ATOM    130  CD2 PHE A  17      55.323  15.268  22.038  1.00 69.85           C
ATOM    131  CE1 PHE A  17      53.512  17.293  22.414  1.00 69.85           C
ATOM    132  CE2 PHE A  17      54.477  15.631  21.017  1.00 69.85           C
ATOM    133  CZ  PHE A  17      53.571  16.647  21.202  1.00 69.85           C
ATOM    134  C   PHE A  17      57.883  16.284  25.933  1.00 69.85           C
ATOM    135  O   PHE A  17      58.866  15.569  25.741  1.00 69.85           O
ATOM    136  N   GLN A  18      57.535  16.716  27.160  1.00 56.28           N
ATOM    137  CA  GLN A  18      58.269  16.284  28.311  1.00 56.28           C
ATOM    138  CB  GLN A  18      58.436  17.369  29.387  1.00 56.28           C
ATOM    139  CG  GLN A  18      59.336  18.524  28.947  1.00 56.28           C
ATOM    140  CD  GLN A  18      60.771  18.017  28.878  1.00 56.28           C
ATOM    141  OE1 GLN A  18      61.691  18.772  28.569  1.00 56.28           O
ATOM    142  NE2 GLN A  18      60.974  16.705  29.175  1.00 56.28           N
ATOM    143  C   GLN A  18      57.452  15.184  28.897  1.00 56.28           C
ATOM    144  O   GLN A  18      56.266  15.359  29.171  1.00 56.28           O
ATOM    145  N   ILE A  19      58.079  14.012  29.106  1.00 76.55           N
ATOM    146  CA  ILE A  19      57.343  12.877  29.569  1.00 76.55           C
ATOM    147  CB  ILE A  19      57.604  11.633  28.769  1.00 76.55           C
ATOM    148  CG1 ILE A  19      57.162  11.826  27.308  1.00 76.55           C
ATOM    149  CG2 ILE A  19      56.899  10.465  29.479  1.00 76.55           C
ATOM    150  CD1 ILE A  19      58.009  12.838  26.536  1.00 76.55           C
ATOM    151  C   ILE A  19      57.738  12.579  30.970  1.00 76.55           C
ATOM    152  O   ILE A  19      58.916  12.443  31.298  1.00 76.55           O
ATOM    153  N   GLY A  20      56.724  12.479  31.844  1.00 64.03           N
ATOM    154  CA  GLY A  20      56.971  12.171  33.213  1.00 64.03           C
ATOM    155  C   GLY A  20      56.695  10.731  33.354  1.00 64.03           C
ATOM    156  O   GLY A  20      56.921   9.957  32.420  1.00 64.03           O
ATOM    157  N   GLU A  21      56.179  10.354  34.539  1.00273.48           N
ATOM    158  CA  GLU A  21      55.887   8.985  34.733  1.00273.48           C
ATOM    159  CB  GLU A  21      54.894   8.588  33.651  1.00273.48           C
ATOM    160  CG  GLU A  21      53.539   9.268  33.842  1.00273.48           C
ATOM    161  CD  GLU A  21      52.995   8.864  35.205  1.00273.48           C
ATOM    162  OE1 GLU A  21      53.569   7.924  35.817  1.00273.48           O
ATOM    163  OE2 GLU A  21      52.000   9.494  35.653  1.00273.48           O
ATOM    164  C   GLU A  21      57.213   8.317  34.567  1.00273.48           C
ATOM    165  O   GLU A  21      57.311   7.215  34.053  1.00273.48           O
ATOM    166  N   GLY A  22      58.301   8.991  34.982  1.00 85.37           N
ATOM    167  CA  GLY A  22      59.593   8.392  34.808  1.00 85.37           C
ATOM    168  C   GLY A  22      59.919   8.486  33.352  1.00 85.37           C
ATOM    169  O   GLY A  22      59.355   9.309  32.636  1.00 85.37           O
ATOM    170  N   SER A  23      60.868   7.664  32.865  1.00 85.28           N
ATOM    171  CA  SER A  23      61.126   7.716  31.456  1.00 85.28           C
ATOM    172  CB  SER A  23      62.219   6.735  30.998  1.00 85.28           C
ATOM    173  OG  SER A  23      63.476   7.114  31.539  1.00 85.28           O
ATOM    174  C   SER A  23      59.845   7.295  30.824  1.00 85.28           C
ATOM    175  O   SER A  23      59.337   7.933  29.903  1.00 85.28           O
ATOM    176  N   GLY A  24      59.284   6.194  31.352  1.00118.53           N
ATOM    177  CA  GLY A  24      58.016   5.700  30.920  1.00118.53           C
ATOM    178  C   GLY A  24      57.357   5.250  32.176  1.00118.53           C
ATOM    179  O   GLY A  24      57.967   4.556  32.988  1.00118.53           O
ATOM    180  N   ALA A  25      56.082   5.633  32.379  1.00245.74           N
ATOM    181  CA  ALA A  25      55.434   5.270  33.598  1.00245.74           C
ATOM    182  CB  ALA A  25      54.041   5.842  33.903  1.00245.74           C
ATOM    183  C   ALA A  25      55.147   3.837  33.691  1.00245.74           C
ATOM    184  O   ALA A  25      55.996   2.957  33.553  1.00245.74           O
ATOM    185  N   ALA A  26      53.880   3.639  34.085  1.00110.90           N
ATOM    186  CA  ALA A  26      53.349   2.373  34.425  1.00110.90           C
ATOM    187  CB  ALA A  26      52.922   2.272  35.893  1.00110.90           C
ATOM    188  C   ALA A  26      52.176   2.061  33.561  1.00110.90           C
ATOM    189  O   ALA A  26      52.158   2.376  32.373  1.00110.90           O
ATOM    190  N   ARG A  27      51.212   1.321  34.136  1.00138.02           N
ATOM    191  CA  ARG A  27      50.038   0.878  33.447  1.00138.02           C
ATOM    192  CB  ARG A  27      49.427  -0.391  34.073  1.00138.02           C
ATOM    193  CG  ARG A  27      48.331  -1.048  33.230  1.00138.02           C
ATOM    194  CD  ARG A  27      47.889  -2.410  33.768  1.00138.02           C
ATOM    195  NE  ARG A  27      47.195  -2.175  35.065  1.00138.02           N
ATOM    196  CZ  ARG A  27      47.084  -3.190  35.971  1.00138.02           C
ATOM    197  NH1 ARG A  27      47.625  -4.413  35.698  1.00138.02           N
ATOM    198  NH2 ARG A  27      46.434  -2.979  37.153  1.00138.02           N
ATOM    199  C   ARG A  27      49.003   1.964  33.446  1.00138.02           C
ATOM    200  O   ARG A  27      49.201   3.041  34.008  1.00138.02           O
ATOM    201  N   ASP A  28      47.874   1.699  32.754  1.00116.54           N
ATOM    202  CA  ASP A  28      46.776   2.619  32.632  1.00116.54           C
ATOM    203  CB  ASP A  28      45.657   2.092  31.715  1.00116.54           C
ATOM    204  CG  ASP A  28      44.714   3.234  31.357  1.00116.54           C
ATOM    205  OD1 ASP A  28      44.887   4.358  31.899  1.00116.54           O
ATOM    206  OD2 ASP A  28      43.802   2.991  30.524  1.00116.54           O
ATOM    207  C   ASP A  28      46.191   2.848  33.995  1.00116.54           C
ATOM    208  O   ASP A  28      45.634   3.908  34.276  1.00116.54           O
ATOM    209  N   LYS A  29      46.213   1.815  34.855  1.00 48.16           N
ATOM    210  CA  LYS A  29      45.725   1.954  36.199  1.00 48.16           C
ATOM    211  CB  LYS A  29      45.501   0.606  36.905  1.00 48.16           C
ATOM    212  CG  LYS A  29      44.867   0.754  38.290  0.00 48.16           C
ATOM    213  CD  LYS A  29      44.322  -0.553  38.869  0.00 48.16           C
ATOM    214  CE  LYS A  29      43.674  -0.385  40.245  1.00 48.16           C
ATOM    215  NZ  LYS A  29      43.105  -1.674  40.697  1.00 48.16           N
ATOM    216  C   LYS A  29      46.687   2.739  37.036  1.00 48.16           C
ATOM    217  O   LYS A  29      46.282   3.531  37.884  1.00 48.16           O
ATOM    218  N   SER A  30      47.997   2.509  36.823  1.00 47.87           N
ATOM    219  CA  SER A  30      49.038   3.079  37.631  1.00 47.87           C
ATOM    220  CB  SER A  30      50.397   2.423  37.377  1.00 47.87           C
ATOM    221  OG  SER A  30      50.346   1.047  37.726  1.00 47.87           O
ATOM    222  C   SER A  30      49.182   4.554  37.418  1.00 47.87           C
ATOM    223  O   SER A  30      49.669   5.257  38.302  1.00 47.87           O
ATOM    224  N   ILE A  31      48.779   5.083  36.250  1.00109.79           N
ATOM    225  CA  ILE A  31      48.980   6.489  36.045  1.00109.79           C
ATOM    226  CB  ILE A  31      49.915   6.814  34.917  1.00109.79           C
ATOM    227  CG1 ILE A  31      49.324   6.342  33.578  1.00109.79           C
ATOM    228  CG2 ILE A  31      51.287   6.200  35.245  1.00109.79           C
ATOM    229  CD1 ILE A  31      50.036   6.933  32.363  1.00109.79           C
ATOM    230  C   ILE A  31      47.671   7.128  35.713  1.00109.79           C
ATOM    231  O   ILE A  31      46.723   6.464  35.294  1.00109.79           O
ATOM    232  N   ASP A  32      47.582   8.446  35.983  1.00 79.54           N
ATOM    233  CA  ASP A  32      46.443   9.253  35.653  1.00 79.54           C
ATOM    234  CB  ASP A  32      45.436   9.395  36.805  1.00 79.54           C
ATOM    235  CG  ASP A  32      44.188  10.070  36.256  0.00 79.54           C
ATOM    236  OD1 ASP A  32      43.761   9.702  35.129  0.00 79.54           O
ATOM    237  OD2 ASP A  32      43.659  10.981  36.948  1.00 79.54           O
ATOM    238  C   ASP A  32      47.017  10.609  35.394  1.00 79.54           C
ATOM    239  O   ASP A  32      47.654  11.182  36.277  1.00 79.54           O
ATOM    240  N   CYS A  33      46.810  11.163  34.183  1.00 80.92           N
ATOM    241  CA  CYS A  33      47.472  12.393  33.859  1.00 80.92           C
ATOM    242  CB  CYS A  33      47.902  12.414  32.387  1.00 80.92           C
ATOM    243  SG  CYS A  33      48.835  10.904  32.014  1.00 80.92           S
ATOM    244  C   CYS A  33      46.562  13.555  34.094  1.00 80.92           C
ATOM    245  O   CYS A  33      46.163  14.248  33.158  1.00 80.92           O
ATOM    246  N   SER A  34      46.153  13.749  35.360  1.00120.45           N
ATOM    247  CA  SER A  34      45.390  14.896  35.743  1.00120.45           C
ATOM    248  CB  SER A  34      44.605  14.666  37.044  1.00120.45           C
ATOM    249  OG  SER A  34      43.683  13.601  36.875  1.00120.45           O
ATOM    250  C   SER A  34      46.310  16.062  35.996  1.00120.45           C
ATOM    251  O   SER A  34      46.035  17.180  35.562  1.00120.45           O
ATOM    252  N   GLN A  35      47.332  15.854  36.866  1.00141.58           N
ATOM    253  CA  GLN A  35      48.266  16.898  37.224  1.00141.58           C
ATOM    254  CB  GLN A  35      48.755  16.777  38.676  1.00141.58           C
ATOM    255  CG  GLN A  35      47.688  17.167  39.700  1.00141.58           C
ATOM    256  CD  GLN A  35      47.440  18.662  39.543  1.00141.58           C
ATOM    257  OE1 GLN A  35      47.958  19.295  38.624  1.00141.58           O
ATOM    258  NE2 GLN A  35      46.626  19.245  40.462  1.00141.58           N
ATOM    259  C   GLN A  35      49.491  17.097  36.372  1.00141.58           C
ATOM    260  O   GLN A  35      49.665  18.186  35.827  1.00141.58           O
ATOM    261  N   LEU A  36      50.346  16.041  36.243  1.00112.08           N
ATOM    262  CA  LEU A  36      51.636  16.047  35.572  1.00112.08           C
ATOM    263  CB  LEU A  36      52.167  17.417  35.106  1.00112.08           C
ATOM    264  CG  LEU A  36      53.537  17.337  34.407  1.00112.08           C
ATOM    265  CD1 LEU A  36      53.452  16.517  33.109  1.00112.08           C
ATOM    266  CD2 LEU A  36      54.137  18.734  34.188  1.00112.08           C
ATOM    267  C   LEU A  36      52.678  15.510  36.527  1.00112.08           C
ATOM    268  O   LEU A  36      52.810  14.299  36.717  1.00112.08           O
ATOM    269  N   GLY A  37      53.474  16.424  37.138  1.00 40.15           N
ATOM    270  CA  GLY A  37      54.505  16.045  38.070  1.00 40.15           C
ATOM    271  C   GLY A  37      55.842  16.068  37.379  1.00 40.15           C
ATOM    272  O   GLY A  37      55.981  16.605  36.283  1.00 40.15           O
ATOM    273  N   LYS A  38      56.870  15.476  38.029  1.00 66.65           N
ATOM    274  CA  LYS A  38      58.233  15.485  37.554  1.00 66.65           C
ATOM    275  CB  LYS A  38      59.219  14.834  38.541  1.00 66.65           C
ATOM    276  CG  LYS A  38      59.314  15.584  39.873  1.00 66.65           C
ATOM    277  CD  LYS A  38      60.011  14.791  40.980  1.00 66.65           C
ATOM    278  CE  LYS A  38      61.537  14.820  40.889  1.00 66.65           C
ATOM    279  NZ  LYS A  38      62.125  14.033  41.996  1.00 66.65           N
ATOM    280  C   LYS A  38      58.340  14.756  36.242  1.00 66.65           C
ATOM    281  O   LYS A  38      57.547  13.862  35.945  1.00 66.65           O
ATOM    282  N   VAL A  39      59.334  15.149  35.406  1.00110.42           N
ATOM    283  CA  VAL A  39      59.472  14.548  34.102  1.00110.42           C
ATOM    284  CB  VAL A  39      59.221  15.511  32.978  1.00110.42           C
ATOM    285  CG1 VAL A  39      57.765  16.000  33.068  1.00110.42           C
ATOM    286  CG2 VAL A  39      60.267  16.636  33.053  1.00110.42           C
ATOM    287  C   VAL A  39      60.852  13.990  33.887  1.00110.42           C
ATOM    288  O   VAL A  39      61.860  14.639  34.173  1.00110.42           O
ATOM    289  N   ARG A  40      60.911  12.710  33.450  1.00153.26           N
ATOM    290  CA  ARG A  40      62.142  12.035  33.129  1.00153.26           C
ATOM    291  CB  ARG A  40      62.058  10.509  33.262  1.00153.26           C
ATOM    292  CG  ARG A  40      62.027  10.049  34.720  1.00153.26           C
ATOM    293  CD  ARG A  40      63.401  10.066  35.395  1.00153.26           C
ATOM    294  NE  ARG A  40      63.848  11.485  35.465  1.00153.26           N
ATOM    295  CZ  ARG A  40      65.029  11.801  36.072  1.00153.26           C
ATOM    296  NH1 ARG A  40      65.797  10.817  36.625  1.00153.26           N
ATOM    297  NH2 ARG A  40      65.443  13.101  36.123  1.00153.26           N
ATOM    298  C   ARG A  40      62.726  12.340  31.771  1.00153.26           C
ATOM    299  O   ARG A  40      63.938  12.521  31.661  1.00153.26           O
ATOM    300  N   THR A  41      61.909  12.404  30.692  1.00121.41           N
ATOM    301  CA  THR A  41      62.547  12.500  29.398  1.00121.41           C
ATOM    302  CB  THR A  41      62.651  11.177  28.698  1.00121.41           C
ATOM    303  OG1 THR A  41      61.355  10.656  28.441  1.00121.41           O
ATOM    304  CG2 THR A  41      63.444  10.209  29.592  1.00121.41           C
ATOM    305  C   THR A  41      61.818  13.422  28.466  1.00121.41           C
ATOM    306  O   THR A  41      60.689  13.840  28.715  1.00121.41           O
ATOM    307  N   LYS A  42      62.484  13.774  27.341  1.00141.65           N
ATOM    308  CA  LYS A  42      61.867  14.629  26.368  1.00141.65           C
ATOM    309  CB  LYS A  42      62.515  16.022  26.238  1.00141.65           C
ATOM    310  CG  LYS A  42      63.935  16.049  25.669  1.00141.65           C
ATOM    311  CD  LYS A  42      64.022  15.805  24.162  1.00141.65           C
ATOM    312  CE  LYS A  42      65.417  16.049  23.582  1.00141.65           C
ATOM    313  NZ  LYS A  42      66.369  15.043  24.103  1.00141.65           N
ATOM    314  C   LYS A  42      61.909  13.947  25.037  1.00141.65           C
ATOM    315  O   LYS A  42      62.819  13.168  24.759  1.00141.65           O
ATOM    316  N   LEU A  43      60.880  14.194  24.197  1.00105.61           N
ATOM    317  CA  LEU A  43      60.831  13.636  22.878  1.00105.61           C
ATOM    318  CB  LEU A  43      59.809  12.485  22.741  1.00105.61           C
ATOM    319  CG  LEU A  43      59.846  11.678  21.418  1.00105.61           C
ATOM    320  CD1 LEU A  43      58.775  10.577  21.430  1.00105.61           C
ATOM    321  CD2 LEU A  43      59.722  12.555  20.160  1.00105.61           C
ATOM    322  C   LEU A  43      60.418  14.758  21.974  1.00105.61           C
ATOM    323  O   LEU A  43      59.478  15.491  22.272  1.00105.61           O
ATOM    324  N   THR A  44      61.106  14.924  20.830  1.00 32.64           N
ATOM    325  CA  THR A  44      60.745  15.997  19.946  1.00 32.64           C
ATOM    326  CB  THR A  44      61.922  16.772  19.428  1.00 32.64           C
ATOM    327  OG1 THR A  44      62.658  17.328  20.508  1.00 32.64           O
ATOM    328  CG2 THR A  44      61.404  17.894  18.511  1.00 32.64           C
ATOM    329  C   THR A  44      60.041  15.411  18.761  1.00 32.64           C
ATOM    330  O   THR A  44      60.454  14.383  18.228  1.00 32.64           O
ATOM    331  N   VAL A  45      58.930  16.050  18.330  1.00 34.52           N
ATOM    332  CA  VAL A  45      58.192  15.545  17.207  1.00 34.52           C
ATOM    333  CB  VAL A  45      56.872  14.944  17.590  1.00 34.52           C
ATOM    334  CG1 VAL A  45      57.136  13.731  18.500  1.00 34.52           C
ATOM    335  CG2 VAL A  45      56.004  16.033  18.243  1.00 34.52           C
ATOM    336  C   VAL A  45      57.910  16.672  16.261  1.00 34.52           C
ATOM    337  O   VAL A  45      57.678  17.809  16.670  1.00 34.52           O
ATOM    338  N   THR A  46      57.927  16.365  14.947  1.00103.91           N
ATOM    339  CA  THR A  46      57.657  17.351  13.940  1.00103.91           C
ATOM    340  CB  THR A  46      58.750  17.466  12.920  1.00103.91           C
ATOM    341  OG1 THR A  46      58.890  16.243  12.212  1.00103.91           O
ATOM    342  CG2 THR A  46      60.062  17.811  13.645  1.00103.91           C
ATOM    343  C   THR A  46      56.414  16.935  13.216  1.00103.91           C
ATOM    344  O   THR A  46      56.277  15.786  12.795  1.00103.91           O
ATOM    345  N   MET A  47      55.465  17.879  13.053  1.00 66.06           N
ATOM    346  CA  MET A  47      54.223  17.577  12.390  1.00 66.06           C
ATOM    347  CB  MET A  47      52.995  17.983  13.222  1.00 66.06           C
ATOM    348  CG  MET A  47      52.906  17.257  14.565  1.00 66.06           C
ATOM    349  SD  MET A  47      51.566  17.837  15.648  1.00 66.06           S
ATOM    350  CE  MET A  47      52.169  16.963  17.121  1.00 66.06           C
ATOM    351  C   MET A  47      54.171  18.375  11.118  1.00 66.06           C
ATOM    352  O   MET A  47      54.306  19.597  11.138  1.00 66.06           O
ATOM    353  N   LYS A  48      53.945  17.700   9.970  1.00144.32           N
ATOM    354  CA  LYS A  48      53.953  18.374   8.696  1.00144.32           C
ATOM    355  CB  LYS A  48      55.022  17.851   7.720  1.00144.32           C
ATOM    356  CG  LYS A  48      56.362  18.585   7.795  1.00144.32           C
ATOM    357  CD  LYS A  48      56.263  20.030   7.297  1.00144.32           C
ATOM    358  CE  LYS A  48      57.611  20.735   7.133  1.00144.32           C
ATOM    359  NZ  LYS A  48      58.134  21.148   8.453  1.00144.32           N
ATOM    360  C   LYS A  48      52.641  18.277   7.975  1.00144.32           C
ATOM    361  O   LYS A  48      51.925  17.280   8.056  1.00144.32           O
ATOM    362  N   GLU A  49      52.377  19.317   7.149  1.00121.09           N
ATOM    363  CA  GLU A  49      51.144  19.552   6.448  1.00121.09           C
ATOM    364  CB  GLU A  49      51.231  20.601   5.328  1.00121.09           C
ATOM    365  CG  GLU A  49      51.367  22.019   5.883  1.00121.09           C
ATOM    366  CD  GLU A  49      51.168  23.006   4.745  1.00121.09           C
ATOM    367  OE1 GLU A  49      51.132  22.559   3.568  1.00121.09           O
ATOM    368  OE2 GLU A  49      51.044  24.225   5.042  1.00121.09           O
ATOM    369  C   GLU A  49      50.538  18.309   5.910  1.00121.09           C
ATOM    370  O   GLU A  49      51.173  17.471   5.268  1.00121.09           O
ATOM    371  N   LEU A  50      49.221  18.225   6.174  1.00223.98           N
ATOM    372  CA  LEU A  50      48.421  17.081   5.920  1.00223.98           C
ATOM    373  CB  LEU A  50      48.703  16.357   4.593  1.00223.98           C
ATOM    374  CG  LEU A  50      47.919  17.031   3.442  1.00223.98           C
ATOM    375  CD1 LEU A  50      48.173  18.545   3.383  1.00223.98           C
ATOM    376  CD2 LEU A  50      48.166  16.331   2.095  1.00223.98           C
ATOM    377  C   LEU A  50      48.508  16.214   7.156  1.00223.98           C
ATOM    378  O   LEU A  50      47.956  16.586   8.189  1.00223.98           O
ATOM    379  N   TYR A  51      49.013  14.973   7.011  1.00282.26           N
ATOM    380  CA  TYR A  51      49.121  13.914   7.997  1.00282.26           C
ATOM    381  CB  TYR A  51      48.622  12.604   7.354  1.00282.26           C
ATOM    382  CG  TYR A  51      48.329  11.551   8.369  1.00282.26           C
ATOM    383  CD1 TYR A  51      47.218  11.664   9.174  1.00282.26           C
ATOM    384  CD2 TYR A  51      49.124  10.434   8.486  1.00282.26           C
ATOM    385  CE1 TYR A  51      46.922  10.696  10.103  1.00282.26           C
ATOM    386  CE2 TYR A  51      48.830   9.461   9.414  1.00282.26           C
ATOM    387  CZ  TYR A  51      47.729   9.593  10.226  1.00282.26           C
ATOM    388  OH  TYR A  51      47.422   8.599  11.179  1.00282.26           O
ATOM    389  C   TYR A  51      50.397  13.606   8.771  1.00282.26           C
ATOM    390  O   TYR A  51      50.305  12.950   9.803  1.00282.26           O
ATOM    391  N   ILE A  52      51.613  13.930   8.278  1.00169.28           N
ATOM    392  CA  ILE A  52      52.827  13.280   8.757  1.00169.28           C
ATOM    393  CB  ILE A  52      53.936  13.319   7.745  1.00169.28           C
ATOM    394  CG1 ILE A  52      55.093  12.391   8.156  1.00169.28           C
ATOM    395  CG2 ILE A  52      54.361  14.787   7.586  1.00169.28           C
ATOM    396  CD1 ILE A  52      54.754  10.906   8.056  1.00169.28           C
ATOM    397  C   ILE A  52      53.439  13.768  10.042  1.00169.28           C
ATOM    398  O   ILE A  52      53.529  14.964  10.308  1.00169.28           O
ATOM    399  N   ALA A  53      53.908  12.800  10.872  1.00 42.39           N
ATOM    400  CA  ALA A  53      54.621  13.102  12.085  1.00 42.39           C
ATOM    401  CB  ALA A  53      53.871  12.666  13.352  1.00 42.39           C
ATOM    402  C   ALA A  53      55.925  12.349  12.039  1.00 42.39           C
ATOM    403  O   ALA A  53      55.983  11.240  11.511  1.00 42.39           O
ATOM    404  N   GLU A  54      57.022  12.952  12.561  1.00 95.08           N
ATOM    405  CA  GLU A  54      58.304  12.285  12.573  1.00 95.08           C
ATOM    406  CB  GLU A  54      59.162  12.561  11.326  1.00 95.08           C
ATOM    407  CG  GLU A  54      58.624  11.922  10.046  1.00 95.08           C
ATOM    408  CD  GLU A  54      59.575  12.283   8.913  1.00 95.08           C
ATOM    409  OE1 GLU A  54      59.996  13.471   8.856  1.00 95.08           O
ATOM    410  OE2 GLU A  54      59.894  11.383   8.093  1.00 95.08           O
ATOM    411  C   GLU A  54      59.091  12.778  13.753  1.00 95.08           C
ATOM    412  O   GLU A  54      58.839  13.867  14.265  1.00 95.08           O
ATOM    413  N   ASP A  55      60.056  11.958  14.231  1.00 66.42           N
ATOM    414  CA  ASP A  55      60.879  12.309  15.360  1.00 66.42           C
ATOM    415  CB  ASP A  55      60.769  11.303  16.518  1.00 66.42           C
ATOM    416  CG  ASP A  55      61.163   9.933  15.987  1.00 66.42           C
ATOM    417  OD1 ASP A  55      60.526   9.470  15.004  1.00 66.42           O
ATOM    418  OD2 ASP A  55      62.115   9.334  16.552  1.00 66.42           O
ATOM    419  C   ASP A  55      62.324  12.406  14.947  1.00 66.42           C
ATOM    420  O   ASP A  55      62.661  12.333  13.767  1.00 66.42           O
ATOM    421  N   GLN A  56      63.214  12.598  15.950  1.00 38.42           N
ATOM    422  CA  GLN A  56      64.641  12.751  15.793  1.00 38.42           C
ATOM    423  CB  GLN A  56      65.344  13.112  17.113  1.00 38.42           C
ATOM    424  CG  GLN A  56      64.952  14.489  17.655  1.00 38.42           C
ATOM    425  CD  GLN A  56      65.712  14.724  18.953  1.00 38.42           C
ATOM    426  OE1 GLN A  56      66.384  13.830  19.466  1.00 38.42           O
ATOM    427  NE2 GLN A  56      65.604  15.963  19.503  1.00 38.42           N
ATOM    428  C   GLN A  56      65.266  11.481  15.286  1.00 38.42           C
ATOM    429  O   GLN A  56      66.211  11.514  14.500  1.00 38.42           O
ATOM    430  N   TYR A  57      64.746  10.326  15.733  1.00128.00           N
ATOM    431  CA  TYR A  57      65.236   9.018  15.393  1.00128.00           C
ATOM    432  CB  TYR A  57      64.545   7.874  16.154  1.00128.00           C
ATOM    433  CG  TYR A  57      65.058   7.925  17.552  1.00128.00           C
ATOM    434  CD1 TYR A  57      64.521   8.794  18.473  1.00128.00           C
ATOM    435  CD2 TYR A  57      66.089   7.099  17.938  1.00128.00           C
ATOM    436  CE1 TYR A  57      65.006   8.835  19.760  1.00128.00           C
ATOM    437  CE2 TYR A  57      66.578   7.135  19.222  1.00128.00           C
ATOM    438  CZ  TYR A  57      66.035   8.005  20.136  1.00128.00           C
ATOM    439  OH  TYR A  57      66.533   8.046  21.456  1.00128.00           O
ATOM    440  C   TYR A  57      65.082   8.794  13.926  1.00128.00           C
ATOM    441  O   TYR A  57      65.752   7.932  13.362  1.00128.00           O
ATOM    442  N   GLY A  58      64.140   9.500  13.275  1.00 32.16           N
ATOM    443  CA  GLY A  58      63.990   9.330  11.859  1.00 32.16           C
ATOM    444  C   GLY A  58      62.775   8.502  11.597  1.00 32.16           C
ATOM    445  O   GLY A  58      62.516   8.109  10.460  1.00 32.16           O
ATOM    446  N   ASN A  59      61.997   8.211  12.656  1.00 51.08           N
ATOM    447  CA  ASN A  59      60.804   7.426  12.508  1.00 51.08           C
ATOM    448  CB  ASN A  59      60.282   6.866  13.843  1.00 51.08           C
ATOM    449  CG  ASN A  59      61.317   5.885  14.378  1.00 51.08           C
ATOM    450  OD1 ASN A  59      61.702   4.935  13.700  1.00 51.08           O
ATOM    451  ND2 ASN A  59      61.787   6.127  15.631  1.00 51.08           N
ATOM    452  C   ASN A  59      59.721   8.288  11.921  1.00 51.08           C
ATOM    453  O   ASN A  59      59.698   9.502  12.122  1.00 51.08           O
ATOM    454  N   LEU A  60      58.791   7.666  11.158  1.00146.37           N
ATOM    455  CA  LEU A  60      57.714   8.389  10.536  1.00146.37           C
ATOM    456  CB  LEU A  60      57.703   8.284   8.997  1.00146.37           C
ATOM    457  CG  LEU A  60      57.421   6.870   8.453  1.00146.37           C
ATOM    458  CD1 LEU A  60      57.430   6.858   6.915  1.00146.37           C
ATOM    459  CD2 LEU A  60      58.376   5.826   9.055  1.00146.37           C
ATOM    460  C   LEU A  60      56.398   7.853  11.034  1.00146.37           C
ATOM    461  O   LEU A  60      56.285   6.675  11.370  1.00146.37           O
ATOM    462  N   GLY A  61      55.361   8.721  11.088  1.00 27.28           N
ATOM    463  CA  GLY A  61      54.072   8.312  11.592  1.00 27.28           C
ATOM    464  C   GLY A  61      53.036   9.302  11.141  1.00 27.28           C
ATOM    465  O   GLY A  61      53.240  10.016  10.161  1.00 27.28           O
ATOM    466  N   GLY A  62      51.881   9.368  11.846  1.00 25.52           N
ATOM    467  CA  GLY A  62      50.836  10.260  11.410  1.00 25.52           C
ATOM    468  C   GLY A  62      50.204  10.961  12.578  1.00 25.52           C
ATOM    469  O   GLY A  62      50.406  10.585  13.731  1.00 25.52           O
ATOM    470  N   PHE A  63      49.418  12.027  12.288  1.00 64.07           N
ATOM    471  CA  PHE A  63      48.743  12.773  13.315  1.00 64.07           C
ATOM    472  CB  PHE A  63      49.549  13.963  13.882  1.00 64.07           C
ATOM    473  CG  PHE A  63      49.664  15.041  12.851  1.00 64.07           C
ATOM    474  CD1 PHE A  63      48.709  16.030  12.749  1.00 64.07           C
ATOM    475  CD2 PHE A  63      50.736  15.072  11.988  1.00 64.07           C
ATOM    476  CE1 PHE A  63      48.813  17.023  11.804  1.00 64.07           C
ATOM    477  CE2 PHE A  63      50.846  16.063  11.039  1.00 64.07           C
ATOM    478  CZ  PHE A  63      49.885  17.041  10.946  1.00 64.07           C
ATOM    479  C   PHE A  63      47.490  13.354  12.738  1.00 64.07           C
ATOM    480  O   PHE A  63      47.303  13.399  11.523  1.00 64.07           O
ATOM    481  N   THR A  64      46.572  13.786  13.627  1.00120.52           N
ATOM    482  CA  THR A  64      45.375  14.450  13.205  1.00120.52           C
ATOM    483  CB  THR A  64      44.215  13.514  13.021  1.00120.52           C
ATOM    484  OG1 THR A  64      43.067  14.227  12.585  1.00120.52           O
ATOM    485  CG2 THR A  64      43.933  12.811  14.361  1.00120.52           C
ATOM    486  C   THR A  64      45.008  15.379  14.313  1.00120.52           C
ATOM    487  O   THR A  64      45.249  15.080  15.481  1.00120.52           O
ATOM    488  N   LEU A  65      44.449  16.556  13.979  1.00127.05           N
ATOM    489  CA  LEU A  65      43.971  17.413  15.016  1.00127.05           C
ATOM    490  CB  LEU A  65      43.849  18.891  14.584  1.00127.05           C
ATOM    491  CG  LEU A  65      42.994  19.141  13.323  1.00127.05           C
ATOM    492  CD1 LEU A  65      41.493  18.930  13.582  1.00127.05           C
ATOM    493  CD2 LEU A  65      43.306  20.515  12.709  1.00127.05           C
ATOM    494  C   LEU A  65      42.623  16.854  15.335  1.00127.05           C
ATOM    495  O   LEU A  65      42.037  16.162  14.504  1.00127.05           O
ATOM    496  N   ILE A  66      42.119  17.071  16.564  1.00 70.02           N
ATOM    497  CA  ILE A  66      40.802  16.596  16.872  1.00 70.02           C
ATOM    498  CB  ILE A  66      40.730  15.846  18.173  1.00 70.02           C
ATOM    499  CG1 ILE A  66      41.598  14.578  18.100  1.00 70.02           C
ATOM    500  CG2 ILE A  66      39.253  15.564  18.493  1.00 70.02           C
ATOM    501  CD1 ILE A  66      41.817  13.909  19.455  1.00 70.02           C
ATOM    502  C   ILE A  66      39.960  17.821  16.997  1.00 70.02           C
ATOM    503  O   ILE A  66      39.965  18.492  18.028  1.00 70.02           O
ATOM    504  N   TYR A  67      39.227  18.153  15.918  1.00153.13           N
ATOM    505  CA  TYR A  67      38.391  19.316  15.886  1.00153.13           C
ATOM    506  CB  TYR A  67      37.232  19.224  16.898  1.00153.13           C
ATOM    507  CG  TYR A  67      36.214  20.274  16.602  1.00153.13           C
ATOM    508  CD1 TYR A  67      35.483  20.216  15.437  1.00153.13           C
ATOM    509  CD2 TYR A  67      35.954  21.284  17.499  1.00153.13           C
ATOM    510  CE1 TYR A  67      34.532  21.167  15.155  1.00153.13           C
ATOM    511  CE2 TYR A  67      35.002  22.238  17.224  1.00153.13           C
ATOM    512  CZ  TYR A  67      34.292  22.182  16.048  1.00153.13           C
ATOM    513  OH  TYR A  67      33.314  23.158  15.762  1.00153.13           O
ATOM    514  C   TYR A  67      39.300  20.469  16.194  1.00153.13           C
ATOM    515  O   TYR A  67      40.246  20.727  15.451  1.00153.13           O
ATOM    516  N   ASN A  68      39.067  21.178  17.319  1.00131.10           N
ATOM    517  CA  ASN A  68      39.954  22.256  17.677  1.00131.10           C
ATOM    518  CB  ASN A  68      39.278  23.635  17.574  1.00131.10           C
ATOM    519  CG  ASN A  68      38.102  23.677  18.541  1.00131.10           C
ATOM    520  OD1 ASN A  68      37.706  22.661  19.109  1.00131.10           O
ATOM    521  ND2 ASN A  68      37.516  24.890  18.723  1.00131.10           N
ATOM    522  C   ASN A  68      40.384  22.060  19.107  1.00131.10           C
ATOM    523  O   ASN A  68      40.905  22.978  19.742  1.00131.10           O
ATOM    524  N   GLN A  69      40.110  20.860  19.655  1.00109.35           N
ATOM    525  CA  GLN A  69      40.368  20.471  21.021  1.00109.35           C
ATOM    526  CB  GLN A  69      39.455  19.312  21.443  1.00109.35           C
ATOM    527  CG  GLN A  69      37.972  19.673  21.374  1.00109.35           C
ATOM    528  CD  GLN A  69      37.666  20.593  22.544  1.00109.35           C
ATOM    529  OE1 GLN A  69      37.248  20.136  23.606  1.00109.35           O
ATOM    530  NE2 GLN A  69      37.883  21.922  22.353  1.00109.35           N
ATOM    531  C   GLN A  69      41.771  20.045  21.370  1.00109.35           C
ATOM    532  O   GLN A  69      42.283  20.408  22.430  1.00109.35           O
ATOM    533  N   GLY A  70      42.417  19.229  20.513  1.00 35.02           N
ATOM    534  CA  GLY A  70      43.698  18.667  20.854  1.00 35.02           C
ATOM    535  C   GLY A  70      44.126  17.819  19.695  1.00 35.02           C
ATOM    536  O   GLY A  70      43.627  18.000  18.587  1.00 35.02           O
ATOM    537  N   PHE A  71      45.068  16.871  19.915  1.00 64.40           N
ATOM    538  CA  PHE A  71      45.559  16.099  18.805  1.00 64.40           C
ATOM    539  CB  PHE A  71      46.794  16.741  18.146  1.00 64.40           C
ATOM    540  CG  PHE A  71      47.844  16.876  19.201  1.00 64.40           C
ATOM    541  CD1 PHE A  71      47.863  17.979  20.025  1.00 64.40           C
ATOM    542  CD2 PHE A  71      48.808  15.908  19.373  1.00 64.40           C
ATOM    543  CE1 PHE A  71      48.823  18.115  21.001  1.00 64.40           C
ATOM    544  CE2 PHE A  71      49.771  16.037  20.347  1.00 64.40           C
ATOM    545  CZ  PHE A  71      49.781  17.143  21.164  1.00 64.40           C
ATOM    546  C   PHE A  71      45.969  14.720  19.228  1.00 64.40           C
ATOM    547  O   PHE A  71      46.162  14.430  20.407  1.00 64.40           O
ATOM    548  N   GLU A  72      46.082  13.814  18.234  1.00 56.44           N
ATOM    549  CA  GLU A  72      46.562  12.483  18.470  1.00 56.44           C
ATOM    550  CB  GLU A  72      45.491  11.388  18.329  1.00 56.44           C
ATOM    551  CG  GLU A  72      46.041   9.985  18.597  1.00 56.44           C
ATOM    552  CD  GLU A  72      44.877   9.008  18.664  1.00 56.44           C
ATOM    553  OE1 GLU A  72      44.243   8.921  19.749  1.00 56.44           O
ATOM    554  OE2 GLU A  72      44.607   8.334  17.634  1.00 56.44           O
ATOM    555  C   GLU A  72      47.640  12.208  17.469  1.00 56.44           C
ATOM    556  O   GLU A  72      47.490  12.502  16.283  1.00 56.44           O
ATOM    557  N   VAL A  73      48.776  11.650  17.938  1.00 95.51           N
ATOM    558  CA  VAL A  73      49.859  11.333  17.048  1.00 95.51           C
ATOM    559  CB  VAL A  73      51.102  12.134  17.302  1.00 95.51           C
ATOM    560  CG1 VAL A  73      50.781  13.620  17.070  1.00 95.51           C
ATOM    561  CG2 VAL A  73      51.613  11.816  18.716  1.00 95.51           C
ATOM    562  C   VAL A  73      50.214   9.893  17.255  1.00 95.51           C
ATOM    563  O   VAL A  73      50.292   9.414  18.385  1.00 95.51           O
ATOM    564  N   LYS A  74      50.421   9.157  16.145  1.00109.68           N
ATOM    565  CA  LYS A  74      50.820   7.783  16.239  1.00109.68           C
ATOM    566  CB  LYS A  74      49.915   6.832  15.436  1.00109.68           C
ATOM    567  CG  LYS A  74      50.305   5.357  15.543  1.00109.68           C
ATOM    568  CD  LYS A  74      49.271   4.409  14.931  1.00109.68           C
ATOM    569  CE  LYS A  74      47.924   4.410  15.657  1.00109.68           C
ATOM    570  NZ  LYS A  74      46.948   3.586  14.911  1.00109.68           N
ATOM    571  C   LYS A  74      52.181   7.709  15.625  1.00109.68           C
ATOM    572  O   LYS A  74      52.330   7.901  14.419  1.00109.68           O
ATOM    573  N   ILE A  75      53.221   7.465  16.449  1.00 78.70           N
ATOM    574  CA  ILE A  75      54.542   7.384  15.901  1.00 78.70           C
ATOM    575  CB  ILE A  75      55.299   8.674  15.992  1.00 78.70           C
ATOM    576  CG1 ILE A  75      54.568   9.792  15.236  1.00 78.70           C
ATOM    577  CG2 ILE A  75      56.728   8.414  15.483  1.00 78.70           C
ATOM    578  CD1 ILE A  75      55.109  11.179  15.574  1.00 78.70           C
ATOM    579  C   ILE A  75      55.331   6.396  16.707  1.00 78.70           C
ATOM    580  O   ILE A  75      55.212   6.346  17.928  1.00 78.70           O
ATOM    581  N   LEU A  76      56.166   5.585  16.027  1.00305.29           N
ATOM    582  CA  LEU A  76      57.072   4.668  16.666  1.00305.29           C
ATOM    583  CB  LEU A  76      58.271   5.376  17.333  1.00305.29           C
ATOM    584  CG  LEU A  76      59.332   4.414  17.906  1.00305.29           C
ATOM    585  CD1 LEU A  76      60.000   3.595  16.790  1.00305.29           C
ATOM    586  CD2 LEU A  76      60.344   5.156  18.792  1.00305.29           C
ATOM    587  C   LEU A  76      56.375   3.808  17.690  1.00305.29           C
ATOM    588  O   LEU A  76      56.865   3.634  18.805  1.00305.29           O
ATOM    589  N   ASN A  77      55.216   3.225  17.328  1.00 96.45           N
ATOM    590  CA  ASN A  77      54.494   2.318  18.185  1.00 96.45           C
ATOM    591  CB  ASN A  77      55.332   1.103  18.628  1.00 96.45           C
ATOM    592  CG  ASN A  77      55.426   0.119  17.472  1.00 96.45           C
ATOM    593  OD1 ASN A  77      54.444  -0.528  17.112  1.00 96.45           O
ATOM    594  ND2 ASN A  77      56.641  -0.003  16.873  1.00 96.45           N
ATOM    595  C   ASN A  77      53.985   2.979  19.436  1.00 96.45           C
ATOM    596  O   ASN A  77      53.679   2.286  20.405  1.00 96.45           O
ATOM    597  N   TYR A  78      53.852   4.319  19.454  1.00 67.65           N
ATOM    598  CA  TYR A  78      53.299   5.005  20.596  1.00 67.65           C
ATOM    599  CB  TYR A  78      54.321   5.815  21.418  1.00 67.65           C
ATOM    600  CG  TYR A  78      55.080   4.888  22.309  1.00 67.65           C
ATOM    601  CD1 TYR A  78      54.590   4.597  23.562  1.00 67.65           C
ATOM    602  CD2 TYR A  78      56.267   4.314  21.912  1.00 67.65           C
ATOM    603  CE1 TYR A  78      55.265   3.749  24.407  1.00 67.65           C
ATOM    604  CE2 TYR A  78      56.947   3.463  22.753  1.00 67.65           C
ATOM    605  CZ  TYR A  78      56.447   3.180  24.003  1.00 67.65           C
ATOM    606  OH  TYR A  78      57.143   2.309  24.868  1.00 67.65           O
ATOM    607  C   TYR A  78      52.254   5.969  20.111  1.00 67.65           C
ATOM    608  O   TYR A  78      52.322   6.460  18.986  1.00 67.65           O
ATOM    609  N   LEU A  79      51.231   6.239  20.951  1.00 82.42           N
ATOM    610  CA  LEU A  79      50.188   7.162  20.595  1.00 82.42           C
ATOM    611  CB  LEU A  79      48.784   6.534  20.621  1.00 82.42           C
ATOM    612  CG  LEU A  79      48.597   5.413  19.581  1.00 82.42           C
ATOM    613  CD1 LEU A  79      48.687   5.961  18.147  1.00 82.42           C
ATOM    614  CD2 LEU A  79      49.562   4.243  19.835  1.00 82.42           C
ATOM    615  C   LEU A  79      50.210   8.273  21.602  1.00 82.42           C
ATOM    616  O   LEU A  79      50.253   8.020  22.805  1.00 82.42           O
ATOM    617  N   PHE A  80      50.183   9.539  21.128  1.00 48.14           N
ATOM    618  CA  PHE A  80      50.221  10.671  22.015  1.00 48.14           C
ATOM    619  CB  PHE A  80      51.302  11.706  21.648  1.00 48.14           C
ATOM    620  CG  PHE A  80      52.646  11.077  21.775  1.00 48.14           C
ATOM    621  CD1 PHE A  80      53.154  10.302  20.758  1.00 48.14           C
ATOM    622  CD2 PHE A  80      53.406  11.272  22.906  1.00 48.14           C
ATOM    623  CE1 PHE A  80      54.396   9.723  20.870  1.00 48.14           C
ATOM    624  CE2 PHE A  80      54.648  10.696  23.023  1.00 48.14           C
ATOM    625  CZ  PHE A  80      55.146   9.919  22.004  1.00 48.14           C
ATOM    626  C   PHE A  80      48.915  11.403  21.903  1.00 48.14           C
ATOM    627  O   PHE A  80      48.411  11.628  20.803  1.00 48.14           O
ATOM    628  N   PHE A  81      48.324  11.787  23.056  1.00111.07           N
ATOM    629  CA  PHE A  81      47.095  12.531  23.037  1.00111.07           C
ATOM    630  CB  PHE A  81      45.848  11.635  23.167  1.00111.07           C
ATOM    631  CG  PHE A  81      44.658  12.485  23.459  1.00111.07           C
ATOM    632  CD1 PHE A  81      44.095  13.287  22.493  1.00111.07           C
ATOM    633  CD2 PHE A  81      44.120  12.494  24.726  1.00111.07           C
ATOM    634  CE1 PHE A  81      43.001  14.069  22.784  1.00111.07           C
ATOM    635  CE2 PHE A  81      43.026  13.270  25.022  1.00111.07           C
ATOM    636  CZ  PHE A  81      42.463  14.059  24.049  1.00111.07           C
ATOM    637  C   PHE A  81      47.086  13.543  24.144  1.00111.07           C
ATOM    638  O   PHE A  81      47.544  13.282  25.255  1.00111.07           O
ATOM    639  N   GLY A  82      46.544  14.746  23.853  1.00 36.31           N
ATOM    640  CA  GLY A  82      46.463  15.791  24.835  1.00 36.31           C
ATOM    641  C   GLY A  82      45.568  16.866  24.295  1.00 36.31           C
ATOM    642  O   GLY A  82      45.422  17.024  23.083  1.00 36.31           O
ATOM    643  N   PHE A  83      44.947  17.642  25.206  1.00130.53           N
ATOM    644  CA  PHE A  83      44.103  18.732  24.810  1.00130.53           C
ATOM    645  CB  PHE A  83      42.913  19.024  25.748  1.00130.53           C
ATOM    646  CG  PHE A  83      41.888  17.943  25.676  1.00130.53           C
ATOM    647  CD1 PHE A  83      40.966  17.929  24.655  1.00130.53           C
ATOM    648  CD2 PHE A  83      41.842  16.948  26.625  1.00130.53           C
ATOM    649  CE1 PHE A  83      40.012  16.942  24.581  1.00130.53           C
ATOM    650  CE2 PHE A  83      40.889  15.958  26.557  1.00130.53           C
ATOM    651  CZ  PHE A  83      39.971  15.953  25.534  1.00130.53           C
ATOM    652  C   PHE A  83      44.950  19.965  24.855  1.00130.53           C
ATOM    653  O   PHE A  83      45.919  20.035  25.610  1.00130.53           O
ATOM    654  N   PHE A  84      44.613  20.974  24.027  1.00 62.99           N
ATOM    655  CA  PHE A  84      45.373  22.193  24.042  1.00 62.99           C
ATOM    656  CB  PHE A  84      45.009  23.182  22.919  1.00 62.99           C
ATOM    657  CG  PHE A  84      45.432  22.573  21.623  1.00 62.99           C
ATOM    658  CD1 PHE A  84      46.756  22.575  21.245  1.00 62.99           C
ATOM    659  CD2 PHE A  84      44.503  22.011  20.776  1.00 62.99           C
ATOM    660  CE1 PHE A  84      47.149  22.017  20.050  1.00 62.99           C
ATOM    661  CE2 PHE A  84      44.891  21.452  19.581  1.00 62.99           C
ATOM    662  CZ  PHE A  84      46.216  21.453  19.214  1.00 62.99           C
ATOM    663  C   PHE A  84      45.121  22.851  25.368  1.00 62.99           C
ATOM    664  O   PHE A  84      44.060  22.682  25.965  1.00 62.99           O
ATOM    665  N   LYS A  85      46.115  23.612  25.869  1.00 77.37           N
ATOM    666  CA  LYS A  85      46.072  24.189  27.187  1.00 77.37           C
ATOM    667  CB  LYS A  85      47.457  24.646  27.680  1.00 77.37           C
ATOM    668  CG  LYS A  85      47.477  25.123  29.134  1.00 77.37           C
ATOM    669  CD  LYS A  85      48.890  25.282  29.698  1.00 77.37           C
ATOM    670  CE  LYS A  85      48.925  25.757  31.152  1.00 77.37           C
ATOM    671  NZ  LYS A  85      48.396  27.136  31.249  1.00 77.37           N
ATOM    672  C   LYS A  85      45.151  25.369  27.291  1.00 77.37           C
ATOM    673  O   LYS A  85      44.995  26.156  26.357  1.00 77.37           O
ATOM    674  N   TYR A  86      44.475  25.477  28.458  1.00 67.34           N
ATOM    675  CA  TYR A  86      43.661  26.614  28.780  1.00 67.34           C
ATOM    676  CB  TYR A  86      42.184  26.481  28.353  1.00 67.34           C
ATOM    677  CG  TYR A  86      41.535  25.344  29.065  1.00 67.34           C
ATOM    678  CD1 TYR A  86      40.927  25.535  30.285  1.00 67.34           C
ATOM    679  CD2 TYR A  86      41.528  24.086  28.507  1.00 67.34           C
ATOM    680  CE1 TYR A  86      40.321  24.489  30.941  1.00 67.34           C
ATOM    681  CE2 TYR A  86      40.925  23.035  29.157  1.00 67.34           C
ATOM    682  CZ  TYR A  86      40.321  23.236  30.375  1.00 67.34           C
ATOM    683  OH  TYR A  86      39.701  22.160  31.043  1.00 67.34           O
ATOM    684  C   TYR A  86      43.735  26.802  30.267  1.00 67.34           C
ATOM    685  O   TYR A  86      43.927  25.839  31.009  1.00 67.34           O
ATOM    686  N   GLU A  87      43.610  28.059  30.748  1.00 75.77           N
ATOM    687  CA  GLU A  87      43.675  28.297  32.166  1.00 75.77           C
ATOM    688  CB  GLU A  87      44.899  29.122  32.594  1.00 75.77           C
ATOM    689  CG  GLU A  87      44.969  29.366  34.103  1.00 75.77           C
ATOM    690  CD  GLU A  87      46.219  30.186  34.392  1.00 75.77           C
ATOM    691  OE1 GLU A  87      46.965  30.490  33.423  1.00 75.77           O
ATOM    692  OE2 GLU A  87      46.445  30.520  35.586  1.00 75.77           O
ATOM    693  C   GLU A  87      42.464  29.076  32.561  1.00 75.77           C
ATOM    694  O   GLU A  87      42.097  30.052  31.909  1.00 75.77           O
ATOM    695  N   GLN A  88      41.801  28.665  33.657  1.00104.43           N
ATOM    696  CA  GLN A  88      40.634  29.397  34.033  1.00104.43           C
ATOM    697  CB  GLN A  88      39.356  28.541  34.010  1.00104.43           C
ATOM    698  CG  GLN A  88      39.388  27.347  34.959  1.00104.43           C
ATOM    699  CD  GLN A  88      38.088  26.579  34.770  1.00104.43           C
ATOM    700  OE1 GLN A  88      37.768  26.139  33.666  1.00104.43           O
ATOM    701  NE2 GLN A  88      37.311  26.417  35.876  1.00104.43           N
ATOM    702  C   GLN A  88      40.834  29.986  35.386  1.00104.43           C
ATOM    703  O   GLN A  88      40.903  29.288  36.397  1.00104.43           O
ATOM    704  N   ARG A  89      40.952  31.325  35.405  1.00165.55           N
ATOM    705  CA  ARG A  89      41.085  32.091  36.604  1.00165.55           C
ATOM    706  CB  ARG A  89      41.345  33.583  36.342  0.00165.55           C
ATOM    707  CG  ARG A  89      42.670  33.865  35.632  0.00165.55           C
ATOM    708  CD  ARG A  89      43.058  35.346  35.618  0.00165.55           C
ATOM    709  NE  ARG A  89      41.969  36.094  34.928  1.00165.55           N
ATOM    710  CZ  ARG A  89      40.899  36.552  35.641  1.00165.55           C
ATOM    711  NH1 ARG A  89      40.827  36.329  36.986  1.00165.55           N
ATOM    712  NH2 ARG A  89      39.903  37.239  35.010  1.00165.55           N
ATOM    713  C   ARG A  89      39.774  31.982  37.306  1.00165.55           C
ATOM    714  O   ARG A  89      39.697  32.040  38.529  1.00165.55           O
ATOM    715  N   GLY A  90      38.702  31.812  36.514  1.00 64.92           N
ATOM    716  CA  GLY A  90      37.345  31.744  36.965  1.00 64.92           C
ATOM    717  C   GLY A  90      36.642  32.792  36.177  1.00 64.92           C
ATOM    718  O   GLY A  90      35.651  32.526  35.502  1.00 64.92           O
ATOM    719  N   SER A  91      37.143  34.032  36.238  1.00157.87           N
ATOM    720  CA  SER A  91      36.545  35.039  35.425  1.00157.87           C
ATOM    721  CB  SER A  91      36.923  36.459  35.875  1.00157.87           C
ATOM    722  OG  SER A  91      36.437  36.696  37.187  0.00157.87           O
ATOM    723  C   SER A  91      37.024  34.870  34.026  1.00157.87           C
ATOM    724  O   SER A  91      36.247  34.884  33.072  1.00157.87           O
ATOM    725  N   ASN A  92      38.340  34.656  33.867  1.00 94.90           N
ATOM    726  CA  ASN A  92      38.836  34.697  32.528  1.00 94.90           C
ATOM    727  CB  ASN A  92      39.917  35.775  32.336  1.00 94.90           C
ATOM    728  CG  ASN A  92      40.166  35.972  30.847  1.00 94.90           C
ATOM    729  OD1 ASN A  92      40.584  35.055  30.142  1.00 94.90           O
ATOM    730  ND2 ASN A  92      39.901  37.211  30.350  1.00 94.90           N
ATOM    731  C   ASN A  92      39.431  33.386  32.151  1.00 94.90           C
ATOM    732  O   ASN A  92      40.095  32.723  32.947  1.00 94.90           O
ATOM    733  N   VAL A  93      39.181  32.976  30.896  1.00 37.43           N
ATOM    734  CA  VAL A  93      39.748  31.761  30.404  1.00 37.43           C
ATOM    735  CB  VAL A  93      38.732  30.828  29.814  1.00 37.43           C
ATOM    736  CG1 VAL A  93      39.460  29.587  29.270  1.00 37.43           C
ATOM    737  CG2 VAL A  93      37.677  30.513  30.889  1.00 37.43           C
ATOM    738  C   VAL A  93      40.708  32.137  29.321  1.00 37.43           C
ATOM    739  O   VAL A  93      40.400  32.960  28.459  1.00 37.43           O
ATOM    740  N   THR A  94      41.922  31.554  29.360  1.00 31.62           N
ATOM    741  CA  THR A  94      42.894  31.853  28.350  1.00 31.62           C
ATOM    742  CB  THR A  94      44.133  32.502  28.890  1.00 31.62           C
ATOM    743  OG1 THR A  94      43.798  33.706  29.563  1.00 31.62           O
ATOM    744  CG2 THR A  94      45.083  32.801  27.717  1.00 31.62           C
ATOM    745  C   THR A  94      43.302  30.556  27.729  1.00 31.62           C
ATOM    746  O   THR A  94      43.496  29.557  28.419  1.00 31.62           O
ATOM    747  N   SER A  95      43.443  30.539  26.390  1.00 36.78           N
ATOM    748  CA  SER A  95      43.805  29.319  25.730  1.00 36.78           C
ATOM    749  CB  SER A  95      42.873  28.954  24.562  1.00 36.78           C
ATOM    750  OG  SER A  95      41.558  28.716  25.043  1.00 36.78           O
ATOM    751  C   SER A  95      45.178  29.484  25.167  1.00 36.78           C
ATOM    752  O   SER A  95      45.568  30.580  24.763  1.00 36.78           O
ATOM    753  N   TYR A  96      45.967  28.389  25.184  1.00 57.52           N
ATOM    754  CA  TYR A  96      47.286  28.416  24.624  1.00 57.52           C
ATOM    755  CB  TYR A  96      48.381  28.192  25.680  1.00 57.52           C
ATOM    756  CG  TYR A  96      48.302  29.332  26.637  1.00 57.52           C
ATOM    757  CD1 TYR A  96      49.009  30.491  26.409  1.00 57.52           C
ATOM    758  CD2 TYR A  96      47.510  29.245  27.759  1.00 57.52           C
ATOM    759  CE1 TYR A  96      48.934  31.542  27.292  1.00 57.52           C
ATOM    760  CE2 TYR A  96      47.430  30.294  28.645  1.00 57.52           C
ATOM    761  CZ  TYR A  96      48.144  31.445  28.412  1.00 57.52           C
ATOM    762  OH  TYR A  96      48.065  32.522  29.320  1.00 57.52           O
ATOM    763  C   TYR A  96      47.369  27.288  23.642  1.00 57.52           C
ATOM    764  O   TYR A  96      47.451  26.121  24.022  1.00 57.52           O
ATOM    765  N   CYS A  97      47.345  27.622  22.341  1.00 63.20           N
ATOM    766  CA  CYS A  97      47.409  26.674  21.264  1.00 63.20           C
ATOM    767  CB  CYS A  97      46.973  27.283  19.924  1.00 63.20           C
ATOM    768  SG  CYS A  97      45.228  27.774  20.021  1.00 63.20           S
ATOM    769  C   CYS A  97      48.797  26.119  21.147  1.00 63.20           C
ATOM    770  O   CYS A  97      49.016  25.086  20.515  1.00 63.20           O
ATOM    771  N   HIS A  98      49.780  26.871  21.671  1.00 98.57           N
ATOM    772  CA  HIS A  98      51.174  26.527  21.679  1.00 98.57           C
ATOM    773  ND1 HIS A  98      52.725  28.928  19.906  1.00 98.57           N
ATOM    774  CG  HIS A  98      51.990  28.852  21.069  1.00 98.57           C
ATOM    775  CB  HIS A  98      52.076  27.718  22.048  1.00 98.57           C
ATOM    776  NE2 HIS A  98      51.470  30.762  19.984  1.00 98.57           N
ATOM    777  CD2 HIS A  98      51.229  29.979  21.100  1.00 98.57           C
ATOM    778  CE1 HIS A  98      52.375  30.088  19.297  1.00 98.57           C
ATOM    779  C   HIS A  98      51.455  25.431  22.673  1.00 98.57           C
ATOM    780  O   HIS A  98      52.472  24.750  22.561  1.00 98.57           O
ATOM    781  N   GLU A  99      50.610  25.266  23.712  1.00 60.18           N
ATOM    782  CA  GLU A  99      50.920  24.316  24.750  1.00 60.18           C
ATOM    783  CB  GLU A  99      51.157  24.998  26.107  1.00 60.18           C
ATOM    784  CG  GLU A  99      52.365  25.936  26.095  1.00 60.18           C
ATOM    785  CD  GLU A  99      52.365  26.727  27.395  1.00 60.18           C
ATOM    786  OE1 GLU A  99      51.816  26.212  28.406  1.00 60.18           O
ATOM    787  OE2 GLU A  99      52.913  27.862  27.392  1.00 60.18           O
ATOM    788  C   GLU A  99      49.791  23.343  24.938  1.00 60.18           C
ATOM    789  O   GLU A  99      48.729  23.475  24.331  1.00 60.18           O
ATOM    790  N   THR A 100      50.018  22.310  25.786  1.00 47.48           N
ATOM    791  CA  THR A 100      49.007  21.315  26.015  1.00 47.48           C
ATOM    792  CB  THR A 100      49.364  19.956  25.487  1.00 47.48           C
ATOM    793  OG1 THR A 100      50.487  19.436  26.185  1.00 47.48           O
ATOM    794  CG2 THR A 100      49.680  20.076  23.986  1.00 47.48           C
ATOM    795  C   THR A 100      48.779  21.146  27.487  1.00 47.48           C
ATOM    796  O   THR A 100      49.573  21.570  28.326  1.00 47.48           O
ATOM    797  N   PHE A 101      47.631  20.528  27.820  1.00114.49           N
ATOM    798  CA  PHE A 101      47.255  20.171  29.156  1.00114.49           C
ATOM    799  CB  PHE A 101      45.741  19.884  29.253  1.00114.49           C
ATOM    800  CG  PHE A 101      45.373  19.522  30.649  1.00114.49           C
ATOM    801  CD1 PHE A 101      45.124  20.501  31.583  1.00114.49           C
ATOM    802  CD2 PHE A 101      45.272  18.202  31.022  1.00114.49           C
ATOM    803  CE1 PHE A 101      44.781  20.167  32.872  1.00114.49           C
ATOM    804  CE2 PHE A 101      44.931  17.863  32.310  1.00114.49           C
ATOM    805  CZ  PHE A 101      44.685  18.846  33.238  1.00114.49           C
ATOM    806  C   PHE A 101      48.009  18.900  29.392  1.00114.49           C
ATOM    807  O   PHE A 101      48.651  18.410  28.464  1.00114.49           O
ATOM    808  N   PRO A 102      48.038  18.353  30.575  1.00160.89           N
ATOM    809  CA  PRO A 102      48.733  17.106  30.705  1.00160.89           C
ATOM    810  CD  PRO A 102      48.146  19.146  31.790  1.00160.89           C
ATOM    811  CB  PRO A 102      48.816  16.831  32.202  1.00160.89           C
ATOM    812  CG  PRO A 102      48.894  18.251  32.799  1.00160.89           C
ATOM    813  C   PRO A 102      48.053  16.074  29.866  1.00160.89           C
ATOM    814  O   PRO A 102      46.827  15.983  29.914  1.00160.89           O
ATOM    815  N   GLY A 103      48.833  15.277  29.107  1.00 48.43           N
ATOM    816  CA  GLY A 103      48.257  14.327  28.203  1.00 48.43           C
ATOM    817  C   GLY A 103      48.741  12.941  28.510  1.00 48.43           C
ATOM    818  O   GLY A 103      49.513  12.712  29.445  1.00 48.43           O
ATOM    819  N   TRP A 104      48.274  11.974  27.688  1.00 88.65           N
ATOM    820  CA  TRP A 104      48.577  10.588  27.899  1.00 88.65           C
ATOM    821  CB  TRP A 104      47.302   9.736  27.987  1.00 88.65           C
ATOM    822  CG  TRP A 104      46.372  10.131  29.107  1.00 88.65           C
ATOM    823  CD2 TRP A 104      45.437  11.218  29.019  1.00 88.65           C
ATOM    824  CD1 TRP A 104      46.224   9.594  30.352  1.00 88.65           C
ATOM    825  NE1 TRP A 104      45.249  10.273  31.043  1.00 88.65           N
ATOM    826  CE2 TRP A 104      44.759  11.278  30.235  1.00 88.65           C
ATOM    827  CE3 TRP A 104      45.168  12.097  28.008  1.00 88.65           C
ATOM    828  CZ2 TRP A 104      43.794  12.218  30.459  1.00 88.65           C
ATOM    829  CZ3 TRP A 104      44.195  13.045  28.238  1.00 88.65           C
ATOM    830  CH2 TRP A 104      43.521  13.103  29.440  1.00 88.65           C
ATOM    831  C   TRP A 104      49.326  10.060  26.710  1.00 88.65           C
ATOM    832  O   TRP A 104      48.962  10.316  25.563  1.00 88.65           O
ATOM    833  N   VAL A 105      50.412   9.302  26.968  1.00106.33           N
ATOM    834  CA  VAL A 105      51.159   8.659  25.925  1.00106.33           C
ATOM    835  CB  VAL A 105      52.543   9.213  25.738  1.00106.33           C
ATOM    836  CG1 VAL A 105      53.344   8.997  27.033  1.00106.33           C
ATOM    837  CG2 VAL A 105      53.174   8.553  24.499  1.00106.33           C
ATOM    838  C   VAL A 105      51.291   7.228  26.339  1.00106.33           C
ATOM    839  O   VAL A 105      51.515   6.934  27.511  1.00106.33           O
ATOM    840  N   HIS A 106      51.114   6.292  25.386  1.00 62.99           N
ATOM    841  CA  HIS A 106      51.236   4.895  25.700  1.00 62.99           C
ATOM    842  ND1 HIS A 106      47.807   5.493  25.672  1.00 62.99           N
ATOM    843  CG  HIS A 106      48.718   4.478  25.476  1.00 62.99           C
ATOM    844  CB  HIS A 106      49.957   4.280  26.306  1.00 62.99           C
ATOM    845  NE2 HIS A 106      47.055   4.290  23.960  1.00 62.99           N
ATOM    846  CD2 HIS A 106      48.242   3.754  24.427  1.00 62.99           C
ATOM    847  CE1 HIS A 106      46.834   5.333  24.739  1.00 62.99           C
ATOM    848  C   HIS A 106      51.517   4.178  24.418  1.00 62.99           C
ATOM    849  O   HIS A 106      51.238   4.692  23.337  1.00 62.99           O
ATOM    850  N   ASP A 107      52.073   2.954  24.499  1.00 84.84           N
ATOM    851  CA  ASP A 107      52.367   2.234  23.296  1.00 84.84           C
ATOM    852  CB  ASP A 107      53.208   0.967  23.517  1.00 84.84           C
ATOM    853  CG  ASP A 107      52.437   0.086  24.485  1.00 84.84           C
ATOM    854  OD1 ASP A 107      52.447   0.417  25.698  1.00 84.84           O
ATOM    855  OD2 ASP A 107      51.840  -0.926  24.034  1.00 84.84           O
ATOM    856  C   ASP A 107      51.059   1.851  22.671  1.00 84.84           C
ATOM    857  O   ASP A 107      50.009   1.927  23.302  1.00 84.84           O
ATOM    858  N   VAL A 108      51.101   1.413  21.399  1.00 62.63           N
ATOM    859  CA  VAL A 108      49.931   1.094  20.624  1.00 62.63           C
ATOM    860  CB  VAL A 108      50.274   0.593  19.251  1.00 62.63           C
ATOM    861  CG1 VAL A 108      50.978   1.725  18.483  1.00 62.63           C
ATOM    862  CG2 VAL A 108      51.120  -0.684  19.388  1.00 62.63           C
ATOM    863  C   VAL A 108      49.121   0.025  21.310  1.00 62.63           C
ATOM    864  O   VAL A 108      47.900  -0.014  21.169  1.00 62.63           O
ATOM    865  N   LEU A 109      49.785  -0.909  22.016  1.00138.19           N
ATOM    866  CA  LEU A 109      49.132  -1.979  22.734  1.00138.19           C
ATOM    867  CB  LEU A 109      50.120  -2.970  23.376  1.00138.19           C
ATOM    868  CG  LEU A 109      50.913  -3.875  22.418  1.00138.19           C
ATOM    869  CD1 LEU A 109      50.048  -5.013  21.867  1.00138.19           C
ATOM    870  CD2 LEU A 109      51.597  -3.052  21.320  1.00138.19           C
ATOM    871  C   LEU A 109      48.359  -1.437  23.897  1.00138.19           C
ATOM    872  O   LEU A 109      47.336  -2.001  24.279  1.00138.19           O
ATOM    873  N   GLY A 110      48.857  -0.355  24.528  1.00 47.15           N
ATOM    874  CA  GLY A 110      48.214   0.177  25.697  1.00 47.15           C
ATOM    875  C   GLY A 110      48.868  -0.384  26.937  1.00 47.15           C
ATOM    876  O   GLY A 110      48.293  -0.306  28.022  1.00 47.15           O
ATOM    877  N   ARG A 111      50.046  -1.038  26.794  1.00195.70           N
ATOM    878  CA  ARG A 111      50.773  -1.622  27.905  1.00195.70           C
ATOM    879  CB  ARG A 111      51.996  -2.430  27.440  1.00195.70           C
ATOM    880  CG  ARG A 111      51.661  -3.514  26.417  1.00195.70           C
ATOM    881  CD  ARG A 111      50.899  -4.704  26.997  1.00195.70           C
ATOM    882  NE  ARG A 111      49.441  -4.417  26.924  1.00195.70           N
ATOM    883  CZ  ARG A 111      48.576  -5.455  26.781  1.00195.70           C
ATOM    884  NH1 ARG A 111      49.049  -6.727  26.895  1.00195.70           N
ATOM    885  NH2 ARG A 111      47.255  -5.221  26.503  1.00195.70           N
ATOM    886  C   ARG A 111      51.363  -0.602  28.832  1.00195.70           C
ATOM    887  O   ARG A 111      50.958  -0.484  29.987  1.00195.70           O
ATOM    888  N   ASN A 112      52.304   0.207  28.302  1.00 72.22           N
ATOM    889  CA  ASN A 112      53.057   1.147  29.083  1.00 72.22           C
ATOM    890  CB  ASN A 112      54.527   1.253  28.644  1.00 72.22           C
ATOM    891  CG  ASN A 112      55.214  -0.081  28.878  1.00 72.22           C
ATOM    892  OD1 ASN A 112      55.267  -0.582  30.000  1.00 72.22           O
ATOM    893  ND2 ASN A 112      55.756  -0.677  27.782  1.00 72.22           N
ATOM    894  C   ASN A 112      52.466   2.490  28.824  1.00 72.22           C
ATOM    895  O   ASN A 112      52.201   2.844  27.675  1.00 72.22           O
ATOM    896  N   TRP A 113      52.263   3.265  29.910  1.00 86.44           N
ATOM    897  CA  TRP A 113      51.656   4.566  29.852  1.00 86.44           C
ATOM    898  CB  TRP A 113      50.289   4.614  30.560  1.00 86.44           C
ATOM    899  CG  TRP A 113      49.166   3.884  29.861  1.00 86.44           C
ATOM    900  CD2 TRP A 113      47.950   4.514  29.427  1.00 86.44           C
ATOM    901  CD1 TRP A 113      49.042   2.559  29.559  1.00 86.44           C
ATOM    902  NE1 TRP A 113      47.833   2.327  28.949  1.00 86.44           N
ATOM    903  CE2 TRP A 113      47.148   3.522  28.866  1.00 86.44           C
ATOM    904  CE3 TRP A 113      47.532   5.813  29.498  1.00 86.44           C
ATOM    905  CZ2 TRP A 113      45.912   3.816  28.362  1.00 86.44           C
ATOM    906  CZ3 TRP A 113      46.288   6.106  28.984  1.00 86.44           C
ATOM    907  CH2 TRP A 113      45.494   5.126  28.426  1.00 86.44           C
ATOM    908  C   TRP A 113      52.536   5.540  30.571  1.00 86.44           C
ATOM    909  O   TRP A 113      53.384   5.143  31.364  1.00 86.44           O
ATOM    910  N   ALA A 114      52.363   6.849  30.276  1.00 45.81           N
ATOM    911  CA  ALA A 114      53.094   7.913  30.908  1.00 45.81           C
ATOM    912  CB  ALA A 114      54.500   8.120  30.319  1.00 45.81           C
ATOM    913  C   ALA A 114      52.314   9.171  30.653  1.00 45.81           C
ATOM    914  O   ALA A 114      51.381   9.182  29.851  1.00 45.81           O
ATOM    915  N   CYS A 115      52.666  10.268  31.353  1.00 48.40           N
ATOM    916  CA  CYS A 115      51.978  11.522  31.198  1.00 48.40           C
ATOM    917  CB  CYS A 115      51.518  12.106  32.541  1.00 48.40           C
ATOM    918  SG  CYS A 115      50.355  10.978  33.351  1.00 48.40           S
ATOM    919  C   CYS A 115      52.964  12.477  30.604  1.00 48.40           C
ATOM    920  O   CYS A 115      54.162  12.342  30.843  1.00 48.40           O
ATOM    921  N   PHE A 116      52.496  13.453  29.790  1.00 62.96           N
ATOM    922  CA  PHE A 116      53.425  14.379  29.205  1.00 62.96           C
ATOM    923  CB  PHE A 116      53.959  13.938  27.828  1.00 62.96           C
ATOM    924  CG  PHE A 116      52.846  14.001  26.834  1.00 62.96           C
ATOM    925  CD1 PHE A 116      51.937  12.974  26.714  1.00 62.96           C
ATOM    926  CD2 PHE A 116      52.719  15.095  26.007  1.00 62.96           C
ATOM    927  CE1 PHE A 116      50.919  13.043  25.792  1.00 62.96           C
ATOM    928  CE2 PHE A 116      51.703  15.170  25.082  1.00 62.96           C
ATOM    929  CZ  PHE A 116      50.799  14.141  24.973  1.00 62.96           C
ATOM    930  C   PHE A 116      52.767  15.712  29.004  1.00 62.96           C
ATOM    931  O   PHE A 116      51.547  15.852  29.089  1.00 62.96           O
ATOM    932  N   VAL A 117      53.598  16.748  28.760  1.00 91.54           N
ATOM    933  CA  VAL A 117      53.112  18.066  28.470  1.00 91.54           C
ATOM    934  CB  VAL A 117      53.404  19.067  29.548  1.00 91.54           C
ATOM    935  CG1 VAL A 117      54.930  19.211  29.677  1.00 91.54           C
ATOM    936  CG2 VAL A 117      52.686  20.382  29.202  1.00 91.54           C
ATOM    937  C   VAL A 117      53.865  18.495  27.254  1.00 91.54           C
ATOM    938  O   VAL A 117      55.037  18.158  27.097  1.00 91.54           O
ATOM    939  N   GLY A 118      53.216  19.254  26.352  1.00 29.55           N
ATOM    940  CA  GLY A 118      53.915  19.619  25.155  1.00 29.55           C
ATOM    941  C   GLY A 118      53.914  21.103  24.990  1.00 29.55           C
ATOM    942  O   GLY A 118      52.974  21.795  25.379  1.00 29.55           O
ATOM    943  N   LYS A 119      55.009  21.623  24.400  1.00 64.40           N
ATOM    944  CA  LYS A 119      55.110  23.019  24.098  1.00 64.40           C
ATOM    945  CB  LYS A 119      56.086  23.792  25.002  1.00 64.40           C
ATOM    946  CG  LYS A 119      55.536  24.044  26.407  1.00 64.40           C
ATOM    947  CD  LYS A 119      56.582  24.548  27.403  1.00 64.40           C
ATOM    948  CE  LYS A 119      55.976  25.096  28.697  1.00 64.40           C
ATOM    949  NZ  LYS A 119      55.190  24.044  29.377  1.00 64.40           N
ATOM    950  C   LYS A 119      55.614  23.113  22.697  1.00 64.40           C
ATOM    951  O   LYS A 119      56.533  22.394  22.305  1.00 64.40           O
ATOM    952  N   LYS A 120      54.999  23.999  21.893  1.00139.99           N
ATOM    953  CA  LYS A 120      55.414  24.143  20.532  1.00139.99           C
ATOM    954  CB  LYS A 120      54.349  24.840  19.665  1.00139.99           C
ATOM    955  CG  LYS A 120      54.548  24.659  18.161  1.00139.99           C
ATOM    956  CD  LYS A 120      55.830  25.291  17.632  1.00139.99           C
ATOM    957  CE  LYS A 120      55.670  26.772  17.285  1.00139.99           C
ATOM    958  NZ  LYS A 120      55.359  27.553  18.505  1.00139.99           N
ATOM    959  C   LYS A 120      56.656  24.970  20.551  1.00139.99           C
ATOM    960  O   LYS A 120      56.702  26.023  21.185  1.00139.99           O
ATOM    961  N   ILE A 121      57.708  24.504  19.853  1.00 69.61           N
ATOM    962  CA  ILE A 121      58.942  25.228  19.858  1.00 69.61           C
ATOM    963  CB  ILE A 121      60.142  24.339  19.693  1.00 69.61           C
ATOM    964  CG1 ILE A 121      60.148  23.260  20.788  0.00 69.61           C
ATOM    965  CG2 ILE A 121      61.405  25.219  19.732  0.00 69.61           C
ATOM    966  CD1 ILE A 121      60.200  23.828  22.206  1.00 69.61           C
ATOM    967  C   ILE A 121      58.889  26.186  18.675  1.00 69.61           C
ATOM    968  O   ILE A 121      59.715  26.033  17.737  1.00 69.61           O
ATOM    969  OXT ILE A 121      58.013  27.089  18.694  1.00 69.61           O
TER     970      ILE A 121
ATOM    971  N   LEU B 122      28.615   0.137  -5.232  1.00160.94           N
ATOM    972  CA  LEU B 122      27.782   0.854  -4.240  1.00160.94           C
ATOM    973  CB  LEU B 122      28.297   2.277  -3.939  1.00160.94           C
ATOM    974  CG  LEU B 122      29.589   2.367  -3.104  1.00160.94           C
ATOM    975  CD1 LEU B 122      29.403   1.746  -1.711  1.00160.94           C
ATOM    976  CD2 LEU B 122      30.804   1.822  -3.860  1.00160.94           C
ATOM    977  C   LEU B 122      26.367   1.006  -4.679  1.00160.94           C
ATOM    978  O   LEU B 122      26.072   1.250  -5.848  1.00160.94           O
ATOM    979  N   PRO B 123      25.498   0.852  -3.718  1.00146.46           N
ATOM    980  CA  PRO B 123      24.088   0.968  -3.963  1.00146.46           C
ATOM    981  CD  PRO B 123      25.783  -0.039  -2.607  1.00146.46           C
ATOM    982  CB  PRO B 123      23.391   0.202  -2.834  1.00146.46           C
ATOM    983  CG  PRO B 123      24.490  -0.033  -1.782  1.00146.46           C
ATOM    984  C   PRO B 123      23.652   2.391  -4.073  1.00146.46           C
ATOM    985  O   PRO B 123      24.385   3.284  -3.652  1.00146.46           O
ATOM    986  N   THR B 124      22.486   2.613  -4.709  1.00 96.57           N
ATOM    987  CA  THR B 124      21.891   3.909  -4.833  1.00 96.57           C
ATOM    988  CB  THR B 124      20.761   3.938  -5.819  1.00 96.57           C
ATOM    989  OG1 THR B 124      20.304   5.270  -5.998  1.00 96.57           O
ATOM    990  CG2 THR B 124      19.621   3.045  -5.300  1.00 96.57           C
ATOM    991  C   THR B 124      21.343   4.315  -3.501  1.00 96.57           C
ATOM    992  O   THR B 124      21.377   5.492  -3.144  1.00 96.57           O
ATOM    993  N   GLU B 125      20.793   3.340  -2.744  1.00 83.99           N
ATOM    994  CA  GLU B 125      20.192   3.638  -1.475  1.00 83.99           C
ATOM    995  CB  GLU B 125      18.661   3.489  -1.472  1.00 83.99           C
ATOM    996  CG  GLU B 125      18.195   2.060  -1.765  1.00 83.99           C
ATOM    997  CD  GLU B 125      16.674   2.031  -1.728  1.00 83.99           C
ATOM    998  OE1 GLU B 125      16.064   3.109  -1.496  1.00 83.99           O
ATOM    999  OE2 GLU B 125      16.100   0.927  -1.930  1.00 83.99           O
ATOM   1000  C   GLU B 125      20.708   2.667  -0.459  1.00 83.99           C
ATOM   1001  O   GLU B 125      21.077   1.541  -0.792  1.00 83.99           O
ATOM   1002  N   TRP B 126      20.773   3.099   0.820  1.00 75.29           N
ATOM   1003  CA  TRP B 126      21.218   2.207   1.852  1.00 75.29           C
ATOM   1004  CB  TRP B 126      22.746   2.217   2.030  1.00 75.29           C
ATOM   1005  CG  TRP B 126      23.258   1.201   3.020  1.00 75.29           C
ATOM   1006  CD2 TRP B 126      23.638  -0.138   2.666  1.00 75.29           C
ATOM   1007  CD1 TRP B 126      23.464   1.320   4.362  1.00 75.29           C
ATOM   1008  NE1 TRP B 126      23.945   0.137   4.869  1.00 75.29           N
ATOM   1009  CE2 TRP B 126      24.058  -0.769   3.836  1.00 75.29           C
ATOM   1010  CE3 TRP B 126      23.637  -0.787   1.465  1.00 75.29           C
ATOM   1011  CZ2 TRP B 126      24.483  -2.067   3.823  1.00 75.29           C
ATOM   1012  CZ3 TRP B 126      24.069  -2.095   1.455  1.00 75.29           C
ATOM   1013  CH2 TRP B 126      24.483  -2.722   2.612  1.00 75.29           C
ATOM   1014  C   TRP B 126      20.614   2.641   3.157  1.00 75.29           C
ATOM   1015  O   TRP B 126      20.517   3.833   3.449  1.00 75.29           O
ATOM   1016  N   ASP B 127      20.182   1.664   3.981  1.00 90.22           N
ATOM   1017  CA  ASP B 127      19.610   1.956   5.266  1.00 90.22           C
ATOM   1018  CB  ASP B 127      18.077   2.097   5.207  1.00 90.22           C
ATOM   1019  CG  ASP B 127      17.569   2.691   6.514  1.00 90.22           C
ATOM   1020  OD1 ASP B 127      18.308   2.626   7.532  1.00 90.22           O
ATOM   1021  OD2 ASP B 127      16.428   3.226   6.505  1.00 90.22           O
ATOM   1022  C   ASP B 127      19.936   0.785   6.146  1.00 90.22           C
ATOM   1023  O   ASP B 127      19.471  -0.328   5.909  1.00 90.22           O
ATOM   1024  N   TRP B 128      20.739   1.011   7.201  1.00105.92           N
ATOM   1025  CA  TRP B 128      21.176  -0.031   8.088  1.00105.92           C
ATOM   1026  CB  TRP B 128      22.273   0.405   9.070  1.00105.92           C
ATOM   1027  CG  TRP B 128      23.624   0.482   8.406  1.00105.92           C
ATOM   1028  CD2 TRP B 128      24.408  -0.681   8.103  1.00105.92           C
ATOM   1029  CD1 TRP B 128      24.333   1.556   7.956  1.00105.92           C
ATOM   1030  NE1 TRP B 128      25.516   1.133   7.395  1.00105.92           N
ATOM   1031  CE2 TRP B 128      25.573  -0.243   7.476  1.00105.92           C
ATOM   1032  CE3 TRP B 128      24.172  -2.008   8.325  1.00105.92           C
ATOM   1033  CZ2 TRP B 128      26.526  -1.129   7.063  1.00105.92           C
ATOM   1034  CZ3 TRP B 128      25.136  -2.899   7.909  1.00105.92           C
ATOM   1035  CH2 TRP B 128      26.290  -2.467   7.289  1.00105.92           C
ATOM   1036  C   TRP B 128      20.030  -0.596   8.858  1.00105.92           C
ATOM   1037  O   TRP B 128      20.142  -1.682   9.426  1.00105.92           O
ATOM   1038  N   ARG B 129      18.950   0.189   8.996  1.00106.38           N
ATOM   1039  CA  ARG B 129      17.755  -0.223   9.670  1.00106.38           C
ATOM   1040  CB  ARG B 129      16.782   0.947   9.873  1.00106.38           C
ATOM   1041  CG  ARG B 129      17.393   2.064  10.723  1.00106.38           C
ATOM   1042  CD  ARG B 129      16.481   3.280  10.892  1.00106.38           C
ATOM   1043  NE  ARG B 129      16.188   3.799   9.527  1.00106.38           N
ATOM   1044  CZ  ARG B 129      15.219   4.744   9.351  1.00106.38           C
ATOM   1045  NH1 ARG B 129      14.561   5.255  10.432  1.00106.38           N
ATOM   1046  NH2 ARG B 129      14.906   5.174   8.094  1.00106.38           N
ATOM   1047  C   ARG B 129      17.075  -1.281   8.862  1.00106.38           C
ATOM   1048  O   ARG B 129      16.444  -2.178   9.419  1.00106.38           O
ATOM   1049  N   ASN B 130      17.130  -1.187   7.518  1.00 63.44           N
ATOM   1050  CA  ASN B 130      16.464  -2.203   6.758  1.00 63.44           C
ATOM   1051  CB  ASN B 130      15.162  -1.699   6.107  1.00 63.44           C
ATOM   1052  CG  ASN B 130      14.393  -2.886   5.540  1.00 63.44           C
ATOM   1053  OD1 ASN B 130      14.951  -3.729   4.839  1.00 63.44           O
ATOM   1054  ND2 ASN B 130      13.072  -2.959   5.851  1.00 63.44           N
ATOM   1055  C   ASN B 130      17.355  -2.685   5.658  1.00 63.44           C
ATOM   1056  O   ASN B 130      17.367  -2.120   4.565  1.00 63.44           O
ATOM   1057  N   ILE B 131      18.125  -3.758   5.917  1.00152.32           N
ATOM   1058  CA  ILE B 131      18.875  -4.342   4.851  1.00152.32           C
ATOM   1059  CB  ILE B 131      20.340  -4.527   5.153  1.00152.32           C
ATOM   1060  CG1 ILE B 131      21.053  -5.159   3.945  1.00152.32           C
ATOM   1061  CG2 ILE B 131      20.497  -5.297   6.476  1.00152.32           C
ATOM   1062  CD1 ILE B 131      21.088  -4.255   2.712  1.00152.32           C
ATOM   1063  C   ILE B 131      18.211  -5.660   4.597  1.00152.32           C
ATOM   1064  O   ILE B 131      18.474  -6.667   5.252  1.00152.32           O
ATOM   1065  N   ALA B 132      17.318  -5.674   3.593  1.00 45.38           N
ATOM   1066  CA  ALA B 132      16.575  -6.849   3.256  1.00 45.38           C
ATOM   1067  CB  ALA B 132      17.467  -8.016   2.795  1.00 45.38           C
ATOM   1068  C   ALA B 132      15.746  -7.322   4.417  1.00 45.38           C
ATOM   1069  O   ALA B 132      15.591  -8.525   4.620  1.00 45.38           O
ATOM   1070  N   GLY B 133      15.181  -6.389   5.211  1.00 28.51           N
ATOM   1071  CA  GLY B 133      14.268  -6.764   6.259  1.00 28.51           C
ATOM   1072  C   GLY B 133      14.946  -6.806   7.599  1.00 28.51           C
ATOM   1073  O   GLY B 133      14.277  -6.745   8.628  1.00 28.51           O
ATOM   1074  N   TYR B 134      16.288  -6.894   7.642  1.00 96.28           N
ATOM   1075  CA  TYR B 134      16.955  -6.997   8.915  1.00 96.28           C
ATOM   1076  CB  TYR B 134      18.204  -7.896   8.878  1.00 96.28           C
ATOM   1077  CG  TYR B 134      17.726  -9.285   8.623  1.00 96.28           C
ATOM   1078  CD1 TYR B 134      17.448  -9.711   7.344  1.00 96.28           C
ATOM   1079  CD2 TYR B 134      17.553 -10.163   9.669  1.00 96.28           C
ATOM   1080  CE1 TYR B 134      17.004 -10.992   7.113  1.00 96.28           C
ATOM   1081  CE2 TYR B 134      17.110 -11.445   9.444  1.00 96.28           C
ATOM   1082  CZ  TYR B 134      16.835 -11.861   8.164  1.00 96.28           C
ATOM   1083  OH  TYR B 134      16.379 -13.176   7.931  1.00 96.28           O
ATOM   1084  C   TYR B 134      17.375  -5.638   9.402  1.00 96.28           C
ATOM   1085  O   TYR B 134      17.811  -4.794   8.622  1.00 96.28           O
ATOM   1086  N   ASN B 135      17.222  -5.394  10.727  1.00 68.53           N
ATOM   1087  CA  ASN B 135      17.580  -4.134  11.334  1.00 68.53           C
ATOM   1088  CB  ASN B 135      16.475  -3.570  12.242  1.00 68.53           C
ATOM   1089  CG  ASN B 135      16.960  -2.248  12.821  1.00 68.53           C
ATOM   1090  OD1 ASN B 135      17.563  -1.432  12.125  1.00 68.53           O
ATOM   1091  ND2 ASN B 135      16.706  -2.036  14.138  1.00 68.53           N
ATOM   1092  C   ASN B 135      18.806  -4.312  12.194  1.00 68.53           C
ATOM   1093  O   ASN B 135      18.854  -5.194  13.046  1.00 68.53           O
ATOM   1094  N   PHE B 136      19.869  -3.542  11.878  1.00123.82           N
ATOM   1095  CA  PHE B 136      21.147  -3.445  12.541  1.00123.82           C
ATOM   1096  CB  PHE B 136      22.305  -3.311  11.545  1.00123.82           C
ATOM   1097  CG  PHE B 136      22.357  -4.632  10.856  1.00123.82           C
ATOM   1098  CD1 PHE B 136      23.013  -5.690  11.441  1.00123.82           C
ATOM   1099  CD2 PHE B 136      21.744  -4.820   9.639  1.00123.82           C
ATOM   1100  CE1 PHE B 136      23.067  -6.915  10.821  1.00123.82           C
ATOM   1101  CE2 PHE B 136      21.795  -6.045   9.015  1.00123.82           C
ATOM   1102  CZ  PHE B 136      22.458  -7.094   9.603  1.00123.82           C
ATOM   1103  C   PHE B 136      21.266  -2.367  13.599  1.00123.82           C
ATOM   1104  O   PHE B 136      22.254  -2.345  14.331  1.00123.82           O
ATOM   1105  N   VAL B 137      20.358  -1.369  13.636  1.00 63.42           N
ATOM   1106  CA  VAL B 137      20.545  -0.242  14.520  1.00 63.42           C
ATOM   1107  CB  VAL B 137      20.038   1.036  13.917  1.00 63.42           C
ATOM   1108  CG1 VAL B 137      20.259   2.188  14.912  1.00 63.42           C
ATOM   1109  CG2 VAL B 137      20.721   1.238  12.557  1.00 63.42           C
ATOM   1110  C   VAL B 137      19.826  -0.435  15.827  1.00 63.42           C
ATOM   1111  O   VAL B 137      18.709  -0.945  15.883  1.00 63.42           O
ATOM   1112  N   THR B 138      20.473  -0.004  16.933  1.00116.38           N
ATOM   1113  CA  THR B 138      19.900  -0.114  18.250  1.00116.38           C
ATOM   1114  CB  THR B 138      20.905   0.068  19.346  1.00116.38           C
ATOM   1115  OG1 THR B 138      21.458   1.374  19.278  1.00116.38           O
ATOM   1116  CG2 THR B 138      22.014  -0.986  19.182  1.00116.38           C
ATOM   1117  C   THR B 138      18.884   0.980  18.381  1.00116.38           C
ATOM   1118  O   THR B 138      18.849   1.898  17.566  1.00116.38           O
ATOM   1119  N   PRO B 139      18.066   0.917  19.400  1.00143.91           N
ATOM   1120  CA  PRO B 139      16.970   1.831  19.589  1.00143.91           C
ATOM   1121  CD  PRO B 139      17.945  -0.274  20.220  1.00143.91           C
ATOM   1122  CB  PRO B 139      16.118   1.236  20.715  1.00143.91           C
ATOM   1123  CG  PRO B 139      17.014   0.161  21.361  1.00143.91           C
ATOM   1124  C   PRO B 139      17.380   3.246  19.834  1.00143.91           C
ATOM   1125  O   PRO B 139      18.491   3.489  20.303  1.00143.91           O
ATOM   1126  N   VAL B 140      16.487   4.194  19.486  1.00 32.67           N
ATOM   1127  CA  VAL B 140      16.738   5.591  19.686  1.00 32.67           C
ATOM   1128  CB  VAL B 140      15.752   6.483  18.985  1.00 32.67           C
ATOM   1129  CG1 VAL B 140      16.067   7.944  19.343  1.00 32.67           C
ATOM   1130  CG2 VAL B 140      15.803   6.185  17.477  1.00 32.67           C
ATOM   1131  C   VAL B 140      16.603   5.846  21.150  1.00 32.67           C
ATOM   1132  O   VAL B 140      15.766   5.240  21.818  1.00 32.67           O
ATOM   1133  N   ARG B 141      17.451   6.740  21.696  1.00130.49           N
ATOM   1134  CA  ARG B 141      17.359   7.047  23.094  1.00130.49           C
ATOM   1135  CB  ARG B 141      18.481   6.453  23.961  1.00130.49           C
ATOM   1136  CG  ARG B 141      18.365   4.931  24.058  1.00130.49           C
ATOM   1137  CD  ARG B 141      18.878   4.347  25.374  1.00130.49           C
ATOM   1138  NE  ARG B 141      20.360   4.454  25.395  1.00130.49           N
ATOM   1139  CZ  ARG B 141      21.008   4.431  26.595  1.00130.49           C
ATOM   1140  NH1 ARG B 141      20.297   4.429  27.760  1.00130.49           N
ATOM   1141  NH2 ARG B 141      22.370   4.399  26.628  1.00130.49           N
ATOM   1142  C   ARG B 141      17.343   8.533  23.263  1.00130.49           C
ATOM   1143  O   ARG B 141      17.447   9.283  22.293  1.00130.49           O
ATOM   1144  N   ASN B 142      17.149   8.994  24.517  1.00 47.91           N
ATOM   1145  CA  ASN B 142      17.088  10.406  24.771  1.00 47.91           C
ATOM   1146  CB  ASN B 142      15.779  10.836  25.457  1.00 47.91           C
ATOM   1147  CG  ASN B 142      15.648  12.349  25.357  1.00 47.91           C
ATOM   1148  OD1 ASN B 142      16.635  13.062  25.186  1.00 47.91           O
ATOM   1149  ND2 ASN B 142      14.391  12.856  25.466  1.00 47.91           N
ATOM   1150  C   ASN B 142      18.224  10.789  25.676  1.00 47.91           C
ATOM   1151  O   ASN B 142      18.421  10.216  26.745  1.00 47.91           O
ATOM   1152  N   GLN B 143      19.003  11.788  25.226  1.00183.11           N
ATOM   1153  CA  GLN B 143      20.145  12.387  25.861  1.00183.11           C
ATOM   1154  CB  GLN B 143      20.773  13.382  24.872  1.00183.11           C
ATOM   1155  CG  GLN B 143      21.990  14.168  25.339  1.00183.11           C
ATOM   1156  CD  GLN B 143      22.384  15.060  24.164  1.00183.11           C
ATOM   1157  OE1 GLN B 143      23.294  15.882  24.266  1.00183.11           O
ATOM   1158  NE2 GLN B 143      21.672  14.900  23.014  1.00183.11           N
ATOM   1159  C   GLN B 143      19.709  13.139  27.079  1.00183.11           C
ATOM   1160  O   GLN B 143      20.462  13.245  28.047  1.00183.11           O
ATOM   1161  N   ALA B 144      18.504  13.743  27.030  1.00219.90           N
ATOM   1162  CA  ALA B 144      18.033  14.499  28.154  1.00219.90           C
ATOM   1163  CB  ALA B 144      18.252  13.842  29.533  1.00219.90           C
ATOM   1164  C   ALA B 144      18.747  15.812  28.102  1.00219.90           C
ATOM   1165  O   ALA B 144      19.254  16.206  27.054  1.00219.90           O
ATOM   1166  N   SER B 145      18.764  16.537  29.235  1.00122.10           N
ATOM   1167  CA  SER B 145      19.341  17.849  29.345  1.00122.10           C
ATOM   1168  CB  SER B 145      18.944  18.556  30.652  1.00122.10           C
ATOM   1169  OG  SER B 145      17.540  18.768  30.680  1.00122.10           O
ATOM   1170  C   SER B 145      20.847  17.837  29.296  1.00122.10           C
ATOM   1171  O   SER B 145      21.454  18.898  29.163  1.00122.10           O
ATOM   1172  N   CYS B 146      21.504  16.668  29.422  1.00 63.19           N
ATOM   1173  CA  CYS B 146      22.947  16.621  29.470  1.00 63.19           C
ATOM   1174  CB  CYS B 146      23.448  15.289  30.071  1.00 63.19           C
ATOM   1175  SG  CYS B 146      25.253  15.118  30.180  1.00 63.19           S
ATOM   1176  C   CYS B 146      23.518  16.755  28.081  1.00 63.19           C
ATOM   1177  O   CYS B 146      22.969  16.211  27.128  1.00 63.19           O
ATOM   1178  N   GLY B 147      24.657  17.475  27.925  1.00 55.51           N
ATOM   1179  CA  GLY B 147      25.225  17.660  26.609  1.00 55.51           C
ATOM   1180  C   GLY B 147      26.044  16.445  26.293  1.00 55.51           C
ATOM   1181  O   GLY B 147      27.258  16.516  26.097  1.00 55.51           O
ATOM   1182  N   SER B 148      25.348  15.294  26.260  1.00101.89           N
ATOM   1183  CA  SER B 148      25.864  13.968  26.073  1.00101.89           C
ATOM   1184  CB  SER B 148      25.074  12.944  26.908  1.00101.89           C
ATOM   1185  OG  SER B 148      25.696  11.670  26.858  1.00101.89           O
ATOM   1186  C   SER B 148      25.893  13.479  24.641  1.00101.89           C
ATOM   1187  O   SER B 148      26.232  12.318  24.420  1.00101.89           O
ATOM   1188  N   CYS B 149      25.588  14.312  23.626  1.00 62.67           N
ATOM   1189  CA  CYS B 149      25.402  13.820  22.279  1.00 62.67           C
ATOM   1190  CB  CYS B 149      25.183  14.956  21.263  1.00 62.67           C
ATOM   1191  SG  CYS B 149      26.610  16.076  21.146  1.00 62.67           S
ATOM   1192  C   CYS B 149      26.567  12.996  21.795  1.00 62.67           C
ATOM   1193  O   CYS B 149      26.367  11.918  21.237  1.00 62.67           O
ATOM   1194  N   TYR B 150      27.813  13.433  22.039  1.00 66.63           N
ATOM   1195  CA  TYR B 150      28.963  12.732  21.533  1.00 66.63           C
ATOM   1196  CB  TYR B 150      30.295  13.411  21.905  1.00 66.63           C
ATOM   1197  CG  TYR B 150      30.463  13.384  23.386  1.00 66.63           C
ATOM   1198  CD1 TYR B 150      29.812  14.296  24.185  1.00 66.63           C
ATOM   1199  CD2 TYR B 150      31.286  12.452  23.976  1.00 66.63           C
ATOM   1200  CE1 TYR B 150      29.972  14.271  25.552  1.00 66.63           C
ATOM   1201  CE2 TYR B 150      31.450  12.422  25.341  1.00 66.63           C
ATOM   1202  CZ  TYR B 150      30.791  13.333  26.131  1.00 66.63           C
ATOM   1203  OH  TYR B 150      30.958  13.305  27.532  1.00 66.63           O
ATOM   1204  C   TYR B 150      28.986  11.327  22.062  1.00 66.63           C
ATOM   1205  O   TYR B 150      29.389  10.401  21.356  1.00 66.63           O
ATOM   1206  N   ALA B 151      28.615  11.136  23.342  1.00 42.35           N
ATOM   1207  CA  ALA B 151      28.605   9.824  23.932  1.00 42.35           C
ATOM   1208  CB  ALA B 151      28.301   9.854  25.439  1.00 42.35           C
ATOM   1209  C   ALA B 151      27.565   8.960  23.278  1.00 42.35           C
ATOM   1210  O   ALA B 151      27.817   7.793  22.982  1.00 42.35           O
ATOM   1211  N   PHE B 152      26.357   9.510  23.037  1.00 59.00           N
ATOM   1212  CA  PHE B 152      25.299   8.740  22.439  1.00 59.00           C
ATOM   1213  CB  PHE B 152      23.951   9.485  22.364  1.00 59.00           C
ATOM   1214  CG  PHE B 152      23.297   9.409  23.703  1.00 59.00           C
ATOM   1215  CD1 PHE B 152      23.656  10.255  24.728  1.00 59.00           C
ATOM   1216  CD2 PHE B 152      22.307   8.479  23.928  1.00 59.00           C
ATOM   1217  CE1 PHE B 152      23.038  10.168  25.955  1.00 59.00           C
ATOM   1218  CE2 PHE B 152      21.686   8.387  25.151  1.00 59.00           C
ATOM   1219  CZ  PHE B 152      22.053   9.233  26.169  1.00 59.00           C
ATOM   1220  C   PHE B 152      25.684   8.334  21.048  1.00 59.00           C
ATOM   1221  O   PHE B 152      25.490   7.185  20.656  1.00 59.00           O
ATOM   1222  N   SER B 153      26.248   9.266  20.258  1.00 30.66           N
ATOM   1223  CA  SER B 153      26.616   8.948  18.908  1.00 30.66           C
ATOM   1224  CB  SER B 153      27.228  10.143  18.158  1.00 30.66           C
ATOM   1225  OG  SER B 153      28.457  10.521  18.762  1.00 30.66           O
ATOM   1226  C   SER B 153      27.644   7.861  18.943  1.00 30.66           C
ATOM   1227  O   SER B 153      27.587   6.909  18.166  1.00 30.66           O
ATOM   1228  N   SER B 154      28.608   7.968  19.873  1.00 38.70           N
ATOM   1229  CA  SER B 154      29.677   7.013  19.961  1.00 38.70           C
ATOM   1230  CB  SER B 154      30.684   7.348  21.074  1.00 38.70           C
ATOM   1231  OG  SER B 154      31.344   8.571  20.784  1.00 38.70           O
ATOM   1232  C   SER B 154      29.132   5.649  20.254  1.00 38.70           C
ATOM   1233  O   SER B 154      29.480   4.685  19.576  1.00 38.70           O
ATOM   1234  N   MET B 155      28.253   5.534  21.269  1.00 44.86           N
ATOM   1235  CA  MET B 155      27.719   4.259  21.661  1.00 44.86           C
ATOM   1236  CB  MET B 155      26.777   4.363  22.873  1.00 44.86           C
ATOM   1237  CG  MET B 155      27.434   4.929  24.136  1.00 44.86           C
ATOM   1238  SD  MET B 155      28.775   3.923  24.841  1.00 44.86           S
ATOM   1239  CE  MET B 155      30.062   4.505  23.700  1.00 44.86           C
ATOM   1240  C   MET B 155      26.912   3.714  20.525  1.00 44.86           C
ATOM   1241  O   MET B 155      26.970   2.523  20.225  1.00 44.86           O
ATOM   1242  N   GLY B 156      26.147   4.588  19.846  1.00 26.18           N
ATOM   1243  CA  GLY B 156      25.281   4.151  18.791  1.00 26.18           C
ATOM   1244  C   GLY B 156      26.085   3.507  17.706  1.00 26.18           C
ATOM   1245  O   GLY B 156      25.682   2.485  17.152  1.00 26.18           O
ATOM   1246  N   MET B 157      27.235   4.103  17.347  1.00 49.92           N
ATOM   1247  CA  MET B 157      28.029   3.540  16.293  1.00 49.92           C
ATOM   1248  CB  MET B 157      29.252   4.410  15.957  1.00 49.92           C
ATOM   1249  CG  MET B 157      30.122   3.848  14.833  1.00 49.92           C
ATOM   1250  SD  MET B 157      31.404   4.990  14.233  1.00 49.92           S
ATOM   1251  CE  MET B 157      32.347   5.040  15.784  1.00 49.92           C
ATOM   1252  C   MET B 157      28.514   2.177  16.687  1.00 49.92           C
ATOM   1253  O   MET B 157      28.376   1.213  15.937  1.00 49.92           O
ATOM   1254  N   LEU B 158      29.055   2.048  17.907  1.00 56.24           N
ATOM   1255  CA  LEU B 158      29.616   0.803  18.349  1.00 56.24           C
ATOM   1256  CB  LEU B 158      30.311   0.925  19.716  1.00 56.24           C
ATOM   1257  CG  LEU B 158      31.516   1.884  19.681  1.00 56.24           C
ATOM   1258  CD1 LEU B 158      32.229   1.947  21.040  1.00 56.24           C
ATOM   1259  CD2 LEU B 158      32.467   1.544  18.521  1.00 56.24           C
ATOM   1260  C   LEU B 158      28.552  -0.248  18.452  1.00 56.24           C
ATOM   1261  O   LEU B 158      28.795  -1.417  18.160  1.00 56.24           O
ATOM   1262  N   GLU B 159      27.344   0.135  18.898  1.00 51.94           N
ATOM   1263  CA  GLU B 159      26.277  -0.811  19.087  1.00 51.94           C
ATOM   1264  CB  GLU B 159      25.063  -0.157  19.767  1.00 51.94           C
ATOM   1265  CG  GLU B 159      25.378   0.284  21.201  1.00 51.94           C
ATOM   1266  CD  GLU B 159      24.237   1.148  21.720  1.00 51.94           C
ATOM   1267  OE1 GLU B 159      23.462   1.672  20.876  1.00 51.94           O
ATOM   1268  OE2 GLU B 159      24.130   1.300  22.967  1.00 51.94           O
ATOM   1269  C   GLU B 159      25.839  -1.398  17.774  1.00 51.94           C
ATOM   1270  O   GLU B 159      25.606  -2.602  17.681  1.00 51.94           O
ATOM   1271  N   SER B 160      25.692  -0.563  16.725  1.00 76.60           N
ATOM   1272  CA  SER B 160      25.252  -1.055  15.448  1.00 76.60           C
ATOM   1273  CB  SER B 160      24.961   0.071  14.442  1.00 76.60           C
ATOM   1274  OG  SER B 160      24.531  -0.478  13.206  1.00 76.60           O
ATOM   1275  C   SER B 160      26.308  -1.930  14.842  1.00 76.60           C
ATOM   1276  O   SER B 160      26.012  -3.000  14.314  1.00 76.60           O
ATOM   1277  N   ARG B 161      27.582  -1.502  14.917  1.00 80.54           N
ATOM   1278  CA  ARG B 161      28.659  -2.227  14.294  1.00 80.54           C
ATOM   1279  CB  ARG B 161      30.007  -1.481  14.341  1.00 80.54           C
ATOM   1280  CG  ARG B 161      30.014  -0.253  13.423  1.00 80.54           C
ATOM   1281  CD  ARG B 161      31.398   0.351  13.167  1.00 80.54           C
ATOM   1282  NE  ARG B 161      31.221   1.477  12.203  1.00 80.54           N
ATOM   1283  CZ  ARG B 161      32.211   1.786  11.314  1.00 80.54           C
ATOM   1284  NH1 ARG B 161      33.369   1.064  11.302  1.00 80.54           N
ATOM   1285  NH2 ARG B 161      32.042   2.812  10.428  1.00 80.54           N
ATOM   1286  C   ARG B 161      28.815  -3.575  14.919  1.00 80.54           C
ATOM   1287  O   ARG B 161      29.174  -4.542  14.249  1.00 80.54           O
ATOM   1288  N   ILE B 162      28.579  -3.670  16.235  1.00 46.71           N
ATOM   1289  CA  ILE B 162      28.645  -4.931  16.913  1.00 46.71           C
ATOM   1290  CB  ILE B 162      28.396  -4.787  18.386  1.00 46.71           C
ATOM   1291  CG1 ILE B 162      29.561  -4.029  19.049  1.00 46.71           C
ATOM   1292  CG2 ILE B 162      28.107  -6.177  18.972  1.00 46.71           C
ATOM   1293  CD1 ILE B 162      29.270  -3.599  20.485  1.00 46.71           C
ATOM   1294  C   ILE B 162      27.574  -5.809  16.343  1.00 46.71           C
ATOM   1295  O   ILE B 162      27.780  -7.003  16.129  1.00 46.71           O
ATOM   1296  N   GLN B 163      26.386  -5.231  16.091  1.00 90.09           N
ATOM   1297  CA  GLN B 163      25.276  -6.000  15.610  1.00 90.09           C
ATOM   1298  CB  GLN B 163      23.975  -5.186  15.592  1.00 90.09           C
ATOM   1299  CG  GLN B 163      22.726  -6.036  15.371  1.00 90.09           C
ATOM   1300  CD  GLN B 163      21.550  -5.232  15.900  1.00 90.09           C
ATOM   1301  OE1 GLN B 163      21.460  -4.963  17.096  1.00 90.09           O
ATOM   1302  NE2 GLN B 163      20.624  -4.829  14.994  1.00 90.09           N
ATOM   1303  C   GLN B 163      25.565  -6.539  14.241  1.00 90.09           C
ATOM   1304  O   GLN B 163      25.327  -7.715  13.974  1.00 90.09           O
ATOM   1305  N   ILE B 164      26.118  -5.706  13.341  1.00 44.98           N
ATOM   1306  CA  ILE B 164      26.405  -6.138  12.001  1.00 44.98           C
ATOM   1307  CB  ILE B 164      26.987  -5.045  11.151  1.00 44.98           C
ATOM   1308  CG1 ILE B 164      26.007  -3.869  11.017  1.00 44.98           C
ATOM   1309  CG2 ILE B 164      27.396  -5.663   9.803  1.00 44.98           C
ATOM   1310  CD1 ILE B 164      26.651  -2.605  10.448  1.00 44.98           C
ATOM   1311  C   ILE B 164      27.436  -7.221  12.042  1.00 44.98           C
ATOM   1312  O   ILE B 164      27.303  -8.247  11.377  1.00 44.98           O
ATOM   1313  N   ARG B 165      28.499  -7.020  12.839  1.00123.65           N
ATOM   1314  CA  ARG B 165      29.585  -7.953  12.852  1.00123.65           C
ATOM   1315  CB  ARG B 165      30.836  -7.386  13.539  1.00123.65           C
ATOM   1316  CG  ARG B 165      31.575  -6.500  12.528  1.00123.65           C
ATOM   1317  CD  ARG B 165      32.441  -5.382  13.100  1.00123.65           C
ATOM   1318  NE  ARG B 165      33.047  -4.686  11.927  1.00123.65           N
ATOM   1319  CZ  ARG B 165      32.297  -3.824  11.175  1.00123.65           C
ATOM   1320  NH1 ARG B 165      30.975  -3.636  11.462  1.00123.65           N
ATOM   1321  NH2 ARG B 165      32.863  -3.171  10.118  1.00123.65           N
ATOM   1322  C   ARG B 165      29.165  -9.291  13.385  1.00123.65           C
ATOM   1323  O   ARG B 165      29.659 -10.316  12.920  1.00123.65           O
ATOM   1324  N   SER B 166      28.294  -9.315  14.409  1.00 74.19           N
ATOM   1325  CA  SER B 166      27.756 -10.512  15.000  1.00 74.19           C
ATOM   1326  CB  SER B 166      27.419 -10.327  16.491  1.00 74.19           C
ATOM   1327  OG  SER B 166      26.393  -9.359  16.647  1.00 74.19           O
ATOM   1328  C   SER B 166      26.503 -10.958  14.296  1.00 74.19           C
ATOM   1329  O   SER B 166      25.921 -11.980  14.661  1.00 74.19           O
ATOM   1330  N   GLN B 167      26.036 -10.199  13.287  1.00161.83           N
ATOM   1331  CA  GLN B 167      24.815 -10.516  12.596  1.00161.83           C
ATOM   1332  CB  GLN B 167      24.887 -11.817  11.776  1.00161.83           C
ATOM   1333  CG  GLN B 167      23.634 -12.068  10.934  1.00161.83           C
ATOM   1334  CD  GLN B 167      23.598 -11.030   9.820  1.00161.83           C
ATOM   1335  OE1 GLN B 167      24.624 -10.703   9.225  1.00161.83           O
ATOM   1336  NE2 GLN B 167      22.384 -10.489   9.532  1.00161.83           N
ATOM   1337  C   GLN B 167      23.681 -10.620  13.575  1.00161.83           C
ATOM   1338  O   GLN B 167      22.909 -11.578  13.556  1.00161.83           O
ATOM   1339  N   LEU B 168      23.560  -9.607  14.457  1.00141.64           N
ATOM   1340  CA  LEU B 168      22.489  -9.484  15.409  1.00141.64           C
ATOM   1341  CB  LEU B 168      21.101  -9.573  14.741  1.00141.64           C
ATOM   1342  CG  LEU B 168      19.917  -9.359  15.704  1.00141.64           C
ATOM   1343  CD1 LEU B 168      19.920  -7.934  16.281  1.00141.64           C
ATOM   1344  CD2 LEU B 168      18.581  -9.732  15.044  1.00141.64           C
ATOM   1345  C   LEU B 168      22.601 -10.552  16.455  1.00141.64           C
ATOM   1346  O   LEU B 168      21.695 -10.738  17.267  1.00141.64           O
ATOM   1347  N   SER B 169      23.734 -11.276  16.484  1.00 35.28           N
ATOM   1348  CA  SER B 169      23.919 -12.279  17.490  1.00 35.28           C
ATOM   1349  CB  SER B 169      25.213 -13.086  17.280  1.00 35.28           C
ATOM   1350  OG  SER B 169      25.357 -14.059  18.305  1.00 35.28           O
ATOM   1351  C   SER B 169      24.032 -11.578  18.812  1.00 35.28           C
ATOM   1352  O   SER B 169      23.488 -12.046  19.813  1.00 35.28           O
ATOM   1353  N   GLN B 170      24.755 -10.435  18.846  1.00 85.72           N
ATOM   1354  CA  GLN B 170      24.896  -9.690  20.071  1.00 85.72           C
ATOM   1355  CB  GLN B 170      26.337  -9.544  20.566  1.00 85.72           C
ATOM   1356  CG  GLN B 170      26.947 -10.863  21.036  1.00 85.72           C
ATOM   1357  CD  GLN B 170      28.175 -10.505  21.855  1.00 85.72           C
ATOM   1358  OE1 GLN B 170      29.278 -10.990  21.608  1.00 85.72           O
ATOM   1359  NE2 GLN B 170      27.983  -9.610  22.860  1.00 85.72           N
ATOM   1360  C   GLN B 170      24.341  -8.313  19.869  1.00 85.72           C
ATOM   1361  O   GLN B 170      24.717  -7.591  18.949  1.00 85.72           O
ATOM   1362  N   LYS B 171      23.337  -8.000  20.707  1.00169.50           N
ATOM   1363  CA  LYS B 171      22.521  -6.822  20.887  1.00169.50           C
ATOM   1364  CB  LYS B 171      21.089  -7.181  21.319  1.00169.50           C
ATOM   1365  CG  LYS B 171      21.012  -7.845  22.694  1.00169.50           C
ATOM   1366  CD  LYS B 171      19.588  -7.934  23.247  1.00169.50           C
ATOM   1367  CE  LYS B 171      19.503  -8.608  24.618  1.00169.50           C
ATOM   1368  NZ  LYS B 171      18.096  -8.652  25.074  1.00169.50           N
ATOM   1369  C   LYS B 171      23.016  -5.773  21.860  1.00169.50           C
ATOM   1370  O   LYS B 171      22.232  -4.859  22.108  1.00169.50           O
ATOM   1371  N   PRO B 172      24.151  -5.843  22.512  1.00106.73           N
ATOM   1372  CA  PRO B 172      24.445  -4.974  23.637  1.00106.73           C
ATOM   1373  CD  PRO B 172      25.372  -6.258  21.838  1.00106.73           C
ATOM   1374  CB  PRO B 172      25.929  -5.185  23.934  1.00106.73           C
ATOM   1375  CG  PRO B 172      26.514  -5.517  22.552  1.00106.73           C
ATOM   1376  C   PRO B 172      24.141  -3.508  23.516  1.00106.73           C
ATOM   1377  O   PRO B 172      24.265  -2.933  22.436  1.00106.73           O
ATOM   1378  N   ILE B 173      23.689  -2.909  24.639  1.00101.87           N
ATOM   1379  CA  ILE B 173      23.431  -1.502  24.725  1.00101.87           C
ATOM   1380  CB  ILE B 173      22.119  -1.178  25.380  1.00101.87           C
ATOM   1381  CG1 ILE B 173      20.955  -1.789  24.584  1.00101.87           C
ATOM   1382  CG2 ILE B 173      22.025   0.351  25.529  1.00101.87           C
ATOM   1383  CD1 ILE B 173      20.861  -1.278  23.147  1.00101.87           C
ATOM   1384  C   ILE B 173      24.514  -0.982  25.619  1.00101.87           C
ATOM   1385  O   ILE B 173      24.591  -1.354  26.789  1.00101.87           O
ATOM   1386  N   LEU B 174      25.393  -0.115  25.077  1.00 59.76           N
ATOM   1387  CA  LEU B 174      26.518   0.403  25.807  1.00 59.76           C
ATOM   1388  CB  LEU B 174      27.634   0.927  24.889  1.00 59.76           C
ATOM   1389  CG  LEU B 174      28.247  -0.165  23.990  1.00 59.76           C
ATOM   1390  CD1 LEU B 174      29.359   0.407  23.098  1.00 59.76           C
ATOM   1391  CD2 LEU B 174      28.715  -1.377  24.813  1.00 59.76           C
ATOM   1392  C   LEU B 174      26.062   1.537  26.682  1.00 59.76           C
ATOM   1393  O   LEU B 174      24.956   2.049  26.517  1.00 59.76           O
ATOM   1394  N   SER B 175      26.915   1.948  27.654  1.00 63.67           N
ATOM   1395  CA  SER B 175      26.528   2.966  28.601  1.00 63.67           C
ATOM   1396  CB  SER B 175      26.913   2.600  30.044  1.00 63.67           C
ATOM   1397  OG  SER B 175      26.627   3.681  30.917  1.00 63.67           O
ATOM   1398  C   SER B 175      27.185   4.293  28.312  1.00 63.67           C
ATOM   1399  O   SER B 175      28.398   4.455  28.433  1.00 63.67           O
ATOM   1400  N   PRO B 176      26.387   5.260  27.932  1.00160.97           N
ATOM   1401  CA  PRO B 176      26.868   6.602  27.710  1.00160.97           C
ATOM   1402  CD  PRO B 176      25.209   4.982  27.138  1.00160.97           C
ATOM   1403  CB  PRO B 176      25.795   7.315  26.883  1.00160.97           C
ATOM   1404  CG  PRO B 176      24.585   6.365  26.906  1.00160.97           C
ATOM   1405  C   PRO B 176      27.221   7.292  28.992  1.00160.97           C
ATOM   1406  O   PRO B 176      28.055   8.196  28.978  1.00160.97           O
ATOM   1407  N   GLN B 177      26.592   6.889  30.109  1.00 58.61           N
ATOM   1408  CA  GLN B 177      26.808   7.517  31.383  1.00 58.61           C
ATOM   1409  CB  GLN B 177      25.861   6.997  32.479  1.00 58.61           C
ATOM   1410  CG  GLN B 177      26.094   7.648  33.847  1.00 58.61           C
ATOM   1411  CD  GLN B 177      25.773   9.132  33.741  1.00 58.61           C
ATOM   1412  OE1 GLN B 177      24.791   9.525  33.112  1.00 58.61           O
ATOM   1413  NE2 GLN B 177      26.628   9.980  34.373  1.00 58.61           N
ATOM   1414  C   GLN B 177      28.207   7.284  31.860  1.00 58.61           C
ATOM   1415  O   GLN B 177      28.834   8.190  32.410  1.00 58.61           O
ATOM   1416  N   GLN B 178      28.750   6.068  31.657  1.00 64.33           N
ATOM   1417  CA  GLN B 178      30.064   5.805  32.170  1.00 64.33           C
ATOM   1418  CB  GLN B 178      30.609   4.412  31.825  1.00 64.33           C
ATOM   1419  CG  GLN B 178      31.996   4.194  32.434  1.00 64.33           C
ATOM   1420  CD  GLN B 178      32.693   3.065  31.701  1.00 64.33           C
ATOM   1421  OE1 GLN B 178      33.097   3.212  30.549  1.00 64.33           O
ATOM   1422  NE2 GLN B 178      32.859   1.907  32.393  1.00 64.33           N
ATOM   1423  C   GLN B 178      31.009   6.766  31.523  1.00 64.33           C
ATOM   1424  O   GLN B 178      31.909   7.298  32.171  1.00 64.33           O
ATOM   1425  N   VAL B 179      30.836   7.000  30.210  1.00 40.65           N
ATOM   1426  CA  VAL B 179      31.703   7.904  29.512  1.00 40.65           C
ATOM   1427  CB  VAL B 179      31.380   8.000  28.048  1.00 40.65           C
ATOM   1428  CG1 VAL B 179      32.258   9.098  27.424  1.00 40.65           C
ATOM   1429  CG2 VAL B 179      31.568   6.615  27.405  1.00 40.65           C
ATOM   1430  C   VAL B 179      31.545   9.272  30.096  1.00 40.65           C
ATOM   1431  O   VAL B 179      32.527   9.960  30.371  1.00 40.65           O
ATOM   1432  N   VAL B 180      30.289   9.696  30.320  1.00 53.44           N
ATOM   1433  CA  VAL B 180      30.039  11.016  30.830  1.00 53.44           C
ATOM   1434  CB  VAL B 180      28.572  11.317  30.956  1.00 53.44           C
ATOM   1435  CG1 VAL B 180      28.404  12.690  31.629  1.00 53.44           C
ATOM   1436  CG2 VAL B 180      27.936  11.230  29.557  1.00 53.44           C
ATOM   1437  C   VAL B 180      30.654  11.178  32.190  1.00 53.44           C
ATOM   1438  O   VAL B 180      31.248  12.215  32.481  1.00 53.44           O
ATOM   1439  N   SER B 181      30.484  10.190  33.088  1.00122.13           N
ATOM   1440  CA  SER B 181      31.012  10.354  34.418  1.00122.13           C
ATOM   1441  CB  SER B 181      30.239   9.532  35.470  1.00122.13           C
ATOM   1442  OG  SER B 181      30.231   8.154  35.132  1.00122.13           O
ATOM   1443  C   SER B 181      32.490  10.070  34.555  1.00122.13           C
ATOM   1444  O   SER B 181      33.182  10.776  35.287  1.00122.13           O
ATOM   1445  N   CYS B 182      32.973   8.954  33.966  1.00106.55           N
ATOM   1446  CA  CYS B 182      34.332   8.486  34.106  1.00106.55           C
ATOM   1447  CB  CYS B 182      34.370   6.949  34.044  1.00106.55           C
ATOM   1448  SG  CYS B 182      33.078   6.194  35.091  1.00106.55           S
ATOM   1449  C   CYS B 182      35.380   9.034  33.157  1.00106.55           C
ATOM   1450  O   CYS B 182      36.537   9.192  33.548  1.00106.55           O
ATOM   1451  N   SER B 183      35.028   9.321  31.884  1.00 75.64           N
ATOM   1452  CA  SER B 183      36.030   9.568  30.873  1.00 75.64           C
ATOM   1453  CB  SER B 183      35.484   9.374  29.446  1.00 75.64           C
ATOM   1454  OG  SER B 183      36.502   9.625  28.489  1.00 75.64           O
ATOM   1455  C   SER B 183      36.685  10.920  30.940  1.00 75.64           C
ATOM   1456  O   SER B 183      36.038  11.964  30.895  1.00 75.64           O
ATOM   1457  N   ASN B 184      38.034  10.892  31.037  1.00 91.11           N
ATOM   1458  CA  ASN B 184      38.927  12.022  31.070  1.00 91.11           C
ATOM   1459  CB  ASN B 184      40.324  11.649  31.589  1.00 91.11           C
ATOM   1460  CG  ASN B 184      40.200  11.298  33.065  1.00 91.11           C
ATOM   1461  OD1 ASN B 184      40.505  10.181  33.478  1.00 91.11           O
ATOM   1462  ND2 ASN B 184      39.739  12.280  33.885  1.00 91.11           N
ATOM   1463  C   ASN B 184      39.103  12.591  29.689  1.00 91.11           C
ATOM   1464  O   ASN B 184      39.601  13.706  29.526  1.00 91.11           O
ATOM   1465  N   TYR B 185      38.807  11.772  28.662  1.00164.76           N
ATOM   1466  CA  TYR B 185      38.903  12.096  27.266  1.00164.76           C
ATOM   1467  CB  TYR B 185      38.848  10.895  26.305  1.00164.76           C
ATOM   1468  CG  TYR B 185      40.088  10.095  26.529  1.00164.76           C
ATOM   1469  CD1 TYR B 185      41.320  10.710  26.545  1.00164.76           C
ATOM   1470  CD2 TYR B 185      40.030   8.728  26.668  1.00164.76           C
ATOM   1471  CE1 TYR B 185      42.469   9.979  26.740  1.00164.76           C
ATOM   1472  CE2 TYR B 185      41.175   7.992  26.862  1.00164.76           C
ATOM   1473  CZ  TYR B 185      42.397   8.617  26.903  1.00164.76           C
ATOM   1474  OH  TYR B 185      43.571   7.858  27.102  1.00164.76           O
ATOM   1475  C   TYR B 185      37.841  13.080  26.869  1.00164.76           C
ATOM   1476  O   TYR B 185      37.868  13.585  25.748  1.00164.76           O
ATOM   1477  N   SER B 186      36.785  13.238  27.694  1.00112.08           N
ATOM   1478  CA  SER B 186      35.714  14.149  27.385  1.00112.08           C
ATOM   1479  CB  SER B 186      34.439  13.439  26.898  1.00112.08           C
ATOM   1480  OG  SER B 186      34.695  12.757  25.679  1.00112.08           O
ATOM   1481  C   SER B 186      35.337  14.957  28.605  1.00112.08           C
ATOM   1482  O   SER B 186      35.869  14.781  29.699  1.00112.08           O
ATOM   1483  N   GLN B 187      34.446  15.939  28.360  1.00178.40           N
ATOM   1484  CA  GLN B 187      33.853  16.950  29.198  1.00178.40           C
ATOM   1485  CB  GLN B 187      33.499  18.217  28.401  1.00178.40           C
ATOM   1486  CG  GLN B 187      34.745  19.001  27.966  1.00178.40           C
ATOM   1487  CD  GLN B 187      35.586  18.143  27.024  1.00178.40           C
ATOM   1488  OE1 GLN B 187      35.150  17.788  25.931  1.00178.40           O
ATOM   1489  NE2 GLN B 187      36.826  17.790  27.460  1.00178.40           N
ATOM   1490  C   GLN B 187      32.675  16.536  30.045  1.00178.40           C
ATOM   1491  O   GLN B 187      32.147  17.381  30.763  1.00178.40           O
ATOM   1492  N   GLY B 188      32.106  15.324  29.898  1.00 51.78           N
ATOM   1493  CA  GLY B 188      30.949  15.017  30.702  1.00 51.78           C
ATOM   1494  C   GLY B 188      29.762  15.613  30.003  1.00 51.78           C
ATOM   1495  O   GLY B 188      29.588  15.424  28.803  1.00 51.78           O
ATOM   1496  N   CYS B 189      28.893  16.315  30.755  1.00 84.49           N
ATOM   1497  CA  CYS B 189      27.720  16.973  30.245  1.00 84.49           C
ATOM   1498  CB  CYS B 189      26.742  17.437  31.335  1.00 84.49           C
ATOM   1499  SG  CYS B 189      25.742  16.044  31.921  1.00 84.49           S
ATOM   1500  C   CYS B 189      28.114  18.159  29.422  1.00 84.49           C
ATOM   1501  O   CYS B 189      27.286  18.741  28.723  1.00 84.49           O
ATOM   1502  N   GLU B 190      29.370  18.601  29.589  1.00135.78           N
ATOM   1503  CA  GLU B 190      29.994  19.713  28.927  1.00135.78           C
ATOM   1504  CB  GLU B 190      31.292  20.154  29.624  1.00135.78           C
ATOM   1505  CG  GLU B 190      31.025  20.881  30.946  1.00135.78           C
ATOM   1506  CD  GLU B 190      30.379  19.901  31.918  1.00135.78           C
ATOM   1507  OE1 GLU B 190      31.098  18.994  32.412  1.00135.78           O
ATOM   1508  OE2 GLU B 190      29.155  20.045  32.180  1.00135.78           O
ATOM   1509  C   GLU B 190      30.284  19.428  27.473  1.00135.78           C
ATOM   1510  O   GLU B 190      30.607  20.353  26.727  1.00135.78           O
ATOM   1511  N   GLY B 191      30.288  18.147  27.042  1.00 42.23           N
ATOM   1512  CA  GLY B 191      30.532  17.872  25.645  1.00 42.23           C
ATOM   1513  C   GLY B 191      31.726  16.967  25.497  1.00 42.23           C
ATOM   1514  O   GLY B 191      32.378  16.614  26.478  1.00 42.23           O
ATOM   1515  N   GLY B 192      32.032  16.561  24.239  1.00 32.81           N
ATOM   1516  CA  GLY B 192      33.141  15.686  23.953  1.00 32.81           C
ATOM   1517  C   GLY B 192      33.144  15.375  22.477  1.00 32.81           C
ATOM   1518  O   GLY B 192      32.349  15.932  21.719  1.00 32.81           O
ATOM   1519  N   PHE B 193      34.059  14.477  22.026  1.00 71.39           N
ATOM   1520  CA  PHE B 193      34.124  14.141  20.621  1.00 71.39           C
ATOM   1521  CB  PHE B 193      35.327  14.768  19.898  1.00 71.39           C
ATOM   1522  CG  PHE B 193      35.093  16.238  19.888  1.00 71.39           C
ATOM   1523  CD1 PHE B 193      35.420  17.001  20.985  1.00 71.39           C
ATOM   1524  CD2 PHE B 193      34.547  16.853  18.785  1.00 71.39           C
ATOM   1525  CE1 PHE B 193      35.202  18.358  20.981  1.00 71.39           C
ATOM   1526  CE2 PHE B 193      34.326  18.210  18.776  1.00 71.39           C
ATOM   1527  CZ  PHE B 193      34.656  18.965  19.875  1.00 71.39           C
ATOM   1528  C   PHE B 193      34.207  12.645  20.429  1.00 71.39           C
ATOM   1529  O   PHE B 193      34.947  11.947  21.120  1.00 71.39           O
ATOM   1530  N   PRO B 194      33.486  12.152  19.445  1.00 72.74           N
ATOM   1531  CA  PRO B 194      33.409  10.737  19.158  1.00 72.74           C
ATOM   1532  CD  PRO B 194      32.337  12.874  18.923  1.00 72.74           C
ATOM   1533  CB  PRO B 194      32.370  10.599  18.048  1.00 72.74           C
ATOM   1534  CG  PRO B 194      31.437  11.804  18.279  1.00 72.74           C
ATOM   1535  C   PRO B 194      34.733  10.111  18.845  1.00 72.74           C
ATOM   1536  O   PRO B 194      34.929   8.939  19.162  1.00 72.74           O
ATOM   1537  N   TYR B 195      35.666  10.863  18.243  1.00 61.37           N
ATOM   1538  CA  TYR B 195      36.945  10.308  17.904  1.00 61.37           C
ATOM   1539  CB  TYR B 195      37.844  11.376  17.251  1.00 61.37           C
ATOM   1540  CG  TYR B 195      39.177  10.817  16.886  1.00 61.37           C
ATOM   1541  CD1 TYR B 195      40.200  10.777  17.814  1.00 61.37           C
ATOM   1542  CD2 TYR B 195      39.415  10.352  15.618  1.00 61.37           C
ATOM   1543  CE1 TYR B 195      41.430  10.273  17.474  1.00 61.37           C
ATOM   1544  CE2 TYR B 195      40.649   9.845  15.270  1.00 61.37           C
ATOM   1545  CZ  TYR B 195      41.658   9.806  16.200  1.00 61.37           C
ATOM   1546  OH  TYR B 195      42.922   9.288  15.848  1.00 61.37           O
ATOM   1547  C   TYR B 195      37.583   9.855  19.187  1.00 61.37           C
ATOM   1548  O   TYR B 195      38.177   8.781  19.253  1.00 61.37           O
ATOM   1549  N   LEU B 196      37.498  10.688  20.242  1.00 94.78           N
ATOM   1550  CA  LEU B 196      38.061  10.392  21.529  1.00 94.78           C
ATOM   1551  CB  LEU B 196      38.136  11.637  22.428  1.00 94.78           C
ATOM   1552  CG  LEU B 196      39.172  12.665  21.938  1.00 94.78           C
ATOM   1553  CD1 LEU B 196      39.226  13.897  22.851  1.00 94.78           C
ATOM   1554  CD2 LEU B 196      40.551  12.009  21.766  1.00 94.78           C
ATOM   1555  C   LEU B 196      37.297   9.325  22.270  1.00 94.78           C
ATOM   1556  O   LEU B 196      37.879   8.646  23.113  1.00 94.78           O
ATOM   1557  N   ILE B 197      35.952   9.285  22.145  1.00143.92           N
ATOM   1558  CA  ILE B 197      35.174   8.286  22.842  1.00143.92           C
ATOM   1559  CB  ILE B 197      33.813   8.796  23.206  1.00143.92           C
ATOM   1560  CG1 ILE B 197      33.963  10.044  24.091  1.00143.92           C
ATOM   1561  CG2 ILE B 197      33.033   7.656  23.884  1.00143.92           C
ATOM   1562  CD1 ILE B 197      34.784   9.794  25.355  1.00143.92           C
ATOM   1563  C   ILE B 197      34.994   6.981  22.122  1.00143.92           C
ATOM   1564  O   ILE B 197      35.362   5.916  22.617  1.00143.92           O
ATOM   1565  N   ALA B 198      34.420   7.037  20.904  1.00 61.39           N
ATOM   1566  CA  ALA B 198      34.150   5.826  20.192  1.00 61.39           C
ATOM   1567  CB  ALA B 198      33.444   6.067  18.847  1.00 61.39           C
ATOM   1568  C   ALA B 198      35.470   5.200  19.906  1.00 61.39           C
ATOM   1569  O   ALA B 198      35.591   3.975  19.911  1.00 61.39           O
ATOM   1570  N   GLY B 199      36.453   6.027  19.489  1.00 87.82           N
ATOM   1571  CA  GLY B 199      37.757   5.482  19.231  1.00 87.82           C
ATOM   1572  C   GLY B 199      38.703   5.310  20.400  1.00 87.82           C
ATOM   1573  O   GLY B 199      38.935   4.202  20.878  1.00 87.82           O
ATOM   1574  N   LYS B 200      39.217   6.438  20.945  1.00108.46           N
ATOM   1575  CA  LYS B 200      40.320   6.366  21.881  1.00108.46           C
ATOM   1576  CB  LYS B 200      40.967   7.732  22.157  1.00108.46           C
ATOM   1577  CG  LYS B 200      42.290   7.608  22.914  1.00108.46           C
ATOM   1578  CD  LYS B 200      43.140   8.878  22.884  1.00108.46           C
ATOM   1579  CE  LYS B 200      44.522   8.694  23.515  1.00108.46           C
ATOM   1580  NZ  LYS B 200      45.356   7.824  22.656  1.00108.46           N
ATOM   1581  C   LYS B 200      39.950   5.777  23.204  1.00108.46           C
ATOM   1582  O   LYS B 200      40.611   4.862  23.692  1.00108.46           O
ATOM   1583  N   TYR B 201      38.868   6.286  23.817  1.00 67.48           N
ATOM   1584  CA  TYR B 201      38.467   5.842  25.119  1.00 67.48           C
ATOM   1585  CB  TYR B 201      37.242   6.635  25.617  1.00 67.48           C
ATOM   1586  CG  TYR B 201      36.876   6.237  27.007  1.00 67.48           C
ATOM   1587  CD1 TYR B 201      37.613   6.689  28.078  1.00 67.48           C
ATOM   1588  CD2 TYR B 201      35.781   5.438  27.245  1.00 67.48           C
ATOM   1589  CE1 TYR B 201      37.275   6.336  29.363  1.00 67.48           C
ATOM   1590  CE2 TYR B 201      35.438   5.081  28.529  1.00 67.48           C
ATOM   1591  CZ  TYR B 201      36.186   5.529  29.590  1.00 67.48           C
ATOM   1592  OH  TYR B 201      35.836   5.165  30.907  1.00 67.48           O
ATOM   1593  C   TYR B 201      38.102   4.396  25.014  1.00 67.48           C
ATOM   1594  O   TYR B 201      38.455   3.588  25.872  1.00 67.48           O
ATOM   1595  N   VAL B 202      37.391   4.023  23.936  1.00 44.77           N
ATOM   1596  CA  VAL B 202      36.984   2.653  23.807  1.00 44.77           C
ATOM   1597  CB  VAL B 202      36.178   2.352  22.581  1.00 44.77           C
ATOM   1598  CG1 VAL B 202      35.894   0.840  22.585  1.00 44.77           C
ATOM   1599  CG2 VAL B 202      34.904   3.212  22.585  1.00 44.77           C
ATOM   1600  C   VAL B 202      38.195   1.770  23.751  1.00 44.77           C
ATOM   1601  O   VAL B 202      38.200   0.684  24.326  1.00 44.77           O
ATOM   1602  N   SER B 203      39.247   2.183  23.022  1.00 57.03           N
ATOM   1603  CA  SER B 203      40.418   1.356  22.906  1.00 57.03           C
ATOM   1604  CB  SER B 203      41.390   1.864  21.827  1.00 57.03           C
ATOM   1605  OG  SER B 203      42.526   1.016  21.751  1.00 57.03           O
ATOM   1606  C   SER B 203      41.178   1.279  24.205  1.00 57.03           C
ATOM   1607  O   SER B 203      41.593   0.198  24.625  1.00 57.03           O
ATOM   1608  N   ASP B 204      41.443   2.437  24.847  1.00115.19           N
ATOM   1609  CA  ASP B 204      42.242   2.466  26.041  1.00115.19           C
ATOM   1610  CB  ASP B 204      42.658   3.900  26.414  1.00115.19           C
ATOM   1611  CG  ASP B 204      43.584   4.423  25.328  1.00115.19           C
ATOM   1612  OD1 ASP B 204      44.019   3.603  24.475  1.00115.19           O
ATOM   1613  OD2 ASP B 204      43.864   5.652  25.330  1.00115.19           O
ATOM   1614  C   ASP B 204      41.565   1.898  27.260  1.00115.19           C
ATOM   1615  O   ASP B 204      42.132   1.046  27.943  1.00115.19           O
ATOM   1616  N   TYR B 205      40.406   2.482  27.643  1.00133.02           N
ATOM   1617  CA  TYR B 205      39.631   2.088  28.795  1.00133.02           C
ATOM   1618  CB  TYR B 205      38.981   3.295  29.486  1.00133.02           C
ATOM   1619  CG  TYR B 205      40.134   4.143  29.904  1.00133.02           C
ATOM   1620  CD1 TYR B 205      40.747   3.953  31.121  1.00133.02           C
ATOM   1621  CD2 TYR B 205      40.620   5.114  29.060  1.00133.02           C
ATOM   1622  CE1 TYR B 205      41.817   4.732  31.496  1.00133.02           C
ATOM   1623  CE2 TYR B 205      41.689   5.896  29.429  1.00133.02           C
ATOM   1624  CZ  TYR B 205      42.289   5.706  30.649  1.00133.02           C
ATOM   1625  OH  TYR B 205      43.387   6.508  31.028  1.00133.02           O
ATOM   1626  C   TYR B 205      38.587   1.034  28.563  1.00133.02           C
ATOM   1627  O   TYR B 205      38.379   0.160  29.403  1.00133.02           O
ATOM   1628  N   GLY B 206      37.852   1.120  27.437  1.00 36.39           N
ATOM   1629  CA  GLY B 206      36.789   0.181  27.182  1.00 36.39           C
ATOM   1630  C   GLY B 206      35.475   0.769  27.620  1.00 36.39           C
ATOM   1631  O   GLY B 206      35.427   1.738  28.377  1.00 36.39           O
ATOM   1632  N   ILE B 207      34.360   0.158  27.158  1.00127.68           N
ATOM   1633  CA  ILE B 207      33.033   0.634  27.448  1.00127.68           C
ATOM   1634  CB  ILE B 207      32.253   1.003  26.219  1.00127.68           C
ATOM   1635  CG1 ILE B 207      30.964   1.749  26.602  1.00127.68           C
ATOM   1636  CG2 ILE B 207      32.013  -0.282  25.410  1.00127.68           C
ATOM   1637  CD1 ILE B 207      31.214   3.126  27.214  1.00127.68           C
ATOM   1638  C   ILE B 207      32.271  -0.456  28.141  1.00127.68           C
ATOM   1639  O   ILE B 207      32.525  -1.640  27.930  1.00127.68           O
ATOM   1640  N   VAL B 208      31.314  -0.067  29.011  1.00 57.21           N
ATOM   1641  CA  VAL B 208      30.533  -1.011  29.763  1.00 57.21           C
ATOM   1642  CB  VAL B 208      30.501  -0.696  31.228  1.00 57.21           C
ATOM   1643  CG1 VAL B 208      31.945  -0.736  31.752  1.00 57.21           C
ATOM   1644  CG2 VAL B 208      29.794   0.656  31.429  1.00 57.21           C
ATOM   1645  C   VAL B 208      29.118  -0.950  29.272  1.00 57.21           C
ATOM   1646  O   VAL B 208      28.733  -0.030  28.553  1.00 57.21           O
ATOM   1647  N   GLU B 209      28.306  -1.966  29.633  1.00 87.54           N
ATOM   1648  CA  GLU B 209      26.933  -2.018  29.211  1.00 87.54           C
ATOM   1649  CB  GLU B 209      26.290  -3.415  29.312  1.00 87.54           C
ATOM   1650  CG  GLU B 209      26.755  -4.404  28.236  1.00 87.54           C
ATOM   1651  CD  GLU B 209      28.006  -5.133  28.708  1.00 87.54           C
ATOM   1652  OE1 GLU B 209      29.076  -4.478  28.822  1.00 87.54           O
ATOM   1653  OE2 GLU B 209      27.906  -6.364  28.958  1.00 87.54           O
ATOM   1654  C   GLU B 209      26.112  -1.059  30.025  1.00 87.54           C
ATOM   1655  O   GLU B 209      26.520  -0.601  31.091  1.00 87.54           O
ATOM   1656  N   GLU B 210      24.906  -0.738  29.513  1.00 80.61           N
ATOM   1657  CA  GLU B 210      24.016   0.217  30.116  1.00 80.61           C
ATOM   1658  CB  GLU B 210      22.699   0.366  29.334  1.00 80.61           C
ATOM   1659  CG  GLU B 210      21.715   1.351  29.968  1.00 80.61           C
ATOM   1660  CD  GLU B 210      22.209   2.767  29.713  1.00 80.61           C
ATOM   1661  OE1 GLU B 210      23.157   2.932  28.901  1.00 80.61           O
ATOM   1662  OE2 GLU B 210      21.639   3.705  30.331  1.00 80.61           O
ATOM   1663  C   GLU B 210      23.659  -0.218  31.505  1.00 80.61           C
ATOM   1664  O   GLU B 210      23.598   0.602  32.421  1.00 80.61           O
ATOM   1665  N   SER B 211      23.427  -1.527  31.708  1.00 69.66           N
ATOM   1666  CA  SER B 211      23.006  -2.014  32.992  1.00 69.66           C
ATOM   1667  CB  SER B 211      22.744  -3.530  32.994  1.00 69.66           C
ATOM   1668  OG  SER B 211      21.662  -3.840  32.128  1.00 69.66           O
ATOM   1669  C   SER B 211      24.069  -1.743  34.011  1.00 69.66           C
ATOM   1670  O   SER B 211      23.772  -1.541  35.188  1.00 69.66           O
ATOM   1671  N   ASP B 212      25.345  -1.745  33.587  1.00 41.93           N
ATOM   1672  CA  ASP B 212      26.427  -1.540  34.510  1.00 41.93           C
ATOM   1673  CB  ASP B 212      27.805  -1.653  33.836  1.00 41.93           C
ATOM   1674  CG  ASP B 212      28.872  -1.518  34.912  1.00 41.93           C
ATOM   1675  OD1 ASP B 212      28.619  -1.977  36.058  1.00 41.93           O
ATOM   1676  OD2 ASP B 212      29.960  -0.964  34.600  1.00 41.93           O
ATOM   1677  C   ASP B 212      26.334  -0.160  35.087  1.00 41.93           C
ATOM   1678  O   ASP B 212      26.517   0.024  36.291  1.00 41.93           O
ATOM   1679  N   LEU B 213      26.076   0.849  34.227  1.00167.53           N
ATOM   1680  CA  LEU B 213      25.947   2.209  34.674  1.00167.53           C
ATOM   1681  CB  LEU B 213      27.165   3.083  34.321  1.00167.53           C
ATOM   1682  CG  LEU B 213      28.365   2.848  35.243  1.00167.53           C
ATOM   1683  CD1 LEU B 213      29.562   3.733  34.860  1.00167.53           C
ATOM   1684  CD2 LEU B 213      27.922   3.057  36.698  1.00167.53           C
ATOM   1685  C   LEU B 213      24.791   2.823  33.951  1.00167.53           C
ATOM   1686  O   LEU B 213      24.961   3.362  32.859  1.00167.53           O
ATOM   1687  N   PRO B 214      23.642   2.835  34.567  1.00 70.33           N
ATOM   1688  CA  PRO B 214      22.472   3.357  33.913  1.00 70.33           C
ATOM   1689  CD  PRO B 214      23.304   1.811  35.541  1.00 70.33           C
ATOM   1690  CB  PRO B 214      21.296   2.980  34.809  1.00 70.33           C
ATOM   1691  CG  PRO B 214      21.770   1.681  35.488  1.00 70.33           C
ATOM   1692  C   PRO B 214      22.609   4.819  33.637  1.00 70.33           C
ATOM   1693  O   PRO B 214      23.328   5.497  34.368  1.00 70.33           O
ATOM   1694  N   TYR B 215      21.923   5.323  32.589  1.00 94.92           N
ATOM   1695  CA  TYR B 215      22.095   6.689  32.172  1.00 94.92           C
ATOM   1696  CB  TYR B 215      21.630   6.905  30.718  1.00 94.92           C
ATOM   1697  CG  TYR B 215      21.927   8.299  30.285  1.00 94.92           C
ATOM   1698  CD1 TYR B 215      23.226   8.698  30.065  1.00 94.92           C
ATOM   1699  CD2 TYR B 215      20.908   9.195  30.065  1.00 94.92           C
ATOM   1700  CE1 TYR B 215      23.505   9.979  29.652  1.00 94.92           C
ATOM   1701  CE2 TYR B 215      21.181  10.478  29.652  1.00 94.92           C
ATOM   1702  CZ  TYR B 215      22.481  10.872  29.447  1.00 94.92           C
ATOM   1703  OH  TYR B 215      22.764  12.188  29.022  1.00 94.92           O
ATOM   1704  C   TYR B 215      21.340   7.608  33.086  1.00 94.92           C
ATOM   1705  O   TYR B 215      20.142   7.438  33.309  1.00 94.92           O
ATOM   1706  N   THR B 216      22.100   8.511  33.752  1.00 84.10           N
ATOM   1707  CA  THR B 216      21.646   9.560  34.628  1.00 84.10           C
ATOM   1708  CB  THR B 216      22.668   9.879  35.677  1.00 84.10           C
ATOM   1709  OG1 THR B 216      22.922   8.731  36.474  1.00 84.10           O
ATOM   1710  CG2 THR B 216      22.151  11.035  36.547  1.00 84.10           C
ATOM   1711  C   THR B 216      21.311  10.842  33.919  1.00 84.10           C
ATOM   1712  O   THR B 216      20.303  11.481  34.219  1.00 84.10           O
ATOM   1713  N   GLY B 217      22.160  11.255  32.952  1.00 33.45           N
ATOM   1714  CA  GLY B 217      21.974  12.520  32.295  1.00 33.45           C
ATOM   1715  C   GLY B 217      22.614  13.603  33.118  1.00 33.45           C
ATOM   1716  O   GLY B 217      22.283  14.779  32.963  1.00 33.45           O
ATOM   1717  N   SER B 218      23.548  13.239  34.023  1.00 61.37           N
ATOM   1718  CA  SER B 218      24.184  14.239  34.837  1.00 61.37           C
ATOM   1719  CB  SER B 218      23.570  14.381  36.240  1.00 61.37           C
ATOM   1720  OG  SER B 218      23.829  13.213  37.005  1.00 61.37           O
ATOM   1721  C   SER B 218      25.627  13.870  35.038  1.00 61.37           C
ATOM   1722  O   SER B 218      26.088  12.798  34.658  1.00 61.37           O
ATOM   1723  N   ASP B 219      26.352  14.800  35.683  1.00115.31           N
ATOM   1724  CA  ASP B 219      27.747  14.835  36.037  1.00115.31           C
ATOM   1725  CB  ASP B 219      28.227  16.236  36.451  1.00115.31           C
ATOM   1726  CG  ASP B 219      28.279  17.091  35.190  1.00115.31           C
ATOM   1727  OD1 ASP B 219      28.269  16.499  34.078  1.00115.31           O
ATOM   1728  OD2 ASP B 219      28.330  18.343  35.319  1.00115.31           O
ATOM   1729  C   ASP B 219      28.028  13.885  37.167  1.00115.31           C
ATOM   1730  O   ASP B 219      29.002  14.063  37.898  1.00115.31           O
ATOM   1731  N   SER B 220      27.099  12.947  37.426  1.00113.42           N
ATOM   1732  CA  SER B 220      27.192  11.976  38.486  1.00113.42           C
ATOM   1733  CB  SER B 220      26.253  10.789  38.215  1.00113.42           C
ATOM   1734  OG  SER B 220      26.480   9.741  39.139  1.00113.42           O
ATOM   1735  C   SER B 220      28.595  11.443  38.608  1.00113.42           C
ATOM   1736  O   SER B 220      29.396  11.482  37.676  1.00113.42           O
ATOM   1737  N   PRO B 221      28.904  10.975  39.796  1.00125.85           N
ATOM   1738  CA  PRO B 221      30.217  10.445  40.077  1.00125.85           C
ATOM   1739  CD  PRO B 221      28.300  11.567  40.980  1.00125.85           C
ATOM   1740  CB  PRO B 221      30.327  10.382  41.598  1.00125.85           C
ATOM   1741  CG  PRO B 221      29.374  11.491  42.077  1.00125.85           C
ATOM   1742  C   PRO B 221      30.444   9.123  39.409  1.00125.85           C
ATOM   1743  O   PRO B 221      29.474   8.432  39.105  1.00125.85           O
ATOM   1744  N   CYS B 222      31.721   8.750  39.180  1.00 55.70           N
ATOM   1745  CA  CYS B 222      32.018   7.529  38.487  1.00 55.70           C
ATOM   1746  CB  CYS B 222      33.430   7.533  37.848  1.00 55.70           C
ATOM   1747  SG  CYS B 222      33.878   6.006  36.958  1.00 55.70           S
ATOM   1748  C   CYS B 222      31.919   6.387  39.453  1.00 55.70           C
ATOM   1749  O   CYS B 222      32.890   6.034  40.122  1.00 55.70           O
ATOM   1750  N   THR B 223      30.711   5.790  39.556  1.00114.05           N
ATOM   1751  CA  THR B 223      30.501   4.646  40.400  1.00114.05           C
ATOM   1752  CB  THR B 223      29.760   4.969  41.664  1.00114.05           C
ATOM   1753  OG1 THR B 223      28.456   5.442  41.358  1.00114.05           O
ATOM   1754  CG2 THR B 223      30.545   6.044  42.435  1.00114.05           C
ATOM   1755  C   THR B 223      29.643   3.697  39.626  1.00114.05           C
ATOM   1756  O   THR B 223      28.571   4.074  39.158  1.00114.05           O
ATOM   1757  N   LEU B 224      30.086   2.431  39.486  1.00115.46           N
ATOM   1758  CA  LEU B 224      29.369   1.461  38.707  1.00115.46           C
ATOM   1759  CB  LEU B 224      30.050   1.135  37.363  1.00115.46           C
ATOM   1760  CG  LEU B 224      31.411   0.419  37.492  1.00115.46           C
ATOM   1761  CD1 LEU B 224      32.018   0.135  36.109  1.00115.46           C
ATOM   1762  CD2 LEU B 224      32.381   1.184  38.411  1.00115.46           C
ATOM   1763  C   LEU B 224      29.313   0.168  39.456  1.00115.46           C
ATOM   1764  O   LEU B 224      29.806   0.055  40.576  1.00115.46           O
ATOM   1765  N   LYS B 225      28.671  -0.845  38.838  1.00 38.84           N
ATOM   1766  CA  LYS B 225      28.587  -2.159  39.407  1.00 38.84           C
ATOM   1767  CB  LYS B 225      27.570  -3.068  38.695  1.00 38.84           C
ATOM   1768  CG  LYS B 225      26.128  -2.575  38.827  1.00 38.84           C
ATOM   1769  CD  LYS B 225      25.153  -3.249  37.860  1.00 38.84           C
ATOM   1770  CE  LYS B 225      23.714  -2.746  37.999  1.00 38.84           C
ATOM   1771  NZ  LYS B 225      22.838  -3.438  37.028  1.00 38.84           N
ATOM   1772  C   LYS B 225      29.940  -2.776  39.256  1.00 38.84           C
ATOM   1773  O   LYS B 225      30.748  -2.327  38.446  1.00 38.84           O
ATOM   1774  N   ASP B 226      30.250  -3.802  40.072  1.00 50.68           N
ATOM   1775  CA  ASP B 226      31.548  -4.408  39.982  1.00 50.68           C
ATOM   1776  CB  ASP B 226      31.979  -5.144  41.262  1.00 50.68           C
ATOM   1777  CG  ASP B 226      32.268  -4.097  42.329  1.00 50.68           C
ATOM   1778  OD1 ASP B 226      32.319  -2.889  41.973  1.00 50.68           O
ATOM   1779  OD2 ASP B 226      32.448  -4.491  43.512  1.00 50.68           O
ATOM   1780  C   ASP B 226      31.572  -5.401  38.860  1.00 50.68           C
ATOM   1781  O   ASP B 226      30.537  -5.870  38.391  1.00 50.68           O
ATOM   1782  N   SER B 227      32.799  -5.729  38.403  1.00196.24           N
ATOM   1783  CA  SER B 227      33.063  -6.724  37.401  1.00196.24           C
ATOM   1784  CB  SER B 227      32.912  -8.164  37.922  1.00196.24           C
ATOM   1785  OG  SER B 227      31.559  -8.419  38.268  1.00196.24           O
ATOM   1786  C   SER B 227      32.185  -6.573  36.199  1.00196.24           C
ATOM   1787  O   SER B 227      31.455  -7.498  35.846  1.00196.24           O
ATOM   1788  N   GLN B 228      32.236  -5.410  35.522  1.00147.08           N
ATOM   1789  CA  GLN B 228      31.440  -5.252  34.340  1.00147.08           C
ATOM   1790  CB  GLN B 228      30.863  -3.837  34.168  1.00147.08           C
ATOM   1791  CG  GLN B 228      31.927  -2.777  33.873  1.00147.08           C
ATOM   1792  CD  GLN B 228      32.835  -2.617  35.083  1.00147.08           C
ATOM   1793  OE1 GLN B 228      34.027  -2.347  34.947  1.00147.08           O
ATOM   1794  NE2 GLN B 228      32.258  -2.779  36.303  1.00147.08           N
ATOM   1795  C   GLN B 228      32.350  -5.478  33.174  1.00147.08           C
ATOM   1796  O   GLN B 228      33.488  -5.010  33.168  1.00147.08           O
ATOM   1797  N   GLN B 229      31.866  -6.208  32.148  1.00 87.09           N
ATOM   1798  CA  GLN B 229      32.687  -6.491  31.004  1.00 87.09           C
ATOM   1799  CB  GLN B 229      32.105  -7.583  30.088  1.00 87.09           C
ATOM   1800  CG  GLN B 229      33.115  -8.162  29.091  1.00 87.09           C
ATOM   1801  CD  GLN B 229      33.276  -7.237  27.891  1.00 87.09           C
ATOM   1802  OE1 GLN B 229      34.269  -7.316  27.170  1.00 87.09           O
ATOM   1803  NE2 GLN B 229      32.263  -6.363  27.645  1.00 87.09           N
ATOM   1804  C   GLN B 229      32.812  -5.224  30.216  1.00 87.09           C
ATOM   1805  O   GLN B 229      31.908  -4.389  30.224  1.00 87.09           O
ATOM   1806  N   LYS B 230      33.959  -5.039  29.530  1.00 77.39           N
ATOM   1807  CA  LYS B 230      34.160  -3.834  28.775  1.00 77.39           C
ATOM   1808  CB  LYS B 230      35.317  -2.965  29.292  1.00 77.39           C
ATOM   1809  CG  LYS B 230      35.007  -2.248  30.605  1.00 77.39           C
ATOM   1810  CD  LYS B 230      36.251  -1.645  31.257  1.00 77.39           C
ATOM   1811  CE  LYS B 230      35.928  -0.592  32.315  1.00 77.39           C
ATOM   1812  NZ  LYS B 230      35.336   0.599  31.666  1.00 77.39           N
ATOM   1813  C   LYS B 230      34.487  -4.163  27.349  1.00 77.39           C
ATOM   1814  O   LYS B 230      35.323  -5.022  27.072  1.00 77.39           O
ATOM   1815  N   TYR B 231      33.833  -3.450  26.406  1.00 68.80           N
ATOM   1816  CA  TYR B 231      34.052  -3.610  24.991  1.00 68.80           C
ATOM   1817  CB  TYR B 231      32.819  -3.309  24.116  1.00 68.80           C
ATOM   1818  CG  TYR B 231      31.753  -4.314  24.377  1.00 68.80           C
ATOM   1819  CD1 TYR B 231      30.895  -4.158  25.441  1.00 68.80           C
ATOM   1820  CD2 TYR B 231      31.604  -5.405  23.551  1.00 68.80           C
ATOM   1821  CE1 TYR B 231      29.906  -5.082  25.679  1.00 68.80           C
ATOM   1822  CE2 TYR B 231      30.617  -6.332  23.786  1.00 68.80           C
ATOM   1823  CZ  TYR B 231      29.767  -6.171  24.853  1.00 68.80           C
ATOM   1824  OH  TYR B 231      28.752  -7.120  25.099  1.00 68.80           O
ATOM   1825  C   TYR B 231      35.082  -2.600  24.573  1.00 68.80           C
ATOM   1826  O   TYR B 231      35.049  -1.454  25.020  1.00 68.80           O
ATOM   1827  N   TYR B 232      36.021  -2.998  23.685  1.00 72.09           N
ATOM   1828  CA  TYR B 232      37.078  -2.109  23.267  1.00 72.09           C
ATOM   1829  CB  TYR B 232      38.493  -2.656  23.538  1.00 72.09           C
ATOM   1830  CG  TYR B 232      38.699  -2.846  25.002  1.00 72.09           C
ATOM   1831  CD1 TYR B 232      38.191  -3.956  25.637  1.00 72.09           C
ATOM   1832  CD2 TYR B 232      39.415  -1.928  25.737  1.00 72.09           C
ATOM   1833  CE1 TYR B 232      38.383  -4.142  26.986  1.00 72.09           C
ATOM   1834  CE2 TYR B 232      39.611  -2.110  27.086  1.00 72.09           C
ATOM   1835  CZ  TYR B 232      39.093  -3.217  27.713  1.00 72.09           C
ATOM   1836  OH  TYR B 232      39.291  -3.407  29.097  1.00 72.09           O
ATOM   1837  C   TYR B 232      37.009  -1.940  21.772  1.00 72.09           C
ATOM   1838  O   TYR B 232      36.347  -2.708  21.077  1.00 72.09           O
ATOM   1839  N   THR B 233      37.682  -0.892  21.240  1.00 44.90           N
ATOM   1840  CA  THR B 233      37.719  -0.645  19.821  1.00 44.90           C
ATOM   1841  CB  THR B 233      37.419   0.778  19.438  1.00 44.90           C
ATOM   1842  OG1 THR B 233      36.103   1.136  19.831  1.00 44.90           O
ATOM   1843  CG2 THR B 233      37.574   0.925  17.918  1.00 44.90           C
ATOM   1844  C   THR B 233      39.100  -0.953  19.310  1.00 44.90           C
ATOM   1845  O   THR B 233      40.096  -0.417  19.794  1.00 44.90           O
ATOM   1846  N   ALA B 234      39.177  -1.856  18.312  1.00 55.76           N
ATOM   1847  CA  ALA B 234      40.406  -2.271  17.690  1.00 55.76           C
ATOM   1848  CB  ALA B 234      40.215  -3.378  16.652  1.00 55.76           C
ATOM   1849  C   ALA B 234      41.023  -1.143  16.927  1.00 55.76           C
ATOM   1850  O   ALA B 234      42.248  -1.063  16.835  1.00 55.76           O
ATOM   1851  N   GLU B 235      40.197  -0.291  16.282  1.00 88.38           N
ATOM   1852  CA  GLU B 235      40.772   0.769  15.499  1.00 88.38           C
ATOM   1853  CB  GLU B 235      41.220   0.301  14.102  1.00 88.38           C
ATOM   1854  CG  GLU B 235      42.000   1.346  13.302  1.00 88.38           C
ATOM   1855  CD  GLU B 235      41.007   2.147  12.472  1.00 88.38           C
ATOM   1856  OE1 GLU B 235      39.788   1.836  12.539  1.00 88.38           O
ATOM   1857  OE2 GLU B 235      41.457   3.079  11.753  1.00 88.38           O
ATOM   1858  C   GLU B 235      39.781   1.888  15.336  1.00 88.38           C
ATOM   1859  O   GLU B 235      38.575   1.698  15.486  1.00 88.38           O
ATOM   1860  N   TYR B 236      40.288   3.118  15.087  1.00 76.88           N
ATOM   1861  CA  TYR B 236      39.430   4.250  14.859  1.00 76.88           C
ATOM   1862  CB  TYR B 236      38.942   4.920  16.159  1.00 76.88           C
ATOM   1863  CG  TYR B 236      40.115   5.226  17.027  1.00 76.88           C
ATOM   1864  CD1 TYR B 236      40.670   4.242  17.815  1.00 76.88           C
ATOM   1865  CD2 TYR B 236      40.654   6.490  17.069  1.00 76.88           C
ATOM   1866  CE1 TYR B 236      41.747   4.512  18.625  1.00 76.88           C
ATOM   1867  CE2 TYR B 236      41.731   6.766  17.878  1.00 76.88           C
ATOM   1868  CZ  TYR B 236      42.281   5.777  18.657  1.00 76.88           C
ATOM   1869  OH  TYR B 236      43.386   6.060  19.488  1.00 76.88           O
ATOM   1870  C   TYR B 236      40.152   5.261  14.015  1.00 76.88           C
ATOM   1871  O   TYR B 236      41.381   5.319  14.019  1.00 76.88           O
ATOM   1872  N   HIS B 237      39.397   6.080  13.245  1.00 58.91           N
ATOM   1873  CA  HIS B 237      40.018   7.094  12.434  1.00 58.91           C
ATOM   1874  ND1 HIS B 237      39.129   6.360   9.268  1.00 58.91           N
ATOM   1875  CG  HIS B 237      39.848   5.770  10.284  1.00 58.91           C
ATOM   1876  CB  HIS B 237      40.757   6.519  11.214  1.00 58.91           C
ATOM   1877  NE2 HIS B 237      38.642   4.191   9.213  1.00 58.91           N
ATOM   1878  CD2 HIS B 237      39.538   4.445  10.237  1.00 58.91           C
ATOM   1879  CE1 HIS B 237      38.427   5.371   8.659  1.00 58.91           C
ATOM   1880  C   HIS B 237      38.958   8.018  11.907  1.00 58.91           C
ATOM   1881  O   HIS B 237      37.774   7.686  11.888  1.00 58.91           O
ATOM   1882  N   TYR B 238      39.367   9.231  11.479  1.00 88.36           N
ATOM   1883  CA  TYR B 238      38.444  10.140  10.854  1.00 88.36           C
ATOM   1884  CB  TYR B 238      38.895  11.613  10.795  1.00 88.36           C
ATOM   1885  CG  TYR B 238      38.712  12.299  12.107  1.00 88.36           C
ATOM   1886  CD1 TYR B 238      37.455  12.703  12.498  1.00 88.36           C
ATOM   1887  CD2 TYR B 238      39.783  12.573  12.928  1.00 88.36           C
ATOM   1888  CE1 TYR B 238      37.259  13.351  13.694  1.00 88.36           C
ATOM   1889  CE2 TYR B 238      39.594  13.223  14.126  1.00 88.36           C
ATOM   1890  CZ  TYR B 238      38.331  13.612  14.510  1.00 88.36           C
ATOM   1891  OH  TYR B 238      38.135  14.280  15.738  1.00 88.36           O
ATOM   1892  C   TYR B 238      38.336   9.690   9.431  1.00 88.36           C
ATOM   1893  O   TYR B 238      39.336   9.329   8.818  1.00 88.36           O
ATOM   1894  N   VAL B 239      37.117   9.670   8.857  1.00 52.65           N
ATOM   1895  CA  VAL B 239      37.010   9.241   7.493  1.00 52.65           C
ATOM   1896  CB  VAL B 239      35.601   9.220   6.963  1.00 52.65           C
ATOM   1897  CG1 VAL B 239      34.760   8.281   7.843  1.00 52.65           C
ATOM   1898  CG2 VAL B 239      35.061  10.657   6.880  1.00 52.65           C
ATOM   1899  C   VAL B 239      37.790  10.220   6.675  1.00 52.65           C
ATOM   1900  O   VAL B 239      37.690  11.432   6.869  1.00 52.65           O
ATOM   1901  N   GLY B 240      38.588   9.709   5.717  1.00 35.23           N
ATOM   1902  CA  GLY B 240      39.406  10.588   4.941  1.00 35.23           C
ATOM   1903  C   GLY B 240      40.810  10.484   5.463  1.00 35.23           C
ATOM   1904  O   GLY B 240      41.743  10.981   4.837  1.00 35.23           O
ATOM   1905  N   GLY B 241      40.994   9.850   6.641  1.00 43.46           N
ATOM   1906  CA  GLY B 241      42.304   9.584   7.173  1.00 43.46           C
ATOM   1907  C   GLY B 241      42.664  10.513   8.297  1.00 43.46           C
ATOM   1908  O   GLY B 241      43.380  10.117   9.217  1.00 43.46           O
ATOM   1909  N   PHE B 242      42.197  11.775   8.255  1.00 78.80           N
ATOM   1910  CA  PHE B 242      42.487  12.711   9.305  1.00 78.80           C
ATOM   1911  CB  PHE B 242      43.891  13.344   9.191  1.00 78.80           C
ATOM   1912  CG  PHE B 242      44.071  13.929   7.829  1.00 78.80           C
ATOM   1913  CD1 PHE B 242      44.429  13.122   6.773  1.00 78.80           C
ATOM   1914  CD2 PHE B 242      43.906  15.276   7.602  1.00 78.80           C
ATOM   1915  CE1 PHE B 242      44.606  13.643   5.513  1.00 78.80           C
ATOM   1916  CE2 PHE B 242      44.082  15.804   6.342  1.00 78.80           C
ATOM   1917  CZ  PHE B 242      44.432  14.988   5.294  1.00 78.80           C
ATOM   1918  C   PHE B 242      41.440  13.779   9.258  1.00 78.80           C
ATOM   1919  O   PHE B 242      40.607  13.802   8.353  1.00 78.80           O
ATOM   1920  N   TYR B 243      41.440  14.700  10.243  1.00154.91           N
ATOM   1921  CA  TYR B 243      40.387  15.676  10.251  1.00154.91           C
ATOM   1922  CB  TYR B 243      40.283  16.437  11.588  1.00154.91           C
ATOM   1923  CG  TYR B 243      39.087  17.332  11.571  1.00154.91           C
ATOM   1924  CD1 TYR B 243      37.859  16.865  11.982  1.00154.91           C
ATOM   1925  CD2 TYR B 243      39.188  18.637  11.146  1.00154.91           C
ATOM   1926  CE1 TYR B 243      36.751  17.680  11.975  1.00154.91           C
ATOM   1927  CE2 TYR B 243      38.085  19.460  11.137  1.00154.91           C
ATOM   1928  CZ  TYR B 243      36.865  18.983  11.552  1.00154.91           C
ATOM   1929  OH  TYR B 243      35.737  19.831  11.542  1.00154.91           O
ATOM   1930  C   TYR B 243      40.640  16.642   9.134  1.00154.91           C
ATOM   1931  O   TYR B 243      41.694  17.275   9.069  1.00154.91           O
ATOM   1932  N   GLY B 244      39.635  16.794   8.242  1.00 53.23           N
ATOM   1933  CA  GLY B 244      39.722  17.665   7.100  1.00 53.23           C
ATOM   1934  C   GLY B 244      39.656  16.876   5.814  1.00 53.23           C
ATOM   1935  O   GLY B 244      39.476  17.446   4.740  1.00 53.23           O
ATOM   1936  N   GLY B 245      39.878  15.552   5.895  1.00 81.88           N
ATOM   1937  CA  GLY B 245      39.836  14.576   4.836  1.00 81.88           C
ATOM   1938  C   GLY B 245      38.451  14.166   4.411  1.00 81.88           C
ATOM   1939  O   GLY B 245      38.294  13.506   3.390  1.00 81.88           O
ATOM   1940  N   CYS B 246      37.421  14.410   5.233  1.00 73.96           N
ATOM   1941  CA  CYS B 246      36.111  13.846   4.995  1.00 73.96           C
ATOM   1942  CB  CYS B 246      35.147  14.069   6.172  1.00 73.96           C
ATOM   1943  SG  CYS B 246      33.563  13.204   5.959  1.00 73.96           S
ATOM   1944  C   CYS B 246      35.436  14.359   3.751  1.00 73.96           C
ATOM   1945  O   CYS B 246      35.650  15.487   3.313  1.00 73.96           O
ATOM   1946  N   ASN B 247      34.615  13.480   3.123  1.00 74.13           N
ATOM   1947  CA  ASN B 247      33.800  13.845   1.994  1.00 74.13           C
ATOM   1948  CB  ASN B 247      34.557  13.934   0.655  1.00 74.13           C
ATOM   1949  CG  ASN B 247      35.222  12.607   0.349  1.00 74.13           C
ATOM   1950  OD1 ASN B 247      34.602  11.550   0.436  1.00 74.13           O
ATOM   1951  ND2 ASN B 247      36.529  12.664  -0.019  1.00 74.13           N
ATOM   1952  C   ASN B 247      32.668  12.863   1.896  1.00 74.13           C
ATOM   1953  O   ASN B 247      32.664  11.838   2.574  1.00 74.13           O
ATOM   1954  N   GLU B 248      31.657  13.175   1.056  1.00 94.40           N
ATOM   1955  CA  GLU B 248      30.456  12.390   0.935  1.00 94.40           C
ATOM   1956  CB  GLU B 248      29.410  13.069   0.028  1.00 94.40           C
ATOM   1957  CG  GLU B 248      28.063  12.346  -0.055  1.00 94.40           C
ATOM   1958  CD  GLU B 248      27.960  11.636  -1.397  1.00 94.40           C
ATOM   1959  OE1 GLU B 248      28.932  11.711  -2.195  1.00 94.40           O
ATOM   1960  OE2 GLU B 248      26.892  11.015  -1.645  1.00 94.40           O
ATOM   1961  C   GLU B 248      30.748  11.030   0.385  1.00 94.40           C
ATOM   1962  O   GLU B 248      30.215  10.034   0.876  1.00 94.40           O
ATOM   1963  N   ALA B 249      31.618  10.948  -0.637  1.00 39.54           N
ATOM   1964  CA  ALA B 249      31.881   9.688  -1.273  1.00 39.54           C
ATOM   1965  CB  ALA B 249      32.876   9.804  -2.440  1.00 39.54           C
ATOM   1966  C   ALA B 249      32.467   8.738  -0.273  1.00 39.54           C
ATOM   1967  O   ALA B 249      32.047   7.586  -0.180  1.00 39.54           O
ATOM   1968  N   TYR B 250      33.434   9.215   0.528  1.00139.02           N
ATOM   1969  CA  TYR B 250      34.124   8.400   1.487  1.00139.02           C
ATOM   1970  CB  TYR B 250      35.263   9.171   2.181  1.00139.02           C
ATOM   1971  CG  TYR B 250      36.207   8.193   2.795  1.00139.02           C
ATOM   1972  CD1 TYR B 250      37.192   7.625   2.020  1.00139.02           C
ATOM   1973  CD2 TYR B 250      36.125   7.846   4.124  1.00139.02           C
ATOM   1974  CE1 TYR B 250      38.082   6.724   2.553  1.00139.02           C
ATOM   1975  CE2 TYR B 250      37.013   6.944   4.665  1.00139.02           C
ATOM   1976  CZ  TYR B 250      37.992   6.382   3.879  1.00139.02           C
ATOM   1977  OH  TYR B 250      38.903   5.457   4.431  1.00139.02           O
ATOM   1978  C   TYR B 250      33.140   7.972   2.531  1.00139.02           C
ATOM   1979  O   TYR B 250      33.197   6.853   3.038  1.00139.02           O
ATOM   1980  N   MET B 251      32.216   8.876   2.902  1.00 46.28           N
ATOM   1981  CA  MET B 251      31.268   8.579   3.939  1.00 46.28           C
ATOM   1982  CB  MET B 251      30.351   9.773   4.252  1.00 46.28           C
ATOM   1983  CG  MET B 251      31.091  10.948   4.895  1.00 46.28           C
ATOM   1984  SD  MET B 251      30.096  12.460   5.074  1.00 46.28           S
ATOM   1985  CE  MET B 251      28.930  11.754   6.274  1.00 46.28           C
ATOM   1986  C   MET B 251      30.401   7.429   3.527  1.00 46.28           C
ATOM   1987  O   MET B 251      30.168   6.514   4.316  1.00 46.28           O
ATOM   1988  N   LYS B 252      29.902   7.425   2.277  1.00147.02           N
ATOM   1989  CA  LYS B 252      29.018   6.358   1.897  1.00147.02           C
ATOM   1990  CB  LYS B 252      28.299   6.559   0.548  1.00147.02           C
ATOM   1991  CG  LYS B 252      29.175   6.363  -0.688  1.00147.02           C
ATOM   1992  CD  LYS B 252      28.362   6.172  -1.972  1.00147.02           C
ATOM   1993  CE  LYS B 252      28.150   7.459  -2.769  1.00147.02           C
ATOM   1994  NZ  LYS B 252      27.257   8.368  -2.019  1.00147.02           N
ATOM   1995  C   LYS B 252      29.768   5.065   1.832  1.00147.02           C
ATOM   1996  O   LYS B 252      29.212   4.006   2.115  1.00147.02           O
ATOM   1997  N   LEU B 253      31.045   5.101   1.416  1.00131.09           N
ATOM   1998  CA  LEU B 253      31.774   3.873   1.306  1.00131.09           C
ATOM   1999  CB  LEU B 253      33.154   4.066   0.660  1.00131.09           C
ATOM   2000  CG  LEU B 253      33.845   2.745   0.286  1.00131.09           C
ATOM   2001  CD1 LEU B 253      33.025   1.963  -0.754  1.00131.09           C
ATOM   2002  CD2 LEU B 253      35.282   2.992  -0.188  1.00131.09           C
ATOM   2003  C   LEU B 253      31.938   3.293   2.681  1.00131.09           C
ATOM   2004  O   LEU B 253      31.741   2.095   2.885  1.00131.09           O
ATOM   2005  N   GLU B 254      32.280   4.135   3.678  1.00 83.64           N
ATOM   2006  CA  GLU B 254      32.465   3.633   5.012  1.00 83.64           C
ATOM   2007  CB  GLU B 254      32.946   4.693   6.016  1.00 83.64           C
ATOM   2008  CG  GLU B 254      33.118   4.136   7.434  1.00 83.64           C
ATOM   2009  CD  GLU B 254      34.417   3.347   7.526  1.00 83.64           C
ATOM   2010  OE1 GLU B 254      35.281   3.509   6.624  1.00 83.64           O
ATOM   2011  OE2 GLU B 254      34.560   2.573   8.509  1.00 83.64           O
ATOM   2012  C   GLU B 254      31.168   3.094   5.530  1.00 83.64           C
ATOM   2013  O   GLU B 254      31.129   2.036   6.156  1.00 83.64           O
ATOM   2014  N   LEU B 255      30.060   3.805   5.259  1.00 57.47           N
ATOM   2015  CA  LEU B 255      28.790   3.427   5.812  1.00 57.47           C
ATOM   2016  CB  LEU B 255      27.683   4.411   5.394  1.00 57.47           C
ATOM   2017  CG  LEU B 255      26.294   4.092   5.971  1.00 57.47           C
ATOM   2018  CD1 LEU B 255      26.298   4.193   7.504  1.00 57.47           C
ATOM   2019  CD2 LEU B 255      25.211   4.974   5.327  1.00 57.47           C
ATOM   2020  C   LEU B 255      28.394   2.053   5.354  1.00 57.47           C
ATOM   2021  O   LEU B 255      28.097   1.185   6.174  1.00 57.47           O
ATOM   2022  N   VAL B 256      28.393   1.804   4.032  1.00 66.43           N
ATOM   2023  CA  VAL B 256      27.941   0.531   3.545  1.00 66.43           C
ATOM   2024  CB  VAL B 256      27.736   0.517   2.054  1.00 66.43           C
ATOM   2025  CG1 VAL B 256      26.713   1.608   1.694  1.00 66.43           C
ATOM   2026  CG2 VAL B 256      29.089   0.685   1.348  1.00 66.43           C
ATOM   2027  C   VAL B 256      28.914  -0.557   3.891  1.00 66.43           C
ATOM   2028  O   VAL B 256      28.514  -1.669   4.232  1.00 66.43           O
ATOM   2029  N   LEU B 257      30.228  -0.298   3.742  1.00 70.66           N
ATOM   2030  CA  LEU B 257      31.166  -1.340   4.029  1.00 70.66           C
ATOM   2031  CB  LEU B 257      32.594  -0.988   3.577  1.00 70.66           C
ATOM   2032  CG  LEU B 257      32.729  -0.793   2.055  1.00 70.66           C
ATOM   2033  CD1 LEU B 257      34.173  -0.447   1.662  1.00 70.66           C
ATOM   2034  CD2 LEU B 257      32.177  -2.002   1.283  1.00 70.66           C
ATOM   2035  C   LEU B 257      31.231  -1.633   5.503  1.00 70.66           C
ATOM   2036  O   LEU B 257      31.059  -2.779   5.910  1.00 70.66           O
ATOM   2037  N   GLY B 258      31.550  -0.594   6.312  1.00 75.39           N
ATOM   2038  CA  GLY B 258      31.764  -0.623   7.745  1.00 75.39           C
ATOM   2039  C   GLY B 258      30.573  -0.598   8.671  1.00 75.39           C
ATOM   2040  O   GLY B 258      30.585  -1.266   9.704  1.00 75.39           O
ATOM   2041  N   GLY B 259      29.546   0.234   8.392  1.00 49.49           N
ATOM   2042  CA  GLY B 259      28.446   0.352   9.317  1.00 49.49           C
ATOM   2043  C   GLY B 259      28.222   1.812   9.620  1.00 49.49           C
ATOM   2044  O   GLY B 259      28.917   2.673   9.084  1.00 49.49           O
ATOM   2045  N   PRO B 260      27.286   2.111  10.497  1.00 80.37           N
ATOM   2046  CA  PRO B 260      26.965   3.476  10.831  1.00 80.37           C
ATOM   2047  CD  PRO B 260      26.179   1.206  10.760  1.00 80.37           C
ATOM   2048  CB  PRO B 260      25.722   3.394  11.714  1.00 80.37           C
ATOM   2049  CG  PRO B 260      25.029   2.098  11.256  1.00 80.37           C
ATOM   2050  C   PRO B 260      28.148   4.134  11.474  1.00 80.37           C
ATOM   2051  O   PRO B 260      28.926   3.444  12.131  1.00 80.37           O
ATOM   2052  N   LEU B 261      28.315   5.459  11.275  1.00164.68           N
ATOM   2053  CA  LEU B 261      29.458   6.157  11.799  1.00164.68           C
ATOM   2054  CB  LEU B 261      30.386   6.747  10.725  1.00164.68           C
ATOM   2055  CG  LEU B 261      30.898   5.788   9.644  1.00164.68           C
ATOM   2056  CD1 LEU B 261      29.744   5.264   8.778  1.00164.68           C
ATOM   2057  CD2 LEU B 261      31.975   6.482   8.797  1.00164.68           C
ATOM   2058  C   LEU B 261      28.961   7.396  12.468  1.00164.68           C
ATOM   2059  O   LEU B 261      27.879   7.889  12.155  1.00164.68           O
ATOM   2060  N   SER B 262      29.766   7.940  13.404  1.00 79.79           N
ATOM   2061  CA  SER B 262      29.406   9.160  14.073  1.00 79.79           C
ATOM   2062  CB  SER B 262      30.166   9.378  15.392  1.00 79.79           C
ATOM   2063  OG  SER B 262      29.756  10.596  15.995  1.00 79.79           O
ATOM   2064  C   SER B 262      29.708  10.328  13.175  1.00 79.79           C
ATOM   2065  O   SER B 262      30.716  10.345  12.467  1.00 79.79           O
ATOM   2066  N   VAL B 263      28.825  11.349  13.194  1.00 44.51           N
ATOM   2067  CA  VAL B 263      29.009  12.540  12.409  1.00 44.51           C
ATOM   2068  CB  VAL B 263      28.143  12.602  11.182  1.00 44.51           C
ATOM   2069  CG1 VAL B 263      28.534  11.451  10.240  1.00 44.51           C
ATOM   2070  CG2 VAL B 263      26.668  12.574  11.619  1.00 44.51           C
ATOM   2071  C   VAL B 263      28.611  13.694  13.280  1.00 44.51           C
ATOM   2072  O   VAL B 263      27.959  13.507  14.305  1.00 44.51           O
ATOM   2073  N   ALA B 264      29.034  14.923  12.913  1.00 42.47           N
ATOM   2074  CA  ALA B 264      28.649  16.085  13.668  1.00 42.47           C
ATOM   2075  CB  ALA B 264      29.788  16.682  14.511  1.00 42.47           C
ATOM   2076  C   ALA B 264      28.222  17.136  12.687  1.00 42.47           C
ATOM   2077  O   ALA B 264      28.672  17.146  11.543  1.00 42.47           O
ATOM   2078  N   PHE B 265      27.307  18.036  13.107  1.00177.98           N
ATOM   2079  CA  PHE B 265      26.859  19.085  12.233  1.00177.98           C
ATOM   2080  CB  PHE B 265      25.705  18.669  11.293  1.00177.98           C
ATOM   2081  CG  PHE B 265      24.460  18.393  12.069  1.00177.98           C
ATOM   2082  CD1 PHE B 265      24.252  17.168  12.661  1.00177.98           C
ATOM   2083  CD2 PHE B 265      23.493  19.363  12.207  1.00177.98           C
ATOM   2084  CE1 PHE B 265      23.101  16.916  13.372  1.00177.98           C
ATOM   2085  CE2 PHE B 265      22.340  19.116  12.916  1.00177.98           C
ATOM   2086  CZ  PHE B 265      22.140  17.890  13.501  1.00177.98           C
ATOM   2087  C   PHE B 265      26.412  20.236  13.075  1.00177.98           C
ATOM   2088  O   PHE B 265      26.358  20.142  14.301  1.00177.98           O
ATOM   2089  N   GLU B 266      26.101  21.380  12.432  1.00127.00           N
ATOM   2090  CA  GLU B 266      25.694  22.522  13.201  1.00127.00           C
ATOM   2091  CB  GLU B 266      26.208  23.861  12.644  1.00127.00           C
ATOM   2092  CG  GLU B 266      25.837  25.068  13.510  1.00127.00           C
ATOM   2093  CD  GLU B 266      26.690  25.055  14.769  1.00127.00           C
ATOM   2094  OE1 GLU B 266      27.511  24.113  14.921  1.00127.00           O
ATOM   2095  OE2 GLU B 266      26.529  25.991  15.599  1.00127.00           O
ATOM   2096  C   GLU B 266      24.201  22.572  13.234  1.00127.00           C
ATOM   2097  O   GLU B 266      23.537  22.673  12.201  1.00127.00           O
ATOM   2098  N   VAL B 267      23.636  22.486  14.453  1.00 69.84           N
ATOM   2099  CA  VAL B 267      22.218  22.545  14.631  1.00 69.84           C
ATOM   2100  CB  VAL B 267      21.747  21.886  15.898  1.00 69.84           C
ATOM   2101  CG1 VAL B 267      20.252  22.189  16.088  1.00 69.84           C
ATOM   2102  CG2 VAL B 267      22.061  20.382  15.818  1.00 69.84           C
ATOM   2103  C   VAL B 267      21.830  23.984  14.699  1.00 69.84           C
ATOM   2104  O   VAL B 267      22.501  24.796  15.333  1.00 69.84           O
ATOM   2105  N   TYR B 268      20.716  24.332  14.032  1.00154.63           N
ATOM   2106  CA  TYR B 268      20.229  25.679  14.041  1.00154.63           C
ATOM   2107  CB  TYR B 268      20.286  26.375  12.675  1.00154.63           C
ATOM   2108  CG  TYR B 268      21.704  26.766  12.418  1.00154.63           C
ATOM   2109  CD1 TYR B 268      22.605  25.882  11.873  1.00154.63           C
ATOM   2110  CD2 TYR B 268      22.140  28.029  12.748  1.00154.63           C
ATOM   2111  CE1 TYR B 268      23.905  26.258  11.635  1.00154.63           C
ATOM   2112  CE2 TYR B 268      23.440  28.412  12.515  1.00154.63           C
ATOM   2113  CZ  TYR B 268      24.325  27.526  11.953  1.00154.63           C
ATOM   2114  OH  TYR B 268      25.660  27.914  11.710  1.00154.63           O
ATOM   2115  C   TYR B 268      18.807  25.622  14.501  1.00154.63           C
ATOM   2116  O   TYR B 268      18.208  24.550  14.555  1.00154.63           O
ATOM   2117  N   ASP B 269      18.230  26.790  14.843  1.00 48.98           N
ATOM   2118  CA  ASP B 269      16.920  26.856  15.430  1.00 48.98           C
ATOM   2119  CB  ASP B 269      16.446  28.292  15.709  1.00 48.98           C
ATOM   2120  CG  ASP B 269      15.150  28.207  16.506  1.00 48.98           C
ATOM   2121  OD1 ASP B 269      14.909  27.141  17.134  1.00 48.98           O
ATOM   2122  OD2 ASP B 269      14.379  29.203  16.491  1.00 48.98           O
ATOM   2123  C   ASP B 269      15.911  26.241  14.514  1.00 48.98           C
ATOM   2124  O   ASP B 269      14.998  25.556  14.970  1.00 48.98           O
ATOM   2125  N   ASP B 270      16.051  26.447  13.194  1.00 60.62           N
ATOM   2126  CA  ASP B 270      15.080  25.928  12.278  1.00 60.62           C
ATOM   2127  CB  ASP B 270      15.349  26.325  10.809  1.00 60.62           C
ATOM   2128  CG  ASP B 270      16.708  25.816  10.340  1.00 60.62           C
ATOM   2129  OD1 ASP B 270      17.561  25.478  11.202  1.00 60.62           O
ATOM   2130  OD2 ASP B 270      16.915  25.773   9.097  1.00 60.62           O
ATOM   2131  C   ASP B 270      15.051  24.436  12.405  1.00 60.62           C
ATOM   2132  O   ASP B 270      14.010  23.808  12.218  1.00 60.62           O
ATOM   2133  N   PHE B 271      16.207  23.837  12.730  1.00123.57           N
ATOM   2134  CA  PHE B 271      16.371  22.420  12.880  1.00123.57           C
ATOM   2135  CB  PHE B 271      17.855  22.038  13.072  1.00123.57           C
ATOM   2136  CG  PHE B 271      18.011  20.554  13.067  1.00123.57           C
ATOM   2137  CD1 PHE B 271      18.140  19.872  11.878  1.00123.57           C
ATOM   2138  CD2 PHE B 271      18.029  19.840  14.243  1.00123.57           C
ATOM   2139  CE1 PHE B 271      18.287  18.504  11.861  1.00123.57           C
ATOM   2140  CE2 PHE B 271      18.177  18.472  14.232  1.00123.57           C
ATOM   2141  CZ  PHE B 271      18.308  17.801  13.040  1.00123.57           C
ATOM   2142  C   PHE B 271      15.577  21.949  14.065  1.00123.57           C
ATOM   2143  O   PHE B 271      15.024  20.851  14.050  1.00123.57           O
ATOM   2144  N   MET B 272      15.481  22.773  15.126  1.00125.23           N
ATOM   2145  CA  MET B 272      14.833  22.336  16.333  1.00125.23           C
ATOM   2146  CB  MET B 272      14.788  23.426  17.417  1.00125.23           C
ATOM   2147  CG  MET B 272      14.101  22.969  18.705  1.00125.23           C
ATOM   2148  SD  MET B 272      14.026  24.228  20.013  1.00125.23           S
ATOM   2149  CE  MET B 272      15.777  24.087  20.469  1.00125.23           C
ATOM   2150  C   MET B 272      13.412  21.946  16.035  1.00125.23           C
ATOM   2151  O   MET B 272      12.913  20.946  16.548  1.00125.23           O
ATOM   2152  N   HIS B 273      12.731  22.737  15.194  1.00123.69           N
ATOM   2153  CA  HIS B 273      11.351  22.593  14.814  1.00123.69           C
ATOM   2154  ND1 HIS B 273      10.479  25.296  16.195  0.00123.69           N
ATOM   2155  CG  HIS B 273      11.017  25.090  14.943  0.00123.69           C
ATOM   2156  CB  HIS B 273      10.800  23.852  14.124  1.00123.69           C
ATOM   2157  NE2 HIS B 273      11.666  27.112  15.707  0.00123.69           N
ATOM   2158  CD2 HIS B 273      11.739  26.208  14.662  0.00123.69           C
ATOM   2159  CE1 HIS B 273      10.899  26.519  16.604  0.00123.69           C
ATOM   2160  C   HIS B 273      11.127  21.437  13.878  1.00123.69           C
ATOM   2161  O   HIS B 273       9.981  21.078  13.631  1.00123.69           O
ATOM   2162  N   TYR B 274      12.190  20.878  13.270  1.00116.11           N
ATOM   2163  CA  TYR B 274      12.094  19.871  12.236  1.00116.11           C
ATOM   2164  CB  TYR B 274      13.484  19.280  11.920  1.00116.11           C
ATOM   2165  CG  TYR B 274      13.387  18.049  11.083  1.00116.11           C
ATOM   2166  CD1 TYR B 274      13.194  16.823  11.679  1.00116.11           C
ATOM   2167  CD2 TYR B 274      13.508  18.110   9.714  1.00116.11           C
ATOM   2168  CE1 TYR B 274      13.113  15.676  10.924  1.00116.11           C
ATOM   2169  CE2 TYR B 274      13.428  16.966   8.953  1.00116.11           C
ATOM   2170  CZ  TYR B 274      13.230  15.746   9.557  1.00116.11           C
ATOM   2171  OH  TYR B 274      13.150  14.571   8.778  1.00116.11           O
ATOM   2172  C   TYR B 274      11.158  18.753  12.594  1.00116.11           C
ATOM   2173  O   TYR B 274      11.337  18.073  13.603  1.00116.11           O
ATOM   2174  N   ARG B 275      10.043  18.647  11.828  1.00165.34           N
ATOM   2175  CA  ARG B 275       9.094  17.566  11.901  1.00165.34           C
ATOM   2176  CB  ARG B 275       7.682  18.013  11.493  1.00165.34           C
ATOM   2177  CG  ARG B 275       7.146  19.153  12.362  1.00165.34           C
ATOM   2178  CD  ARG B 275       7.302  18.897  13.862  1.00165.34           C
ATOM   2179  NE  ARG B 275       6.746  20.076  14.583  1.00165.34           N
ATOM   2180  CZ  ARG B 275       5.405  20.150  14.833  1.00165.34           C
ATOM   2181  NH1 ARG B 275       4.574  19.166  14.383  1.00165.34           N
ATOM   2182  NH2 ARG B 275       4.897  21.206  15.531  1.00165.34           N
ATOM   2183  C   ARG B 275       9.449  16.390  11.033  1.00165.34           C
ATOM   2184  O   ARG B 275       9.458  15.248  11.491  1.00165.34           O
ATOM   2185  N   SER B 276       9.758  16.650   9.739  1.00 54.40           N
ATOM   2186  CA  SER B 276       9.988  15.575   8.808  1.00 54.40           C
ATOM   2187  CB  SER B 276       8.724  14.757   8.494  1.00 54.40           C
ATOM   2188  OG  SER B 276       7.771  15.568   7.824  1.00 54.40           O
ATOM   2189  C   SER B 276      10.478  16.142   7.506  1.00 54.40           C
ATOM   2190  O   SER B 276      10.559  17.356   7.328  1.00 54.40           O
ATOM   2191  N   GLY B 277      10.814  15.252   6.546  1.00 24.65           N
ATOM   2192  CA  GLY B 277      11.279  15.682   5.256  1.00 24.65           C
ATOM   2193  C   GLY B 277      12.777  15.736   5.246  1.00 24.65           C
ATOM   2194  O   GLY B 277      13.443  15.210   6.137  1.00 24.65           O
ATOM   2195  N   VAL B 278      13.347  16.355   4.190  1.00102.31           N
ATOM   2196  CA  VAL B 278      14.776  16.458   4.097  1.00102.31           C
ATOM   2197  CB  VAL B 278      15.312  16.173   2.719  1.00102.31           C
ATOM   2198  CG1 VAL B 278      14.654  17.118   1.698  1.00102.31           C
ATOM   2199  CG2 VAL B 278      16.845  16.282   2.770  1.00102.31           C
ATOM   2200  C   VAL B 278      15.164  17.848   4.504  1.00102.31           C
ATOM   2201  O   VAL B 278      14.855  18.827   3.827  1.00102.31           O
ATOM   2202  N   TYR B 279      15.895  17.947   5.632  1.00189.42           N
ATOM   2203  CA  TYR B 279      16.285  19.188   6.246  1.00189.42           C
ATOM   2204  CB  TYR B 279      16.789  19.005   7.692  1.00189.42           C
ATOM   2205  CG  TYR B 279      17.392  20.278   8.189  1.00189.42           C
ATOM   2206  CD1 TYR B 279      16.625  21.235   8.816  1.00189.42           C
ATOM   2207  CD2 TYR B 279      18.739  20.515   8.027  1.00189.42           C
ATOM   2208  CE1 TYR B 279      17.192  22.402   9.276  1.00189.42           C
ATOM   2209  CE2 TYR B 279      19.311  21.679   8.485  1.00189.42           C
ATOM   2210  CZ  TYR B 279      18.538  22.626   9.112  1.00189.42           C
ATOM   2211  OH  TYR B 279      19.123  23.820   9.585  1.00189.42           O
ATOM   2212  C   TYR B 279      17.355  19.879   5.463  1.00189.42           C
ATOM   2213  O   TYR B 279      18.232  19.242   4.881  1.00189.42           O
ATOM   2214  N   HIS B 280      17.266  21.229   5.406  1.00135.15           N
ATOM   2215  CA  HIS B 280      18.237  22.012   4.696  1.00135.15           C
ATOM   2216  ND1 HIS B 280      19.985  22.385   1.733  1.00135.15           N
ATOM   2217  CG  HIS B 280      18.906  22.920   2.402  1.00135.15           C
ATOM   2218  CB  HIS B 280      17.915  22.118   3.194  1.00135.15           C
ATOM   2219  NE2 HIS B 280      20.042  24.580   1.379  1.00135.15           N
ATOM   2220  CD2 HIS B 280      18.957  24.259   2.174  1.00135.15           C
ATOM   2221  CE1 HIS B 280      20.629  23.422   1.139  1.00135.15           C
ATOM   2222  C   HIS B 280      18.272  23.423   5.230  1.00135.15           C
ATOM   2223  O   HIS B 280      17.329  23.901   5.858  1.00135.15           O
ATOM   2224  N   HIS B 281      19.426  24.090   4.999  1.00244.05           N
ATOM   2225  CA  HIS B 281      19.713  25.496   5.179  1.00244.05           C
ATOM   2226  ND1 HIS B 281      17.097  27.335   6.027  0.00244.05           N
ATOM   2227  CG  HIS B 281      17.410  26.580   4.918  0.00244.05           C
ATOM   2228  CB  HIS B 281      18.801  26.439   4.369  1.00244.05           C
ATOM   2229  NE2 HIS B 281      15.187  26.463   5.292  0.00244.05           N
ATOM   2230  CD2 HIS B 281      16.233  26.057   4.481  0.00244.05           C
ATOM   2231  CE1 HIS B 281      15.756  27.230   6.206  0.00244.05           C
ATOM   2232  C   HIS B 281      19.747  25.996   6.581  1.00244.05           C
ATOM   2233  O   HIS B 281      19.271  25.336   7.505  1.00244.05           O
ATOM   2234  N   THR B 282      20.420  27.175   6.719  1.00198.98           N
ATOM   2235  CA  THR B 282      20.552  27.994   7.896  1.00198.98           C
ATOM   2236  CB  THR B 282      20.301  27.222   9.148  1.00198.98           C
ATOM   2237  OG1 THR B 282      20.281  28.056  10.290  1.00198.98           O
ATOM   2238  CG2 THR B 282      21.381  26.139   9.229  1.00198.98           C
ATOM   2239  C   THR B 282      21.965  28.520   7.928  1.00198.98           C
ATOM   2240  O   THR B 282      22.745  28.310   7.001  1.00198.98           O
ATOM   2241  N   GLY B 283      22.299  29.279   8.992  1.00 59.73           N
ATOM   2242  CA  GLY B 283      23.634  29.713   9.318  1.00 59.73           C
ATOM   2243  C   GLY B 283      24.343  30.388   8.192  1.00 59.73           C
ATOM   2244  O   GLY B 283      23.829  31.285   7.523  1.00 59.73           O
ATOM   2245  N   LEU B 284      25.619  29.984   8.035  1.00154.90           N
ATOM   2246  CA  LEU B 284      26.506  30.510   7.047  1.00154.90           C
ATOM   2247  CB  LEU B 284      26.643  32.043   7.130  1.00154.90           C
ATOM   2248  CG  LEU B 284      27.374  32.687   5.933  0.00154.90           C
ATOM   2249  CD1 LEU B 284      28.833  32.223   5.835  0.00154.90           C
ATOM   2250  CD2 LEU B 284      26.597  32.475   4.624  0.00154.90           C
ATOM   2251  C   LEU B 284      27.821  29.891   7.390  1.00154.90           C
ATOM   2252  O   LEU B 284      28.134  28.773   6.983  1.00154.90           O
ATOM   2253  N   GLN B 285      28.645  30.625   8.159  1.00 82.48           N
ATOM   2254  CA  GLN B 285      29.904  30.080   8.569  1.00 82.48           C
ATOM   2255  CB  GLN B 285      31.081  31.059   8.395  1.00 82.48           C
ATOM   2256  CG  GLN B 285      31.423  31.349   6.932  1.00 82.48           C
ATOM   2257  CD  GLN B 285      32.589  32.327   6.895  1.00 82.48           C
ATOM   2258  OE1 GLN B 285      33.047  32.726   5.825  1.00 82.48           O
ATOM   2259  NE2 GLN B 285      33.087  32.726   8.097  1.00 82.48           N
ATOM   2260  C   GLN B 285      29.808  29.751  10.052  1.00 82.48           C
ATOM   2261  O   GLN B 285      30.676  30.245  10.822  1.00 82.48           O
ATOM   2262  OXT GLN B 285      28.872  28.999  10.434  1.00 82.48           O
TER    2263      GLN B 285
ATOM   2264  N   ASP C 286      44.362  26.375   1.125  1.00 93.20           N
ATOM   2265  CA  ASP C 286      44.682  27.814   0.931  1.00 93.20           C
ATOM   2266  CB  ASP C 286      43.395  28.647   0.899  1.00 93.20           C
ATOM   2267  CG  ASP C 286      43.757  30.060   0.468  0.00 93.20           C
ATOM   2268  OD1 ASP C 286      44.898  30.265  -0.021  0.00 93.20           O
ATOM   2269  OD2 ASP C 286      42.884  30.957   0.619  0.00 93.20           O
ATOM   2270  C   ASP C 286      45.413  28.182   2.153  1.00 93.20           C
ATOM   2271  O   ASP C 286      45.429  29.325   2.611  1.00 93.20           O
ATOM   2272  N   LYS C 287      46.034  27.119   2.657  1.00250.13           N
ATOM   2273  CA  LYS C 287      46.754  26.917   3.843  1.00250.13           C
ATOM   2274  CB  LYS C 287      47.082  28.205   4.611  1.00250.13           C
ATOM   2275  CG  LYS C 287      48.182  28.049   5.652  1.00250.13           C
ATOM   2276  CD  LYS C 287      48.997  29.335   5.805  1.00250.13           C
ATOM   2277  CE  LYS C 287      49.805  29.669   4.544  1.00250.13           C
ATOM   2278  NZ  LYS C 287      50.600  30.894   4.771  1.00250.13           N
ATOM   2279  C   LYS C 287      45.759  26.067   4.528  1.00250.13           C
ATOM   2280  O   LYS C 287      44.827  26.558   5.164  1.00250.13           O
ATOM   2281  N   PHE C 288      45.925  24.747   4.310  1.00177.63           N
ATOM   2282  CA  PHE C 288      45.011  23.738   4.741  1.00177.63           C
ATOM   2283  CB  PHE C 288      45.616  22.330   4.557  1.00177.63           C
ATOM   2284  CG  PHE C 288      44.624  21.260   4.857  1.00177.63           C
ATOM   2285  CD1 PHE C 288      43.697  20.872   3.919  1.00177.63           C
ATOM   2286  CD2 PHE C 288      44.623  20.635   6.080  1.00177.63           C
ATOM   2287  CE1 PHE C 288      42.783  19.883   4.193  1.00177.63           C
ATOM   2288  CE2 PHE C 288      43.710  19.642   6.357  1.00177.63           C
ATOM   2289  CZ  PHE C 288      42.783  19.262   5.415  1.00177.63           C
ATOM   2290  C   PHE C 288      44.707  24.019   6.168  1.00177.63           C
ATOM   2291  O   PHE C 288      45.598  24.119   7.011  1.00177.63           O
ATOM   2292  N   ASN C 289      43.405  24.232   6.434  1.00138.53           N
ATOM   2293  CA  ASN C 289      42.977  24.565   7.753  1.00138.53           C
ATOM   2294  CB  ASN C 289      42.859  26.086   7.877  1.00138.53           C
ATOM   2295  CG  ASN C 289      43.101  26.521   9.301  1.00138.53           C
ATOM   2296  OD1 ASN C 289      42.758  25.833  10.261  1.00138.53           O
ATOM   2297  ND2 ASN C 289      43.731  27.718   9.425  1.00138.53           N
ATOM   2298  C   ASN C 289      41.594  24.017   7.877  1.00138.53           C
ATOM   2299  O   ASN C 289      40.633  24.750   7.653  1.00138.53           O
ATOM   2300  N   PRO C 290      41.431  22.768   8.213  1.00116.03           N
ATOM   2301  CA  PRO C 290      40.120  22.192   8.334  1.00116.03           C
ATOM   2302  CD  PRO C 290      42.477  21.768   8.125  1.00116.03           C
ATOM   2303  CB  PRO C 290      40.314  20.681   8.248  1.00116.03           C
ATOM   2304  CG  PRO C 290      41.796  20.480   8.614  1.00116.03           C
ATOM   2305  C   PRO C 290      39.459  22.612   9.601  1.00116.03           C
ATOM   2306  O   PRO C 290      40.027  22.397  10.673  1.00116.03           O
ATOM   2307  N   PHE C 291      38.248  23.183   9.501  1.00134.17           N
ATOM   2308  CA  PHE C 291      37.485  23.502  10.666  1.00134.17           C
ATOM   2309  CB  PHE C 291      38.059  24.646  11.516  1.00134.17           C
ATOM   2310  CG  PHE C 291      37.117  24.876  12.655  1.00134.17           C
ATOM   2311  CD1 PHE C 291      36.053  25.742  12.525  1.00134.17           C
ATOM   2312  CD2 PHE C 291      37.294  24.225  13.855  1.00134.17           C
ATOM   2313  CE1 PHE C 291      35.185  25.955  13.573  1.00134.17           C
ATOM   2314  CE2 PHE C 291      36.430  24.433  14.906  1.00134.17           C
ATOM   2315  CZ  PHE C 291      35.372  25.300  14.767  1.00134.17           C
ATOM   2316  C   PHE C 291      36.153  23.949  10.186  1.00134.17           C
ATOM   2317  O   PHE C 291      36.053  24.875   9.384  1.00134.17           O
ATOM   2318  N   GLN C 292      35.091  23.286  10.669  1.00 57.47           N
ATOM   2319  CA  GLN C 292      33.767  23.701  10.339  1.00 57.47           C
ATOM   2320  CB  GLN C 292      33.065  22.802   9.308  1.00 57.47           C
ATOM   2321  CG  GLN C 292      33.743  22.845   7.936  1.00 57.47           C
ATOM   2322  CD  GLN C 292      32.847  22.134   6.933  1.00 57.47           C
ATOM   2323  OE1 GLN C 292      31.627  22.104   7.087  1.00 57.47           O
ATOM   2324  NE2 GLN C 292      33.464  21.548   5.872  1.00 57.47           N
ATOM   2325  C   GLN C 292      33.025  23.629  11.630  1.00 57.47           C
ATOM   2326  O   GLN C 292      33.091  22.628  12.342  1.00 57.47           O
ATOM   2327  N   LEU C 293      32.296  24.704  11.969  1.00 52.05           N
ATOM   2328  CA  LEU C 293      31.643  24.760  13.244  1.00 52.05           C
ATOM   2329  CB  LEU C 293      31.003  26.135  13.528  1.00 52.05           C
ATOM   2330  CG  LEU C 293      30.293  26.244  14.891  1.00 52.05           C
ATOM   2331  CD1 LEU C 293      31.294  26.118  16.053  1.00 52.05           C
ATOM   2332  CD2 LEU C 293      29.445  27.522  14.974  1.00 52.05           C
ATOM   2333  C   LEU C 293      30.561  23.726  13.294  1.00 52.05           C
ATOM   2334  O   LEU C 293      29.774  23.580  12.360  1.00 52.05           O
ATOM   2335  N   THR C 294      30.517  22.966  14.409  1.00 61.07           N
ATOM   2336  CA  THR C 294      29.512  21.964  14.637  1.00 61.07           C
ATOM   2337  CB  THR C 294      30.020  20.566  14.442  1.00 61.07           C
ATOM   2338  OG1 THR C 294      31.100  20.309  15.329  1.00 61.07           O
ATOM   2339  CG2 THR C 294      30.477  20.403  12.983  1.00 61.07           C
ATOM   2340  C   THR C 294      29.093  22.086  16.075  1.00 61.07           C
ATOM   2341  O   THR C 294      29.777  22.733  16.867  1.00 61.07           O
ATOM   2342  N   ASN C 295      27.925  21.517  16.453  1.00129.99           N
ATOM   2343  CA  ASN C 295      27.567  21.601  17.843  1.00129.99           C
ATOM   2344  CB  ASN C 295      26.744  22.858  18.183  1.00129.99           C
ATOM   2345  CG  ASN C 295      25.414  22.816  17.443  1.00129.99           C
ATOM   2346  OD1 ASN C 295      25.163  21.932  16.625  1.00129.99           O
ATOM   2347  ND2 ASN C 295      24.537  23.815  17.730  1.00129.99           N
ATOM   2348  C   ASN C 295      26.758  20.403  18.252  1.00129.99           C
ATOM   2349  O   ASN C 295      26.257  20.361  19.376  1.00129.99           O
ATOM   2350  N   HIS C 296      26.614  19.384  17.378  1.00 93.44           N
ATOM   2351  CA  HIS C 296      25.806  18.263  17.777  1.00 93.44           C
ATOM   2352  ND1 HIS C 296      22.555  16.666  17.228  1.00 93.44           N
ATOM   2353  CG  HIS C 296      23.384  17.456  17.992  1.00 93.44           C
ATOM   2354  CB  HIS C 296      24.321  18.483  17.431  1.00 93.44           C
ATOM   2355  NE2 HIS C 296      22.190  16.108  19.350  1.00 93.44           N
ATOM   2356  CD2 HIS C 296      23.150  17.102  19.285  1.00 93.44           C
ATOM   2357  CE1 HIS C 296      21.863  15.880  18.091  1.00 93.44           C
ATOM   2358  C   HIS C 296      26.302  17.022  17.087  1.00 93.44           C
ATOM   2359  O   HIS C 296      26.488  17.008  15.871  1.00 93.44           O
ATOM   2360  N   ALA C 297      26.512  15.929  17.855  1.00 46.83           N
ATOM   2361  CA  ALA C 297      27.025  14.707  17.287  1.00 46.83           C
ATOM   2362  CB  ALA C 297      28.129  14.053  18.135  1.00 46.83           C
ATOM   2363  C   ALA C 297      25.902  13.713  17.173  1.00 46.83           C
ATOM   2364  O   ALA C 297      25.105  13.568  18.098  1.00 46.83           O
ATOM   2365  N   VAL C 298      25.828  12.993  16.025  1.00 68.60           N
ATOM   2366  CA  VAL C 298      24.767  12.049  15.766  1.00 68.60           C
ATOM   2367  CB  VAL C 298      23.634  12.638  14.971  1.00 68.60           C
ATOM   2368  CG1 VAL C 298      22.924  13.690  15.841  1.00 68.60           C
ATOM   2369  CG2 VAL C 298      24.201  13.219  13.664  1.00 68.60           C
ATOM   2370  C   VAL C 298      25.302  10.855  15.011  1.00 68.60           C
ATOM   2371  O   VAL C 298      26.506  10.754  14.769  1.00 68.60           O
ATOM   2372  N   LEU C 299      24.406   9.896  14.650  1.00142.73           N
ATOM   2373  CA  LEU C 299      24.825   8.670  14.008  1.00142.73           C
ATOM   2374  CB  LEU C 299      24.353   7.431  14.792  1.00142.73           C
ATOM   2375  CG  LEU C 299      25.135   6.132  14.512  1.00142.73           C
ATOM   2376  CD1 LEU C 299      24.327   4.891  14.921  1.00142.73           C
ATOM   2377  CD2 LEU C 299      25.720   6.082  13.099  1.00142.73           C
ATOM   2378  C   LEU C 299      24.220   8.568  12.618  1.00142.73           C
ATOM   2379  O   LEU C 299      23.001   8.589  12.448  1.00142.73           O
ATOM   2380  N   LEU C 300      25.076   8.398  11.581  1.00 82.25           N
ATOM   2381  CA  LEU C 300      24.636   8.281  10.209  1.00 82.25           C
ATOM   2382  CB  LEU C 300      25.734   8.699   9.215  1.00 82.25           C
ATOM   2383  CG  LEU C 300      25.331   8.598   7.734  1.00 82.25           C
ATOM   2384  CD1 LEU C 300      24.229   9.616   7.384  1.00 82.25           C
ATOM   2385  CD2 LEU C 300      26.559   8.709   6.818  1.00 82.25           C
ATOM   2386  C   LEU C 300      24.324   6.825   9.956  1.00 82.25           C
ATOM   2387  O   LEU C 300      25.162   5.953  10.175  1.00 82.25           O
ATOM   2388  N   VAL C 301      23.038   6.523   9.666  1.00119.63           N
ATOM   2389  CA  VAL C 301      22.521   5.211   9.362  1.00119.63           C
ATOM   2390  CB  VAL C 301      21.212   4.964  10.047  1.00119.63           C
ATOM   2391  CG1 VAL C 301      21.471   4.992  11.565  1.00119.63           C
ATOM   2392  CG2 VAL C 301      20.192   6.013   9.577  1.00119.63           C
ATOM   2393  C   VAL C 301      22.377   4.841   7.903  1.00119.63           C
ATOM   2394  O   VAL C 301      22.329   3.650   7.589  1.00119.63           O
ATOM   2395  N   GLY C 302      22.197   5.813   6.977  1.00 47.88           N
ATOM   2396  CA  GLY C 302      21.937   5.412   5.610  1.00 47.88           C
ATOM   2397  C   GLY C 302      21.830   6.606   4.698  1.00 47.88           C
ATOM   2398  O   GLY C 302      22.084   7.738   5.102  1.00 47.88           O
ATOM   2399  N   TYR C 303      21.500   6.363   3.403  1.00 76.72           N
ATOM   2400  CA  TYR C 303      21.333   7.436   2.454  1.00 76.72           C
ATOM   2401  CB  TYR C 303      22.640   7.890   1.766  1.00 76.72           C
ATOM   2402  CG  TYR C 303      23.295   6.764   1.031  1.00 76.72           C
ATOM   2403  CD1 TYR C 303      22.860   6.381  -0.218  1.00 76.72           C
ATOM   2404  CD2 TYR C 303      24.370   6.104   1.584  1.00 76.72           C
ATOM   2405  CE1 TYR C 303      23.476   5.351  -0.893  1.00 76.72           C
ATOM   2406  CE2 TYR C 303      24.990   5.074   0.915  1.00 76.72           C
ATOM   2407  CZ  TYR C 303      24.543   4.694  -0.327  1.00 76.72           C
ATOM   2408  OH  TYR C 303      25.180   3.637  -1.016  1.00 76.72           O
ATOM   2409  C   TYR C 303      20.337   7.050   1.398  1.00 76.72           C
ATOM   2410  O   TYR C 303      20.023   5.874   1.218  1.00 76.72           O
ATOM   2411  N   GLY C 304      19.806   8.052   0.659  1.00 25.72           N
ATOM   2412  CA  GLY C 304      18.839   7.765  -0.367  1.00 25.72           C
ATOM   2413  C   GLY C 304      18.672   8.979  -1.227  1.00 25.72           C
ATOM   2414  O   GLY C 304      19.395   9.962  -1.078  1.00 25.72           O
ATOM   2415  N   THR C 305      17.729   8.909  -2.191  1.00 36.08           N
ATOM   2416  CA  THR C 305      17.444  10.031  -3.039  1.00 36.08           C
ATOM   2417  CB  THR C 305      17.969   9.866  -4.435  1.00 36.08           C
ATOM   2418  OG1 THR C 305      19.375   9.665  -4.407  1.00 36.08           O
ATOM   2419  CG2 THR C 305      17.636  11.132  -5.243  1.00 36.08           C
ATOM   2420  C   THR C 305      15.953  10.154  -3.133  1.00 36.08           C
ATOM   2421  O   THR C 305      15.253   9.167  -3.357  1.00 36.08           O
ATOM   2422  N   ASP C 306      15.421  11.379  -2.952  1.00 54.06           N
ATOM   2423  CA  ASP C 306      14.001  11.553  -3.051  1.00 54.06           C
ATOM   2424  CB  ASP C 306      13.530  12.930  -2.551  1.00 54.06           C
ATOM   2425  CG  ASP C 306      12.018  12.917  -2.376  1.00 54.06           C
ATOM   2426  OD1 ASP C 306      11.304  12.529  -3.337  1.00 54.06           O
ATOM   2427  OD2 ASP C 306      11.557  13.289  -1.264  1.00 54.06           O
ATOM   2428  C   ASP C 306      13.660  11.395  -4.499  1.00 54.06           C
ATOM   2429  O   ASP C 306      14.241  12.051  -5.361  1.00 54.06           O
ATOM   2430  N   GLN C 307      12.702  10.507  -4.811  1.00 38.01           N
ATOM   2431  CA  GLN C 307      12.414  10.248  -6.191  1.00 38.01           C
ATOM   2432  CB  GLN C 307      11.379   9.123  -6.371  1.00 38.01           C
ATOM   2433  CG  GLN C 307      11.857   7.766  -5.851  1.00 38.01           C
ATOM   2434  CD  GLN C 307      10.747   6.750  -6.082  1.00 38.01           C
ATOM   2435  OE1 GLN C 307       9.711   7.063  -6.667  1.00 38.01           O
ATOM   2436  NE2 GLN C 307      10.963   5.496  -5.601  1.00 38.01           N
ATOM   2437  C   GLN C 307      11.864  11.473  -6.854  1.00 38.01           C
ATOM   2438  O   GLN C 307      12.324  11.857  -7.928  1.00 38.01           O
ATOM   2439  N   GLN C 308      10.864  12.126  -6.232  1.00 41.51           N
ATOM   2440  CA  GLN C 308      10.244  13.245  -6.885  1.00 41.51           C
ATOM   2441  CB  GLN C 308       8.961  13.696  -6.164  1.00 41.51           C
ATOM   2442  CG  GLN C 308       8.207  14.819  -6.878  1.00 41.51           C
ATOM   2443  CD  GLN C 308       6.969  15.148  -6.054  1.00 41.51           C
ATOM   2444  OE1 GLN C 308       6.743  14.572  -4.991  1.00 41.51           O
ATOM   2445  NE2 GLN C 308       6.141  16.100  -6.560  1.00 41.51           N
ATOM   2446  C   GLN C 308      11.167  14.425  -6.970  1.00 41.51           C
ATOM   2447  O   GLN C 308      11.389  14.966  -8.053  1.00 41.51           O
ATOM   2448  N   THR C 309      11.746  14.847  -5.828  1.00100.04           N
ATOM   2449  CA  THR C 309      12.586  16.014  -5.811  1.00100.04           C
ATOM   2450  CB  THR C 309      12.865  16.543  -4.433  1.00100.04           C
ATOM   2451  OG1 THR C 309      13.418  17.848  -4.520  1.00100.04           O
ATOM   2452  CG2 THR C 309      13.855  15.610  -3.723  1.00100.04           C
ATOM   2453  C   THR C 309      13.895  15.719  -6.472  1.00100.04           C
ATOM   2454  O   THR C 309      14.455  16.563  -7.169  1.00100.04           O
ATOM   2455  N   GLY C 310      14.427  14.503  -6.260  1.00 17.25           N
ATOM   2456  CA  GLY C 310      15.688  14.158  -6.849  1.00 17.25           C
ATOM   2457  C   GLY C 310      16.788  14.617  -5.938  1.00 17.25           C
ATOM   2458  O   GLY C 310      17.960  14.589  -6.310  1.00 17.25           O
ATOM   2459  N   GLU C 311      16.446  15.042  -4.706  1.00 84.11           N
ATOM   2460  CA  GLU C 311      17.455  15.531  -3.804  1.00 84.11           C
ATOM   2461  CB  GLU C 311      16.916  16.577  -2.814  1.00 84.11           C
ATOM   2462  CG  GLU C 311      16.452  17.871  -3.486  1.00 84.11           C
ATOM   2463  CD  GLU C 311      15.918  18.798  -2.403  1.00 84.11           C
ATOM   2464  OE1 GLU C 311      15.941  18.392  -1.210  1.00 84.11           O
ATOM   2465  OE2 GLU C 311      15.481  19.927  -2.753  1.00 84.11           O
ATOM   2466  C   GLU C 311      17.984  14.383  -2.994  1.00 84.11           C
ATOM   2467  O   GLU C 311      17.221  13.579  -2.463  1.00 84.11           O
ATOM   2468  N   LYS C 312      19.327  14.280  -2.888  1.00 34.44           N
ATOM   2469  CA  LYS C 312      19.944  13.217  -2.140  1.00 34.44           C
ATOM   2470  CB  LYS C 312      21.406  12.947  -2.537  1.00 34.44           C
ATOM   2471  CG  LYS C 312      21.542  12.366  -3.946  1.00 34.44           C
ATOM   2472  CD  LYS C 312      22.973  12.367  -4.486  1.00 34.44           C
ATOM   2473  CE  LYS C 312      23.091  11.780  -5.894  1.00 34.44           C
ATOM   2474  NZ  LYS C 312      24.500  11.823  -6.345  1.00 34.44           N
ATOM   2475  C   LYS C 312      19.916  13.566  -0.686  1.00 34.44           C
ATOM   2476  O   LYS C 312      19.945  14.738  -0.316  1.00 34.44           O
ATOM   2477  N   TYR C 313      19.824  12.539   0.185  1.00 67.69           N
ATOM   2478  CA  TYR C 313      19.776  12.806   1.594  1.00 67.69           C
ATOM   2479  CB  TYR C 313      18.339  12.913   2.141  1.00 67.69           C
ATOM   2480  CG  TYR C 313      17.611  11.654   1.810  1.00 67.69           C
ATOM   2481  CD1 TYR C 313      17.754  10.529   2.589  1.00 67.69           C
ATOM   2482  CD2 TYR C 313      16.774  11.603   0.718  1.00 67.69           C
ATOM   2483  CE1 TYR C 313      17.079   9.371   2.280  1.00 67.69           C
ATOM   2484  CE2 TYR C 313      16.096  10.449   0.404  1.00 67.69           C
ATOM   2485  CZ  TYR C 313      16.248   9.330   1.187  1.00 67.69           C
ATOM   2486  OH  TYR C 313      15.554   8.144   0.868  1.00 67.69           O
ATOM   2487  C   TYR C 313      20.494  11.741   2.368  1.00 67.69           C
ATOM   2488  O   TYR C 313      20.807  10.667   1.854  1.00 67.69           O
ATOM   2489  N   TRP C 314      20.794  12.052   3.649  1.00 95.62           N
ATOM   2490  CA  TRP C 314      21.411  11.124   4.554  1.00 95.62           C
ATOM   2491  CB  TRP C 314      22.571  11.724   5.373  1.00 95.62           C
ATOM   2492  CG  TRP C 314      23.786  12.189   4.598  1.00 95.62           C
ATOM   2493  CD2 TRP C 314      24.794  11.317   4.061  1.00 95.62           C
ATOM   2494  CD1 TRP C 314      24.171  13.460   4.282  1.00 95.62           C
ATOM   2495  NE1 TRP C 314      25.363  13.437   3.597  1.00 95.62           N
ATOM   2496  CE2 TRP C 314      25.756  12.124   3.450  1.00 95.62           C
ATOM   2497  CE3 TRP C 314      24.912   9.957   4.078  1.00 95.62           C
ATOM   2498  CZ2 TRP C 314      26.853  11.579   2.847  1.00 95.62           C
ATOM   2499  CZ3 TRP C 314      26.018   9.411   3.465  1.00 95.62           C
ATOM   2500  CH2 TRP C 314      26.970  10.206   2.862  1.00 95.62           C
ATOM   2501  C   TRP C 314      20.339  10.799   5.552  1.00 95.62           C
ATOM   2502  O   TRP C 314      19.455  11.617   5.800  1.00 95.62           O
ATOM   2503  N   ILE C 315      20.367   9.581   6.131  1.00 51.53           N
ATOM   2504  CA  ILE C 315      19.396   9.217   7.128  1.00 51.53           C
ATOM   2505  CB  ILE C 315      18.812   7.848   6.917  1.00 51.53           C
ATOM   2506  CG1 ILE C 315      18.095   7.776   5.557  1.00 51.53           C
ATOM   2507  CG2 ILE C 315      17.893   7.522   8.104  1.00 51.53           C
ATOM   2508  CD1 ILE C 315      17.731   6.353   5.136  1.00 51.53           C
ATOM   2509  C   ILE C 315      20.151   9.199   8.422  1.00 51.53           C
ATOM   2510  O   ILE C 315      21.107   8.438   8.573  1.00 51.53           O
ATOM   2511  N   VAL C 316      19.747  10.045   9.395  1.00 52.02           N
ATOM   2512  CA  VAL C 316      20.503  10.158  10.616  1.00 52.02           C
ATOM   2513  CB  VAL C 316      21.112  11.521  10.790  1.00 52.02           C
ATOM   2514  CG1 VAL C 316      21.897  11.547  12.112  1.00 52.02           C
ATOM   2515  CG2 VAL C 316      21.964  11.848   9.548  1.00 52.02           C
ATOM   2516  C   VAL C 316      19.661   9.891  11.833  1.00 52.02           C
ATOM   2517  O   VAL C 316      18.484  10.239  11.895  1.00 52.02           O
ATOM   2518  N   LYS C 317      20.287   9.266  12.854  1.00 67.25           N
ATOM   2519  CA  LYS C 317      19.678   8.917  14.112  1.00 67.25           C
ATOM   2520  CB  LYS C 317      20.230   7.589  14.658  1.00 67.25           C
ATOM   2521  CG  LYS C 317      19.698   7.178  16.030  1.00 67.25           C
ATOM   2522  CD  LYS C 317      20.277   5.847  16.514  1.00 67.25           C
ATOM   2523  CE  LYS C 317      19.988   5.544  17.984  1.00 67.25           C
ATOM   2524  NZ  LYS C 317      20.637   4.273  18.378  1.00 67.25           N
ATOM   2525  C   LYS C 317      20.041   9.961  15.127  1.00 67.25           C
ATOM   2526  O   LYS C 317      21.218  10.191  15.396  1.00 67.25           O
ATOM   2527  N   ASN C 318      19.027  10.618  15.727  1.00 78.91           N
ATOM   2528  CA  ASN C 318      19.247  11.652  16.704  1.00 78.91           C
ATOM   2529  CB  ASN C 318      18.193  12.772  16.593  1.00 78.91           C
ATOM   2530  CG  ASN C 318      18.760  14.071  17.149  1.00 78.91           C
ATOM   2531  OD1 ASN C 318      19.699  14.073  17.943  1.00 78.91           O
ATOM   2532  ND2 ASN C 318      18.175  15.217  16.709  1.00 78.91           N
ATOM   2533  C   ASN C 318      19.157  11.029  18.078  1.00 78.91           C
ATOM   2534  O   ASN C 318      18.755   9.878  18.222  1.00 78.91           O
ATOM   2535  N   SER C 319      19.672  11.731  19.110  1.00107.83           N
ATOM   2536  CA  SER C 319      19.640  11.326  20.499  1.00107.83           C
ATOM   2537  CB  SER C 319      20.990  11.542  21.202  1.00107.83           C
ATOM   2538  OG  SER C 319      21.326  12.920  21.197  1.00107.83           O
ATOM   2539  C   SER C 319      18.586  12.023  21.325  1.00107.83           C
ATOM   2540  O   SER C 319      18.714  12.064  22.551  1.00107.83           O
ATOM   2541  N   TRP C 320      17.628  12.710  20.677  1.00147.67           N
ATOM   2542  CA  TRP C 320      16.554  13.478  21.258  1.00147.67           C
ATOM   2543  CB  TRP C 320      16.172  14.673  20.379  1.00147.67           C
ATOM   2544  CG  TRP C 320      17.340  15.634  20.362  1.00147.67           C
ATOM   2545  CD2 TRP C 320      17.469  16.786  19.517  1.00147.67           C
ATOM   2546  CD1 TRP C 320      18.481  15.577  21.113  1.00147.67           C
ATOM   2547  NE1 TRP C 320      19.313  16.619  20.787  1.00147.67           N
ATOM   2548  CE2 TRP C 320      18.703  17.372  19.806  1.00147.67           C
ATOM   2549  CE3 TRP C 320      16.631  17.313  18.576  1.00147.67           C
ATOM   2550  CZ2 TRP C 320      19.119  18.497  19.152  1.00147.67           C
ATOM   2551  CZ3 TRP C 320      17.053  18.449  17.922  1.00147.67           C
ATOM   2552  CH2 TRP C 320      18.273  19.029  18.205  1.00147.67           C
ATOM   2553  C   TRP C 320      15.363  12.659  21.670  1.00147.67           C
ATOM   2554  O   TRP C 320      14.362  13.209  22.127  1.00147.67           O
ATOM   2555  N   GLY C 321      15.360  11.344  21.399  1.00 36.11           N
ATOM   2556  CA  GLY C 321      14.219  10.558  21.775  1.00 36.11           C
ATOM   2557  C   GLY C 321      13.409  10.315  20.539  1.00 36.11           C
ATOM   2558  O   GLY C 321      13.589  10.979  19.522  1.00 36.11           O
ATOM   2559  N   GLU C 322      12.499   9.325  20.615  1.00 90.44           N
ATOM   2560  CA  GLU C 322      11.635   8.905  19.545  1.00 90.44           C
ATOM   2561  CB  GLU C 322      10.861   7.616  19.867  1.00 90.44           C
ATOM   2562  CG  GLU C 322       9.942   7.170  18.729  1.00 90.44           C
ATOM   2563  CD  GLU C 322       9.128   5.975  19.206  1.00 90.44           C
ATOM   2564  OE1 GLU C 322       9.747   4.972  19.651  1.00 90.44           O
ATOM   2565  OE2 GLU C 322       7.872   6.053  19.136  1.00 90.44           O
ATOM   2566  C   GLU C 322      10.607   9.955  19.252  1.00 90.44           C
ATOM   2567  O   GLU C 322      10.065  10.013  18.150  1.00 90.44           O
ATOM   2568  N   SER C 323      10.271  10.779  20.257  1.00 83.62           N
ATOM   2569  CA  SER C 323       9.231  11.759  20.135  1.00 83.62           C
ATOM   2570  CB  SER C 323       8.914  12.448  21.474  1.00 83.62           C
ATOM   2571  OG  SER C 323      10.048  13.168  21.935  1.00 83.62           O
ATOM   2572  C   SER C 323       9.603  12.829  19.154  1.00 83.62           C
ATOM   2573  O   SER C 323       8.748  13.624  18.765  1.00 83.62           O
ATOM   2574  N   TRP C 324      10.876  12.896  18.721  1.00 71.39           N
ATOM   2575  CA  TRP C 324      11.254  13.971  17.843  1.00 71.39           C
ATOM   2576  CB  TRP C 324      12.552  14.664  18.297  1.00 71.39           C
ATOM   2577  CG  TRP C 324      13.044  15.782  17.408  1.00 71.39           C
ATOM   2578  CD2 TRP C 324      13.985  15.598  16.339  1.00 71.39           C
ATOM   2579  CD1 TRP C 324      12.753  17.115  17.441  1.00 71.39           C
ATOM   2580  NE1 TRP C 324      13.456  17.774  16.460  1.00 71.39           N
ATOM   2581  CE2 TRP C 324      14.218  16.851  15.774  1.00 71.39           C
ATOM   2582  CE3 TRP C 324      14.607  14.476  15.871  1.00 71.39           C
ATOM   2583  CZ2 TRP C 324      15.083  17.001  14.727  1.00 71.39           C
ATOM   2584  CZ3 TRP C 324      15.473  14.629  14.811  1.00 71.39           C
ATOM   2585  CH2 TRP C 324      15.706  15.868  14.251  1.00 71.39           C
ATOM   2586  C   TRP C 324      11.481  13.468  16.445  1.00 71.39           C
ATOM   2587  O   TRP C 324      11.888  12.331  16.224  1.00 71.39           O
ATOM   2588  N   GLY C 325      11.168  14.326  15.453  1.00 33.95           N
ATOM   2589  CA  GLY C 325      11.434  14.074  14.063  1.00 33.95           C
ATOM   2590  C   GLY C 325      10.691  12.872  13.582  1.00 33.95           C
ATOM   2591  O   GLY C 325       9.532  12.652  13.929  1.00 33.95           O
ATOM   2592  N   GLU C 326      11.361  12.074  12.725  1.00 63.83           N
ATOM   2593  CA  GLU C 326      10.743  10.902  12.191  1.00 63.83           C
ATOM   2594  CB  GLU C 326      11.185  10.617  10.746  1.00 63.83           C
ATOM   2595  CG  GLU C 326      10.750  11.717   9.775  1.00 63.83           C
ATOM   2596  CD  GLU C 326      11.284  11.386   8.388  1.00 63.83           C
ATOM   2597  OE1 GLU C 326      12.451  10.922   8.290  1.00 63.83           O
ATOM   2598  OE2 GLU C 326      10.527  11.598   7.403  1.00 63.83           O
ATOM   2599  C   GLU C 326      11.172   9.756  13.048  1.00 63.83           C
ATOM   2600  O   GLU C 326      12.123   9.044  12.730  1.00 63.83           O
ATOM   2601  N   LYS C 327      10.439   9.541  14.156  1.00 79.87           N
ATOM   2602  CA  LYS C 327      10.712   8.479  15.080  1.00 79.87           C
ATOM   2603  CB  LYS C 327      10.460   7.072  14.510  1.00 79.87           C
ATOM   2604  CG  LYS C 327       8.979   6.687  14.497  1.00 79.87           C
ATOM   2605  CD  LYS C 327       8.667   5.448  13.658  1.00 79.87           C
ATOM   2606  CE  LYS C 327       7.303   4.827  13.975  1.00 79.87           C
ATOM   2607  NZ  LYS C 327       6.216   5.777  13.654  1.00 79.87           N
ATOM   2608  C   LYS C 327      12.121   8.544  15.583  1.00 79.87           C
ATOM   2609  O   LYS C 327      12.755   7.509  15.789  1.00 79.87           O
ATOM   2610  N   GLY C 328      12.642   9.762  15.824  1.00 37.82           N
ATOM   2611  CA  GLY C 328      13.950   9.891  16.401  1.00 37.82           C
ATOM   2612  C   GLY C 328      14.992  10.076  15.339  1.00 37.82           C
ATOM   2613  O   GLY C 328      16.154  10.314  15.663  1.00 37.82           O
ATOM   2614  N   TYR C 329      14.605  10.013  14.047  1.00 93.20           N
ATOM   2615  CA  TYR C 329      15.552  10.116  12.966  1.00 93.20           C
ATOM   2616  CB  TYR C 329      15.519   8.921  11.991  1.00 93.20           C
ATOM   2617  CG  TYR C 329      16.113   7.706  12.620  1.00 93.20           C
ATOM   2618  CD1 TYR C 329      15.434   7.006  13.592  1.00 93.20           C
ATOM   2619  CD2 TYR C 329      17.340   7.251  12.197  1.00 93.20           C
ATOM   2620  CE1 TYR C 329      15.994   5.884  14.157  1.00 93.20           C
ATOM   2621  CE2 TYR C 329      17.899   6.131  12.753  1.00 93.20           C
ATOM   2622  CZ  TYR C 329      17.229   5.449  13.738  1.00 93.20           C
ATOM   2623  OH  TYR C 329      17.804   4.297  14.315  1.00 93.20           O
ATOM   2624  C   TYR C 329      15.219  11.314  12.128  1.00 93.20           C
ATOM   2625  O   TYR C 329      14.136  11.891  12.240  1.00 93.20           O
ATOM   2626  N   PHE C 330      16.200  11.761  11.308  1.00 75.83           N
ATOM   2627  CA  PHE C 330      15.947  12.849  10.409  1.00 75.83           C
ATOM   2628  CB  PHE C 330      16.292  14.240  10.977  1.00 75.83           C
ATOM   2629  CG  PHE C 330      17.755  14.337  11.247  1.00 75.83           C
ATOM   2630  CD1 PHE C 330      18.290  13.857  12.423  1.00 75.83           C
ATOM   2631  CD2 PHE C 330      18.589  14.924  10.323  1.00 75.83           C
ATOM   2632  CE1 PHE C 330      19.642  13.961  12.665  1.00 75.83           C
ATOM   2633  CE2 PHE C 330      19.938  15.031  10.559  1.00 75.83           C
ATOM   2634  CZ  PHE C 330      20.466  14.548  11.732  1.00 75.83           C
ATOM   2635  C   PHE C 330      16.745  12.640   9.160  1.00 75.83           C
ATOM   2636  O   PHE C 330      17.750  11.929   9.146  1.00 75.83           O
ATOM   2637  N   ARG C 331      16.290  13.250   8.050  1.00 84.36           N
ATOM   2638  CA  ARG C 331      17.006  13.150   6.815  1.00 84.36           C
ATOM   2639  CB  ARG C 331      16.130  12.674   5.645  1.00 84.36           C
ATOM   2640  CG  ARG C 331      15.745  11.197   5.773  1.00 84.36           C
ATOM   2641  CD  ARG C 331      14.765  10.712   4.706  1.00 84.36           C
ATOM   2642  NE  ARG C 331      13.441  11.321   5.014  1.00 84.36           N
ATOM   2643  CZ  ARG C 331      12.355  11.014   4.247  1.00 84.36           C
ATOM   2644  NH1 ARG C 331      12.485  10.162   3.188  1.00 84.36           N
ATOM   2645  NH2 ARG C 331      11.139  11.559   4.540  1.00 84.36           N
ATOM   2646  C   ARG C 331      17.524  14.523   6.527  1.00 84.36           C
ATOM   2647  O   ARG C 331      16.896  15.520   6.883  1.00 84.36           O
ATOM   2648  N   ILE C 332      18.728  14.605   5.925  1.00 63.92           N
ATOM   2649  CA  ILE C 332      19.324  15.878   5.640  1.00 63.92           C
ATOM   2650  CB  ILE C 332      20.389  16.253   6.632  1.00 63.92           C
ATOM   2651  CG1 ILE C 332      20.873  17.695   6.405  1.00 63.92           C
ATOM   2652  CG2 ILE C 332      21.495  15.187   6.575  1.00 63.92           C
ATOM   2653  CD1 ILE C 332      21.757  18.220   7.535  1.00 63.92           C
ATOM   2654  C   ILE C 332      19.950  15.818   4.282  1.00 63.92           C
ATOM   2655  O   ILE C 332      20.411  14.765   3.846  1.00 63.92           O
ATOM   2656  N   ARG C 333      20.011  16.972   3.585  1.00123.93           N
ATOM   2657  CA  ARG C 333      20.506  16.975   2.240  1.00123.93           C
ATOM   2658  CB  ARG C 333      20.399  18.338   1.533  1.00123.93           C
ATOM   2659  CG  ARG C 333      20.405  18.195   0.010  1.00123.93           C
ATOM   2660  CD  ARG C 333      21.701  18.634  -0.665  0.00123.93           C
ATOM   2661  NE  ARG C 333      21.691  20.121  -0.676  0.00123.93           N
ATOM   2662  CZ  ARG C 333      21.115  20.786  -1.720  0.00123.93           C
ATOM   2663  NH1 ARG C 333      20.562  20.089  -2.755  0.00123.93           N
ATOM   2664  NH2 ARG C 333      21.094  22.151  -1.729  0.00123.93           N
ATOM   2665  C   ARG C 333      21.928  16.512   2.241  1.00123.93           C
ATOM   2666  O   ARG C 333      22.721  16.865   3.113  1.00123.93           O
ATOM   2667  N   ARG C 334      22.264  15.679   1.236  1.00152.69           N
ATOM   2668  CA  ARG C 334      23.553  15.059   1.124  1.00152.69           C
ATOM   2669  CB  ARG C 334      23.438  13.531   0.967  1.00152.69           C
ATOM   2670  CG  ARG C 334      24.735  12.826   0.567  1.00152.69           C
ATOM   2671  CD  ARG C 334      24.578  11.309   0.421  1.00152.69           C
ATOM   2672  NE  ARG C 334      23.410  11.060  -0.473  1.00152.69           N
ATOM   2673  CZ  ARG C 334      23.509  10.149  -1.486  1.00152.69           C
ATOM   2674  NH1 ARG C 334      24.687   9.496  -1.703  1.00152.69           N
ATOM   2675  NH2 ARG C 334      22.435   9.890  -2.288  1.00152.69           N
ATOM   2676  C   ARG C 334      24.251  15.569  -0.103  1.00152.69           C
ATOM   2677  O   ARG C 334      23.621  15.852  -1.121  1.00152.69           O
ATOM   2678  N   GLY C 335      25.593  15.707  -0.018  1.00 49.81           N
ATOM   2679  CA  GLY C 335      26.392  16.078  -1.158  1.00 49.81           C
ATOM   2680  C   GLY C 335      26.831  17.518  -1.109  1.00 49.81           C
ATOM   2681  O   GLY C 335      27.749  17.911  -1.829  1.00 49.81           O
ATOM   2682  N   THR C 336      26.107  18.360  -0.353  1.00115.71           N
ATOM   2683  CA  THR C 336      26.376  19.759  -0.139  1.00115.71           C
ATOM   2684  CB  THR C 336      25.133  20.594  -0.062  1.00115.71           C
ATOM   2685  OG1 THR C 336      24.281  20.125   0.971  1.00115.71           O
ATOM   2686  CG2 THR C 336      24.426  20.524  -1.424  1.00115.71           C
ATOM   2687  C   THR C 336      27.228  20.052   1.068  1.00115.71           C
ATOM   2688  O   THR C 336      27.590  21.210   1.278  1.00115.71           O
ATOM   2689  N   ASP C 337      27.511  19.060   1.939  1.00 75.46           N
ATOM   2690  CA  ASP C 337      28.192  19.354   3.175  1.00 75.46           C
ATOM   2691  CB  ASP C 337      29.522  20.104   2.978  1.00 75.46           C
ATOM   2692  CG  ASP C 337      30.263  20.122   4.310  1.00 75.46           C
ATOM   2693  OD1 ASP C 337      29.763  19.490   5.278  1.00 75.46           O
ATOM   2694  OD2 ASP C 337      31.342  20.770   4.377  1.00 75.46           O
ATOM   2695  C   ASP C 337      27.278  20.223   3.984  1.00 75.46           C
ATOM   2696  O   ASP C 337      27.697  21.189   4.622  1.00 75.46           O
ATOM   2697  N   GLU C 338      25.978  19.864   3.979  1.00117.15           N
ATOM   2698  CA  GLU C 338      24.962  20.625   4.650  1.00117.15           C
ATOM   2699  CB  GLU C 338      23.551  20.035   4.469  1.00117.15           C
ATOM   2700  CG  GLU C 338      22.443  20.876   5.107  1.00117.15           C
ATOM   2701  CD  GLU C 338      22.262  22.124   4.257  1.00117.15           C
ATOM   2702  OE1 GLU C 338      22.422  22.015   3.012  1.00117.15           O
ATOM   2703  OE2 GLU C 338      21.964  23.201   4.840  1.00117.15           O
ATOM   2704  C   GLU C 338      25.245  20.688   6.120  1.00117.15           C
ATOM   2705  O   GLU C 338      25.334  19.675   6.809  1.00117.15           O
ATOM   2706  N   CYS C 339      25.381  21.924   6.632  1.00 75.91           N
ATOM   2707  CA  CYS C 339      25.583  22.197   8.028  1.00 75.91           C
ATOM   2708  CB  CYS C 339      24.368  21.842   8.905  1.00 75.91           C
ATOM   2709  SG  CYS C 339      22.934  22.910   8.573  1.00 75.91           S
ATOM   2710  C   CYS C 339      26.781  21.454   8.547  1.00 75.91           C
ATOM   2711  O   CYS C 339      26.803  21.072   9.716  1.00 75.91           O
ATOM   2712  N   ALA C 340      27.821  21.279   7.703  1.00 59.75           N
ATOM   2713  CA  ALA C 340      29.069  20.651   8.057  1.00 59.75           C
ATOM   2714  CB  ALA C 340      29.778  21.352   9.228  1.00 59.75           C
ATOM   2715  C   ALA C 340      28.899  19.201   8.422  1.00 59.75           C
ATOM   2716  O   ALA C 340      29.736  18.632   9.119  1.00 59.75           O
ATOM   2717  N   ILE C 341      27.840  18.542   7.925  1.00 89.59           N
ATOM   2718  CA  ILE C 341      27.584  17.157   8.224  1.00 89.59           C
ATOM   2719  CB  ILE C 341      26.225  16.684   7.784  1.00 89.59           C
ATOM   2720  CG1 ILE C 341      25.892  15.351   8.477  1.00 89.59           C
ATOM   2721  CG2 ILE C 341      26.190  16.621   6.247  1.00 89.59           C
ATOM   2722  CD1 ILE C 341      24.413  14.975   8.411  1.00 89.59           C
ATOM   2723  C   ILE C 341      28.638  16.256   7.627  1.00 89.59           C
ATOM   2724  O   ILE C 341      28.826  15.119   8.051  1.00 89.59           O
ATOM   2725  N   GLU C 342      29.222  16.677   6.501  1.00156.51           N
ATOM   2726  CA  GLU C 342      30.243  15.986   5.760  1.00156.51           C
ATOM   2727  CB  GLU C 342      30.095  16.217   4.250  1.00156.51           C
ATOM   2728  CG  GLU C 342      28.784  15.573   3.780  1.00156.51           C
ATOM   2729  CD  GLU C 342      28.581  15.780   2.290  1.00156.51           C
ATOM   2730  OE1 GLU C 342      29.431  16.458   1.654  1.00156.51           O
ATOM   2731  OE2 GLU C 342      27.559  15.258   1.770  1.00156.51           O
ATOM   2732  C   GLU C 342      31.653  16.239   6.236  1.00156.51           C
ATOM   2733  O   GLU C 342      32.584  15.865   5.531  1.00156.51           O
ATOM   2734  N   SER C 343      31.871  17.069   7.276  1.00124.15           N
ATOM   2735  CA  SER C 343      33.207  17.430   7.705  1.00124.15           C
ATOM   2736  CB  SER C 343      33.236  18.846   8.303  1.00124.15           C
ATOM   2737  OG  SER C 343      32.424  18.900   9.467  1.00124.15           O
ATOM   2738  C   SER C 343      33.946  16.526   8.685  1.00124.15           C
ATOM   2739  O   SER C 343      35.172  16.495   8.694  1.00124.15           O
ATOM   2740  N   ILE C 344      33.227  16.027   9.698  1.00247.46           N
ATOM   2741  CA  ILE C 344      33.611  15.273  10.867  1.00247.46           C
ATOM   2742  CB  ILE C 344      33.196  15.983  12.130  1.00247.46           C
ATOM   2743  CG1 ILE C 344      34.140  15.626  13.297  1.00247.46           C
ATOM   2744  CG2 ILE C 344      31.709  15.693  12.381  1.00247.46           C
ATOM   2745  CD1 ILE C 344      34.069  16.595  14.472  1.00247.46           C
ATOM   2746  C   ILE C 344      33.391  13.776  10.976  1.00247.46           C
ATOM   2747  O   ILE C 344      33.354  13.308  12.112  1.00247.46           O
ATOM   2748  N   ALA C 345      32.930  13.031   9.954  1.00 70.53           N
ATOM   2749  CA  ALA C 345      32.568  11.652  10.216  1.00 70.53           C
ATOM   2750  CB  ALA C 345      32.139  10.883   8.954  1.00 70.53           C
ATOM   2751  C   ALA C 345      33.699  10.891  10.863  1.00 70.53           C
ATOM   2752  O   ALA C 345      34.859  11.045  10.485  1.00 70.53           O
ATOM   2753  N   VAL C 346      33.368  10.040  11.874  1.00 46.82           N
ATOM   2754  CA  VAL C 346      34.351   9.269  12.593  1.00 46.82           C
ATOM   2755  CB  VAL C 346      34.461   9.640  14.045  1.00 46.82           C
ATOM   2756  CG1 VAL C 346      35.422   8.655  14.731  1.00 46.82           C
ATOM   2757  CG2 VAL C 346      34.895  11.110  14.156  1.00 46.82           C
ATOM   2758  C   VAL C 346      33.945   7.826  12.568  1.00 46.82           C
ATOM   2759  O   VAL C 346      32.766   7.506  12.703  1.00 46.82           O
ATOM   2760  N   SER C 347      34.929   6.912  12.412  1.00 81.09           N
ATOM   2761  CA  SER C 347      34.634   5.509  12.370  1.00 81.09           C
ATOM   2762  CB  SER C 347      35.004   4.855  11.027  1.00 81.09           C
ATOM   2763  OG  SER C 347      34.286   5.469   9.969  1.00 81.09           O
ATOM   2764  C   SER C 347      35.469   4.830  13.412  1.00 81.09           C
ATOM   2765  O   SER C 347      36.592   5.245  13.694  1.00 81.09           O
ATOM   2766  N   ALA C 348      34.919   3.763  14.027  1.00 38.77           N
ATOM   2767  CA  ALA C 348      35.643   3.005  15.007  1.00 38.77           C
ATOM   2768  CB  ALA C 348      35.359   3.433  16.456  1.00 38.77           C
ATOM   2769  C   ALA C 348      35.164   1.598  14.854  1.00 38.77           C
ATOM   2770  O   ALA C 348      34.036   1.370  14.422  1.00 38.77           O
ATOM   2771  N   GLU C 349      36.016   0.612  15.194  1.00 93.25           N
ATOM   2772  CA  GLU C 349      35.653  -0.766  15.024  1.00 93.25           C
ATOM   2773  CB  GLU C 349      36.694  -1.472  14.137  1.00 93.25           C
ATOM   2774  CG  GLU C 349      36.267  -2.789  13.496  1.00 93.25           C
ATOM   2775  CD  GLU C 349      37.269  -3.041  12.375  1.00 93.25           C
ATOM   2776  OE1 GLU C 349      37.712  -2.039  11.751  1.00 93.25           O
ATOM   2777  OE2 GLU C 349      37.610  -4.228  12.129  1.00 93.25           O
ATOM   2778  C   GLU C 349      35.649  -1.409  16.385  1.00 93.25           C
ATOM   2779  O   GLU C 349      36.693  -1.513  17.025  1.00 93.25           O
ATOM   2780  N   PRO C 350      34.495  -1.837  16.847  1.00 81.56           N
ATOM   2781  CA  PRO C 350      34.370  -2.460  18.146  1.00 81.56           C
ATOM   2782  CD  PRO C 350      33.242  -1.244  16.414  1.00 81.56           C
ATOM   2783  CB  PRO C 350      32.917  -2.264  18.582  1.00 81.56           C
ATOM   2784  CG  PRO C 350      32.172  -1.934  17.278  1.00 81.56           C
ATOM   2785  C   PRO C 350      34.766  -3.904  18.127  1.00 81.56           C
ATOM   2786  O   PRO C 350      34.748  -4.517  17.060  1.00 81.56           O
ATOM   2787  N   ILE C 351      35.120  -4.464  19.305  1.00 64.32           N
ATOM   2788  CA  ILE C 351      35.460  -5.854  19.382  1.00 64.32           C
ATOM   2789  CB  ILE C 351      36.722  -6.114  20.145  1.00 64.32           C
ATOM   2790  CG1 ILE C 351      37.895  -5.375  19.487  1.00 64.32           C
ATOM   2791  CG2 ILE C 351      36.927  -7.637  20.237  1.00 64.32           C
ATOM   2792  CD1 ILE C 351      39.184  -5.429  20.306  1.00 64.32           C
ATOM   2793  C   ILE C 351      34.362  -6.530  20.139  1.00 64.32           C
ATOM   2794  O   ILE C 351      34.233  -6.377  21.352  1.00 64.32           O
ATOM   2795  N   ILE C 352      33.556  -7.324  19.413  1.00163.57           N
ATOM   2796  CA  ILE C 352      32.439  -8.063  19.932  1.00163.57           C
ATOM   2797  CB  ILE C 352      31.670  -8.764  18.851  1.00163.57           C
ATOM   2798  CG1 ILE C 352      30.451  -9.490  19.437  1.00163.57           C
ATOM   2799  CG2 ILE C 352      32.654  -9.674  18.093  1.00163.57           C
ATOM   2800  CD1 ILE C 352      29.454  -8.535  20.088  1.00163.57           C
ATOM   2801  C   ILE C 352      32.944  -9.112  20.875  1.00163.57           C
ATOM   2802  O   ILE C 352      34.131  -9.427  20.889  1.00163.57           O
ATOM   2803  N   LYS C 353      32.054  -9.605  21.763  1.00149.94           N
ATOM   2804  CA  LYS C 353      32.386 -10.681  22.658  1.00149.94           C
ATOM   2805  CB  LYS C 353      31.238 -11.059  23.610  1.00149.94           C
ATOM   2806  CG  LYS C 353      30.828 -10.027  24.661  1.00149.94           C
ATOM   2807  CD  LYS C 353      31.807  -9.846  25.817  1.00149.94           C
ATOM   2808  CE  LYS C 353      31.179  -9.095  26.992  1.00149.94           C
ATOM   2809  NZ  LYS C 353      30.103  -9.901  27.610  1.00149.94           N
ATOM   2810  C   LYS C 353      32.522 -11.885  21.789  1.00149.94           C
ATOM   2811  O   LYS C 353      32.039 -11.873  20.658  1.00149.94           O
ATOM   2812  N   LEU C 354      33.234 -12.945  22.235  1.00141.51           N
ATOM   2813  CA  LEU C 354      33.090 -14.080  21.385  1.00141.51           C
ATOM   2814  CB  LEU C 354      33.994 -15.286  21.694  1.00141.51           C
ATOM   2815  CG  LEU C 354      35.471 -15.043  21.313  1.00141.51           C
ATOM   2816  CD1 LEU C 354      36.175 -14.111  22.307  1.00141.51           C
ATOM   2817  CD2 LEU C 354      36.223 -16.359  21.080  1.00141.51           C
ATOM   2818  C   LEU C 354      31.638 -14.411  21.595  1.00141.51           C
ATOM   2819  O   LEU C 354      31.197 -14.596  22.725  1.00141.51           O
ATOM   2820  N   ALA C 355      30.826 -14.449  20.521  1.00 15.27           N
ATOM   2821  CA  ALA C 355      29.414 -14.595  20.752  1.00 15.27           C
ATOM   2822  CB  ALA C 355      28.539 -14.166  19.558  1.00 15.27           C
ATOM   2823  C   ALA C 355      29.054 -16.034  21.100  1.00 15.27           C
ATOM   2824  O   ALA C 355      29.077 -16.889  20.175  1.00 15.27           O
ATOM   2825  OXT ALA C 355      28.727 -16.294  22.288  1.00 15.27           O
TER    2826      ALA C 355
ATOM   2827  N   ASP D 356      59.944 -27.949  24.478  1.00 73.35           N
ATOM   2828  CA  ASP D 356      58.666 -28.372  23.864  1.00 73.35           C
ATOM   2829  CB  ASP D 356      58.929 -28.873  22.447  1.00 73.35           C
ATOM   2830  CG  ASP D 356      59.116 -27.614  21.636  1.00 73.35           C
ATOM   2831  OD1 ASP D 356      58.133 -26.832  21.573  1.00 73.35           O
ATOM   2832  OD2 ASP D 356      60.221 -27.415  21.065  1.00 73.35           O
ATOM   2833  C   ASP D 356      57.876 -29.365  24.655  1.00 73.35           C
ATOM   2834  O   ASP D 356      58.305 -29.832  25.708  1.00 73.35           O
ATOM   2835  N   THR D 357      56.657 -29.661  24.170  1.00 67.95           N
ATOM   2836  CA  THR D 357      55.778 -30.608  24.778  1.00 67.95           C
ATOM   2837  CB  THR D 357      54.336 -30.251  24.558  1.00 67.95           C
ATOM   2838  OG1 THR D 357      54.050 -30.237  23.168  1.00 67.95           O
ATOM   2839  CG2 THR D 357      54.066 -28.857  25.156  1.00 67.95           C
ATOM   2840  C   THR D 357      56.071 -31.906  24.100  1.00 67.95           C
ATOM   2841  O   THR D 357      56.832 -31.960  23.138  1.00 67.95           O
ATOM   2842  N   PRO D 358      55.517 -32.966  24.600  1.00158.75           N
ATOM   2843  CA  PRO D 358      55.723 -34.270  24.025  1.00158.75           C
ATOM   2844  CD  PRO D 358      55.120 -33.031  25.996  1.00158.75           C
ATOM   2845  CB  PRO D 358      55.235 -35.268  25.078  1.00158.75           C
ATOM   2846  CG  PRO D 358      54.480 -34.418  26.121  1.00158.75           C
ATOM   2847  C   PRO D 358      55.032 -34.416  22.702  1.00158.75           C
ATOM   2848  O   PRO D 358      55.230 -35.435  22.042  1.00158.75           O
ATOM   2849  N   ALA D 359      54.201 -33.438  22.303  1.00 66.69           N
ATOM   2850  CA  ALA D 359      53.411 -33.562  21.104  1.00 66.69           C
ATOM   2851  CB  ALA D 359      52.288 -32.509  21.037  1.00 66.69           C
ATOM   2852  C   ALA D 359      54.217 -33.419  19.846  1.00 66.69           C
ATOM   2853  O   ALA D 359      55.098 -32.567  19.752  1.00 66.69           O
ATOM   2854  N   ASN D 360      53.921 -34.269  18.835  1.00155.02           N
ATOM   2855  CA  ASN D 360      54.505 -34.126  17.532  1.00155.02           C
ATOM   2856  CB  ASN D 360      55.479 -35.243  17.125  1.00155.02           C
ATOM   2857  CG  ASN D 360      56.161 -34.796  15.831  1.00155.02           C
ATOM   2858  OD1 ASN D 360      57.251 -34.230  15.860  1.00155.02           O
ATOM   2859  ND2 ASN D 360      55.493 -35.027  14.666  1.00155.02           N
ATOM   2860  C   ASN D 360      53.374 -34.160  16.560  1.00155.02           C
ATOM   2861  O   ASN D 360      53.144 -35.169  15.896  1.00155.02           O
ATOM   2862  N   CYS D 361      52.656 -33.034  16.414  1.00 70.84           N
ATOM   2863  CA  CYS D 361      51.519 -33.036  15.546  1.00 70.84           C
ATOM   2864  CB  CYS D 361      50.275 -32.327  16.124  1.00 70.84           C
ATOM   2865  SG  CYS D 361      49.616 -33.192  17.583  1.00 70.84           S
ATOM   2866  C   CYS D 361      51.899 -32.373  14.263  1.00 70.84           C
ATOM   2867  O   CYS D 361      52.892 -31.657  14.169  1.00 70.84           O
ATOM   2868  N   SER D 362      51.064 -32.609  13.234  1.00 71.30           N
ATOM   2869  CA  SER D 362      51.289 -32.192  11.886  1.00 71.30           C
ATOM   2870  CB  SER D 362      51.012 -33.346  10.925  1.00 71.30           C
ATOM   2871  OG  SER D 362      49.675 -33.782  11.136  1.00 71.30           O
ATOM   2872  C   SER D 362      50.314 -31.125  11.502  1.00 71.30           C
ATOM   2873  O   SER D 362      49.277 -30.919  12.131  1.00 71.30           O
ATOM   2874  N   PHE D 363      50.668 -30.435  10.405  1.00158.82           N
ATOM   2875  CA  PHE D 363      49.909 -29.392   9.786  1.00158.82           C
ATOM   2876  CB  PHE D 363      50.643 -28.829   8.555  1.00158.82           C
ATOM   2877  CG  PHE D 363      49.883 -27.668   8.022  1.00158.82           C
ATOM   2878  CD1 PHE D 363      48.762 -27.844   7.243  1.00158.82           C
ATOM   2879  CD2 PHE D 363      50.301 -26.397   8.317  1.00158.82           C
ATOM   2880  CE1 PHE D 363      48.069 -26.758   6.753  1.00158.82           C
ATOM   2881  CE2 PHE D 363      49.617 -25.314   7.830  1.00158.82           C
ATOM   2882  CZ  PHE D 363      48.502 -25.487   7.048  1.00158.82           C
ATOM   2883  C   PHE D 363      48.593 -29.964   9.335  1.00158.82           C
ATOM   2884  O   PHE D 363      47.553 -29.334   9.521  1.00158.82           O
ATOM   2885  N   PRO D 364      48.585 -31.137   8.738  1.00104.13           N
ATOM   2886  CA  PRO D 364      47.342 -31.699   8.285  1.00104.13           C
ATOM   2887  CD  PRO D 364      49.702 -31.633   7.949  1.00104.13           C
ATOM   2888  CB  PRO D 364      47.708 -32.860   7.352  1.00104.13           C
ATOM   2889  CG  PRO D 364      49.231 -33.015   7.482  1.00104.13           C
ATOM   2890  C   PRO D 364      46.452 -32.069   9.422  1.00104.13           C
ATOM   2891  O   PRO D 364      45.234 -32.136   9.262  1.00104.13           O
ATOM   2892  N   ASP D 365      47.050 -32.311  10.588  1.00108.79           N
ATOM   2893  CA  ASP D 365      46.274 -32.691  11.720  1.00108.79           C
ATOM   2894  CB  ASP D 365      47.202 -33.044  12.870  1.00108.79           C
ATOM   2895  CG  ASP D 365      46.409 -33.967  13.741  1.00108.79           C
ATOM   2896  OD1 ASP D 365      45.387 -33.514  14.321  1.00108.79           O
ATOM   2897  OD2 ASP D 365      46.818 -35.152  13.837  1.00108.79           O
ATOM   2898  C   ASP D 365      45.412 -31.523  12.090  1.00108.79           C
ATOM   2899  O   ASP D 365      44.283 -31.670  12.556  1.00108.79           O
ATOM   2900  N   LEU D 366      45.987 -30.324  11.911  1.00 87.34           N
ATOM   2901  CA  LEU D 366      45.423 -29.039  12.207  1.00 87.34           C
ATOM   2902  CB  LEU D 366      46.529 -27.977  12.228  1.00 87.34           C
ATOM   2903  CG  LEU D 366      46.064 -26.594  12.695  1.00 87.34           C
ATOM   2904  CD1 LEU D 366      45.476 -26.665  14.112  1.00 87.34           C
ATOM   2905  CD2 LEU D 366      47.217 -25.584  12.611  1.00 87.34           C
ATOM   2906  C   LEU D 366      44.337 -28.638  11.238  1.00 87.34           C
ATOM   2907  O   LEU D 366      43.403 -27.924  11.604  1.00 87.34           O
ATOM   2908  N   GLU D 367      44.431 -29.037   9.955  1.00 93.65           N
ATOM   2909  CA  GLU D 367      43.429 -28.577   9.024  1.00 93.65           C
ATOM   2910  CB  GLU D 367      43.784 -28.849   7.557  1.00 93.65           C
ATOM   2911  CG  GLU D 367      44.108 -30.314   7.282  1.00 93.65           C
ATOM   2912  CD  GLU D 367      44.271 -30.480   5.781  1.00 93.65           C
ATOM   2913  OE1 GLU D 367      43.230 -30.663   5.092  1.00 93.65           O
ATOM   2914  OE2 GLU D 367      45.433 -30.423   5.306  1.00 93.65           O
ATOM   2915  C   GLU D 367      42.120 -29.252   9.311  1.00 93.65           C
ATOM   2916  O   GLU D 367      42.073 -30.446   9.605  1.00 93.65           O
ATOM   2917  N   GLY D 368      41.003 -28.493   9.224  1.00 34.04           N
ATOM   2918  CA  GLY D 368      39.719 -29.092   9.457  1.00 34.04           C
ATOM   2919  C   GLY D 368      38.849 -28.166  10.252  1.00 34.04           C
ATOM   2920  O   GLY D 368      39.065 -26.955  10.300  1.00 34.04           O
ATOM   2921  N   THR D 369      37.815 -28.740  10.900  1.00 35.38           N
ATOM   2922  CA  THR D 369      36.896 -27.964  11.680  1.00 35.38           C
ATOM   2923  CB  THR D 369      35.465 -28.336  11.425  1.00 35.38           C
ATOM   2924  OG1 THR D 369      35.156 -28.153  10.051  1.00 35.38           O
ATOM   2925  CG2 THR D 369      34.554 -27.453  12.295  1.00 35.38           C
ATOM   2926  C   THR D 369      37.185 -28.224  13.121  1.00 35.38           C
ATOM   2927  O   THR D 369      37.362 -29.368  13.538  1.00 35.38           O
ATOM   2928  N   TRP D 370      37.260 -27.141  13.920  1.00 75.94           N
ATOM   2929  CA  TRP D 370      37.549 -27.270  15.319  1.00 75.94           C
ATOM   2930  CB  TRP D 370      38.894 -26.631  15.710  1.00 75.94           C
ATOM   2931  CG  TRP D 370      40.100 -27.413  15.236  1.00 75.94           C
ATOM   2932  CD2 TRP D 370      40.881 -28.244  16.104  1.00 75.94           C
ATOM   2933  CD1 TRP D 370      40.673 -27.497  14.000  1.00 75.94           C
ATOM   2934  NE1 TRP D 370      41.757 -28.343  14.043  1.00 75.94           N
ATOM   2935  CE2 TRP D 370      41.898 -28.806  15.333  1.00 75.94           C
ATOM   2936  CE3 TRP D 370      40.756 -28.515  17.435  1.00 75.94           C
ATOM   2937  CZ2 TRP D 370      42.812 -29.656  15.886  1.00 75.94           C
ATOM   2938  CZ3 TRP D 370      41.681 -29.369  17.991  1.00 75.94           C
ATOM   2939  CH2 TRP D 370      42.687 -29.929  17.231  1.00 75.94           C
ATOM   2940  C   TRP D 370      36.470 -26.577  16.091  1.00 75.94           C
ATOM   2941  O   TRP D 370      35.937 -25.554  15.666  1.00 75.94           O
ATOM   2942  N   GLU D 371      36.095 -27.151  17.251  1.00 94.06           N
ATOM   2943  CA  GLU D 371      35.130 -26.510  18.093  1.00 94.06           C
ATOM   2944  CB  GLU D 371      33.924 -27.392  18.455  1.00 94.06           C
ATOM   2945  CG  GLU D 371      32.896 -27.498  17.326  1.00 94.06           C
ATOM   2946  CD  GLU D 371      31.762 -26.522  17.622  1.00 94.06           C
ATOM   2947  OE1 GLU D 371      31.793 -25.894  18.713  1.00 94.06           O
ATOM   2948  OE2 GLU D 371      30.840 -26.405  16.769  1.00 94.06           O
ATOM   2949  C   GLU D 371      35.851 -26.123  19.339  1.00 94.06           C
ATOM   2950  O   GLU D 371      36.530 -26.936  19.966  1.00 94.06           O
ATOM   2951  N   PHE D 372      35.734 -24.837  19.711  1.00 88.59           N
ATOM   2952  CA  PHE D 372      36.427 -24.360  20.864  1.00 88.59           C
ATOM   2953  CB  PHE D 372      37.184 -23.054  20.602  1.00 88.59           C
ATOM   2954  CG  PHE D 372      38.296 -23.323  19.646  1.00 88.59           C
ATOM   2955  CD1 PHE D 372      39.498 -23.802  20.104  1.00 88.59           C
ATOM   2956  CD2 PHE D 372      38.152 -23.109  18.296  1.00 88.59           C
ATOM   2957  CE1 PHE D 372      40.542 -24.060  19.253  1.00 88.59           C
ATOM   2958  CE2 PHE D 372      39.202 -23.366  17.441  1.00 88.59           C
ATOM   2959  CZ  PHE D 372      40.400 -23.840  17.911  1.00 88.59           C
ATOM   2960  C   PHE D 372      35.408 -24.051  21.908  1.00 88.59           C
ATOM   2961  O   PHE D 372      34.443 -23.329  21.663  1.00 88.59           O
ATOM   2962  N   GLN D 373      35.585 -24.606  23.118  1.00102.59           N
ATOM   2963  CA  GLN D 373      34.664 -24.235  24.143  1.00102.59           C
ATOM   2964  CB  GLN D 373      34.060 -25.430  24.895  1.00102.59           C
ATOM   2965  CG  GLN D 373      33.202 -26.237  23.912  1.00102.59           C
ATOM   2966  CD  GLN D 373      32.393 -27.290  24.640  1.00102.59           C
ATOM   2967  OE1 GLN D 373      31.664 -26.998  25.586  1.00102.59           O
ATOM   2968  NE2 GLN D 373      32.505 -28.558  24.168  1.00102.59           N
ATOM   2969  C   GLN D 373      35.406 -23.296  25.032  1.00102.59           C
ATOM   2970  O   GLN D 373      36.508 -23.588  25.495  1.00102.59           O
ATOM   2971  N   ILE D 374      34.801 -22.117  25.265  1.00 49.45           N
ATOM   2972  CA  ILE D 374      35.467 -21.060  25.958  1.00 49.45           C
ATOM   2973  CB  ILE D 374      35.313 -19.737  25.265  1.00 49.45           C
ATOM   2974  CG1 ILE D 374      35.849 -19.813  23.825  1.00 49.45           C
ATOM   2975  CG2 ILE D 374      36.013 -18.670  26.121  1.00 49.45           C
ATOM   2976  CD1 ILE D 374      35.423 -18.630  22.955  1.00 49.45           C
ATOM   2977  C   ILE D 374      34.859 -20.909  27.304  1.00 49.45           C
ATOM   2978  O   ILE D 374      33.642 -20.821  27.461  1.00 49.45           O
ATOM   2979  N   GLY D 375      35.723 -20.883  28.328  1.00 64.30           N
ATOM   2980  CA  GLY D 375      35.229 -20.748  29.656  1.00 64.30           C
ATOM   2981  C   GLY D 375      35.484 -19.362  30.097  1.00 64.30           C
ATOM   2982  O   GLY D 375      35.331 -18.392  29.350  1.00 64.30           O
ATOM   2983  N   GLU D 376      35.916 -19.273  31.362  1.00315.70           N
ATOM   2984  CA  GLU D 376      36.213 -18.031  31.951  1.00315.70           C
ATOM   2985  CB  GLU D 376      37.558 -17.564  31.438  1.00315.70           C
ATOM   2986  CG  GLU D 376      38.646 -18.427  32.070  1.00315.70           C
ATOM   2987  CD  GLU D 376      38.185 -18.678  33.503  1.00315.70           C
ATOM   2988  OE1 GLU D 376      37.872 -17.680  34.205  1.00315.70           O
ATOM   2989  OE2 GLU D 376      38.115 -19.871  33.905  1.00315.70           O
ATOM   2990  C   GLU D 376      35.018 -17.152  31.774  1.00315.70           C
ATOM   2991  O   GLU D 376      35.039 -16.142  31.089  1.00315.70           O
ATOM   2992  N   GLY D 377      33.879 -17.623  32.326  1.00103.31           N
ATOM   2993  CA  GLY D 377      32.659 -16.871  32.438  1.00103.31           C
ATOM   2994  C   GLY D 377      32.095 -16.509  31.103  1.00103.31           C
ATOM   2995  O   GLY D 377      32.337 -17.164  30.090  1.00103.31           O
ATOM   2996  N   SER D 378      31.341 -15.389  31.110  1.00103.32           N
ATOM   2997  CA  SER D 378      30.616 -14.770  30.029  1.00103.32           C
ATOM   2998  CB  SER D 378      29.679 -13.653  30.536  1.00103.32           C
ATOM   2999  OG  SER D 378      28.979 -13.054  29.456  1.00103.32           O
ATOM   3000  C   SER D 378      31.605 -14.139  29.102  1.00103.32           C
ATOM   3001  O   SER D 378      31.264 -13.290  28.278  1.00103.32           O
ATOM   3002  N   GLY D 379      32.870 -14.564  29.237  1.00 85.97           N
ATOM   3003  CA  GLY D 379      34.026 -14.050  28.590  1.00 85.97           C
ATOM   3004  C   GLY D 379      34.856 -13.749  29.780  1.00 85.97           C
ATOM   3005  O   GLY D 379      34.368 -13.123  30.719  1.00 85.97           O
ATOM   3006  N   ALA D 380      36.129 -14.182  29.805  1.00172.99           N
ATOM   3007  CA  ALA D 380      36.751 -13.994  31.070  1.00172.99           C
ATOM   3008  CB  ALA D 380      38.046 -14.730  31.398  1.00172.99           C
ATOM   3009  C   ALA D 380      37.106 -12.605  31.369  1.00172.99           C
ATOM   3010  O   ALA D 380      36.379 -11.639  31.140  1.00172.99           O
ATOM   3011  N   ALA D 381      38.220 -12.577  32.107  1.00 95.88           N
ATOM   3012  CA  ALA D 381      38.803 -11.417  32.666  1.00 95.88           C
ATOM   3013  CB  ALA D 381      39.153 -11.579  34.143  1.00 95.88           C
ATOM   3014  C   ALA D 381      40.019 -10.993  31.925  1.00 95.88           C
ATOM   3015  O   ALA D 381      40.140 -11.143  30.710  1.00 95.88           O
ATOM   3016  N   ARG D 382      40.910 -10.332  32.685  1.00125.65           N
ATOM   3017  CA  ARG D 382      42.158  -9.812  32.223  1.00125.65           C
ATOM   3018  CB  ARG D 382      42.653  -8.616  33.051  1.00125.65           C
ATOM   3019  CG  ARG D 382      42.842  -8.927  34.535  1.00125.65           C
ATOM   3020  CD  ARG D 382      43.219  -7.685  35.342  1.00125.65           C
ATOM   3021  NE  ARG D 382      42.148  -6.677  35.101  1.00125.65           N
ATOM   3022  CZ  ARG D 382      42.247  -5.805  34.055  1.00125.65           C
ATOM   3023  NH1 ARG D 382      43.340  -5.827  33.237  1.00125.65           N
ATOM   3024  NH2 ARG D 382      41.245  -4.905  33.830  1.00125.65           N
ATOM   3025  C   ARG D 382      43.209 -10.878  32.268  1.00125.65           C
ATOM   3026  O   ARG D 382      42.957 -12.026  32.632  1.00125.65           O
ATOM   3027  N   ASP D 383      44.430 -10.485  31.851  1.00127.68           N
ATOM   3028  CA  ASP D 383      45.584 -11.334  31.763  1.00127.68           C
ATOM   3029  CB  ASP D 383      46.846 -10.551  31.357  1.00127.68           C
ATOM   3030  CG  ASP D 383      46.582  -9.711  30.115  1.00127.68           C
ATOM   3031  OD1 ASP D 383      45.918  -8.648  30.255  1.00127.68           O
ATOM   3032  OD2 ASP D 383      47.063 -10.096  29.020  1.00127.68           O
ATOM   3033  C   ASP D 383      45.894 -11.829  33.144  1.00127.68           C
ATOM   3034  O   ASP D 383      46.380 -12.945  33.318  1.00127.68           O
ATOM   3035  N   LYS D 384      45.727 -10.955  34.156  1.00115.83           N
ATOM   3036  CA  LYS D 384      45.980 -11.302  35.529  1.00115.83           C
ATOM   3037  CB  LYS D 384      45.984 -10.092  36.476  1.00115.83           C
ATOM   3038  CG  LYS D 384      47.137  -9.108  36.292  0.00115.83           C
ATOM   3039  CD  LYS D 384      46.904  -7.803  37.057  0.00115.83           C
ATOM   3040  CE  LYS D 384      46.533  -8.027  38.525  1.00115.83           C
ATOM   3041  NZ  LYS D 384      46.199  -6.737  39.168  1.00115.83           N
ATOM   3042  C   LYS D 384      44.917 -12.197  36.076  1.00115.83           C
ATOM   3043  O   LYS D 384      45.206 -13.143  36.806  1.00115.83           O
ATOM   3044  N   SER D 385      43.648 -11.889  35.751  1.00 55.27           N
ATOM   3045  CA  SER D 385      42.535 -12.559  36.358  1.00 55.27           C
ATOM   3046  CB  SER D 385      41.218 -11.794  36.206  1.00 55.27           C
ATOM   3047  OG  SER D 385      41.288 -10.563  36.913  1.00 55.27           O
ATOM   3048  C   SER D 385      42.371 -13.964  35.875  1.00 55.27           C
ATOM   3049  O   SER D 385      41.689 -14.759  36.519  1.00 55.27           O
ATOM   3050  N   ILE D 386      42.973 -14.321  34.729  1.00148.62           N
ATOM   3051  CA  ILE D 386      42.803 -15.662  34.254  1.00148.62           C
ATOM   3052  CB  ILE D 386      42.022 -15.744  32.963  1.00148.62           C
ATOM   3053  CG1 ILE D 386      42.692 -14.961  31.814  1.00148.62           C
ATOM   3054  CG2 ILE D 386      40.592 -15.269  33.269  1.00148.62           C
ATOM   3055  CD1 ILE D 386      43.940 -15.614  31.222  1.00148.62           C
ATOM   3056  C   ILE D 386      44.143 -16.296  34.073  1.00148.62           C
ATOM   3057  O   ILE D 386      45.148 -15.613  33.881  1.00148.62           O
ATOM   3058  N   ASP D 387      44.176 -17.637  34.218  1.00 85.04           N
ATOM   3059  CA  ASP D 387      45.344 -18.443  34.011  1.00 85.04           C
ATOM   3060  CB  ASP D 387      46.078 -18.774  35.319  1.00 85.04           C
ATOM   3061  CG  ASP D 387      47.384 -19.470  34.974  0.00 85.04           C
ATOM   3062  OD1 ASP D 387      48.054 -19.044  33.994  0.00 85.04           O
ATOM   3063  OD2 ASP D 387      47.719 -20.458  35.681  1.00 85.04           O
ATOM   3064  C   ASP D 387      44.809 -19.732  33.473  1.00 85.04           C
ATOM   3065  O   ASP D 387      44.021 -20.393  34.147  1.00 85.04           O
ATOM   3066  N   CYS D 388      45.223 -20.127  32.252  1.00 94.96           N
ATOM   3067  CA  CYS D 388      44.642 -21.281  31.629  1.00 94.96           C
ATOM   3068  CB  CYS D 388      44.577 -21.094  30.103  1.00 94.96           C
ATOM   3069  SG  CYS D 388      43.725 -19.546  29.694  1.00 94.96           S
ATOM   3070  C   CYS D 388      45.470 -22.500  31.895  1.00 94.96           C
ATOM   3071  O   CYS D 388      45.992 -23.117  30.967  1.00 94.96           O
ATOM   3072  N   SER D 389      45.671 -22.842  33.181  1.00125.37           N
ATOM   3073  CA  SER D 389      46.342 -24.057  33.536  1.00125.37           C
ATOM   3074  CB  SER D 389      46.953 -23.996  34.943  1.00125.37           C
ATOM   3075  OG  SER D 389      47.935 -22.973  34.992  1.00125.37           O
ATOM   3076  C   SER D 389      45.376 -25.215  33.534  1.00125.37           C
ATOM   3077  O   SER D 389      45.696 -26.294  33.036  1.00125.37           O
ATOM   3078  N   GLN D 390      44.237 -25.063  34.259  1.00144.24           N
ATOM   3079  CA  GLN D 390      43.246 -26.109  34.387  1.00144.24           C
ATOM   3080  CB  GLN D 390      42.517 -26.039  35.736  1.00144.24           C
ATOM   3081  CG  GLN D 390      43.426 -26.375  36.916  1.00144.24           C
ATOM   3082  CD  GLN D 390      43.765 -27.854  36.810  1.00144.24           C
ATOM   3083  OE1 GLN D 390      42.877 -28.704  36.756  1.00144.24           O
ATOM   3084  NE2 GLN D 390      45.086 -28.172  36.769  1.00144.24           N
ATOM   3085  C   GLN D 390      42.169 -26.219  33.337  1.00144.24           C
ATOM   3086  O   GLN D 390      42.088 -27.243  32.661  1.00144.24           O
ATOM   3087  N   LEU D 391      41.338 -25.147  33.191  1.00113.77           N
ATOM   3088  CA  LEU D 391      40.169 -25.064  32.332  1.00113.77           C
ATOM   3089  CB  LEU D 391      39.724 -26.372  31.645  1.00113.77           C
ATOM   3090  CG  LEU D 391      38.483 -26.208  30.748  1.00113.77           C
ATOM   3091  CD1 LEU D 391      38.774 -25.282  29.554  1.00113.77           C
ATOM   3092  CD2 LEU D 391      37.914 -27.571  30.323  1.00113.77           C
ATOM   3093  C   LEU D 391      38.997 -24.613  33.177  1.00113.77           C
ATOM   3094  O   LEU D 391      38.854 -23.428  33.484  1.00113.77           O
ATOM   3095  N   GLY D 392      38.108 -25.567  33.557  1.00 42.71           N
ATOM   3096  CA  GLY D 392      36.949 -25.254  34.360  1.00 42.71           C
ATOM   3097  C   GLY D 392      35.728 -25.164  33.478  1.00 42.71           C
ATOM   3098  O   GLY D 392      35.759 -25.572  32.320  1.00 42.71           O
ATOM   3099  N   LYS D 393      34.609 -24.629  34.024  1.00173.49           N
ATOM   3100  CA  LYS D 393      33.331 -24.538  33.351  1.00173.49           C
ATOM   3101  CB  LYS D 393      32.201 -24.002  34.268  1.00173.49           C
ATOM   3102  CG  LYS D 393      30.759 -24.167  33.750  1.00173.49           C
ATOM   3103  CD  LYS D 393      30.351 -23.260  32.579  1.00173.49           C
ATOM   3104  CE  LYS D 393      29.416 -22.096  32.945  1.00173.49           C
ATOM   3105  NZ  LYS D 393      29.865 -21.466  34.203  1.00173.49           N
ATOM   3106  C   LYS D 393      33.440 -23.633  32.153  1.00173.49           C
ATOM   3107  O   LYS D 393      34.238 -22.695  32.136  1.00173.49           O
ATOM   3108  N   VAL D 394      32.637 -23.923  31.099  1.00112.82           N
ATOM   3109  CA  VAL D 394      32.687 -23.109  29.911  1.00112.82           C
ATOM   3110  CB  VAL D 394      33.135 -23.844  28.682  1.00112.82           C
ATOM   3111  CG1 VAL D 394      34.547 -24.398  28.933  1.00112.82           C
ATOM   3112  CG2 VAL D 394      32.082 -24.906  28.334  1.00112.82           C
ATOM   3113  C   VAL D 394      31.343 -22.517  29.582  1.00112.82           C
ATOM   3114  O   VAL D 394      30.306 -23.176  29.677  1.00112.82           O
ATOM   3115  N   ARG D 395      31.343 -21.199  29.274  1.00153.20           N
ATOM   3116  CA  ARG D 395      30.186 -20.450  28.849  1.00153.20           C
ATOM   3117  CB  ARG D 395      30.307 -18.935  29.097  1.00153.20           C
ATOM   3118  CG  ARG D 395      30.000 -18.521  30.540  1.00153.20           C
ATOM   3119  CD  ARG D 395      28.642 -17.834  30.706  1.00153.20           C
ATOM   3120  NE  ARG D 395      27.595 -18.784  30.233  1.00153.20           N
ATOM   3121  CZ  ARG D 395      26.290 -18.597  30.585  1.00153.20           C
ATOM   3122  NH1 ARG D 395      25.940 -17.552  31.391  1.00153.20           N
ATOM   3123  NH2 ARG D 395      25.332 -19.458  30.132  1.00153.20           N
ATOM   3124  C   ARG D 395      29.800 -20.629  27.404  1.00153.20           C
ATOM   3125  O   ARG D 395      28.613 -20.752  27.104  1.00153.20           O
ATOM   3126  N   THR D 396      30.766 -20.647  26.454  1.00 63.68           N
ATOM   3127  CA  THR D 396      30.301 -20.600  25.088  1.00 63.68           C
ATOM   3128  CB  THR D 396      30.236 -19.176  24.591  1.00 63.68           C
ATOM   3129  OG1 THR D 396      29.436 -18.406  25.476  1.00 63.68           O
ATOM   3130  CG2 THR D 396      29.610 -19.122  23.187  1.00 63.68           C
ATOM   3131  C   THR D 396      31.192 -21.395  24.171  1.00 63.68           C
ATOM   3132  O   THR D 396      32.309 -21.771  24.519  1.00 63.68           O
ATOM   3133  N   LYS D 397      30.692 -21.704  22.953  1.00158.09           N
ATOM   3134  CA  LYS D 397      31.492 -22.410  21.996  1.00158.09           C
ATOM   3135  CB  LYS D 397      30.998 -23.834  21.661  1.00158.09           C
ATOM   3136  CG  LYS D 397      29.513 -23.925  21.324  1.00158.09           C
ATOM   3137  CD  LYS D 397      29.108 -23.207  20.038  1.00158.09           C
ATOM   3138  CE  LYS D 397      28.810 -24.147  18.870  1.00158.09           C
ATOM   3139  NZ  LYS D 397      28.230 -23.382  17.743  1.00158.09           N
ATOM   3140  C   LYS D 397      31.601 -21.601  20.742  1.00158.09           C
ATOM   3141  O   LYS D 397      30.711 -20.818  20.412  1.00158.09           O
ATOM   3142  N   LEU D 398      32.754 -21.734  20.049  1.00159.10           N
ATOM   3143  CA  LEU D 398      32.998 -21.070  18.800  1.00159.10           C
ATOM   3144  CB  LEU D 398      34.052 -19.951  18.872  1.00159.10           C
ATOM   3145  CG  LEU D 398      33.563 -18.680  19.588  1.00159.10           C
ATOM   3146  CD1 LEU D 398      32.508 -17.942  18.746  1.00159.10           C
ATOM   3147  CD2 LEU D 398      33.068 -18.997  21.008  1.00159.10           C
ATOM   3148  C   LEU D 398      33.516 -22.096  17.841  1.00159.10           C
ATOM   3149  O   LEU D 398      34.344 -22.933  18.192  1.00159.10           O
ATOM   3150  N   THR D 399      33.043 -22.053  16.583  1.00 37.16           N
ATOM   3151  CA  THR D 399      33.488 -23.019  15.619  1.00 37.16           C
ATOM   3152  CB  THR D 399      32.383 -23.576  14.778  1.00 37.16           C
ATOM   3153  OG1 THR D 399      31.401 -24.178  15.603  1.00 37.16           O
ATOM   3154  CG2 THR D 399      32.976 -24.611  13.808  1.00 37.16           C
ATOM   3155  C   THR D 399      34.402 -22.317  14.668  1.00 37.16           C
ATOM   3156  O   THR D 399      34.118 -21.202  14.235  1.00 37.16           O
ATOM   3157  N   VAL D 400      35.540 -22.955  14.328  1.00 47.08           N
ATOM   3158  CA  VAL D 400      36.478 -22.355  13.421  1.00 47.08           C
ATOM   3159  CB  VAL D 400      37.796 -22.020  14.074  1.00 47.08           C
ATOM   3160  CG1 VAL D 400      37.582 -20.956  15.165  1.00 47.08           C
ATOM   3161  CG2 VAL D 400      38.404 -23.331  14.610  1.00 47.08           C
ATOM   3162  C   VAL D 400      36.816 -23.358  12.364  1.00 47.08           C
ATOM   3163  O   VAL D 400      36.927 -24.553  12.640  1.00 47.08           O
ATOM   3164  N   THR D 401      37.007 -22.885  11.116  1.00 46.29           N
ATOM   3165  CA  THR D 401      37.395 -23.768  10.054  1.00 46.29           C
ATOM   3166  CB  THR D 401      36.520 -23.697   8.832  1.00 46.29           C
ATOM   3167  OG1 THR D 401      35.161 -23.963   9.148  1.00 46.29           O
ATOM   3168  CG2 THR D 401      37.032 -24.749   7.829  1.00 46.29           C
ATOM   3169  C   THR D 401      38.737 -23.311   9.584  1.00 46.29           C
ATOM   3170  O   THR D 401      38.924 -22.137   9.269  1.00 46.29           O
ATOM   3171  N   MET D 402      39.708 -24.238   9.505  1.00106.02           N
ATOM   3172  CA  MET D 402      41.018 -23.852   9.069  1.00106.02           C
ATOM   3173  CB  MET D 402      42.083 -24.221  10.107  1.00106.02           C
ATOM   3174  CG  MET D 402      42.029 -23.319  11.347  1.00106.02           C
ATOM   3175  SD  MET D 402      40.480 -23.374  12.310  1.00106.02           S
ATOM   3176  CE  MET D 402      39.892 -21.726  11.812  1.00106.02           C
ATOM   3177  C   MET D 402      41.323 -24.552   7.783  1.00106.02           C
ATOM   3178  O   MET D 402      41.276 -25.778   7.709  1.00106.02           O
ATOM   3179  N   LYS D 403      41.627 -23.802   6.701  1.00151.88           N
ATOM   3180  CA  LYS D 403      41.986 -24.548   5.532  1.00151.88           C
ATOM   3181  CB  LYS D 403      40.942 -24.858   4.462  1.00151.88           C
ATOM   3182  CG  LYS D 403      40.557 -26.336   4.494  1.00151.88           C
ATOM   3183  CD  LYS D 403      39.520 -26.755   3.453  1.00151.88           C
ATOM   3184  CE  LYS D 403      38.073 -26.619   3.925  1.00151.88           C
ATOM   3185  NZ  LYS D 403      37.168 -26.747   2.766  1.00151.88           N
ATOM   3186  C   LYS D 403      43.277 -24.192   4.888  1.00151.88           C
ATOM   3187  O   LYS D 403      43.876 -23.141   5.117  1.00151.88           O
ATOM   3188  N   GLU D 404      43.671 -25.123   3.991  1.00149.20           N
ATOM   3189  CA  GLU D 404      44.948 -25.245   3.345  1.00149.20           C
ATOM   3190  CB  GLU D 404      44.960 -26.104   2.049  1.00149.20           C
ATOM   3191  CG  GLU D 404      44.155 -25.697   0.816  1.00149.20           C
ATOM   3192  CD  GLU D 404      44.439 -26.882  -0.091  1.00149.20           C
ATOM   3193  OE1 GLU D 404      45.510 -27.501   0.137  1.00149.20           O
ATOM   3194  OE2 GLU D 404      43.596 -27.211  -0.981  1.00149.20           O
ATOM   3195  C   GLU D 404      45.619 -23.951   3.097  1.00149.20           C
ATOM   3196  O   GLU D 404      45.071 -23.016   2.513  1.00149.20           O
ATOM   3197  N   LEU D 405      46.891 -23.932   3.547  1.00228.69           N
ATOM   3198  CA  LEU D 405      47.725 -22.779   3.580  1.00228.69           C
ATOM   3199  CB  LEU D 405      47.654 -21.807   2.386  1.00228.69           C
ATOM   3200  CG  LEU D 405      48.531 -22.233   1.179  1.00228.69           C
ATOM   3201  CD1 LEU D 405      49.986 -22.488   1.619  1.00228.69           C
ATOM   3202  CD2 LEU D 405      47.926 -23.372   0.352  1.00228.69           C
ATOM   3203  C   LEU D 405      47.449 -22.093   4.892  1.00228.69           C
ATOM   3204  O   LEU D 405      47.806 -22.636   5.935  1.00228.69           O
ATOM   3205  N   TYR D 406      47.030 -20.809   4.865  1.00240.75           N
ATOM   3206  CA  TYR D 406      46.719 -20.002   6.029  1.00240.75           C
ATOM   3207  CB  TYR D 406      47.538 -18.701   6.167  1.00240.75           C
ATOM   3208  CG  TYR D 406      47.523 -17.858   4.944  1.00240.75           C
ATOM   3209  CD1 TYR D 406      46.366 -17.299   4.459  1.00240.75           C
ATOM   3210  CD2 TYR D 406      48.717 -17.585   4.316  1.00240.75           C
ATOM   3211  CE1 TYR D 406      46.404 -16.511   3.336  1.00240.75           C
ATOM   3212  CE2 TYR D 406      48.762 -16.796   3.194  1.00240.75           C
ATOM   3213  CZ  TYR D 406      47.599 -16.259   2.704  1.00240.75           C
ATOM   3214  OH  TYR D 406      47.635 -15.446   1.555  1.00240.75           O
ATOM   3215  C   TYR D 406      45.321 -19.725   6.546  1.00240.75           C
ATOM   3216  O   TYR D 406      45.225 -19.235   7.664  1.00240.75           O
ATOM   3217  N   ILE D 407      44.223 -19.871   5.779  1.00163.86           N
ATOM   3218  CA  ILE D 407      42.957 -19.262   6.165  1.00163.86           C
ATOM   3219  CB  ILE D 407      41.912 -19.259   5.100  1.00163.86           C
ATOM   3220  CG1 ILE D 407      41.505 -20.712   4.809  1.00163.86           C
ATOM   3221  CG2 ILE D 407      42.432 -18.471   3.886  1.00163.86           C
ATOM   3222  CD1 ILE D 407      40.076 -20.845   4.312  1.00163.86           C
ATOM   3223  C   ILE D 407      42.207 -19.879   7.314  1.00163.86           C
ATOM   3224  O   ILE D 407      42.111 -21.098   7.450  1.00163.86           O
ATOM   3225  N   ALA D 408      41.608 -18.995   8.156  1.00 47.72           N
ATOM   3226  CA  ALA D 408      40.735 -19.391   9.228  1.00 47.72           C
ATOM   3227  CB  ALA D 408      41.262 -19.007  10.622  1.00 47.72           C
ATOM   3228  C   ALA D 408      39.430 -18.663   9.028  1.00 47.72           C
ATOM   3229  O   ALA D 408      39.424 -17.518   8.579  1.00 47.72           O
ATOM   3230  N   GLU D 409      38.288 -19.323   9.339  1.00 70.03           N
ATOM   3231  CA  GLU D 409      36.989 -18.719   9.170  1.00 70.03           C
ATOM   3232  CB  GLU D 409      36.322 -19.112   7.845  1.00 70.03           C
ATOM   3233  CG  GLU D 409      36.124 -20.624   7.724  1.00 70.03           C
ATOM   3234  CD  GLU D 409      35.434 -20.899   6.401  1.00 70.03           C
ATOM   3235  OE1 GLU D 409      34.207 -20.644   6.307  1.00 70.03           O
ATOM   3236  OE2 GLU D 409      36.133 -21.380   5.464  1.00 70.03           O
ATOM   3237  C   GLU D 409      36.081 -19.225  10.252  1.00 70.03           C
ATOM   3238  O   GLU D 409      36.278 -20.308  10.793  1.00 70.03           O
ATOM   3239  N   ASP D 410      35.033 -18.440  10.558  1.00189.97           N
ATOM   3240  CA  ASP D 410      34.078 -18.643  11.616  1.00189.97           C
ATOM   3241  CB  ASP D 410      34.221 -17.369  12.502  1.00189.97           C
ATOM   3242  CG  ASP D 410      33.174 -17.068  13.557  1.00189.97           C
ATOM   3243  OD1 ASP D 410      32.012 -16.815  13.169  1.00189.97           O
ATOM   3244  OD2 ASP D 410      33.550 -17.016  14.765  1.00189.97           O
ATOM   3245  C   ASP D 410      32.696 -18.785  10.996  1.00189.97           C
ATOM   3246  O   ASP D 410      32.536 -18.643   9.784  1.00189.97           O
ATOM   3247  N   GLN D 411      31.676 -19.100  11.832  1.00 67.91           N
ATOM   3248  CA  GLN D 411      30.297 -19.303  11.452  1.00 67.91           C
ATOM   3249  CB  GLN D 411      29.382 -19.564  12.652  1.00 67.91           C
ATOM   3250  CG  GLN D 411      29.699 -20.783  13.502  1.00 67.91           C
ATOM   3251  CD  GLN D 411      28.752 -20.693  14.682  1.00 67.91           C
ATOM   3252  OE1 GLN D 411      27.863 -19.843  14.698  1.00 67.91           O
ATOM   3253  NE2 GLN D 411      28.938 -21.585  15.691  1.00 67.91           N
ATOM   3254  C   GLN D 411      29.719 -18.045  10.871  1.00 67.91           C
ATOM   3255  O   GLN D 411      29.033 -18.074   9.851  1.00 67.91           O
ATOM   3256  N   TYR D 412      29.974 -16.892  11.522  1.00263.77           N
ATOM   3257  CA  TYR D 412      29.458 -15.619  11.079  1.00263.77           C
ATOM   3258  CB  TYR D 412      29.069 -14.463  12.055  1.00263.77           C
ATOM   3259  CG  TYR D 412      29.919 -14.100  13.222  1.00263.77           C
ATOM   3260  CD1 TYR D 412      30.869 -13.112  13.130  1.00263.77           C
ATOM   3261  CD2 TYR D 412      29.714 -14.704  14.444  1.00263.77           C
ATOM   3262  CE1 TYR D 412      31.616 -12.770  14.234  1.00263.77           C
ATOM   3263  CE2 TYR D 412      30.465 -14.359  15.546  1.00263.77           C
ATOM   3264  CZ  TYR D 412      31.429 -13.386  15.445  1.00263.77           C
ATOM   3265  OH  TYR D 412      32.205 -13.020  16.567  1.00263.77           O
ATOM   3266  C   TYR D 412      30.030 -15.176   9.776  1.00263.77           C
ATOM   3267  O   TYR D 412      29.576 -14.197   9.184  1.00263.77           O
ATOM   3268  N   GLY D 413      31.124 -15.815   9.343  1.00 51.00           N
ATOM   3269  CA  GLY D 413      31.546 -15.505   8.014  1.00 51.00           C
ATOM   3270  C   GLY D 413      32.780 -14.675   8.043  1.00 51.00           C
ATOM   3271  O   GLY D 413      33.218 -14.185   7.004  1.00 51.00           O
ATOM   3272  N   ASN D 414      33.374 -14.486   9.231  1.00 79.49           N
ATOM   3273  CA  ASN D 414      34.583 -13.723   9.310  1.00 79.49           C
ATOM   3274  CB  ASN D 414      34.916 -13.271  10.737  1.00 79.49           C
ATOM   3275  CG  ASN D 414      33.982 -12.120  11.049  1.00 79.49           C
ATOM   3276  OD1 ASN D 414      33.619 -11.337  10.172  1.00 79.49           O
ATOM   3277  ND2 ASN D 414      33.602 -12.001  12.344  1.00 79.49           N
ATOM   3278  C   ASN D 414      35.730 -14.547   8.807  1.00 79.49           C
ATOM   3279  O   ASN D 414      35.716 -15.774   8.882  1.00 79.49           O
ATOM   3280  N   LEU D 415      36.762 -13.869   8.258  1.00151.61           N
ATOM   3281  CA  LEU D 415      37.911 -14.559   7.739  1.00151.61           C
ATOM   3282  CB  LEU D 415      38.106 -14.381   6.217  1.00151.61           C
ATOM   3283  CG  LEU D 415      38.260 -12.923   5.721  1.00151.61           C
ATOM   3284  CD1 LEU D 415      37.026 -12.072   6.065  1.00151.61           C
ATOM   3285  CD2 LEU D 415      39.585 -12.289   6.167  1.00151.61           C
ATOM   3286  C   LEU D 415      39.144 -14.088   8.454  1.00151.61           C
ATOM   3287  O   LEU D 415      39.201 -12.960   8.941  1.00151.61           O
ATOM   3288  N   GLY D 416      40.177 -14.957   8.540  1.00 27.31           N
ATOM   3289  CA  GLY D 416      41.383 -14.610   9.247  1.00 27.31           C
ATOM   3290  C   GLY D 416      42.442 -15.606   8.874  1.00 27.31           C
ATOM   3291  O   GLY D 416      42.372 -16.222   7.811  1.00 27.31           O
ATOM   3292  N   GLY D 417      43.469 -15.796   9.738  1.00 41.64           N
ATOM   3293  CA  GLY D 417      44.515 -16.713   9.366  1.00 41.64           C
ATOM   3294  C   GLY D 417      45.087 -17.383  10.575  1.00 41.64           C
ATOM   3295  O   GLY D 417      44.857 -16.957  11.702  1.00 41.64           O
ATOM   3296  N   PHE D 418      45.834 -18.489  10.353  1.00168.51           N
ATOM   3297  CA  PHE D 418      46.477 -19.155  11.443  1.00168.51           C
ATOM   3298  CB  PHE D 418      45.632 -20.167  12.225  1.00168.51           C
ATOM   3299  CG  PHE D 418      45.491 -21.350  11.360  1.00168.51           C
ATOM   3300  CD1 PHE D 418      44.933 -21.170  10.131  1.00168.51           C
ATOM   3301  CD2 PHE D 418      45.961 -22.585  11.741  1.00168.51           C
ATOM   3302  CE1 PHE D 418      44.796 -22.232   9.292  1.00168.51           C
ATOM   3303  CE2 PHE D 418      45.815 -23.655  10.889  1.00168.51           C
ATOM   3304  CZ  PHE D 418      45.227 -23.481   9.661  1.00168.51           C
ATOM   3305  C   PHE D 418      47.711 -19.823  10.926  1.00168.51           C
ATOM   3306  O   PHE D 418      48.002 -19.797   9.730  1.00168.51           O
ATOM   3307  N   THR D 419      48.516 -20.370  11.854  1.00147.59           N
ATOM   3308  CA  THR D 419      49.695 -21.094  11.496  1.00147.59           C
ATOM   3309  CB  THR D 419      50.926 -20.224  11.397  1.00147.59           C
ATOM   3310  OG1 THR D 419      52.058 -21.007  11.050  1.00147.59           O
ATOM   3311  CG2 THR D 419      51.150 -19.460  12.718  1.00147.59           C
ATOM   3312  C   THR D 419      49.909 -22.114  12.562  1.00147.59           C
ATOM   3313  O   THR D 419      49.520 -21.907  13.709  1.00147.59           O
ATOM   3314  N   LEU D 420      50.474 -23.280  12.203  1.00177.60           N
ATOM   3315  CA  LEU D 420      50.836 -24.202  13.237  1.00177.60           C
ATOM   3316  CB  LEU D 420      51.228 -25.619  12.784  1.00177.60           C
ATOM   3317  CG  LEU D 420      50.121 -26.677  12.717  1.00177.60           C
ATOM   3318  CD1 LEU D 420      50.730 -28.001  12.240  1.00177.60           C
ATOM   3319  CD2 LEU D 420      49.446 -26.864  14.084  1.00177.60           C
ATOM   3320  C   LEU D 420      52.103 -23.660  13.788  1.00177.60           C
ATOM   3321  O   LEU D 420      52.809 -22.918  13.111  1.00177.60           O
ATOM   3322  N   ILE D 421      52.406 -23.951  15.060  1.00245.18           N
ATOM   3323  CA  ILE D 421      53.710 -23.576  15.496  1.00245.18           C
ATOM   3324  CB  ILE D 421      53.841 -22.655  16.686  1.00245.18           C
ATOM   3325  CG1 ILE D 421      53.059 -23.086  17.925  1.00245.18           C
ATOM   3326  CG2 ILE D 421      53.443 -21.265  16.201  1.00245.18           C
ATOM   3327  CD1 ILE D 421      51.584 -22.703  17.860  1.00245.18           C
ATOM   3328  C   ILE D 421      54.496 -24.814  15.670  1.00245.18           C
ATOM   3329  O   ILE D 421      54.322 -25.545  16.647  1.00245.18           O
ATOM   3330  N   TYR D 422      55.397 -25.054  14.689  1.00237.16           N
ATOM   3331  CA  TYR D 422      56.202 -26.230  14.717  1.00237.16           C
ATOM   3332  CB  TYR D 422      57.264 -26.157  15.833  1.00237.16           C
ATOM   3333  CG  TYR D 422      58.395 -27.016  15.395  1.00237.16           C
ATOM   3334  CD1 TYR D 422      58.978 -26.801  14.174  1.00237.16           C
ATOM   3335  CD2 TYR D 422      58.863 -28.046  16.162  1.00237.16           C
ATOM   3336  CE1 TYR D 422      60.017 -27.590  13.736  1.00237.16           C
ATOM   3337  CE2 TYR D 422      59.903 -28.843  15.742  1.00237.16           C
ATOM   3338  CZ  TYR D 422      60.488 -28.619  14.520  1.00237.16           C
ATOM   3339  OH  TYR D 422      61.556 -29.437  14.087  1.00237.16           O
ATOM   3340  C   TYR D 422      55.199 -27.349  14.836  1.00237.16           C
ATOM   3341  O   TYR D 422      54.212 -27.342  14.102  1.00237.16           O
ATOM   3342  N   ASN D 423      55.519 -28.430  15.563  1.00160.40           N
ATOM   3343  CA  ASN D 423      54.586 -29.491  15.863  1.00160.40           C
ATOM   3344  CB  ASN D 423      55.205 -30.908  15.837  1.00160.40           C
ATOM   3345  CG  ASN D 423      56.397 -30.981  16.788  1.00160.40           C
ATOM   3346  OD1 ASN D 423      57.180 -30.045  16.897  1.00160.40           O
ATOM   3347  ND2 ASN D 423      56.566 -32.140  17.476  1.00160.40           N
ATOM   3348  C   ASN D 423      53.792 -29.283  17.144  1.00160.40           C
ATOM   3349  O   ASN D 423      53.011 -30.159  17.513  1.00160.40           O
ATOM   3350  N   GLN D 424      54.074 -28.230  17.943  1.00249.37           N
ATOM   3351  CA  GLN D 424      53.463 -28.095  19.252  1.00249.37           C
ATOM   3352  CB  GLN D 424      54.293 -27.281  20.244  1.00249.37           C
ATOM   3353  CG  GLN D 424      54.375 -25.802  19.948  1.00249.37           C
ATOM   3354  CD  GLN D 424      55.154 -25.262  21.125  1.00249.37           C
ATOM   3355  OE1 GLN D 424      55.015 -25.737  22.246  1.00249.37           O
ATOM   3356  NE2 GLN D 424      56.008 -24.250  20.872  1.00249.37           N
ATOM   3357  C   GLN D 424      52.035 -27.605  19.392  1.00249.37           C
ATOM   3358  O   GLN D 424      51.332 -28.063  20.294  1.00249.37           O
ATOM   3359  N   GLY D 425      51.569 -26.626  18.585  1.00 44.19           N
ATOM   3360  CA  GLY D 425      50.239 -26.104  18.799  1.00 44.19           C
ATOM   3361  C   GLY D 425      49.960 -25.141  17.686  1.00 44.19           C
ATOM   3362  O   GLY D 425      50.600 -25.221  16.639  1.00 44.19           O
ATOM   3363  N   PHE D 426      49.009 -24.193  17.879  1.00 81.81           N
ATOM   3364  CA  PHE D 426      48.691 -23.301  16.797  1.00 81.81           C
ATOM   3365  CB  PHE D 426      47.539 -23.832  15.924  1.00 81.81           C
ATOM   3366  CG  PHE D 426      46.339 -23.974  16.800  1.00 81.81           C
ATOM   3367  CD1 PHE D 426      46.216 -25.066  17.623  1.00 81.81           C
ATOM   3368  CD2 PHE D 426      45.333 -23.036  16.783  1.00 81.81           C
ATOM   3369  CE1 PHE D 426      45.117 -25.211  18.427  1.00 81.81           C
ATOM   3370  CE2 PHE D 426      44.223 -23.174  17.587  1.00 81.81           C
ATOM   3371  CZ  PHE D 426      44.118 -24.267  18.417  1.00 81.81           C
ATOM   3372  C   PHE D 426      48.240 -21.971  17.313  1.00 81.81           C
ATOM   3373  O   PHE D 426      47.909 -21.813  18.487  1.00 81.81           O
ATOM   3374  N   GLU D 427      48.245 -20.964  16.414  1.00 84.21           N
ATOM   3375  CA  GLU D 427      47.749 -19.661  16.735  1.00 84.21           C
ATOM   3376  CB  GLU D 427      48.839 -18.584  16.807  1.00 84.21           C
ATOM   3377  CG  GLU D 427      48.292 -17.231  17.248  1.00 84.21           C
ATOM   3378  CD  GLU D 427      49.485 -16.341  17.533  1.00 84.21           C
ATOM   3379  OE1 GLU D 427      50.627 -16.779  17.242  1.00 84.21           O
ATOM   3380  OE2 GLU D 427      49.269 -15.215  18.052  1.00 84.21           O
ATOM   3381  C   GLU D 427      46.816 -19.273  15.626  1.00 84.21           C
ATOM   3382  O   GLU D 427      47.136 -19.452  14.451  1.00 84.21           O
ATOM   3383  N   VAL D 428      45.622 -18.751  15.987  1.00 45.23           N
ATOM   3384  CA  VAL D 428      44.635 -18.335  15.026  1.00 45.23           C
ATOM   3385  CB  VAL D 428      43.339 -19.083  15.155  1.00 45.23           C
ATOM   3386  CG1 VAL D 428      42.322 -18.504  14.151  1.00 45.23           C
ATOM   3387  CG2 VAL D 428      43.608 -20.586  14.991  1.00 45.23           C
ATOM   3388  C   VAL D 428      44.330 -16.894  15.298  1.00 45.23           C
ATOM   3389  O   VAL D 428      44.196 -16.472  16.443  1.00 45.23           O
ATOM   3390  N   LYS D 429      44.213 -16.102  14.219  1.00113.07           N
ATOM   3391  CA  LYS D 429      43.974 -14.686  14.265  1.00113.07           C
ATOM   3392  CB  LYS D 429      45.069 -14.039  13.392  1.00113.07           C
ATOM   3393  CG  LYS D 429      45.529 -12.607  13.650  1.00113.07           C
ATOM   3394  CD  LYS D 429      46.855 -12.353  12.913  1.00113.07           C
ATOM   3395  CE  LYS D 429      47.566 -11.038  13.239  1.00113.07           C
ATOM   3396  NZ  LYS D 429      48.844 -10.960  12.490  1.00113.07           N
ATOM   3397  C   LYS D 429      42.665 -14.513  13.545  1.00113.07           C
ATOM   3398  O   LYS D 429      42.633 -14.556  12.316  1.00113.07           O
ATOM   3399  N   ILE D 430      41.542 -14.349  14.279  1.00176.71           N
ATOM   3400  CA  ILE D 430      40.283 -14.197  13.601  1.00176.71           C
ATOM   3401  CB  ILE D 430      39.599 -15.516  13.344  1.00176.71           C
ATOM   3402  CG1 ILE D 430      39.306 -16.290  14.647  1.00176.71           C
ATOM   3403  CG2 ILE D 430      40.483 -16.297  12.355  1.00176.71           C
ATOM   3404  CD1 ILE D 430      38.103 -15.791  15.446  1.00176.71           C
ATOM   3405  C   ILE D 430      39.387 -13.285  14.391  1.00176.71           C
ATOM   3406  O   ILE D 430      39.334 -13.351  15.616  1.00176.71           O
ATOM   3407  N   LEU D 431      38.683 -12.380  13.676  1.00285.45           N
ATOM   3408  CA  LEU D 431      37.746 -11.415  14.193  1.00285.45           C
ATOM   3409  CB  LEU D 431      36.317 -11.910  14.513  1.00285.45           C
ATOM   3410  CG  LEU D 431      35.230 -10.786  14.584  1.00285.45           C
ATOM   3411  CD1 LEU D 431      33.951 -11.301  15.248  1.00285.45           C
ATOM   3412  CD2 LEU D 431      35.694  -9.448  15.193  1.00285.45           C
ATOM   3413  C   LEU D 431      38.296 -10.776  15.436  1.00285.45           C
ATOM   3414  O   LEU D 431      37.664 -10.821  16.491  1.00285.45           O
ATOM   3415  N   ASN D 432      39.494 -10.179  15.351  1.00142.83           N
ATOM   3416  CA  ASN D 432      39.998  -9.403  16.448  1.00142.83           C
ATOM   3417  CB  ASN D 432      38.942  -8.373  16.873  1.00142.83           C
ATOM   3418  CG  ASN D 432      39.583  -7.152  17.493  1.00142.83           C
ATOM   3419  OD1 ASN D 432      40.431  -7.210  18.381  1.00142.83           O
ATOM   3420  ND2 ASN D 432      39.135  -5.984  16.977  1.00142.83           N
ATOM   3421  C   ASN D 432      40.309 -10.248  17.663  1.00142.83           C
ATOM   3422  O   ASN D 432      40.475  -9.707  18.754  1.00142.83           O
ATOM   3423  N   TYR D 433      40.424 -11.584  17.530  1.00 84.99           N
ATOM   3424  CA  TYR D 433      40.798 -12.412  18.653  1.00 84.99           C
ATOM   3425  CB  TYR D 433      39.677 -13.324  19.193  1.00 84.99           C
ATOM   3426  CG  TYR D 433      38.840 -12.571  20.169  1.00 84.99           C
ATOM   3427  CD1 TYR D 433      39.232 -12.537  21.488  1.00 84.99           C
ATOM   3428  CD2 TYR D 433      37.682 -11.923  19.802  1.00 84.99           C
ATOM   3429  CE1 TYR D 433      38.496 -11.861  22.432  1.00 84.99           C
ATOM   3430  CE2 TYR D 433      36.941 -11.241  20.744  1.00 84.99           C
ATOM   3431  CZ  TYR D 433      37.348 -11.208  22.058  1.00 84.99           C
ATOM   3432  OH  TYR D 433      36.592 -10.511  23.024  1.00 84.99           O
ATOM   3433  C   TYR D 433      41.918 -13.315  18.223  1.00 84.99           C
ATOM   3434  O   TYR D 433      42.014 -13.677  17.051  1.00 84.99           O
ATOM   3435  N   LEU D 434      42.814 -13.680  19.170  1.00 55.03           N
ATOM   3436  CA  LEU D 434      43.925 -14.546  18.885  1.00 55.03           C
ATOM   3437  CB  LEU D 434      45.285 -13.950  19.303  1.00 55.03           C
ATOM   3438  CG  LEU D 434      45.625 -12.586  18.664  1.00 55.03           C
ATOM   3439  CD1 LEU D 434      47.000 -12.080  19.140  1.00 55.03           C
ATOM   3440  CD2 LEU D 434      45.499 -12.614  17.133  1.00 55.03           C
ATOM   3441  C   LEU D 434      43.724 -15.778  19.720  1.00 55.03           C
ATOM   3442  O   LEU D 434      43.466 -15.674  20.919  1.00 55.03           O
ATOM   3443  N   PHE D 435      43.832 -16.978  19.107  1.00115.97           N
ATOM   3444  CA  PHE D 435      43.633 -18.174  19.868  1.00115.97           C
ATOM   3445  CB  PHE D 435      42.574 -19.134  19.297  1.00115.97           C
ATOM   3446  CG  PHE D 435      41.393 -18.280  18.969  1.00115.97           C
ATOM   3447  CD1 PHE D 435      40.778 -17.448  19.889  1.00115.97           C
ATOM   3448  CD2 PHE D 435      40.943 -18.266  17.673  1.00115.97           C
ATOM   3449  CE1 PHE D 435      39.712 -16.664  19.510  1.00115.97           C
ATOM   3450  CE2 PHE D 435      39.882 -17.489  17.283  1.00115.97           C
ATOM   3451  CZ  PHE D 435      39.263 -16.688  18.209  1.00115.97           C
ATOM   3452  C   PHE D 435      44.941 -18.919  19.877  1.00115.97           C
ATOM   3453  O   PHE D 435      45.657 -19.013  18.884  1.00115.97           O
ATOM   3454  N   PHE D 436      45.277 -19.504  21.034  1.00224.91           N
ATOM   3455  CA  PHE D 436      46.504 -20.203  21.296  1.00224.91           C
ATOM   3456  CB  PHE D 436      47.295 -19.315  22.292  1.00224.91           C
ATOM   3457  CG  PHE D 436      48.667 -19.821  22.664  1.00224.91           C
ATOM   3458  CD1 PHE D 436      49.211 -20.865  21.947  1.00224.91           C
ATOM   3459  CD2 PHE D 436      49.470 -19.252  23.649  1.00224.91           C
ATOM   3460  CE1 PHE D 436      50.441 -21.429  22.158  1.00224.91           C
ATOM   3461  CE2 PHE D 436      50.722 -19.811  23.878  1.00224.91           C
ATOM   3462  CZ  PHE D 436      51.202 -20.894  23.157  1.00224.91           C
ATOM   3463  C   PHE D 436      46.178 -21.508  22.020  1.00224.91           C
ATOM   3464  O   PHE D 436      45.298 -21.599  22.870  1.00224.91           O
ATOM   3465  N   GLY D 437      46.993 -22.539  21.801  1.00 69.86           N
ATOM   3466  CA  GLY D 437      46.860 -23.723  22.561  1.00 69.86           C
ATOM   3467  C   GLY D 437      47.869 -24.693  22.049  1.00 69.86           C
ATOM   3468  O   GLY D 437      48.277 -24.687  20.888  1.00 69.86           O
ATOM   3469  N   PHE D 438      48.279 -25.599  22.944  1.00109.42           N
ATOM   3470  CA  PHE D 438      49.215 -26.623  22.605  1.00109.42           C
ATOM   3471  CB  PHE D 438      50.137 -26.963  23.772  1.00109.42           C
ATOM   3472  CG  PHE D 438      50.988 -25.778  24.118  1.00109.42           C
ATOM   3473  CD1 PHE D 438      50.434 -24.617  24.615  1.00109.42           C
ATOM   3474  CD2 PHE D 438      52.349 -25.809  23.918  1.00109.42           C
ATOM   3475  CE1 PHE D 438      51.223 -23.535  24.936  1.00109.42           C
ATOM   3476  CE2 PHE D 438      53.148 -24.731  24.237  1.00109.42           C
ATOM   3477  CZ  PHE D 438      52.583 -23.591  24.756  1.00109.42           C
ATOM   3478  C   PHE D 438      48.374 -27.836  22.377  1.00109.42           C
ATOM   3479  O   PHE D 438      47.307 -27.972  22.972  1.00109.42           O
ATOM   3480  N   PHE D 439      48.817 -28.757  21.498  1.00 71.37           N
ATOM   3481  CA  PHE D 439      48.013 -29.930  21.271  1.00 71.37           C
ATOM   3482  CB  PHE D 439      48.417 -30.777  20.052  1.00 71.37           C
ATOM   3483  CG  PHE D 439      48.069 -30.000  18.828  1.00 71.37           C
ATOM   3484  CD1 PHE D 439      46.783 -30.002  18.341  1.00 71.37           C
ATOM   3485  CD2 PHE D 439      49.030 -29.276  18.161  1.00 71.37           C
ATOM   3486  CE1 PHE D 439      46.457 -29.289  17.213  1.00 71.37           C
ATOM   3487  CE2 PHE D 439      48.708 -28.559  17.030  1.00 71.37           C
ATOM   3488  CZ  PHE D 439      47.420 -28.568  16.553  1.00 71.37           C
ATOM   3489  C   PHE D 439      48.078 -30.777  22.509  1.00 71.37           C
ATOM   3490  O   PHE D 439      49.065 -30.728  23.238  1.00 71.37           O
ATOM   3491  N   LYS D 440      47.010 -31.558  22.795  1.00149.32           N
ATOM   3492  CA  LYS D 440      46.945 -32.307  24.022  1.00149.32           C
ATOM   3493  CB  LYS D 440      45.579 -32.883  24.445  1.00149.32           C
ATOM   3494  CG  LYS D 440      44.722 -32.019  25.365  1.00149.32           C
ATOM   3495  CD  LYS D 440      43.396 -32.698  25.709  1.00149.32           C
ATOM   3496  CE  LYS D 440      43.593 -33.969  26.547  1.00149.32           C
ATOM   3497  NZ  LYS D 440      42.289 -34.512  26.983  1.00149.32           N
ATOM   3498  C   LYS D 440      47.821 -33.506  24.058  1.00149.32           C
ATOM   3499  O   LYS D 440      48.126 -34.134  23.045  1.00149.32           O
ATOM   3500  N   TYR D 441      48.264 -33.818  25.294  1.00 95.70           N
ATOM   3501  CA  TYR D 441      48.947 -35.043  25.572  1.00 95.70           C
ATOM   3502  CB  TYR D 441      50.469 -35.024  25.292  1.00 95.70           C
ATOM   3503  CG  TYR D 441      51.143 -33.935  26.058  1.00 95.70           C
ATOM   3504  CD1 TYR D 441      51.496 -34.106  27.374  1.00 95.70           C
ATOM   3505  CD2 TYR D 441      51.455 -32.747  25.438  1.00 95.70           C
ATOM   3506  CE1 TYR D 441      52.119 -33.087  28.051  1.00 95.70           C
ATOM   3507  CE2 TYR D 441      52.079 -31.727  26.105  1.00 95.70           C
ATOM   3508  CZ  TYR D 441      52.409 -31.893  27.427  1.00 95.70           C
ATOM   3509  OH  TYR D 441      53.047 -30.841  28.122  1.00 95.70           O
ATOM   3510  C   TYR D 441      48.661 -35.403  26.999  1.00 95.70           C
ATOM   3511  O   TYR D 441      48.324 -34.546  27.812  1.00 95.70           O
ATOM   3512  N   GLU D 442      48.757 -36.705  27.332  1.00115.57           N
ATOM   3513  CA  GLU D 442      48.534 -37.141  28.685  1.00115.57           C
ATOM   3514  CB  GLU D 442      47.298 -38.037  28.865  1.00115.57           C
ATOM   3515  CG  GLU D 442      47.009 -38.418  30.318  1.00115.57           C
ATOM   3516  CD  GLU D 442      46.243 -37.274  30.967  1.00115.57           C
ATOM   3517  OE1 GLU D 442      46.387 -36.119  30.486  1.00115.57           O
ATOM   3518  OE2 GLU D 442      45.502 -37.540  31.951  1.00115.57           O
ATOM   3519  C   GLU D 442      49.708 -37.970  29.093  1.00115.57           C
ATOM   3520  O   GLU D 442      50.248 -38.751  28.311  1.00115.57           O
ATOM   3521  N   GLN D 443      50.153 -37.826  30.350  1.00122.50           N
ATOM   3522  CA  GLN D 443      51.296 -38.608  30.697  1.00122.50           C
ATOM   3523  CB  GLN D 443      52.546 -37.733  30.855  1.00122.50           C
ATOM   3524  CG  GLN D 443      52.391 -36.640  31.908  1.00122.50           C
ATOM   3525  CD  GLN D 443      53.432 -35.566  31.613  1.00122.50           C
ATOM   3526  OE1 GLN D 443      53.185 -34.378  31.816  1.00122.50           O
ATOM   3527  NE2 GLN D 443      54.621 -35.987  31.105  1.00122.50           N
ATOM   3528  C   GLN D 443      51.031 -39.380  31.942  1.00122.50           C
ATOM   3529  O   GLN D 443      50.957 -38.832  33.040  1.00122.50           O
ATOM   3530  N   ARG D 444      50.860 -40.704  31.771  1.00121.52           N
ATOM   3531  CA  ARG D 444      50.687 -41.604  32.870  1.00121.52           C
ATOM   3532  CB  ARG D 444      50.376 -43.055  32.457  0.00121.52           C
ATOM   3533  CG  ARG D 444      48.967 -43.268  31.908  0.00121.52           C
ATOM   3534  CD  ARG D 444      48.561 -44.746  31.877  0.00121.52           C
ATOM   3535  NE  ARG D 444      48.245 -45.171  33.276  1.00121.52           N
ATOM   3536  CZ  ARG D 444      49.178 -45.818  34.038  1.00121.52           C
ATOM   3537  NH1 ARG D 444      50.398 -46.121  33.513  1.00121.52           N
ATOM   3538  NH2 ARG D 444      48.890 -46.167  35.328  1.00121.52           N
ATOM   3539  C   ARG D 444      51.996 -41.643  33.585  1.00121.52           C
ATOM   3540  O   ARG D 444      52.059 -41.791  34.799  1.00121.52           O
ATOM   3541  N   GLY D 445      53.085 -41.493  32.819  1.00 67.72           N
ATOM   3542  CA  GLY D 445      54.437 -41.580  33.270  1.00 67.72           C
ATOM   3543  C   GLY D 445      55.061 -42.579  32.364  1.00 67.72           C
ATOM   3544  O   GLY D 445      56.027 -42.285  31.653  1.00 67.72           O
ATOM   3545  N   SER D 446      54.521 -43.799  32.345  1.00153.29           N
ATOM   3546  CA  SER D 446      55.100 -44.758  31.466  1.00153.29           C
ATOM   3547  CB  SER D 446      54.530 -46.171  31.639  1.00153.29           C
ATOM   3548  OG  SER D 446      54.835 -46.694  32.922  0.00153.29           O
ATOM   3549  C   SER D 446      54.766 -44.335  30.080  1.00153.29           C
ATOM   3550  O   SER D 446      55.623 -44.241  29.198  1.00153.29           O
ATOM   3551  N   ASN D 447      53.486 -43.995  29.873  1.00 89.58           N
ATOM   3552  CA  ASN D 447      53.099 -43.726  28.533  1.00 89.58           C
ATOM   3553  CB  ASN D 447      52.010 -44.665  27.991  1.00 89.58           C
ATOM   3554  CG  ASN D 447      52.706 -45.910  27.466  1.00 89.58           C
ATOM   3555  OD1 ASN D 447      52.938 -46.869  28.198  1.00 89.58           O
ATOM   3556  ND2 ASN D 447      53.059 -45.892  26.152  1.00 89.58           N
ATOM   3557  C   ASN D 447      52.597 -42.342  28.377  1.00 89.58           C
ATOM   3558  O   ASN D 447      51.920 -41.783  29.237  1.00 89.58           O
ATOM   3559  N   VAL D 448      52.967 -41.754  27.231  1.00 57.32           N
ATOM   3560  CA  VAL D 448      52.488 -40.457  26.898  1.00 57.32           C
ATOM   3561  CB  VAL D 448      53.575 -39.475  26.585  1.00 57.32           C
ATOM   3562  CG1 VAL D 448      52.930 -38.162  26.109  1.00 57.32           C
ATOM   3563  CG2 VAL D 448      54.448 -39.317  27.841  1.00 57.32           C
ATOM   3564  C   VAL D 448      51.664 -40.633  25.669  1.00 57.32           C
ATOM   3565  O   VAL D 448      52.076 -41.297  24.717  1.00 57.32           O
ATOM   3566  N   THR D 449      50.449 -40.061  25.681  1.00134.87           N
ATOM   3567  CA  THR D 449      49.616 -40.175  24.527  1.00134.87           C
ATOM   3568  CB  THR D 449      48.299 -40.852  24.794  1.00134.87           C
ATOM   3569  OG1 THR D 449      47.616 -41.088  23.576  1.00134.87           O
ATOM   3570  CG2 THR D 449      47.441 -39.971  25.716  1.00134.87           C
ATOM   3571  C   THR D 449      49.339 -38.789  24.056  1.00134.87           C
ATOM   3572  O   THR D 449      49.004 -37.899  24.837  1.00134.87           O
ATOM   3573  N   SER D 450      49.496 -38.564  22.743  1.00102.42           N
ATOM   3574  CA  SER D 450      49.234 -37.254  22.243  1.00102.42           C
ATOM   3575  CB  SER D 450      50.313 -36.723  21.288  1.00102.42           C
ATOM   3576  OG  SER D 450      50.437 -37.587  20.172  1.00102.42           O
ATOM   3577  C   SER D 450      47.951 -37.326  21.494  1.00102.42           C
ATOM   3578  O   SER D 450      47.602 -38.362  20.929  1.00102.42           O
ATOM   3579  N   TYR D 451      47.183 -36.222  21.541  1.00160.71           N
ATOM   3580  CA  TYR D 451      45.952 -36.128  20.817  1.00160.71           C
ATOM   3581  CB  TYR D 451      44.722 -35.909  21.711  1.00160.71           C
ATOM   3582  CG  TYR D 451      44.485 -37.152  22.495  1.00160.71           C
ATOM   3583  CD1 TYR D 451      45.127 -37.355  23.692  1.00160.71           C
ATOM   3584  CD2 TYR D 451      43.625 -38.120  22.029  1.00160.71           C
ATOM   3585  CE1 TYR D 451      44.913 -38.501  24.419  1.00160.71           C
ATOM   3586  CE2 TYR D 451      43.405 -39.271  22.752  1.00160.71           C
ATOM   3587  CZ  TYR D 451      44.051 -39.464  23.951  1.00160.71           C
ATOM   3588  OH  TYR D 451      43.823 -40.645  24.690  1.00160.71           O
ATOM   3589  C   TYR D 451      46.069 -34.914  19.967  1.00160.71           C
ATOM   3590  O   TYR D 451      45.979 -33.782  20.437  1.00160.71           O
ATOM   3591  N   CYS D 452      46.302 -35.130  18.671  1.00 77.04           N
ATOM   3592  CA  CYS D 452      46.466 -34.067  17.728  1.00 77.04           C
ATOM   3593  CB  CYS D 452      47.174 -34.574  16.479  1.00 77.04           C
ATOM   3594  SG  CYS D 452      48.928 -34.941  16.821  1.00 77.04           S
ATOM   3595  C   CYS D 452      45.132 -33.441  17.420  1.00 77.04           C
ATOM   3596  O   CYS D 452      45.052 -32.328  16.897  1.00 77.04           O
ATOM   3597  N   HIS D 453      44.044 -34.204  17.643  1.00124.10           N
ATOM   3598  CA  HIS D 453      42.697 -33.742  17.464  1.00124.10           C
ATOM   3599  ND1 HIS D 453      41.925 -36.890  18.670  1.00124.10           N
ATOM   3600  CG  HIS D 453      42.079 -36.250  17.461  1.00124.10           C
ATOM   3601  CB  HIS D 453      41.649 -34.842  17.173  1.00124.10           C
ATOM   3602  NE2 HIS D 453      42.840 -38.367  17.279  1.00124.10           N
ATOM   3603  CD2 HIS D 453      42.641 -37.165  16.624  1.00124.10           C
ATOM   3604  CE1 HIS D 453      42.395 -38.154  18.504  1.00124.10           C
ATOM   3605  C   HIS D 453      42.244 -32.844  18.589  1.00124.10           C
ATOM   3606  O   HIS D 453      41.217 -32.184  18.463  1.00124.10           O
ATOM   3607  N   GLU D 454      42.933 -32.835  19.749  1.00147.38           N
ATOM   3608  CA  GLU D 454      42.491 -32.049  20.877  1.00147.38           C
ATOM   3609  CB  GLU D 454      42.222 -32.931  22.098  1.00147.38           C
ATOM   3610  CG  GLU D 454      41.488 -32.235  23.230  1.00147.38           C
ATOM   3611  CD  GLU D 454      40.123 -32.878  23.355  1.00147.38           C
ATOM   3612  OE1 GLU D 454      39.658 -33.513  22.371  1.00147.38           O
ATOM   3613  OE2 GLU D 454      39.534 -32.749  24.459  1.00147.38           O
ATOM   3614  C   GLU D 454      43.577 -31.094  21.306  1.00147.38           C
ATOM   3615  O   GLU D 454      44.713 -31.178  20.842  1.00147.38           O
ATOM   3616  N   THR D 455      43.235 -30.137  22.204  1.00 65.14           N
ATOM   3617  CA  THR D 455      44.215 -29.199  22.691  1.00 65.14           C
ATOM   3618  CB  THR D 455      43.971 -27.774  22.253  1.00 65.14           C
ATOM   3619  OG1 THR D 455      42.727 -27.295  22.747  1.00 65.14           O
ATOM   3620  CG2 THR D 455      43.991 -27.716  20.715  1.00 65.14           C
ATOM   3621  C   THR D 455      44.198 -29.215  24.187  1.00 65.14           C
ATOM   3622  O   THR D 455      43.239 -29.680  24.803  1.00 65.14           O
ATOM   3623  N   PHE D 456      45.299 -28.764  24.832  1.00174.05           N
ATOM   3624  CA  PHE D 456      45.177 -28.660  26.252  1.00174.05           C
ATOM   3625  CB  PHE D 456      46.362 -29.099  27.153  1.00174.05           C
ATOM   3626  CG  PHE D 456      47.597 -28.277  27.174  1.00174.05           C
ATOM   3627  CD1 PHE D 456      47.662 -27.129  27.934  1.00174.05           C
ATOM   3628  CD2 PHE D 456      48.704 -28.709  26.484  1.00174.05           C
ATOM   3629  CE1 PHE D 456      48.828 -26.401  27.971  1.00174.05           C
ATOM   3630  CE2 PHE D 456      49.868 -27.987  26.520  1.00174.05           C
ATOM   3631  CZ  PHE D 456      49.928 -26.833  27.264  1.00174.05           C
ATOM   3632  C   PHE D 456      44.614 -27.298  26.513  1.00174.05           C
ATOM   3633  O   PHE D 456      44.219 -26.634  25.555  1.00174.05           O
ATOM   3634  N   PRO D 457      44.459 -26.857  27.730  1.00 99.07           N
ATOM   3635  CA  PRO D 457      43.829 -25.585  27.938  1.00 99.07           C
ATOM   3636  CD  PRO D 457      44.310 -27.715  28.890  1.00 99.07           C
ATOM   3637  CB  PRO D 457      43.610 -25.456  29.450  1.00 99.07           C
ATOM   3638  CG  PRO D 457      44.285 -26.706  30.056  1.00 99.07           C
ATOM   3639  C   PRO D 457      44.606 -24.487  27.297  1.00 99.07           C
ATOM   3640  O   PRO D 457      45.817 -24.418  27.502  1.00 99.07           O
ATOM   3641  N   GLY D 458      43.918 -23.596  26.547  1.00 67.13           N
ATOM   3642  CA  GLY D 458      44.605 -22.562  25.832  1.00 67.13           C
ATOM   3643  C   GLY D 458      44.112 -21.199  26.234  1.00 67.13           C
ATOM   3644  O   GLY D 458      43.247 -21.034  27.096  1.00 67.13           O
ATOM   3645  N   TRP D 459      44.683 -20.190  25.543  1.00184.34           N
ATOM   3646  CA  TRP D 459      44.545 -18.771  25.747  1.00184.34           C
ATOM   3647  CB  TRP D 459      45.905 -18.081  25.502  1.00184.34           C
ATOM   3648  CG  TRP D 459      47.010 -18.153  26.524  1.00184.34           C
ATOM   3649  CD2 TRP D 459      47.619 -19.324  27.091  1.00184.34           C
ATOM   3650  CD1 TRP D 459      47.582 -17.092  27.140  1.00184.34           C
ATOM   3651  NE1 TRP D 459      48.494 -17.514  28.071  1.00184.34           N
ATOM   3652  CE2 TRP D 459      48.527 -18.885  28.057  1.00184.34           C
ATOM   3653  CE3 TRP D 459      47.439 -20.648  26.845  1.00184.34           C
ATOM   3654  CZ2 TRP D 459      49.259 -19.767  28.796  1.00184.34           C
ATOM   3655  CZ3 TRP D 459      48.192 -21.534  27.585  1.00184.34           C
ATOM   3656  CH2 TRP D 459      49.081 -21.104  28.545  1.00184.34           C
ATOM   3657  C   TRP D 459      43.796 -18.161  24.597  1.00184.34           C
ATOM   3658  O   TRP D 459      44.206 -18.320  23.450  1.00184.34           O
ATOM   3659  N   VAL D 460      42.720 -17.402  24.877  1.00131.02           N
ATOM   3660  CA  VAL D 460      42.074 -16.620  23.858  1.00131.02           C
ATOM   3661  CB  VAL D 460      40.641 -16.977  23.585  1.00131.02           C
ATOM   3662  CG1 VAL D 460      39.801 -16.816  24.863  1.00131.02           C
ATOM   3663  CG2 VAL D 460      40.151 -16.084  22.437  1.00131.02           C
ATOM   3664  C   VAL D 460      42.010 -15.237  24.402  1.00131.02           C
ATOM   3665  O   VAL D 460      41.763 -15.051  25.591  1.00131.02           O
ATOM   3666  N   HIS D 461      42.255 -14.227  23.548  1.00 79.31           N
ATOM   3667  CA  HIS D 461      42.152 -12.868  24.000  1.00 79.31           C
ATOM   3668  ND1 HIS D 461      45.482 -13.694  24.219  1.00 79.31           N
ATOM   3669  CG  HIS D 461      44.691 -12.569  24.109  1.00 79.31           C
ATOM   3670  CB  HIS D 461      43.373 -12.389  24.809  1.00 79.31           C
ATOM   3671  NE2 HIS D 461      46.565 -12.284  22.886  1.00 79.31           N
ATOM   3672  CD2 HIS D 461      45.369 -11.720  23.290  1.00 79.31           C
ATOM   3673  CE1 HIS D 461      46.588 -13.470  23.468  1.00 79.31           C
ATOM   3674  C   HIS D 461      42.043 -12.008  22.784  1.00 79.31           C
ATOM   3675  O   HIS D 461      42.470 -12.398  21.700  1.00 79.31           O
ATOM   3676  N   ASP D 462      41.468 -10.799  22.928  1.00 67.98           N
ATOM   3677  CA  ASP D 462      41.336  -9.944  21.789  1.00 67.98           C
ATOM   3678  CB  ASP D 462      40.380  -8.755  22.019  1.00 67.98           C
ATOM   3679  CG  ASP D 462      40.825  -7.948  23.233  1.00 67.98           C
ATOM   3680  OD1 ASP D 462      42.028  -7.597  23.324  1.00 67.98           O
ATOM   3681  OD2 ASP D 462      39.955  -7.685  24.106  1.00 67.98           O
ATOM   3682  C   ASP D 462      42.712  -9.492  21.407  1.00 67.98           C
ATOM   3683  O   ASP D 462      43.666  -9.664  22.160  1.00 67.98           O
ATOM   3684  N   VAL D 463      42.840  -8.904  20.205  1.00117.52           N
ATOM   3685  CA  VAL D 463      44.099  -8.531  19.623  1.00117.52           C
ATOM   3686  CB  VAL D 463      43.912  -7.841  18.304  1.00117.52           C
ATOM   3687  CG1 VAL D 463      45.286  -7.466  17.732  1.00117.52           C
ATOM   3688  CG2 VAL D 463      43.081  -8.749  17.388  1.00117.52           C
ATOM   3689  C   VAL D 463      44.811  -7.573  20.534  1.00117.52           C
ATOM   3690  O   VAL D 463      46.041  -7.536  20.569  1.00117.52           O
ATOM   3691  N   LEU D 464      44.050  -6.716  21.241  1.00 88.68           N
ATOM   3692  CA  LEU D 464      44.591  -5.746  22.156  1.00 88.68           C
ATOM   3693  CB  LEU D 464      43.546  -4.732  22.636  1.00 88.68           C
ATOM   3694  CG  LEU D 464      43.006  -3.813  21.531  1.00 88.68           C
ATOM   3695  CD1 LEU D 464      41.968  -2.824  22.078  1.00 88.68           C
ATOM   3696  CD2 LEU D 464      44.151  -3.097  20.800  1.00 88.68           C
ATOM   3697  C   LEU D 464      45.169  -6.403  23.379  1.00 88.68           C
ATOM   3698  O   LEU D 464      46.099  -5.873  23.985  1.00 88.68           O
ATOM   3699  N   GLY D 465      44.604  -7.551  23.806  1.00 51.17           N
ATOM   3700  CA  GLY D 465      45.073  -8.227  24.987  1.00 51.17           C
ATOM   3701  C   GLY D 465      44.255  -7.805  26.178  1.00 51.17           C
ATOM   3702  O   GLY D 465      44.652  -8.039  27.319  1.00 51.17           O
ATOM   3703  N   ARG D 466      43.133  -7.089  25.950  1.00190.11           N
ATOM   3704  CA  ARG D 466      42.290  -6.657  27.041  1.00190.11           C
ATOM   3705  CB  ARG D 466      41.236  -5.621  26.611  1.00190.11           C
ATOM   3706  CG  ARG D 466      41.774  -4.197  26.481  1.00190.11           C
ATOM   3707  CD  ARG D 466      42.805  -4.002  25.385  1.00190.11           C
ATOM   3708  NE  ARG D 466      43.224  -2.573  25.395  1.00190.11           N
ATOM   3709  CZ  ARG D 466      44.498  -2.209  25.725  1.00190.11           C
ATOM   3710  NH1 ARG D 466      45.439  -3.142  26.048  1.00190.11           N
ATOM   3711  NH2 ARG D 466      44.832  -0.885  25.723  1.00190.11           N
ATOM   3712  C   ARG D 466      41.536  -7.771  27.706  1.00190.11           C
ATOM   3713  O   ARG D 466      41.744  -8.045  28.889  1.00190.11           O
ATOM   3714  N   ASN D 467      40.679  -8.482  26.940  1.00 58.51           N
ATOM   3715  CA  ASN D 467      39.830  -9.482  27.531  1.00 58.51           C
ATOM   3716  CB  ASN D 467      38.373  -9.411  27.034  1.00 58.51           C
ATOM   3717  CG  ASN D 467      37.752  -8.124  27.570  1.00 58.51           C
ATOM   3718  OD1 ASN D 467      37.872  -7.807  28.752  1.00 58.51           O
ATOM   3719  ND2 ASN D 467      37.071  -7.356  26.677  1.00 58.51           N
ATOM   3720  C   ASN D 467      40.392 -10.813  27.161  1.00 58.51           C
ATOM   3721  O   ASN D 467      40.751 -11.047  26.007  1.00 58.51           O
ATOM   3722  N   TRP D 468      40.483 -11.712  28.161  1.00118.64           N
ATOM   3723  CA  TRP D 468      41.065 -13.016  28.000  1.00118.64           C
ATOM   3724  CB  TRP D 468      42.338 -13.204  28.841  1.00118.64           C
ATOM   3725  CG  TRP D 468      43.555 -12.482  28.323  1.00118.64           C
ATOM   3726  CD2 TRP D 468      44.850 -13.092  28.252  1.00118.64           C
ATOM   3727  CD1 TRP D 468      43.711 -11.194  27.902  1.00118.64           C
ATOM   3728  NE1 TRP D 468      45.019 -10.975  27.540  1.00118.64           N
ATOM   3729  CE2 TRP D 468      45.733 -12.134  27.760  1.00118.64           C
ATOM   3730  CE3 TRP D 468      45.269 -14.345  28.577  1.00118.64           C
ATOM   3731  CZ2 TRP D 468      47.057 -12.423  27.575  1.00118.64           C
ATOM   3732  CZ3 TRP D 468      46.604 -14.622  28.396  1.00118.64           C
ATOM   3733  CH2 TRP D 468      47.488 -13.687  27.901  1.00118.64           C
ATOM   3734  C   TRP D 468      40.089 -14.033  28.483  1.00118.64           C
ATOM   3735  O   TRP D 468      39.145 -13.683  29.181  1.00118.64           O
ATOM   3736  N   ALA D 469      40.281 -15.312  28.083  1.00 51.40           N
ATOM   3737  CA  ALA D 469      39.464 -16.416  28.518  1.00 51.40           C
ATOM   3738  CB  ALA D 469      38.125 -16.530  27.768  1.00 51.40           C
ATOM   3739  C   ALA D 469      40.255 -17.652  28.215  1.00 51.40           C
ATOM   3740  O   ALA D 469      41.279 -17.583  27.538  1.00 51.40           O
ATOM   3741  N   CYS D 470      39.825 -18.819  28.734  1.00 56.90           N
ATOM   3742  CA  CYS D 470      40.543 -20.042  28.484  1.00 56.90           C
ATOM   3743  CB  CYS D 470      40.950 -20.761  29.783  1.00 56.90           C
ATOM   3744  SG  CYS D 470      42.020 -19.687  30.789  1.00 56.90           S
ATOM   3745  C   CYS D 470      39.642 -20.919  27.653  1.00 56.90           C
ATOM   3746  O   CYS D 470      38.422 -20.797  27.745  1.00 56.90           O
ATOM   3747  N   PHE D 471      40.221 -21.806  26.802  1.00284.78           N
ATOM   3748  CA  PHE D 471      39.449 -22.646  25.911  1.00284.78           C
ATOM   3749  CB  PHE D 471      39.825 -22.751  24.440  1.00284.78           C
ATOM   3750  CG  PHE D 471      39.935 -21.656  23.480  1.00284.78           C
ATOM   3751  CD1 PHE D 471      40.868 -20.664  23.601  1.00284.78           C
ATOM   3752  CD2 PHE D 471      39.158 -21.758  22.360  1.00284.78           C
ATOM   3753  CE1 PHE D 471      40.930 -19.719  22.609  1.00284.78           C
ATOM   3754  CE2 PHE D 471      39.216 -20.823  21.373  1.00284.78           C
ATOM   3755  CZ  PHE D 471      40.106 -19.796  21.512  1.00284.78           C
ATOM   3756  C   PHE D 471      40.039 -24.022  25.910  1.00284.78           C
ATOM   3757  O   PHE D 471      41.189 -24.247  26.277  1.00284.78           O
ATOM   3758  N   VAL D 472      39.253 -24.945  25.310  1.00122.92           N
ATOM   3759  CA  VAL D 472      39.707 -26.262  24.963  1.00122.92           C
ATOM   3760  CB  VAL D 472      39.129 -27.363  25.806  1.00122.92           C
ATOM   3761  CG1 VAL D 472      39.583 -27.174  27.264  1.00122.92           C
ATOM   3762  CG2 VAL D 472      37.605 -27.368  25.621  1.00122.92           C
ATOM   3763  C   VAL D 472      39.180 -26.467  23.574  1.00122.92           C
ATOM   3764  O   VAL D 472      38.074 -26.030  23.259  1.00122.92           O
ATOM   3765  N   GLY D 473      39.951 -27.140  22.699  1.00 38.84           N
ATOM   3766  CA  GLY D 473      39.496 -27.316  21.349  1.00 38.84           C
ATOM   3767  C   GLY D 473      39.487 -28.771  21.017  1.00 38.84           C
ATOM   3768  O   GLY D 473      40.286 -29.554  21.532  1.00 38.84           O
ATOM   3769  N   LYS D 474      38.558 -29.158  20.121  1.00111.22           N
ATOM   3770  CA  LYS D 474      38.409 -30.525  19.715  1.00111.22           C
ATOM   3771  CB  LYS D 474      37.188 -31.164  20.377  1.00111.22           C
ATOM   3772  CG  LYS D 474      37.239 -31.031  21.897  1.00111.22           C
ATOM   3773  CD  LYS D 474      35.870 -31.141  22.565  1.00111.22           C
ATOM   3774  CE  LYS D 474      35.238 -32.523  22.438  1.00111.22           C
ATOM   3775  NZ  LYS D 474      35.885 -33.450  23.388  1.00111.22           N
ATOM   3776  C   LYS D 474      38.133 -30.498  18.247  1.00111.22           C
ATOM   3777  O   LYS D 474      37.288 -29.730  17.790  1.00111.22           O
ATOM   3778  N   LYS D 475      38.846 -31.339  17.471  1.00108.33           N
ATOM   3779  CA  LYS D 475      38.621 -31.382  16.057  1.00108.33           C
ATOM   3780  CB  LYS D 475      39.711 -32.149  15.296  1.00108.33           C
ATOM   3781  CG  LYS D 475      39.486 -32.180  13.787  1.00108.33           C
ATOM   3782  CD  LYS D 475      40.588 -32.935  13.048  1.00108.33           C
ATOM   3783  CE  LYS D 475      40.713 -34.395  13.495  1.00108.33           C
ATOM   3784  NZ  LYS D 475      39.389 -35.054  13.439  1.00108.33           N
ATOM   3785  C   LYS D 475      37.363 -32.152  15.848  1.00108.33           C
ATOM   3786  O   LYS D 475      37.224 -33.269  16.345  1.00108.33           O
ATOM   3787  N   ILE D 476      36.413 -31.583  15.083  1.00 96.45           N
ATOM   3788  CA  ILE D 476      35.199 -32.309  14.886  1.00 96.45           C
ATOM   3789  CB  ILE D 476      34.169 -32.046  15.956  1.00 96.45           C
ATOM   3790  CG1 ILE D 476      33.731 -30.574  16.022  0.00 96.45           C
ATOM   3791  CG2 ILE D 476      34.753 -32.556  17.284  0.00 96.45           C
ATOM   3792  CD1 ILE D 476      32.491 -30.383  16.892  1.00 96.45           C
ATOM   3793  C   ILE D 476      34.609 -32.033  13.503  1.00 96.45           C
ATOM   3794  O   ILE D 476      35.021 -32.764  12.564  1.00 96.45           O
ATOM   3795  OXT ILE D 476      33.744 -31.128  13.352  1.00 96.45           O
TER    3796      ILE D 476
ATOM   3797  N   LEU E 477      68.749  -4.687  -2.494  1.00 53.01           N
ATOM   3798  CA  LEU E 477      69.331  -5.605  -1.496  1.00 53.01           C
ATOM   3799  CB  LEU E 477      68.624  -6.972  -1.545  1.00 53.01           C
ATOM   3800  CG  LEU E 477      69.141  -7.974  -0.498  1.00 53.01           C
ATOM   3801  CD1 LEU E 477      68.915  -7.443   0.926  1.00 53.01           C
ATOM   3802  CD2 LEU E 477      68.526  -9.369  -0.705  1.00 53.01           C
ATOM   3803  C   LEU E 477      70.793  -5.791  -1.739  1.00 53.01           C
ATOM   3804  O   LEU E 477      71.246  -5.953  -2.872  1.00 53.01           O
ATOM   3805  N   PRO E 478      71.530  -5.749  -0.662  1.00151.79           N
ATOM   3806  CA  PRO E 478      72.966  -5.840  -0.711  1.00151.79           C
ATOM   3807  CD  PRO E 478      71.066  -5.063   0.530  1.00151.79           C
ATOM   3808  CB  PRO E 478      73.472  -5.260   0.612  1.00151.79           C
ATOM   3809  CG  PRO E 478      72.230  -5.207   1.519  1.00151.79           C
ATOM   3810  C   PRO E 478      73.454  -7.228  -0.966  1.00151.79           C
ATOM   3811  O   PRO E 478      72.695  -8.180  -0.792  1.00151.79           O
ATOM   3812  N   THR E 479      74.706  -7.341  -1.451  1.00 39.66           N
ATOM   3813  CA  THR E 479      75.353  -8.600  -1.668  1.00 39.66           C
ATOM   3814  CB  THR E 479      76.636  -8.472  -2.438  1.00 39.66           C
ATOM   3815  OG1 THR E 479      77.576  -7.701  -1.705  1.00 39.66           O
ATOM   3816  CG2 THR E 479      76.336  -7.799  -3.788  1.00 39.66           C
ATOM   3817  C   THR E 479      75.698  -9.183  -0.336  1.00 39.66           C
ATOM   3818  O   THR E 479      75.604 -10.395  -0.141  1.00 39.66           O
ATOM   3819  N   GLU E 480      76.135  -8.324   0.611  1.00 41.64           N
ATOM   3820  CA  GLU E 480      76.524  -8.796   1.909  1.00 41.64           C
ATOM   3821  CB  GLU E 480      78.042  -8.782   2.159  1.00 41.64           C
ATOM   3822  CG  GLU E 480      78.811  -9.840   1.366  1.00 41.64           C
ATOM   3823  CD  GLU E 480      80.282  -9.716   1.734  1.00 41.64           C
ATOM   3824  OE1 GLU E 480      80.623  -8.770   2.494  1.00 41.64           O
ATOM   3825  OE2 GLU E 480      81.085 -10.566   1.265  1.00 41.64           O
ATOM   3826  C   GLU E 480      75.907  -7.925   2.955  1.00 41.64           C
ATOM   3827  O   GLU E 480      75.604  -6.757   2.712  1.00 41.64           O
ATOM   3828  N   TRP E 481      75.677  -8.498   4.157  1.00 77.12           N
ATOM   3829  CA  TRP E 481      75.106  -7.728   5.225  1.00 77.12           C
ATOM   3830  CB  TRP E 481      73.570  -7.738   5.202  1.00 77.12           C
ATOM   3831  CG  TRP E 481      72.930  -6.843   6.230  1.00 77.12           C
ATOM   3832  CD2 TRP E 481      72.557  -5.480   5.978  1.00 77.12           C
ATOM   3833  CD1 TRP E 481      72.577  -7.109   7.520  1.00 77.12           C
ATOM   3834  NE1 TRP E 481      72.014  -5.993   8.091  1.00 77.12           N
ATOM   3835  CE2 TRP E 481      71.995  -4.983   7.153  1.00 77.12           C
ATOM   3836  CE3 TRP E 481      72.677  -4.706   4.859  1.00 77.12           C
ATOM   3837  CZ2 TRP E 481      71.539  -3.698   7.226  1.00 77.12           C
ATOM   3838  CZ3 TRP E 481      72.216  -3.411   4.937  1.00 77.12           C
ATOM   3839  CH2 TRP E 481      71.658  -2.917   6.098  1.00 77.12           C
ATOM   3840  C   TRP E 481      75.532  -8.327   6.536  1.00 77.12           C
ATOM   3841  O   TRP E 481      75.597  -9.547   6.685  1.00 77.12           O
ATOM   3842  N   ASP E 482      75.839  -7.465   7.528  1.00 89.84           N
ATOM   3843  CA  ASP E 482      76.228  -7.922   8.833  1.00 89.84           C
ATOM   3844  CB  ASP E 482      77.754  -8.082   8.973  1.00 89.84           C
ATOM   3845  CG  ASP E 482      78.071  -8.851  10.249  1.00 89.84           C
ATOM   3846  OD1 ASP E 482      77.207  -8.873  11.166  1.00 89.84           O
ATOM   3847  OD2 ASP E 482      79.187  -9.431  10.320  1.00 89.84           O
ATOM   3848  C   ASP E 482      75.782  -6.864   9.801  1.00 89.84           C
ATOM   3849  O   ASP E 482      76.266  -5.735   9.765  1.00 89.84           O
ATOM   3850  N   TRP E 483      74.847  -7.210  10.706  1.00110.35           N
ATOM   3851  CA  TRP E 483      74.299  -6.275  11.651  1.00110.35           C
ATOM   3852  CB  TRP E 483      73.078  -6.794  12.424  1.00110.35           C
ATOM   3853  CG  TRP E 483      71.816  -6.738  11.599  1.00110.35           C
ATOM   3854  CD2 TRP E 483      71.128  -5.512  11.305  1.00110.35           C
ATOM   3855  CD1 TRP E 483      71.121  -7.731  10.975  1.00110.35           C
ATOM   3856  NE1 TRP E 483      70.035  -7.200  10.318  1.00110.35           N
ATOM   3857  CE2 TRP E 483      70.029  -5.834  10.511  1.00110.35           C
ATOM   3858  CE3 TRP E 483      71.392  -4.222  11.665  1.00110.35           C
ATOM   3859  CZ2 TRP E 483      69.173  -4.867  10.065  1.00110.35           C
ATOM   3860  CZ3 TRP E 483      70.527  -3.249  11.215  1.00110.35           C
ATOM   3861  CH2 TRP E 483      69.438  -3.566  10.430  1.00110.35           C
ATOM   3862  C   TRP E 483      75.330  -5.823  12.630  1.00110.35           C
ATOM   3863  O   TRP E 483      75.135  -4.815  13.308  1.00110.35           O
ATOM   3864  N   ARG E 484      76.389  -6.628  12.817  1.00 98.13           N
ATOM   3865  CA  ARG E 484      77.475  -6.288  13.690  1.00 98.13           C
ATOM   3866  CB  ARG E 484      78.459  -7.453  13.884  1.00 98.13           C
ATOM   3867  CG  ARG E 484      77.836  -8.649  14.608  1.00 98.13           C
ATOM   3868  CD  ARG E 484      78.776  -9.847  14.733  1.00 98.13           C
ATOM   3869  NE  ARG E 484      79.084 -10.308  13.351  1.00 98.13           N
ATOM   3870  CZ  ARG E 484      79.912 -11.373  13.152  1.00 98.13           C
ATOM   3871  NH1 ARG E 484      80.442 -12.035  14.222  1.00 98.13           N
ATOM   3872  NH2 ARG E 484      80.210 -11.776  11.882  1.00 98.13           N
ATOM   3873  C   ARG E 484      78.236  -5.140  13.106  1.00 98.13           C
ATOM   3874  O   ARG E 484      78.762  -4.306  13.841  1.00 98.13           O
ATOM   3875  N   ASN E 485      78.369  -5.084  11.766  1.00 62.66           N
ATOM   3876  CA  ASN E 485      79.128  -3.997  11.220  1.00 62.66           C
ATOM   3877  CB  ASN E 485      80.498  -4.452  10.680  1.00 62.66           C
ATOM   3878  CG  ASN E 485      81.328  -3.230  10.307  1.00 62.66           C
ATOM   3879  OD1 ASN E 485      80.883  -2.366   9.554  1.00 62.66           O
ATOM   3880  ND2 ASN E 485      82.573  -3.153  10.848  1.00 62.66           N
ATOM   3881  C   ASN E 485      78.384  -3.369  10.085  1.00 62.66           C
ATOM   3882  O   ASN E 485      78.514  -3.790   8.936  1.00 62.66           O
ATOM   3883  N   ILE E 486      77.590  -2.321  10.376  1.00 56.93           N
ATOM   3884  CA  ILE E 486      76.960  -1.601   9.315  1.00 56.93           C
ATOM   3885  CB  ILE E 486      75.492  -1.375   9.528  1.00 56.93           C
ATOM   3886  CG1 ILE E 486      74.751  -2.722   9.588  1.00 56.93           C
ATOM   3887  CG2 ILE E 486      74.986  -0.436   8.421  1.00 56.93           C
ATOM   3888  CD1 ILE E 486      73.312  -2.607  10.091  1.00 56.93           C
ATOM   3889  C   ILE E 486      77.642  -0.273   9.328  1.00 56.93           C
ATOM   3890  O   ILE E 486      77.266   0.632  10.072  1.00 56.93           O
ATOM   3891  N   ALA E 487      78.663  -0.122   8.468  1.00 46.10           N
ATOM   3892  CA  ALA E 487      79.425   1.088   8.397  1.00 46.10           C
ATOM   3893  CB  ALA E 487      78.581   2.309   7.987  1.00 46.10           C
ATOM   3894  C   ALA E 487      80.081   1.399   9.714  1.00 46.10           C
ATOM   3895  O   ALA E 487      80.184   2.563  10.097  1.00 46.10           O
ATOM   3896  N   GLY E 488      80.552   0.367  10.445  1.00 28.08           N
ATOM   3897  CA  GLY E 488      81.305   0.596  11.650  1.00 28.08           C
ATOM   3898  C   GLY E 488      80.441   0.476  12.873  1.00 28.08           C
ATOM   3899  O   GLY E 488      80.954   0.288  13.974  1.00 28.08           O
ATOM   3900  N   TYR E 489      79.106   0.560  12.727  1.00100.76           N
ATOM   3901  CA  TYR E 489      78.255   0.509  13.888  1.00100.76           C
ATOM   3902  CB  TYR E 489      76.960   1.328  13.743  1.00100.76           C
ATOM   3903  CG  TYR E 489      77.329   2.763  13.575  1.00100.76           C
ATOM   3904  CD1 TYR E 489      77.619   3.265  12.327  1.00100.76           C
ATOM   3905  CD2 TYR E 489      77.383   3.607  14.660  1.00100.76           C
ATOM   3906  CE1 TYR E 489      77.959   4.587  12.163  1.00100.76           C
ATOM   3907  CE2 TYR E 489      77.722   4.931  14.502  1.00100.76           C
ATOM   3908  CZ  TYR E 489      78.010   5.423  13.252  1.00100.76           C
ATOM   3909  OH  TYR E 489      78.359   6.780  13.086  1.00100.76           O
ATOM   3910  C   TYR E 489      77.838  -0.910  14.165  1.00100.76           C
ATOM   3911  O   TYR E 489      77.575  -1.680  13.242  1.00100.76           O
ATOM   3912  N   ASN E 490      77.790  -1.296  15.464  1.00 70.45           N
ATOM   3913  CA  ASN E 490      77.389  -2.624  15.865  1.00 70.45           C
ATOM   3914  CB  ASN E 490      78.362  -3.272  16.864  1.00 70.45           C
ATOM   3915  CG  ASN E 490      77.839  -4.659  17.207  1.00 70.45           C
ATOM   3916  OD1 ASN E 490      77.414  -5.411  16.333  1.00 70.45           O
ATOM   3917  ND2 ASN E 490      77.860  -5.003  18.522  1.00 70.45           N
ATOM   3918  C   ASN E 490      76.044  -2.562  16.546  1.00 70.45           C
ATOM   3919  O   ASN E 490      75.851  -1.806  17.495  1.00 70.45           O
ATOM   3920  N   PHE E 491      75.053  -3.278  15.974  1.00126.48           N
ATOM   3921  CA  PHE E 491      73.692  -3.444  16.427  1.00126.48           C
ATOM   3922  CB  PHE E 491      72.701  -3.490  15.259  1.00126.48           C
ATOM   3923  CG  PHE E 491      72.767  -2.133  14.648  1.00126.48           C
ATOM   3924  CD1 PHE E 491      72.040  -1.091  15.177  1.00126.48           C
ATOM   3925  CD2 PHE E 491      73.565  -1.898  13.553  1.00126.48           C
ATOM   3926  CE1 PHE E 491      72.102   0.162  14.615  1.00126.48           C
ATOM   3927  CE2 PHE E 491      73.631  -0.647  12.988  1.00126.48           C
ATOM   3928  CZ  PHE E 491      72.899   0.387  13.519  1.00126.48           C
ATOM   3929  C   PHE E 491      73.435  -4.635  17.326  1.00126.48           C
ATOM   3930  O   PHE E 491      72.368  -4.712  17.931  1.00126.48           O
ATOM   3931  N   VAL E 492      74.310  -5.664  17.346  1.00142.42           N
ATOM   3932  CA  VAL E 492      73.994  -6.855  18.104  1.00142.42           C
ATOM   3933  CB  VAL E 492      74.465  -8.141  17.485  1.00142.42           C
ATOM   3934  CG1 VAL E 492      73.575  -8.502  16.293  1.00142.42           C
ATOM   3935  CG2 VAL E 492      75.934  -7.958  17.089  1.00142.42           C
ATOM   3936  C   VAL E 492      74.554  -6.828  19.492  1.00142.42           C
ATOM   3937  O   VAL E 492      75.659  -6.348  19.741  1.00142.42           O
ATOM   3938  N   THR E 493      73.771  -7.387  20.442  1.00118.27           N
ATOM   3939  CA  THR E 493      74.164  -7.456  21.823  1.00118.27           C
ATOM   3940  CB  THR E 493      73.026  -7.770  22.748  1.00118.27           C
ATOM   3941  OG1 THR E 493      72.505  -9.057  22.453  1.00118.27           O
ATOM   3942  CG2 THR E 493      71.933  -6.703  22.567  1.00118.27           C
ATOM   3943  C   THR E 493      75.161  -8.569  21.942  1.00118.27           C
ATOM   3944  O   THR E 493      75.312  -9.376  21.028  1.00118.27           O
ATOM   3945  N   PRO E 494      75.832  -8.636  23.065  1.00 69.94           N
ATOM   3946  CA  PRO E 494      76.887  -9.601  23.247  1.00 69.94           C
ATOM   3947  CD  PRO E 494      76.079  -7.422  23.829  1.00 69.94           C
ATOM   3948  CB  PRO E 494      77.641  -9.160  24.498  1.00 69.94           C
ATOM   3949  CG  PRO E 494      77.436  -7.635  24.521  1.00 69.94           C
ATOM   3950  C   PRO E 494      76.450 -11.029  23.279  1.00 69.94           C
ATOM   3951  O   PRO E 494      75.290 -11.311  23.575  1.00 69.94           O
ATOM   3952  N   VAL E 495      77.384 -11.942  22.945  1.00 34.88           N
ATOM   3953  CA  VAL E 495      77.127 -13.353  22.945  1.00 34.88           C
ATOM   3954  CB  VAL E 495      78.214 -14.155  22.290  1.00 34.88           C
ATOM   3955  CG1 VAL E 495      77.901 -15.649  22.466  1.00 34.88           C
ATOM   3956  CG2 VAL E 495      78.328 -13.711  20.822  1.00 34.88           C
ATOM   3957  C   VAL E 495      77.038 -13.783  24.373  1.00 34.88           C
ATOM   3958  O   VAL E 495      77.741 -13.259  25.235  1.00 34.88           O
ATOM   3959  N   ARG E 496      76.145 -14.751  24.654  1.00147.38           N
ATOM   3960  CA  ARG E 496      75.939 -15.225  25.994  1.00147.38           C
ATOM   3961  CB  ARG E 496      74.539 -14.890  26.537  1.00147.38           C
ATOM   3962  CG  ARG E 496      74.268 -13.394  26.712  1.00147.38           C
ATOM   3963  CD  ARG E 496      72.817 -13.095  27.099  1.00147.38           C
ATOM   3964  NE  ARG E 496      72.505 -13.894  28.317  1.00147.38           N
ATOM   3965  CZ  ARG E 496      72.692 -13.361  29.559  1.00147.38           C
ATOM   3966  NH1 ARG E 496      73.120 -12.073  29.690  1.00147.38           N
ATOM   3967  NH2 ARG E 496      72.444 -14.113  30.671  1.00147.38           N
ATOM   3968  C   ARG E 496      76.032 -16.721  25.975  1.00147.38           C
ATOM   3969  O   ARG E 496      76.139 -17.340  24.916  1.00147.38           O
ATOM   3970  N   ASN E 497      76.025 -17.337  27.176  1.00 45.88           N
ATOM   3971  CA  ASN E 497      76.100 -18.768  27.281  1.00 45.88           C
ATOM   3972  CB  ASN E 497      77.303 -19.229  28.124  1.00 45.88           C
ATOM   3973  CG  ASN E 497      77.576 -20.704  27.868  1.00 45.88           C
ATOM   3974  OD1 ASN E 497      76.674 -21.537  27.912  1.00 45.88           O
ATOM   3975  ND2 ASN E 497      78.865 -21.039  27.589  1.00 45.88           N
ATOM   3976  C   ASN E 497      74.848 -19.245  27.963  1.00 45.88           C
ATOM   3977  O   ASN E 497      74.521 -18.819  29.069  1.00 45.88           O
ATOM   3978  N   GLN E 498      74.106 -20.142  27.286  1.00109.08           N
ATOM   3979  CA  GLN E 498      72.882 -20.731  27.763  1.00109.08           C
ATOM   3980  CB  GLN E 498      72.148 -21.510  26.660  1.00109.08           C
ATOM   3981  CG  GLN E 498      72.970 -22.677  26.108  1.00109.08           C
ATOM   3982  CD  GLN E 498      72.148 -23.387  25.049  1.00109.08           C
ATOM   3983  OE1 GLN E 498      71.113 -23.977  25.353  1.00109.08           O
ATOM   3984  NE2 GLN E 498      72.623 -23.345  23.775  1.00109.08           N
ATOM   3985  C   GLN E 498      73.163 -21.673  28.891  1.00109.08           C
ATOM   3986  O   GLN E 498      72.294 -21.904  29.734  1.00109.08           O
ATOM   3987  N   ALA E 499      74.351 -22.314  28.881  1.00224.05           N
ATOM   3988  CA  ALA E 499      74.684 -23.225  29.936  1.00224.05           C
ATOM   3989  CB  ALA E 499      74.312 -22.759  31.359  1.00224.05           C
ATOM   3990  C   ALA E 499      73.986 -24.509  29.628  1.00224.05           C
ATOM   3991  O   ALA E 499      73.617 -24.765  28.484  1.00224.05           O
ATOM   3992  N   SER E 500      73.827 -25.365  30.652  1.00123.39           N
ATOM   3993  CA  SER E 500      73.247 -26.672  30.531  1.00123.39           C
ATOM   3994  CB  SER E 500      73.476 -27.533  31.783  1.00123.39           C
ATOM   3995  OG  SER E 500      74.866 -27.751  31.973  1.00123.39           O
ATOM   3996  C   SER E 500      71.761 -26.629  30.306  1.00123.39           C
ATOM   3997  O   SER E 500      71.162 -27.669  30.042  1.00123.39           O
ATOM   3998  N   CYS E 501      71.109 -25.458  30.418  1.00 69.67           N
ATOM   3999  CA  CYS E 501      69.672 -25.429  30.318  1.00 69.67           C
ATOM   4000  CB  CYS E 501      69.078 -24.215  31.039  1.00 69.67           C
ATOM   4001  SG  CYS E 501      67.294 -24.392  31.197  1.00 69.67           S
ATOM   4002  C   CYS E 501      69.254 -25.358  28.872  1.00 69.67           C
ATOM   4003  O   CYS E 501      69.895 -24.685  28.072  1.00 69.67           O
ATOM   4004  N   GLY E 502      68.142 -26.039  28.496  1.00 58.18           N
ATOM   4005  CA  GLY E 502      67.725 -26.047  27.112  1.00 58.18           C
ATOM   4006  C   GLY E 502      66.951 -24.791  26.843  1.00 58.18           C
ATOM   4007  O   GLY E 502      65.775 -24.820  26.478  1.00 58.18           O
ATOM   4008  N   SER E 503      67.643 -23.655  27.044  1.00114.96           N
ATOM   4009  CA  SER E 503      67.171 -22.304  26.952  1.00114.96           C
ATOM   4010  CB  SER E 503      67.843 -21.424  28.016  1.00114.96           C
ATOM   4011  OG  SER E 503      67.223 -20.149  28.058  1.00114.96           O
ATOM   4012  C   SER E 503      67.352 -21.630  25.606  1.00114.96           C
ATOM   4013  O   SER E 503      67.050 -20.444  25.491  1.00114.96           O
ATOM   4014  N   CYS E 504      67.803 -22.328  24.546  1.00111.81           N
ATOM   4015  CA  CYS E 504      68.208 -21.678  23.319  1.00111.81           C
ATOM   4016  CB  CYS E 504      68.546 -22.694  22.220  1.00111.81           C
ATOM   4017  SG  CYS E 504      69.727 -23.932  22.817  1.00111.81           S
ATOM   4018  C   CYS E 504      67.135 -20.774  22.779  1.00111.81           C
ATOM   4019  O   CYS E 504      67.406 -19.639  22.394  1.00111.81           O
ATOM   4020  N   TYR E 505      65.880 -21.233  22.790  1.00120.99           N
ATOM   4021  CA  TYR E 505      64.746 -20.526  22.260  1.00120.99           C
ATOM   4022  CB  TYR E 505      63.465 -21.349  22.538  1.00120.99           C
ATOM   4023  CG  TYR E 505      63.206 -21.458  24.020  1.00120.99           C
ATOM   4024  CD1 TYR E 505      64.164 -21.856  24.929  1.00120.99           C
ATOM   4025  CD2 TYR E 505      61.988 -21.109  24.537  1.00120.99           C
ATOM   4026  CE1 TYR E 505      63.918 -21.946  26.284  1.00120.99           C
ATOM   4027  CE2 TYR E 505      61.724 -21.195  25.885  1.00120.99           C
ATOM   4028  CZ  TYR E 505      62.680 -21.613  26.771  1.00120.99           C
ATOM   4029  OH  TYR E 505      62.377 -21.688  28.150  1.00120.99           O
ATOM   4030  C   TYR E 505      64.640 -19.180  22.924  1.00120.99           C
ATOM   4031  O   TYR E 505      64.348 -18.176  22.271  1.00120.99           O
ATOM   4032  N   ALA E 506      64.841 -19.127  24.253  1.00 52.81           N
ATOM   4033  CA  ALA E 506      64.767 -17.887  24.975  1.00 52.81           C
ATOM   4034  CB  ALA E 506      64.841 -18.083  26.500  1.00 52.81           C
ATOM   4035  C   ALA E 506      65.889 -16.970  24.572  1.00 52.81           C
ATOM   4036  O   ALA E 506      65.681 -15.772  24.384  1.00 52.81           O
ATOM   4037  N   PHE E 507      67.120 -17.505  24.435  1.00 61.21           N
ATOM   4038  CA  PHE E 507      68.253 -16.687  24.090  1.00 61.21           C
ATOM   4039  CB  PHE E 507      69.587 -17.455  24.105  1.00 61.21           C
ATOM   4040  CG  PHE E 507      69.964 -17.618  25.536  1.00 61.21           C
ATOM   4041  CD1 PHE E 507      69.427 -18.630  26.298  1.00 61.21           C
ATOM   4042  CD2 PHE E 507      70.859 -16.748  26.113  1.00 61.21           C
ATOM   4043  CE1 PHE E 507      69.778 -18.770  27.621  1.00 61.21           C
ATOM   4044  CE2 PHE E 507      71.214 -16.883  27.432  1.00 61.21           C
ATOM   4045  CZ  PHE E 507      70.673 -17.894  28.188  1.00 61.21           C
ATOM   4046  C   PHE E 507      68.071 -16.104  22.721  1.00 61.21           C
ATOM   4047  O   PHE E 507      68.316 -14.917  22.507  1.00 61.21           O
ATOM   4048  N   SER E 508      67.628 -16.925  21.753  1.00 35.53           N
ATOM   4049  CA  SER E 508      67.454 -16.442  20.416  1.00 35.53           C
ATOM   4050  CB  SER E 508      66.939 -17.527  19.455  1.00 35.53           C
ATOM   4051  OG  SER E 508      65.637 -17.943  19.839  1.00 35.53           O
ATOM   4052  C   SER E 508      66.438 -15.346  20.443  1.00 35.53           C
ATOM   4053  O   SER E 508      66.599 -14.309  19.803  1.00 35.53           O
ATOM   4054  N   SER E 509      65.365 -15.553  21.220  1.00 91.72           N
ATOM   4055  CA  SER E 509      64.275 -14.628  21.290  1.00 91.72           C
ATOM   4056  CB  SER E 509      63.182 -15.153  22.235  1.00 91.72           C
ATOM   4057  OG  SER E 509      62.103 -14.240  22.298  1.00 91.72           O
ATOM   4058  C   SER E 509      64.761 -13.308  21.807  1.00 91.72           C
ATOM   4059  O   SER E 509      64.499 -12.269  21.203  1.00 91.72           O
ATOM   4060  N   MET E 510      65.497 -13.314  22.936  1.00 74.27           N
ATOM   4061  CA  MET E 510      65.963 -12.094  23.537  1.00 74.27           C
ATOM   4062  CB  MET E 510      66.692 -12.342  24.862  1.00 74.27           C
ATOM   4063  CG  MET E 510      65.776 -13.040  25.860  1.00 74.27           C
ATOM   4064  SD  MET E 510      64.275 -12.094  26.245  1.00 74.27           S
ATOM   4065  CE  MET E 510      63.279 -13.583  26.535  1.00 74.27           C
ATOM   4066  C   MET E 510      66.922 -11.433  22.604  1.00 74.27           C
ATOM   4067  O   MET E 510      66.908 -10.213  22.453  1.00 74.27           O
ATOM   4068  N   GLY E 511      67.776 -12.231  21.938  1.00 26.49           N
ATOM   4069  CA  GLY E 511      68.779 -11.683  21.076  1.00 26.49           C
ATOM   4070  C   GLY E 511      68.128 -10.900  19.980  1.00 26.49           C
ATOM   4071  O   GLY E 511      68.603  -9.825  19.615  1.00 26.49           O
ATOM   4072  N   MET E 512      67.032 -11.426  19.405  1.00 94.18           N
ATOM   4073  CA  MET E 512      66.371 -10.735  18.334  1.00 94.18           C
ATOM   4074  CB  MET E 512      65.131 -11.494  17.837  1.00 94.18           C
ATOM   4075  CG  MET E 512      64.397 -10.796  16.690  1.00 94.18           C
ATOM   4076  SD  MET E 512      62.713 -11.415  16.388  1.00 94.18           S
ATOM   4077  CE  MET E 512      63.194 -13.149  16.158  1.00 94.18           C
ATOM   4078  C   MET E 512      65.860  -9.411  18.826  1.00 94.18           C
ATOM   4079  O   MET E 512      66.106  -8.367  18.224  1.00 94.18           O
ATOM   4080  N   LEU E 513      65.162  -9.420  19.973  1.00 65.54           N
ATOM   4081  CA  LEU E 513      64.543  -8.232  20.500  1.00 65.54           C
ATOM   4082  CB  LEU E 513      63.774  -8.492  21.806  1.00 65.54           C
ATOM   4083  CG  LEU E 513      62.636  -9.518  21.668  1.00 65.54           C
ATOM   4084  CD1 LEU E 513      61.826  -9.622  22.971  1.00 65.54           C
ATOM   4085  CD2 LEU E 513      61.770  -9.237  20.430  1.00 65.54           C
ATOM   4086  C   LEU E 513      65.583  -7.212  20.842  1.00 65.54           C
ATOM   4087  O   LEU E 513      65.379  -6.014  20.652  1.00 65.54           O
ATOM   4088  N   GLU E 514      66.719  -7.664  21.396  1.00 56.28           N
ATOM   4089  CA  GLU E 514      67.750  -6.769  21.847  1.00 56.28           C
ATOM   4090  CB  GLU E 514      68.873  -7.534  22.575  1.00 56.28           C
ATOM   4091  CG  GLU E 514      68.395  -8.194  23.875  1.00 56.28           C
ATOM   4092  CD  GLU E 514      69.435  -9.207  24.337  1.00 56.28           C
ATOM   4093  OE1 GLU E 514      70.223  -9.687  23.479  1.00 56.28           O
ATOM   4094  OE2 GLU E 514      69.448  -9.521  25.557  1.00 56.28           O
ATOM   4095  C   GLU E 514      68.351  -6.026  20.686  1.00 56.28           C
ATOM   4096  O   GLU E 514      68.583  -4.820  20.770  1.00 56.28           O
ATOM   4097  N   SER E 515      68.638  -6.732  19.572  1.00 77.98           N
ATOM   4098  CA  SER E 515      69.243  -6.099  18.432  1.00 77.98           C
ATOM   4099  CB  SER E 515      69.666  -7.107  17.347  1.00 77.98           C
ATOM   4100  OG  SER E 515      70.256  -6.425  16.249  1.00 77.98           O
ATOM   4101  C   SER E 515      68.273  -5.145  17.803  1.00 77.98           C
ATOM   4102  O   SER E 515      68.629  -4.019  17.459  1.00 77.98           O
ATOM   4103  N   ARG E 516      67.005  -5.572  17.657  1.00128.69           N
ATOM   4104  CA  ARG E 516      66.012  -4.757  17.003  1.00128.69           C
ATOM   4105  CB  ARG E 516      64.647  -5.449  16.817  1.00128.69           C
ATOM   4106  CG  ARG E 516      64.545  -6.293  15.540  1.00128.69           C
ATOM   4107  CD  ARG E 516      63.102  -6.679  15.194  1.00128.69           C
ATOM   4108  NE  ARG E 516      63.054  -7.059  13.752  1.00128.69           N
ATOM   4109  CZ  ARG E 516      63.177  -8.357  13.346  1.00128.69           C
ATOM   4110  NH1 ARG E 516      63.305  -9.358  14.264  1.00128.69           N
ATOM   4111  NH2 ARG E 516      63.164  -8.654  12.014  1.00128.69           N
ATOM   4112  C   ARG E 516      65.788  -3.478  17.744  1.00128.69           C
ATOM   4113  O   ARG E 516      65.565  -2.438  17.127  1.00128.69           O
ATOM   4114  N   ILE E 517      65.788  -3.511  19.087  1.00 87.23           N
ATOM   4115  CA  ILE E 517      65.627  -2.265  19.780  1.00 87.23           C
ATOM   4116  CB  ILE E 517      65.288  -2.354  21.240  1.00 87.23           C
ATOM   4117  CG1 ILE E 517      63.799  -2.738  21.366  1.00 87.23           C
ATOM   4118  CG2 ILE E 517      65.649  -1.019  21.914  1.00 87.23           C
ATOM   4119  CD1 ILE E 517      63.318  -3.015  22.791  1.00 87.23           C
ATOM   4120  C   ILE E 517      66.815  -1.393  19.524  1.00 87.23           C
ATOM   4121  O   ILE E 517      66.677  -0.175  19.438  1.00 87.23           O
ATOM   4122  N   GLN E 518      68.022  -1.979  19.408  1.00 41.19           N
ATOM   4123  CA  GLN E 518      69.177  -1.157  19.178  1.00 41.19           C
ATOM   4124  CB  GLN E 518      70.504  -1.934  19.203  1.00 41.19           C
ATOM   4125  CG  GLN E 518      70.821  -2.500  20.589  1.00 41.19           C
ATOM   4126  CD  GLN E 518      72.233  -3.065  20.574  1.00 41.19           C
ATOM   4127  OE1 GLN E 518      72.973  -2.905  19.605  1.00 41.19           O
ATOM   4128  NE2 GLN E 518      72.624  -3.739  21.689  1.00 41.19           N
ATOM   4129  C   GLN E 518      69.062  -0.457  17.854  1.00 41.19           C
ATOM   4130  O   GLN E 518      69.317   0.742  17.759  1.00 41.19           O
ATOM   4131  N   ILE E 519      68.648  -1.177  16.797  1.00 40.93           N
ATOM   4132  CA  ILE E 519      68.535  -0.591  15.490  1.00 40.93           C
ATOM   4133  CB  ILE E 519      68.097  -1.586  14.453  1.00 40.93           C
ATOM   4134  CG1 ILE E 519      69.113  -2.735  14.340  1.00 40.93           C
ATOM   4135  CG2 ILE E 519      67.869  -0.832  13.132  1.00 40.93           C
ATOM   4136  CD1 ILE E 519      68.595  -3.929  13.541  1.00 40.93           C
ATOM   4137  C   ILE E 519      67.490   0.482  15.522  1.00 40.93           C
ATOM   4138  O   ILE E 519      67.680   1.569  14.977  1.00 40.93           O
ATOM   4139  N   ARG E 520      66.348   0.204  16.175  1.00166.92           N
ATOM   4140  CA  ARG E 520      65.246   1.120  16.154  1.00166.92           C
ATOM   4141  CB  ARG E 520      63.999   0.567  16.865  1.00166.92           C
ATOM   4142  CG  ARG E 520      62.721   1.339  16.526  1.00166.92           C
ATOM   4143  CD  ARG E 520      62.264   1.168  15.073  1.00166.92           C
ATOM   4144  NE  ARG E 520      63.274   1.833  14.200  1.00166.92           N
ATOM   4145  CZ  ARG E 520      63.330   1.556  12.864  1.00166.92           C
ATOM   4146  NH1 ARG E 520      62.436   0.692  12.299  1.00166.92           N
ATOM   4147  NH2 ARG E 520      64.294   2.136  12.090  1.00166.92           N
ATOM   4148  C   ARG E 520      65.625   2.413  16.813  1.00166.92           C
ATOM   4149  O   ARG E 520      65.240   3.483  16.346  1.00166.92           O
ATOM   4150  N   SER E 521      66.332   2.330  17.955  1.00 66.54           N
ATOM   4151  CA  SER E 521      66.775   3.457  18.732  1.00 66.54           C
ATOM   4152  CB  SER E 521      66.903   3.121  20.229  1.00 66.54           C
ATOM   4153  OG  SER E 521      67.904   2.133  20.427  1.00 66.54           O
ATOM   4154  C   SER E 521      68.109   3.957  18.260  1.00 66.54           C
ATOM   4155  O   SER E 521      68.628   4.930  18.804  1.00 66.54           O
ATOM   4156  N   GLN E 522      68.717   3.306  17.251  1.00117.42           N
ATOM   4157  CA  GLN E 522      70.015   3.721  16.800  1.00117.42           C
ATOM   4158  CB  GLN E 522      70.013   5.150  16.230  1.00117.42           C
ATOM   4159  CG  GLN E 522      71.355   5.591  15.645  1.00117.42           C
ATOM   4160  CD  GLN E 522      71.193   7.016  15.137  1.00117.42           C
ATOM   4161  OE1 GLN E 522      70.094   7.445  14.791  1.00117.42           O
ATOM   4162  NE2 GLN E 522      72.319   7.777  15.102  1.00117.42           N
ATOM   4163  C   GLN E 522      70.992   3.667  17.943  1.00117.42           C
ATOM   4164  O   GLN E 522      71.753   4.606  18.172  1.00117.42           O
ATOM   4165  N   LEU E 523      70.984   2.546  18.693  1.00 96.21           N
ATOM   4166  CA  LEU E 523      71.898   2.294  19.775  1.00 96.21           C
ATOM   4167  CB  LEU E 523      73.379   2.424  19.371  1.00 96.21           C
ATOM   4168  CG  LEU E 523      73.840   1.380  18.337  1.00 96.21           C
ATOM   4169  CD1 LEU E 523      73.140   1.583  16.984  1.00 96.21           C
ATOM   4170  CD2 LEU E 523      75.373   1.348  18.220  1.00 96.21           C
ATOM   4171  C   LEU E 523      71.651   3.230  20.916  1.00 96.21           C
ATOM   4172  O   LEU E 523      72.463   3.312  21.838  1.00 96.21           O
ATOM   4173  N   SER E 524      70.520   3.957  20.898  1.00 76.44           N
ATOM   4174  CA  SER E 524      70.206   4.828  21.995  1.00 76.44           C
ATOM   4175  CB  SER E 524      68.955   5.686  21.742  1.00 76.44           C
ATOM   4176  OG  SER E 524      69.198   6.602  20.684  1.00 76.44           O
ATOM   4177  C   SER E 524      69.922   3.973  23.192  1.00 76.44           C
ATOM   4178  O   SER E 524      70.308   4.312  24.311  1.00 76.44           O
ATOM   4179  N   GLN E 525      69.220   2.838  22.979  1.00 66.38           N
ATOM   4180  CA  GLN E 525      68.904   1.943  24.060  1.00 66.38           C
ATOM   4181  CB  GLN E 525      67.398   1.701  24.253  1.00 66.38           C
ATOM   4182  CG  GLN E 525      66.632   2.934  24.733  1.00 66.38           C
ATOM   4183  CD  GLN E 525      65.170   2.532  24.876  1.00 66.38           C
ATOM   4184  OE1 GLN E 525      64.844   1.539  25.524  1.00 66.38           O
ATOM   4185  NE2 GLN E 525      64.262   3.322  24.244  1.00 66.38           N
ATOM   4186  C   GLN E 525      69.512   0.601  23.764  1.00 66.38           C
ATOM   4187  O   GLN E 525      69.216  -0.025  22.749  1.00 66.38           O
ATOM   4188  N   LYS E 526      70.461   0.203  24.628  1.00187.03           N
ATOM   4189  CA  LYS E 526      71.201  -1.035  24.716  1.00187.03           C
ATOM   4190  CB  LYS E 526      72.632  -0.824  25.236  1.00187.03           C
ATOM   4191  CG  LYS E 526      73.461   0.084  24.326  1.00187.03           C
ATOM   4192  CD  LYS E 526      74.833   0.453  24.891  1.00187.03           C
ATOM   4193  CE  LYS E 526      75.982  -0.310  24.228  1.00187.03           C
ATOM   4194  NZ  LYS E 526      76.113   0.109  22.813  1.00187.03           N
ATOM   4195  C   LYS E 526      70.594  -2.167  25.532  1.00187.03           C
ATOM   4196  O   LYS E 526      71.334  -3.126  25.750  1.00187.03           O
ATOM   4197  N   PRO E 527      69.417  -2.192  26.106  1.00229.93           N
ATOM   4198  CA  PRO E 527      69.090  -3.175  27.111  1.00229.93           C
ATOM   4199  CD  PRO E 527      68.356  -1.223  25.918  1.00229.93           C
ATOM   4200  CB  PRO E 527      67.699  -2.809  27.602  1.00229.93           C
ATOM   4201  CG  PRO E 527      67.542  -1.333  27.199  1.00229.93           C
ATOM   4202  C   PRO E 527      69.266  -4.632  26.819  1.00229.93           C
ATOM   4203  O   PRO E 527      69.175  -5.056  25.668  1.00229.93           O
ATOM   4204  N   ILE E 528      69.573  -5.402  27.887  1.00104.86           N
ATOM   4205  CA  ILE E 528      69.740  -6.822  27.801  1.00104.86           C
ATOM   4206  CB  ILE E 528      70.964  -7.328  28.511  1.00104.86           C
ATOM   4207  CG1 ILE E 528      72.233  -6.701  27.908  1.00104.86           C
ATOM   4208  CG2 ILE E 528      70.953  -8.864  28.438  1.00104.86           C
ATOM   4209  CD1 ILE E 528      72.408  -6.987  26.418  1.00104.86           C
ATOM   4210  C   ILE E 528      68.545  -7.404  28.492  1.00104.86           C
ATOM   4211  O   ILE E 528      68.312  -7.154  29.674  1.00104.86           O
ATOM   4212  N   LEU E 529      67.746  -8.192  27.748  1.00123.10           N
ATOM   4213  CA  LEU E 529      66.535  -8.754  28.271  1.00123.10           C
ATOM   4214  CB  LEU E 529      65.491  -9.030  27.179  1.00123.10           C
ATOM   4215  CG  LEU E 529      65.085  -7.726  26.456  1.00123.10           C
ATOM   4216  CD1 LEU E 529      66.227  -7.173  25.596  1.00123.10           C
ATOM   4217  CD2 LEU E 529      63.800  -7.880  25.646  1.00123.10           C
ATOM   4218  C   LEU E 529      66.853 -10.012  29.030  1.00123.10           C
ATOM   4219  O   LEU E 529      67.968 -10.524  28.945  1.00123.10           O
ATOM   4220  N   SER E 530      65.879 -10.530  29.818  1.00 66.03           N
ATOM   4221  CA  SER E 530      66.146 -11.667  30.670  1.00 66.03           C
ATOM   4222  CB  SER E 530      65.575 -11.487  32.085  1.00 66.03           C
ATOM   4223  OG  SER E 530      65.760 -12.678  32.834  1.00 66.03           O
ATOM   4224  C   SER E 530      65.557 -12.950  30.137  1.00 66.03           C
ATOM   4225  O   SER E 530      64.341 -13.117  30.054  1.00 66.03           O
ATOM   4226  N   PRO E 531      66.422 -13.874  29.782  1.00 89.50           N
ATOM   4227  CA  PRO E 531      66.008 -15.181  29.324  1.00 89.50           C
ATOM   4228  CD  PRO E 531      67.727 -13.500  29.256  1.00 89.50           C
ATOM   4229  CB  PRO E 531      67.251 -15.815  28.701  1.00 89.50           C
ATOM   4230  CG  PRO E 531      68.109 -14.613  28.268  1.00 89.50           C
ATOM   4231  C   PRO E 531      65.450 -16.009  30.446  1.00 89.50           C
ATOM   4232  O   PRO E 531      64.633 -16.896  30.207  1.00 89.50           O
ATOM   4233  N   GLN E 532      65.898 -15.747  31.681  1.00 61.03           N
ATOM   4234  CA  GLN E 532      65.507 -16.520  32.826  1.00 61.03           C
ATOM   4235  CB  GLN E 532      66.277 -16.106  34.094  1.00 61.03           C
ATOM   4236  CG  GLN E 532      65.857 -16.856  35.360  1.00 61.03           C
ATOM   4237  CD  GLN E 532      66.292 -18.307  35.232  1.00 61.03           C
ATOM   4238  OE1 GLN E 532      67.379 -18.602  34.737  1.00 61.03           O
ATOM   4239  NE2 GLN E 532      65.413 -19.239  35.689  1.00 61.03           N
ATOM   4240  C   GLN E 532      64.051 -16.345  33.110  1.00 61.03           C
ATOM   4241  O   GLN E 532      63.352 -17.304  33.438  1.00 61.03           O
ATOM   4242  N   GLN E 533      63.543 -15.108  32.978  1.00 99.74           N
ATOM   4243  CA  GLN E 533      62.179 -14.867  33.337  1.00 99.74           C
ATOM   4244  CB  GLN E 533      61.809 -13.375  33.211  1.00 99.74           C
ATOM   4245  CG  GLN E 533      60.613 -12.934  34.061  1.00 99.74           C
ATOM   4246  CD  GLN E 533      59.368 -12.796  33.199  1.00 99.74           C
ATOM   4247  OE1 GLN E 533      59.363 -12.071  32.206  1.00 99.74           O
ATOM   4248  NE2 GLN E 533      58.269 -13.479  33.612  1.00 99.74           N
ATOM   4249  C   GLN E 533      61.314 -15.708  32.440  1.00 99.74           C
ATOM   4250  O   GLN E 533      60.325 -16.285  32.893  1.00 99.74           O
ATOM   4251  N   VAL E 534      61.655 -15.812  31.135  1.00142.81           N
ATOM   4252  CA  VAL E 534      60.830 -16.638  30.291  1.00142.81           C
ATOM   4253  CB  VAL E 534      61.121 -16.661  28.806  1.00142.81           C
ATOM   4254  CG1 VAL E 534      60.890 -15.281  28.203  1.00142.81           C
ATOM   4255  CG2 VAL E 534      62.507 -17.248  28.531  1.00142.81           C
ATOM   4256  C   VAL E 534      60.942 -18.060  30.722  1.00142.81           C
ATOM   4257  O   VAL E 534      59.947 -18.780  30.770  1.00142.81           O
ATOM   4258  N   VAL E 535      62.169 -18.507  31.043  1.00124.22           N
ATOM   4259  CA  VAL E 535      62.341 -19.888  31.385  1.00124.22           C
ATOM   4260  CB  VAL E 535      63.782 -20.298  31.560  1.00124.22           C
ATOM   4261  CG1 VAL E 535      64.237 -20.086  33.009  1.00124.22           C
ATOM   4262  CG2 VAL E 535      63.943 -21.734  31.044  1.00124.22           C
ATOM   4263  C   VAL E 535      61.562 -20.202  32.630  1.00124.22           C
ATOM   4264  O   VAL E 535      60.942 -21.261  32.714  1.00124.22           O
ATOM   4265  N   SER E 536      61.596 -19.321  33.652  1.00124.78           N
ATOM   4266  CA  SER E 536      60.885 -19.610  34.871  1.00124.78           C
ATOM   4267  CB  SER E 536      61.511 -18.922  36.100  1.00124.78           C
ATOM   4268  OG  SER E 536      61.589 -17.516  35.919  1.00124.78           O
ATOM   4269  C   SER E 536      59.400 -19.319  34.823  1.00124.78           C
ATOM   4270  O   SER E 536      58.615 -20.088  35.375  1.00124.78           O
ATOM   4271  N   CYS E 537      58.997 -18.142  34.286  1.00106.58           N
ATOM   4272  CA  CYS E 537      57.624 -17.686  34.240  1.00106.58           C
ATOM   4273  CB  CYS E 537      57.534 -16.160  34.301  1.00106.58           C
ATOM   4274  SG  CYS E 537      58.023 -15.670  35.963  1.00106.58           S
ATOM   4275  C   CYS E 537      56.723 -18.133  33.116  1.00106.58           C
ATOM   4276  O   CYS E 537      55.536 -18.368  33.342  1.00106.58           O
ATOM   4277  N   SER E 538      57.238 -18.228  31.874  1.00145.57           N
ATOM   4278  CA  SER E 538      56.383 -18.417  30.726  1.00145.57           C
ATOM   4279  CB  SER E 538      57.104 -18.298  29.367  1.00145.57           C
ATOM   4280  OG  SER E 538      57.209 -16.954  28.942  1.00145.57           O
ATOM   4281  C   SER E 538      55.703 -19.751  30.647  1.00145.57           C
ATOM   4282  O   SER E 538      56.349 -20.797  30.662  1.00145.57           O
ATOM   4283  N   ASN E 539      54.357 -19.740  30.481  1.00134.41           N
ATOM   4284  CA  ASN E 539      53.666 -20.987  30.269  1.00134.41           C
ATOM   4285  CB  ASN E 539      52.328 -21.149  31.011  1.00134.41           C
ATOM   4286  CG  ASN E 539      52.635 -21.757  32.382  1.00134.41           C
ATOM   4287  OD1 ASN E 539      52.155 -21.293  33.415  1.00134.41           O
ATOM   4288  ND2 ASN E 539      53.449 -22.848  32.385  1.00134.41           N
ATOM   4289  C   ASN E 539      53.460 -21.178  28.795  1.00134.41           C
ATOM   4290  O   ASN E 539      52.806 -22.120  28.354  1.00134.41           O
ATOM   4291  N   TYR E 540      54.017 -20.248  28.002  1.00215.27           N
ATOM   4292  CA  TYR E 540      54.124 -20.232  26.572  1.00215.27           C
ATOM   4293  CB  TYR E 540      54.619 -18.861  26.052  1.00215.27           C
ATOM   4294  CG  TYR E 540      53.549 -17.834  26.232  1.00215.27           C
ATOM   4295  CD1 TYR E 540      52.335 -18.108  25.672  1.00215.27           C
ATOM   4296  CD2 TYR E 540      53.710 -16.624  26.873  1.00215.27           C
ATOM   4297  CE1 TYR E 540      51.282 -17.247  25.745  1.00215.27           C
ATOM   4298  CE2 TYR E 540      52.650 -15.746  26.953  1.00215.27           C
ATOM   4299  CZ  TYR E 540      51.431 -16.053  26.389  1.00215.27           C
ATOM   4300  OH  TYR E 540      50.349 -15.161  26.459  1.00215.27           O
ATOM   4301  C   TYR E 540      55.175 -21.240  26.173  1.00215.27           C
ATOM   4302  O   TYR E 540      55.283 -21.612  25.005  1.00215.27           O
ATOM   4303  N   SER E 541      56.085 -21.579  27.112  1.00 85.39           N
ATOM   4304  CA  SER E 541      57.197 -22.461  26.855  1.00 85.39           C
ATOM   4305  CB  SER E 541      58.521 -21.700  26.665  1.00 85.39           C
ATOM   4306  OG  SER E 541      58.831 -20.973  27.845  1.00 85.39           O
ATOM   4307  C   SER E 541      57.402 -23.423  27.999  1.00 85.39           C
ATOM   4308  O   SER E 541      56.730 -23.378  29.028  1.00 85.39           O
ATOM   4309  N   GLN E 542      58.320 -24.379  27.749  1.00205.03           N
ATOM   4310  CA  GLN E 542      58.768 -25.505  28.527  1.00205.03           C
ATOM   4311  CB  GLN E 542      59.203 -26.650  27.615  1.00205.03           C
ATOM   4312  CG  GLN E 542      58.180 -26.847  26.490  1.00205.03           C
ATOM   4313  CD  GLN E 542      56.772 -26.691  27.024  1.00205.03           C
ATOM   4314  OE1 GLN E 542      56.501 -27.040  28.171  1.00205.03           O
ATOM   4315  NE2 GLN E 542      55.861 -26.153  26.167  1.00205.03           N
ATOM   4316  C   GLN E 542      59.824 -25.236  29.570  1.00205.03           C
ATOM   4317  O   GLN E 542      60.252 -26.179  30.233  1.00205.03           O
ATOM   4318  N   GLY E 543      60.411 -24.027  29.661  1.00 52.66           N
ATOM   4319  CA  GLY E 543      61.446 -23.848  30.650  1.00 52.66           C
ATOM   4320  C   GLY E 543      62.714 -24.392  30.069  1.00 52.66           C
ATOM   4321  O   GLY E 543      63.100 -24.041  28.958  1.00 52.66           O
ATOM   4322  N   CYS E 544      63.415 -25.234  30.842  1.00117.33           N
ATOM   4323  CA  CYS E 544      64.666 -25.829  30.484  1.00117.33           C
ATOM   4324  CB  CYS E 544      65.314 -26.485  31.701  1.00117.33           C
ATOM   4325  SG  CYS E 544      67.103 -26.379  31.553  1.00117.33           S
ATOM   4326  C   CYS E 544      64.435 -26.880  29.425  1.00117.33           C
ATOM   4327  O   CYS E 544      65.373 -27.351  28.785  1.00117.33           O
ATOM   4328  N   GLU E 545      63.176 -27.335  29.307  1.00158.22           N
ATOM   4329  CA  GLU E 545      62.657 -28.323  28.395  1.00158.22           C
ATOM   4330  CB  GLU E 545      61.255 -28.818  28.813  1.00158.22           C
ATOM   4331  CG  GLU E 545      61.222 -29.958  29.845  1.00158.22           C
ATOM   4332  CD  GLU E 545      62.249 -29.699  30.930  1.00158.22           C
ATOM   4333  OE1 GLU E 545      63.402 -30.150  30.716  1.00158.22           O
ATOM   4334  OE2 GLU E 545      61.911 -29.075  31.973  1.00158.22           O
ATOM   4335  C   GLU E 545      62.585 -27.813  26.972  1.00158.22           C
ATOM   4336  O   GLU E 545      62.328 -28.586  26.045  1.00158.22           O
ATOM   4337  N   GLY E 546      62.694 -26.487  26.757  1.00 45.06           N
ATOM   4338  CA  GLY E 546      62.653 -26.014  25.395  1.00 45.06           C
ATOM   4339  C   GLY E 546      61.462 -25.114  25.178  1.00 45.06           C
ATOM   4340  O   GLY E 546      60.660 -24.889  26.083  1.00 45.06           O
ATOM   4341  N   GLY E 547      61.337 -24.551  23.952  1.00 45.41           N
ATOM   4342  CA  GLY E 547      60.252 -23.666  23.622  1.00 45.41           C
ATOM   4343  C   GLY E 547      60.463 -23.175  22.216  1.00 45.41           C
ATOM   4344  O   GLY E 547      61.376 -23.627  21.525  1.00 45.41           O
ATOM   4345  N   PHE E 548      59.607 -22.234  21.748  1.00174.00           N
ATOM   4346  CA  PHE E 548      59.756 -21.706  20.413  1.00174.00           C
ATOM   4347  CB  PHE E 548      58.695 -22.217  19.417  1.00174.00           C
ATOM   4348  CG  PHE E 548      59.088 -23.592  19.003  1.00174.00           C
ATOM   4349  CD1 PHE E 548      60.106 -23.751  18.106  1.00174.00           C
ATOM   4350  CD2 PHE E 548      58.459 -24.716  19.476  1.00174.00           C
ATOM   4351  CE1 PHE E 548      60.498 -24.999  17.693  1.00174.00           C
ATOM   4352  CE2 PHE E 548      58.847 -25.969  19.065  1.00174.00           C
ATOM   4353  CZ  PHE E 548      59.872 -26.121  18.168  1.00174.00           C
ATOM   4354  C   PHE E 548      59.706 -20.195  20.417  1.00174.00           C
ATOM   4355  O   PHE E 548      58.883 -19.578  21.091  1.00174.00           O
ATOM   4356  N   PRO E 549      60.570 -19.585  19.623  1.00 80.48           N
ATOM   4357  CA  PRO E 549      60.683 -18.147  19.540  1.00 80.48           C
ATOM   4358  CD  PRO E 549      61.801 -20.236  19.211  1.00 80.48           C
ATOM   4359  CB  PRO E 549      61.876 -17.874  18.625  1.00 80.48           C
ATOM   4360  CG  PRO E 549      62.777 -19.102  18.849  1.00 80.48           C
ATOM   4361  C   PRO E 549      59.420 -17.472  19.122  1.00 80.48           C
ATOM   4362  O   PRO E 549      59.178 -16.344  19.547  1.00 80.48           O
ATOM   4363  N   TYR E 550      58.588 -18.139  18.312  1.00156.60           N
ATOM   4364  CA  TYR E 550      57.377 -17.526  17.862  1.00156.60           C
ATOM   4365  CB  TYR E 550      56.631 -18.469  16.911  1.00156.60           C
ATOM   4366  CG  TYR E 550      55.376 -17.835  16.435  1.00156.60           C
ATOM   4367  CD1 TYR E 550      55.385 -16.656  15.739  1.00156.60           C
ATOM   4368  CD2 TYR E 550      54.174 -18.461  16.640  1.00156.60           C
ATOM   4369  CE1 TYR E 550      54.206 -16.111  15.290  1.00156.60           C
ATOM   4370  CE2 TYR E 550      52.991 -17.925  16.193  1.00156.60           C
ATOM   4371  CZ  TYR E 550      53.006 -16.736  15.513  1.00156.60           C
ATOM   4372  OH  TYR E 550      51.809 -16.160  15.039  1.00156.60           O
ATOM   4373  C   TYR E 550      56.549 -17.220  19.077  1.00156.60           C
ATOM   4374  O   TYR E 550      55.948 -16.152  19.181  1.00156.60           O
ATOM   4375  N   LEU E 551      56.481 -18.172  20.026  1.00111.74           N
ATOM   4376  CA  LEU E 551      55.745 -18.022  21.249  1.00111.74           C
ATOM   4377  CB  LEU E 551      55.532 -19.373  21.953  1.00111.74           C
ATOM   4378  CG  LEU E 551      54.573 -20.294  21.173  1.00111.74           C
ATOM   4379  CD1 LEU E 551      54.365 -21.642  21.880  1.00111.74           C
ATOM   4380  CD2 LEU E 551      53.244 -19.568  20.894  1.00111.74           C
ATOM   4381  C   LEU E 551      56.409 -17.068  22.216  1.00111.74           C
ATOM   4382  O   LEU E 551      55.717 -16.475  23.038  1.00111.74           O
ATOM   4383  N   ILE E 552      57.758 -17.040  22.299  1.00128.07           N
ATOM   4384  CA  ILE E 552      58.421 -16.127  23.208  1.00128.07           C
ATOM   4385  CB  ILE E 552      59.679 -16.727  23.788  1.00128.07           C
ATOM   4386  CG1 ILE E 552      59.281 -17.900  24.696  1.00128.07           C
ATOM   4387  CG2 ILE E 552      60.490 -15.664  24.545  1.00128.07           C
ATOM   4388  CD1 ILE E 552      60.487 -18.584  25.304  1.00128.07           C
ATOM   4389  C   ILE E 552      58.707 -14.751  22.670  1.00128.07           C
ATOM   4390  O   ILE E 552      58.274 -13.743  23.227  1.00128.07           O
ATOM   4391  N   ALA E 553      59.444 -14.668  21.545  1.00 66.62           N
ATOM   4392  CA  ALA E 553      59.794 -13.389  21.005  1.00 66.62           C
ATOM   4393  CB  ALA E 553      60.727 -13.486  19.784  1.00 66.62           C
ATOM   4394  C   ALA E 553      58.528 -12.736  20.566  1.00 66.62           C
ATOM   4395  O   ALA E 553      58.420 -11.514  20.592  1.00 66.62           O
ATOM   4396  N   GLY E 554      57.608 -13.510  19.960  1.00 95.28           N
ATOM   4397  CA  GLY E 554      56.363 -12.898  19.586  1.00 95.28           C
ATOM   4398  C   GLY E 554      55.263 -12.820  20.620  1.00 95.28           C
ATOM   4399  O   GLY E 554      54.992 -11.773  21.203  1.00 95.28           O
ATOM   4400  N   LYS E 555      54.656 -13.988  20.937  1.00148.58           N
ATOM   4401  CA  LYS E 555      53.432 -14.007  21.708  1.00148.58           C
ATOM   4402  CB  LYS E 555      52.742 -15.380  21.737  1.00148.58           C
ATOM   4403  CG  LYS E 555      51.466 -15.366  22.570  1.00148.58           C
ATOM   4404  CD  LYS E 555      50.597 -16.612  22.398  1.00148.58           C
ATOM   4405  CE  LYS E 555      49.657 -16.544  21.197  1.00148.58           C
ATOM   4406  NZ  LYS E 555      48.557 -15.593  21.466  1.00148.58           N
ATOM   4407  C   LYS E 555      53.612 -13.587  23.126  1.00148.58           C
ATOM   4408  O   LYS E 555      52.895 -12.719  23.620  1.00148.58           O
ATOM   4409  N   TYR E 556      54.585 -14.198  23.814  1.00102.15           N
ATOM   4410  CA  TYR E 556      54.817 -13.936  25.198  1.00102.15           C
ATOM   4411  CB  TYR E 556      55.929 -14.882  25.700  1.00102.15           C
ATOM   4412  CG  TYR E 556      56.384 -14.555  27.077  1.00102.15           C
ATOM   4413  CD1 TYR E 556      55.593 -14.775  28.181  1.00102.15           C
ATOM   4414  CD2 TYR E 556      57.654 -14.061  27.251  1.00102.15           C
ATOM   4415  CE1 TYR E 556      56.052 -14.473  29.437  1.00102.15           C
ATOM   4416  CE2 TYR E 556      58.125 -13.757  28.499  1.00102.15           C
ATOM   4417  CZ  TYR E 556      57.321 -13.961  29.594  1.00102.15           C
ATOM   4418  OH  TYR E 556      57.812 -13.647  30.873  1.00102.15           O
ATOM   4419  C   TYR E 556      55.203 -12.498  25.348  1.00102.15           C
ATOM   4420  O   TYR E 556      54.689 -11.799  26.220  1.00102.15           O
ATOM   4421  N   VAL E 557      56.103 -11.979  24.496  1.00161.36           N
ATOM   4422  CA  VAL E 557      56.392 -10.604  24.772  1.00161.36           C
ATOM   4423  CB  VAL E 557      57.718 -10.024  24.394  1.00161.36           C
ATOM   4424  CG1 VAL E 557      58.790 -10.623  25.322  1.00161.36           C
ATOM   4425  CG2 VAL E 557      57.968 -10.262  22.933  1.00161.36           C
ATOM   4426  C   VAL E 557      55.236  -9.698  24.471  1.00161.36           C
ATOM   4427  O   VAL E 557      55.124  -8.640  25.081  1.00161.36           O
ATOM   4428  N   SER E 558      54.358 -10.029  23.506  1.00 59.89           N
ATOM   4429  CA  SER E 558      53.232  -9.160  23.269  1.00 59.89           C
ATOM   4430  CB  SER E 558      52.463  -9.536  21.988  1.00 59.89           C
ATOM   4431  OG  SER E 558      51.364  -8.659  21.787  1.00 59.89           O
ATOM   4432  C   SER E 558      52.268  -9.213  24.434  1.00 59.89           C
ATOM   4433  O   SER E 558      51.781  -8.180  24.893  1.00 59.89           O
ATOM   4434  N   ASP E 559      51.916 -10.427  24.913  1.00121.83           N
ATOM   4435  CA  ASP E 559      50.940 -10.570  25.960  1.00121.83           C
ATOM   4436  CB  ASP E 559      50.434 -12.014  26.043  1.00121.83           C
ATOM   4437  CG  ASP E 559      49.725 -12.345  24.728  1.00121.83           C
ATOM   4438  OD1 ASP E 559      49.410 -11.402  23.951  1.00121.83           O
ATOM   4439  OD2 ASP E 559      49.483 -13.556  24.485  1.00121.83           O
ATOM   4440  C   ASP E 559      51.427 -10.176  27.334  1.00121.83           C
ATOM   4441  O   ASP E 559      50.757  -9.420  28.037  1.00121.83           O
ATOM   4442  N   TYR E 560      52.525 -10.817  27.792  1.00172.88           N
ATOM   4443  CA  TYR E 560      53.156 -10.618  29.076  1.00172.88           C
ATOM   4444  CB  TYR E 560      53.822 -11.912  29.547  1.00172.88           C
ATOM   4445  CG  TYR E 560      52.706 -12.848  29.857  1.00172.88           C
ATOM   4446  CD1 TYR E 560      51.981 -13.442  28.853  1.00172.88           C
ATOM   4447  CD2 TYR E 560      52.350 -13.097  31.160  1.00172.88           C
ATOM   4448  CE1 TYR E 560      50.948 -14.302  29.156  1.00172.88           C
ATOM   4449  CE2 TYR E 560      51.318 -13.957  31.462  1.00172.88           C
ATOM   4450  CZ  TYR E 560      50.614 -14.568  30.456  1.00172.88           C
ATOM   4451  OH  TYR E 560      49.551 -15.458  30.741  1.00172.88           O
ATOM   4452  C   TYR E 560      54.193  -9.538  29.153  1.00172.88           C
ATOM   4453  O   TYR E 560      54.254  -8.777  30.119  1.00172.88           O
ATOM   4454  N   GLY E 561      55.089  -9.490  28.151  1.00 39.68           N
ATOM   4455  CA  GLY E 561      56.173  -8.542  28.179  1.00 39.68           C
ATOM   4456  C   GLY E 561      57.411  -9.206  28.720  1.00 39.68           C
ATOM   4457  O   GLY E 561      57.352 -10.265  29.346  1.00 39.68           O
ATOM   4458  N   ILE E 562      58.580  -8.561  28.507  1.00148.32           N
ATOM   4459  CA  ILE E 562      59.841  -9.133  28.890  1.00148.32           C
ATOM   4460  CB  ILE E 562      60.701  -9.389  27.677  1.00148.32           C
ATOM   4461  CG1 ILE E 562      61.702 -10.542  27.877  1.00148.32           C
ATOM   4462  CG2 ILE E 562      61.345  -8.051  27.276  1.00148.32           C
ATOM   4463  CD1 ILE E 562      62.711 -10.352  28.990  1.00148.32           C
ATOM   4464  C   ILE E 562      60.523  -8.149  29.798  1.00148.32           C
ATOM   4465  O   ILE E 562      60.333  -6.940  29.675  1.00148.32           O
ATOM   4466  N   VAL E 563      61.319  -8.649  30.766  1.00 64.47           N
ATOM   4467  CA  VAL E 563      61.980  -7.789  31.713  1.00 64.47           C
ATOM   4468  CB  VAL E 563      61.733  -8.183  33.141  1.00 64.47           C
ATOM   4469  CG1 VAL E 563      60.225  -8.044  33.416  1.00 64.47           C
ATOM   4470  CG2 VAL E 563      62.282  -9.602  33.374  1.00 64.47           C
ATOM   4471  C   VAL E 563      63.457  -7.827  31.462  1.00 64.47           C
ATOM   4472  O   VAL E 563      63.966  -8.643  30.702  1.00 64.47           O
ATOM   4473  N   GLU E 564      64.194  -6.896  32.085  1.00106.30           N
ATOM   4474  CA  GLU E 564      65.613  -6.759  31.900  1.00106.30           C
ATOM   4475  CB  GLU E 564      66.113  -5.428  32.469  1.00106.30           C
ATOM   4476  CG  GLU E 564      65.352  -4.237  31.885  1.00106.30           C
ATOM   4477  CD  GLU E 564      65.710  -4.109  30.419  1.00106.30           C
ATOM   4478  OE1 GLU E 564      65.311  -4.998  29.619  1.00106.30           O
ATOM   4479  OE2 GLU E 564      66.395  -3.108  30.086  1.00106.30           O
ATOM   4480  C   GLU E 564      66.328  -7.856  32.638  1.00106.30           C
ATOM   4481  O   GLU E 564      65.780  -8.476  33.548  1.00106.30           O
ATOM   4482  N   GLU E 565      67.598  -8.106  32.251  1.00 82.27           N
ATOM   4483  CA  GLU E 565      68.419  -9.149  32.810  1.00 82.27           C
ATOM   4484  CB  GLU E 565      69.829  -9.159  32.186  1.00 82.27           C
ATOM   4485  CG  GLU E 565      70.722 -10.304  32.668  1.00 82.27           C
ATOM   4486  CD  GLU E 565      70.328 -11.559  31.909  1.00 82.27           C
ATOM   4487  OE1 GLU E 565      70.629 -11.630  30.690  1.00 82.27           O
ATOM   4488  OE2 GLU E 565      69.710 -12.464  32.533  1.00 82.27           O
ATOM   4489  C   GLU E 565      68.582  -8.905  34.281  1.00 82.27           C
ATOM   4490  O   GLU E 565      68.529  -9.833  35.087  1.00 82.27           O
ATOM   4491  N   SER E 566      68.769  -7.631  34.666  1.00 66.45           N
ATOM   4492  CA  SER E 566      69.005  -7.266  36.033  1.00 66.45           C
ATOM   4493  CB  SER E 566      69.239  -5.752  36.189  1.00 66.45           C
ATOM   4494  OG  SER E 566      69.468  -5.424  37.551  1.00 66.45           O
ATOM   4495  C   SER E 566      67.816  -7.637  36.862  1.00 66.45           C
ATOM   4496  O   SER E 566      67.945  -7.950  38.045  1.00 66.45           O
ATOM   4497  N   ASP E 567      66.614  -7.597  36.262  1.00 72.53           N
ATOM   4498  CA  ASP E 567      65.404  -7.890  36.980  1.00 72.53           C
ATOM   4499  CB  ASP E 567      64.151  -7.719  36.106  1.00 72.53           C
ATOM   4500  CG  ASP E 567      64.041  -6.247  35.736  1.00 72.53           C
ATOM   4501  OD1 ASP E 567      64.774  -5.426  36.348  1.00 72.53           O
ATOM   4502  OD2 ASP E 567      63.225  -5.926  34.832  1.00 72.53           O
ATOM   4503  C   ASP E 567      65.427  -9.320  37.425  1.00 72.53           C
ATOM   4504  O   ASP E 567      65.089  -9.621  38.570  1.00 72.53           O
ATOM   4505  N   LEU E 568      65.798 -10.247  36.515  1.00 74.90           N
ATOM   4506  CA  LEU E 568      65.887 -11.626  36.900  1.00 74.90           C
ATOM   4507  CB  LEU E 568      64.683 -12.485  36.477  1.00 74.90           C
ATOM   4508  CG  LEU E 568      64.828 -13.953  36.922  1.00 74.90           C
ATOM   4509  CD1 LEU E 568      64.823 -14.065  38.456  1.00 74.90           C
ATOM   4510  CD2 LEU E 568      63.783 -14.859  36.252  1.00 74.90           C
ATOM   4511  C   LEU E 568      67.096 -12.198  36.227  1.00 74.90           C
ATOM   4512  O   LEU E 568      67.038 -12.605  35.068  1.00 74.90           O
ATOM   4513  N   PRO E 569      68.178 -12.301  36.949  1.00142.75           N
ATOM   4514  CA  PRO E 569      69.418 -12.767  36.388  1.00142.75           C
ATOM   4515  CD  PRO E 569      68.394 -11.473  38.120  1.00142.75           C
ATOM   4516  CB  PRO E 569      70.494 -12.477  37.440  1.00142.75           C
ATOM   4517  CG  PRO E 569      69.715 -12.012  38.688  1.00142.75           C
ATOM   4518  C   PRO E 569      69.329 -14.191  35.939  1.00142.75           C
ATOM   4519  O   PRO E 569      68.537 -14.943  36.503  1.00142.75           O
ATOM   4520  N   TYR E 570      70.137 -14.578  34.927  1.00104.69           N
ATOM   4521  CA  TYR E 570      70.006 -15.887  34.342  1.00104.69           C
ATOM   4522  CB  TYR E 570      70.586 -15.956  32.914  1.00104.69           C
ATOM   4523  CG  TYR E 570      70.242 -17.268  32.291  1.00104.69           C
ATOM   4524  CD1 TYR E 570      68.938 -17.558  31.959  1.00104.69           C
ATOM   4525  CD2 TYR E 570      71.221 -18.190  32.000  1.00104.69           C
ATOM   4526  CE1 TYR E 570      68.609 -18.758  31.374  1.00104.69           C
ATOM   4527  CE2 TYR E 570      70.900 -19.392  31.414  1.00104.69           C
ATOM   4528  CZ  TYR E 570      69.593 -19.678  31.102  1.00104.69           C
ATOM   4529  OH  TYR E 570      69.264 -20.911  30.501  1.00104.69           O
ATOM   4530  C   TYR E 570      70.667 -16.916  35.208  1.00104.69           C
ATOM   4531  O   TYR E 570      71.833 -16.783  35.579  1.00104.69           O
ATOM   4532  N   THR E 571      69.846 -17.889  35.671  1.00 84.91           N
ATOM   4533  CA  THR E 571      70.221 -19.044  36.445  1.00 84.91           C
ATOM   4534  CB  THR E 571      69.129 -19.476  37.371  1.00 84.91           C
ATOM   4535  OG1 THR E 571      68.833 -18.432  38.287  1.00 84.91           O
ATOM   4536  CG2 THR E 571      69.588 -20.735  38.123  1.00 84.91           C
ATOM   4537  C   THR E 571      70.622 -20.235  35.619  1.00 84.91           C
ATOM   4538  O   THR E 571      71.576 -20.935  35.954  1.00 84.91           O
ATOM   4539  N   GLY E 572      69.892 -20.506  34.515  1.00 36.28           N
ATOM   4540  CA  GLY E 572      70.155 -21.682  33.729  1.00 36.28           C
ATOM   4541  C   GLY E 572      69.416 -22.848  34.321  1.00 36.28           C
ATOM   4542  O   GLY E 572      69.763 -24.002  34.067  1.00 36.28           O
ATOM   4543  N   SER E 573      68.374 -22.578  35.134  1.00 60.16           N
ATOM   4544  CA  SER E 573      67.635 -23.649  35.739  1.00 60.16           C
ATOM   4545  CB  SER E 573      68.037 -23.927  37.195  1.00 60.16           C
ATOM   4546  OG  SER E 573      67.696 -22.817  38.011  1.00 60.16           O
ATOM   4547  C   SER E 573      66.179 -23.288  35.761  1.00 60.16           C
ATOM   4548  O   SER E 573      65.774 -22.174  35.441  1.00 60.16           O
ATOM   4549  N   ASP E 574      65.368 -24.276  36.169  1.00124.37           N
ATOM   4550  CA  ASP E 574      63.938 -24.309  36.290  1.00124.37           C
ATOM   4551  CB  ASP E 574      63.379 -25.740  36.340  1.00124.37           C
ATOM   4552  CG  ASP E 574      63.606 -26.348  34.956  1.00124.37           C
ATOM   4553  OD1 ASP E 574      64.278 -25.684  34.118  1.00124.37           O
ATOM   4554  OD2 ASP E 574      63.117 -27.483  34.715  1.00124.37           O
ATOM   4555  C   ASP E 574      63.484 -23.525  37.492  1.00124.37           C
ATOM   4556  O   ASP E 574      62.424 -23.809  38.050  1.00124.37           O
ATOM   4557  N   SER E 575      64.346 -22.619  38.000  1.00116.89           N
ATOM   4558  CA  SER E 575      64.087 -21.817  39.171  1.00116.89           C
ATOM   4559  CB  SER E 575      64.936 -20.537  39.228  1.00116.89           C
ATOM   4560  OG  SER E 575      66.313 -20.845  39.124  1.00116.89           O
ATOM   4561  C   SER E 575      62.676 -21.311  39.160  1.00116.89           C
ATOM   4562  O   SER E 575      62.002 -21.237  38.135  1.00116.89           O
ATOM   4563  N   PRO E 576      62.230 -20.982  40.346  1.00127.51           N
ATOM   4564  CA  PRO E 576      60.898 -20.460  40.520  1.00127.51           C
ATOM   4565  CD  PRO E 576      62.678 -21.725  41.513  1.00127.51           C
ATOM   4566  CB  PRO E 576      60.587 -20.597  42.009  1.00127.51           C
ATOM   4567  CG  PRO E 576      61.469 -21.774  42.461  1.00127.51           C
ATOM   4568  C   PRO E 576      60.794 -19.052  40.018  1.00127.51           C
ATOM   4569  O   PRO E 576      61.816 -18.377  39.903  1.00127.51           O
ATOM   4570  N   CYS E 577      59.565 -18.588  39.711  1.00 97.33           N
ATOM   4571  CA  CYS E 577      59.372 -17.256  39.213  1.00 97.33           C
ATOM   4572  CB  CYS E 577      57.976 -16.995  38.636  1.00 97.33           C
ATOM   4573  SG  CYS E 577      57.805 -17.454  36.902  1.00 97.33           S
ATOM   4574  C   CYS E 577      59.468 -16.283  40.339  1.00 97.33           C
ATOM   4575  O   CYS E 577      58.477 -16.029  41.019  1.00 97.33           O
ATOM   4576  N   THR E 578      60.660 -15.702  40.557  1.00123.29           N
ATOM   4577  CA  THR E 578      60.783 -14.687  41.561  1.00123.29           C
ATOM   4578  CB  THR E 578      61.355 -15.206  42.853  1.00123.29           C
ATOM   4579  OG1 THR E 578      61.437 -14.165  43.816  1.00123.29           O
ATOM   4580  CG2 THR E 578      62.740 -15.822  42.591  1.00123.29           C
ATOM   4581  C   THR E 578      61.704 -13.641  41.006  1.00123.29           C
ATOM   4582  O   THR E 578      62.819 -13.949  40.592  1.00123.29           O
ATOM   4583  N   LEU E 579      61.260 -12.366  40.971  1.00108.27           N
ATOM   4584  CA  LEU E 579      62.080 -11.312  40.433  1.00108.27           C
ATOM   4585  CB  LEU E 579      61.676 -10.864  39.017  1.00108.27           C
ATOM   4586  CG  LEU E 579      60.314 -10.142  38.970  1.00108.27           C
ATOM   4587  CD1 LEU E 579      59.963  -9.716  37.536  1.00108.27           C
ATOM   4588  CD2 LEU E 579      59.206 -10.986  39.613  1.00108.27           C
ATOM   4589  C   LEU E 579      61.940 -10.096  41.296  1.00108.27           C
ATOM   4590  O   LEU E 579      61.211 -10.106  42.284  1.00108.27           O
ATOM   4591  N   LYS E 580      62.667  -9.013  40.947  1.00 91.90           N
ATOM   4592  CA  LYS E 580      62.549  -7.794  41.696  1.00 91.90           C
ATOM   4593  CB  LYS E 580      63.655  -6.740  41.478  1.00 91.90           C
ATOM   4594  CG  LYS E 580      64.837  -6.891  42.437  1.00 91.90           C
ATOM   4595  CD  LYS E 580      65.935  -5.850  42.220  1.00 91.90           C
ATOM   4596  CE  LYS E 580      66.725  -5.526  43.492  1.00 91.90           C
ATOM   4597  NZ  LYS E 580      65.849  -4.822  44.459  1.00 91.90           N
ATOM   4598  C   LYS E 580      61.241  -7.151  41.376  1.00 91.90           C
ATOM   4599  O   LYS E 580      60.533  -7.581  40.470  1.00 91.90           O
ATOM   4600  N   ASP E 581      60.863  -6.129  42.172  1.00 63.03           N
ATOM   4601  CA  ASP E 581      59.618  -5.436  42.000  1.00 63.03           C
ATOM   4602  CB  ASP E 581      59.136  -4.711  43.270  1.00 63.03           C
ATOM   4603  CG  ASP E 581      58.829  -5.733  44.352  1.00 63.03           C
ATOM   4604  OD1 ASP E 581      57.945  -6.602  44.119  1.00 63.03           O
ATOM   4605  OD2 ASP E 581      59.467  -5.645  45.434  1.00 63.03           O
ATOM   4606  C   ASP E 581      59.780  -4.361  40.967  1.00 63.03           C
ATOM   4607  O   ASP E 581      60.889  -3.935  40.652  1.00 63.03           O
ATOM   4608  N   SER E 582      58.630  -3.902  40.427  1.00193.23           N
ATOM   4609  CA  SER E 582      58.509  -2.801  39.510  1.00193.23           C
ATOM   4610  CB  SER E 582      58.592  -1.422  40.187  1.00193.23           C
ATOM   4611  OG  SER E 582      58.452  -0.400  39.212  1.00193.23           O
ATOM   4612  C   SER E 582      59.536  -2.854  38.428  1.00193.23           C
ATOM   4613  O   SER E 582      60.349  -1.942  38.294  1.00193.23           O
ATOM   4614  N   GLN E 583      59.514  -3.915  37.602  1.00146.47           N
ATOM   4615  CA  GLN E 583      60.455  -4.021  36.530  1.00146.47           C
ATOM   4616  CB  GLN E 583      60.991  -5.454  36.336  1.00146.47           C
ATOM   4617  CG  GLN E 583      59.932  -6.460  35.876  1.00146.47           C
ATOM   4618  CD  GLN E 583      58.965  -6.732  37.025  1.00146.47           C
ATOM   4619  OE1 GLN E 583      57.812  -7.097  36.808  1.00146.47           O
ATOM   4620  NE2 GLN E 583      59.431  -6.553  38.287  1.00146.47           N
ATOM   4621  C   GLN E 583      59.716  -3.651  35.284  1.00146.47           C
ATOM   4622  O   GLN E 583      58.579  -4.073  35.080  1.00146.47           O
ATOM   4623  N   GLN E 584      60.352  -2.832  34.422  1.00130.43           N
ATOM   4624  CA  GLN E 584      59.762  -2.388  33.189  1.00130.43           C
ATOM   4625  CB  GLN E 584      60.565  -1.271  32.503  1.00130.43           C
ATOM   4626  CG  GLN E 584      60.270   0.112  33.083  1.00130.43           C
ATOM   4627  CD  GLN E 584      60.046  -0.030  34.579  1.00130.43           C
ATOM   4628  OE1 GLN E 584      60.986  -0.183  35.356  1.00130.43           O
ATOM   4629  NE2 GLN E 584      58.753   0.021  34.995  1.00130.43           N
ATOM   4630  C   GLN E 584      59.698  -3.551  32.255  1.00130.43           C
ATOM   4631  O   GLN E 584      60.578  -4.410  32.253  1.00130.43           O
ATOM   4632  N   LYS E 585      58.624  -3.606  31.442  1.00 97.97           N
ATOM   4633  CA  LYS E 585      58.438  -4.728  30.567  1.00 97.97           C
ATOM   4634  CB  LYS E 585      57.096  -5.441  30.796  1.00 97.97           C
ATOM   4635  CG  LYS E 585      56.839  -5.867  32.240  1.00 97.97           C
ATOM   4636  CD  LYS E 585      55.387  -6.274  32.500  1.00 97.97           C
ATOM   4637  CE  LYS E 585      55.054  -6.405  33.985  1.00 97.97           C
ATOM   4638  NZ  LYS E 585      56.006  -7.342  34.626  1.00 97.97           N
ATOM   4639  C   LYS E 585      58.372  -4.241  29.147  1.00 97.97           C
ATOM   4640  O   LYS E 585      57.674  -3.281  28.832  1.00 97.97           O
ATOM   4641  N   TYR E 586      59.109  -4.930  28.255  1.00135.97           N
ATOM   4642  CA  TYR E 586      59.173  -4.708  26.832  1.00135.97           C
ATOM   4643  CB  TYR E 586      60.371  -5.399  26.185  1.00135.97           C
ATOM   4644  CG  TYR E 586      61.578  -4.646  26.487  1.00135.97           C
ATOM   4645  CD1 TYR E 586      62.290  -4.823  27.644  1.00135.97           C
ATOM   4646  CD2 TYR E 586      61.965  -3.741  25.550  1.00135.97           C
ATOM   4647  CE1 TYR E 586      63.414  -4.070  27.852  1.00135.97           C
ATOM   4648  CE2 TYR E 586      63.079  -2.991  25.748  1.00135.97           C
ATOM   4649  CZ  TYR E 586      63.784  -3.163  26.897  1.00135.97           C
ATOM   4650  OH  TYR E 586      64.919  -2.379  27.082  1.00135.97           O
ATOM   4651  C   TYR E 586      58.121  -5.546  26.189  1.00135.97           C
ATOM   4652  O   TYR E 586      58.015  -6.726  26.519  1.00135.97           O
ATOM   4653  N   TYR E 587      57.381  -4.993  25.203  1.00 77.25           N
ATOM   4654  CA  TYR E 587      56.387  -5.797  24.540  1.00 77.25           C
ATOM   4655  CB  TYR E 587      54.950  -5.253  24.668  1.00 77.25           C
ATOM   4656  CG  TYR E 587      54.508  -5.206  26.096  1.00 77.25           C
ATOM   4657  CD1 TYR E 587      54.874  -4.159  26.914  1.00 77.25           C
ATOM   4658  CD2 TYR E 587      53.713  -6.204  26.616  1.00 77.25           C
ATOM   4659  CE1 TYR E 587      54.455  -4.104  28.222  1.00 77.25           C
ATOM   4660  CE2 TYR E 587      53.289  -6.154  27.926  1.00 77.25           C
ATOM   4661  CZ  TYR E 587      53.658  -5.101  28.727  1.00 77.25           C
ATOM   4662  OH  TYR E 587      53.218  -5.051  30.065  1.00 77.25           O
ATOM   4663  C   TYR E 587      56.685  -5.795  23.061  1.00 77.25           C
ATOM   4664  O   TYR E 587      57.447  -4.961  22.573  1.00 77.25           O
ATOM   4665  N   THR E 588      56.107  -6.767  22.312  1.00 54.25           N
ATOM   4666  CA  THR E 588      56.298  -6.824  20.884  1.00 54.25           C
ATOM   4667  CB  THR E 588      56.770  -8.155  20.379  1.00 54.25           C
ATOM   4668  OG1 THR E 588      58.065  -8.415  20.884  1.00 54.25           O
ATOM   4669  CG2 THR E 588      56.806  -8.149  18.845  1.00 54.25           C
ATOM   4670  C   THR E 588      55.007  -6.477  20.203  1.00 54.25           C
ATOM   4671  O   THR E 588      53.961  -7.062  20.476  1.00 54.25           O
ATOM   4672  N   ALA E 589      55.068  -5.461  19.318  1.00 52.46           N
ATOM   4673  CA  ALA E 589      53.953  -4.942  18.574  1.00 52.46           C
ATOM   4674  CB  ALA E 589      54.307  -3.654  17.810  1.00 52.46           C
ATOM   4675  C   ALA E 589      53.450  -5.943  17.576  1.00 52.46           C
ATOM   4676  O   ALA E 589      52.256  -5.964  17.274  1.00 52.46           O
ATOM   4677  N   GLU E 590      54.356  -6.750  16.980  1.00104.40           N
ATOM   4678  CA  GLU E 590      53.915  -7.688  15.978  1.00104.40           C
ATOM   4679  CB  GLU E 590      53.785  -7.028  14.588  1.00104.40           C
ATOM   4680  CG  GLU E 590      53.226  -7.928  13.477  1.00104.40           C
ATOM   4681  CD  GLU E 590      54.373  -8.474  12.624  1.00104.40           C
ATOM   4682  OE1 GLU E 590      55.090  -7.648  12.000  1.00104.40           O
ATOM   4683  OE2 GLU E 590      54.547  -9.721  12.574  1.00104.40           O
ATOM   4684  C   GLU E 590      54.905  -8.818  15.879  1.00104.40           C
ATOM   4685  O   GLU E 590      56.062  -8.683  16.270  1.00104.40           O
ATOM   4686  N   TYR E 591      54.446 -10.003  15.419  1.00 97.89           N
ATOM   4687  CA  TYR E 591      55.325 -11.118  15.185  1.00 97.89           C
ATOM   4688  CB  TYR E 591      55.634 -11.990  16.419  1.00 97.89           C
ATOM   4689  CG  TYR E 591      54.345 -12.368  17.048  1.00 97.89           C
ATOM   4690  CD1 TYR E 591      53.691 -11.435  17.812  1.00 97.89           C
ATOM   4691  CD2 TYR E 591      53.793 -13.618  16.890  1.00 97.89           C
ATOM   4692  CE1 TYR E 591      52.503 -11.731  18.420  1.00 97.89           C
ATOM   4693  CE2 TYR E 591      52.596 -13.921  17.501  1.00 97.89           C
ATOM   4694  CZ  TYR E 591      51.955 -12.975  18.265  1.00 97.89           C
ATOM   4695  OH  TYR E 591      50.735 -13.276  18.894  1.00 97.89           O
ATOM   4696  C   TYR E 591      54.710 -12.004  14.145  1.00 97.89           C
ATOM   4697  O   TYR E 591      53.493 -12.016  13.966  1.00 97.89           O
ATOM   4698  N   HIS E 592      55.561 -12.761  13.414  1.00139.26           N
ATOM   4699  CA  HIS E 592      55.071 -13.713  12.456  1.00139.26           C
ATOM   4700  ND1 HIS E 592      55.260 -11.080   9.796  1.00139.26           N
ATOM   4701  CG  HIS E 592      55.601 -12.233  10.454  1.00139.26           C
ATOM   4702  CB  HIS E 592      54.588 -13.114  11.129  1.00139.26           C
ATOM   4703  NE2 HIS E 592      57.463 -11.289   9.592  1.00139.26           N
ATOM   4704  CD2 HIS E 592      56.952 -12.340  10.325  1.00139.26           C
ATOM   4705  CE1 HIS E 592      56.407 -10.559   9.297  1.00139.26           C
ATOM   4706  C   HIS E 592      56.184 -14.626  12.048  1.00139.26           C
ATOM   4707  O   HIS E 592      57.362 -14.343  12.261  1.00139.26           O
ATOM   4708  N   TYR E 593      55.812 -15.749  11.409  1.00140.40           N
ATOM   4709  CA  TYR E 593      56.777 -16.609  10.794  1.00140.40           C
ATOM   4710  CB  TYR E 593      56.261 -18.052  10.545  1.00140.40           C
ATOM   4711  CG  TYR E 593      56.322 -18.903  11.785  1.00140.40           C
ATOM   4712  CD1 TYR E 593      57.547 -19.381  12.203  1.00140.40           C
ATOM   4713  CD2 TYR E 593      55.194 -19.264  12.501  1.00140.40           C
ATOM   4714  CE1 TYR E 593      57.647 -20.180  13.317  1.00140.40           C
ATOM   4715  CE2 TYR E 593      55.289 -20.065  13.620  1.00140.40           C
ATOM   4716  CZ  TYR E 593      56.521 -20.521  14.029  1.00140.40           C
ATOM   4717  OH  TYR E 593      56.628 -21.342  15.170  1.00140.40           O
ATOM   4718  C   TYR E 593      57.062 -15.957   9.471  1.00140.40           C
ATOM   4719  O   TYR E 593      56.168 -15.426   8.819  1.00140.40           O
ATOM   4720  N   VAL E 594      58.329 -15.971   9.039  1.00329.55           N
ATOM   4721  CA  VAL E 594      58.752 -15.317   7.842  1.00329.55           C
ATOM   4722  CB  VAL E 594      60.254 -15.361   7.691  1.00329.55           C
ATOM   4723  CG1 VAL E 594      60.755 -16.750   8.109  1.00329.55           C
ATOM   4724  CG2 VAL E 594      60.645 -14.963   6.258  1.00329.55           C
ATOM   4725  C   VAL E 594      58.022 -15.795   6.610  1.00329.55           C
ATOM   4726  O   VAL E 594      57.998 -15.174   5.603  1.00329.55           O
ATOM   4727  N   GLY E 595      57.460 -16.934   6.398  1.00214.81           N
ATOM   4728  CA  GLY E 595      56.753 -17.012   5.124  1.00214.81           C
ATOM   4729  C   GLY E 595      55.400 -16.353   5.255  1.00214.81           C
ATOM   4730  O   GLY E 595      54.657 -16.238   4.283  1.00214.81           O
ATOM   4731  N   GLY E 596      54.969 -16.051   6.495  1.00 63.89           N
ATOM   4732  CA  GLY E 596      53.658 -15.531   6.761  1.00 63.89           C
ATOM   4733  C   GLY E 596      53.022 -16.553   7.642  1.00 63.89           C
ATOM   4734  O   GLY E 596      52.117 -16.252   8.419  1.00 63.89           O
ATOM   4735  N   PHE E 597      53.511 -17.803   7.530  1.00 88.43           N
ATOM   4736  CA  PHE E 597      53.054 -18.879   8.360  1.00 88.43           C
ATOM   4737  CB  PHE E 597      51.691 -19.432   7.915  1.00 88.43           C
ATOM   4738  CG  PHE E 597      51.750 -19.700   6.452  1.00 88.43           C
ATOM   4739  CD1 PHE E 597      51.638 -18.656   5.563  1.00 88.43           C
ATOM   4740  CD2 PHE E 597      51.894 -20.977   5.961  1.00 88.43           C
ATOM   4741  CE1 PHE E 597      51.681 -18.873   4.209  1.00 88.43           C
ATOM   4742  CE2 PHE E 597      51.938 -21.202   4.603  1.00 88.43           C
ATOM   4743  CZ  PHE E 597      51.833 -20.149   3.727  1.00 88.43           C
ATOM   4744  C   PHE E 597      54.097 -19.949   8.317  1.00 88.43           C
ATOM   4745  O   PHE E 597      55.026 -19.899   7.516  1.00 88.43           O
ATOM   4746  N   TYR E 598      53.988 -20.961   9.189  1.00170.57           N
ATOM   4747  CA  TYR E 598      55.042 -21.935   9.234  1.00170.57           C
ATOM   4748  CB  TYR E 598      55.037 -22.749  10.547  1.00170.57           C
ATOM   4749  CG  TYR E 598      56.269 -23.588  10.675  1.00170.57           C
ATOM   4750  CD1 TYR E 598      57.524 -23.082  10.417  1.00170.57           C
ATOM   4751  CD2 TYR E 598      56.175 -24.874  11.144  1.00170.57           C
ATOM   4752  CE1 TYR E 598      58.647 -23.864  10.564  1.00170.57           C
ATOM   4753  CE2 TYR E 598      57.291 -25.660  11.298  1.00170.57           C
ATOM   4754  CZ  TYR E 598      58.532 -25.161  11.002  1.00170.57           C
ATOM   4755  OH  TYR E 598      59.674 -25.974  11.162  1.00170.57           O
ATOM   4756  C   TYR E 598      54.956 -22.804   8.015  1.00170.57           C
ATOM   4757  O   TYR E 598      53.957 -23.486   7.767  1.00170.57           O
ATOM   4758  N   GLY E 599      56.069 -22.805   7.244  1.00 67.27           N
ATOM   4759  CA  GLY E 599      56.174 -23.575   6.034  1.00 67.27           C
ATOM   4760  C   GLY E 599      56.407 -22.659   4.862  1.00 67.27           C
ATOM   4761  O   GLY E 599      56.720 -23.130   3.765  1.00 67.27           O
ATOM   4762  N   GLY E 600      56.166 -21.344   5.065  1.00 94.85           N
ATOM   4763  CA  GLY E 600      56.353 -20.270   4.135  1.00 94.85           C
ATOM   4764  C   GLY E 600      57.773 -19.811   3.990  1.00 94.85           C
ATOM   4765  O   GLY E 600      58.076 -19.105   3.037  1.00 94.85           O
ATOM   4766  N   CYS E 601      58.678 -20.060   4.953  1.00174.89           N
ATOM   4767  CA  CYS E 601      59.922 -19.343   4.789  1.00174.89           C
ATOM   4768  CB  CYS E 601      60.665 -18.866   6.059  1.00174.89           C
ATOM   4769  SG  CYS E 601      61.643 -20.075   6.967  1.00174.89           S
ATOM   4770  C   CYS E 601      60.853 -19.830   3.711  1.00174.89           C
ATOM   4771  O   CYS E 601      60.768 -20.953   3.206  1.00174.89           O
ATOM   4772  N   ASN E 602      61.730 -18.885   3.280  1.00200.97           N
ATOM   4773  CA  ASN E 602      62.687 -19.075   2.217  1.00200.97           C
ATOM   4774  CB  ASN E 602      62.399 -18.308   0.924  1.00200.97           C
ATOM   4775  CG  ASN E 602      61.136 -18.647   0.193  1.00200.97           C
ATOM   4776  OD1 ASN E 602      61.136 -18.604  -1.032  1.00200.97           O
ATOM   4777  ND2 ASN E 602      60.022 -18.926   0.915  1.00200.97           N
ATOM   4778  C   ASN E 602      63.873 -18.225   2.535  1.00200.97           C
ATOM   4779  O   ASN E 602      63.804 -17.344   3.392  1.00200.97           O
ATOM   4780  N   GLU E 603      64.971 -18.427   1.762  1.00152.95           N
ATOM   4781  CA  GLU E 603      66.159 -17.620   1.863  1.00152.95           C
ATOM   4782  CB  GLU E 603      67.222 -17.841   0.792  1.00152.95           C
ATOM   4783  CG  GLU E 603      68.275 -18.907   0.946  1.00152.95           C
ATOM   4784  CD  GLU E 603      69.151 -18.581  -0.253  1.00152.95           C
ATOM   4785  OE1 GLU E 603      68.745 -18.953  -1.388  1.00152.95           O
ATOM   4786  OE2 GLU E 603      70.226 -17.959  -0.061  1.00152.95           O
ATOM   4787  C   GLU E 603      65.854 -16.223   1.473  1.00152.95           C
ATOM   4788  O   GLU E 603      66.259 -15.279   2.148  1.00152.95           O
ATOM   4789  N   ALA E 604      65.152 -16.063   0.338  1.00 66.41           N
ATOM   4790  CA  ALA E 604      64.950 -14.752  -0.189  1.00 66.41           C
ATOM   4791  CB  ALA E 604      64.103 -14.769  -1.471  1.00 66.41           C
ATOM   4792  C   ALA E 604      64.226 -13.933   0.825  1.00 66.41           C
ATOM   4793  O   ALA E 604      64.609 -12.802   1.114  1.00 66.41           O
ATOM   4794  N   TYR E 605      63.170 -14.488   1.430  1.00162.42           N
ATOM   4795  CA  TYR E 605      62.416 -13.688   2.349  1.00162.42           C
ATOM   4796  CB  TYR E 605      61.046 -14.250   2.741  1.00162.42           C
ATOM   4797  CG  TYR E 605      60.346 -12.999   3.144  1.00162.42           C
ATOM   4798  CD1 TYR E 605      60.167 -12.030   2.182  1.00162.42           C
ATOM   4799  CD2 TYR E 605      59.866 -12.776   4.416  1.00162.42           C
ATOM   4800  CE1 TYR E 605      59.537 -10.845   2.473  1.00162.42           C
ATOM   4801  CE2 TYR E 605      59.230 -11.589   4.716  1.00162.42           C
ATOM   4802  CZ  TYR E 605      59.068 -10.625   3.745  1.00162.42           C
ATOM   4803  OH  TYR E 605      58.421  -9.408   4.045  1.00162.42           O
ATOM   4804  C   TYR E 605      63.222 -13.418   3.580  1.00162.42           C
ATOM   4805  O   TYR E 605      63.062 -12.382   4.224  1.00162.42           O
ATOM   4806  N   MET E 606      64.074 -14.375   3.987  1.00161.34           N
ATOM   4807  CA  MET E 606      64.830 -14.151   5.183  1.00161.34           C
ATOM   4808  CB  MET E 606      65.505 -15.415   5.735  1.00161.34           C
ATOM   4809  CG  MET E 606      66.042 -16.362   4.665  1.00161.34           C
ATOM   4810  SD  MET E 606      66.325 -18.031   5.312  1.00161.34           S
ATOM   4811  CE  MET E 606      67.199 -17.287   6.713  1.00161.34           C
ATOM   4812  C   MET E 606      65.784 -13.010   5.001  1.00161.34           C
ATOM   4813  O   MET E 606      65.945 -12.204   5.914  1.00161.34           O
ATOM   4814  N   LYS E 607      66.419 -12.881   3.819  1.00203.55           N
ATOM   4815  CA  LYS E 607      67.346 -11.804   3.583  1.00203.55           C
ATOM   4816  CB  LYS E 607      67.801 -11.702   2.120  1.00203.55           C
ATOM   4817  CG  LYS E 607      68.437 -12.929   1.494  1.00203.55           C
ATOM   4818  CD  LYS E 607      69.842 -13.221   1.992  1.00203.55           C
ATOM   4819  CE  LYS E 607      70.422 -14.451   1.305  1.00203.55           C
ATOM   4820  NZ  LYS E 607      69.965 -14.500  -0.104  1.00203.55           N
ATOM   4821  C   LYS E 607      66.623 -10.499   3.693  1.00203.55           C
ATOM   4822  O   LYS E 607      67.142  -9.549   4.275  1.00203.55           O
ATOM   4823  N   LEU E 608      65.427 -10.388   3.076  1.00 80.74           N
ATOM   4824  CA  LEU E 608      64.758  -9.119   3.144  1.00 80.74           C
ATOM   4825  CB  LEU E 608      63.495  -8.915   2.296  1.00 80.74           C
ATOM   4826  CG  LEU E 608      63.766  -8.554   0.824  1.00 80.74           C
ATOM   4827  CD1 LEU E 608      62.519  -7.887   0.228  1.00 80.74           C
ATOM   4828  CD2 LEU E 608      65.031  -7.693   0.653  1.00 80.74           C
ATOM   4829  C   LEU E 608      64.390  -8.803   4.548  1.00 80.74           C
ATOM   4830  O   LEU E 608      64.499  -7.659   4.978  1.00 80.74           O
ATOM   4831  N   GLU E 609      63.938  -9.800   5.314  1.00 97.75           N
ATOM   4832  CA  GLU E 609      63.552  -9.524   6.665  1.00 97.75           C
ATOM   4833  CB  GLU E 609      63.006 -10.766   7.394  1.00 97.75           C
ATOM   4834  CG  GLU E 609      62.698 -10.530   8.875  1.00 97.75           C
ATOM   4835  CD  GLU E 609      61.452  -9.662   9.013  1.00 97.75           C
ATOM   4836  OE1 GLU E 609      60.794  -9.378   7.975  1.00 97.75           O
ATOM   4837  OE2 GLU E 609      61.143  -9.272  10.170  1.00 97.75           O
ATOM   4838  C   GLU E 609      64.748  -9.033   7.417  1.00 97.75           C
ATOM   4839  O   GLU E 609      64.655  -8.065   8.168  1.00 97.75           O
ATOM   4840  N   LEU E 610      65.915  -9.670   7.205  1.00 64.43           N
ATOM   4841  CA  LEU E 610      67.089  -9.358   7.963  1.00 64.43           C
ATOM   4842  CB  LEU E 610      68.260 -10.286   7.593  1.00 64.43           C
ATOM   4843  CG  LEU E 610      69.545 -10.041   8.401  1.00 64.43           C
ATOM   4844  CD1 LEU E 610      69.321 -10.327   9.894  1.00 64.43           C
ATOM   4845  CD2 LEU E 610      70.728 -10.834   7.820  1.00 64.43           C
ATOM   4846  C   LEU E 610      67.524  -7.940   7.738  1.00 64.43           C
ATOM   4847  O   LEU E 610      67.692  -7.183   8.692  1.00 64.43           O
ATOM   4848  N   VAL E 611      67.703  -7.528   6.468  1.00 65.47           N
ATOM   4849  CA  VAL E 611      68.210  -6.208   6.211  1.00 65.47           C
ATOM   4850  CB  VAL E 611      68.634  -6.020   4.782  1.00 65.47           C
ATOM   4851  CG1 VAL E 611      69.715  -7.065   4.460  1.00 65.47           C
ATOM   4852  CG2 VAL E 611      67.404  -6.099   3.870  1.00 65.47           C
ATOM   4853  C   VAL E 611      67.195  -5.158   6.544  1.00 65.47           C
ATOM   4854  O   VAL E 611      67.535  -4.102   7.075  1.00 65.47           O
ATOM   4855  N   LEU E 612      65.921  -5.379   6.172  1.00 73.43           N
ATOM   4856  CA  LEU E 612      64.934  -4.381   6.454  1.00 73.43           C
ATOM   4857  CB  LEU E 612      63.622  -4.663   5.707  1.00 73.43           C
ATOM   4858  CG  LEU E 612      63.756  -4.454   4.189  1.00 73.43           C
ATOM   4859  CD1 LEU E 612      62.438  -4.746   3.459  1.00 73.43           C
ATOM   4860  CD2 LEU E 612      64.283  -3.044   3.880  1.00 73.43           C
ATOM   4861  C   LEU E 612      64.636  -4.289   7.926  1.00 73.43           C
ATOM   4862  O   LEU E 612      64.694  -3.200   8.493  1.00 73.43           O
ATOM   4863  N   GLY E 613      64.242  -5.425   8.547  1.00 78.18           N
ATOM   4864  CA  GLY E 613      63.842  -5.557   9.932  1.00 78.18           C
ATOM   4865  C   GLY E 613      64.904  -5.698  10.999  1.00 78.18           C
ATOM   4866  O   GLY E 613      64.758  -5.148  12.090  1.00 78.18           O
ATOM   4867  N   GLY E 614      65.961  -6.505  10.765  1.00 51.03           N
ATOM   4868  CA  GLY E 614      66.936  -6.743  11.801  1.00 51.03           C
ATOM   4869  C   GLY E 614      67.124  -8.232  11.960  1.00 51.03           C
ATOM   4870  O   GLY E 614      66.508  -9.022  11.244  1.00 51.03           O
ATOM   4871  N   PRO E 615      67.941  -8.643  12.912  1.00 83.55           N
ATOM   4872  CA  PRO E 615      68.208 -10.044  13.110  1.00 83.55           C
ATOM   4873  CD  PRO E 615      69.035  -7.811  13.387  1.00 83.55           C
ATOM   4874  CB  PRO E 615      69.342 -10.109  14.130  1.00 83.55           C
ATOM   4875  CG  PRO E 615      70.106  -8.791  13.904  1.00 83.55           C
ATOM   4876  C   PRO E 615      66.955 -10.753  13.518  1.00 83.55           C
ATOM   4877  O   PRO E 615      66.093 -10.135  14.139  1.00 83.55           O
ATOM   4878  N   LEU E 616      66.819 -12.039  13.145  1.00155.74           N
ATOM   4879  CA  LEU E 616      65.624 -12.768  13.454  1.00155.74           C
ATOM   4880  CB  LEU E 616      64.694 -12.954  12.240  1.00155.74           C
ATOM   4881  CG  LEU E 616      65.398 -13.471  10.967  1.00155.74           C
ATOM   4882  CD1 LEU E 616      65.931 -14.904  11.129  1.00155.74           C
ATOM   4883  CD2 LEU E 616      64.487 -13.322   9.739  1.00155.74           C
ATOM   4884  C   LEU E 616      66.009 -14.117  13.964  1.00155.74           C
ATOM   4885  O   LEU E 616      67.118 -14.590  13.721  1.00155.74           O
ATOM   4886  N   SER E 617      65.089 -14.761  14.710  1.00 85.40           N
ATOM   4887  CA  SER E 617      65.357 -16.058  15.270  1.00 85.40           C
ATOM   4888  CB  SER E 617      64.419 -16.418  16.436  1.00 85.40           C
ATOM   4889  OG  SER E 617      64.734 -17.706  16.943  1.00 85.40           O
ATOM   4890  C   SER E 617      65.191 -17.103  14.204  1.00 85.40           C
ATOM   4891  O   SER E 617      64.288 -17.022  13.376  1.00 85.40           O
ATOM   4892  N   VAL E 618      66.070 -18.127  14.211  1.00 52.21           N
ATOM   4893  CA  VAL E 618      66.020 -19.221  13.279  1.00 52.21           C
ATOM   4894  CB  VAL E 618      67.076 -19.161  12.209  1.00 52.21           C
ATOM   4895  CG1 VAL E 618      66.854 -17.898  11.359  1.00 52.21           C
ATOM   4896  CG2 VAL E 618      68.461 -19.228  12.876  1.00 52.21           C
ATOM   4897  C   VAL E 618      66.293 -20.472  14.062  1.00 52.21           C
ATOM   4898  O   VAL E 618      66.788 -20.412  15.187  1.00 52.21           O
ATOM   4899  N   ALA E 619      65.939 -21.647  13.498  1.00 39.88           N
ATOM   4900  CA  ALA E 619      66.224 -22.892  14.160  1.00 39.88           C
ATOM   4901  CB  ALA E 619      64.988 -23.569  14.776  1.00 39.88           C
ATOM   4902  C   ALA E 619      66.779 -23.831  13.131  1.00 39.88           C
ATOM   4903  O   ALA E 619      66.476 -23.705  11.945  1.00 39.88           O
ATOM   4904  N   PHE E 620      67.641 -24.783  13.557  1.00 77.05           N
ATOM   4905  CA  PHE E 620      68.186 -25.736  12.630  1.00 77.05           C
ATOM   4906  CB  PHE E 620      69.429 -25.247  11.856  1.00 77.05           C
ATOM   4907  CG  PHE E 620      70.579 -25.061  12.784  1.00 77.05           C
ATOM   4908  CD1 PHE E 620      71.428 -26.107  13.066  1.00 77.05           C
ATOM   4909  CD2 PHE E 620      70.820 -23.841  13.370  1.00 77.05           C
ATOM   4910  CE1 PHE E 620      72.495 -25.939  13.919  1.00 77.05           C
ATOM   4911  CE2 PHE E 620      71.886 -23.670  14.223  1.00 77.05           C
ATOM   4912  CZ  PHE E 620      72.728 -24.718  14.503  1.00 77.05           C
ATOM   4913  C   PHE E 620      68.529 -26.996  13.370  1.00 77.05           C
ATOM   4914  O   PHE E 620      68.397 -27.078  14.592  1.00 77.05           O
ATOM   4915  N   GLU E 621      68.968 -28.029  12.622  1.00148.61           N
ATOM   4916  CA  GLU E 621      69.264 -29.303  13.216  1.00148.61           C
ATOM   4917  CB  GLU E 621      69.000 -30.479  12.251  1.00148.61           C
ATOM   4918  CG  GLU E 621      68.206 -31.674  12.802  1.00148.61           C
ATOM   4919  CD  GLU E 621      68.633 -32.109  14.196  1.00148.61           C
ATOM   4920  OE1 GLU E 621      68.792 -31.235  15.085  1.00148.61           O
ATOM   4921  OE2 GLU E 621      68.764 -33.340  14.407  1.00148.61           O
ATOM   4922  C   GLU E 621      70.737 -29.331  13.487  1.00148.61           C
ATOM   4923  O   GLU E 621      71.549 -29.286  12.563  1.00148.61           O
ATOM   4924  N   VAL E 622      71.124 -29.405  14.776  1.00 63.08           N
ATOM   4925  CA  VAL E 622      72.517 -29.467  15.103  1.00 63.08           C
ATOM   4926  CB  VAL E 622      72.832 -28.955  16.479  1.00 63.08           C
ATOM   4927  CG1 VAL E 622      74.312 -29.235  16.788  1.00 63.08           C
ATOM   4928  CG2 VAL E 622      72.468 -27.462  16.528  1.00 63.08           C
ATOM   4929  C   VAL E 622      72.940 -30.893  15.020  1.00 63.08           C
ATOM   4930  O   VAL E 622      72.224 -31.796  15.449  1.00 63.08           O
ATOM   4931  N   TYR E 623      74.137 -31.125  14.455  1.00 67.60           N
ATOM   4932  CA  TYR E 623      74.654 -32.453  14.308  1.00 67.60           C
ATOM   4933  CB  TYR E 623      74.841 -32.900  12.846  1.00 67.60           C
ATOM   4934  CG  TYR E 623      73.492 -33.160  12.262  1.00 67.60           C
ATOM   4935  CD1 TYR E 623      72.838 -34.334  12.558  1.00 67.60           C
ATOM   4936  CD2 TYR E 623      72.885 -32.256  11.420  1.00 67.60           C
ATOM   4937  CE1 TYR E 623      71.597 -34.603  12.033  1.00 67.60           C
ATOM   4938  CE2 TYR E 623      71.641 -32.520  10.890  1.00 67.60           C
ATOM   4939  CZ  TYR E 623      70.996 -33.695  11.198  1.00 67.60           C
ATOM   4940  OH  TYR E 623      69.723 -33.970  10.658  1.00 67.60           O
ATOM   4941  C   TYR E 623      75.991 -32.476  14.976  1.00 67.60           C
ATOM   4942  O   TYR E 623      76.558 -31.432  15.289  1.00 67.60           O
ATOM   4943  N   ASP E 624      76.525 -33.691  15.205  1.00 46.30           N
ATOM   4944  CA  ASP E 624      77.743 -33.894  15.936  1.00 46.30           C
ATOM   4945  CB  ASP E 624      78.150 -35.377  15.989  1.00 46.30           C
ATOM   4946  CG  ASP E 624      79.433 -35.494  16.798  1.00 46.30           C
ATOM   4947  OD1 ASP E 624      79.620 -34.677  17.739  1.00 46.30           O
ATOM   4948  OD2 ASP E 624      80.251 -36.395  16.475  1.00 46.30           O
ATOM   4949  C   ASP E 624      78.864 -33.161  15.274  1.00 46.30           C
ATOM   4950  O   ASP E 624      79.696 -32.559  15.950  1.00 46.30           O
ATOM   4951  N   ASP E 625      78.913 -33.169  13.930  1.00 54.75           N
ATOM   4952  CA  ASP E 625      80.005 -32.536  13.250  1.00 54.75           C
ATOM   4953  CB  ASP E 625      79.985 -32.714  11.716  1.00 54.75           C
ATOM   4954  CG  ASP E 625      78.755 -32.060  11.099  1.00 54.75           C
ATOM   4955  OD1 ASP E 625      77.749 -31.852  11.827  1.00 54.75           O
ATOM   4956  OD2 ASP E 625      78.808 -31.766   9.874  1.00 54.75           O
ATOM   4957  C   ASP E 625      79.985 -31.077  13.578  1.00 54.75           C
ATOM   4958  O   ASP E 625      81.026 -30.424  13.603  1.00 54.75           O
ATOM   4959  N   PHE E 626      78.785 -30.530  13.833  1.00115.83           N
ATOM   4960  CA  PHE E 626      78.591 -29.143  14.143  1.00115.83           C
ATOM   4961  CB  PHE E 626      77.098 -28.762  14.226  1.00115.83           C
ATOM   4962  CG  PHE E 626      76.964 -27.280  14.360  1.00115.83           C
ATOM   4963  CD1 PHE E 626      76.916 -26.481  13.240  1.00115.83           C
ATOM   4964  CD2 PHE E 626      76.885 -26.685  15.597  1.00115.83           C
ATOM   4965  CE1 PHE E 626      76.790 -25.116  13.350  1.00115.83           C
ATOM   4966  CE2 PHE E 626      76.758 -25.320  15.713  1.00115.83           C
ATOM   4967  CZ  PHE E 626      76.710 -24.531  14.590  1.00115.83           C
ATOM   4968  C   PHE E 626      79.249 -28.846  15.456  1.00115.83           C
ATOM   4969  O   PHE E 626      79.787 -27.759  15.659  1.00115.83           O
ATOM   4970  N   MET E 627      79.243 -29.818  16.386  1.00 51.45           N
ATOM   4971  CA  MET E 627      79.768 -29.579  17.703  1.00 51.45           C
ATOM   4972  CB  MET E 627      79.769 -30.842  18.577  1.00 51.45           C
ATOM   4973  CG  MET E 627      78.377 -31.358  18.939  1.00 51.45           C
ATOM   4974  SD  MET E 627      78.396 -32.878  19.935  1.00 51.45           S
ATOM   4975  CE  MET E 627      79.208 -32.108  21.366  1.00 51.45           C
ATOM   4976  C   MET E 627      81.206 -29.143  17.603  1.00 51.45           C
ATOM   4977  O   MET E 627      81.628 -28.220  18.296  1.00 51.45           O
ATOM   4978  N   HIS E 628      81.984 -29.804  16.731  1.00154.02           N
ATOM   4979  CA  HIS E 628      83.396 -29.607  16.518  1.00154.02           C
ATOM   4980  ND1 HIS E 628      82.749 -32.845  15.915  0.00154.02           N
ATOM   4981  CG  HIS E 628      83.876 -32.078  16.094  0.00154.02           C
ATOM   4982  CB  HIS E 628      84.017 -30.672  15.597  1.00154.02           C
ATOM   4983  NE2 HIS E 628      84.215 -34.113  17.002  0.00154.02           N
ATOM   4984  CD2 HIS E 628      84.763 -32.867  16.760  0.00154.02           C
ATOM   4985  CE1 HIS E 628      83.005 -34.054  16.478  0.00154.02           C
ATOM   4986  C   HIS E 628      83.699 -28.304  15.839  1.00154.02           C
ATOM   4987  O   HIS E 628      84.850 -27.884  15.839  1.00154.02           O
ATOM   4988  N   TYR E 629      82.714 -27.673  15.178  1.00122.50           N
ATOM   4989  CA  TYR E 629      82.933 -26.525  14.327  1.00122.50           C
ATOM   4990  CB  TYR E 629      81.594 -25.890  13.893  1.00122.50           C
ATOM   4991  CG  TYR E 629      81.794 -24.561  13.243  1.00122.50           C
ATOM   4992  CD1 TYR E 629      81.875 -23.421  14.010  1.00122.50           C
ATOM   4993  CD2 TYR E 629      81.881 -24.443  11.874  1.00122.50           C
ATOM   4994  CE1 TYR E 629      82.047 -22.186  13.429  1.00122.50           C
ATOM   4995  CE2 TYR E 629      82.053 -23.210  11.286  1.00122.50           C
ATOM   4996  CZ  TYR E 629      82.137 -22.077  12.063  1.00122.50           C
ATOM   4997  OH  TYR E 629      82.313 -20.811  11.462  1.00122.50           O
ATOM   4998  C   TYR E 629      83.792 -25.471  14.963  1.00122.50           C
ATOM   4999  O   TYR E 629      83.470 -24.948  16.029  1.00122.50           O
ATOM   5000  N   ARG E 630      84.998 -25.256  14.379  1.00140.92           N
ATOM   5001  CA  ARG E 630      85.896 -24.184  14.729  1.00140.92           C
ATOM   5002  CB  ARG E 630      87.370 -24.552  14.499  1.00140.92           C
ATOM   5003  CG  ARG E 630      87.809 -25.761  15.324  1.00140.92           C
ATOM   5004  CD  ARG E 630      87.297 -25.720  16.764  1.00140.92           C
ATOM   5005  NE  ARG E 630      87.745 -26.972  17.434  1.00140.92           N
ATOM   5006  CZ  ARG E 630      87.084 -27.424  18.539  1.00140.92           C
ATOM   5007  NH1 ARG E 630      86.015 -26.727  19.025  1.00140.92           N
ATOM   5008  NH2 ARG E 630      87.486 -28.574  19.153  1.00140.92           N
ATOM   5009  C   ARG E 630      85.646 -22.908  13.972  1.00140.92           C
ATOM   5010  O   ARG E 630      85.556 -21.832  14.562  1.00140.92           O
ATOM   5011  N   SER E 631      85.524 -23.004  12.625  1.00 92.96           N
ATOM   5012  CA  SER E 631      85.420 -21.820  11.810  1.00 92.96           C
ATOM   5013  CB  SER E 631      86.731 -21.008  11.771  1.00 92.96           C
ATOM   5014  OG  SER E 631      86.586 -19.849  10.963  1.00 92.96           O
ATOM   5015  C   SER E 631      85.098 -22.231  10.399  1.00 92.96           C
ATOM   5016  O   SER E 631      85.066 -23.417  10.074  1.00 92.96           O
ATOM   5017  N   GLY E 632      84.851 -21.243   9.510  1.00 25.48           N
ATOM   5018  CA  GLY E 632      84.557 -21.536   8.134  1.00 25.48           C
ATOM   5019  C   GLY E 632      83.074 -21.587   7.928  1.00 25.48           C
ATOM   5020  O   GLY E 632      82.294 -21.162   8.780  1.00 25.48           O
ATOM   5021  N   VAL E 633      82.653 -22.088   6.746  1.00 42.73           N
ATOM   5022  CA  VAL E 633      81.253 -22.172   6.437  1.00 42.73           C
ATOM   5023  CB  VAL E 633      80.936 -21.798   5.018  1.00 42.73           C
ATOM   5024  CG1 VAL E 633      79.438 -22.040   4.768  1.00 42.73           C
ATOM   5025  CG2 VAL E 633      81.380 -20.344   4.785  1.00 42.73           C
ATOM   5026  C   VAL E 633      80.832 -23.597   6.626  1.00 42.73           C
ATOM   5027  O   VAL E 633      81.230 -24.481   5.871  1.00 42.73           O
ATOM   5028  N   TYR E 634      79.963 -23.827   7.630  1.00184.11           N
ATOM   5029  CA  TYR E 634      79.497 -25.123   8.044  1.00184.11           C
ATOM   5030  CB  TYR E 634      78.782 -25.073   9.406  1.00184.11           C
ATOM   5031  CG  TYR E 634      78.153 -26.393   9.689  1.00184.11           C
ATOM   5032  CD1 TYR E 634      78.864 -27.387  10.319  1.00184.11           C
ATOM   5033  CD2 TYR E 634      76.850 -26.636   9.318  1.00184.11           C
ATOM   5034  CE1 TYR E 634      78.280 -28.603  10.583  1.00184.11           C
[truncated: 495,191 more chars]
