# Supplementary material for: Evolutionary Analysis of Dipeptidyl Peptidase I
Source: Int J Mol Sci. 2022 Feb 6;23(3):1852. doi: 10.3390/ijms23031852 (PMC8836896; doi:10.3390/ijms23031852)
Supplement: Supplementary file 1 [file ijms-23-01852-s001.zip › Supplementary File S2 Homology models/Modeller/Xenopus laevis/mod.B99990003.pdb]

EXPDTA    THEORETICAL MODEL, MODELLER 10.1 2021/11/04 15:59:33
REMARK   6 MODELLER OBJECTIVE FUNCTION:     11041.2900
REMARK   6 MODELLER BEST TEMPLATE % SEQ ID:  68.466
REMARK   6 SEQUENCE: mod
REMARK   6 ALIGNMENT: alignment.pir
REMARK   6 SCRIPT: model.py
REMARK   6 DOPE score: -171390.53125
REMARK   6 GA341 score: 1.00000
REMARK   6 DOPE-HR score: -146396.53125
REMARK   6 TEMPLATE: 1K3B 1:A - 118:A MODELS 1:A - 121:A AT 68.5%
REMARK   6 TEMPLATE: 1K3B 120:B - 283:B MODELS 122:B - 285:B AT 68.5%
REMARK   6 TEMPLATE: 1K3B 284:C - 352:C MODELS 286:C - 354:C AT 68.5%
REMARK   6 TEMPLATE: 1K3B 353:D - 470:D MODELS 356:D - 476:D AT 68.5%
REMARK   6 TEMPLATE: 1K3B 472:E - 635:E MODELS 477:E - 640:E AT 68.5%
REMARK   6 TEMPLATE: 1K3B 636:F - 704:F MODELS 641:F - 709:F AT 68.5%
REMARK   6 TEMPLATE: 1K3B 705:G - 822:G MODELS 711:G - 831:G AT 68.5%
REMARK   6 TEMPLATE: 1K3B 824:H - 987:H MODELS 832:H - 995:H AT 68.5%
REMARK   6 TEMPLATE: 1K3B 988:I - 1056:I MODELS 996:I - 1064:I AT 68.5%
REMARK   6 TEMPLATE: 1K3B 1057:J - 1174:J MODELS 1066:J - 1186:J AT 68.5%
REMARK   6 TEMPLATE: 1K3B 1176:K - 1339:K MODELS 1187:K - 1350:K AT 68.5%
REMARK   6 TEMPLATE: 1K3B 1340:L - 1408:L MODELS 1351:L - 1419:L AT 68.5%
SSBOND   1 CYS A    6    CYS A   97                          1555   1555  2.03
SSBOND   2 CYS A   33    CYS A  115                          1555   1555  2.03
SSBOND   3 CYS B  146    CYS B  189                          1555   1555  2.03
SSBOND   4 CYS B  182    CYS B  222                          1555   1555  2.03
SSBOND   5 CYS D  361    CYS D  452                          1555   1555  2.03
SSBOND   6 CYS D  388    CYS D  470                          1555   1555  2.03
SSBOND   7 CYS E  501    CYS E  544                          1555   1555  2.03
SSBOND   8 CYS E  537    CYS E  577                          1555   1555  2.04
SSBOND   9 CYS G  716    CYS G  807                          1555   1555  2.03
SSBOND  10 CYS G  743    CYS G  825                          1555   1555  2.02
SSBOND  11 CYS H  856    CYS H  899                          1555   1555  2.03
SSBOND  12 CYS H  892    CYS H  932                          1555   1555  2.04
SSBOND  13 CYS J 1071    CYS J 1162                          1555   1555  2.03
SSBOND  14 CYS J 1098    CYS J 1180                          1555   1555  2.02
SSBOND  15 CYS K 1211    CYS K 1254                          1555   1555  2.02
SSBOND  16 CYS K 1247    CYS K 1287                          1555   1555  2.04
ATOM      1  N   ASP A   1      28.574  21.766  19.990  1.00109.06           N
ATOM      2  CA  ASP A   1      29.891  22.126  19.418  1.00109.06           C
ATOM      3  CB  ASP A   1      29.768  22.491  17.924  1.00109.06           C
ATOM      4  CG  ASP A   1      28.828  23.665  17.716  1.00109.06           C
ATOM      5  OD1 ASP A   1      28.193  24.111  18.706  1.00109.06           O
ATOM      6  OD2 ASP A   1      28.725  24.123  16.547  1.00109.06           O
ATOM      7  C   ASP A   1      30.581  23.184  20.207  1.00109.06           C
ATOM      8  O   ASP A   1      29.990  23.782  21.105  1.00109.06           O
ATOM      9  N   THR A   2      31.883  23.388  19.929  1.00 47.22           N
ATOM     10  CA  THR A   2      32.639  24.381  20.629  1.00 47.22           C
ATOM     11  CB  THR A   2      34.097  24.061  20.780  1.00 47.22           C
ATOM     12  OG1 THR A   2      34.732  24.049  19.511  1.00 47.22           O
ATOM     13  CG2 THR A   2      34.231  22.686  21.458  1.00 47.22           C
ATOM     14  C   THR A   2      32.540  25.626  19.812  1.00 47.22           C
ATOM     15  O   THR A   2      31.956  25.637  18.731  1.00 47.22           O
ATOM     16  N   PRO A   3      33.090  26.682  20.329  1.00 73.61           N
ATOM     17  CA  PRO A   3      33.062  27.946  19.641  1.00 73.61           C
ATOM     18  CD  PRO A   3      33.116  26.853  21.774  1.00 73.61           C
ATOM     19  CB  PRO A   3      33.469  28.990  20.678  1.00 73.61           C
ATOM     20  CG  PRO A   3      33.026  28.369  22.014  1.00 73.61           C
ATOM     21  C   PRO A   3      33.938  27.959  18.424  1.00 73.61           C
ATOM     22  O   PRO A   3      33.903  28.945  17.689  1.00 73.61           O
ATOM     23  N   ALA A   4      34.750  26.907  18.205  1.00 57.78           N
ATOM     24  CA  ALA A   4      35.700  26.922  17.123  1.00 57.78           C
ATOM     25  CB  ALA A   4      36.780  25.834  17.246  1.00 57.78           C
ATOM     26  C   ALA A   4      35.050  26.755  15.782  1.00 57.78           C
ATOM     27  O   ALA A   4      34.127  25.961  15.603  1.00 57.78           O
ATOM     28  N   ASN A   5      35.543  27.535  14.795  1.00134.98           N
ATOM     29  CA  ASN A   5      35.109  27.433  13.431  1.00134.98           C
ATOM     30  CB  ASN A   5      34.313  28.669  12.970  1.00134.98           C
ATOM     31  CG  ASN A   5      33.689  28.388  11.610  1.00134.98           C
ATOM     32  OD1 ASN A   5      34.028  27.412  10.943  1.00134.98           O
ATOM     33  ND2 ASN A   5      32.754  29.276  11.179  1.00134.98           N
ATOM     34  C   ASN A   5      36.363  27.379  12.608  1.00134.98           C
ATOM     35  O   ASN A   5      36.733  28.361  11.966  1.00134.98           O
ATOM     36  N   CYS A   6      37.035  26.210  12.575  1.00 62.68           N
ATOM     37  CA  CYS A   6      38.282  26.109  11.867  1.00 62.68           C
ATOM     38  CB  CYS A   6      39.371  25.365  12.655  1.00 62.68           C
ATOM     39  SG  CYS A   6      39.873  26.330  14.109  1.00 62.68           S
ATOM     40  C   CYS A   6      38.063  25.422  10.556  1.00 62.68           C
ATOM     41  O   CYS A   6      37.042  24.771  10.339  1.00 62.68           O
ATOM     42  N   SER A   7      39.040  25.556   9.635  1.00 46.87           N
ATOM     43  CA  SER A   7      38.854  25.018   8.320  1.00 46.87           C
ATOM     44  CB  SER A   7      39.023  26.059   7.199  1.00 46.87           C
ATOM     45  OG  SER A   7      40.372  26.497   7.138  1.00 46.87           O
ATOM     46  C   SER A   7      39.842  23.935   8.044  1.00 46.87           C
ATOM     47  O   SER A   7      40.819  23.730   8.762  1.00 46.87           O
ATOM     48  N   PHE A   8      39.569  23.221   6.939  1.00 90.85           N
ATOM     49  CA  PHE A   8      40.333  22.121   6.431  1.00 90.85           C
ATOM     50  CB  PHE A   8      39.717  21.602   5.116  1.00 90.85           C
ATOM     51  CG  PHE A   8      40.546  20.501   4.556  1.00 90.85           C
ATOM     52  CD1 PHE A   8      40.426  19.214   5.028  1.00 90.85           C
ATOM     53  CD2 PHE A   8      41.436  20.759   3.538  1.00 90.85           C
ATOM     54  CE1 PHE A   8      41.192  18.202   4.498  1.00 90.85           C
ATOM     55  CE2 PHE A   8      42.203  19.751   3.006  1.00 90.85           C
ATOM     56  CZ  PHE A   8      42.083  18.470   3.486  1.00 90.85           C
ATOM     57  C   PHE A   8      41.727  22.600   6.151  1.00 90.85           C
ATOM     58  O   PHE A   8      42.690  21.902   6.474  1.00 90.85           O
ATOM     59  N   PRO A   9      41.897  23.754   5.558  1.00 91.10           N
ATOM     60  CA  PRO A   9      43.226  24.221   5.286  1.00 91.10           C
ATOM     61  CD  PRO A   9      40.938  24.334   4.636  1.00 91.10           C
ATOM     62  CB  PRO A   9      43.096  25.393   4.315  1.00 91.10           C
ATOM     63  CG  PRO A   9      41.588  25.677   4.259  1.00 91.10           C
ATOM     64  C   PRO A   9      43.985  24.536   6.533  1.00 91.10           C
ATOM     65  O   PRO A   9      45.211  24.450   6.514  1.00 91.10           O
ATOM     66  N   ASP A  10      43.289  24.902   7.625  1.00 48.57           N
ATOM     67  CA  ASP A  10      43.976  25.216   8.844  1.00 48.57           C
ATOM     68  CB  ASP A  10      43.029  25.664   9.972  1.00 48.57           C
ATOM     69  CG  ASP A  10      42.505  27.055   9.636  1.00 48.57           C
ATOM     70  OD1 ASP A  10      43.282  27.857   9.052  1.00 48.57           O
ATOM     71  OD2 ASP A  10      41.322  27.337   9.967  1.00 48.57           O
ATOM     72  C   ASP A  10      44.657  23.964   9.298  1.00 48.57           C
ATOM     73  O   ASP A  10      45.729  24.010   9.900  1.00 48.57           O
ATOM     74  N   LEU A  11      44.000  22.817   9.048  1.00 75.23           N
ATOM     75  CA  LEU A  11      44.454  21.504   9.425  1.00 75.23           C
ATOM     76  CB  LEU A  11      43.363  20.426   9.298  1.00 75.23           C
ATOM     77  CG  LEU A  11      43.862  19.033   9.725  1.00 75.23           C
ATOM     78  CD1 LEU A  11      44.193  19.004  11.226  1.00 75.23           C
ATOM     79  CD2 LEU A  11      42.891  17.921   9.299  1.00 75.23           C
ATOM     80  C   LEU A  11      45.629  21.029   8.611  1.00 75.23           C
ATOM     81  O   LEU A  11      46.463  20.277   9.115  1.00 75.23           O
ATOM     82  N   GLU A  12      45.717  21.396   7.315  1.00 85.05           N
ATOM     83  CA  GLU A  12      46.786  20.860   6.508  1.00 85.05           C
ATOM     84  CB  GLU A  12      46.652  21.191   5.011  1.00 85.05           C
ATOM     85  CG  GLU A  12      46.689  22.695   4.722  1.00 85.05           C
ATOM     86  CD  GLU A  12      46.547  22.891   3.219  1.00 85.05           C
ATOM     87  OE1 GLU A  12      46.413  21.866   2.499  1.00 85.05           O
ATOM     88  OE2 GLU A  12      46.575  24.068   2.772  1.00 85.05           O
ATOM     89  C   GLU A  12      48.093  21.430   6.976  1.00 85.05           C
ATOM     90  O   GLU A  12      48.180  22.612   7.297  1.00 85.05           O
ATOM     91  N   GLY A  13      49.153  20.593   7.030  1.00 30.09           N
ATOM     92  CA  GLY A  13      50.437  21.100   7.421  1.00 30.09           C
ATOM     93  C   GLY A  13      51.106  20.156   8.374  1.00 30.09           C
ATOM     94  O   GLY A  13      50.772  18.974   8.456  1.00 30.09           O
ATOM     95  N   THR A  14      52.097  20.679   9.129  1.00 35.63           N
ATOM     96  CA  THR A  14      52.829  19.862  10.054  1.00 35.63           C
ATOM     97  CB  THR A  14      54.311  20.080   9.987  1.00 35.63           C
ATOM     98  OG1 THR A  14      54.786  19.813   8.675  1.00 35.63           O
ATOM     99  CG2 THR A  14      54.996  19.140  10.994  1.00 35.63           C
ATOM    100  C   THR A  14      52.385  20.210  11.440  1.00 35.63           C
ATOM    101  O   THR A  14      52.248  21.381  11.792  1.00 35.63           O
ATOM    102  N   TRP A  15      52.133  19.173  12.267  1.00 64.94           N
ATOM    103  CA  TRP A  15      51.694  19.388  13.616  1.00 64.94           C
ATOM    104  CB  TRP A  15      50.270  18.873  13.883  1.00 64.94           C
ATOM    105  CG  TRP A  15      49.206  19.714  13.221  1.00 64.94           C
ATOM    106  CD2 TRP A  15      48.375  20.655  13.916  1.00 64.94           C
ATOM    107  CD1 TRP A  15      48.827  19.758  11.912  1.00 64.94           C
ATOM    108  NE1 TRP A  15      47.818  20.676  11.746  1.00 64.94           N
ATOM    109  CE2 TRP A  15      47.530  21.237  12.972  1.00 64.94           C
ATOM    110  CE3 TRP A  15      48.325  21.011  15.235  1.00 64.94           C
ATOM    111  CZ2 TRP A  15      46.615  22.183  13.332  1.00 64.94           C
ATOM    112  CZ3 TRP A  15      47.400  21.967  15.594  1.00 64.94           C
ATOM    113  CH2 TRP A  15      46.563  22.542  14.661  1.00 64.94           C
ATOM    114  C   TRP A  15      52.623  18.666  14.538  1.00 64.94           C
ATOM    115  O   TRP A  15      53.162  17.613  14.207  1.00 64.94           O
ATOM    116  N   GLU A  16      52.842  19.253  15.728  1.00 40.89           N
ATOM    117  CA  GLU A  16      53.686  18.680  16.732  1.00 40.89           C
ATOM    118  CB  GLU A  16      54.693  19.709  17.274  1.00 40.89           C
ATOM    119  CG  GLU A  16      55.645  19.198  18.354  1.00 40.89           C
ATOM    120  CD  GLU A  16      56.540  20.371  18.738  1.00 40.89           C
ATOM    121  OE1 GLU A  16      56.435  21.428  18.058  1.00 40.89           O
ATOM    122  OE2 GLU A  16      57.334  20.234  19.705  1.00 40.89           O
ATOM    123  C   GLU A  16      52.779  18.307  17.860  1.00 40.89           C
ATOM    124  O   GLU A  16      52.061  19.153  18.390  1.00 40.89           O
ATOM    125  N   PHE A  17      52.771  17.018  18.256  1.00 75.72           N
ATOM    126  CA  PHE A  17      51.904  16.651  19.335  1.00 75.72           C
ATOM    127  CB  PHE A  17      51.009  15.427  19.057  1.00 75.72           C
ATOM    128  CG  PHE A  17      50.121  15.713  17.893  1.00 75.72           C
ATOM    129  CD1 PHE A  17      49.238  16.768  17.917  1.00 75.72           C
ATOM    130  CD2 PHE A  17      50.140  14.892  16.788  1.00 75.72           C
ATOM    131  CE1 PHE A  17      48.414  17.019  16.844  1.00 75.72           C
ATOM    132  CE2 PHE A  17      49.317  15.137  15.713  1.00 75.72           C
ATOM    133  CZ  PHE A  17      48.454  16.204  15.738  1.00 75.72           C
ATOM    134  C   PHE A  17      52.764  16.284  20.505  1.00 75.72           C
ATOM    135  O   PHE A  17      53.665  15.453  20.395  1.00 75.72           O
ATOM    136  N   GLN A  18      52.513  16.918  21.668  1.00 86.69           N
ATOM    137  CA  GLN A  18      53.246  16.557  22.848  1.00 86.69           C
ATOM    138  CB  GLN A  18      53.631  17.740  23.755  1.00 86.69           C
ATOM    139  CG  GLN A  18      54.772  18.595  23.197  1.00 86.69           C
ATOM    140  CD  GLN A  18      54.242  19.400  22.023  1.00 86.69           C
ATOM    141  OE1 GLN A  18      53.035  19.485  21.808  1.00 86.69           O
ATOM    142  NE2 GLN A  18      55.169  20.013  21.240  1.00 86.69           N
ATOM    143  C   GLN A  18      52.342  15.658  23.619  1.00 86.69           C
ATOM    144  O   GLN A  18      51.193  16.007  23.888  1.00 86.69           O
ATOM    145  N   ILE A  19      52.846  14.467  23.998  1.00 85.71           N
ATOM    146  CA  ILE A  19      51.991  13.520  24.647  1.00 85.71           C
ATOM    147  CB  ILE A  19      51.945  12.181  23.969  1.00 85.71           C
ATOM    148  CG1 ILE A  19      50.767  11.349  24.497  1.00 85.71           C
ATOM    149  CG2 ILE A  19      53.307  11.504  24.159  1.00 85.71           C
ATOM    150  CD1 ILE A  19      50.478  10.107  23.654  1.00 85.71           C
ATOM    151  C   ILE A  19      52.433  13.299  26.055  1.00 85.71           C
ATOM    152  O   ILE A  19      53.617  13.133  26.347  1.00 85.71           O
ATOM    153  N   GLY A  20      51.452  13.310  26.976  1.00 57.41           N
ATOM    154  CA  GLY A  20      51.731  13.134  28.367  1.00 57.41           C
ATOM    155  C   GLY A  20      51.288  11.775  28.805  1.00 57.41           C
ATOM    156  O   GLY A  20      51.484  10.782  28.105  1.00 57.41           O
ATOM    157  N   GLU A  21      50.666  11.788  30.007  1.00344.42           N
ATOM    158  CA  GLU A  21      50.118  10.800  30.899  1.00344.42           C
ATOM    159  CB  GLU A  21      48.574  10.695  30.964  1.00344.42           C
ATOM    160  CG  GLU A  21      47.880  10.338  29.667  1.00344.42           C
ATOM    161  CD  GLU A  21      48.434   8.985  29.328  1.00344.42           C
ATOM    162  OE1 GLU A  21      47.870   7.953  29.775  1.00344.42           O
ATOM    163  OE2 GLU A  21      49.460   8.990  28.597  1.00344.42           O
ATOM    164  C   GLU A  21      50.817   9.498  30.944  1.00344.42           C
ATOM    165  O   GLU A  21      51.558   9.148  30.023  1.00344.42           O
ATOM    166  N   GLY A  22      50.681   8.822  32.103  1.00100.14           N
ATOM    167  CA  GLY A  22      51.175   7.500  32.364  1.00100.14           C
ATOM    168  C   GLY A  22      52.586   7.442  31.907  1.00100.14           C
ATOM    169  O   GLY A  22      53.281   8.458  31.864  1.00100.14           O
ATOM    170  N   SER A  23      53.047   6.229  31.553  1.00116.22           N
ATOM    171  CA  SER A  23      54.337   6.180  30.954  1.00116.22           C
ATOM    172  CB  SER A  23      55.002   4.794  31.048  1.00116.22           C
ATOM    173  OG  SER A  23      56.281   4.821  30.429  1.00116.22           O
ATOM    174  C   SER A  23      54.009   6.424  29.526  1.00116.22           C
ATOM    175  O   SER A  23      54.131   5.550  28.667  1.00116.22           O
ATOM    176  N   GLY A  24      53.564   7.665  29.266  1.00 41.54           N
ATOM    177  CA  GLY A  24      53.115   8.055  27.968  1.00 41.54           C
ATOM    178  C   GLY A  24      51.724   7.524  27.823  1.00 41.54           C
ATOM    179  O   GLY A  24      51.112   7.684  26.763  1.00 41.54           O
ATOM    180  N   ALA A  25      51.171   6.884  28.879  1.00218.67           N
ATOM    181  CA  ALA A  25      49.891   6.306  28.713  1.00218.67           C
ATOM    182  CB  ALA A  25      49.826   5.374  27.488  1.00218.67           C
ATOM    183  C   ALA A  25      49.439   5.476  29.867  1.00218.67           C
ATOM    184  O   ALA A  25      50.223   4.895  30.616  1.00218.67           O
ATOM    185  N   ALA A  26      48.102   5.355  29.956  1.00 91.62           N
ATOM    186  CA  ALA A  26      47.378   4.616  30.942  1.00 91.62           C
ATOM    187  CB  ALA A  26      46.846   5.502  32.077  1.00 91.62           C
ATOM    188  C   ALA A  26      46.199   4.040  30.218  1.00 91.62           C
ATOM    189  O   ALA A  26      46.185   3.986  28.989  1.00 91.62           O
ATOM    190  N   ARG A  27      45.209   3.517  30.964  1.00119.13           N
ATOM    191  CA  ARG A  27      44.018   2.972  30.373  1.00119.13           C
ATOM    192  CB  ARG A  27      43.361   1.868  31.221  1.00119.13           C
ATOM    193  CG  ARG A  27      42.934   2.334  32.613  1.00119.13           C
ATOM    194  CD  ARG A  27      42.310   1.225  33.462  1.00119.13           C
ATOM    195  NE  ARG A  27      43.405   0.289  33.846  1.00119.13           N
ATOM    196  CZ  ARG A  27      43.726  -0.759  33.031  1.00119.13           C
ATOM    197  NH1 ARG A  27      43.042  -0.952  31.866  1.00119.13           N
ATOM    198  NH2 ARG A  27      44.731  -1.613  33.382  1.00119.13           N
ATOM    199  C   ARG A  27      43.022   4.081  30.206  1.00119.13           C
ATOM    200  O   ARG A  27      43.281   5.227  30.568  1.00119.13           O
ATOM    201  N   ASP A  28      41.857   3.757  29.605  1.00 51.52           N
ATOM    202  CA  ASP A  28      40.809   4.714  29.377  1.00 51.52           C
ATOM    203  CB  ASP A  28      39.610   4.130  28.606  1.00 51.52           C
ATOM    204  CG  ASP A  28      38.982   3.025  29.446  1.00 51.52           C
ATOM    205  OD1 ASP A  28      39.743   2.302  30.144  1.00 51.52           O
ATOM    206  OD2 ASP A  28      37.730   2.893  29.404  1.00 51.52           O
ATOM    207  C   ASP A  28      40.304   5.207  30.701  1.00 51.52           C
ATOM    208  O   ASP A  28      39.832   6.337  30.811  1.00 51.52           O
ATOM    209  N   LYS A  29      40.291   4.327  31.718  1.00 83.72           N
ATOM    210  CA  LYS A  29      39.885   4.691  33.047  1.00 83.72           C
ATOM    211  CB  LYS A  29      39.609   3.469  33.939  1.00 83.72           C
ATOM    212  CG  LYS A  29      39.083   3.837  35.328  0.00 83.72           C
ATOM    213  CD  LYS A  29      37.683   4.452  35.309  0.00 83.72           C
ATOM    214  CE  LYS A  29      37.157   4.821  36.698  1.00 83.72           C
ATOM    215  NZ  LYS A  29      35.804   5.409  36.588  1.00 83.72           N
ATOM    216  C   LYS A  29      40.944   5.505  33.724  1.00 83.72           C
ATOM    217  O   LYS A  29      40.645   6.444  34.460  1.00 83.72           O
ATOM    218  N   SER A  30      42.220   5.135  33.498  1.00 44.54           N
ATOM    219  CA  SER A  30      43.345   5.721  34.173  1.00 44.54           C
ATOM    220  CB  SER A  30      44.643   4.935  33.943  1.00 44.54           C
ATOM    221  OG  SER A  30      44.531   3.631  34.494  1.00 44.54           O
ATOM    222  C   SER A  30      43.578   7.139  33.753  1.00 44.54           C
ATOM    223  O   SER A  30      44.184   7.908  34.497  1.00 44.54           O
ATOM    224  N   ILE A  31      43.125   7.541  32.553  1.00110.97           N
ATOM    225  CA  ILE A  31      43.422   8.885  32.149  1.00110.97           C
ATOM    226  CB  ILE A  31      44.367   8.969  30.986  1.00110.97           C
ATOM    227  CG1 ILE A  31      43.742   8.335  29.733  1.00110.97           C
ATOM    228  CG2 ILE A  31      45.697   8.326  31.411  1.00110.97           C
ATOM    229  CD1 ILE A  31      44.500   8.661  28.448  1.00110.97           C
ATOM    230  C   ILE A  31      42.161   9.570  31.736  1.00110.97           C
ATOM    231  O   ILE A  31      41.171   8.926  31.395  1.00110.97           O
ATOM    232  N   ASP A  32      42.163  10.915  31.852  1.00120.18           N
ATOM    233  CA  ASP A  32      41.105  11.761  31.382  1.00120.18           C
ATOM    234  CB  ASP A  32      40.051  12.143  32.444  1.00120.18           C
ATOM    235  CG  ASP A  32      40.689  12.981  33.541  0.00120.18           C
ATOM    236  OD1 ASP A  32      41.659  12.494  34.182  0.00120.18           O
ATOM    237  OD2 ASP A  32      40.226  14.136  33.735  1.00120.18           O
ATOM    238  C   ASP A  32      41.802  13.002  30.919  1.00120.18           C
ATOM    239  O   ASP A  32      42.579  13.597  31.666  1.00120.18           O
ATOM    240  N   CYS A  33      41.561  13.423  29.663  1.00 79.07           N
ATOM    241  CA  CYS A  33      42.326  14.520  29.148  1.00 79.07           C
ATOM    242  CB  CYS A  33      42.711  14.282  27.683  1.00 79.07           C
ATOM    243  SG  CYS A  33      43.499  12.656  27.520  1.00 79.07           S
ATOM    244  C   CYS A  33      41.530  15.781  29.226  1.00 79.07           C
ATOM    245  O   CYS A  33      41.172  16.372  28.208  1.00 79.07           O
ATOM    246  N   SER A  34      41.162  16.179  30.454  1.00 79.29           N
ATOM    247  CA  SER A  34      40.522  17.438  30.675  1.00 79.29           C
ATOM    248  CB  SER A  34      39.681  17.434  31.963  1.00 79.29           C
ATOM    249  OG  SER A  34      40.502  17.126  33.080  1.00 79.29           O
ATOM    250  C   SER A  34      41.555  18.530  30.792  1.00 79.29           C
ATOM    251  O   SER A  34      41.374  19.621  30.251  1.00 79.29           O
ATOM    252  N   GLN A  35      42.586  18.307  31.647  1.00187.70           N
ATOM    253  CA  GLN A  35      43.619  19.289  31.893  1.00187.70           C
ATOM    254  CB  GLN A  35      44.160  19.204  33.331  1.00187.70           C
ATOM    255  CG  GLN A  35      44.872  17.886  33.644  1.00187.70           C
ATOM    256  CD  GLN A  35      43.822  16.786  33.704  1.00187.70           C
ATOM    257  OE1 GLN A  35      42.791  16.929  34.360  1.00187.70           O
ATOM    258  NE2 GLN A  35      44.085  15.656  32.994  1.00187.70           N
ATOM    259  C   GLN A  35      44.827  19.311  30.990  1.00187.70           C
ATOM    260  O   GLN A  35      45.070  20.332  30.351  1.00187.70           O
ATOM    261  N   LEU A  36      45.582  18.174  30.921  1.00208.07           N
ATOM    262  CA  LEU A  36      46.859  18.020  30.244  1.00208.07           C
ATOM    263  CB  LEU A  36      47.478  19.283  29.627  1.00208.07           C
ATOM    264  CG  LEU A  36      46.796  19.723  28.320  1.00208.07           C
ATOM    265  CD1 LEU A  36      47.450  20.992  27.752  1.00208.07           C
ATOM    266  CD2 LEU A  36      46.743  18.552  27.332  1.00208.07           C
ATOM    267  C   LEU A  36      47.880  17.520  31.238  1.00208.07           C
ATOM    268  O   LEU A  36      47.912  16.339  31.592  1.00208.07           O
ATOM    269  N   GLY A  37      48.780  18.433  31.688  1.00 40.19           N
ATOM    270  CA  GLY A  37      49.807  18.094  32.641  1.00 40.19           C
ATOM    271  C   GLY A  37      51.113  17.880  31.925  1.00 40.19           C
ATOM    272  O   GLY A  37      51.264  18.234  30.758  1.00 40.19           O
ATOM    273  N   LYS A  38      52.098  17.288  32.636  1.00153.95           N
ATOM    274  CA  LYS A  38      53.442  17.065  32.156  1.00153.95           C
ATOM    275  CB  LYS A  38      54.340  16.369  33.193  1.00153.95           C
ATOM    276  CG  LYS A  38      53.854  14.965  33.566  1.00153.95           C
ATOM    277  CD  LYS A  38      52.450  14.944  34.177  1.00153.95           C
ATOM    278  CE  LYS A  38      51.944  13.540  34.520  1.00153.95           C
ATOM    279  NZ  LYS A  38      52.559  13.071  35.781  1.00153.95           N
ATOM    280  C   LYS A  38      53.428  16.203  30.923  1.00153.95           C
ATOM    281  O   LYS A  38      52.537  15.373  30.740  1.00153.95           O
ATOM    282  N   VAL A  39      54.433  16.400  30.032  1.00 50.25           N
ATOM    283  CA  VAL A  39      54.482  15.666  28.793  1.00 50.25           C
ATOM    284  CB  VAL A  39      54.365  16.558  27.590  1.00 50.25           C
ATOM    285  CG1 VAL A  39      54.554  15.712  26.320  1.00 50.25           C
ATOM    286  CG2 VAL A  39      53.015  17.293  27.658  1.00 50.25           C
ATOM    287  C   VAL A  39      55.776  14.905  28.651  1.00 50.25           C
ATOM    288  O   VAL A  39      56.865  15.450  28.845  1.00 50.25           O
ATOM    289  N   ARG A  40      55.652  13.585  28.378  1.00132.31           N
ATOM    290  CA  ARG A  40      56.745  12.670  28.156  1.00132.31           C
ATOM    291  CB  ARG A  40      56.318  11.202  28.337  1.00132.31           C
ATOM    292  CG  ARG A  40      57.454  10.202  28.109  1.00132.31           C
ATOM    293  CD  ARG A  40      57.031   8.744  28.291  1.00132.31           C
ATOM    294  NE  ARG A  40      56.673   8.555  29.724  1.00132.31           N
ATOM    295  CZ  ARG A  40      57.628   8.176  30.623  1.00132.31           C
ATOM    296  NH1 ARG A  40      58.910   7.966  30.204  1.00132.31           N
ATOM    297  NH2 ARG A  40      57.300   8.007  31.936  1.00132.31           N
ATOM    298  C   ARG A  40      57.377  12.769  26.790  1.00132.31           C
ATOM    299  O   ARG A  40      58.602  12.833  26.683  1.00132.31           O
ATOM    300  N   THR A  41      56.575  12.792  25.692  1.00118.54           N
ATOM    301  CA  THR A  41      57.238  12.724  24.412  1.00118.54           C
ATOM    302  CB  THR A  41      57.422  11.325  23.893  1.00118.54           C
ATOM    303  OG1 THR A  41      58.330  11.324  22.801  1.00118.54           O
ATOM    304  CG2 THR A  41      56.064  10.764  23.445  1.00118.54           C
ATOM    305  C   THR A  41      56.530  13.530  23.356  1.00118.54           C
ATOM    306  O   THR A  41      55.441  14.061  23.559  1.00118.54           O
ATOM    307  N   LYS A  42      57.182  13.639  22.177  1.00 71.07           N
ATOM    308  CA  LYS A  42      56.668  14.408  21.075  1.00 71.07           C
ATOM    309  CB  LYS A  42      57.608  15.555  20.666  1.00 71.07           C
ATOM    310  CG  LYS A  42      57.099  16.396  19.498  1.00 71.07           C
ATOM    311  CD  LYS A  42      57.978  17.616  19.213  1.00 71.07           C
ATOM    312  CE  LYS A  42      59.266  17.275  18.461  1.00 71.07           C
ATOM    313  NZ  LYS A  42      60.052  18.507  18.221  1.00 71.07           N
ATOM    314  C   LYS A  42      56.527  13.507  19.884  1.00 71.07           C
ATOM    315  O   LYS A  42      57.283  12.550  19.730  1.00 71.07           O
ATOM    316  N   LEU A  43      55.514  13.781  19.031  1.00109.45           N
ATOM    317  CA  LEU A  43      55.309  13.027  17.825  1.00109.45           C
ATOM    318  CB  LEU A  43      54.134  12.031  17.939  1.00109.45           C
ATOM    319  CG  LEU A  43      53.958  11.023  16.776  1.00109.45           C
ATOM    320  CD1 LEU A  43      52.755  10.108  17.045  1.00109.45           C
ATOM    321  CD2 LEU A  43      53.867  11.686  15.396  1.00109.45           C
ATOM    322  C   LEU A  43      54.978  14.034  16.759  1.00109.45           C
ATOM    323  O   LEU A  43      54.117  14.893  16.948  1.00109.45           O
ATOM    324  N   THR A  44      55.643  13.954  15.588  1.00109.33           N
ATOM    325  CA  THR A  44      55.389  14.921  14.556  1.00109.33           C
ATOM    326  CB  THR A  44      56.638  15.451  13.914  1.00109.33           C
ATOM    327  OG1 THR A  44      57.342  14.399  13.270  1.00109.33           O
ATOM    328  CG2 THR A  44      57.518  16.090  15.002  1.00109.33           C
ATOM    329  C   THR A  44      54.584  14.258  13.482  1.00109.33           C
ATOM    330  O   THR A  44      54.861  13.122  13.099  1.00109.33           O
ATOM    331  N   VAL A  45      53.551  14.963  12.976  1.00116.06           N
ATOM    332  CA  VAL A  45      52.699  14.374  11.977  1.00116.06           C
ATOM    333  CB  VAL A  45      51.324  14.102  12.497  1.00116.06           C
ATOM    334  CG1 VAL A  45      50.504  13.485  11.363  1.00116.06           C
ATOM    335  CG2 VAL A  45      51.399  13.241  13.759  1.00116.06           C
ATOM    336  C   VAL A  45      52.523  15.366  10.868  1.00116.06           C
ATOM    337  O   VAL A  45      52.425  16.572  11.100  1.00116.06           O
ATOM    338  N   THR A  46      52.461  14.872   9.614  1.00 40.10           N
ATOM    339  CA  THR A  46      52.245  15.728   8.486  1.00 40.10           C
ATOM    340  CB  THR A  46      53.310  15.611   7.433  1.00 40.10           C
ATOM    341  OG1 THR A  46      54.580  15.926   7.987  1.00 40.10           O
ATOM    342  CG2 THR A  46      52.976  16.575   6.286  1.00 40.10           C
ATOM    343  C   THR A  46      50.948  15.326   7.848  1.00 40.10           C
ATOM    344  O   THR A  46      50.714  14.148   7.578  1.00 40.10           O
ATOM    345  N   MET A  47      50.059  16.307   7.599  1.00115.24           N
ATOM    346  CA  MET A  47      48.801  15.997   6.971  1.00115.24           C
ATOM    347  CB  MET A  47      47.562  16.452   7.763  1.00115.24           C
ATOM    348  CG  MET A  47      47.253  15.544   8.958  1.00115.24           C
ATOM    349  SD  MET A  47      48.418  15.669  10.345  1.00115.24           S
ATOM    350  CE  MET A  47      47.691  17.204  10.981  1.00115.24           C
ATOM    351  C   MET A  47      48.762  16.640   5.618  1.00115.24           C
ATOM    352  O   MET A  47      49.019  17.833   5.470  1.00115.24           O
ATOM    353  N   LYS A  48      48.412  15.847   4.583  1.00124.02           N
ATOM    354  CA  LYS A  48      48.468  16.350   3.238  1.00124.02           C
ATOM    355  CB  LYS A  48      49.503  15.602   2.390  1.00124.02           C
ATOM    356  CG  LYS A  48      50.946  15.814   2.852  1.00124.02           C
ATOM    357  CD  LYS A  48      51.274  15.135   4.183  1.00124.02           C
ATOM    358  CE  LYS A  48      51.503  13.628   4.052  1.00124.02           C
ATOM    359  NZ  LYS A  48      51.828  13.046   5.373  1.00124.02           N
ATOM    360  C   LYS A  48      47.142  16.244   2.535  1.00124.02           C
ATOM    361  O   LYS A  48      46.358  15.323   2.760  1.00124.02           O
ATOM    362  N   GLU A  49      46.935  17.172   1.572  1.00116.11           N
ATOM    363  CA  GLU A  49      45.725  17.401   0.821  1.00116.11           C
ATOM    364  CB  GLU A  49      45.965  18.135  -0.510  1.00116.11           C
ATOM    365  CG  GLU A  49      46.455  19.573  -0.331  1.00116.11           C
ATOM    366  CD  GLU A  49      46.650  20.182  -1.711  1.00116.11           C
ATOM    367  OE1 GLU A  49      46.411  19.459  -2.715  1.00116.11           O
ATOM    368  OE2 GLU A  49      47.041  21.378  -1.781  1.00116.11           O
ATOM    369  C   GLU A  49      44.992  16.140   0.523  1.00116.11           C
ATOM    370  O   GLU A  49      45.533  15.155   0.020  1.00116.11           O
ATOM    371  N   LEU A  50      43.678  16.210   0.814  1.00219.58           N
ATOM    372  CA  LEU A  50      42.769  15.114   0.766  1.00219.58           C
ATOM    373  CB  LEU A  50      42.973  14.080  -0.360  1.00219.58           C
ATOM    374  CG  LEU A  50      42.366  14.518  -1.714  1.00219.58           C
ATOM    375  CD1 LEU A  50      40.863  14.804  -1.570  1.00219.58           C
ATOM    376  CD2 LEU A  50      43.120  15.678  -2.375  1.00219.58           C
ATOM    377  C   LEU A  50      42.813  14.467   2.129  1.00219.58           C
ATOM    378  O   LEU A  50      42.331  15.048   3.098  1.00219.58           O
ATOM    379  N   TYR A  51      43.190  13.175   2.174  1.00225.83           N
ATOM    380  CA  TYR A  51      43.271  12.282   3.314  1.00225.83           C
ATOM    381  CB  TYR A  51      42.671  10.909   2.971  1.00225.83           C
ATOM    382  CG  TYR A  51      43.493  10.341   1.866  1.00225.83           C
ATOM    383  CD1 TYR A  51      44.675   9.692   2.137  1.00225.83           C
ATOM    384  CD2 TYR A  51      43.081  10.458   0.558  1.00225.83           C
ATOM    385  CE1 TYR A  51      45.437   9.170   1.118  1.00225.83           C
ATOM    386  CE2 TYR A  51      43.838   9.937  -0.464  1.00225.83           C
ATOM    387  CZ  TYR A  51      45.017   9.289  -0.185  1.00225.83           C
ATOM    388  OH  TYR A  51      45.796   8.753  -1.232  1.00225.83           O
ATOM    389  C   TYR A  51      44.547  11.992   4.078  1.00225.83           C
ATOM    390  O   TYR A  51      44.455  11.511   5.200  1.00225.83           O
ATOM    391  N   ILE A  52      45.749  12.131   3.487  1.00136.85           N
ATOM    392  CA  ILE A  52      46.938  11.457   3.977  1.00136.85           C
ATOM    393  CB  ILE A  52      47.953  11.359   2.877  1.00136.85           C
ATOM    394  CG1 ILE A  52      49.032  10.320   3.190  1.00136.85           C
ATOM    395  CG2 ILE A  52      48.500  12.772   2.619  1.00136.85           C
ATOM    396  CD1 ILE A  52      49.843   9.936   1.953  1.00136.85           C
ATOM    397  C   ILE A  52      47.630  12.036   5.183  1.00136.85           C
ATOM    398  O   ILE A  52      47.843  13.241   5.290  1.00136.85           O
ATOM    399  N   ALA A  53      48.025  11.143   6.129  1.00 42.72           N
ATOM    400  CA  ALA A  53      48.788  11.524   7.289  1.00 42.72           C
ATOM    401  CB  ALA A  53      48.054  11.280   8.619  1.00 42.72           C
ATOM    402  C   ALA A  53      50.030  10.677   7.308  1.00 42.72           C
ATOM    403  O   ALA A  53      49.988   9.505   6.924  1.00 42.72           O
ATOM    404  N   GLU A  54      51.179  11.247   7.735  1.00 86.60           N
ATOM    405  CA  GLU A  54      52.412  10.500   7.787  1.00 86.60           C
ATOM    406  CB  GLU A  54      53.227  10.586   6.487  1.00 86.60           C
ATOM    407  CG  GLU A  54      54.537   9.796   6.526  1.00 86.60           C
ATOM    408  CD  GLU A  54      55.231   9.971   5.183  1.00 86.60           C
ATOM    409  OE1 GLU A  54      54.666  10.685   4.313  1.00 86.60           O
ATOM    410  OE2 GLU A  54      56.338   9.396   5.010  1.00 86.60           O
ATOM    411  C   GLU A  54      53.269  11.069   8.880  1.00 86.60           C
ATOM    412  O   GLU A  54      53.117  12.234   9.254  1.00 86.60           O
ATOM    413  N   ASP A  55      54.179  10.242   9.443  1.00 67.68           N
ATOM    414  CA  ASP A  55      55.055  10.675  10.494  1.00 67.68           C
ATOM    415  CB  ASP A  55      54.889   9.853  11.785  1.00 67.68           C
ATOM    416  CG  ASP A  55      55.122   8.390  11.440  1.00 67.68           C
ATOM    417  OD1 ASP A  55      54.395   7.867  10.554  1.00 67.68           O
ATOM    418  OD2 ASP A  55      56.035   7.776  12.051  1.00 67.68           O
ATOM    419  C   ASP A  55      56.491  10.587  10.044  1.00 67.68           C
ATOM    420  O   ASP A  55      56.781  10.327   8.879  1.00 67.68           O
ATOM    421  N   GLN A  56      57.422  10.837  10.991  1.00 92.50           N
ATOM    422  CA  GLN A  56      58.848  10.840  10.782  1.00 92.50           C
ATOM    423  CB  GLN A  56      59.630  11.301  12.027  1.00 92.50           C
ATOM    424  CG  GLN A  56      59.472  10.360  13.223  1.00 92.50           C
ATOM    425  CD  GLN A  56      60.282  10.929  14.380  1.00 92.50           C
ATOM    426  OE1 GLN A  56      60.322  10.356  15.468  1.00 92.50           O
ATOM    427  NE2 GLN A  56      60.964  12.081  14.136  1.00 92.50           N
ATOM    428  C   GLN A  56      59.341   9.464  10.437  1.00 92.50           C
ATOM    429  O   GLN A  56      60.261   9.301   9.636  1.00 92.50           O
ATOM    430  N   TYR A  57      58.726   8.434  11.043  1.00123.60           N
ATOM    431  CA  TYR A  57      59.072   7.048  10.889  1.00123.60           C
ATOM    432  CB  TYR A  57      58.213   6.101  11.751  1.00123.60           C
ATOM    433  CG  TYR A  57      58.572   6.318  13.180  1.00123.60           C
ATOM    434  CD1 TYR A  57      58.025   7.357  13.898  1.00123.60           C
ATOM    435  CD2 TYR A  57      59.454   5.468  13.807  1.00123.60           C
ATOM    436  CE1 TYR A  57      58.359   7.548  15.218  1.00123.60           C
ATOM    437  CE2 TYR A  57      59.792   5.653  15.126  1.00123.60           C
ATOM    438  CZ  TYR A  57      59.243   6.694  15.834  1.00123.60           C
ATOM    439  OH  TYR A  57      59.589   6.887  17.188  1.00123.60           O
ATOM    440  C   TYR A  57      58.880   6.651   9.463  1.00123.60           C
ATOM    441  O   TYR A  57      59.475   5.677   9.009  1.00123.60           O
ATOM    442  N   GLY A  58      57.988   7.342   8.731  1.00 30.82           N
ATOM    443  CA  GLY A  58      57.783   6.992   7.356  1.00 30.82           C
ATOM    444  C   GLY A  58      56.492   6.246   7.248  1.00 30.82           C
ATOM    445  O   GLY A  58      56.147   5.737   6.182  1.00 30.82           O
ATOM    446  N   ASN A  59      55.745   6.163   8.364  1.00 50.67           N
ATOM    447  CA  ASN A  59      54.489   5.468   8.375  1.00 50.67           C
ATOM    448  CB  ASN A  59      53.992   5.142   9.793  1.00 50.67           C
ATOM    449  CG  ASN A  59      54.967   4.148  10.409  1.00 50.67           C
ATOM    450  OD1 ASN A  59      55.246   3.095   9.837  1.00 50.67           O
ATOM    451  ND2 ASN A  59      55.511   4.496  11.606  1.00 50.67           N
ATOM    452  C   ASN A  59      53.452   6.321   7.708  1.00 50.67           C
ATOM    453  O   ASN A  59      53.527   7.550   7.735  1.00 50.67           O
ATOM    454  N   LEU A  60      52.449   5.674   7.077  1.00 91.54           N
ATOM    455  CA  LEU A  60      51.432   6.405   6.374  1.00 91.54           C
ATOM    456  CB  LEU A  60      51.382   6.061   4.878  1.00 91.54           C
ATOM    457  CG  LEU A  60      50.487   7.025   4.093  1.00 91.54           C
ATOM    458  CD1 LEU A  60      51.074   8.442   4.173  1.00 91.54           C
ATOM    459  CD2 LEU A  60      50.255   6.549   2.650  1.00 91.54           C
ATOM    460  C   LEU A  60      50.087   6.070   6.961  1.00 91.54           C
ATOM    461  O   LEU A  60      49.873   4.965   7.457  1.00 91.54           O
ATOM    462  N   GLY A  61      49.132   7.027   6.907  1.00 25.69           N
ATOM    463  CA  GLY A  61      47.830   6.797   7.480  1.00 25.69           C
ATOM    464  C   GLY A  61      46.867   7.800   6.911  1.00 25.69           C
ATOM    465  O   GLY A  61      47.105   8.361   5.842  1.00 25.69           O
ATOM    466  N   GLY A  62      45.739   8.047   7.619  1.00 27.83           N
ATOM    467  CA  GLY A  62      44.748   8.952   7.098  1.00 27.83           C
ATOM    468  C   GLY A  62      44.230   9.854   8.182  1.00 27.83           C
ATOM    469  O   GLY A  62      44.441   9.611   9.369  1.00 27.83           O
ATOM    470  N   PHE A  63      43.533  10.942   7.777  1.00144.90           N
ATOM    471  CA  PHE A  63      42.976  11.879   8.712  1.00144.90           C
ATOM    472  CB  PHE A  63      43.922  13.045   9.061  1.00144.90           C
ATOM    473  CG  PHE A  63      44.078  13.907   7.852  1.00144.90           C
ATOM    474  CD1 PHE A  63      45.047  13.633   6.914  1.00144.90           C
ATOM    475  CD2 PHE A  63      43.251  14.991   7.652  1.00144.90           C
ATOM    476  CE1 PHE A  63      45.190  14.426   5.799  1.00144.90           C
ATOM    477  CE2 PHE A  63      43.389  15.787   6.540  1.00144.90           C
ATOM    478  CZ  PHE A  63      44.361  15.505   5.611  1.00144.90           C
ATOM    479  C   PHE A  63      41.758  12.494   8.095  1.00144.90           C
ATOM    480  O   PHE A  63      41.531  12.394   6.890  1.00144.90           O
ATOM    481  N   THR A  64      40.913  13.122   8.937  1.00135.57           N
ATOM    482  CA  THR A  64      39.770  13.833   8.447  1.00135.57           C
ATOM    483  CB  THR A  64      38.526  12.993   8.384  1.00135.57           C
ATOM    484  OG1 THR A  64      37.447  13.752   7.858  1.00135.57           O
ATOM    485  CG2 THR A  64      38.190  12.490   9.798  1.00135.57           C
ATOM    486  C   THR A  64      39.509  14.928   9.428  1.00135.57           C
ATOM    487  O   THR A  64      39.748  14.760  10.623  1.00135.57           O
ATOM    488  N   LEU A  65      39.054  16.103   8.955  1.00162.85           N
ATOM    489  CA  LEU A  65      38.654  17.084   9.912  1.00162.85           C
ATOM    490  CB  LEU A  65      38.636  18.541   9.426  1.00162.85           C
ATOM    491  CG  LEU A  65      40.028  19.192   9.437  1.00162.85           C
ATOM    492  CD1 LEU A  65      39.967  20.644   8.950  1.00162.85           C
ATOM    493  CD2 LEU A  65      40.662  19.080  10.832  1.00162.85           C
ATOM    494  C   LEU A  65      37.271  16.694  10.304  1.00162.85           C
ATOM    495  O   LEU A  65      36.608  15.951   9.581  1.00162.85           O
ATOM    496  N   ILE A  66      36.823  17.120  11.499  1.00 68.69           N
ATOM    497  CA  ILE A  66      35.485  16.815  11.903  1.00 68.69           C
ATOM    498  CB  ILE A  66      35.400  16.273  13.301  1.00 68.69           C
ATOM    499  CG1 ILE A  66      36.170  14.946  13.398  1.00 68.69           C
ATOM    500  CG2 ILE A  66      33.916  16.154  13.690  1.00 68.69           C
ATOM    501  CD1 ILE A  66      36.393  14.471  14.832  1.00 68.69           C
ATOM    502  C   ILE A  66      34.756  18.115  11.866  1.00 68.69           C
ATOM    503  O   ILE A  66      34.851  18.922  12.788  1.00 68.69           O
ATOM    504  N   TYR A  67      34.019  18.353  10.767  1.00153.77           N
ATOM    505  CA  TYR A  67      33.287  19.571  10.596  1.00153.77           C
ATOM    506  CB  TYR A  67      32.173  19.716  11.655  1.00153.77           C
ATOM    507  CG  TYR A  67      31.229  20.810  11.280  1.00153.77           C
ATOM    508  CD1 TYR A  67      30.446  20.695  10.154  1.00153.77           C
ATOM    509  CD2 TYR A  67      31.085  21.925  12.075  1.00153.77           C
ATOM    510  CE1 TYR A  67      29.561  21.688   9.806  1.00153.77           C
ATOM    511  CE2 TYR A  67      30.201  22.921  11.734  1.00153.77           C
ATOM    512  CZ  TYR A  67      29.440  22.805  10.596  1.00153.77           C
ATOM    513  OH  TYR A  67      28.531  23.825  10.243  1.00153.77           O
ATOM    514  C   TYR A  67      34.299  20.675  10.705  1.00153.77           C
ATOM    515  O   TYR A  67      35.238  20.735   9.911  1.00153.77           O
ATOM    516  N   ASN A  68      34.162  21.563  11.712  1.00131.89           N
ATOM    517  CA  ASN A  68      35.142  22.605  11.884  1.00131.89           C
ATOM    518  CB  ASN A  68      34.571  24.008  11.605  1.00131.89           C
ATOM    519  CG  ASN A  68      33.445  24.301  12.590  1.00131.89           C
ATOM    520  OD1 ASN A  68      33.003  23.430  13.337  1.00131.89           O
ATOM    521  ND2 ASN A  68      32.952  25.568  12.580  1.00131.89           N
ATOM    522  C   ASN A  68      35.609  22.577  13.314  1.00131.89           C
ATOM    523  O   ASN A  68      36.227  23.525  13.797  1.00131.89           O
ATOM    524  N   GLN A  69      35.252  21.494  14.029  1.00125.25           N
ATOM    525  CA  GLN A  69      35.525  21.269  15.426  1.00125.25           C
ATOM    526  CB  GLN A  69      34.527  20.269  16.026  1.00125.25           C
ATOM    527  CG  GLN A  69      33.136  20.876  16.168  1.00125.25           C
ATOM    528  CD  GLN A  69      33.289  21.921  17.256  1.00125.25           C
ATOM    529  OE1 GLN A  69      32.445  22.795  17.437  1.00125.25           O
ATOM    530  NE2 GLN A  69      34.419  21.831  18.005  1.00125.25           N
ATOM    531  C   GLN A  69      36.893  20.781  15.805  1.00125.25           C
ATOM    532  O   GLN A  69      37.465  21.248  16.791  1.00125.25           O
ATOM    533  N   GLY A  70      37.441  19.803  15.061  1.00 34.15           N
ATOM    534  CA  GLY A  70      38.680  19.191  15.456  1.00 34.15           C
ATOM    535  C   GLY A  70      38.997  18.159  14.420  1.00 34.15           C
ATOM    536  O   GLY A  70      38.481  18.227  13.306  1.00 34.15           O
ATOM    537  N   PHE A  71      39.862  17.173  14.754  1.00 65.38           N
ATOM    538  CA  PHE A  71      40.249  16.213  13.756  1.00 65.38           C
ATOM    539  CB  PHE A  71      41.510  16.646  12.986  1.00 65.38           C
ATOM    540  CG  PHE A  71      42.598  16.856  13.991  1.00 65.38           C
ATOM    541  CD1 PHE A  71      42.748  18.078  14.608  1.00 65.38           C
ATOM    542  CD2 PHE A  71      43.464  15.839  14.323  1.00 65.38           C
ATOM    543  CE1 PHE A  71      43.744  18.283  15.535  1.00 65.38           C
ATOM    544  CE2 PHE A  71      44.462  16.038  15.250  1.00 65.38           C
ATOM    545  CZ  PHE A  71      44.604  17.262  15.858  1.00 65.38           C
ATOM    546  C   PHE A  71      40.554  14.877  14.364  1.00 65.38           C
ATOM    547  O   PHE A  71      40.757  14.742  15.571  1.00 65.38           O
ATOM    548  N   GLU A  72      40.559  13.834  13.506  1.00 56.09           N
ATOM    549  CA  GLU A  72      40.938  12.516  13.921  1.00 56.09           C
ATOM    550  CB  GLU A  72      39.781  11.500  13.959  1.00 56.09           C
ATOM    551  CG  GLU A  72      40.227  10.125  14.465  1.00 56.09           C
ATOM    552  CD  GLU A  72      39.000   9.245  14.649  1.00 56.09           C
ATOM    553  OE1 GLU A  72      38.419   9.266  15.767  1.00 56.09           O
ATOM    554  OE2 GLU A  72      38.629   8.537  13.675  1.00 56.09           O
ATOM    555  C   GLU A  72      41.955  12.017  12.939  1.00 56.09           C
ATOM    556  O   GLU A  72      41.788  12.157  11.726  1.00 56.09           O
ATOM    557  N   VAL A  73      43.063  11.442  13.453  1.00 93.87           N
ATOM    558  CA  VAL A  73      44.084  10.914  12.592  1.00 93.87           C
ATOM    559  CB  VAL A  73      45.400  11.625  12.714  1.00 93.87           C
ATOM    560  CG1 VAL A  73      45.208  13.088  12.282  1.00 93.87           C
ATOM    561  CG2 VAL A  73      45.918  11.459  14.152  1.00 93.87           C
ATOM    562  C   VAL A  73      44.316   9.488  12.985  1.00 93.87           C
ATOM    563  O   VAL A  73      44.391   9.161  14.169  1.00 93.87           O
ATOM    564  N   LYS A  74      44.416   8.594  11.982  1.00 74.46           N
ATOM    565  CA  LYS A  74      44.678   7.209  12.249  1.00 74.46           C
ATOM    566  CB  LYS A  74      43.666   6.273  11.566  1.00 74.46           C
ATOM    567  CG  LYS A  74      42.219   6.508  12.009  1.00 74.46           C
ATOM    568  CD  LYS A  74      41.180   5.856  11.092  1.00 74.46           C
ATOM    569  CE  LYS A  74      41.124   4.332  11.208  1.00 74.46           C
ATOM    570  NZ  LYS A  74      40.096   3.792  10.290  1.00 74.46           N
ATOM    571  C   LYS A  74      46.004   6.926  11.624  1.00 74.46           C
ATOM    572  O   LYS A  74      46.126   6.912  10.399  1.00 74.46           O
ATOM    573  N   ILE A  75      47.052   6.737  12.452  1.00112.97           N
ATOM    574  CA  ILE A  75      48.337   6.454  11.888  1.00112.97           C
ATOM    575  CB  ILE A  75      49.227   7.660  11.754  1.00112.97           C
ATOM    576  CG1 ILE A  75      48.614   8.722  10.822  1.00112.97           C
ATOM    577  CG2 ILE A  75      50.604   7.161  11.287  1.00112.97           C
ATOM    578  CD1 ILE A  75      47.442   9.488  11.434  1.00112.97           C
ATOM    579  C   ILE A  75      49.057   5.512  12.805  1.00112.97           C
ATOM    580  O   ILE A  75      48.985   5.644  14.024  1.00112.97           O
ATOM    581  N   LEU A  76      49.772   4.534  12.218  1.00270.76           N
ATOM    582  CA  LEU A  76      50.619   3.602  12.915  1.00270.76           C
ATOM    583  CB  LEU A  76      51.930   4.252  13.409  1.00270.76           C
ATOM    584  CG  LEU A  76      53.114   3.290  13.686  1.00270.76           C
ATOM    585  CD1 LEU A  76      54.229   4.014  14.457  1.00270.76           C
ATOM    586  CD2 LEU A  76      52.713   1.942  14.305  1.00270.76           C
ATOM    587  C   LEU A  76      49.885   2.994  14.090  1.00270.76           C
ATOM    588  O   LEU A  76      50.375   3.001  15.219  1.00270.76           O
ATOM    589  N   ASN A  77      48.673   2.455  13.852  1.00 95.42           N
ATOM    590  CA  ASN A  77      47.894   1.760  14.849  1.00 95.42           C
ATOM    591  CB  ASN A  77      48.606   0.520  15.422  1.00 95.42           C
ATOM    592  CG  ASN A  77      48.582  -0.583  14.374  1.00 95.42           C
ATOM    593  OD1 ASN A  77      47.520  -1.070  13.990  1.00 95.42           O
ATOM    594  ND2 ASN A  77      49.788  -0.993  13.897  1.00 95.42           N
ATOM    595  C   ASN A  77      47.504   2.633  16.011  1.00 95.42           C
ATOM    596  O   ASN A  77      47.197   2.116  17.085  1.00 95.42           O
ATOM    597  N   TYR A  78      47.472   3.968  15.836  1.00 69.34           N
ATOM    598  CA  TYR A  78      47.034   4.854  16.886  1.00 69.34           C
ATOM    599  CB  TYR A  78      48.155   5.697  17.529  1.00 69.34           C
ATOM    600  CG  TYR A  78      48.938   4.850  18.475  1.00 69.34           C
ATOM    601  CD1 TYR A  78      48.519   4.717  19.780  1.00 69.34           C
ATOM    602  CD2 TYR A  78      50.083   4.201  18.076  1.00 69.34           C
ATOM    603  CE1 TYR A  78      49.224   3.944  20.672  1.00 69.34           C
ATOM    604  CE2 TYR A  78      50.793   3.425  18.964  1.00 69.34           C
ATOM    605  CZ  TYR A  78      50.365   3.298  20.264  1.00 69.34           C
ATOM    606  OH  TYR A  78      51.093   2.505  21.178  1.00 69.34           O
ATOM    607  C   TYR A  78      46.046   5.820  16.304  1.00 69.34           C
ATOM    608  O   TYR A  78      46.097   6.132  15.116  1.00 69.34           O
ATOM    609  N   LEU A  79      45.094   6.299  17.134  1.00 47.66           N
ATOM    610  CA  LEU A  79      44.113   7.247  16.680  1.00 47.66           C
ATOM    611  CB  LEU A  79      42.666   6.769  16.888  1.00 47.66           C
ATOM    612  CG  LEU A  79      42.345   5.446  16.169  1.00 47.66           C
ATOM    613  CD1 LEU A  79      40.862   5.071  16.323  1.00 47.66           C
ATOM    614  CD2 LEU A  79      42.810   5.475  14.706  1.00 47.66           C
ATOM    615  C   LEU A  79      44.280   8.481  17.517  1.00 47.66           C
ATOM    616  O   LEU A  79      44.348   8.394  18.742  1.00 47.66           O
ATOM    617  N   PHE A  80      44.351   9.668  16.873  1.00 47.32           N
ATOM    618  CA  PHE A  80      44.522  10.901  17.594  1.00 47.32           C
ATOM    619  CB  PHE A  80      45.694  11.755  17.079  1.00 47.32           C
ATOM    620  CG  PHE A  80      46.962  11.012  17.325  1.00 47.32           C
ATOM    621  CD1 PHE A  80      47.352   9.999  16.480  1.00 47.32           C
ATOM    622  CD2 PHE A  80      47.768  11.336  18.392  1.00 47.32           C
ATOM    623  CE1 PHE A  80      48.523   9.313  16.700  1.00 47.32           C
ATOM    624  CE2 PHE A  80      48.941  10.654  18.617  1.00 47.32           C
ATOM    625  CZ  PHE A  80      49.319   9.639  17.771  1.00 47.32           C
ATOM    626  C   PHE A  80      43.285  11.729  17.409  1.00 47.32           C
ATOM    627  O   PHE A  80      42.765  11.846  16.300  1.00 47.32           O
ATOM    628  N   PHE A  81      42.772  12.321  18.511  1.00117.25           N
ATOM    629  CA  PHE A  81      41.606  13.157  18.420  1.00117.25           C
ATOM    630  CB  PHE A  81      40.300  12.386  18.703  1.00117.25           C
ATOM    631  CG  PHE A  81      39.190  13.356  18.918  1.00117.25           C
ATOM    632  CD1 PHE A  81      38.659  14.080  17.876  1.00117.25           C
ATOM    633  CD2 PHE A  81      38.698  13.558  20.187  1.00117.25           C
ATOM    634  CE1 PHE A  81      37.640  14.978  18.096  1.00117.25           C
ATOM    635  CE2 PHE A  81      37.678  14.451  20.413  1.00117.25           C
ATOM    636  CZ  PHE A  81      37.145  15.163  19.365  1.00117.25           C
ATOM    637  C   PHE A  81      41.716  14.312  19.373  1.00117.25           C
ATOM    638  O   PHE A  81      42.185  14.170  20.501  1.00117.25           O
ATOM    639  N   GLY A  82      41.269  15.507  18.927  1.00 37.27           N
ATOM    640  CA  GLY A  82      41.310  16.682  19.754  1.00 37.27           C
ATOM    641  C   GLY A  82      40.488  17.744  19.088  1.00 37.27           C
ATOM    642  O   GLY A  82      40.313  17.742  17.870  1.00 37.27           O
ATOM    643  N   PHE A  83      39.963  18.692  19.893  1.00137.01           N
ATOM    644  CA  PHE A  83      39.204  19.790  19.363  1.00137.01           C
ATOM    645  CB  PHE A  83      38.075  20.321  20.275  1.00137.01           C
ATOM    646  CG  PHE A  83      36.931  19.365  20.361  1.00137.01           C
ATOM    647  CD1 PHE A  83      35.974  19.338  19.373  1.00137.01           C
ATOM    648  CD2 PHE A  83      36.806  18.501  21.425  1.00137.01           C
ATOM    649  CE1 PHE A  83      34.911  18.470  19.443  1.00137.01           C
ATOM    650  CE2 PHE A  83      35.744  17.629  21.500  1.00137.01           C
ATOM    651  CZ  PHE A  83      34.794  17.611  20.508  1.00137.01           C
ATOM    652  C   PHE A  83      40.154  20.935  19.209  1.00137.01           C
ATOM    653  O   PHE A  83      41.150  21.026  19.924  1.00137.01           O
ATOM    654  N   PHE A  84      39.874  21.842  18.251  1.00 63.35           N
ATOM    655  CA  PHE A  84      40.735  22.979  18.069  1.00 63.35           C
ATOM    656  CB  PHE A  84      40.415  23.823  16.822  1.00 63.35           C
ATOM    657  CG  PHE A  84      40.743  23.004  15.618  1.00 63.35           C
ATOM    658  CD1 PHE A  84      42.050  22.839  15.216  1.00 63.35           C
ATOM    659  CD2 PHE A  84      39.744  22.408  14.882  1.00 63.35           C
ATOM    660  CE1 PHE A  84      42.356  22.087  14.105  1.00 63.35           C
ATOM    661  CE2 PHE A  84      40.045  21.655  13.771  1.00 63.35           C
ATOM    662  CZ  PHE A  84      41.352  21.491  13.380  1.00 63.35           C
ATOM    663  C   PHE A  84      40.577  23.844  19.288  1.00 63.35           C
ATOM    664  O   PHE A  84      39.519  23.860  19.915  1.00 63.35           O
ATOM    665  N   LYS A  85      41.647  24.576  19.658  1.00 79.46           N
ATOM    666  CA  LYS A  85      41.688  25.351  20.873  1.00 79.46           C
ATOM    667  CB  LYS A  85      43.114  25.780  21.266  1.00 79.46           C
ATOM    668  CG  LYS A  85      43.158  26.605  22.553  1.00 79.46           C
ATOM    669  CD  LYS A  85      44.568  26.859  23.090  1.00 79.46           C
ATOM    670  CE  LYS A  85      45.027  25.840  24.133  1.00 79.46           C
ATOM    671  NZ  LYS A  85      46.359  26.225  24.648  1.00 79.46           N
ATOM    672  C   LYS A  85      40.873  26.613  20.808  1.00 79.46           C
ATOM    673  O   LYS A  85      40.751  27.259  19.768  1.00 79.46           O
ATOM    674  N   TYR A  86      40.252  26.958  21.961  1.00 75.20           N
ATOM    675  CA  TYR A  86      39.558  28.202  22.138  1.00 75.20           C
ATOM    676  CB  TYR A  86      38.063  28.187  21.753  1.00 75.20           C
ATOM    677  CG  TYR A  86      37.319  27.192  22.575  1.00 75.20           C
ATOM    678  CD1 TYR A  86      36.962  27.471  23.874  1.00 75.20           C
ATOM    679  CD2 TYR A  86      36.953  25.983  22.030  1.00 75.20           C
ATOM    680  CE1 TYR A  86      36.271  26.551  24.626  1.00 75.20           C
ATOM    681  CE2 TYR A  86      36.262  25.059  22.777  1.00 75.20           C
ATOM    682  CZ  TYR A  86      35.922  25.340  24.078  1.00 75.20           C
ATOM    683  OH  TYR A  86      35.213  24.393  24.847  1.00 75.20           O
ATOM    684  C   TYR A  86      39.696  28.588  23.585  1.00 75.20           C
ATOM    685  O   TYR A  86      39.845  27.724  24.450  1.00 75.20           O
ATOM    686  N   GLU A  87      39.666  29.906  23.887  1.00 35.91           N
ATOM    687  CA  GLU A  87      39.811  30.344  25.249  1.00 35.91           C
ATOM    688  CB  GLU A  87      41.080  31.181  25.491  1.00 35.91           C
ATOM    689  CG  GLU A  87      42.380  30.392  25.317  1.00 35.91           C
ATOM    690  CD  GLU A  87      43.539  31.344  25.577  1.00 35.91           C
ATOM    691  OE1 GLU A  87      43.267  32.532  25.897  1.00 35.91           O
ATOM    692  OE2 GLU A  87      44.711  30.892  25.470  1.00 35.91           O
ATOM    693  C   GLU A  87      38.648  31.224  25.592  1.00 35.91           C
ATOM    694  O   GLU A  87      38.235  32.062  24.793  1.00 35.91           O
ATOM    695  N   GLN A  88      38.086  31.054  26.804  1.00 52.41           N
ATOM    696  CA  GLN A  88      36.959  31.863  27.165  1.00 52.41           C
ATOM    697  CB  GLN A  88      35.749  31.033  27.636  1.00 52.41           C
ATOM    698  CG  GLN A  88      35.170  30.140  26.538  1.00 52.41           C
ATOM    699  CD  GLN A  88      33.992  29.372  27.120  1.00 52.41           C
ATOM    700  OE1 GLN A  88      33.395  28.529  26.452  1.00 52.41           O
ATOM    701  NE2 GLN A  88      33.642  29.671  28.400  1.00 52.41           N
ATOM    702  C   GLN A  88      37.351  32.766  28.287  1.00 52.41           C
ATOM    703  O   GLN A  88      37.525  32.338  29.427  1.00 52.41           O
ATOM    704  N   ARG A  89      37.510  34.062  27.963  1.00 71.51           N
ATOM    705  CA  ARG A  89      37.793  35.091  28.916  1.00 71.51           C
ATOM    706  CB  ARG A  89      38.101  36.441  28.247  0.00 71.51           C
ATOM    707  CG  ARG A  89      38.418  37.564  29.237  0.00 71.51           C
ATOM    708  CD  ARG A  89      39.739  37.368  29.982  0.00 71.51           C
ATOM    709  NE  ARG A  89      39.921  38.534  30.890  1.00 71.51           N
ATOM    710  CZ  ARG A  89      40.562  39.653  30.440  1.00 71.51           C
ATOM    711  NH1 ARG A  89      41.037  39.698  29.161  1.00 71.51           N
ATOM    712  NH2 ARG A  89      40.727  40.725  31.267  1.00 71.51           N
ATOM    713  C   ARG A  89      36.557  35.256  29.735  1.00 71.51           C
ATOM    714  O   ARG A  89      36.609  35.611  30.909  1.00 71.51           O
ATOM    715  N   GLY A  90      35.404  34.978  29.101  1.00 65.94           N
ATOM    716  CA  GLY A  90      34.090  35.119  29.651  1.00 65.94           C
ATOM    717  C   GLY A  90      33.388  36.020  28.697  1.00 65.94           C
ATOM    718  O   GLY A  90      32.364  35.664  28.120  1.00 65.94           O
ATOM    719  N   SER A  91      33.922  37.232  28.500  1.00157.33           N
ATOM    720  CA  SER A  91      33.330  38.084  27.522  1.00157.33           C
ATOM    721  CB  SER A  91      33.722  39.558  27.710  1.00157.33           C
ATOM    722  OG  SER A  91      33.235  40.034  28.955  0.00157.33           O
ATOM    723  C   SER A  91      33.805  37.664  26.174  1.00157.33           C
ATOM    724  O   SER A  91      33.037  37.588  25.216  1.00157.33           O
ATOM    725  N   ASN A  92      35.103  37.331  26.077  1.00 97.24           N
ATOM    726  CA  ASN A  92      35.632  37.131  24.764  1.00 97.24           C
ATOM    727  CB  ASN A  92      36.869  38.005  24.492  1.00 97.24           C
ATOM    728  CG  ASN A  92      37.236  37.904  23.018  1.00 97.24           C
ATOM    729  OD1 ASN A  92      37.580  36.834  22.518  1.00 97.24           O
ATOM    730  ND2 ASN A  92      37.163  39.056  22.297  1.00 97.24           N
ATOM    731  C   ASN A  92      36.029  35.710  24.562  1.00 97.24           C
ATOM    732  O   ASN A  92      36.588  35.060  25.444  1.00 97.24           O
ATOM    733  N   VAL A  93      35.721  35.191  23.359  1.00 35.57           N
ATOM    734  CA  VAL A  93      36.099  33.858  23.006  1.00 35.57           C
ATOM    735  CB  VAL A  93      34.953  33.035  22.496  1.00 35.57           C
ATOM    736  CG1 VAL A  93      35.493  31.672  22.031  1.00 35.57           C
ATOM    737  CG2 VAL A  93      33.889  32.946  23.603  1.00 35.57           C
ATOM    738  C   VAL A  93      37.093  33.977  21.895  1.00 35.57           C
ATOM    739  O   VAL A  93      36.874  34.703  20.925  1.00 35.57           O
ATOM    740  N   THR A  94      38.234  33.274  22.025  1.00 33.42           N
ATOM    741  CA  THR A  94      39.228  33.330  20.993  1.00 33.42           C
ATOM    742  CB  THR A  94      40.528  33.921  21.454  1.00 33.42           C
ATOM    743  OG1 THR A  94      40.318  35.236  21.947  1.00 33.42           O
ATOM    744  CG2 THR A  94      41.505  33.952  20.267  1.00 33.42           C
ATOM    745  C   THR A  94      39.501  31.925  20.568  1.00 33.42           C
ATOM    746  O   THR A  94      39.630  31.025  21.396  1.00 33.42           O
ATOM    747  N   SER A  95      39.595  31.695  19.247  1.00 85.21           N
ATOM    748  CA  SER A  95      39.842  30.361  18.792  1.00 85.21           C
ATOM    749  CB  SER A  95      38.787  29.855  17.795  1.00 85.21           C
ATOM    750  OG  SER A  95      38.686  30.750  16.699  1.00 85.21           O
ATOM    751  C   SER A  95      41.186  30.329  18.140  1.00 85.21           C
ATOM    752  O   SER A  95      41.628  31.314  17.549  1.00 85.21           O
ATOM    753  N   TYR A  96      41.896  29.191  18.300  1.00 59.55           N
ATOM    754  CA  TYR A  96      43.188  29.028  17.702  1.00 59.55           C
ATOM    755  CB  TYR A  96      44.301  28.843  18.747  1.00 59.55           C
ATOM    756  CG  TYR A  96      44.334  30.072  19.591  1.00 59.55           C
ATOM    757  CD1 TYR A  96      45.072  31.169  19.211  1.00 59.55           C
ATOM    758  CD2 TYR A  96      43.617  30.127  20.765  1.00 59.55           C
ATOM    759  CE1 TYR A  96      45.100  32.301  19.991  1.00 59.55           C
ATOM    760  CE2 TYR A  96      43.640  31.256  21.549  1.00 59.55           C
ATOM    761  CZ  TYR A  96      44.384  32.344  21.163  1.00 59.55           C
ATOM    762  OH  TYR A  96      44.411  33.505  21.965  1.00 59.55           O
ATOM    763  C   TYR A  96      43.137  27.771  16.889  1.00 59.55           C
ATOM    764  O   TYR A  96      43.128  26.667  17.429  1.00 59.55           O
ATOM    765  N   CYS A  97      43.098  27.920  15.554  1.00 63.62           N
ATOM    766  CA  CYS A  97      43.043  26.824  14.628  1.00 63.62           C
ATOM    767  CB  CYS A  97      42.601  27.265  13.225  1.00 63.62           C
ATOM    768  SG  CYS A  97      40.898  27.889  13.299  1.00 63.62           S
ATOM    769  C   CYS A  97      44.373  26.135  14.559  1.00 63.62           C
ATOM    770  O   CYS A  97      44.477  25.006  14.080  1.00 63.62           O
ATOM    771  N   HIS A  98      45.439  26.860  14.939  1.00110.39           N
ATOM    772  CA  HIS A  98      46.788  26.371  14.968  1.00110.39           C
ATOM    773  ND1 HIS A  98      47.883  28.320  17.454  1.00110.39           N
ATOM    774  CG  HIS A  98      47.572  28.499  16.125  1.00110.39           C
ATOM    775  CB  HIS A  98      47.839  27.493  15.046  1.00110.39           C
ATOM    776  NE2 HIS A  98      46.963  30.337  17.283  1.00110.39           N
ATOM    777  CD2 HIS A  98      47.010  29.736  16.038  1.00110.39           C
ATOM    778  CE1 HIS A  98      47.498  29.449  18.101  1.00110.39           C
ATOM    779  C   HIS A  98      47.011  25.425  16.118  1.00110.39           C
ATOM    780  O   HIS A  98      47.959  24.645  16.090  1.00110.39           O
ATOM    781  N   GLU A  99      46.197  25.500  17.191  1.00 62.47           N
ATOM    782  CA  GLU A  99      46.456  24.680  18.349  1.00 62.47           C
ATOM    783  CB  GLU A  99      46.820  25.513  19.588  1.00 62.47           C
ATOM    784  CG  GLU A  99      48.146  26.260  19.433  1.00 62.47           C
ATOM    785  CD  GLU A  99      48.303  27.208  20.613  1.00 62.47           C
ATOM    786  OE1 GLU A  99      47.965  26.798  21.755  1.00 62.47           O
ATOM    787  OE2 GLU A  99      48.761  28.359  20.384  1.00 62.47           O
ATOM    788  C   GLU A  99      45.250  23.857  18.703  1.00 62.47           C
ATOM    789  O   GLU A  99      44.185  23.997  18.104  1.00 62.47           O
ATOM    790  N   THR A 100      45.408  22.939  19.690  1.00 49.01           N
ATOM    791  CA  THR A 100      44.315  22.090  20.080  1.00 49.01           C
ATOM    792  CB  THR A 100      44.522  20.644  19.734  1.00 49.01           C
ATOM    793  OG1 THR A 100      45.617  20.116  20.468  1.00 49.01           O
ATOM    794  CG2 THR A 100      44.793  20.531  18.223  1.00 49.01           C
ATOM    795  C   THR A 100      44.126  22.139  21.568  1.00 49.01           C
ATOM    796  O   THR A 100      44.991  22.589  22.317  1.00 49.01           O
ATOM    797  N   PHE A 101      42.935  21.695  22.022  1.00 76.43           N
ATOM    798  CA  PHE A 101      42.654  21.532  23.419  1.00 76.43           C
ATOM    799  CB  PHE A 101      41.173  21.330  23.781  1.00 76.43           C
ATOM    800  CG  PHE A 101      40.479  22.639  23.765  1.00 76.43           C
ATOM    801  CD1 PHE A 101      39.983  23.155  22.594  1.00 76.43           C
ATOM    802  CD2 PHE A 101      40.320  23.344  24.936  1.00 76.43           C
ATOM    803  CE1 PHE A 101      39.340  24.366  22.603  1.00 76.43           C
ATOM    804  CE2 PHE A 101      39.676  24.558  24.947  1.00 76.43           C
ATOM    805  CZ  PHE A 101      39.184  25.071  23.773  1.00 76.43           C
ATOM    806  C   PHE A 101      43.314  20.244  23.766  1.00 76.43           C
ATOM    807  O   PHE A 101      43.915  19.607  22.903  1.00 76.43           O
ATOM    808  N   PRO A 102      43.282  19.852  25.003  1.00 83.23           N
ATOM    809  CA  PRO A 102      43.842  18.593  25.386  1.00 83.23           C
ATOM    810  CD  PRO A 102      42.981  20.707  26.134  1.00 83.23           C
ATOM    811  CB  PRO A 102      43.745  18.540  26.914  1.00 83.23           C
ATOM    812  CG  PRO A 102      42.806  19.707  27.289  1.00 83.23           C
ATOM    813  C   PRO A 102      43.077  17.528  24.670  1.00 83.23           C
ATOM    814  O   PRO A 102      41.848  17.554  24.716  1.00 83.23           O
ATOM    815  N   GLY A 103      43.777  16.566  24.033  1.00 49.17           N
ATOM    816  CA  GLY A 103      43.100  15.565  23.262  1.00 49.17           C
ATOM    817  C   GLY A 103      43.469  14.193  23.745  1.00 49.17           C
ATOM    818  O   GLY A 103      44.254  14.018  24.681  1.00 49.17           O
ATOM    819  N   TRP A 104      42.885  13.172  23.077  1.00 88.31           N
ATOM    820  CA  TRP A 104      43.072  11.807  23.474  1.00 88.31           C
ATOM    821  CB  TRP A 104      41.734  11.093  23.720  1.00 88.31           C
ATOM    822  CG  TRP A 104      40.885  11.711  24.805  1.00 88.31           C
ATOM    823  CD2 TRP A 104      40.035  12.849  24.595  1.00 88.31           C
ATOM    824  CD1 TRP A 104      40.743  11.358  26.115  1.00 88.31           C
ATOM    825  NE1 TRP A 104      39.850  12.202  26.733  1.00 88.31           N
ATOM    826  CE2 TRP A 104      39.410  13.127  25.809  1.00 88.31           C
ATOM    827  CE3 TRP A 104      39.798  13.604  23.481  1.00 88.31           C
ATOM    828  CZ2 TRP A 104      38.529  14.164  25.928  1.00 88.31           C
ATOM    829  CZ3 TRP A 104      38.911  14.651  23.604  1.00 88.31           C
ATOM    830  CH2 TRP A 104      38.289  14.925  24.805  1.00 88.31           C
ATOM    831  C   TRP A 104      43.730  11.050  22.354  1.00 88.31           C
ATOM    832  O   TRP A 104      43.342  11.167  21.192  1.00 88.31           O
ATOM    833  N   VAL A 105      44.762  10.246  22.689  1.00110.08           N
ATOM    834  CA  VAL A 105      45.411   9.398  21.730  1.00110.08           C
ATOM    835  CB  VAL A 105      46.834   9.782  21.434  1.00110.08           C
ATOM    836  CG1 VAL A 105      47.646   9.721  22.738  1.00110.08           C
ATOM    837  CG2 VAL A 105      47.372   8.844  20.340  1.00110.08           C
ATOM    838  C   VAL A 105      45.440   8.033  22.344  1.00110.08           C
ATOM    839  O   VAL A 105      45.701   7.887  23.537  1.00110.08           O
ATOM    840  N   HIS A 106      45.136   6.993  21.545  1.00 63.53           N
ATOM    841  CA  HIS A 106      45.159   5.646  22.044  1.00 63.53           C
ATOM    842  ND1 HIS A 106      41.787   6.485  22.080  1.00 63.53           N
ATOM    843  CG  HIS A 106      42.615   5.390  22.000  1.00 63.53           C
ATOM    844  CB  HIS A 106      43.878   5.228  22.794  1.00 63.53           C
ATOM    845  NE2 HIS A 106      40.865   5.100  20.607  1.00 63.53           N
ATOM    846  CD2 HIS A 106      42.035   4.551  21.093  1.00 63.53           C
ATOM    847  CE1 HIS A 106      40.753   6.261  21.227  1.00 63.53           C
ATOM    848  C   HIS A 106      45.323   4.733  20.872  1.00 63.53           C
ATOM    849  O   HIS A 106      45.035   5.102  19.735  1.00 63.53           O
ATOM    850  N   ASP A 107      45.790   3.494  21.122  1.00 62.43           N
ATOM    851  CA  ASP A 107      45.977   2.590  20.026  1.00 62.43           C
ATOM    852  CB  ASP A 107      46.810   1.340  20.384  1.00 62.43           C
ATOM    853  CG  ASP A 107      46.174   0.583  21.543  1.00 62.43           C
ATOM    854  OD1 ASP A 107      44.929   0.399  21.534  1.00 62.43           O
ATOM    855  OD2 ASP A 107      46.936   0.185  22.465  1.00 62.43           O
ATOM    856  C   ASP A 107      44.625   2.216  19.503  1.00 62.43           C
ATOM    857  O   ASP A 107      43.605   2.465  20.138  1.00 62.43           O
ATOM    858  N   VAL A 108      44.597   1.594  18.311  1.00116.55           N
ATOM    859  CA  VAL A 108      43.387   1.276  17.604  1.00116.55           C
ATOM    860  CB  VAL A 108      43.669   0.493  16.356  1.00116.55           C
ATOM    861  CG1 VAL A 108      42.340   0.181  15.658  1.00116.55           C
ATOM    862  CG2 VAL A 108      44.670   1.283  15.499  1.00116.55           C
ATOM    863  C   VAL A 108      42.512   0.409  18.464  1.00116.55           C
ATOM    864  O   VAL A 108      41.288   0.463  18.361  1.00116.55           O
ATOM    865  N   LEU A 109      43.119  -0.470  19.283  1.00 76.71           N
ATOM    866  CA  LEU A 109      42.398  -1.371  20.151  1.00 76.71           C
ATOM    867  CB  LEU A 109      43.308  -2.436  20.779  1.00 76.71           C
ATOM    868  CG  LEU A 109      43.912  -3.414  19.751  1.00 76.71           C
ATOM    869  CD1 LEU A 109      44.801  -4.465  20.439  1.00 76.71           C
ATOM    870  CD2 LEU A 109      42.822  -4.042  18.867  1.00 76.71           C
ATOM    871  C   LEU A 109      41.729  -0.624  21.271  1.00 76.71           C
ATOM    872  O   LEU A 109      40.695  -1.062  21.769  1.00 76.71           O
ATOM    873  N   GLY A 110      42.322   0.494  21.736  1.00 48.86           N
ATOM    874  CA  GLY A 110      41.764   1.235  22.830  1.00 48.86           C
ATOM    875  C   GLY A 110      42.416   0.815  24.121  1.00 48.86           C
ATOM    876  O   GLY A 110      41.896   1.108  25.196  1.00 48.86           O
ATOM    877  N   ARG A 111      43.520   0.038  24.053  1.00129.51           N
ATOM    878  CA  ARG A 111      44.204  -0.420  25.241  1.00129.51           C
ATOM    879  CB  ARG A 111      45.225  -1.520  24.918  1.00129.51           C
ATOM    880  CG  ARG A 111      44.593  -2.724  24.222  1.00129.51           C
ATOM    881  CD  ARG A 111      43.771  -3.610  25.156  1.00129.51           C
ATOM    882  NE  ARG A 111      43.199  -4.704  24.324  1.00129.51           N
ATOM    883  CZ  ARG A 111      41.903  -4.667  23.902  1.00129.51           C
ATOM    884  NH1 ARG A 111      41.085  -3.640  24.275  1.00129.51           N
ATOM    885  NH2 ARG A 111      41.425  -5.671  23.112  1.00129.51           N
ATOM    886  C   ARG A 111      44.960   0.666  25.966  1.00129.51           C
ATOM    887  O   ARG A 111      44.649   0.990  27.112  1.00129.51           O
ATOM    888  N   ASN A 112      45.940   1.303  25.282  1.00 56.80           N
ATOM    889  CA  ASN A 112      46.790   2.273  25.918  1.00 56.80           C
ATOM    890  CB  ASN A 112      48.273   2.131  25.534  1.00 56.80           C
ATOM    891  CG  ASN A 112      48.791   0.821  26.113  1.00 56.80           C
ATOM    892  OD1 ASN A 112      48.600   0.530  27.293  1.00 56.80           O
ATOM    893  ND2 ASN A 112      49.459   0.001  25.259  1.00 56.80           N
ATOM    894  C   ASN A 112      46.340   3.625  25.467  1.00 56.80           C
ATOM    895  O   ASN A 112      46.118   3.845  24.277  1.00 56.80           O
ATOM    896  N   TRP A 113      46.208   4.561  26.434  1.00 86.19           N
ATOM    897  CA  TRP A 113      45.690   5.883  26.191  1.00 86.19           C
ATOM    898  CB  TRP A 113      44.358   6.140  26.919  1.00 86.19           C
ATOM    899  CG  TRP A 113      43.163   5.381  26.394  1.00 86.19           C
ATOM    900  CD2 TRP A 113      41.959   6.009  25.930  1.00 86.19           C
ATOM    901  CD1 TRP A 113      42.953   4.035  26.312  1.00 86.19           C
ATOM    902  NE1 TRP A 113      41.697   3.786  25.813  1.00 86.19           N
ATOM    903  CE2 TRP A 113      41.072   4.993  25.577  1.00 86.19           C
ATOM    904  CE3 TRP A 113      41.616   7.326  25.816  1.00 86.19           C
ATOM    905  CZ2 TRP A 113      39.824   5.280  25.102  1.00 86.19           C
ATOM    906  CZ3 TRP A 113      40.360   7.613  25.329  1.00 86.19           C
ATOM    907  CH2 TRP A 113      39.481   6.609  24.978  1.00 86.19           C
ATOM    908  C   TRP A 113      46.641   6.901  26.744  1.00 86.19           C
ATOM    909  O   TRP A 113      47.396   6.619  27.665  1.00 86.19           O
ATOM    910  N   ALA A 114      46.611   8.128  26.174  1.00 52.19           N
ATOM    911  CA  ALA A 114      47.441   9.214  26.613  1.00 52.19           C
ATOM    912  CB  ALA A 114      48.823   9.243  25.939  1.00 52.19           C
ATOM    913  C   ALA A 114      46.748  10.489  26.258  1.00 52.19           C
ATOM    914  O   ALA A 114      45.775  10.480  25.510  1.00 52.19           O
ATOM    915  N   CYS A 115      47.222  11.621  26.820  1.00 46.64           N
ATOM    916  CA  CYS A 115      46.642  12.906  26.535  1.00 46.64           C
ATOM    917  CB  CYS A 115      46.290  13.693  27.806  1.00 46.64           C
ATOM    918  SG  CYS A 115      45.069  12.788  28.794  1.00 46.64           S
ATOM    919  C   CYS A 115      47.688  13.678  25.794  1.00 46.64           C
ATOM    920  O   CYS A 115      48.876  13.466  26.025  1.00 46.64           O
ATOM    921  N   PHE A 116      47.282  14.570  24.860  1.00 62.73           N
ATOM    922  CA  PHE A 116      48.270  15.318  24.134  1.00 62.73           C
ATOM    923  CB  PHE A 116      48.726  14.638  22.829  1.00 62.73           C
ATOM    924  CG  PHE A 116      47.599  14.659  21.850  1.00 62.73           C
ATOM    925  CD1 PHE A 116      46.581  13.735  21.913  1.00 62.73           C
ATOM    926  CD2 PHE A 116      47.572  15.606  20.851  1.00 62.73           C
ATOM    927  CE1 PHE A 116      45.551  13.765  21.001  1.00 62.73           C
ATOM    928  CE2 PHE A 116      46.545  15.641  19.936  1.00 62.73           C
ATOM    929  CZ  PHE A 116      45.531  14.718  20.010  1.00 62.73           C
ATOM    930  C   PHE A 116      47.721  16.661  23.752  1.00 62.73           C
ATOM    931  O   PHE A 116      46.521  16.917  23.837  1.00 62.73           O
ATOM    932  N   VAL A 117      48.631  17.574  23.346  1.00 96.49           N
ATOM    933  CA  VAL A 117      48.258  18.874  22.862  1.00 96.49           C
ATOM    934  CB  VAL A 117      48.724  20.013  23.714  1.00 96.49           C
ATOM    935  CG1 VAL A 117      48.018  19.928  25.066  1.00 96.49           C
ATOM    936  CG2 VAL A 117      50.259  19.959  23.806  1.00 96.49           C
ATOM    937  C   VAL A 117      48.987  19.030  21.573  1.00 96.49           C
ATOM    938  O   VAL A 117      50.113  18.555  21.431  1.00 96.49           O
ATOM    939  N   GLY A 118      48.372  19.715  20.593  1.00 28.36           N
ATOM    940  CA  GLY A 118      49.045  19.837  19.335  1.00 28.36           C
ATOM    941  C   GLY A 118      49.170  21.277  18.965  1.00 28.36           C
ATOM    942  O   GLY A 118      48.319  22.103  19.292  1.00 28.36           O
ATOM    943  N   LYS A 119      50.275  21.605  18.268  1.00 66.77           N
ATOM    944  CA  LYS A 119      50.475  22.937  17.789  1.00 66.77           C
ATOM    945  CB  LYS A 119      51.505  23.735  18.604  1.00 66.77           C
ATOM    946  CG  LYS A 119      51.036  23.960  20.043  1.00 66.77           C
ATOM    947  CD  LYS A 119      52.092  24.557  20.974  1.00 66.77           C
ATOM    948  CE  LYS A 119      52.019  26.082  21.059  1.00 66.77           C
ATOM    949  NZ  LYS A 119      52.783  26.563  22.229  1.00 66.77           N
ATOM    950  C   LYS A 119      50.961  22.808  16.384  1.00 66.77           C
ATOM    951  O   LYS A 119      51.818  21.977  16.085  1.00 66.77           O
ATOM    952  N   LYS A 120      50.396  23.620  15.471  1.00137.78           N
ATOM    953  CA  LYS A 120      50.789  23.540  14.098  1.00137.78           C
ATOM    954  CB  LYS A 120      49.776  24.211  13.152  1.00137.78           C
ATOM    955  CG  LYS A 120      49.933  23.808  11.686  1.00137.78           C
ATOM    956  CD  LYS A 120      51.268  24.222  11.077  1.00137.78           C
ATOM    957  CE  LYS A 120      51.243  25.623  10.463  1.00137.78           C
ATOM    958  NZ  LYS A 120      51.005  26.637  11.515  1.00137.78           N
ATOM    959  C   LYS A 120      52.099  24.245  13.985  1.00137.78           C
ATOM    960  O   LYS A 120      52.254  25.367  14.463  1.00137.78           O
ATOM    961  N   ILE A 121      53.086  23.592  13.344  1.00 55.58           N
ATOM    962  CA  ILE A 121      54.382  24.188  13.222  1.00 55.58           C
ATOM    963  CB  ILE A 121      55.487  23.182  13.046  1.00 55.58           C
ATOM    964  CG1 ILE A 121      55.520  22.198  14.230  0.00 55.58           C
ATOM    965  CG2 ILE A 121      56.812  23.953  12.896  0.00 55.58           C
ATOM    966  CD1 ILE A 121      54.333  21.237  14.278  1.00 55.58           C
ATOM    967  C   ILE A 121      54.336  25.066  11.977  1.00 55.58           C
ATOM    968  O   ILE A 121      55.020  24.726  10.976  1.00 55.58           O
ATOM    969  OXT ILE A 121      53.607  26.092  12.012  1.00 55.58           O
TER     970      ILE A 121
ATOM    971  N   LEU B 122      21.133  -1.811  -7.303  1.00 48.64           N
ATOM    972  CA  LEU B 122      20.615  -0.733  -6.436  1.00 48.64           C
ATOM    973  CB  LEU B 122      21.478   0.529  -6.605  1.00 48.64           C
ATOM    974  CG  LEU B 122      21.107   1.682  -5.658  1.00 48.64           C
ATOM    975  CD1 LEU B 122      21.330   1.286  -4.189  1.00 48.64           C
ATOM    976  CD2 LEU B 122      21.852   2.971  -6.040  1.00 48.64           C
ATOM    977  C   LEU B 122      19.199  -0.434  -6.817  1.00 48.64           C
ATOM    978  O   LEU B 122      18.874  -0.265  -7.992  1.00 48.64           O
ATOM    979  N   PRO B 123      18.353  -0.402  -5.819  1.00 68.38           N
ATOM    980  CA  PRO B 123      16.949  -0.177  -6.054  1.00 68.38           C
ATOM    981  CD  PRO B 123      18.573  -1.286  -4.685  1.00 68.38           C
ATOM    982  CB  PRO B 123      16.229  -0.685  -4.807  1.00 68.38           C
ATOM    983  CG  PRO B 123      17.178  -1.756  -4.244  1.00 68.38           C
ATOM    984  C   PRO B 123      16.620   1.248  -6.364  1.00 68.38           C
ATOM    985  O   PRO B 123      17.431   2.132  -6.095  1.00 68.38           O
ATOM    986  N   THR B 124      15.449   1.470  -6.992  1.00 41.06           N
ATOM    987  CA  THR B 124      14.946   2.777  -7.295  1.00 41.06           C
ATOM    988  CB  THR B 124      13.770   2.743  -8.227  1.00 41.06           C
ATOM    989  OG1 THR B 124      12.688   2.046  -7.627  1.00 41.06           O
ATOM    990  CG2 THR B 124      14.195   2.044  -9.529  1.00 41.06           C
ATOM    991  C   THR B 124      14.492   3.426  -6.025  1.00 41.06           C
ATOM    992  O   THR B 124      14.654   4.633  -5.847  1.00 41.06           O
ATOM    993  N   GLU B 125      13.882   2.634  -5.115  1.00 76.76           N
ATOM    994  CA  GLU B 125      13.375   3.190  -3.892  1.00 76.76           C
ATOM    995  CB  GLU B 125      11.840   3.289  -3.852  1.00 76.76           C
ATOM    996  CG  GLU B 125      11.303   3.919  -2.566  1.00 76.76           C
ATOM    997  CD  GLU B 125       9.785   3.961  -2.657  1.00 76.76           C
ATOM    998  OE1 GLU B 125       9.242   3.504  -3.698  1.00 76.76           O
ATOM    999  OE2 GLU B 125       9.147   4.447  -1.685  1.00 76.76           O
ATOM   1000  C   GLU B 125      13.788   2.311  -2.749  1.00 76.76           C
ATOM   1001  O   GLU B 125      14.003   1.110  -2.920  1.00 76.76           O
ATOM   1002  N   TRP B 126      13.944   2.908  -1.545  1.00 81.96           N
ATOM   1003  CA  TRP B 126      14.316   2.122  -0.403  1.00 81.96           C
ATOM   1004  CB  TRP B 126      15.841   1.953  -0.274  1.00 81.96           C
ATOM   1005  CG  TRP B 126      16.280   1.022   0.827  1.00 81.96           C
ATOM   1006  CD2 TRP B 126      16.327  -0.405   0.688  1.00 81.96           C
ATOM   1007  CD1 TRP B 126      16.683   1.302   2.099  1.00 81.96           C
ATOM   1008  NE1 TRP B 126      16.981   0.135   2.762  1.00 81.96           N
ATOM   1009  CE2 TRP B 126      16.766  -0.924   1.904  1.00 81.96           C
ATOM   1010  CE3 TRP B 126      16.028  -1.218  -0.369  1.00 81.96           C
ATOM   1011  CZ2 TRP B 126      16.911  -2.269   2.086  1.00 81.96           C
ATOM   1012  CZ3 TRP B 126      16.178  -2.574  -0.184  1.00 81.96           C
ATOM   1013  CH2 TRP B 126      16.609  -3.090   1.021  1.00 81.96           C
ATOM   1014  C   TRP B 126      13.810   2.801   0.840  1.00 81.96           C
ATOM   1015  O   TRP B 126      13.832   4.027   0.951  1.00 81.96           O
ATOM   1016  N   ASP B 127      13.322   2.002   1.814  1.00 94.16           N
ATOM   1017  CA  ASP B 127      12.825   2.535   3.052  1.00 94.16           C
ATOM   1018  CB  ASP B 127      11.311   2.815   2.997  1.00 94.16           C
ATOM   1019  CG  ASP B 127      10.914   3.693   4.174  1.00 94.16           C
ATOM   1020  OD1 ASP B 127      11.668   3.722   5.183  1.00 94.16           O
ATOM   1021  OD2 ASP B 127       9.845   4.354   4.074  1.00 94.16           O
ATOM   1022  C   ASP B 127      13.067   1.479   4.094  1.00 94.16           C
ATOM   1023  O   ASP B 127      12.486   0.398   4.040  1.00 94.16           O
ATOM   1024  N   TRP B 128      13.928   1.776   5.086  1.00112.15           N
ATOM   1025  CA  TRP B 128      14.295   0.826   6.100  1.00112.15           C
ATOM   1026  CB  TRP B 128      15.478   1.257   6.980  1.00112.15           C
ATOM   1027  CG  TRP B 128      16.810   1.107   6.284  1.00112.15           C
ATOM   1028  CD2 TRP B 128      17.448  -0.162   6.064  1.00112.15           C
ATOM   1029  CD1 TRP B 128      17.629   2.050   5.737  1.00112.15           C
ATOM   1030  NE1 TRP B 128      18.743   1.448   5.200  1.00112.15           N
ATOM   1031  CE2 TRP B 128      18.643   0.086   5.391  1.00112.15           C
ATOM   1032  CE3 TRP B 128      17.068  -1.431   6.394  1.00112.15           C
ATOM   1033  CZ2 TRP B 128      19.482  -0.933   5.040  1.00112.15           C
ATOM   1034  CZ3 TRP B 128      17.915  -2.458   6.035  1.00112.15           C
ATOM   1035  CH2 TRP B 128      19.099  -2.214   5.372  1.00112.15           C
ATOM   1036  C   TRP B 128      13.136   0.480   6.975  1.00112.15           C
ATOM   1037  O   TRP B 128      13.173  -0.534   7.672  1.00112.15           O
ATOM   1038  N   ARG B 129      12.137   1.374   7.064  1.00207.89           N
ATOM   1039  CA  ARG B 129      10.960   1.081   7.825  1.00207.89           C
ATOM   1040  CB  ARG B 129      10.170   2.329   8.267  1.00207.89           C
ATOM   1041  CG  ARG B 129       9.807   3.302   7.158  1.00207.89           C
ATOM   1042  CD  ARG B 129       9.398   4.684   7.672  1.00207.89           C
ATOM   1043  NE  ARG B 129       9.245   5.547   6.470  1.00207.89           N
ATOM   1044  CZ  ARG B 129       8.669   6.780   6.566  1.00207.89           C
ATOM   1045  NH1 ARG B 129       8.226   7.240   7.771  1.00207.89           N
ATOM   1046  NH2 ARG B 129       8.540   7.550   5.446  1.00207.89           N
ATOM   1047  C   ARG B 129      10.122   0.045   7.136  1.00207.89           C
ATOM   1048  O   ARG B 129       9.384  -0.685   7.795  1.00207.89           O
ATOM   1049  N   ASN B 130      10.162  -0.035   5.789  1.00 65.25           N
ATOM   1050  CA  ASN B 130       9.375  -1.063   5.168  1.00 65.25           C
ATOM   1051  CB  ASN B 130       8.136  -0.503   4.444  1.00 65.25           C
ATOM   1052  CG  ASN B 130       7.215  -1.657   4.070  1.00 65.25           C
ATOM   1053  OD1 ASN B 130       7.662  -2.706   3.610  1.00 65.25           O
ATOM   1054  ND2 ASN B 130       5.884  -1.461   4.275  1.00 65.25           N
ATOM   1055  C   ASN B 130      10.196  -1.792   4.144  1.00 65.25           C
ATOM   1056  O   ASN B 130      10.241  -1.397   2.980  1.00 65.25           O
ATOM   1057  N   ILE B 131      10.858  -2.896   4.546  1.00 56.14           N
ATOM   1058  CA  ILE B 131      11.556  -3.694   3.582  1.00 56.14           C
ATOM   1059  CB  ILE B 131      12.959  -4.044   3.985  1.00 56.14           C
ATOM   1060  CG1 ILE B 131      13.812  -2.773   4.127  1.00 56.14           C
ATOM   1061  CG2 ILE B 131      13.513  -5.048   2.961  1.00 56.14           C
ATOM   1062  CD1 ILE B 131      15.161  -3.021   4.800  1.00 56.14           C
ATOM   1063  C   ILE B 131      10.780  -4.966   3.522  1.00 56.14           C
ATOM   1064  O   ILE B 131      10.978  -5.873   4.328  1.00 56.14           O
ATOM   1065  N   ALA B 132       9.881  -5.063   2.529  1.00 43.60           N
ATOM   1066  CA  ALA B 132       9.056  -6.223   2.375  1.00 43.60           C
ATOM   1067  CB  ALA B 132       9.861  -7.503   2.086  1.00 43.60           C
ATOM   1068  C   ALA B 132       8.229  -6.456   3.608  1.00 43.60           C
ATOM   1069  O   ALA B 132       7.998  -7.601   3.993  1.00 43.60           O
ATOM   1070  N   GLY B 133       7.753  -5.376   4.263  1.00 29.59           N
ATOM   1071  CA  GLY B 133       6.845  -5.524   5.370  1.00 29.59           C
ATOM   1072  C   GLY B 133       7.550  -5.416   6.695  1.00 29.59           C
ATOM   1073  O   GLY B 133       6.908  -5.157   7.711  1.00 29.59           O
ATOM   1074  N   TYR B 134       8.883  -5.588   6.737  1.00 97.61           N
ATOM   1075  CA  TYR B 134       9.569  -5.561   8.004  1.00 97.61           C
ATOM   1076  CB  TYR B 134      10.775  -6.515   8.064  1.00 97.61           C
ATOM   1077  CG  TYR B 134      10.250  -7.903   7.923  1.00 97.61           C
ATOM   1078  CD1 TYR B 134       9.977  -8.422   6.678  1.00 97.61           C
ATOM   1079  CD2 TYR B 134      10.033  -8.686   9.033  1.00 97.61           C
ATOM   1080  CE1 TYR B 134       9.493  -9.701   6.542  1.00 97.61           C
ATOM   1081  CE2 TYR B 134       9.549  -9.967   8.903  1.00 97.61           C
ATOM   1082  CZ  TYR B 134       9.278 -10.476   7.656  1.00 97.61           C
ATOM   1083  OH  TYR B 134       8.782 -11.790   7.520  1.00 97.61           O
ATOM   1084  C   TYR B 134      10.080  -4.176   8.300  1.00 97.61           C
ATOM   1085  O   TYR B 134      10.539  -3.470   7.403  1.00 97.61           O
ATOM   1086  N   ASN B 135       9.987  -3.748   9.585  1.00 67.60           N
ATOM   1087  CA  ASN B 135      10.445  -2.443  10.005  1.00 67.60           C
ATOM   1088  CB  ASN B 135       9.409  -1.678  10.848  1.00 67.60           C
ATOM   1089  CG  ASN B 135       9.981  -0.305  11.170  1.00 67.60           C
ATOM   1090  OD1 ASN B 135      10.803   0.232  10.429  1.00 67.60           O
ATOM   1091  ND2 ASN B 135       9.542   0.282  12.315  1.00 67.60           N
ATOM   1092  C   ASN B 135      11.677  -2.588  10.864  1.00 67.60           C
ATOM   1093  O   ASN B 135      11.684  -3.329  11.845  1.00 67.60           O
ATOM   1094  N   PHE B 136      12.788  -1.967  10.416  1.00124.23           N
ATOM   1095  CA  PHE B 136      14.088  -1.886  11.039  1.00124.23           C
ATOM   1096  CB  PHE B 136      15.216  -1.996  10.010  1.00124.23           C
ATOM   1097  CG  PHE B 136      15.118  -3.397   9.510  1.00124.23           C
ATOM   1098  CD1 PHE B 136      15.676  -4.427  10.232  1.00124.23           C
ATOM   1099  CD2 PHE B 136      14.470  -3.681   8.331  1.00124.23           C
ATOM   1100  CE1 PHE B 136      15.591  -5.724   9.784  1.00124.23           C
ATOM   1101  CE2 PHE B 136      14.382  -4.977   7.879  1.00124.23           C
ATOM   1102  CZ  PHE B 136      14.944  -6.000   8.604  1.00124.23           C
ATOM   1103  C   PHE B 136      14.328  -0.682  11.918  1.00124.23           C
ATOM   1104  O   PHE B 136      15.337  -0.637  12.623  1.00124.23           O
ATOM   1105  N   VAL B 137      13.515   0.389  11.817  1.00 70.33           N
ATOM   1106  CA  VAL B 137      13.809   1.618  12.514  1.00 70.33           C
ATOM   1107  CB  VAL B 137      13.367   2.824  11.733  1.00 70.33           C
ATOM   1108  CG1 VAL B 137      13.701   4.097  12.529  1.00 70.33           C
ATOM   1109  CG2 VAL B 137      14.001   2.767  10.332  1.00 70.33           C
ATOM   1110  C   VAL B 137      13.128   1.680  13.854  1.00 70.33           C
ATOM   1111  O   VAL B 137      11.978   1.270  14.005  1.00 70.33           O
ATOM   1112  N   THR B 138      13.842   2.220  14.866  1.00114.09           N
ATOM   1113  CA  THR B 138      13.334   2.370  16.208  1.00114.09           C
ATOM   1114  CB  THR B 138      14.420   2.677  17.200  1.00114.09           C
ATOM   1115  OG1 THR B 138      13.934   2.606  18.532  1.00114.09           O
ATOM   1116  CG2 THR B 138      14.951   4.088  16.900  1.00114.09           C
ATOM   1117  C   THR B 138      12.394   3.543  16.197  1.00114.09           C
ATOM   1118  O   THR B 138      12.407   4.334  15.257  1.00114.09           O
ATOM   1119  N   PRO B 139      11.592   3.692  17.225  1.00 72.38           N
ATOM   1120  CA  PRO B 139      10.603   4.742  17.241  1.00 72.38           C
ATOM   1121  CD  PRO B 139      11.131   2.520  17.956  1.00 72.38           C
ATOM   1122  CB  PRO B 139       9.657   4.403  18.389  1.00 72.38           C
ATOM   1123  CG  PRO B 139       9.722   2.867  18.465  1.00 72.38           C
ATOM   1124  C   PRO B 139      11.139   6.136  17.294  1.00 72.38           C
ATOM   1125  O   PRO B 139      12.276   6.344  17.716  1.00 72.38           O
ATOM   1126  N   VAL B 140      10.320   7.104  16.832  1.00 32.73           N
ATOM   1127  CA  VAL B 140      10.680   8.493  16.826  1.00 32.73           C
ATOM   1128  CB  VAL B 140       9.731   9.348  16.034  1.00 32.73           C
ATOM   1129  CG1 VAL B 140      10.158  10.819  16.173  1.00 32.73           C
ATOM   1130  CG2 VAL B 140       9.700   8.840  14.582  1.00 32.73           C
ATOM   1131  C   VAL B 140      10.632   8.965  18.243  1.00 32.73           C
ATOM   1132  O   VAL B 140       9.783   8.533  19.021  1.00 32.73           O
ATOM   1133  N   ARG B 141      11.564   9.863  18.616  1.00109.49           N
ATOM   1134  CA  ARG B 141      11.618  10.369  19.960  1.00109.49           C
ATOM   1135  CB  ARG B 141      12.861   9.907  20.737  1.00109.49           C
ATOM   1136  CG  ARG B 141      12.898   8.399  20.988  1.00109.49           C
ATOM   1137  CD  ARG B 141      14.137   7.947  21.761  1.00109.49           C
ATOM   1138  NE  ARG B 141      14.048   8.547  23.122  1.00109.49           N
ATOM   1139  CZ  ARG B 141      14.961   8.214  24.080  1.00109.49           C
ATOM   1140  NH1 ARG B 141      15.962   7.331  23.793  1.00109.49           N
ATOM   1141  NH2 ARG B 141      14.872   8.765  25.325  1.00109.49           N
ATOM   1142  C   ARG B 141      11.676  11.865  19.897  1.00109.49           C
ATOM   1143  O   ARG B 141      11.768  12.451  18.819  1.00109.49           O
ATOM   1144  N   ASN B 142      11.578  12.527  21.071  1.00 41.54           N
ATOM   1145  CA  ASN B 142      11.632  13.963  21.102  1.00 41.54           C
ATOM   1146  CB  ASN B 142      10.380  14.599  21.733  1.00 41.54           C
ATOM   1147  CG  ASN B 142      10.348  16.079  21.374  1.00 41.54           C
ATOM   1148  OD1 ASN B 142      11.386  16.724  21.241  1.00 41.54           O
ATOM   1149  ND2 ASN B 142       9.117  16.633  21.208  1.00 41.54           N
ATOM   1150  C   ASN B 142      12.820  14.379  21.926  1.00 41.54           C
ATOM   1151  O   ASN B 142      12.986  13.950  23.066  1.00 41.54           O
ATOM   1152  N   GLN B 143      13.685  15.231  21.338  1.00179.65           N
ATOM   1153  CA  GLN B 143      14.883  15.755  21.945  1.00179.65           C
ATOM   1154  CB  GLN B 143      15.706  16.625  20.986  1.00179.65           C
ATOM   1155  CG  GLN B 143      16.182  15.922  19.723  1.00179.65           C
ATOM   1156  CD  GLN B 143      16.872  16.971  18.865  1.00179.65           C
ATOM   1157  OE1 GLN B 143      17.718  17.724  19.343  1.00179.65           O
ATOM   1158  NE2 GLN B 143      16.492  17.034  17.561  1.00179.65           N
ATOM   1159  C   GLN B 143      14.523  16.689  23.049  1.00179.65           C
ATOM   1160  O   GLN B 143      15.292  16.848  23.997  1.00179.65           O
ATOM   1161  N   ALA B 144      13.394  17.410  22.894  1.00226.26           N
ATOM   1162  CA  ALA B 144      13.010  18.368  23.888  1.00226.26           C
ATOM   1163  CB  ALA B 144      13.183  17.920  25.354  1.00226.26           C
ATOM   1164  C   ALA B 144      13.842  19.584  23.629  1.00226.26           C
ATOM   1165  O   ALA B 144      14.354  19.767  22.526  1.00226.26           O
ATOM   1166  N   SER B 145      13.958  20.462  24.642  1.00122.15           N
ATOM   1167  CA  SER B 145      14.651  21.720  24.558  1.00122.15           C
ATOM   1168  CB  SER B 145      14.367  22.628  25.766  1.00122.15           C
ATOM   1169  OG  SER B 145      12.988  22.962  25.811  1.00122.15           O
ATOM   1170  C   SER B 145      16.148  21.569  24.477  1.00122.15           C
ATOM   1171  O   SER B 145      16.839  22.541  24.181  1.00122.15           O
ATOM   1172  N   CYS B 146      16.708  20.373  24.754  1.00 63.56           N
ATOM   1173  CA  CYS B 146      18.144  20.209  24.780  1.00 63.56           C
ATOM   1174  CB  CYS B 146      18.548  18.938  25.558  1.00 63.56           C
ATOM   1175  SG  CYS B 146      20.334  18.625  25.654  1.00 63.56           S
ATOM   1176  C   CYS B 146      18.675  20.088  23.371  1.00 63.56           C
ATOM   1177  O   CYS B 146      18.051  19.464  22.519  1.00 63.56           O
ATOM   1178  N   GLY B 147      19.865  20.673  23.089  1.00 55.69           N
ATOM   1179  CA  GLY B 147      20.402  20.616  21.748  1.00 55.69           C
ATOM   1180  C   GLY B 147      21.100  19.299  21.595  1.00 55.69           C
ATOM   1181  O   GLY B 147      22.308  19.231  21.367  1.00 55.69           O
ATOM   1182  N   SER B 148      20.305  18.222  21.744  1.00100.97           N
ATOM   1183  CA  SER B 148      20.699  16.842  21.742  1.00100.97           C
ATOM   1184  CB  SER B 148      19.848  16.025  22.730  1.00100.97           C
ATOM   1185  OG  SER B 148      20.364  14.711  22.862  1.00100.97           O
ATOM   1186  C   SER B 148      20.642  16.150  20.398  1.00100.97           C
ATOM   1187  O   SER B 148      20.877  14.944  20.344  1.00100.97           O
ATOM   1188  N   CYS B 149      20.375  16.850  19.277  1.00 64.49           N
ATOM   1189  CA  CYS B 149      20.107  16.186  18.020  1.00 64.49           C
ATOM   1190  CB  CYS B 149      19.949  17.176  16.852  1.00 64.49           C
ATOM   1191  SG  CYS B 149      21.444  18.169  16.565  1.00 64.49           S
ATOM   1192  C   CYS B 149      21.182  15.201  17.640  1.00 64.49           C
ATOM   1193  O   CYS B 149      20.875  14.075  17.250  1.00 64.49           O
ATOM   1194  N   TYR B 150      22.466  15.558  17.792  1.00 72.15           N
ATOM   1195  CA  TYR B 150      23.538  14.694  17.375  1.00 72.15           C
ATOM   1196  CB  TYR B 150      24.929  15.318  17.614  1.00 72.15           C
ATOM   1197  CG  TYR B 150      25.124  15.560  19.073  1.00 72.15           C
ATOM   1198  CD1 TYR B 150      24.538  16.638  19.697  1.00 72.15           C
ATOM   1199  CD2 TYR B 150      25.914  14.717  19.817  1.00 72.15           C
ATOM   1200  CE1 TYR B 150      24.727  16.858  21.043  1.00 72.15           C
ATOM   1201  CE2 TYR B 150      26.108  14.930  21.161  1.00 72.15           C
ATOM   1202  CZ  TYR B 150      25.512  16.002  21.777  1.00 72.15           C
ATOM   1203  OH  TYR B 150      25.710  16.222  23.157  1.00 72.15           O
ATOM   1204  C   TYR B 150      23.461  13.383  18.106  1.00 72.15           C
ATOM   1205  O   TYR B 150      23.755  12.332  17.534  1.00 72.15           O
ATOM   1206  N   ALA B 151      23.118  13.411  19.407  1.00 41.43           N
ATOM   1207  CA  ALA B 151      23.016  12.202  20.181  1.00 41.43           C
ATOM   1208  CB  ALA B 151      22.769  12.473  21.675  1.00 41.43           C
ATOM   1209  C   ALA B 151      21.883  11.350  19.683  1.00 41.43           C
ATOM   1210  O   ALA B 151      22.021  10.134  19.558  1.00 41.43           O
ATOM   1211  N   PHE B 152      20.720  11.965  19.389  1.00 57.17           N
ATOM   1212  CA  PHE B 152      19.582  11.211  18.938  1.00 57.17           C
ATOM   1213  CB  PHE B 152      18.302  12.058  18.790  1.00 57.17           C
ATOM   1214  CG  PHE B 152      17.726  12.283  20.150  1.00 57.17           C
ATOM   1215  CD1 PHE B 152      18.215  13.261  20.987  1.00 57.17           C
ATOM   1216  CD2 PHE B 152      16.678  11.505  20.587  1.00 57.17           C
ATOM   1217  CE1 PHE B 152      17.669  13.452  22.236  1.00 57.17           C
ATOM   1218  CE2 PHE B 152      16.128  11.691  21.833  1.00 57.17           C
ATOM   1219  CZ  PHE B 152      16.625  12.666  22.662  1.00 57.17           C
ATOM   1220  C   PHE B 152      19.885  10.575  17.614  1.00 57.17           C
ATOM   1221  O   PHE B 152      19.583   9.402  17.399  1.00 57.17           O
ATOM   1222  N   SER B 153      20.498  11.330  16.683  1.00 30.57           N
ATOM   1223  CA  SER B 153      20.798  10.789  15.388  1.00 30.57           C
ATOM   1224  CB  SER B 153      21.490  11.806  14.465  1.00 30.57           C
ATOM   1225  OG  SER B 153      22.759  12.161  14.993  1.00 30.57           O
ATOM   1226  C   SER B 153      21.732   9.633  15.565  1.00 30.57           C
ATOM   1227  O   SER B 153      21.564   8.583  14.944  1.00 30.57           O
ATOM   1228  N   SER B 154      22.739   9.791  16.440  1.00 94.22           N
ATOM   1229  CA  SER B 154      23.713   8.755  16.627  1.00 94.22           C
ATOM   1230  CB  SER B 154      24.887   9.171  17.540  1.00 94.22           C
ATOM   1231  OG  SER B 154      24.427   9.553  18.826  1.00 94.22           O
ATOM   1232  C   SER B 154      23.070   7.507  17.159  1.00 94.22           C
ATOM   1233  O   SER B 154      23.307   6.425  16.624  1.00 94.22           O
ATOM   1234  N   MET B 155      22.226   7.611  18.207  1.00142.82           N
ATOM   1235  CA  MET B 155      21.604   6.436  18.758  1.00142.82           C
ATOM   1236  CB  MET B 155      20.783   6.689  20.035  1.00142.82           C
ATOM   1237  CG  MET B 155      21.613   6.735  21.322  1.00142.82           C
ATOM   1238  SD  MET B 155      22.714   8.166  21.527  1.00142.82           S
ATOM   1239  CE  MET B 155      24.168   7.431  20.724  1.00142.82           C
ATOM   1240  C   MET B 155      20.696   5.828  17.737  1.00142.82           C
ATOM   1241  O   MET B 155      20.625   4.606  17.615  1.00142.82           O
ATOM   1242  N   GLY B 156      19.987   6.666  16.961  1.00 25.46           N
ATOM   1243  CA  GLY B 156      19.048   6.161  16.003  1.00 25.46           C
ATOM   1244  C   GLY B 156      19.760   5.293  15.011  1.00 25.46           C
ATOM   1245  O   GLY B 156      19.254   4.240  14.626  1.00 25.46           O
ATOM   1246  N   MET B 157      20.945   5.722  14.544  1.00 50.14           N
ATOM   1247  CA  MET B 157      21.659   4.944  13.575  1.00 50.14           C
ATOM   1248  CB  MET B 157      22.943   5.646  13.104  1.00 50.14           C
ATOM   1249  CG  MET B 157      23.737   4.855  12.065  1.00 50.14           C
ATOM   1250  SD  MET B 157      25.098   5.784  11.296  1.00 50.14           S
ATOM   1251  CE  MET B 157      26.065   5.987  12.819  1.00 50.14           C
ATOM   1252  C   MET B 157      22.035   3.613  14.160  1.00 50.14           C
ATOM   1253  O   MET B 157      21.795   2.566  13.562  1.00 50.14           O
ATOM   1254  N   LEU B 158      22.590   3.617  15.381  1.00 58.80           N
ATOM   1255  CA  LEU B 158      23.054   2.408  16.007  1.00 58.80           C
ATOM   1256  CB  LEU B 158      23.702   2.663  17.382  1.00 58.80           C
ATOM   1257  CG  LEU B 158      24.951   3.560  17.323  1.00 58.80           C
ATOM   1258  CD1 LEU B 158      25.564   3.753  18.720  1.00 58.80           C
ATOM   1259  CD2 LEU B 158      25.962   3.044  16.287  1.00 58.80           C
ATOM   1260  C   LEU B 158      21.907   1.475  16.255  1.00 58.80           C
ATOM   1261  O   LEU B 158      22.045   0.260  16.117  1.00 58.80           O
ATOM   1262  N   GLU B 159      20.748   2.016  16.664  1.00 51.46           N
ATOM   1263  CA  GLU B 159      19.625   1.189  17.008  1.00 51.46           C
ATOM   1264  CB  GLU B 159      18.491   1.999  17.656  1.00 51.46           C
ATOM   1265  CG  GLU B 159      18.903   2.565  19.018  1.00 51.46           C
ATOM   1266  CD  GLU B 159      17.740   3.356  19.599  1.00 51.46           C
ATOM   1267  OE1 GLU B 159      16.680   3.436  18.929  1.00 51.46           O
ATOM   1268  OE2 GLU B 159      17.903   3.894  20.730  1.00 51.46           O
ATOM   1269  C   GLU B 159      19.093   0.468  15.802  1.00 51.46           C
ATOM   1270  O   GLU B 159      18.755  -0.712  15.884  1.00 51.46           O
ATOM   1271  N   SER B 160      18.988   1.158  14.648  1.00 75.28           N
ATOM   1272  CA  SER B 160      18.462   0.528  13.466  1.00 75.28           C
ATOM   1273  CB  SER B 160      18.241   1.523  12.312  1.00 75.28           C
ATOM   1274  OG  SER B 160      17.725   0.843  11.177  1.00 75.28           O
ATOM   1275  C   SER B 160      19.419  -0.518  12.977  1.00 75.28           C
ATOM   1276  O   SER B 160      19.020  -1.628  12.625  1.00 75.28           O
ATOM   1277  N   ARG B 161      20.730  -0.197  12.967  1.00 65.81           N
ATOM   1278  CA  ARG B 161      21.726  -1.091  12.450  1.00 65.81           C
ATOM   1279  CB  ARG B 161      23.136  -0.469  12.420  1.00 65.81           C
ATOM   1280  CG  ARG B 161      23.291   0.604  11.338  1.00 65.81           C
ATOM   1281  CD  ARG B 161      24.686   1.237  11.295  1.00 65.81           C
ATOM   1282  NE  ARG B 161      24.696   2.254  10.203  1.00 65.81           N
ATOM   1283  CZ  ARG B 161      25.226   1.949   8.980  1.00 65.81           C
ATOM   1284  NH1 ARG B 161      25.771   0.718   8.763  1.00 65.81           N
ATOM   1285  NH2 ARG B 161      25.219   2.878   7.980  1.00 65.81           N
ATOM   1286  C   ARG B 161      21.776  -2.349  13.259  1.00 65.81           C
ATOM   1287  O   ARG B 161      22.031  -3.429  12.725  1.00 65.81           O
ATOM   1288  N   ILE B 162      21.571  -2.247  14.582  1.00 45.46           N
ATOM   1289  CA  ILE B 162      21.559  -3.414  15.416  1.00 45.46           C
ATOM   1290  CB  ILE B 162      21.394  -3.093  16.873  1.00 45.46           C
ATOM   1291  CG1 ILE B 162      22.610  -2.305  17.390  1.00 45.46           C
ATOM   1292  CG2 ILE B 162      21.145  -4.413  17.618  1.00 45.46           C
ATOM   1293  CD1 ILE B 162      22.410  -1.716  18.784  1.00 45.46           C
ATOM   1294  C   ILE B 162      20.398  -4.264  14.995  1.00 45.46           C
ATOM   1295  O   ILE B 162      20.499  -5.489  14.953  1.00 45.46           O
ATOM   1296  N   GLN B 163      19.255  -3.629  14.682  1.00 45.18           N
ATOM   1297  CA  GLN B 163      18.073  -4.360  14.315  1.00 45.18           C
ATOM   1298  CB  GLN B 163      16.850  -3.453  14.105  1.00 45.18           C
ATOM   1299  CG  GLN B 163      16.396  -2.753  15.388  1.00 45.18           C
ATOM   1300  CD  GLN B 163      15.184  -1.890  15.065  1.00 45.18           C
ATOM   1301  OE1 GLN B 163      15.065  -0.765  15.529  1.00 45.18           O
ATOM   1302  NE2 GLN B 163      14.247  -2.449  14.246  1.00 45.18           N
ATOM   1303  C   GLN B 163      18.313  -5.121  13.043  1.00 45.18           C
ATOM   1304  O   GLN B 163      17.978  -6.298  12.941  1.00 45.18           O
ATOM   1305  N   ILE B 164      18.931  -4.469  12.040  1.00116.05           N
ATOM   1306  CA  ILE B 164      19.173  -5.073  10.757  1.00116.05           C
ATOM   1307  CB  ILE B 164      19.955  -4.165   9.845  1.00116.05           C
ATOM   1308  CG1 ILE B 164      19.292  -2.789   9.670  1.00116.05           C
ATOM   1309  CG2 ILE B 164      20.164  -4.920   8.522  1.00116.05           C
ATOM   1310  CD1 ILE B 164      17.950  -2.824   8.957  1.00116.05           C
ATOM   1311  C   ILE B 164      20.086  -6.247  10.945  1.00116.05           C
ATOM   1312  O   ILE B 164      19.846  -7.337  10.424  1.00116.05           O
ATOM   1313  N   ARG B 165      21.165  -6.043  11.719  1.00125.17           N
ATOM   1314  CA  ARG B 165      22.187  -7.038  11.861  1.00125.17           C
ATOM   1315  CB  ARG B 165      23.353  -6.569  12.747  1.00125.17           C
ATOM   1316  CG  ARG B 165      24.138  -5.399  12.151  1.00125.17           C
ATOM   1317  CD  ARG B 165      25.329  -4.965  13.006  1.00125.17           C
ATOM   1318  NE  ARG B 165      26.355  -6.040  12.915  1.00125.17           N
ATOM   1319  CZ  ARG B 165      27.238  -6.051  11.874  1.00125.17           C
ATOM   1320  NH1 ARG B 165      27.181  -5.073  10.923  1.00125.17           N
ATOM   1321  NH2 ARG B 165      28.175  -7.039  11.782  1.00125.17           N
ATOM   1322  C   ARG B 165      21.623  -8.271  12.487  1.00125.17           C
ATOM   1323  O   ARG B 165      21.969  -9.387  12.111  1.00125.17           O
ATOM   1324  N   SER B 166      20.789  -8.067  13.514  1.00121.83           N
ATOM   1325  CA  SER B 166      20.148  -9.065  14.316  1.00121.83           C
ATOM   1326  CB  SER B 166      19.815  -8.461  15.683  1.00121.83           C
ATOM   1327  OG  SER B 166      19.179  -9.422  16.497  1.00121.83           O
ATOM   1328  C   SER B 166      18.869  -9.538  13.690  1.00121.83           C
ATOM   1329  O   SER B 166      18.252 -10.483  14.183  1.00121.83           O
ATOM   1330  N   GLN B 167      18.419  -8.893  12.599  1.00116.42           N
ATOM   1331  CA  GLN B 167      17.159  -9.261  12.009  1.00116.42           C
ATOM   1332  CB  GLN B 167      17.136 -10.710  11.492  1.00116.42           C
ATOM   1333  CG  GLN B 167      15.839 -11.091  10.771  1.00116.42           C
ATOM   1334  CD  GLN B 167      15.960 -12.540  10.321  1.00116.42           C
ATOM   1335  OE1 GLN B 167      16.917 -13.232  10.663  1.00116.42           O
ATOM   1336  NE2 GLN B 167      14.959 -13.016   9.533  1.00116.42           N
ATOM   1337  C   GLN B 167      16.071  -9.094  13.030  1.00116.42           C
ATOM   1338  O   GLN B 167      15.208  -9.956  13.188  1.00116.42           O
ATOM   1339  N   LEU B 168      16.099  -7.956  13.755  1.00 60.19           N
ATOM   1340  CA  LEU B 168      15.092  -7.588  14.707  1.00 60.19           C
ATOM   1341  CB  LEU B 168      13.672  -7.619  14.112  1.00 60.19           C
ATOM   1342  CG  LEU B 168      13.452  -6.592  12.985  1.00 60.19           C
ATOM   1343  CD1 LEU B 168      12.018  -6.665  12.438  1.00 60.19           C
ATOM   1344  CD2 LEU B 168      13.843  -5.178  13.434  1.00 60.19           C
ATOM   1345  C   LEU B 168      15.115  -8.496  15.895  1.00 60.19           C
ATOM   1346  O   LEU B 168      14.201  -8.455  16.719  1.00 60.19           O
ATOM   1347  N   SER B 169      16.153  -9.341  16.036  1.00 87.32           N
ATOM   1348  CA  SER B 169      16.183 -10.167  17.208  1.00 87.32           C
ATOM   1349  CB  SER B 169      17.246 -11.281  17.184  1.00 87.32           C
ATOM   1350  OG  SER B 169      16.963 -12.207  16.145  1.00 87.32           O
ATOM   1351  C   SER B 169      16.437  -9.277  18.387  1.00 87.32           C
ATOM   1352  O   SER B 169      15.884  -9.508  19.461  1.00 87.32           O
ATOM   1353  N   GLN B 170      17.288  -8.235  18.233  1.00136.98           N
ATOM   1354  CA  GLN B 170      17.455  -7.348  19.354  1.00136.98           C
ATOM   1355  CB  GLN B 170      18.838  -7.343  20.026  1.00136.98           C
ATOM   1356  CG  GLN B 170      19.983  -6.780  19.198  1.00136.98           C
ATOM   1357  CD  GLN B 170      21.159  -6.661  20.157  1.00136.98           C
ATOM   1358  OE1 GLN B 170      21.510  -7.616  20.849  1.00136.98           O
ATOM   1359  NE2 GLN B 170      21.783  -5.455  20.211  1.00136.98           N
ATOM   1360  C   GLN B 170      17.096  -5.946  18.948  1.00136.98           C
ATOM   1361  O   GLN B 170      17.556  -5.415  17.939  1.00136.98           O
ATOM   1362  N   LYS B 171      16.137  -5.398  19.717  1.00232.67           N
ATOM   1363  CA  LYS B 171      15.452  -4.128  19.730  1.00232.67           C
ATOM   1364  CB  LYS B 171      13.991  -4.268  20.198  1.00232.67           C
ATOM   1365  CG  LYS B 171      13.834  -4.809  21.623  1.00232.67           C
ATOM   1366  CD  LYS B 171      14.272  -3.835  22.719  1.00232.67           C
ATOM   1367  CE  LYS B 171      14.107  -4.391  24.134  1.00232.67           C
ATOM   1368  NZ  LYS B 171      12.668  -4.558  24.449  1.00232.67           N
ATOM   1369  C   LYS B 171      16.063  -3.003  20.532  1.00232.67           C
ATOM   1370  O   LYS B 171      15.369  -1.996  20.654  1.00232.67           O
ATOM   1371  N   PRO B 172      17.200  -3.081  21.174  1.00109.59           N
ATOM   1372  CA  PRO B 172      17.599  -2.081  22.150  1.00109.59           C
ATOM   1373  CD  PRO B 172      18.356  -3.714  20.560  1.00109.59           C
ATOM   1374  CB  PRO B 172      19.066  -2.378  22.449  1.00109.59           C
ATOM   1375  CG  PRO B 172      19.578  -2.974  21.128  1.00109.59           C
ATOM   1376  C   PRO B 172      17.419  -0.625  21.819  1.00109.59           C
ATOM   1377  O   PRO B 172      17.559  -0.229  20.663  1.00109.59           O
ATOM   1378  N   ILE B 173      17.050   0.177  22.845  1.00102.25           N
ATOM   1379  CA  ILE B 173      16.949   1.604  22.721  1.00102.25           C
ATOM   1380  CB  ILE B 173      15.678   2.188  23.278  1.00102.25           C
ATOM   1381  CG1 ILE B 173      14.468   1.794  22.412  1.00102.25           C
ATOM   1382  CG2 ILE B 173      15.866   3.709  23.395  1.00102.25           C
ATOM   1383  CD1 ILE B 173      14.144   0.304  22.430  1.00102.25           C
ATOM   1384  C   ILE B 173      18.092   2.146  23.525  1.00102.25           C
ATOM   1385  O   ILE B 173      18.161   1.941  24.736  1.00102.25           O
ATOM   1386  N   LEU B 174      19.030   2.842  22.851  1.00124.01           N
ATOM   1387  CA  LEU B 174      20.215   3.378  23.469  1.00124.01           C
ATOM   1388  CB  LEU B 174      21.331   3.725  22.465  1.00124.01           C
ATOM   1389  CG  LEU B 174      21.976   2.508  21.776  1.00124.01           C
ATOM   1390  CD1 LEU B 174      22.692   1.622  22.795  1.00124.01           C
ATOM   1391  CD2 LEU B 174      20.979   1.710  20.934  1.00124.01           C
ATOM   1392  C   LEU B 174      19.874   4.651  24.189  1.00124.01           C
ATOM   1393  O   LEU B 174      18.808   5.224  23.968  1.00124.01           O
ATOM   1394  N   SER B 175      20.779   5.129  25.082  1.00113.14           N
ATOM   1395  CA  SER B 175      20.460   6.314  25.844  1.00113.14           C
ATOM   1396  CB  SER B 175      20.729   6.187  27.357  1.00113.14           C
ATOM   1397  OG  SER B 175      22.120   6.273  27.627  1.00113.14           O
ATOM   1398  C   SER B 175      21.236   7.516  25.365  1.00113.14           C
ATOM   1399  O   SER B 175      22.464   7.574  25.428  1.00113.14           O
ATOM   1400  N   PRO B 176      20.511   8.489  24.871  1.00 86.60           N
ATOM   1401  CA  PRO B 176      21.107   9.729  24.435  1.00 86.60           C
ATOM   1402  CD  PRO B 176      19.287   8.194  24.144  1.00 86.60           C
ATOM   1403  CB  PRO B 176      20.036  10.441  23.612  1.00 86.60           C
ATOM   1404  CG  PRO B 176      19.162   9.294  23.078  1.00 86.60           C
ATOM   1405  C   PRO B 176      21.590  10.550  25.591  1.00 86.60           C
ATOM   1406  O   PRO B 176      22.505  11.355  25.423  1.00 86.60           O
ATOM   1407  N   GLN B 177      20.970  10.377  26.771  1.00 57.09           N
ATOM   1408  CA  GLN B 177      21.286  11.177  27.920  1.00 57.09           C
ATOM   1409  CB  GLN B 177      20.321  10.958  29.097  1.00 57.09           C
ATOM   1410  CG  GLN B 177      20.624  11.859  30.298  1.00 57.09           C
ATOM   1411  CD  GLN B 177      20.332  13.302  29.910  1.00 57.09           C
ATOM   1412  OE1 GLN B 177      19.350  13.590  29.228  1.00 57.09           O
ATOM   1413  NE2 GLN B 177      21.214  14.237  30.355  1.00 57.09           N
ATOM   1414  C   GLN B 177      22.671  10.891  28.407  1.00 57.09           C
ATOM   1415  O   GLN B 177      23.392  11.803  28.809  1.00 57.09           O
ATOM   1416  N   GLN B 178      23.092   9.614  28.378  1.00 92.15           N
ATOM   1417  CA  GLN B 178      24.386   9.284  28.898  1.00 92.15           C
ATOM   1418  CB  GLN B 178      24.671   7.770  28.814  1.00 92.15           C
ATOM   1419  CG  GLN B 178      25.968   7.328  29.492  1.00 92.15           C
ATOM   1420  CD  GLN B 178      27.107   7.472  28.495  1.00 92.15           C
ATOM   1421  OE1 GLN B 178      28.278   7.403  28.862  1.00 92.15           O
ATOM   1422  NE2 GLN B 178      26.758   7.674  27.196  1.00 92.15           N
ATOM   1423  C   GLN B 178      25.407  10.037  28.098  1.00 92.15           C
ATOM   1424  O   GLN B 178      26.374  10.565  28.645  1.00 92.15           O
ATOM   1425  N   VAL B 179      25.211  10.113  26.768  1.00 43.37           N
ATOM   1426  CA  VAL B 179      26.125  10.834  25.928  1.00 43.37           C
ATOM   1427  CB  VAL B 179      25.763  10.753  24.472  1.00 43.37           C
ATOM   1428  CG1 VAL B 179      26.674  11.708  23.681  1.00 43.37           C
ATOM   1429  CG2 VAL B 179      25.867   9.287  24.020  1.00 43.37           C
ATOM   1430  C   VAL B 179      26.104  12.281  26.308  1.00 43.37           C
ATOM   1431  O   VAL B 179      27.149  12.914  26.453  1.00 43.37           O
ATOM   1432  N   VAL B 180      24.897  12.844  26.495  1.00 51.51           N
ATOM   1433  CA  VAL B 180      24.778  14.241  26.811  1.00 51.51           C
ATOM   1434  CB  VAL B 180      23.349  14.690  26.929  1.00 51.51           C
ATOM   1435  CG1 VAL B 180      23.328  16.155  27.398  1.00 51.51           C
ATOM   1436  CG2 VAL B 180      22.652  14.462  25.576  1.00 51.51           C
ATOM   1437  C   VAL B 180      25.454  14.541  28.118  1.00 51.51           C
ATOM   1438  O   VAL B 180      26.135  15.558  28.243  1.00 51.51           O
ATOM   1439  N   SER B 181      25.241  13.699  29.149  1.00 74.36           N
ATOM   1440  CA  SER B 181      25.812  13.973  30.443  1.00 74.36           C
ATOM   1441  CB  SER B 181      25.074  13.241  31.579  1.00 74.36           C
ATOM   1442  OG  SER B 181      23.740  13.719  31.682  1.00 74.36           O
ATOM   1443  C   SER B 181      27.275  13.622  30.559  1.00 74.36           C
ATOM   1444  O   SER B 181      28.042  14.378  31.153  1.00 74.36           O
ATOM   1445  N   CYS B 182      27.655  12.398  30.128  1.00 99.56           N
ATOM   1446  CA  CYS B 182      28.987  11.851  30.249  1.00 99.56           C
ATOM   1447  CB  CYS B 182      28.954  10.326  30.375  1.00 99.56           C
ATOM   1448  SG  CYS B 182      28.231   9.945  31.981  1.00 99.56           S
ATOM   1449  C   CYS B 182      30.023  12.185  29.210  1.00 99.56           C
ATOM   1450  O   CYS B 182      31.198  12.327  29.543  1.00 99.56           O
ATOM   1451  N   SER B 183      29.632  12.285  27.927  1.00 85.90           N
ATOM   1452  CA  SER B 183      30.591  12.317  26.851  1.00 85.90           C
ATOM   1453  CB  SER B 183      29.922  12.053  25.484  1.00 85.90           C
ATOM   1454  OG  SER B 183      30.874  12.084  24.432  1.00 85.90           O
ATOM   1455  C   SER B 183      31.378  13.594  26.742  1.00 85.90           C
ATOM   1456  O   SER B 183      30.836  14.685  26.592  1.00 85.90           O
ATOM   1457  N   ASN B 184      32.722  13.447  26.807  1.00 92.43           N
ATOM   1458  CA  ASN B 184      33.711  14.485  26.669  1.00 92.43           C
ATOM   1459  CB  ASN B 184      35.090  14.063  27.205  1.00 92.43           C
ATOM   1460  CG  ASN B 184      34.983  13.920  28.716  1.00 92.43           C
ATOM   1461  OD1 ASN B 184      35.231  12.850  29.270  1.00 92.43           O
ATOM   1462  ND2 ASN B 184      34.605  15.029  29.405  1.00 92.43           N
ATOM   1463  C   ASN B 184      33.887  14.842  25.217  1.00 92.43           C
ATOM   1464  O   ASN B 184      34.471  15.875  24.886  1.00 92.43           O
ATOM   1465  N   TYR B 185      33.484  13.917  24.324  1.00168.87           N
ATOM   1466  CA  TYR B 185      33.556  14.026  22.893  1.00168.87           C
ATOM   1467  CB  TYR B 185      33.347  12.708  22.124  1.00168.87           C
ATOM   1468  CG  TYR B 185      34.520  11.836  22.427  1.00168.87           C
ATOM   1469  CD1 TYR B 185      35.802  12.316  22.281  1.00168.87           C
ATOM   1470  CD2 TYR B 185      34.347  10.525  22.806  1.00168.87           C
ATOM   1471  CE1 TYR B 185      36.890  11.517  22.548  1.00168.87           C
ATOM   1472  CE2 TYR B 185      35.430   9.720  23.073  1.00168.87           C
ATOM   1473  CZ  TYR B 185      36.704  10.215  22.949  1.00168.87           C
ATOM   1474  OH  TYR B 185      37.814   9.387  23.224  1.00168.87           O
ATOM   1475  C   TYR B 185      32.573  15.037  22.382  1.00168.87           C
ATOM   1476  O   TYR B 185      32.611  15.378  21.201  1.00168.87           O
ATOM   1477  N   SER B 186      31.563  15.403  23.198  1.00115.34           N
ATOM   1478  CA  SER B 186      30.566  16.356  22.788  1.00115.34           C
ATOM   1479  CB  SER B 186      29.218  15.702  22.428  1.00115.34           C
ATOM   1480  OG  SER B 186      29.374  14.849  21.304  1.00115.34           O
ATOM   1481  C   SER B 186      30.303  17.357  23.888  1.00115.34           C
ATOM   1482  O   SER B 186      30.851  17.290  24.987  1.00115.34           O
ATOM   1483  N   GLN B 187      29.496  18.374  23.524  1.00198.07           N
ATOM   1484  CA  GLN B 187      29.013  19.540  24.221  1.00198.07           C
ATOM   1485  CB  GLN B 187      28.721  20.696  23.251  1.00198.07           C
ATOM   1486  CG  GLN B 187      29.985  21.404  22.742  1.00198.07           C
ATOM   1487  CD  GLN B 187      31.031  20.392  22.273  1.00198.07           C
ATOM   1488  OE1 GLN B 187      32.165  20.403  22.748  1.00198.07           O
ATOM   1489  NE2 GLN B 187      30.664  19.504  21.311  1.00198.07           N
ATOM   1490  C   GLN B 187      27.835  19.351  25.148  1.00198.07           C
ATOM   1491  O   GLN B 187      27.402  20.331  25.750  1.00198.07           O
ATOM   1492  N   GLY B 188      27.165  18.182  25.190  1.00 53.05           N
ATOM   1493  CA  GLY B 188      26.015  18.090  26.057  1.00 53.05           C
ATOM   1494  C   GLY B 188      24.858  18.684  25.308  1.00 53.05           C
ATOM   1495  O   GLY B 188      24.624  18.341  24.153  1.00 53.05           O
ATOM   1496  N   CYS B 189      24.079  19.563  25.968  1.00 85.53           N
ATOM   1497  CA  CYS B 189      22.948  20.242  25.392  1.00 85.53           C
ATOM   1498  CB  CYS B 189      22.050  20.943  26.422  1.00 85.53           C
ATOM   1499  SG  CYS B 189      20.958  19.744  27.230  1.00 85.53           S
ATOM   1500  C   CYS B 189      23.410  21.259  24.393  1.00 85.53           C
ATOM   1501  O   CYS B 189      22.609  21.804  23.637  1.00 85.53           O
ATOM   1502  N   GLU B 190      24.704  21.608  24.461  1.00137.96           N
ATOM   1503  CA  GLU B 190      25.395  22.554  23.628  1.00137.96           C
ATOM   1504  CB  GLU B 190      26.759  22.957  24.211  1.00137.96           C
ATOM   1505  CG  GLU B 190      26.638  23.896  25.414  1.00137.96           C
ATOM   1506  CD  GLU B 190      25.844  23.192  26.507  1.00137.96           C
ATOM   1507  OE1 GLU B 190      26.450  22.383  27.258  1.00137.96           O
ATOM   1508  OE2 GLU B 190      24.615  23.452  26.599  1.00137.96           O
ATOM   1509  C   GLU B 190      25.602  22.039  22.225  1.00137.96           C
ATOM   1510  O   GLU B 190      25.969  22.814  21.341  1.00137.96           O
ATOM   1511  N   GLY B 191      25.489  20.713  21.988  1.00 42.05           N
ATOM   1512  CA  GLY B 191      25.660  20.218  20.643  1.00 42.05           C
ATOM   1513  C   GLY B 191      26.763  19.195  20.608  1.00 42.05           C
ATOM   1514  O   GLY B 191      27.410  18.927  21.619  1.00 42.05           O
ATOM   1515  N   GLY B 192      26.995  18.588  19.419  1.00 31.93           N
ATOM   1516  CA  GLY B 192      28.014  17.584  19.247  1.00 31.93           C
ATOM   1517  C   GLY B 192      27.947  17.066  17.833  1.00 31.93           C
ATOM   1518  O   GLY B 192      27.181  17.578  17.016  1.00 31.93           O
ATOM   1519  N   PHE B 193      28.766  16.034  17.502  1.00 83.64           N
ATOM   1520  CA  PHE B 193      28.755  15.517  16.153  1.00 83.64           C
ATOM   1521  CB  PHE B 193      29.967  16.005  15.336  1.00 83.64           C
ATOM   1522  CG  PHE B 193      29.844  17.495  15.243  1.00 83.64           C
ATOM   1523  CD1 PHE B 193      30.269  18.303  16.277  1.00 83.64           C
ATOM   1524  CD2 PHE B 193      29.302  18.094  14.128  1.00 83.64           C
ATOM   1525  CE1 PHE B 193      30.158  19.673  16.202  1.00 83.64           C
ATOM   1526  CE2 PHE B 193      29.190  19.464  14.047  1.00 83.64           C
ATOM   1527  CZ  PHE B 193      29.615  20.259  15.084  1.00 83.64           C
ATOM   1528  C   PHE B 193      28.722  14.003  16.166  1.00 83.64           C
ATOM   1529  O   PHE B 193      29.439  13.352  16.925  1.00 83.64           O
ATOM   1530  N   PRO B 194      27.917  13.424  15.296  1.00 80.17           N
ATOM   1531  CA  PRO B 194      27.733  11.990  15.241  1.00 80.17           C
ATOM   1532  CD  PRO B 194      26.758  14.130  14.777  1.00 80.17           C
ATOM   1533  CB  PRO B 194      26.605  11.755  14.240  1.00 80.17           C
ATOM   1534  CG  PRO B 194      25.756  13.035  14.364  1.00 80.17           C
ATOM   1535  C   PRO B 194      28.983  11.212  14.975  1.00 80.17           C
ATOM   1536  O   PRO B 194      29.091  10.082  15.448  1.00 80.17           O
ATOM   1537  N   TYR B 195      29.949  11.786  14.245  1.00 59.05           N
ATOM   1538  CA  TYR B 195      31.163  11.079  13.958  1.00 59.05           C
ATOM   1539  CB  TYR B 195      32.117  11.969  13.135  1.00 59.05           C
ATOM   1540  CG  TYR B 195      33.388  11.260  12.816  1.00 59.05           C
ATOM   1541  CD1 TYR B 195      34.442  11.263  13.702  1.00 59.05           C
ATOM   1542  CD2 TYR B 195      33.531  10.604  11.615  1.00 59.05           C
ATOM   1543  CE1 TYR B 195      35.616  10.617  13.392  1.00 59.05           C
ATOM   1544  CE2 TYR B 195      34.702   9.957  11.300  1.00 59.05           C
ATOM   1545  CZ  TYR B 195      35.747   9.962  12.192  1.00 59.05           C
ATOM   1546  OH  TYR B 195      36.950   9.300  11.869  1.00 59.05           O
ATOM   1547  C   TYR B 195      31.802  10.766  15.281  1.00 59.05           C
ATOM   1548  O   TYR B 195      32.308   9.667  15.496  1.00 59.05           O
ATOM   1549  N   LEU B 196      31.816  11.751  16.199  1.00105.66           N
ATOM   1550  CA  LEU B 196      32.389  11.602  17.507  1.00105.66           C
ATOM   1551  CB  LEU B 196      32.582  12.949  18.218  1.00105.66           C
ATOM   1552  CG  LEU B 196      33.685  13.813  17.580  1.00105.66           C
ATOM   1553  CD1 LEU B 196      33.849  15.153  18.311  1.00105.66           C
ATOM   1554  CD2 LEU B 196      35.006  13.033  17.494  1.00105.66           C
ATOM   1555  C   LEU B 196      31.576  10.713  18.411  1.00105.66           C
ATOM   1556  O   LEU B 196      32.140  10.095  19.312  1.00105.66           O
ATOM   1557  N   ILE B 197      30.229  10.776  18.370  1.00206.72           N
ATOM   1558  CA  ILE B 197      29.476   9.889  19.224  1.00206.72           C
ATOM   1559  CB  ILE B 197      28.322  10.521  19.933  1.00206.72           C
ATOM   1560  CG1 ILE B 197      27.344  11.183  18.982  1.00206.72           C
ATOM   1561  CG2 ILE B 197      28.870  11.472  20.999  1.00206.72           C
ATOM   1562  CD1 ILE B 197      26.212  11.785  19.793  1.00206.72           C
ATOM   1563  C   ILE B 197      29.099   8.548  18.671  1.00206.72           C
ATOM   1564  O   ILE B 197      29.359   7.520  19.293  1.00206.72           O
ATOM   1565  N   ALA B 198      28.470   8.509  17.481  1.00 66.05           N
ATOM   1566  CA  ALA B 198      28.065   7.237  16.966  1.00 66.05           C
ATOM   1567  CB  ALA B 198      27.318   7.343  15.626  1.00 66.05           C
ATOM   1568  C   ALA B 198      29.316   6.457  16.735  1.00 66.05           C
ATOM   1569  O   ALA B 198      29.331   5.239  16.913  1.00 66.05           O
ATOM   1570  N   GLY B 199      30.354   7.119  16.177  1.00 88.11           N
ATOM   1571  CA  GLY B 199      31.597   6.425  15.968  1.00 88.11           C
ATOM   1572  C   GLY B 199      32.567   6.338  17.128  1.00 88.11           C
ATOM   1573  O   GLY B 199      32.728   5.295  17.759  1.00 88.11           O
ATOM   1574  N   LYS B 200      33.180   7.489  17.488  1.00132.25           N
ATOM   1575  CA  LYS B 200      34.305   7.538  18.398  1.00132.25           C
ATOM   1576  CB  LYS B 200      34.845   8.978  18.497  1.00132.25           C
ATOM   1577  CG  LYS B 200      36.084   9.179  19.372  1.00132.25           C
ATOM   1578  CD  LYS B 200      37.393   8.767  18.703  1.00132.25           C
ATOM   1579  CE  LYS B 200      38.642   9.163  19.491  1.00132.25           C
ATOM   1580  NZ  LYS B 200      39.849   8.663  18.795  1.00132.25           N
ATOM   1581  C   LYS B 200      33.943   7.131  19.792  1.00132.25           C
ATOM   1582  O   LYS B 200      34.546   6.229  20.372  1.00132.25           O
ATOM   1583  N   TYR B 201      32.919   7.791  20.356  1.00 77.83           N
ATOM   1584  CA  TYR B 201      32.519   7.578  21.714  1.00 77.83           C
ATOM   1585  CB  TYR B 201      31.363   8.533  22.080  1.00 77.83           C
ATOM   1586  CG  TYR B 201      31.082   8.479  23.540  1.00 77.83           C
ATOM   1587  CD1 TYR B 201      31.953   9.069  24.427  1.00 77.83           C
ATOM   1588  CD2 TYR B 201      29.944   7.876  24.024  1.00 77.83           C
ATOM   1589  CE1 TYR B 201      31.709   9.041  25.779  1.00 77.83           C
ATOM   1590  CE2 TYR B 201      29.694   7.845  25.376  1.00 77.83           C
ATOM   1591  CZ  TYR B 201      30.577   8.426  26.254  1.00 77.83           C
ATOM   1592  OH  TYR B 201      30.325   8.396  27.642  1.00 77.83           O
ATOM   1593  C   TYR B 201      32.041   6.166  21.839  1.00 77.83           C
ATOM   1594  O   TYR B 201      32.364   5.467  22.798  1.00 77.83           O
ATOM   1595  N   VAL B 202      31.262   5.696  20.850  1.00 46.77           N
ATOM   1596  CA  VAL B 202      30.743   4.363  20.949  1.00 46.77           C
ATOM   1597  CB  VAL B 202      29.836   3.953  19.830  1.00 46.77           C
ATOM   1598  CG1 VAL B 202      29.424   2.495  20.096  1.00 46.77           C
ATOM   1599  CG2 VAL B 202      28.641   4.918  19.771  1.00 46.77           C
ATOM   1600  C   VAL B 202      31.873   3.376  20.983  1.00 46.77           C
ATOM   1601  O   VAL B 202      31.811   2.385  21.706  1.00 46.77           O
ATOM   1602  N   SER B 203      32.924   3.588  20.170  1.00 55.60           N
ATOM   1603  CA  SER B 203      34.019   2.657  20.141  1.00 55.60           C
ATOM   1604  CB  SER B 203      34.999   2.935  18.989  1.00 55.60           C
ATOM   1605  OG  SER B 203      36.058   1.989  19.008  1.00 55.60           O
ATOM   1606  C   SER B 203      34.812   2.697  21.421  1.00 55.60           C
ATOM   1607  O   SER B 203      35.147   1.655  21.985  1.00 55.60           O
ATOM   1608  N   ASP B 204      35.196   3.908  21.879  1.00114.76           N
ATOM   1609  CA  ASP B 204      36.036   4.039  23.032  1.00114.76           C
ATOM   1610  CB  ASP B 204      36.576   5.475  23.186  1.00114.76           C
ATOM   1611  CG  ASP B 204      37.495   5.779  22.010  1.00114.76           C
ATOM   1612  OD1 ASP B 204      37.792   4.838  21.227  1.00114.76           O
ATOM   1613  OD2 ASP B 204      37.906   6.963  21.875  1.00114.76           O
ATOM   1614  C   ASP B 204      35.359   3.711  24.338  1.00114.76           C
ATOM   1615  O   ASP B 204      35.877   2.916  25.123  1.00114.76           O
ATOM   1616  N   TYR B 205      34.264   4.439  24.658  1.00133.02           N
ATOM   1617  CA  TYR B 205      33.504   4.286  25.874  1.00133.02           C
ATOM   1618  CB  TYR B 205      32.977   5.632  26.392  1.00133.02           C
ATOM   1619  CG  TYR B 205      34.206   6.424  26.682  1.00133.02           C
ATOM   1620  CD1 TYR B 205      34.817   6.347  27.913  1.00133.02           C
ATOM   1621  CD2 TYR B 205      34.764   7.226  25.713  1.00133.02           C
ATOM   1622  CE1 TYR B 205      35.956   7.071  28.176  1.00133.02           C
ATOM   1623  CE2 TYR B 205      35.903   7.952  25.970  1.00133.02           C
ATOM   1624  CZ  TYR B 205      36.501   7.876  27.205  1.00133.02           C
ATOM   1625  OH  TYR B 205      37.669   8.621  27.473  1.00133.02           O
ATOM   1626  C   TYR B 205      32.372   3.301  25.833  1.00133.02           C
ATOM   1627  O   TYR B 205      32.130   2.579  26.799  1.00133.02           O
ATOM   1628  N   GLY B 206      31.603   3.279  24.728  1.00 36.69           N
ATOM   1629  CA  GLY B 206      30.461   2.403  24.664  1.00 36.69           C
ATOM   1630  C   GLY B 206      29.222   3.173  25.024  1.00 36.69           C
ATOM   1631  O   GLY B 206      29.280   4.250  25.617  1.00 36.69           O
ATOM   1632  N   ILE B 207      28.047   2.598  24.689  1.00155.58           N
ATOM   1633  CA  ILE B 207      26.792   3.262  24.884  1.00155.58           C
ATOM   1634  CB  ILE B 207      26.146   3.529  23.549  1.00155.58           C
ATOM   1635  CG1 ILE B 207      25.171   4.718  23.571  1.00155.58           C
ATOM   1636  CG2 ILE B 207      25.565   2.199  23.054  1.00155.58           C
ATOM   1637  CD1 ILE B 207      23.979   4.571  24.500  1.00155.58           C
ATOM   1638  C   ILE B 207      25.937   2.356  25.728  1.00155.58           C
ATOM   1639  O   ILE B 207      26.070   1.134  25.687  1.00155.58           O
ATOM   1640  N   VAL B 208      25.049   2.945  26.550  1.00140.28           N
ATOM   1641  CA  VAL B 208      24.240   2.197  27.469  1.00140.28           C
ATOM   1642  CB  VAL B 208      24.432   2.726  28.853  1.00140.28           C
ATOM   1643  CG1 VAL B 208      24.113   4.225  28.840  1.00140.28           C
ATOM   1644  CG2 VAL B 208      23.585   1.912  29.821  1.00140.28           C
ATOM   1645  C   VAL B 208      22.797   2.315  27.058  1.00140.28           C
ATOM   1646  O   VAL B 208      22.431   3.161  26.248  1.00140.28           O
ATOM   1647  N   GLU B 209      21.928   1.430  27.580  1.00 67.04           N
ATOM   1648  CA  GLU B 209      20.542   1.439  27.194  1.00 67.04           C
ATOM   1649  CB  GLU B 209      19.843   0.099  27.474  1.00 67.04           C
ATOM   1650  CG  GLU B 209      20.400  -1.010  26.576  1.00 67.04           C
ATOM   1651  CD  GLU B 209      19.806  -2.347  26.993  1.00 67.04           C
ATOM   1652  OE1 GLU B 209      18.570  -2.524  26.829  1.00 67.04           O
ATOM   1653  OE2 GLU B 209      20.585  -3.211  27.480  1.00 67.04           O
ATOM   1654  C   GLU B 209      19.817   2.561  27.880  1.00 67.04           C
ATOM   1655  O   GLU B 209      20.285   3.121  28.870  1.00 67.04           O
ATOM   1656  N   GLU B 210      18.633   2.918  27.337  1.00 81.60           N
ATOM   1657  CA  GLU B 210      17.854   4.031  27.812  1.00 81.60           C
ATOM   1658  CB  GLU B 210      16.544   4.218  27.026  1.00 81.60           C
ATOM   1659  CG  GLU B 210      15.701   5.395  27.523  1.00 81.60           C
ATOM   1660  CD  GLU B 210      16.387   6.692  27.120  1.00 81.60           C
ATOM   1661  OE1 GLU B 210      17.330   6.635  26.286  1.00 81.60           O
ATOM   1662  OE2 GLU B 210      15.973   7.761  27.642  1.00 81.60           O
ATOM   1663  C   GLU B 210      17.481   3.834  29.248  1.00 81.60           C
ATOM   1664  O   GLU B 210      17.530   4.773  30.042  1.00 81.60           O
ATOM   1665  N   SER B 211      17.113   2.599  29.633  1.00 28.58           N
ATOM   1666  CA  SER B 211      16.661   2.355  30.974  1.00 28.58           C
ATOM   1667  CB  SER B 211      16.241   0.893  31.201  1.00 28.58           C
ATOM   1668  OG  SER B 211      17.363   0.035  31.063  1.00 28.58           O
ATOM   1669  C   SER B 211      17.763   2.658  31.937  1.00 28.58           C
ATOM   1670  O   SER B 211      17.519   3.060  33.073  1.00 28.58           O
ATOM   1671  N   ASP B 212      19.017   2.452  31.511  1.00 74.67           N
ATOM   1672  CA  ASP B 212      20.120   2.674  32.392  1.00 74.67           C
ATOM   1673  CB  ASP B 212      21.425   2.161  31.796  1.00 74.67           C
ATOM   1674  CG  ASP B 212      21.347   0.639  31.833  1.00 74.67           C
ATOM   1675  OD1 ASP B 212      20.439   0.119  32.535  1.00 74.67           O
ATOM   1676  OD2 ASP B 212      22.186  -0.024  31.168  1.00 74.67           O
ATOM   1677  C   ASP B 212      20.239   4.130  32.727  1.00 74.67           C
ATOM   1678  O   ASP B 212      20.529   4.473  33.873  1.00 74.67           O
ATOM   1679  N   LEU B 213      20.050   5.028  31.735  1.00127.68           N
ATOM   1680  CA  LEU B 213      20.107   6.431  32.036  1.00127.68           C
ATOM   1681  CB  LEU B 213      21.448   7.070  31.620  1.00127.68           C
ATOM   1682  CG  LEU B 213      21.720   8.478  32.198  1.00127.68           C
ATOM   1683  CD1 LEU B 213      23.055   9.033  31.675  1.00127.68           C
ATOM   1684  CD2 LEU B 213      20.551   9.451  31.994  1.00127.68           C
ATOM   1685  C   LEU B 213      19.007   7.071  31.235  1.00127.68           C
ATOM   1686  O   LEU B 213      19.210   7.434  30.077  1.00127.68           O
ATOM   1687  N   PRO B 214      17.870   7.283  31.847  1.00 72.59           N
ATOM   1688  CA  PRO B 214      16.732   7.818  31.140  1.00 72.59           C
ATOM   1689  CD  PRO B 214      17.465   6.447  32.965  1.00 72.59           C
ATOM   1690  CB  PRO B 214      15.550   7.674  32.094  1.00 72.59           C
ATOM   1691  CG  PRO B 214      15.926   6.446  32.944  1.00 72.59           C
ATOM   1692  C   PRO B 214      16.971   9.213  30.655  1.00 72.59           C
ATOM   1693  O   PRO B 214      17.762   9.928  31.265  1.00 72.59           O
ATOM   1694  N   TYR B 215      16.285   9.619  29.564  1.00 96.45           N
ATOM   1695  CA  TYR B 215      16.541  10.893  28.944  1.00 96.45           C
ATOM   1696  CB  TYR B 215      16.023  10.942  27.494  1.00 96.45           C
ATOM   1697  CG  TYR B 215      16.422  12.226  26.853  1.00 96.45           C
ATOM   1698  CD1 TYR B 215      17.737  12.453  26.517  1.00 96.45           C
ATOM   1699  CD2 TYR B 215      15.483  13.187  26.556  1.00 96.45           C
ATOM   1700  CE1 TYR B 215      18.114  13.629  25.914  1.00 96.45           C
ATOM   1701  CE2 TYR B 215      15.854  14.365  25.952  1.00 96.45           C
ATOM   1702  CZ  TYR B 215      17.172  14.589  25.632  1.00 96.45           C
ATOM   1703  OH  TYR B 215      17.556  15.797  25.012  1.00 96.45           O
ATOM   1704  C   TYR B 215      15.903  11.998  29.734  1.00 96.45           C
ATOM   1705  O   TYR B 215      14.703  11.968  30.009  1.00 96.45           O
ATOM   1706  N   THR B 216      16.759  12.922  30.237  1.00 89.31           N
ATOM   1707  CA  THR B 216      16.424  14.129  30.950  1.00 89.31           C
ATOM   1708  CB  THR B 216      17.496  14.519  31.922  1.00 89.31           C
ATOM   1709  OG1 THR B 216      17.673  13.494  32.889  1.00 89.31           O
ATOM   1710  CG2 THR B 216      17.101  15.840  32.600  1.00 89.31           C
ATOM   1711  C   THR B 216      16.180  15.315  30.061  1.00 89.31           C
ATOM   1712  O   THR B 216      15.250  16.089  30.287  1.00 89.31           O
ATOM   1713  N   GLY B 217      17.024  15.491  29.019  1.00 35.34           N
ATOM   1714  CA  GLY B 217      16.932  16.653  28.177  1.00 35.34           C
ATOM   1715  C   GLY B 217      17.671  17.779  28.834  1.00 35.34           C
ATOM   1716  O   GLY B 217      17.427  18.949  28.543  1.00 35.34           O
ATOM   1717  N   SER B 218      18.608  17.450  29.746  1.00108.14           N
ATOM   1718  CA  SER B 218      19.320  18.462  30.471  1.00108.14           C
ATOM   1719  CB  SER B 218      18.729  18.671  31.874  1.00108.14           C
ATOM   1720  OG  SER B 218      19.446  19.670  32.576  1.00108.14           O
ATOM   1721  C   SER B 218      20.749  18.037  30.645  1.00108.14           C
ATOM   1722  O   SER B 218      21.124  16.899  30.384  1.00108.14           O
ATOM   1723  N   ASP B 219      21.568  18.993  31.117  1.00114.27           N
ATOM   1724  CA  ASP B 219      22.976  18.961  31.410  1.00114.27           C
ATOM   1725  CB  ASP B 219      23.583  20.363  31.582  1.00114.27           C
ATOM   1726  CG  ASP B 219      23.646  21.004  30.201  1.00114.27           C
ATOM   1727  OD1 ASP B 219      23.557  20.247  29.198  1.00114.27           O
ATOM   1728  OD2 ASP B 219      23.784  22.254  30.127  1.00114.27           O
ATOM   1729  C   ASP B 219      23.228  18.181  32.669  1.00114.27           C
ATOM   1730  O   ASP B 219      24.239  18.404  33.336  1.00114.27           O
ATOM   1731  N   SER B 220      22.251  17.357  33.101  1.00114.15           N
ATOM   1732  CA  SER B 220      22.337  16.602  34.327  1.00114.15           C
ATOM   1733  CB  SER B 220      21.336  15.439  34.399  1.00114.15           C
ATOM   1734  OG  SER B 220      20.009  15.919  34.270  1.00114.15           O
ATOM   1735  C   SER B 220      23.688  15.970  34.469  1.00114.15           C
ATOM   1736  O   SER B 220      24.439  15.783  33.514  1.00114.15           O
ATOM   1737  N   PRO B 221      24.004  15.672  35.705  1.00126.53           N
ATOM   1738  CA  PRO B 221      25.270  15.060  36.014  1.00126.53           C
ATOM   1739  CD  PRO B 221      23.541  16.527  36.788  1.00126.53           C
ATOM   1740  CB  PRO B 221      25.477  15.256  37.514  1.00126.53           C
ATOM   1741  CG  PRO B 221      24.674  16.530  37.827  1.00126.53           C
ATOM   1742  C   PRO B 221      25.310  13.627  35.589  1.00126.53           C
ATOM   1743  O   PRO B 221      24.255  13.020  35.414  1.00126.53           O
ATOM   1744  N   CYS B 222      26.526  13.072  35.414  1.00 98.91           N
ATOM   1745  CA  CYS B 222      26.673  11.709  34.995  1.00 98.91           C
ATOM   1746  CB  CYS B 222      28.106  11.321  34.621  1.00 98.91           C
ATOM   1747  SG  CYS B 222      28.537  11.717  32.918  1.00 98.91           S
ATOM   1748  C   CYS B 222      26.361  10.806  36.138  1.00 98.91           C
ATOM   1749  O   CYS B 222      27.241  10.501  36.938  1.00 98.91           O
ATOM   1750  N   THR B 223      25.100  10.348  36.242  1.00 50.13           N
ATOM   1751  CA  THR B 223      24.764   9.395  37.261  1.00 50.13           C
ATOM   1752  CB  THR B 223      23.987   9.986  38.400  1.00 50.13           C
ATOM   1753  OG1 THR B 223      24.732  11.029  39.012  1.00 50.13           O
ATOM   1754  CG2 THR B 223      23.691   8.876  39.421  1.00 50.13           C
ATOM   1755  C   THR B 223      23.884   8.381  36.606  1.00 50.13           C
ATOM   1756  O   THR B 223      22.858   8.731  36.030  1.00 50.13           O
ATOM   1757  N   LEU B 224      24.259   7.090  36.687  1.00113.76           N
ATOM   1758  CA  LEU B 224      23.513   6.063  36.018  1.00113.76           C
ATOM   1759  CB  LEU B 224      24.159   5.651  34.681  1.00113.76           C
ATOM   1760  CG  LEU B 224      25.542   4.966  34.798  1.00113.76           C
ATOM   1761  CD1 LEU B 224      26.133   4.691  33.407  1.00113.76           C
ATOM   1762  CD2 LEU B 224      26.523   5.747  35.688  1.00113.76           C
ATOM   1763  C   LEU B 224      23.452   4.854  36.899  1.00113.76           C
ATOM   1764  O   LEU B 224      24.038   4.826  37.979  1.00113.76           O
ATOM   1765  N   LYS B 225      22.702   3.824  36.456  1.00 86.90           N
ATOM   1766  CA  LYS B 225      22.574   2.596  37.193  1.00 86.90           C
ATOM   1767  CB  LYS B 225      21.479   1.668  36.638  1.00 86.90           C
ATOM   1768  CG  LYS B 225      20.070   2.254  36.738  1.00 86.90           C
ATOM   1769  CD  LYS B 225      19.040   1.517  35.879  1.00 86.90           C
ATOM   1770  CE  LYS B 225      18.623   0.159  36.448  1.00 86.90           C
ATOM   1771  NZ  LYS B 225      17.670   0.349  37.563  1.00 86.90           N
ATOM   1772  C   LYS B 225      23.877   1.868  37.082  1.00 86.90           C
ATOM   1773  O   LYS B 225      24.675   2.134  36.187  1.00 86.90           O
ATOM   1774  N   ASP B 226      24.151   0.951  38.030  1.00 50.29           N
ATOM   1775  CA  ASP B 226      25.386   0.224  37.991  1.00 50.29           C
ATOM   1776  CB  ASP B 226      25.827  -0.325  39.358  1.00 50.29           C
ATOM   1777  CG  ASP B 226      26.251   0.854  40.223  1.00 50.29           C
ATOM   1778  OD1 ASP B 226      26.336   1.987  39.678  1.00 50.29           O
ATOM   1779  OD2 ASP B 226      26.493   0.639  41.441  1.00 50.29           O
ATOM   1780  C   ASP B 226      25.246  -0.942  37.059  1.00 50.29           C
ATOM   1781  O   ASP B 226      24.141  -1.351  36.700  1.00 50.29           O
ATOM   1782  N   SER B 227      26.402  -1.500  36.643  1.00190.94           N
ATOM   1783  CA  SER B 227      26.493  -2.676  35.820  1.00190.94           C
ATOM   1784  CB  SER B 227      26.159  -3.972  36.580  1.00190.94           C
ATOM   1785  OG  SER B 227      26.278  -5.093  35.716  1.00190.94           O
ATOM   1786  C   SER B 227      25.605  -2.594  34.621  1.00190.94           C
ATOM   1787  O   SER B 227      24.755  -3.458  34.412  1.00190.94           O
ATOM   1788  N   GLN B 228      25.790  -1.558  33.784  1.00 66.41           N
ATOM   1789  CA  GLN B 228      24.991  -1.427  32.605  1.00 66.41           C
ATOM   1790  CB  GLN B 228      24.695   0.042  32.288  1.00 66.41           C
ATOM   1791  CG  GLN B 228      23.989   0.760  33.433  1.00 66.41           C
ATOM   1792  CD  GLN B 228      24.044   2.241  33.116  1.00 66.41           C
ATOM   1793  OE1 GLN B 228      24.742   2.664  32.196  1.00 66.41           O
ATOM   1794  NE2 GLN B 228      23.268   3.050  33.884  1.00 66.41           N
ATOM   1795  C   GLN B 228      25.809  -1.935  31.460  1.00 66.41           C
ATOM   1796  O   GLN B 228      26.986  -1.600  31.343  1.00 66.41           O
ATOM   1797  N   GLN B 229      25.194  -2.757  30.583  1.00 80.39           N
ATOM   1798  CA  GLN B 229      25.884  -3.298  29.444  1.00 80.39           C
ATOM   1799  CB  GLN B 229      25.074  -4.381  28.714  1.00 80.39           C
ATOM   1800  CG  GLN B 229      24.781  -5.607  29.578  1.00 80.39           C
ATOM   1801  CD  GLN B 229      23.977  -6.593  28.741  1.00 80.39           C
ATOM   1802  OE1 GLN B 229      24.425  -7.039  27.685  1.00 80.39           O
ATOM   1803  NE2 GLN B 229      22.753  -6.939  29.219  1.00 80.39           N
ATOM   1804  C   GLN B 229      26.110  -2.169  28.488  1.00 80.39           C
ATOM   1805  O   GLN B 229      25.290  -1.257  28.387  1.00 80.39           O
ATOM   1806  N   LYS B 230      27.253  -2.194  27.769  1.00106.54           N
ATOM   1807  CA  LYS B 230      27.566  -1.120  26.862  1.00106.54           C
ATOM   1808  CB  LYS B 230      28.871  -0.389  27.225  1.00106.54           C
ATOM   1809  CG  LYS B 230      28.823   0.448  28.505  1.00106.54           C
ATOM   1810  CD  LYS B 230      27.960   1.705  28.408  1.00106.54           C
ATOM   1811  CE  LYS B 230      27.949   2.520  29.703  1.00106.54           C
ATOM   1812  NZ  LYS B 230      27.350   3.851  29.462  1.00106.54           N
ATOM   1813  C   LYS B 230      27.776  -1.678  25.484  1.00106.54           C
ATOM   1814  O   LYS B 230      28.465  -2.680  25.303  1.00106.54           O
ATOM   1815  N   TYR B 231      27.182  -1.013  24.470  1.00 80.05           N
ATOM   1816  CA  TYR B 231      27.304  -1.374  23.079  1.00 80.05           C
ATOM   1817  CB  TYR B 231      26.066  -1.014  22.229  1.00 80.05           C
ATOM   1818  CG  TYR B 231      24.870  -1.766  22.702  1.00 80.05           C
ATOM   1819  CD1 TYR B 231      24.115  -1.295  23.752  1.00 80.05           C
ATOM   1820  CD2 TYR B 231      24.494  -2.936  22.082  1.00 80.05           C
ATOM   1821  CE1 TYR B 231      23.007  -1.986  24.185  1.00 80.05           C
ATOM   1822  CE2 TYR B 231      23.388  -3.631  22.511  1.00 80.05           C
ATOM   1823  CZ  TYR B 231      22.645  -3.157  23.565  1.00 80.05           C
ATOM   1824  OH  TYR B 231      21.511  -3.872  24.006  1.00 80.05           O
ATOM   1825  C   TYR B 231      28.415  -0.543  22.498  1.00 80.05           C
ATOM   1826  O   TYR B 231      28.503   0.652  22.775  1.00 80.05           O
ATOM   1827  N   TYR B 232      29.284  -1.149  21.656  1.00 64.35           N
ATOM   1828  CA  TYR B 232      30.402  -0.425  21.095  1.00 64.35           C
ATOM   1829  CB  TYR B 232      31.769  -1.034  21.463  1.00 64.35           C
ATOM   1830  CG  TYR B 232      31.959  -0.951  22.941  1.00 64.35           C
ATOM   1831  CD1 TYR B 232      31.386  -1.885  23.774  1.00 64.35           C
ATOM   1832  CD2 TYR B 232      32.720   0.054  23.496  1.00 64.35           C
ATOM   1833  CE1 TYR B 232      31.559  -1.814  25.136  1.00 64.35           C
ATOM   1834  CE2 TYR B 232      32.897   0.130  24.858  1.00 64.35           C
ATOM   1835  CZ  TYR B 232      32.316  -0.804  25.681  1.00 64.35           C
ATOM   1836  OH  TYR B 232      32.495  -0.727  27.079  1.00 64.35           O
ATOM   1837  C   TYR B 232      30.311  -0.471  19.592  1.00 64.35           C
ATOM   1838  O   TYR B 232      29.576  -1.279  19.028  1.00 64.35           O
ATOM   1839  N   THR B 233      31.039   0.439  18.901  1.00112.50           N
ATOM   1840  CA  THR B 233      31.046   0.461  17.461  1.00112.50           C
ATOM   1841  CB  THR B 233      30.830   1.816  16.848  1.00112.50           C
ATOM   1842  OG1 THR B 233      31.805   2.733  17.322  1.00112.50           O
ATOM   1843  CG2 THR B 233      29.408   2.307  17.160  1.00112.50           C
ATOM   1844  C   THR B 233      32.377  -0.028  16.973  1.00112.50           C
ATOM   1845  O   THR B 233      33.429   0.493  17.342  1.00112.50           O
ATOM   1846  N   ALA B 234      32.342  -1.077  16.128  1.00 51.13           N
ATOM   1847  CA  ALA B 234      33.500  -1.693  15.544  1.00 51.13           C
ATOM   1848  CB  ALA B 234      33.167  -2.989  14.783  1.00 51.13           C
ATOM   1849  C   ALA B 234      34.173  -0.763  14.577  1.00 51.13           C
ATOM   1850  O   ALA B 234      35.393  -0.824  14.421  1.00 51.13           O
ATOM   1851  N   GLU B 235      33.400   0.071  13.845  1.00 86.65           N
ATOM   1852  CA  GLU B 235      34.028   0.933  12.875  1.00 86.65           C
ATOM   1853  CB  GLU B 235      34.288   0.209  11.539  1.00 86.65           C
ATOM   1854  CG  GLU B 235      35.148   0.991  10.546  1.00 86.65           C
ATOM   1855  CD  GLU B 235      34.230   1.848   9.687  1.00 86.65           C
ATOM   1856  OE1 GLU B 235      32.985   1.729   9.844  1.00 86.65           O
ATOM   1857  OE2 GLU B 235      34.765   2.629   8.857  1.00 86.65           O
ATOM   1858  C   GLU B 235      33.157   2.132  12.605  1.00 86.65           C
ATOM   1859  O   GLU B 235      31.951   2.103  12.848  1.00 86.65           O
ATOM   1860  N   TYR B 236      33.774   3.253  12.155  1.00 76.90           N
ATOM   1861  CA  TYR B 236      33.030   4.435  11.799  1.00 76.90           C
ATOM   1862  CB  TYR B 236      32.663   5.323  13.005  1.00 76.90           C
ATOM   1863  CG  TYR B 236      33.896   5.650  13.779  1.00 76.90           C
ATOM   1864  CD1 TYR B 236      34.409   4.746  14.681  1.00 76.90           C
ATOM   1865  CD2 TYR B 236      34.532   6.859  13.618  1.00 76.90           C
ATOM   1866  CE1 TYR B 236      35.540   5.039  15.407  1.00 76.90           C
ATOM   1867  CE2 TYR B 236      35.664   7.158  14.340  1.00 76.90           C
ATOM   1868  CZ  TYR B 236      36.170   6.248  15.236  1.00 76.90           C
ATOM   1869  OH  TYR B 236      37.332   6.553  15.976  1.00 76.90           O
ATOM   1870  C   TYR B 236      33.812   5.247  10.802  1.00 76.90           C
ATOM   1871  O   TYR B 236      35.041   5.197  10.775  1.00 76.90           O
ATOM   1872  N   HIS B 237      33.106   6.017   9.939  1.00 60.37           N
ATOM   1873  CA  HIS B 237      33.784   6.838   8.971  1.00 60.37           C
ATOM   1874  ND1 HIS B 237      32.686   5.728   5.981  1.00 60.37           N
ATOM   1875  CG  HIS B 237      33.378   5.241   7.058  1.00 60.37           C
ATOM   1876  CB  HIS B 237      34.406   6.019   7.827  1.00 60.37           C
ATOM   1877  NE2 HIS B 237      31.960   3.655   6.309  1.00 60.37           N
ATOM   1878  CD2 HIS B 237      32.922   3.964   7.250  1.00 60.37           C
ATOM   1879  CE1 HIS B 237      31.846   4.739   5.566  1.00 60.37           C
ATOM   1880  C   HIS B 237      32.794   7.775   8.341  1.00 60.37           C
ATOM   1881  O   HIS B 237      31.585   7.559   8.401  1.00 60.37           O
ATOM   1882  N   TYR B 238      33.294   8.869   7.726  1.00 88.35           N
ATOM   1883  CA  TYR B 238      32.431   9.755   6.991  1.00 88.35           C
ATOM   1884  CB  TYR B 238      33.004  11.155   6.693  1.00 88.35           C
ATOM   1885  CG  TYR B 238      32.920  12.054   7.880  1.00 88.35           C
ATOM   1886  CD1 TYR B 238      31.715  12.626   8.218  1.00 88.35           C
ATOM   1887  CD2 TYR B 238      34.034  12.356   8.629  1.00 88.35           C
ATOM   1888  CE1 TYR B 238      31.611  13.471   9.298  1.00 88.35           C
ATOM   1889  CE2 TYR B 238      33.937  13.201   9.711  1.00 88.35           C
ATOM   1890  CZ  TYR B 238      32.725  13.758  10.047  1.00 88.35           C
ATOM   1891  OH  TYR B 238      32.622  14.627  11.154  1.00 88.35           O
ATOM   1892  C   TYR B 238      32.246   9.108   5.655  1.00 88.35           C
ATOM   1893  O   TYR B 238      33.199   8.583   5.086  1.00 88.35           O
ATOM   1894  N   VAL B 239      31.013   9.098   5.115  1.00 50.36           N
ATOM   1895  CA  VAL B 239      30.841   8.481   3.833  1.00 50.36           C
ATOM   1896  CB  VAL B 239      29.424   8.473   3.334  1.00 50.36           C
ATOM   1897  CG1 VAL B 239      28.552   7.704   4.340  1.00 50.36           C
ATOM   1898  CG2 VAL B 239      28.972   9.920   3.082  1.00 50.36           C
ATOM   1899  C   VAL B 239      31.657   9.272   2.861  1.00 50.36           C
ATOM   1900  O   VAL B 239      31.647  10.504   2.878  1.00 50.36           O
ATOM   1901  N   GLY B 240      32.381   8.568   1.968  1.00 33.63           N
ATOM   1902  CA  GLY B 240      33.232   9.254   1.047  1.00 33.63           C
ATOM   1903  C   GLY B 240      34.640   9.110   1.543  1.00 33.63           C
ATOM   1904  O   GLY B 240      35.587   9.429   0.828  1.00 33.63           O
ATOM   1905  N   GLY B 241      34.812   8.640   2.797  1.00 40.50           N
ATOM   1906  CA  GLY B 241      36.113   8.346   3.334  1.00 40.50           C
ATOM   1907  C   GLY B 241      36.578   9.397   4.300  1.00 40.50           C
ATOM   1908  O   GLY B 241      37.286   9.083   5.256  1.00 40.50           O
ATOM   1909  N   PHE B 242      36.212  10.673   4.077  1.00 76.11           N
ATOM   1910  CA  PHE B 242      36.610  11.727   4.969  1.00 76.11           C
ATOM   1911  CB  PHE B 242      38.064  12.197   4.750  1.00 76.11           C
ATOM   1912  CG  PHE B 242      38.282  12.499   3.304  1.00 76.11           C
ATOM   1913  CD1 PHE B 242      38.582  11.480   2.429  1.00 76.11           C
ATOM   1914  CD2 PHE B 242      38.206  13.784   2.820  1.00 76.11           C
ATOM   1915  CE1 PHE B 242      38.793  11.735   1.094  1.00 76.11           C
ATOM   1916  CE2 PHE B 242      38.416  14.045   1.485  1.00 76.11           C
ATOM   1917  CZ  PHE B 242      38.710  13.021   0.618  1.00 76.11           C
ATOM   1918  C   PHE B 242      35.657  12.866   4.781  1.00 76.11           C
ATOM   1919  O   PHE B 242      34.799  12.828   3.900  1.00 76.11           O
ATOM   1920  N   TYR B 243      35.769  13.918   5.616  1.00152.53           N
ATOM   1921  CA  TYR B 243      34.812  14.983   5.511  1.00152.53           C
ATOM   1922  CB  TYR B 243      34.854  15.938   6.722  1.00152.53           C
ATOM   1923  CG  TYR B 243      33.795  16.984   6.603  1.00152.53           C
ATOM   1924  CD1 TYR B 243      32.519  16.740   7.060  1.00152.53           C
ATOM   1925  CD2 TYR B 243      34.073  18.208   6.039  1.00152.53           C
ATOM   1926  CE1 TYR B 243      31.537  17.697   6.960  1.00152.53           C
ATOM   1927  CE2 TYR B 243      33.096  19.172   5.937  1.00152.53           C
ATOM   1928  CZ  TYR B 243      31.827  18.918   6.400  1.00152.53           C
ATOM   1929  OH  TYR B 243      30.827  19.908   6.294  1.00152.53           O
ATOM   1930  C   TYR B 243      35.100  15.744   4.252  1.00152.53           C
ATOM   1931  O   TYR B 243      36.198  16.267   4.064  1.00152.53           O
ATOM   1932  N   GLY B 244      34.078  15.849   3.372  1.00 51.41           N
ATOM   1933  CA  GLY B 244      34.200  16.530   2.111  1.00 51.41           C
ATOM   1934  C   GLY B 244      34.024  15.565   0.962  1.00 51.41           C
ATOM   1935  O   GLY B 244      33.852  15.984  -0.181  1.00 51.41           O
ATOM   1936  N   GLY B 245      34.139  14.253   1.234  1.00 86.32           N
ATOM   1937  CA  GLY B 245      33.976  13.146   0.326  1.00 86.32           C
ATOM   1938  C   GLY B 245      32.543  12.804   0.010  1.00 86.32           C
ATOM   1939  O   GLY B 245      32.279  12.036  -0.908  1.00 86.32           O
ATOM   1940  N   CYS B 246      31.579  13.246   0.831  1.00 75.70           N
ATOM   1941  CA  CYS B 246      30.217  12.774   0.730  1.00 75.70           C
ATOM   1942  CB  CYS B 246      29.316  13.292   1.866  1.00 75.70           C
ATOM   1943  SG  CYS B 246      27.671  12.516   1.865  1.00 75.70           S
ATOM   1944  C   CYS B 246      29.553  13.113  -0.572  1.00 75.70           C
ATOM   1945  O   CYS B 246      29.856  14.117  -1.216  1.00 75.70           O
ATOM   1946  N   ASN B 247      28.620  12.225  -0.995  1.00154.68           N
ATOM   1947  CA  ASN B 247      27.886  12.413  -2.209  1.00154.68           C
ATOM   1948  CB  ASN B 247      28.704  11.913  -3.398  1.00154.68           C
ATOM   1949  CG  ASN B 247      28.024  12.419  -4.630  1.00154.68           C
ATOM   1950  OD1 ASN B 247      27.178  11.737  -5.203  1.00154.68           O
ATOM   1951  ND2 ASN B 247      28.386  13.669  -5.024  1.00154.68           N
ATOM   1952  C   ASN B 247      26.623  11.596  -2.119  1.00154.68           C
ATOM   1953  O   ASN B 247      26.516  10.708  -1.277  1.00154.68           O
ATOM   1954  N   GLU B 248      25.625  11.882  -2.987  1.00 83.29           N
ATOM   1955  CA  GLU B 248      24.355  11.200  -2.961  1.00 83.29           C
ATOM   1956  CB  GLU B 248      23.343  11.736  -3.984  1.00 83.29           C
ATOM   1957  CG  GLU B 248      22.009  10.988  -3.922  1.00 83.29           C
ATOM   1958  CD  GLU B 248      21.267  11.231  -5.224  1.00 83.29           C
ATOM   1959  OE1 GLU B 248      21.921  11.704  -6.191  1.00 83.29           O
ATOM   1960  OE2 GLU B 248      20.044  10.937  -5.275  1.00 83.29           O
ATOM   1961  C   GLU B 248      24.522   9.753  -3.306  1.00 83.29           C
ATOM   1962  O   GLU B 248      23.932   8.887  -2.661  1.00 83.29           O
ATOM   1963  N   ALA B 249      25.340   9.456  -4.336  1.00 40.70           N
ATOM   1964  CA  ALA B 249      25.487   8.107  -4.799  1.00 40.70           C
ATOM   1965  CB  ALA B 249      26.464   7.990  -5.980  1.00 40.70           C
ATOM   1966  C   ALA B 249      26.026   7.266  -3.685  1.00 40.70           C
ATOM   1967  O   ALA B 249      25.529   6.173  -3.423  1.00 40.70           O
ATOM   1968  N   TYR B 250      27.045   7.777  -2.977  1.00107.69           N
ATOM   1969  CA  TYR B 250      27.686   7.073  -1.902  1.00107.69           C
ATOM   1970  CB  TYR B 250      28.839   7.885  -1.291  1.00107.69           C
ATOM   1971  CG  TYR B 250      29.857   8.145  -2.345  1.00107.69           C
ATOM   1972  CD1 TYR B 250      29.635   9.121  -3.287  1.00107.69           C
ATOM   1973  CD2 TYR B 250      31.033   7.433  -2.389  1.00107.69           C
ATOM   1974  CE1 TYR B 250      30.564   9.387  -4.263  1.00107.69           C
ATOM   1975  CE2 TYR B 250      31.968   7.693  -3.364  1.00107.69           C
ATOM   1976  CZ  TYR B 250      31.735   8.672  -4.300  1.00107.69           C
ATOM   1977  OH  TYR B 250      32.694   8.942  -5.298  1.00107.69           O
ATOM   1978  C   TYR B 250      26.699   6.866  -0.795  1.00107.69           C
ATOM   1979  O   TYR B 250      26.685   5.824  -0.141  1.00107.69           O
ATOM   1980  N   MET B 251      25.861   7.883  -0.533  1.00 46.65           N
ATOM   1981  CA  MET B 251      24.936   7.816   0.565  1.00 46.65           C
ATOM   1982  CB  MET B 251      24.126   9.114   0.726  1.00 46.65           C
ATOM   1983  CG  MET B 251      24.975  10.304   1.177  1.00 46.65           C
ATOM   1984  SD  MET B 251      24.120  11.908   1.123  1.00 46.65           S
ATOM   1985  CE  MET B 251      22.902  11.498   2.406  1.00 46.65           C
ATOM   1986  C   MET B 251      23.969   6.697   0.347  1.00 46.65           C
ATOM   1987  O   MET B 251      23.671   5.930   1.260  1.00 46.65           O
ATOM   1988  N   LYS B 252      23.461   6.569  -0.885  1.00124.63           N
ATOM   1989  CA  LYS B 252      22.479   5.576  -1.202  1.00124.63           C
ATOM   1990  CB  LYS B 252      22.009   5.754  -2.653  1.00124.63           C
ATOM   1991  CG  LYS B 252      20.781   4.949  -3.047  1.00124.63           C
ATOM   1992  CD  LYS B 252      20.175   5.417  -4.374  1.00124.63           C
ATOM   1993  CE  LYS B 252      19.529   6.804  -4.306  1.00124.63           C
ATOM   1994  NZ  LYS B 252      20.556   7.863  -4.446  1.00124.63           N
ATOM   1995  C   LYS B 252      23.075   4.208  -1.056  1.00124.63           C
ATOM   1996  O   LYS B 252      22.412   3.286  -0.585  1.00124.63           O
ATOM   1997  N   LEU B 253      24.336   4.016  -1.486  1.00 97.44           N
ATOM   1998  CA  LEU B 253      24.901   2.705  -1.347  1.00 97.44           C
ATOM   1999  CB  LEU B 253      26.210   2.482  -2.112  1.00 97.44           C
ATOM   2000  CG  LEU B 253      25.938   2.287  -3.614  1.00 97.44           C
ATOM   2001  CD1 LEU B 253      25.396   3.567  -4.267  1.00 97.44           C
ATOM   2002  CD2 LEU B 253      27.149   1.678  -4.327  1.00 97.44           C
ATOM   2003  C   LEU B 253      25.080   2.367   0.098  1.00 97.44           C
ATOM   2004  O   LEU B 253      24.797   1.243   0.511  1.00 97.44           O
ATOM   2005  N   GLU B 254      25.536   3.331   0.918  1.00 83.07           N
ATOM   2006  CA  GLU B 254      25.726   3.050   2.314  1.00 83.07           C
ATOM   2007  CB  GLU B 254      26.277   4.253   3.100  1.00 83.07           C
ATOM   2008  CG  GLU B 254      26.335   4.022   4.614  1.00 83.07           C
ATOM   2009  CD  GLU B 254      27.482   3.075   4.935  1.00 83.07           C
ATOM   2010  OE1 GLU B 254      28.365   2.887   4.056  1.00 83.07           O
ATOM   2011  OE2 GLU B 254      27.491   2.528   6.071  1.00 83.07           O
ATOM   2012  C   GLU B 254      24.407   2.691   2.927  1.00 83.07           C
ATOM   2013  O   GLU B 254      24.308   1.736   3.697  1.00 83.07           O
ATOM   2014  N   LEU B 255      23.346   3.437   2.575  1.00 59.00           N
ATOM   2015  CA  LEU B 255      22.069   3.246   3.203  1.00 59.00           C
ATOM   2016  CB  LEU B 255      21.026   4.247   2.671  1.00 59.00           C
ATOM   2017  CG  LEU B 255      19.644   4.148   3.340  1.00 59.00           C
ATOM   2018  CD1 LEU B 255      19.728   4.497   4.834  1.00 59.00           C
ATOM   2019  CD2 LEU B 255      18.604   5.001   2.594  1.00 59.00           C
ATOM   2020  C   LEU B 255      21.548   1.858   2.966  1.00 59.00           C
ATOM   2021  O   LEU B 255      21.229   1.143   3.915  1.00 59.00           O
ATOM   2022  N   VAL B 256      21.456   1.421   1.697  1.00123.41           N
ATOM   2023  CA  VAL B 256      20.904   0.122   1.437  1.00123.41           C
ATOM   2024  CB  VAL B 256      20.477  -0.064   0.007  1.00123.41           C
ATOM   2025  CG1 VAL B 256      21.551   0.507  -0.925  1.00123.41           C
ATOM   2026  CG2 VAL B 256      20.197  -1.557  -0.228  1.00123.41           C
ATOM   2027  C   VAL B 256      21.820  -0.982   1.874  1.00123.41           C
ATOM   2028  O   VAL B 256      21.358  -2.012   2.364  1.00123.41           O
ATOM   2029  N   LEU B 257      23.142  -0.844   1.657  1.00153.80           N
ATOM   2030  CA  LEU B 257      23.991  -1.919   2.076  1.00153.80           C
ATOM   2031  CB  LEU B 257      25.434  -1.770   1.557  1.00153.80           C
ATOM   2032  CG  LEU B 257      26.363  -2.916   1.997  1.00153.80           C
ATOM   2033  CD1 LEU B 257      25.898  -4.264   1.419  1.00153.80           C
ATOM   2034  CD2 LEU B 257      27.831  -2.604   1.672  1.00153.80           C
ATOM   2035  C   LEU B 257      24.069  -2.005   3.578  1.00153.80           C
ATOM   2036  O   LEU B 257      23.798  -3.061   4.145  1.00153.80           O
ATOM   2037  N   GLY B 258      24.501  -0.897   4.226  1.00 75.92           N
ATOM   2038  CA  GLY B 258      24.753  -0.739   5.646  1.00 75.92           C
ATOM   2039  C   GLY B 258      23.599  -0.470   6.581  1.00 75.92           C
ATOM   2040  O   GLY B 258      23.584  -0.978   7.701  1.00 75.92           O
ATOM   2041  N   GLY B 259      22.643   0.406   6.204  1.00 48.11           N
ATOM   2042  CA  GLY B 259      21.589   0.757   7.122  1.00 48.11           C
ATOM   2043  C   GLY B 259      21.503   2.259   7.214  1.00 48.11           C
ATOM   2044  O   GLY B 259      22.251   2.977   6.553  1.00 48.11           O
ATOM   2045  N   PRO B 260      20.620   2.754   8.055  1.00 80.24           N
ATOM   2046  CA  PRO B 260      20.420   4.173   8.195  1.00 80.24           C
ATOM   2047  CD  PRO B 260      19.450   1.989   8.461  1.00 80.24           C
ATOM   2048  CB  PRO B 260      19.198   4.319   9.098  1.00 80.24           C
ATOM   2049  CG  PRO B 260      18.390   3.035   8.841  1.00 80.24           C
ATOM   2050  C   PRO B 260      21.668   4.808   8.724  1.00 80.24           C
ATOM   2051  O   PRO B 260      22.402   4.154   9.463  1.00 80.24           O
ATOM   2052  N   LEU B 261      21.947   6.067   8.331  1.00106.55           N
ATOM   2053  CA  LEU B 261      23.155   6.717   8.756  1.00106.55           C
ATOM   2054  CB  LEU B 261      24.221   6.837   7.653  1.00106.55           C
ATOM   2055  CG  LEU B 261      23.830   7.764   6.486  1.00106.55           C
ATOM   2056  CD1 LEU B 261      24.944   7.829   5.431  1.00106.55           C
ATOM   2057  CD2 LEU B 261      22.466   7.384   5.881  1.00106.55           C
ATOM   2058  C   LEU B 261      22.808   8.107   9.186  1.00106.55           C
ATOM   2059  O   LEU B 261      21.773   8.651   8.801  1.00106.55           O
ATOM   2060  N   SER B 262      23.676   8.713  10.024  1.00 79.67           N
ATOM   2061  CA  SER B 262      23.440  10.049  10.505  1.00 79.67           C
ATOM   2062  CB  SER B 262      24.251  10.389  11.764  1.00 79.67           C
ATOM   2063  OG  SER B 262      23.971  11.719  12.176  1.00 79.67           O
ATOM   2064  C   SER B 262      23.814  11.039   9.438  1.00 79.67           C
ATOM   2065  O   SER B 262      24.801  10.865   8.723  1.00 79.67           O
ATOM   2066  N   VAL B 263      23.016  12.122   9.313  1.00 52.99           N
ATOM   2067  CA  VAL B 263      23.292  13.173   8.372  1.00 52.99           C
ATOM   2068  CB  VAL B 263      22.433  13.158   7.130  1.00 52.99           C
ATOM   2069  CG1 VAL B 263      22.710  11.862   6.350  1.00 52.99           C
ATOM   2070  CG2 VAL B 263      20.961  13.349   7.527  1.00 52.99           C
ATOM   2071  C   VAL B 263      23.014  14.471   9.074  1.00 52.99           C
ATOM   2072  O   VAL B 263      22.377  14.488  10.125  1.00 52.99           O
ATOM   2073  N   ALA B 264      23.531  15.592   8.528  1.00 43.14           N
ATOM   2074  CA  ALA B 264      23.271  16.879   9.114  1.00 43.14           C
ATOM   2075  CB  ALA B 264      24.481  17.482   9.847  1.00 43.14           C
ATOM   2076  C   ALA B 264      22.914  17.815   7.999  1.00 43.14           C
ATOM   2077  O   ALA B 264      23.333  17.623   6.859  1.00 43.14           O
ATOM   2078  N   PHE B 265      22.092  18.844   8.298  1.00182.96           N
ATOM   2079  CA  PHE B 265      21.723  19.798   7.289  1.00182.96           C
ATOM   2080  CB  PHE B 265      20.520  19.375   6.426  1.00182.96           C
ATOM   2081  CG  PHE B 265      19.274  19.305   7.243  1.00182.96           C
ATOM   2082  CD1 PHE B 265      18.949  18.162   7.934  1.00182.96           C
ATOM   2083  CD2 PHE B 265      18.426  20.386   7.319  1.00182.96           C
ATOM   2084  CE1 PHE B 265      17.798  18.099   8.686  1.00182.96           C
ATOM   2085  CE2 PHE B 265      17.273  20.329   8.068  1.00182.96           C
ATOM   2086  CZ  PHE B 265      16.956  19.183   8.755  1.00182.96           C
ATOM   2087  C   PHE B 265      21.398  21.094   7.957  1.00182.96           C
ATOM   2088  O   PHE B 265      21.372  21.192   9.183  1.00182.96           O
ATOM   2089  N   GLU B 266      21.163  22.143   7.145  1.00118.43           N
ATOM   2090  CA  GLU B 266      20.875  23.434   7.703  1.00118.43           C
ATOM   2091  CB  GLU B 266      21.455  24.594   6.873  1.00118.43           C
ATOM   2092  CG  GLU B 266      21.176  25.981   7.455  1.00118.43           C
ATOM   2093  CD  GLU B 266      21.991  26.134   8.730  1.00118.43           C
ATOM   2094  OE1 GLU B 266      22.513  25.098   9.221  1.00118.43           O
ATOM   2095  OE2 GLU B 266      22.096  27.285   9.231  1.00118.43           O
ATOM   2096  C   GLU B 266      19.391  23.608   7.767  1.00118.43           C
ATOM   2097  O   GLU B 266      18.699  23.585   6.750  1.00118.43           O
ATOM   2098  N   VAL B 267      18.866  23.776   8.997  1.00 64.51           N
ATOM   2099  CA  VAL B 267      17.463  23.990   9.178  1.00 64.51           C
ATOM   2100  CB  VAL B 267      16.971  23.613  10.548  1.00 64.51           C
ATOM   2101  CG1 VAL B 267      15.510  24.069  10.692  1.00 64.51           C
ATOM   2102  CG2 VAL B 267      17.157  22.097  10.736  1.00 64.51           C
ATOM   2103  C   VAL B 267      17.204  25.447   8.981  1.00 64.51           C
ATOM   2104  O   VAL B 267      17.964  26.296   9.444  1.00 64.51           O
ATOM   2105  N   TYR B 268      16.100  25.768   8.282  1.00 66.78           N
ATOM   2106  CA  TYR B 268      15.737  27.130   8.017  1.00 66.78           C
ATOM   2107  CB  TYR B 268      15.685  27.490   6.519  1.00 66.78           C
ATOM   2108  CG  TYR B 268      17.069  27.488   5.958  1.00 66.78           C
ATOM   2109  CD1 TYR B 268      17.894  28.575   6.141  1.00 66.78           C
ATOM   2110  CD2 TYR B 268      17.540  26.413   5.237  1.00 66.78           C
ATOM   2111  CE1 TYR B 268      19.168  28.588   5.624  1.00 66.78           C
ATOM   2112  CE2 TYR B 268      18.814  26.419   4.717  1.00 66.78           C
ATOM   2113  CZ  TYR B 268      19.630  27.508   4.911  1.00 66.78           C
ATOM   2114  OH  TYR B 268      20.937  27.520   4.379  1.00 66.78           O
ATOM   2115  C   TYR B 268      14.355  27.308   8.564  1.00 66.78           C
ATOM   2116  O   TYR B 268      13.671  26.335   8.870  1.00 66.78           O
ATOM   2117  N   ASP B 269      13.908  28.571   8.696  1.00 43.70           N
ATOM   2118  CA  ASP B 269      12.647  28.871   9.311  1.00 43.70           C
ATOM   2119  CB  ASP B 269      12.335  30.376   9.328  1.00 43.70           C
ATOM   2120  CG  ASP B 269      11.108  30.592  10.202  1.00 43.70           C
ATOM   2121  OD1 ASP B 269      10.642  29.603  10.828  1.00 43.70           O
ATOM   2122  OD2 ASP B 269      10.623  31.752  10.260  1.00 43.70           O
ATOM   2123  C   ASP B 269      11.541  28.198   8.558  1.00 43.70           C
ATOM   2124  O   ASP B 269      10.602  27.685   9.163  1.00 43.70           O
ATOM   2125  N   ASP B 270      11.628  28.156   7.217  1.00 58.65           N
ATOM   2126  CA  ASP B 270      10.564  27.584   6.443  1.00 58.65           C
ATOM   2127  CB  ASP B 270      10.770  27.692   4.916  1.00 58.65           C
ATOM   2128  CG  ASP B 270      11.997  26.908   4.463  1.00 58.65           C
ATOM   2129  OD1 ASP B 270      12.906  26.663   5.300  1.00 58.65           O
ATOM   2130  OD2 ASP B 270      12.042  26.550   3.256  1.00 58.65           O
ATOM   2131  C   ASP B 270      10.417  26.141   6.816  1.00 58.65           C
ATOM   2132  O   ASP B 270       9.321  25.588   6.763  1.00 58.65           O
ATOM   2133  N   PHE B 271      11.533  25.497   7.198  1.00124.37           N
ATOM   2134  CA  PHE B 271      11.582  24.110   7.564  1.00124.37           C
ATOM   2135  CB  PHE B 271      13.033  23.630   7.779  1.00124.37           C
ATOM   2136  CG  PHE B 271      13.062  22.154   8.009  1.00124.37           C
ATOM   2137  CD1 PHE B 271      13.112  21.281   6.945  1.00124.37           C
ATOM   2138  CD2 PHE B 271      13.043  21.639   9.285  1.00124.37           C
ATOM   2139  CE1 PHE B 271      13.142  19.921   7.149  1.00124.37           C
ATOM   2140  CE2 PHE B 271      13.074  20.280   9.494  1.00124.37           C
ATOM   2141  CZ  PHE B 271      13.125  19.417   8.426  1.00124.37           C
ATOM   2142  C   PHE B 271      10.797  23.902   8.827  1.00124.37           C
ATOM   2143  O   PHE B 271      10.156  22.868   9.005  1.00124.37           O
ATOM   2144  N   MET B 272      10.806  24.893   9.737  1.00 45.79           N
ATOM   2145  CA  MET B 272      10.165  24.733  11.014  1.00 45.79           C
ATOM   2146  CB  MET B 272      10.241  26.013  11.865  1.00 45.79           C
ATOM   2147  CG  MET B 272      11.668  26.400  12.260  1.00 45.79           C
ATOM   2148  SD  MET B 272      11.799  27.963  13.179  1.00 45.79           S
ATOM   2149  CE  MET B 272      10.987  27.338  14.678  1.00 45.79           C
ATOM   2150  C   MET B 272       8.709  24.420  10.810  1.00 45.79           C
ATOM   2151  O   MET B 272       8.147  23.564  11.491  1.00 45.79           O
ATOM   2152  N   HIS B 273       8.072  25.116   9.856  1.00125.84           N
ATOM   2153  CA  HIS B 273       6.675  25.042   9.516  1.00125.84           C
ATOM   2154  ND1 HIS B 273       6.234  28.085  10.331  0.00125.84           N
ATOM   2155  CG  HIS B 273       6.679  27.537   9.141  0.00125.84           C
ATOM   2156  CB  HIS B 273       6.242  26.206   8.611  1.00125.84           C
ATOM   2157  NE2 HIS B 273       7.667  29.543   9.452  0.00125.84           N
ATOM   2158  CD2 HIS B 273       7.548  28.439   8.623  0.00125.84           C
ATOM   2159  CE1 HIS B 273       6.858  29.279  10.463  0.00125.84           C
ATOM   2160  C   HIS B 273       6.325  23.775   8.789  1.00125.84           C
ATOM   2161  O   HIS B 273       5.146  23.479   8.630  1.00125.84           O
ATOM   2162  N   TYR B 274       7.318  23.038   8.258  1.00118.78           N
ATOM   2163  CA  TYR B 274       7.108  21.897   7.396  1.00118.78           C
ATOM   2164  CB  TYR B 274       8.437  21.158   7.136  1.00118.78           C
ATOM   2165  CG  TYR B 274       8.218  19.836   6.483  1.00118.78           C
ATOM   2166  CD1 TYR B 274       7.970  18.721   7.251  1.00118.78           C
ATOM   2167  CD2 TYR B 274       8.278  19.702   5.115  1.00118.78           C
ATOM   2168  CE1 TYR B 274       7.778  17.491   6.665  1.00118.78           C
ATOM   2169  CE2 TYR B 274       8.085  18.474   4.524  1.00118.78           C
ATOM   2170  CZ  TYR B 274       7.834  17.366   5.298  1.00118.78           C
ATOM   2171  OH  TYR B 274       7.638  16.105   4.693  1.00118.78           O
ATOM   2172  C   TYR B 274       6.105  20.928   7.947  1.00118.78           C
ATOM   2173  O   TYR B 274       6.265  20.397   9.045  1.00118.78           O
ATOM   2174  N   ARG B 275       4.958  20.805   7.238  1.00143.26           N
ATOM   2175  CA  ARG B 275       3.929  19.834   7.495  1.00143.26           C
ATOM   2176  CB  ARG B 275       2.554  20.389   7.115  1.00143.26           C
ATOM   2177  CG  ARG B 275       2.199  21.604   7.973  1.00143.26           C
ATOM   2178  CD  ARG B 275       1.066  22.450   7.406  1.00143.26           C
ATOM   2179  NE  ARG B 275       0.832  23.584   8.345  1.00143.26           N
ATOM   2180  CZ  ARG B 275       1.543  24.741   8.211  1.00143.26           C
ATOM   2181  NH1 ARG B 275       2.467  24.862   7.214  1.00143.26           N
ATOM   2182  NH2 ARG B 275       1.326  25.779   9.070  1.00143.26           N
ATOM   2183  C   ARG B 275       4.132  18.522   6.784  1.00143.26           C
ATOM   2184  O   ARG B 275       4.049  17.457   7.395  1.00143.26           O
ATOM   2185  N   SER B 276       4.417  18.570   5.459  1.00 54.05           N
ATOM   2186  CA  SER B 276       4.506  17.354   4.690  1.00 54.05           C
ATOM   2187  CB  SER B 276       3.157  16.635   4.524  1.00 54.05           C
ATOM   2188  OG  SER B 276       2.264  17.441   3.769  1.00 54.05           O
ATOM   2189  C   SER B 276       5.008  17.671   3.308  1.00 54.05           C
ATOM   2190  O   SER B 276       5.197  18.832   2.948  1.00 54.05           O
ATOM   2191  N   GLY B 277       5.231  16.619   2.488  1.00 25.00           N
ATOM   2192  CA  GLY B 277       5.692  16.799   1.137  1.00 25.00           C
ATOM   2193  C   GLY B 277       7.188  16.718   1.091  1.00 25.00           C
ATOM   2194  O   GLY B 277       7.836  16.272   2.037  1.00 25.00           O
ATOM   2195  N   VAL B 278       7.773  17.122  -0.058  1.00103.12           N
ATOM   2196  CA  VAL B 278       9.201  17.080  -0.197  1.00103.12           C
ATOM   2197  CB  VAL B 278       9.659  16.547  -1.528  1.00103.12           C
ATOM   2198  CG1 VAL B 278       9.266  15.062  -1.604  1.00103.12           C
ATOM   2199  CG2 VAL B 278       9.042  17.386  -2.661  1.00103.12           C
ATOM   2200  C   VAL B 278       9.724  18.474  -0.012  1.00103.12           C
ATOM   2201  O   VAL B 278       9.487  19.366  -0.824  1.00103.12           O
ATOM   2202  N   TYR B 279      10.492  18.667   1.077  1.00193.47           N
ATOM   2203  CA  TYR B 279      11.033  19.927   1.510  1.00193.47           C
ATOM   2204  CB  TYR B 279      11.607  19.844   2.937  1.00193.47           C
ATOM   2205  CG  TYR B 279      12.424  21.056   3.225  1.00193.47           C
ATOM   2206  CD1 TYR B 279      11.844  22.196   3.733  1.00193.47           C
ATOM   2207  CD2 TYR B 279      13.778  21.049   2.980  1.00193.47           C
ATOM   2208  CE1 TYR B 279      12.606  23.309   4.000  1.00193.47           C
ATOM   2209  CE2 TYR B 279      14.545  22.158   3.246  1.00193.47           C
ATOM   2210  CZ  TYR B 279      13.958  23.291   3.758  1.00193.47           C
ATOM   2211  OH  TYR B 279      14.741  24.431   4.033  1.00193.47           O
ATOM   2212  C   TYR B 279      12.118  20.409   0.599  1.00193.47           C
ATOM   2213  O   TYR B 279      12.910  19.621   0.083  1.00193.47           O
ATOM   2214  N   HIS B 280      12.144  21.743   0.355  1.00103.81           N
ATOM   2215  CA  HIS B 280      13.144  22.337  -0.489  1.00103.81           C
ATOM   2216  ND1 HIS B 280      13.587  24.247  -3.320  1.00103.81           N
ATOM   2217  CG  HIS B 280      13.739  22.944  -2.897  1.00103.81           C
ATOM   2218  CB  HIS B 280      12.774  22.249  -1.982  1.00103.81           C
ATOM   2219  NE2 HIS B 280      15.457  23.492  -4.254  1.00103.81           N
ATOM   2220  CD2 HIS B 280      14.886  22.499  -3.477  1.00103.81           C
ATOM   2221  CE1 HIS B 280      14.640  24.523  -4.129  1.00103.81           C
ATOM   2222  C   HIS B 280      13.321  23.802  -0.170  1.00103.81           C
ATOM   2223  O   HIS B 280      12.425  24.456   0.360  1.00103.81           O
ATOM   2224  N   HIS B 281      14.539  24.314  -0.467  1.00234.47           N
ATOM   2225  CA  HIS B 281      14.969  25.698  -0.487  1.00234.47           C
ATOM   2226  ND1 HIS B 281      12.545  27.857   0.145  0.00234.47           N
ATOM   2227  CG  HIS B 281      12.770  26.963  -0.876  0.00234.47           C
ATOM   2228  CB  HIS B 281      14.131  26.617  -1.403  1.00234.47           C
ATOM   2229  NE2 HIS B 281      10.549  27.138  -0.518  0.00234.47           N
ATOM   2230  CD2 HIS B 281      11.539  26.532  -1.271  0.00234.47           C
ATOM   2231  CE1 HIS B 281      11.200  27.925   0.319  0.00234.47           C
ATOM   2232  C   HIS B 281      15.142  26.390   0.832  1.00234.47           C
ATOM   2233  O   HIS B 281      14.802  25.865   1.891  1.00234.47           O
ATOM   2234  N   THR B 282      15.805  27.577   0.734  1.00125.23           N
ATOM   2235  CA  THR B 282      16.064  28.594   1.728  1.00125.23           C
ATOM   2236  CB  THR B 282      15.550  28.248   3.119  1.00125.23           C
ATOM   2237  OG1 THR B 282      14.146  28.041   3.060  1.00125.23           O
ATOM   2238  CG2 THR B 282      15.782  29.400   4.115  1.00125.23           C
ATOM   2239  C   THR B 282      17.551  28.889   1.682  1.00125.23           C
ATOM   2240  O   THR B 282      18.274  28.344   0.849  1.00125.23           O
ATOM   2241  N   GLY B 283      18.030  29.836   2.514  1.00 55.09           N
ATOM   2242  CA  GLY B 283      19.421  30.119   2.731  1.00 55.09           C
ATOM   2243  C   GLY B 283      20.144  30.522   1.491  1.00 55.09           C
ATOM   2244  O   GLY B 283      19.687  31.325   0.677  1.00 55.09           O
ATOM   2245  N   LEU B 284      21.379  29.989   1.396  1.00 94.47           N
ATOM   2246  CA  LEU B 284      22.288  30.237   0.326  1.00 94.47           C
ATOM   2247  CB  LEU B 284      22.597  31.728   0.116  1.00 94.47           C
ATOM   2248  CG  LEU B 284      23.583  31.998  -1.037  0.00 94.47           C
ATOM   2249  CD1 LEU B 284      22.989  31.567  -2.391  0.00 94.47           C
ATOM   2250  CD2 LEU B 284      24.061  33.456  -1.036  0.00 94.47           C
ATOM   2251  C   LEU B 284      23.548  29.570   0.776  1.00 94.47           C
ATOM   2252  O   LEU B 284      23.762  28.381   0.549  1.00 94.47           O
ATOM   2253  N   GLN B 285      24.424  30.349   1.425  1.00 30.43           N
ATOM   2254  CA  GLN B 285      25.640  29.785   1.921  1.00 30.43           C
ATOM   2255  CB  GLN B 285      26.879  30.641   1.598  1.00 30.43           C
ATOM   2256  CG  GLN B 285      28.197  30.017   2.064  1.00 30.43           C
ATOM   2257  CD  GLN B 285      29.326  30.963   1.678  1.00 30.43           C
ATOM   2258  OE1 GLN B 285      29.097  32.015   1.083  1.00 30.43           O
ATOM   2259  NE2 GLN B 285      30.583  30.581   2.029  1.00 30.43           N
ATOM   2260  C   GLN B 285      25.524  29.694   3.437  1.00 30.43           C
ATOM   2261  O   GLN B 285      26.415  30.249   4.137  1.00 30.43           O
ATOM   2262  OXT GLN B 285      24.541  29.066   3.917  1.00 30.43           O
TER    2263      GLN B 285
ATOM   2264  N   ASP C 286      39.246  23.970  -5.216  1.00 93.17           N
ATOM   2265  CA  ASP C 286      39.729  25.293  -5.683  1.00 93.17           C
ATOM   2266  CB  ASP C 286      38.536  26.197  -6.030  1.00 93.17           C
ATOM   2267  CG  ASP C 286      39.067  27.426  -6.751  0.00 93.17           C
ATOM   2268  OD1 ASP C 286      40.316  27.569  -6.841  0.00 93.17           O
ATOM   2269  OD2 ASP C 286      38.229  28.240  -7.222  0.00 93.17           O
ATOM   2270  C   ASP C 286      40.412  25.837  -4.503  1.00 93.17           C
ATOM   2271  O   ASP C 286      40.396  27.030  -4.206  1.00 93.17           O
ATOM   2272  N   LYS C 287      41.036  24.856  -3.851  1.00216.13           N
ATOM   2273  CA  LYS C 287      41.703  24.762  -2.619  1.00216.13           C
ATOM   2274  CB  LYS C 287      42.033  26.103  -1.913  1.00216.13           C
ATOM   2275  CG  LYS C 287      40.853  26.993  -1.508  1.00216.13           C
ATOM   2276  CD  LYS C 287      41.233  28.126  -0.552  1.00216.13           C
ATOM   2277  CE  LYS C 287      40.050  29.011  -0.153  1.00216.13           C
ATOM   2278  NZ  LYS C 287      40.503  30.074   0.772  1.00216.13           N
ATOM   2279  C   LYS C 287      40.670  23.987  -1.884  1.00216.13           C
ATOM   2280  O   LYS C 287      39.670  24.538  -1.429  1.00216.13           O
ATOM   2281  N   PHE C 288      40.858  22.656  -1.827  1.00159.52           N
ATOM   2282  CA  PHE C 288      39.882  21.793  -1.233  1.00159.52           C
ATOM   2283  CB  PHE C 288      40.403  20.337  -1.197  1.00159.52           C
ATOM   2284  CG  PHE C 288      39.413  19.380  -0.625  1.00159.52           C
ATOM   2285  CD1 PHE C 288      38.329  18.971  -1.368  1.00159.52           C
ATOM   2286  CD2 PHE C 288      39.568  18.890   0.651  1.00159.52           C
ATOM   2287  CE1 PHE C 288      37.415  18.084  -0.850  1.00159.52           C
ATOM   2288  CE2 PHE C 288      38.658  18.001   1.173  1.00159.52           C
ATOM   2289  CZ  PHE C 288      37.579  17.596   0.423  1.00159.52           C
ATOM   2290  C   PHE C 288      39.632  22.313   0.149  1.00159.52           C
ATOM   2291  O   PHE C 288      40.553  22.443   0.954  1.00159.52           O
ATOM   2292  N   ASN C 289      38.365  22.709   0.402  1.00112.41           N
ATOM   2293  CA  ASN C 289      37.908  23.216   1.667  1.00112.41           C
ATOM   2294  CB  ASN C 289      37.749  24.746   1.706  1.00112.41           C
ATOM   2295  CG  ASN C 289      38.989  25.412   2.264  1.00112.41           C
ATOM   2296  OD1 ASN C 289      38.938  25.953   3.366  1.00112.41           O
ATOM   2297  ND2 ASN C 289      40.119  25.384   1.510  1.00112.41           N
ATOM   2298  C   ASN C 289      36.516  22.728   1.872  1.00112.41           C
ATOM   2299  O   ASN C 289      35.573  23.441   1.533  1.00112.41           O
ATOM   2300  N   PRO C 290      36.321  21.567   2.419  1.00111.20           N
ATOM   2301  CA  PRO C 290      34.981  21.117   2.645  1.00111.20           C
ATOM   2302  CD  PRO C 290      37.264  20.469   2.317  1.00111.20           C
ATOM   2303  CB  PRO C 290      35.050  19.593   2.748  1.00111.20           C
ATOM   2304  CG  PRO C 290      36.540  19.298   3.002  1.00111.20           C
ATOM   2305  C   PRO C 290      34.410  21.774   3.856  1.00111.20           C
ATOM   2306  O   PRO C 290      35.001  21.676   4.932  1.00111.20           O
ATOM   2307  N   PHE C 291      33.247  22.428   3.706  1.00132.06           N
ATOM   2308  CA  PHE C 291      32.576  22.992   4.832  1.00132.06           C
ATOM   2309  CB  PHE C 291      33.303  24.183   5.480  1.00132.06           C
ATOM   2310  CG  PHE C 291      32.438  24.670   6.595  1.00132.06           C
ATOM   2311  CD1 PHE C 291      31.477  25.628   6.362  1.00132.06           C
ATOM   2312  CD2 PHE C 291      32.580  24.169   7.869  1.00132.06           C
ATOM   2313  CE1 PHE C 291      30.673  26.082   7.381  1.00132.06           C
ATOM   2314  CE2 PHE C 291      31.778  24.621   8.892  1.00132.06           C
ATOM   2315  CZ  PHE C 291      30.824  25.580   8.651  1.00132.06           C
ATOM   2316  C   PHE C 291      31.268  23.491   4.336  1.00132.06           C
ATOM   2317  O   PHE C 291      31.210  24.327   3.437  1.00132.06           O
ATOM   2318  N   GLN C 292      30.178  22.977   4.921  1.00 51.85           N
ATOM   2319  CA  GLN C 292      28.879  23.443   4.563  1.00 51.85           C
ATOM   2320  CB  GLN C 292      28.078  22.446   3.716  1.00 51.85           C
ATOM   2321  CG  GLN C 292      28.720  22.188   2.350  1.00 51.85           C
ATOM   2322  CD  GLN C 292      27.851  21.195   1.599  1.00 51.85           C
ATOM   2323  OE1 GLN C 292      26.716  20.928   1.992  1.00 51.85           O
ATOM   2324  NE2 GLN C 292      28.390  20.633   0.484  1.00 51.85           N
ATOM   2325  C   GLN C 292      28.188  23.633   5.868  1.00 51.85           C
ATOM   2326  O   GLN C 292      28.197  22.748   6.722  1.00 51.85           O
ATOM   2327  N   LEU C 293      27.565  24.806   6.053  1.00119.95           N
ATOM   2328  CA  LEU C 293      26.977  25.128   7.320  1.00119.95           C
ATOM   2329  CB  LEU C 293      26.488  26.591   7.357  1.00119.95           C
ATOM   2330  CG  LEU C 293      26.105  27.139   8.745  1.00119.95           C
ATOM   2331  CD1 LEU C 293      24.933  26.377   9.362  1.00119.95           C
ATOM   2332  CD2 LEU C 293      27.322  27.213   9.675  1.00119.95           C
ATOM   2333  C   LEU C 293      25.811  24.210   7.560  1.00119.95           C
ATOM   2334  O   LEU C 293      24.978  24.001   6.679  1.00119.95           O
ATOM   2335  N   THR C 294      25.746  23.618   8.774  1.00 64.64           N
ATOM   2336  CA  THR C 294      24.667  22.750   9.167  1.00 64.64           C
ATOM   2337  CB  THR C 294      25.047  21.298   9.164  1.00 64.64           C
ATOM   2338  OG1 THR C 294      26.128  21.074  10.058  1.00 64.64           O
ATOM   2339  CG2 THR C 294      25.443  20.889   7.735  1.00 64.64           C
ATOM   2340  C   THR C 294      24.301  23.113  10.578  1.00 64.64           C
ATOM   2341  O   THR C 294      25.055  23.809  11.255  1.00 64.64           O
ATOM   2342  N   ASN C 295      23.104  22.703  11.057  1.00132.08           N
ATOM   2343  CA  ASN C 295      22.788  23.028  12.422  1.00132.08           C
ATOM   2344  CB  ASN C 295      22.085  24.390  12.564  1.00132.08           C
ATOM   2345  CG  ASN C 295      20.757  24.350  11.820  1.00132.08           C
ATOM   2346  OD1 ASN C 295      20.428  23.369  11.154  1.00132.08           O
ATOM   2347  ND2 ASN C 295      19.976  25.458  11.924  1.00132.08           N
ATOM   2348  C   ASN C 295      21.889  21.982  13.021  1.00132.08           C
ATOM   2349  O   ASN C 295      21.410  22.157  14.142  1.00132.08           O
ATOM   2350  N   HIS C 296      21.642  20.856  12.318  1.00 93.94           N
ATOM   2351  CA  HIS C 296      20.749  19.884  12.890  1.00 93.94           C
ATOM   2352  ND1 HIS C 296      17.385  18.499  12.566  1.00 93.94           N
ATOM   2353  CG  HIS C 296      18.273  19.322  13.221  1.00 93.94           C
ATOM   2354  CB  HIS C 296      19.282  20.184  12.529  1.00 93.94           C
ATOM   2355  NE2 HIS C 296      16.984  18.266  14.741  1.00 93.94           N
ATOM   2356  CD2 HIS C 296      18.015  19.167  14.548  1.00 93.94           C
ATOM   2357  CE1 HIS C 296      16.638  17.893  13.522  1.00 93.94           C
ATOM   2358  C   HIS C 296      21.117  18.514  12.386  1.00 93.94           C
ATOM   2359  O   HIS C 296      21.264  18.303  11.183  1.00 93.94           O
ATOM   2360  N   ALA C 297      21.256  17.530  13.305  1.00 47.13           N
ATOM   2361  CA  ALA C 297      21.647  16.197  12.916  1.00 47.13           C
ATOM   2362  CB  ALA C 297      22.716  15.581  13.834  1.00 47.13           C
ATOM   2363  C   ALA C 297      20.442  15.298  12.969  1.00 47.13           C
ATOM   2364  O   ALA C 297      19.663  15.359  13.919  1.00 47.13           O
ATOM   2365  N   VAL C 298      20.276  14.425  11.943  1.00 70.09           N
ATOM   2366  CA  VAL C 298      19.131  13.552  11.838  1.00 70.09           C
ATOM   2367  CB  VAL C 298      18.044  14.111  10.963  1.00 70.09           C
ATOM   2368  CG1 VAL C 298      17.456  15.355  11.653  1.00 70.09           C
ATOM   2369  CG2 VAL C 298      18.634  14.409   9.572  1.00 70.09           C
ATOM   2370  C   VAL C 298      19.540  12.214  11.269  1.00 70.09           C
ATOM   2371  O   VAL C 298      20.722  11.966  11.031  1.00 70.09           O
ATOM   2372  N   LEU C 299      18.552  11.298  11.068  1.00144.80           N
ATOM   2373  CA  LEU C 299      18.832   9.951  10.617  1.00144.80           C
ATOM   2374  CB  LEU C 299      18.249   8.909  11.593  1.00144.80           C
ATOM   2375  CG  LEU C 299      18.870   7.501  11.517  1.00144.80           C
ATOM   2376  CD1 LEU C 299      17.941   6.447  12.136  1.00144.80           C
ATOM   2377  CD2 LEU C 299      19.392   7.158  10.119  1.00144.80           C
ATOM   2378  C   LEU C 299      18.184   9.701   9.268  1.00144.80           C
ATOM   2379  O   LEU C 299      16.968   9.805   9.115  1.00144.80           O
ATOM   2380  N   LEU C 300      18.988   9.306   8.251  1.00 82.42           N
ATOM   2381  CA  LEU C 300      18.499   9.030   6.919  1.00 82.42           C
ATOM   2382  CB  LEU C 300      19.587   9.213   5.849  1.00 82.42           C
ATOM   2383  CG  LEU C 300      19.130   8.936   4.408  1.00 82.42           C
ATOM   2384  CD1 LEU C 300      18.096   9.978   3.945  1.00 82.42           C
ATOM   2385  CD2 LEU C 300      20.331   8.829   3.454  1.00 82.42           C
ATOM   2386  C   LEU C 300      18.052   7.589   6.889  1.00 82.42           C
ATOM   2387  O   LEU C 300      18.819   6.691   7.219  1.00 82.42           O
ATOM   2388  N   VAL C 301      16.740   7.363   6.671  1.00120.51           N
ATOM   2389  CA  VAL C 301      16.103   6.069   6.574  1.00120.51           C
ATOM   2390  CB  VAL C 301      14.802   6.031   7.315  1.00120.51           C
ATOM   2391  CG1 VAL C 301      15.108   6.279   8.804  1.00120.51           C
ATOM   2392  CG2 VAL C 301      13.836   7.059   6.701  1.00120.51           C
ATOM   2393  C   VAL C 301      15.880   5.506   5.189  1.00120.51           C
ATOM   2394  O   VAL C 301      15.720   4.292   5.055  1.00120.51           O
ATOM   2395  N   GLY C 302      15.753   6.346   4.132  1.00 46.38           N
ATOM   2396  CA  GLY C 302      15.412   5.778   2.845  1.00 46.38           C
ATOM   2397  C   GLY C 302      15.387   6.829   1.767  1.00 46.38           C
ATOM   2398  O   GLY C 302      15.762   7.978   1.991  1.00 46.38           O
ATOM   2399  N   TYR C 303      14.985   6.431   0.533  1.00 73.46           N
ATOM   2400  CA  TYR C 303      14.907   7.351  -0.574  1.00 73.46           C
ATOM   2401  CB  TYR C 303      16.228   7.483  -1.357  1.00 73.46           C
ATOM   2402  CG  TYR C 303      16.644   6.140  -1.858  1.00 73.46           C
ATOM   2403  CD1 TYR C 303      16.105   5.617  -3.012  1.00 73.46           C
ATOM   2404  CD2 TYR C 303      17.585   5.403  -1.174  1.00 73.46           C
ATOM   2405  CE1 TYR C 303      16.497   4.380  -3.470  1.00 73.46           C
ATOM   2406  CE2 TYR C 303      17.981   4.166  -1.626  1.00 73.46           C
ATOM   2407  CZ  TYR C 303      17.435   3.652  -2.777  1.00 73.46           C
ATOM   2408  OH  TYR C 303      17.839   2.384  -3.246  1.00 73.46           O
ATOM   2409  C   TYR C 303      13.833   6.918  -1.532  1.00 73.46           C
ATOM   2410  O   TYR C 303      13.399   5.767  -1.523  1.00 73.46           O
ATOM   2411  N   GLY C 304      13.377   7.846  -2.405  1.00 25.54           N
ATOM   2412  CA  GLY C 304      12.350   7.508  -3.354  1.00 25.54           C
ATOM   2413  C   GLY C 304      12.272   8.589  -4.384  1.00 25.54           C
ATOM   2414  O   GLY C 304      13.092   9.506  -4.402  1.00 25.54           O
ATOM   2415  N   THR C 305      11.291   8.475  -5.307  1.00 37.94           N
ATOM   2416  CA  THR C 305      11.100   9.480  -6.314  1.00 37.94           C
ATOM   2417  CB  THR C 305      11.580   9.053  -7.671  1.00 37.94           C
ATOM   2418  OG1 THR C 305      12.958   8.716  -7.617  1.00 37.94           O
ATOM   2419  CG2 THR C 305      11.362  10.211  -8.659  1.00 37.94           C
ATOM   2420  C   THR C 305       9.628   9.744  -6.428  1.00 37.94           C
ATOM   2421  O   THR C 305       8.822   8.815  -6.473  1.00 37.94           O
ATOM   2422  N   ASP C 306       9.236  11.034  -6.467  1.00 55.35           N
ATOM   2423  CA  ASP C 306       7.847  11.359  -6.617  1.00 55.35           C
ATOM   2424  CB  ASP C 306       7.559  12.859  -6.408  1.00 55.35           C
ATOM   2425  CG  ASP C 306       6.060  13.065  -6.240  1.00 55.35           C
ATOM   2426  OD1 ASP C 306       5.283  12.542  -7.083  1.00 55.35           O
ATOM   2427  OD2 ASP C 306       5.671  13.743  -5.253  1.00 55.35           O
ATOM   2428  C   ASP C 306       7.493  10.983  -8.023  1.00 55.35           C
ATOM   2429  O   ASP C 306       8.149  11.409  -8.971  1.00 55.35           O
ATOM   2430  N   GLN C 307       6.442  10.166  -8.207  1.00 79.29           N
ATOM   2431  CA  GLN C 307       6.155   9.711  -9.537  1.00 79.29           C
ATOM   2432  CB  GLN C 307       5.016   8.677  -9.578  1.00 79.29           C
ATOM   2433  CG  GLN C 307       5.361   7.365  -8.871  1.00 79.29           C
ATOM   2434  CD  GLN C 307       6.445   6.666  -9.680  1.00 79.29           C
ATOM   2435  OE1 GLN C 307       6.896   7.174 -10.706  1.00 79.29           O
ATOM   2436  NE2 GLN C 307       6.878   5.467  -9.208  1.00 79.29           N
ATOM   2437  C   GLN C 307       5.758  10.847 -10.429  1.00 79.29           C
ATOM   2438  O   GLN C 307       6.303  10.999 -11.522  1.00 79.29           O
ATOM   2439  N   GLN C 308       4.794  11.683  -9.992  1.00 80.44           N
ATOM   2440  CA  GLN C 308       4.334  12.729 -10.864  1.00 80.44           C
ATOM   2441  CB  GLN C 308       3.047  13.407 -10.363  1.00 80.44           C
ATOM   2442  CG  GLN C 308       3.217  14.169  -9.049  1.00 80.44           C
ATOM   2443  CD  GLN C 308       1.868  14.776  -8.693  1.00 80.44           C
ATOM   2444  OE1 GLN C 308       0.887  14.609  -9.417  1.00 80.44           O
ATOM   2445  NE2 GLN C 308       1.814  15.508  -7.548  1.00 80.44           N
ATOM   2446  C   GLN C 308       5.364  13.800 -11.033  1.00 80.44           C
ATOM   2447  O   GLN C 308       5.690  14.188 -12.154  1.00 80.44           O
ATOM   2448  N   THR C 309       5.911  14.297  -9.910  1.00 31.21           N
ATOM   2449  CA  THR C 309       6.856  15.379  -9.938  1.00 31.21           C
ATOM   2450  CB  THR C 309       7.184  15.893  -8.568  1.00 31.21           C
ATOM   2451  OG1 THR C 309       6.004  16.341  -7.918  1.00 31.21           O
ATOM   2452  CG2 THR C 309       8.182  17.054  -8.708  1.00 31.21           C
ATOM   2453  C   THR C 309       8.129  14.906 -10.558  1.00 31.21           C
ATOM   2454  O   THR C 309       8.758  15.616 -11.339  1.00 31.21           O
ATOM   2455  N   GLY C 310       8.548  13.677 -10.215  1.00 15.28           N
ATOM   2456  CA  GLY C 310       9.764  13.152 -10.755  1.00 15.28           C
ATOM   2457  C   GLY C 310      10.904  13.628  -9.911  1.00 15.28           C
ATOM   2458  O   GLY C 310      12.066  13.428 -10.260  1.00 15.28           O
ATOM   2459  N   GLU C 311      10.608  14.266  -8.759  1.00 83.64           N
ATOM   2460  CA  GLU C 311      11.670  14.775  -7.932  1.00 83.64           C
ATOM   2461  CB  GLU C 311      11.274  16.025  -7.128  1.00 83.64           C
ATOM   2462  CG  GLU C 311      11.038  17.260  -8.001  1.00 83.64           C
ATOM   2463  CD  GLU C 311      10.656  18.417  -7.088  1.00 83.64           C
ATOM   2464  OE1 GLU C 311      10.576  18.193  -5.851  1.00 83.64           O
ATOM   2465  OE2 GLU C 311      10.435  19.539  -7.617  1.00 83.64           O
ATOM   2466  C   GLU C 311      12.077  13.718  -6.952  1.00 83.64           C
ATOM   2467  O   GLU C 311      11.242  13.092  -6.301  1.00 83.64           O
ATOM   2468  N   LYS C 312      13.402  13.496  -6.833  1.00 61.93           N
ATOM   2469  CA  LYS C 312      13.933  12.502  -5.941  1.00 61.93           C
ATOM   2470  CB  LYS C 312      15.369  12.076  -6.291  1.00 61.93           C
ATOM   2471  CG  LYS C 312      15.480  11.355  -7.636  1.00 61.93           C
ATOM   2472  CD  LYS C 312      16.917  11.230  -8.148  1.00 61.93           C
ATOM   2473  CE  LYS C 312      17.506  12.552  -8.645  1.00 61.93           C
ATOM   2474  NZ  LYS C 312      18.893  12.343  -9.116  1.00 61.93           N
ATOM   2475  C   LYS C 312      13.956  13.062  -4.555  1.00 61.93           C
ATOM   2476  O   LYS C 312      14.100  14.269  -4.364  1.00 61.93           O
ATOM   2477  N   TYR C 313      13.781  12.191  -3.540  1.00 71.47           N
ATOM   2478  CA  TYR C 313      13.812  12.677  -2.189  1.00 71.47           C
ATOM   2479  CB  TYR C 313      12.428  13.066  -1.631  1.00 71.47           C
ATOM   2480  CG  TYR C 313      11.494  11.909  -1.737  1.00 71.47           C
ATOM   2481  CD1 TYR C 313      11.549  10.869  -0.838  1.00 71.47           C
ATOM   2482  CD2 TYR C 313      10.544  11.877  -2.733  1.00 71.47           C
ATOM   2483  CE1 TYR C 313      10.676   9.810  -0.937  1.00 71.47           C
ATOM   2484  CE2 TYR C 313       9.669  10.822  -2.838  1.00 71.47           C
ATOM   2485  CZ  TYR C 313       9.736   9.785  -1.940  1.00 71.47           C
ATOM   2486  OH  TYR C 313       8.840   8.700  -2.044  1.00 71.47           O
ATOM   2487  C   TYR C 313      14.435  11.669  -1.271  1.00 71.47           C
ATOM   2488  O   TYR C 313      14.626  10.504  -1.621  1.00 71.47           O
ATOM   2489  N   TRP C 314      14.799  12.137  -0.057  1.00107.84           N
ATOM   2490  CA  TRP C 314      15.354  11.302   0.972  1.00107.84           C
ATOM   2491  CB  TRP C 314      16.566  11.921   1.690  1.00107.84           C
ATOM   2492  CG  TRP C 314      17.794  12.157   0.842  1.00107.84           C
ATOM   2493  CD2 TRP C 314      18.666  11.121   0.364  1.00107.84           C
ATOM   2494  CD1 TRP C 314      18.308  13.334   0.382  1.00107.84           C
ATOM   2495  NE1 TRP C 314      19.466  13.101  -0.320  1.00107.84           N
ATOM   2496  CE2 TRP C 314      19.693  11.741  -0.348  1.00107.84           C
ATOM   2497  CE3 TRP C 314      18.618   9.764   0.513  1.00107.84           C
ATOM   2498  CZ2 TRP C 314      20.690  11.009  -0.926  1.00107.84           C
ATOM   2499  CZ3 TRP C 314      19.623   9.030  -0.075  1.00107.84           C
ATOM   2500  CH2 TRP C 314      20.639   9.641  -0.780  1.00107.84           C
ATOM   2501  C   TRP C 314      14.284  11.219   2.017  1.00107.84           C
ATOM   2502  O   TRP C 314      13.475  12.135   2.152  1.00107.84           O
ATOM   2503  N   ILE C 315      14.235  10.104   2.771  1.00 52.10           N
ATOM   2504  CA  ILE C 315      13.269   9.971   3.824  1.00 52.10           C
ATOM   2505  CB  ILE C 315      12.574   8.642   3.825  1.00 52.10           C
ATOM   2506  CG1 ILE C 315      11.810   8.443   2.502  1.00 52.10           C
ATOM   2507  CG2 ILE C 315      11.673   8.564   5.065  1.00 52.10           C
ATOM   2508  CD1 ILE C 315      11.318   7.014   2.289  1.00 52.10           C
ATOM   2509  C   ILE C 315      14.061  10.078   5.095  1.00 52.10           C
ATOM   2510  O   ILE C 315      14.947   9.265   5.342  1.00 52.10           O
ATOM   2511  N   VAL C 316      13.758  11.094   5.935  1.00 54.76           N
ATOM   2512  CA  VAL C 316      14.570  11.313   7.111  1.00 54.76           C
ATOM   2513  CB  VAL C 316      15.276  12.645   7.070  1.00 54.76           C
ATOM   2514  CG1 VAL C 316      16.107  12.798   8.359  1.00 54.76           C
ATOM   2515  CG2 VAL C 316      16.081  12.751   5.765  1.00 54.76           C
ATOM   2516  C   VAL C 316      13.740  11.300   8.366  1.00 54.76           C
ATOM   2517  O   VAL C 316      12.597  11.752   8.394  1.00 54.76           O
ATOM   2518  N   LYS C 317      14.345  10.778   9.463  1.00 82.73           N
ATOM   2519  CA  LYS C 317      13.718  10.670  10.756  1.00 82.73           C
ATOM   2520  CB  LYS C 317      14.098   9.354  11.460  1.00 82.73           C
ATOM   2521  CG  LYS C 317      13.489   9.138  12.844  1.00 82.73           C
ATOM   2522  CD  LYS C 317      13.686   7.703  13.344  1.00 82.73           C
ATOM   2523  CE  LYS C 317      13.225   7.458  14.783  1.00 82.73           C
ATOM   2524  NZ  LYS C 317      14.303   7.819  15.729  1.00 82.73           N
ATOM   2525  C   LYS C 317      14.219  11.801  11.617  1.00 82.73           C
ATOM   2526  O   LYS C 317      15.422  11.948  11.838  1.00 82.73           O
ATOM   2527  N   ASN C 318      13.287  12.636  12.124  1.00 78.49           N
ATOM   2528  CA  ASN C 318      13.618  13.781  12.930  1.00 78.49           C
ATOM   2529  CB  ASN C 318      12.654  14.953  12.670  1.00 78.49           C
ATOM   2530  CG  ASN C 318      13.343  16.268  13.003  1.00 78.49           C
ATOM   2531  OD1 ASN C 318      14.315  16.308  13.753  1.00 78.49           O
ATOM   2532  ND2 ASN C 318      12.827  17.382  12.416  1.00 78.49           N
ATOM   2533  C   ASN C 318      13.523  13.382  14.386  1.00 78.49           C
ATOM   2534  O   ASN C 318      13.038  12.301  14.714  1.00 78.49           O
ATOM   2535  N   SER C 319      14.123  14.196  15.283  1.00153.81           N
ATOM   2536  CA  SER C 319      14.134  14.030  16.721  1.00153.81           C
ATOM   2537  CB  SER C 319      15.510  14.349  17.319  1.00153.81           C
ATOM   2538  OG  SER C 319      16.511  13.551  16.708  1.00153.81           O
ATOM   2539  C   SER C 319      13.153  14.915  17.449  1.00153.81           C
ATOM   2540  O   SER C 319      13.303  15.108  18.657  1.00153.81           O
ATOM   2541  N   TRP C 320      12.247  15.586  16.718  1.00146.75           N
ATOM   2542  CA  TRP C 320      11.261  16.525  17.192  1.00146.75           C
ATOM   2543  CB  TRP C 320      10.947  17.598  16.140  1.00146.75           C
ATOM   2544  CG  TRP C 320      12.184  18.444  15.936  1.00146.75           C
ATOM   2545  CD2 TRP C 320      12.370  19.444  14.922  1.00146.75           C
ATOM   2546  CD1 TRP C 320      13.347  18.401  16.651  1.00146.75           C
ATOM   2547  NE1 TRP C 320      14.245  19.308  16.147  1.00146.75           N
ATOM   2548  CE2 TRP C 320      13.658  19.959  15.083  1.00146.75           C
ATOM   2549  CE3 TRP C 320      11.539  19.898  13.939  1.00146.75           C
ATOM   2550  CZ2 TRP C 320      14.137  20.934  14.255  1.00146.75           C
ATOM   2551  CZ3 TRP C 320      12.024  20.885  13.109  1.00146.75           C
ATOM   2552  CH2 TRP C 320      13.298  21.393  13.265  1.00146.75           C
ATOM   2553  C   TRP C 320      10.019  15.889  17.748  1.00146.75           C
ATOM   2554  O   TRP C 320       9.087  16.590  18.139  1.00146.75           O
ATOM   2555  N   GLY C 321       9.891  14.555  17.680  1.00 36.41           N
ATOM   2556  CA  GLY C 321       8.696  13.948  18.195  1.00 36.41           C
ATOM   2557  C   GLY C 321       7.827  13.597  17.027  1.00 36.41           C
ATOM   2558  O   GLY C 321       8.036  14.073  15.914  1.00 36.41           O
ATOM   2559  N   GLU C 322       6.833  12.726  17.277  1.00 46.80           N
ATOM   2560  CA  GLU C 322       5.897  12.220  16.310  1.00 46.80           C
ATOM   2561  CB  GLU C 322       5.032  11.081  16.871  1.00 46.80           C
ATOM   2562  CG  GLU C 322       5.822   9.814  17.205  1.00 46.80           C
ATOM   2563  CD  GLU C 322       4.844   8.783  17.749  1.00 46.80           C
ATOM   2564  OE1 GLU C 322       3.629   9.106  17.832  1.00 46.80           O
ATOM   2565  OE2 GLU C 322       5.298   7.658  18.089  1.00 46.80           O
ATOM   2566  C   GLU C 322       4.962  13.306  15.869  1.00 46.80           C
ATOM   2567  O   GLU C 322       4.394  13.243  14.781  1.00 46.80           O
ATOM   2568  N   SER C 323       4.733  14.308  16.734  1.00 79.88           N
ATOM   2569  CA  SER C 323       3.783  15.353  16.471  1.00 79.88           C
ATOM   2570  CB  SER C 323       3.587  16.290  17.674  1.00 79.88           C
ATOM   2571  OG  SER C 323       2.638  17.298  17.358  1.00 79.88           O
ATOM   2572  C   SER C 323       4.211  16.204  15.315  1.00 79.88           C
ATOM   2573  O   SER C 323       3.406  16.969  14.785  1.00 79.88           O
ATOM   2574  N   TRP C 324       5.484  16.108  14.883  1.00 71.30           N
ATOM   2575  CA  TRP C 324       5.934  16.995  13.845  1.00 71.30           C
ATOM   2576  CB  TRP C 324       7.302  17.620  14.168  1.00 71.30           C
ATOM   2577  CG  TRP C 324       7.861  18.549  13.117  1.00 71.30           C
ATOM   2578  CD2 TRP C 324       8.749  18.131  12.067  1.00 71.30           C
ATOM   2579  CD1 TRP C 324       7.680  19.892  12.958  1.00 71.30           C
ATOM   2580  NE1 TRP C 324       8.402  20.339  11.876  1.00 71.30           N
ATOM   2581  CE2 TRP C 324       9.066  19.266  11.321  1.00 71.30           C
ATOM   2582  CE3 TRP C 324       9.263  16.906  11.758  1.00 71.30           C
ATOM   2583  CZ2 TRP C 324       9.905  19.188  10.244  1.00 71.30           C
ATOM   2584  CZ3 TRP C 324      10.105  16.830  10.670  1.00 71.30           C
ATOM   2585  CH2 TRP C 324      10.419  17.950   9.928  1.00 71.30           C
ATOM   2586  C   TRP C 324       6.067  16.270  12.536  1.00 71.30           C
ATOM   2587  O   TRP C 324       6.357  15.078  12.484  1.00 71.30           O
ATOM   2588  N   GLY C 325       5.806  16.999  11.432  1.00 34.68           N
ATOM   2589  CA  GLY C 325       5.998  16.523  10.089  1.00 34.68           C
ATOM   2590  C   GLY C 325       5.137  15.337   9.805  1.00 34.68           C
ATOM   2591  O   GLY C 325       3.975  15.276  10.204  1.00 34.68           O
ATOM   2592  N   GLU C 326       5.708  14.368   9.059  1.00 64.08           N
ATOM   2593  CA  GLU C 326       4.989  13.187   8.702  1.00 64.08           C
ATOM   2594  CB  GLU C 326       5.414  12.645   7.325  1.00 64.08           C
ATOM   2595  CG  GLU C 326       5.102  13.613   6.179  1.00 64.08           C
ATOM   2596  CD  GLU C 326       5.753  13.090   4.902  1.00 64.08           C
ATOM   2597  OE1 GLU C 326       6.762  12.343   5.009  1.00 64.08           O
ATOM   2598  OE2 GLU C 326       5.249  13.438   3.801  1.00 64.08           O
ATOM   2599  C   GLU C 326       5.333  12.152   9.723  1.00 64.08           C
ATOM   2600  O   GLU C 326       6.222  11.329   9.517  1.00 64.08           O
ATOM   2601  N   LYS C 327       4.588  12.152  10.843  1.00138.29           N
ATOM   2602  CA  LYS C 327       4.780  11.233  11.928  1.00138.29           C
ATOM   2603  CB  LYS C 327       4.303   9.781  11.673  1.00138.29           C
ATOM   2604  CG  LYS C 327       4.817   9.083  10.409  1.00138.29           C
ATOM   2605  CD  LYS C 327       4.140   9.540   9.114  1.00138.29           C
ATOM   2606  CE  LYS C 327       4.663   8.836   7.860  1.00138.29           C
ATOM   2607  NZ  LYS C 327       3.947   9.337   6.665  1.00138.29           N
ATOM   2608  C   LYS C 327       6.206  11.218  12.388  1.00138.29           C
ATOM   2609  O   LYS C 327       6.746  10.162  12.715  1.00138.29           O
ATOM   2610  N   GLY C 328       6.848  12.401  12.458  1.00 37.35           N
ATOM   2611  CA  GLY C 328       8.183  12.487  12.981  1.00 37.35           C
ATOM   2612  C   GLY C 328       9.204  12.419  11.882  1.00 37.35           C
ATOM   2613  O   GLY C 328      10.391  12.600  12.147  1.00 37.35           O
ATOM   2614  N   TYR C 329       8.779  12.200  10.622  1.00 97.74           N
ATOM   2615  CA  TYR C 329       9.704  12.063   9.525  1.00 97.74           C
ATOM   2616  CB  TYR C 329       9.509  10.781   8.691  1.00 97.74           C
ATOM   2617  CG  TYR C 329       9.910   9.553   9.435  1.00 97.74           C
ATOM   2618  CD1 TYR C 329       9.105   9.014  10.412  1.00 97.74           C
ATOM   2619  CD2 TYR C 329      11.091   8.918   9.123  1.00 97.74           C
ATOM   2620  CE1 TYR C 329       9.483   7.870  11.077  1.00 97.74           C
ATOM   2621  CE2 TYR C 329      11.474   7.775   9.783  1.00 97.74           C
ATOM   2622  CZ  TYR C 329      10.669   7.250  10.764  1.00 97.74           C
ATOM   2623  OH  TYR C 329      11.058   6.077  11.443  1.00 97.74           O
ATOM   2624  C   TYR C 329       9.462  13.165   8.538  1.00 97.74           C
ATOM   2625  O   TYR C 329       8.441  13.851   8.585  1.00 97.74           O
ATOM   2626  N   PHE C 330      10.450  13.395   7.640  1.00 80.25           N
ATOM   2627  CA  PHE C 330      10.271  14.367   6.599  1.00 80.25           C
ATOM   2628  CB  PHE C 330      10.753  15.789   6.959  1.00 80.25           C
ATOM   2629  CG  PHE C 330      12.229  15.801   7.185  1.00 80.25           C
ATOM   2630  CD1 PHE C 330      12.759  15.463   8.409  1.00 80.25           C
ATOM   2631  CD2 PHE C 330      13.086  16.170   6.173  1.00 80.25           C
ATOM   2632  CE1 PHE C 330      14.119  15.484   8.614  1.00 80.25           C
ATOM   2633  CE2 PHE C 330      14.447  16.192   6.371  1.00 80.25           C
ATOM   2634  CZ  PHE C 330      14.967  15.848   7.595  1.00 80.25           C
ATOM   2635  C   PHE C 330      11.014  13.906   5.384  1.00 80.25           C
ATOM   2636  O   PHE C 330      11.945  13.106   5.466  1.00 80.25           O
ATOM   2637  N   ARG C 331      10.598  14.388   4.199  1.00 75.25           N
ATOM   2638  CA  ARG C 331      11.293  14.007   3.009  1.00 75.25           C
ATOM   2639  CB  ARG C 331      10.380  13.373   1.950  1.00 75.25           C
ATOM   2640  CG  ARG C 331       9.725  12.086   2.458  1.00 75.25           C
ATOM   2641  CD  ARG C 331       9.109  11.224   1.359  1.00 75.25           C
ATOM   2642  NE  ARG C 331       8.033  12.016   0.703  1.00 75.25           N
ATOM   2643  CZ  ARG C 331       6.731  11.843   1.068  1.00 75.25           C
ATOM   2644  NH1 ARG C 331       6.409  10.990   2.084  1.00 75.25           N
ATOM   2645  NH2 ARG C 331       5.750  12.512   0.396  1.00 75.25           N
ATOM   2646  C   ARG C 331      11.882  15.266   2.461  1.00 75.25           C
ATOM   2647  O   ARG C 331      11.289  16.335   2.610  1.00 75.25           O
ATOM   2648  N   ILE C 332      13.102  15.193   1.882  1.00154.80           N
ATOM   2649  CA  ILE C 332      13.643  16.385   1.301  1.00154.80           C
ATOM   2650  CB  ILE C 332      14.650  17.158   2.111  1.00154.80           C
ATOM   2651  CG1 ILE C 332      16.005  16.475   2.252  1.00154.80           C
ATOM   2652  CG2 ILE C 332      14.025  17.426   3.477  1.00154.80           C
ATOM   2653  CD1 ILE C 332      17.014  17.438   2.877  1.00154.80           C
ATOM   2654  C   ILE C 332      14.278  16.031  -0.001  1.00154.80           C
ATOM   2655  O   ILE C 332      14.671  14.888  -0.232  1.00154.80           O
ATOM   2656  N   ARG C 333      14.406  17.035  -0.889  1.00128.37           N
ATOM   2657  CA  ARG C 333      14.882  16.779  -2.211  1.00128.37           C
ATOM   2658  CB  ARG C 333      14.874  18.024  -3.113  1.00128.37           C
ATOM   2659  CG  ARG C 333      14.998  17.688  -4.598  1.00128.37           C
ATOM   2660  CD  ARG C 333      16.357  18.048  -5.189  0.00128.37           C
ATOM   2661  NE  ARG C 333      16.444  19.532  -5.160  0.00128.37           N
ATOM   2662  CZ  ARG C 333      15.959  20.260  -6.208  0.00128.37           C
ATOM   2663  NH1 ARG C 333      15.406  19.623  -7.280  0.00128.37           N
ATOM   2664  NH2 ARG C 333      16.028  21.623  -6.184  0.00128.37           N
ATOM   2665  C   ARG C 333      16.261  16.214  -2.145  1.00128.37           C
ATOM   2666  O   ARG C 333      17.094  16.654  -1.354  1.00128.37           O
ATOM   2667  N   ARG C 334      16.521  15.185  -2.980  1.00183.38           N
ATOM   2668  CA  ARG C 334      17.818  14.583  -2.964  1.00183.38           C
ATOM   2669  CB  ARG C 334      17.871  13.087  -2.600  1.00183.38           C
ATOM   2670  CG  ARG C 334      17.158  12.119  -3.538  1.00183.38           C
ATOM   2671  CD  ARG C 334      17.285  10.669  -3.064  1.00183.38           C
ATOM   2672  NE  ARG C 334      16.303   9.846  -3.822  1.00183.38           N
ATOM   2673  CZ  ARG C 334      16.649   9.236  -4.993  1.00183.38           C
ATOM   2674  NH1 ARG C 334      17.917   9.353  -5.482  1.00183.38           N
ATOM   2675  NH2 ARG C 334      15.727   8.493  -5.671  1.00183.38           N
ATOM   2676  C   ARG C 334      18.473  14.753  -4.297  1.00183.38           C
ATOM   2677  O   ARG C 334      17.814  14.881  -5.329  1.00183.38           O
ATOM   2678  N   GLY C 335      19.822  14.787  -4.286  1.00 51.22           N
ATOM   2679  CA  GLY C 335      20.589  14.891  -5.497  1.00 51.22           C
ATOM   2680  C   GLY C 335      21.148  16.278  -5.679  1.00 51.22           C
ATOM   2681  O   GLY C 335      22.068  16.479  -6.470  1.00 51.22           O
ATOM   2682  N   THR C 336      20.521  17.282  -5.044  1.00116.69           N
ATOM   2683  CA  THR C 336      20.910  18.670  -5.047  1.00116.69           C
ATOM   2684  CB  THR C 336      19.744  19.607  -5.087  1.00116.69           C
ATOM   2685  OG1 THR C 336      18.877  19.368  -3.990  1.00116.69           O
ATOM   2686  CG2 THR C 336      19.013  19.393  -6.422  1.00116.69           C
ATOM   2687  C   THR C 336      21.818  19.063  -3.913  1.00116.69           C
ATOM   2688  O   THR C 336      22.280  20.203  -3.883  1.00116.69           O
ATOM   2689  N   ASP C 337      22.045  18.187  -2.910  1.00 76.87           N
ATOM   2690  CA  ASP C 337      22.789  18.601  -1.747  1.00 76.87           C
ATOM   2691  CB  ASP C 337      24.169  19.194  -2.085  1.00 76.87           C
ATOM   2692  CG  ASP C 337      24.978  19.304  -0.798  1.00 76.87           C
ATOM   2693  OD1 ASP C 337      24.476  18.846   0.263  1.00 76.87           O
ATOM   2694  OD2 ASP C 337      26.113  19.849  -0.861  1.00 76.87           O
ATOM   2695  C   ASP C 337      21.974  19.653  -1.058  1.00 76.87           C
ATOM   2696  O   ASP C 337      22.488  20.665  -0.580  1.00 76.87           O
ATOM   2697  N   GLU C 338      20.652  19.401  -0.985  1.00121.20           N
ATOM   2698  CA  GLU C 338      19.700  20.311  -0.412  1.00121.20           C
ATOM   2699  CB  GLU C 338      18.270  19.739  -0.419  1.00121.20           C
ATOM   2700  CG  GLU C 338      17.227  20.676   0.186  1.00121.20           C
ATOM   2701  CD  GLU C 338      17.018  21.809  -0.806  1.00121.20           C
ATOM   2702  OE1 GLU C 338      17.065  21.529  -2.034  1.00121.20           O
ATOM   2703  OE2 GLU C 338      16.815  22.966  -0.352  1.00121.20           O
ATOM   2704  C   GLU C 338      20.053  20.588   1.017  1.00121.20           C
ATOM   2705  O   GLU C 338      20.092  19.694   1.858  1.00121.20           O
ATOM   2706  N   CYS C 339      20.311  21.874   1.313  1.00125.93           N
ATOM   2707  CA  CYS C 339      20.604  22.376   2.627  1.00125.93           C
ATOM   2708  CB  CYS C 339      19.388  22.469   3.576  1.00125.93           C
ATOM   2709  SG  CYS C 339      18.600  20.886   3.994  1.00125.93           S
ATOM   2710  C   CYS C 339      21.715  21.590   3.259  1.00125.93           C
ATOM   2711  O   CYS C 339      21.714  21.378   4.470  1.00125.93           O
ATOM   2712  N   ALA C 340      22.715  21.190   2.443  1.00 63.83           N
ATOM   2713  CA  ALA C 340      23.901  20.495   2.862  1.00 63.83           C
ATOM   2714  CB  ALA C 340      24.713  21.283   3.905  1.00 63.83           C
ATOM   2715  C   ALA C 340      23.603  19.140   3.443  1.00 63.83           C
ATOM   2716  O   ALA C 340      24.410  18.610   4.203  1.00 63.83           O
ATOM   2717  N   ILE C 341      22.467  18.507   3.088  1.00191.94           N
ATOM   2718  CA  ILE C 341      22.177  17.218   3.666  1.00191.94           C
ATOM   2719  CB  ILE C 341      20.771  16.689   3.564  1.00191.94           C
ATOM   2720  CG1 ILE C 341      20.368  16.220   2.181  1.00191.94           C
ATOM   2721  CG2 ILE C 341      19.819  17.772   4.069  1.00191.94           C
ATOM   2722  CD1 ILE C 341      19.078  15.419   2.303  1.00191.94           C
ATOM   2723  C   ILE C 341      23.120  16.157   3.151  1.00191.94           C
ATOM   2724  O   ILE C 341      23.230  15.075   3.718  1.00191.94           O
ATOM   2725  N   GLU C 342      23.660  16.361   1.947  1.00158.91           N
ATOM   2726  CA  GLU C 342      24.589  15.482   1.284  1.00158.91           C
ATOM   2727  CB  GLU C 342      24.400  15.487  -0.240  1.00158.91           C
ATOM   2728  CG  GLU C 342      23.035  14.872  -0.575  1.00158.91           C
ATOM   2729  CD  GLU C 342      22.803  14.858  -2.075  1.00158.91           C
ATOM   2730  OE1 GLU C 342      23.704  15.315  -2.828  1.00158.91           O
ATOM   2731  OE2 GLU C 342      21.711  14.381  -2.486  1.00158.91           O
ATOM   2732  C   GLU C 342      26.033  15.682   1.675  1.00158.91           C
ATOM   2733  O   GLU C 342      26.904  15.139   1.004  1.00158.91           O
ATOM   2734  N   SER C 343      26.354  16.631   2.579  1.00124.42           N
ATOM   2735  CA  SER C 343      27.726  16.937   2.925  1.00124.42           C
ATOM   2736  CB  SER C 343      27.881  18.410   3.341  1.00124.42           C
ATOM   2737  OG  SER C 343      27.135  18.662   4.522  1.00124.42           O
ATOM   2738  C   SER C 343      28.420  16.116   4.004  1.00124.42           C
ATOM   2739  O   SER C 343      29.637  15.973   3.984  1.00124.42           O
ATOM   2740  N   ILE C 344      27.701  15.838   5.100  1.00247.87           N
ATOM   2741  CA  ILE C 344      28.062  15.226   6.356  1.00247.87           C
ATOM   2742  CB  ILE C 344      27.778  16.148   7.514  1.00247.87           C
ATOM   2743  CG1 ILE C 344      28.739  15.867   8.688  1.00247.87           C
ATOM   2744  CG2 ILE C 344      26.285  16.047   7.859  1.00247.87           C
ATOM   2745  CD1 ILE C 344      28.819  16.998   9.709  1.00247.87           C
ATOM   2746  C   ILE C 344      27.714  13.788   6.691  1.00247.87           C
ATOM   2747  O   ILE C 344      27.670  13.497   7.884  1.00247.87           O
ATOM   2748  N   ALA C 345      27.156  12.947   5.799  1.00 70.59           N
ATOM   2749  CA  ALA C 345      26.686  11.658   6.268  1.00 70.59           C
ATOM   2750  CB  ALA C 345      26.157  10.756   5.139  1.00 70.59           C
ATOM   2751  C   ALA C 345      27.768  10.903   6.996  1.00 70.59           C
ATOM   2752  O   ALA C 345      28.925  10.900   6.579  1.00 70.59           O
ATOM   2753  N   VAL C 346      27.396  10.238   8.125  1.00 47.34           N
ATOM   2754  CA  VAL C 346      28.331   9.495   8.931  1.00 47.34           C
ATOM   2755  CB  VAL C 346      28.516  10.068  10.307  1.00 47.34           C
ATOM   2756  CG1 VAL C 346      29.398   9.110  11.126  1.00 47.34           C
ATOM   2757  CG2 VAL C 346      29.092  11.488  10.182  1.00 47.34           C
ATOM   2758  C   VAL C 346      27.800   8.108   9.129  1.00 47.34           C
ATOM   2759  O   VAL C 346      26.604   7.920   9.340  1.00 47.34           O
ATOM   2760  N   SER C 347      28.691   7.092   9.080  1.00 81.83           N
ATOM   2761  CA  SER C 347      28.258   5.739   9.272  1.00 81.83           C
ATOM   2762  CB  SER C 347      28.437   4.850   8.028  1.00 81.83           C
ATOM   2763  OG  SER C 347      27.616   5.322   6.970  1.00 81.83           O
ATOM   2764  C   SER C 347      29.083   5.136  10.366  1.00 81.83           C
ATOM   2765  O   SER C 347      30.247   5.488  10.554  1.00 81.83           O
ATOM   2766  N   ALA C 348      28.472   4.218  11.143  1.00 37.10           N
ATOM   2767  CA  ALA C 348      29.173   3.538  12.194  1.00 37.10           C
ATOM   2768  CB  ALA C 348      29.008   4.198  13.573  1.00 37.10           C
ATOM   2769  C   ALA C 348      28.553   2.179  12.275  1.00 37.10           C
ATOM   2770  O   ALA C 348      27.384   2.013  11.933  1.00 37.10           O
ATOM   2771  N   GLU C 349      29.324   1.162  12.709  1.00 76.06           N
ATOM   2772  CA  GLU C 349      28.772  -0.161  12.804  1.00 76.06           C
ATOM   2773  CB  GLU C 349      29.569  -1.213  12.015  1.00 76.06           C
ATOM   2774  CG  GLU C 349      29.505  -1.015  10.500  1.00 76.06           C
ATOM   2775  CD  GLU C 349      28.088  -1.332  10.044  1.00 76.06           C
ATOM   2776  OE1 GLU C 349      27.251  -1.682  10.918  1.00 76.06           O
ATOM   2777  OE2 GLU C 349      27.824  -1.229   8.817  1.00 76.06           O
ATOM   2778  C   GLU C 349      28.790  -0.577  14.246  1.00 76.06           C
ATOM   2779  O   GLU C 349      29.851  -0.658  14.862  1.00 76.06           O
ATOM   2780  N   PRO C 350      27.628  -0.838  14.794  1.00 79.59           N
ATOM   2781  CA  PRO C 350      27.511  -1.255  16.170  1.00 79.59           C
ATOM   2782  CD  PRO C 350      26.416  -0.190  14.323  1.00 79.59           C
ATOM   2783  CB  PRO C 350      26.104  -0.857  16.623  1.00 79.59           C
ATOM   2784  CG  PRO C 350      25.329  -0.640  15.314  1.00 79.59           C
ATOM   2785  C   PRO C 350      27.777  -2.718  16.339  1.00 79.59           C
ATOM   2786  O   PRO C 350      27.651  -3.467  15.371  1.00 79.59           O
ATOM   2787  N   ILE C 351      28.148  -3.148  17.563  1.00 59.03           N
ATOM   2788  CA  ILE C 351      28.357  -4.546  17.799  1.00 59.03           C
ATOM   2789  CB  ILE C 351      29.667  -4.863  18.464  1.00 59.03           C
ATOM   2790  CG1 ILE C 351      30.841  -4.450  17.557  1.00 59.03           C
ATOM   2791  CG2 ILE C 351      29.668  -6.357  18.824  1.00 59.03           C
ATOM   2792  CD1 ILE C 351      32.207  -4.514  18.242  1.00 59.03           C
ATOM   2793  C   ILE C 351      27.251  -5.013  18.695  1.00 59.03           C
ATOM   2794  O   ILE C 351      27.183  -4.677  19.875  1.00 59.03           O
ATOM   2795  N   ILE C 352      26.352  -5.828  18.114  1.00131.44           N
ATOM   2796  CA  ILE C 352      25.196  -6.419  18.730  1.00131.44           C
ATOM   2797  CB  ILE C 352      24.413  -7.228  17.738  1.00131.44           C
ATOM   2798  CG1 ILE C 352      23.174  -7.858  18.380  1.00131.44           C
ATOM   2799  CG2 ILE C 352      25.370  -8.256  17.119  1.00131.44           C
ATOM   2800  CD1 ILE C 352      22.224  -8.500  17.374  1.00131.44           C
ATOM   2801  C   ILE C 352      25.634  -7.366  19.808  1.00131.44           C
ATOM   2802  O   ILE C 352      26.798  -7.759  19.871  1.00131.44           O
ATOM   2803  N   LYS C 353      24.714  -7.686  20.742  1.00113.38           N
ATOM   2804  CA  LYS C 353      24.966  -8.647  21.783  1.00113.38           C
ATOM   2805  CB  LYS C 353      23.837  -8.731  22.826  1.00113.38           C
ATOM   2806  CG  LYS C 353      23.563  -7.430  23.584  1.00113.38           C
ATOM   2807  CD  LYS C 353      24.742  -6.919  24.409  1.00113.38           C
ATOM   2808  CE  LYS C 353      24.412  -5.652  25.200  1.00113.38           C
ATOM   2809  NZ  LYS C 353      25.592  -5.214  25.974  1.00113.38           N
ATOM   2810  C   LYS C 353      25.006  -9.983  21.109  1.00113.38           C
ATOM   2811  O   LYS C 353      24.543 -10.122  19.978  1.00113.38           O
ATOM   2812  N   LEU C 354      25.591 -11.005  21.769  1.00 88.45           N
ATOM   2813  CA  LEU C 354      25.629 -12.294  21.144  1.00 88.45           C
ATOM   2814  CB  LEU C 354      26.611 -13.298  21.776  1.00 88.45           C
ATOM   2815  CG  LEU C 354      28.087 -12.855  21.722  1.00 88.45           C
ATOM   2816  CD1 LEU C 354      28.380 -11.745  22.743  1.00 88.45           C
ATOM   2817  CD2 LEU C 354      29.046 -14.047  21.840  1.00 88.45           C
ATOM   2818  C   LEU C 354      24.260 -12.871  21.248  1.00 88.45           C
ATOM   2819  O   LEU C 354      23.482 -12.500  22.126  1.00 88.45           O
ATOM   2820  N   ALA C 355      23.919 -13.780  20.317  1.00  2.91           N
ATOM   2821  CA  ALA C 355      22.628 -14.393  20.352  1.00  2.91           C
ATOM   2822  CB  ALA C 355      22.403 -15.402  19.214  1.00  2.91           C
ATOM   2823  C   ALA C 355      22.542 -15.153  21.668  1.00  2.91           C
ATOM   2824  O   ALA C 355      21.642 -14.821  22.486  1.00  2.91           O
ATOM   2825  OXT ALA C 355      23.374 -16.076  21.873  1.00  2.91           O
TER    2826      ALA C 355
ATOM   2827  N   ASP D 356      51.122 -27.479  25.558  1.00 36.40           N
ATOM   2828  CA  ASP D 356      50.019 -28.134  24.818  1.00 36.40           C
ATOM   2829  CB  ASP D 356      50.571 -29.164  23.818  1.00 36.40           C
ATOM   2830  CG  ASP D 356      51.397 -28.437  22.766  1.00 36.40           C
ATOM   2831  OD1 ASP D 356      51.599 -27.202  22.912  1.00 36.40           O
ATOM   2832  OD2 ASP D 356      51.839 -29.113  21.799  1.00 36.40           O
ATOM   2833  C   ASP D 356      49.162 -28.870  25.789  1.00 36.40           C
ATOM   2834  O   ASP D 356      49.580 -29.158  26.909  1.00 36.40           O
ATOM   2835  N   THR D 357      47.910 -29.150  25.387  1.00 44.56           N
ATOM   2836  CA  THR D 357      47.035 -29.938  26.195  1.00 44.56           C
ATOM   2837  CB  THR D 357      45.587 -29.563  26.066  1.00 44.56           C
ATOM   2838  OG1 THR D 357      45.145 -29.767  24.732  1.00 44.56           O
ATOM   2839  CG2 THR D 357      45.421 -28.086  26.465  1.00 44.56           C
ATOM   2840  C   THR D 357      47.193 -31.327  25.668  1.00 44.56           C
ATOM   2841  O   THR D 357      47.882 -31.544  24.673  1.00 44.56           O
ATOM   2842  N   PRO D 358      46.590 -32.273  26.319  1.00 72.98           N
ATOM   2843  CA  PRO D 358      46.685 -33.641  25.879  1.00 72.98           C
ATOM   2844  CD  PRO D 358      46.427 -32.177  27.761  1.00 72.98           C
ATOM   2845  CB  PRO D 358      46.185 -34.486  27.049  1.00 72.98           C
ATOM   2846  CG  PRO D 358      46.498 -33.622  28.283  1.00 72.98           C
ATOM   2847  C   PRO D 358      45.927 -33.889  24.608  1.00 72.98           C
ATOM   2848  O   PRO D 358      46.028 -34.993  24.074  1.00 72.98           O
ATOM   2849  N   ALA D 359      45.140 -32.909  24.122  1.00 59.63           N
ATOM   2850  CA  ALA D 359      44.292 -33.135  22.979  1.00 59.63           C
ATOM   2851  CB  ALA D 359      43.208 -32.058  22.803  1.00 59.63           C
ATOM   2852  C   ALA D 359      45.056 -33.212  21.690  1.00 59.63           C
ATOM   2853  O   ALA D 359      45.998 -32.457  21.448  1.00 59.63           O
ATOM   2854  N   ASN D 360      44.643 -34.164  20.823  1.00137.15           N
ATOM   2855  CA  ASN D 360      45.189 -34.314  19.503  1.00137.15           C
ATOM   2856  CB  ASN D 360      46.010 -35.608  19.341  1.00137.15           C
ATOM   2857  CG  ASN D 360      46.720 -35.582  17.995  1.00137.15           C
ATOM   2858  OD1 ASN D 360      46.471 -34.714  17.160  1.00137.15           O
ATOM   2859  ND2 ASN D 360      47.628 -36.570  17.770  1.00137.15           N
ATOM   2860  C   ASN D 360      44.005 -34.420  18.586  1.00137.15           C
ATOM   2861  O   ASN D 360      43.666 -35.507  18.119  1.00137.15           O
ATOM   2862  N   CYS D 361      43.363 -33.276  18.272  1.00 63.51           N
ATOM   2863  CA  CYS D 361      42.169 -33.294  17.471  1.00 63.51           C
ATOM   2864  CB  CYS D 361      41.057 -32.408  18.058  1.00 63.51           C
ATOM   2865  SG  CYS D 361      40.422 -33.124  19.604  1.00 63.51           S
ATOM   2866  C   CYS D 361      42.493 -32.851  16.076  1.00 63.51           C
ATOM   2867  O   CYS D 361      43.526 -32.232  15.830  1.00 63.51           O
ATOM   2868  N   SER D 362      41.602 -33.168  15.112  1.00 56.15           N
ATOM   2869  CA  SER D 362      41.890 -32.873  13.739  1.00 56.15           C
ATOM   2870  CB  SER D 362      41.786 -34.085  12.797  1.00 56.15           C
ATOM   2871  OG  SER D 362      40.433 -34.501  12.682  1.00 56.15           O
ATOM   2872  C   SER D 362      40.943 -31.849  13.206  1.00 56.15           C
ATOM   2873  O   SER D 362      39.910 -31.535  13.785  1.00 56.15           O
ATOM   2874  N   PHE D 363      41.323 -31.322  12.029  1.00165.24           N
ATOM   2875  CA  PHE D 363      40.622 -30.310  11.300  1.00165.24           C
ATOM   2876  CB  PHE D 363      41.367 -29.992   9.986  1.00165.24           C
ATOM   2877  CG  PHE D 363      40.866 -28.720   9.409  1.00165.24           C
ATOM   2878  CD1 PHE D 363      39.661 -28.638   8.751  1.00165.24           C
ATOM   2879  CD2 PHE D 363      41.645 -27.597   9.523  1.00165.24           C
ATOM   2880  CE1 PHE D 363      39.242 -27.438   8.226  1.00165.24           C
ATOM   2881  CE2 PHE D 363      41.229 -26.398   8.999  1.00165.24           C
ATOM   2882  CZ  PHE D 363      40.023 -26.314   8.349  1.00165.24           C
ATOM   2883  C   PHE D 363      39.261 -30.858  10.972  1.00165.24           C
ATOM   2884  O   PHE D 363      38.262 -30.140  11.083  1.00165.24           O
ATOM   2885  N   PRO D 364      39.165 -32.103  10.565  1.00149.13           N
ATOM   2886  CA  PRO D 364      37.866 -32.629  10.258  1.00149.13           C
ATOM   2887  CD  PRO D 364      40.202 -32.761   9.773  1.00149.13           C
ATOM   2888  CB  PRO D 364      38.107 -33.959   9.540  1.00149.13           C
ATOM   2889  CG  PRO D 364      39.470 -33.757   8.858  1.00149.13           C
ATOM   2890  C   PRO D 364      36.968 -32.720  11.453  1.00149.13           C
ATOM   2891  O   PRO D 364      35.753 -32.610  11.291  1.00149.13           O
ATOM   2892  N   ASP D 365      37.514 -32.926  12.665  1.00140.41           N
ATOM   2893  CA  ASP D 365      36.609 -33.028  13.770  1.00140.41           C
ATOM   2894  CB  ASP D 365      37.201 -33.590  15.077  1.00140.41           C
ATOM   2895  CG  ASP D 365      38.279 -32.704  15.667  1.00140.41           C
ATOM   2896  OD1 ASP D 365      38.159 -31.450  15.619  1.00140.41           O
ATOM   2897  OD2 ASP D 365      39.237 -33.299  16.220  1.00140.41           O
ATOM   2898  C   ASP D 365      35.974 -31.692  13.984  1.00140.41           C
ATOM   2899  O   ASP D 365      34.879 -31.598  14.532  1.00140.41           O
ATOM   2900  N   LEU D 366      36.693 -30.622  13.600  1.00 80.05           N
ATOM   2901  CA  LEU D 366      36.260 -29.255  13.715  1.00 80.05           C
ATOM   2902  CB  LEU D 366      37.425 -28.266  13.516  1.00 80.05           C
ATOM   2903  CG  LEU D 366      37.034 -26.789  13.701  1.00 80.05           C
ATOM   2904  CD1 LEU D 366      36.535 -26.524  15.130  1.00 80.05           C
ATOM   2905  CD2 LEU D 366      38.189 -25.855  13.302  1.00 80.05           C
ATOM   2906  C   LEU D 366      35.165 -28.911  12.732  1.00 80.05           C
ATOM   2907  O   LEU D 366      34.307 -28.079  13.025  1.00 80.05           O
ATOM   2908  N   GLU D 367      35.170 -29.498  11.516  1.00121.89           N
ATOM   2909  CA  GLU D 367      34.179 -29.089  10.549  1.00121.89           C
ATOM   2910  CB  GLU D 367      34.456 -29.604   9.124  1.00121.89           C
ATOM   2911  CG  GLU D 367      34.272 -31.114   8.959  1.00121.89           C
ATOM   2912  CD  GLU D 367      32.843 -31.351   8.481  1.00121.89           C
ATOM   2913  OE1 GLU D 367      32.579 -31.088   7.277  1.00121.89           O
ATOM   2914  OE2 GLU D 367      31.999 -31.796   9.304  1.00121.89           O
ATOM   2915  C   GLU D 367      32.836 -29.597  10.978  1.00121.89           C
ATOM   2916  O   GLU D 367      32.721 -30.710  11.484  1.00121.89           O
ATOM   2917  N   GLY D 368      31.774 -28.776  10.800  1.00 32.33           N
ATOM   2918  CA  GLY D 368      30.457 -29.228  11.153  1.00 32.33           C
ATOM   2919  C   GLY D 368      29.716 -28.138  11.867  1.00 32.33           C
ATOM   2920  O   GLY D 368      30.060 -26.960  11.774  1.00 32.33           O
ATOM   2921  N   THR D 369      28.650 -28.519  12.603  1.00119.38           N
ATOM   2922  CA  THR D 369      27.878 -27.550  13.328  1.00119.38           C
ATOM   2923  CB  THR D 369      26.393 -27.727  13.235  1.00119.38           C
ATOM   2924  OG1 THR D 369      26.027 -29.031  13.657  1.00119.38           O
ATOM   2925  CG2 THR D 369      25.943 -27.468  11.796  1.00119.38           C
ATOM   2926  C   THR D 369      28.216 -27.656  14.776  1.00119.38           C
ATOM   2927  O   THR D 369      28.334 -28.747  15.334  1.00119.38           O
ATOM   2928  N   TRP D 370      28.388 -26.486  15.419  1.00 62.97           N
ATOM   2929  CA  TRP D 370      28.720 -26.453  16.811  1.00 62.97           C
ATOM   2930  CB  TRP D 370      30.094 -25.818  17.087  1.00 62.97           C
ATOM   2931  CG  TRP D 370      31.253 -26.648  16.592  1.00 62.97           C
ATOM   2932  CD2 TRP D 370      32.059 -27.488  17.431  1.00 62.97           C
ATOM   2933  CD1 TRP D 370      31.756 -26.767  15.330  1.00 62.97           C
ATOM   2934  NE1 TRP D 370      32.819 -27.638  15.328  1.00 62.97           N
ATOM   2935  CE2 TRP D 370      33.018 -28.088  16.616  1.00 62.97           C
ATOM   2936  CE3 TRP D 370      32.004 -27.740  18.773  1.00 62.97           C
ATOM   2937  CZ2 TRP D 370      33.941 -28.952  17.131  1.00 62.97           C
ATOM   2938  CZ3 TRP D 370      32.936 -28.613  19.289  1.00 62.97           C
ATOM   2939  CH2 TRP D 370      33.886 -29.207  18.483  1.00 62.97           C
ATOM   2940  C   TRP D 370      27.701 -25.609  17.499  1.00 62.97           C
ATOM   2941  O   TRP D 370      27.168 -24.659  16.929  1.00 62.97           O
ATOM   2942  N   GLU D 371      27.386 -25.966  18.757  1.00 75.85           N
ATOM   2943  CA  GLU D 371      26.458 -25.199  19.529  1.00 75.85           C
ATOM   2944  CB  GLU D 371      25.337 -26.063  20.131  1.00 75.85           C
ATOM   2945  CG  GLU D 371      24.084 -25.275  20.500  1.00 75.85           C
ATOM   2946  CD  GLU D 371      23.300 -25.070  19.212  1.00 75.85           C
ATOM   2947  OE1 GLU D 371      23.792 -25.526  18.147  1.00 75.85           O
ATOM   2948  OE2 GLU D 371      22.200 -24.461  19.268  1.00 75.85           O
ATOM   2949  C   GLU D 371      27.258 -24.645  20.662  1.00 75.85           C
ATOM   2950  O   GLU D 371      27.909 -25.394  21.391  1.00 75.85           O
ATOM   2951  N   PHE D 372      27.252 -23.309  20.835  1.00 72.73           N
ATOM   2952  CA  PHE D 372      28.024 -22.763  21.910  1.00 72.73           C
ATOM   2953  CB  PHE D 372      28.940 -21.589  21.513  1.00 72.73           C
ATOM   2954  CG  PHE D 372      29.916 -22.052  20.482  1.00 72.73           C
ATOM   2955  CD1 PHE D 372      30.789 -23.082  20.747  1.00 72.73           C
ATOM   2956  CD2 PHE D 372      29.986 -21.422  19.260  1.00 72.73           C
ATOM   2957  CE1 PHE D 372      31.694 -23.496  19.797  1.00 72.73           C
ATOM   2958  CE2 PHE D 372      30.890 -21.831  18.307  1.00 72.73           C
ATOM   2959  CZ  PHE D 372      31.744 -22.872  18.574  1.00 72.73           C
ATOM   2960  C   PHE D 372      27.068 -22.228  22.929  1.00 72.73           C
ATOM   2961  O   PHE D 372      26.158 -21.465  22.609  1.00 72.73           O
ATOM   2962  N   GLN D 373      27.251 -22.632  24.201  1.00 54.57           N
ATOM   2963  CA  GLN D 373      26.422 -22.120  25.254  1.00 54.57           C
ATOM   2964  CB  GLN D 373      26.093 -23.159  26.338  1.00 54.57           C
ATOM   2965  CG  GLN D 373      25.213 -24.306  25.841  1.00 54.57           C
ATOM   2966  CD  GLN D 373      23.797 -23.773  25.677  1.00 54.57           C
ATOM   2967  OE1 GLN D 373      22.897 -24.493  25.250  1.00 54.57           O
ATOM   2968  NE2 GLN D 373      23.590 -22.475  26.025  1.00 54.57           N
ATOM   2969  C   GLN D 373      27.247 -21.059  25.901  1.00 54.57           C
ATOM   2970  O   GLN D 373      28.375 -21.318  26.317  1.00 54.57           O
ATOM   2971  N   ILE D 374      26.703 -19.831  26.009  1.00 97.03           N
ATOM   2972  CA  ILE D 374      27.500 -18.769  26.546  1.00 97.03           C
ATOM   2973  CB  ILE D 374      27.592 -17.563  25.657  1.00 97.03           C
ATOM   2974  CG1 ILE D 374      26.216 -16.912  25.470  1.00 97.03           C
ATOM   2975  CG2 ILE D 374      28.257 -17.998  24.340  1.00 97.03           C
ATOM   2976  CD1 ILE D 374      26.292 -15.531  24.823  1.00 97.03           C
ATOM   2977  C   ILE D 374      26.945 -18.329  27.856  1.00 97.03           C
ATOM   2978  O   ILE D 374      25.742 -18.132  28.020  1.00 97.03           O
ATOM   2979  N   GLY D 375      27.850 -18.179  28.840  1.00 61.61           N
ATOM   2980  CA  GLY D 375      27.471 -17.786  30.160  1.00 61.61           C
ATOM   2981  C   GLY D 375      27.859 -16.363  30.361  1.00 61.61           C
ATOM   2982  O   GLY D 375      27.611 -15.498  29.520  1.00 61.61           O
ATOM   2983  N   GLU D 376      28.552 -16.123  31.488  1.00291.23           N
ATOM   2984  CA  GLU D 376      28.905 -14.816  31.930  1.00291.23           C
ATOM   2985  CB  GLU D 376      29.829 -14.055  30.973  1.00291.23           C
ATOM   2986  CG  GLU D 376      31.228 -14.672  30.972  1.00291.23           C
ATOM   2987  CD  GLU D 376      31.751 -14.644  32.401  1.00291.23           C
ATOM   2988  OE1 GLU D 376      31.145 -13.927  33.242  1.00291.23           O
ATOM   2989  OE2 GLU D 376      32.768 -15.336  32.673  1.00291.23           O
ATOM   2990  C   GLU D 376      27.646 -14.083  32.188  1.00291.23           C
ATOM   2991  O   GLU D 376      27.475 -12.963  31.726  1.00291.23           O
ATOM   2992  N   GLY D 377      26.717 -14.743  32.915  1.00 81.40           N
ATOM   2993  CA  GLY D 377      25.495 -14.149  33.382  1.00 81.40           C
ATOM   2994  C   GLY D 377      24.722 -13.599  32.236  1.00 81.40           C
ATOM   2995  O   GLY D 377      24.068 -14.328  31.493  1.00 81.40           O
ATOM   2996  N   SER D 378      24.792 -12.263  32.078  1.00 73.72           N
ATOM   2997  CA  SER D 378      24.107 -11.527  31.052  1.00 73.72           C
ATOM   2998  CB  SER D 378      24.255 -10.007  31.208  1.00 73.72           C
ATOM   2999  OG  SER D 378      23.555  -9.340  30.168  1.00 73.72           O
ATOM   3000  C   SER D 378      24.704 -11.908  29.740  1.00 73.72           C
ATOM   3001  O   SER D 378      24.234 -11.494  28.682  1.00 73.72           O
ATOM   3002  N   GLY D 379      25.764 -12.729  29.788  1.00 44.59           N
ATOM   3003  CA  GLY D 379      26.464 -13.169  28.637  1.00 44.59           C
ATOM   3004  C   GLY D 379      27.763 -12.449  28.573  1.00 44.59           C
ATOM   3005  O   GLY D 379      28.483 -12.614  27.590  1.00 44.59           O
ATOM   3006  N   ALA D 380      28.102 -11.628  29.596  1.00223.30           N
ATOM   3007  CA  ALA D 380      29.338 -10.941  29.472  1.00223.30           C
ATOM   3008  CB  ALA D 380      29.482 -10.144  28.159  1.00223.30           C
ATOM   3009  C   ALA D 380      29.667  -9.933  30.522  1.00223.30           C
ATOM   3010  O   ALA D 380      28.817  -9.256  31.094  1.00223.30           O
ATOM   3011  N   ALA D 381      30.996  -9.758  30.679  1.00 93.76           N
ATOM   3012  CA  ALA D 381      31.652  -8.842  31.563  1.00 93.76           C
ATOM   3013  CB  ALA D 381      32.107  -9.500  32.874  1.00 93.76           C
ATOM   3014  C   ALA D 381      32.883  -8.389  30.831  1.00 93.76           C
ATOM   3015  O   ALA D 381      32.981  -8.543  29.615  1.00 93.76           O
ATOM   3016  N   ARG D 382      33.823  -7.737  31.545  1.00113.62           N
ATOM   3017  CA  ARG D 382      35.058  -7.282  30.964  1.00113.62           C
ATOM   3018  CB  ARG D 382      35.623  -6.026  31.656  1.00113.62           C
ATOM   3019  CG  ARG D 382      36.849  -5.423  30.965  1.00113.62           C
ATOM   3020  CD  ARG D 382      37.382  -4.160  31.645  1.00113.62           C
ATOM   3021  NE  ARG D 382      37.802  -4.533  33.025  1.00113.62           N
ATOM   3022  CZ  ARG D 382      36.915  -4.430  34.057  1.00113.62           C
ATOM   3023  NH1 ARG D 382      35.646  -3.984  33.825  1.00113.62           N
ATOM   3024  NH2 ARG D 382      37.297  -4.769  35.323  1.00113.62           N
ATOM   3025  C   ARG D 382      36.067  -8.392  31.079  1.00113.62           C
ATOM   3026  O   ARG D 382      35.777  -9.454  31.627  1.00113.62           O
ATOM   3027  N   ASP D 383      37.278  -8.177  30.520  1.00112.56           N
ATOM   3028  CA  ASP D 383      38.339  -9.149  30.545  1.00112.56           C
ATOM   3029  CB  ASP D 383      39.592  -8.682  29.782  1.00112.56           C
ATOM   3030  CG  ASP D 383      40.528  -9.871  29.609  1.00112.56           C
ATOM   3031  OD1 ASP D 383      40.153 -10.994  30.040  1.00112.56           O
ATOM   3032  OD2 ASP D 383      41.631  -9.672  29.033  1.00112.56           O
ATOM   3033  C   ASP D 383      38.735  -9.386  31.972  1.00112.56           C
ATOM   3034  O   ASP D 383      39.194 -10.469  32.331  1.00112.56           O
ATOM   3035  N   LYS D 384      38.664  -8.331  32.802  1.00 48.39           N
ATOM   3036  CA  LYS D 384      38.963  -8.419  34.204  1.00 48.39           C
ATOM   3037  CB  LYS D 384      39.137  -7.029  34.840  1.00 48.39           C
ATOM   3038  CG  LYS D 384      39.680  -7.054  36.270  0.00 48.39           C
ATOM   3039  CD  LYS D 384      40.166  -5.684  36.749  0.00 48.39           C
ATOM   3040  CE  LYS D 384      40.715  -5.685  38.176  1.00 48.39           C
ATOM   3041  NZ  LYS D 384      41.156  -4.322  38.548  1.00 48.39           N
ATOM   3042  C   LYS D 384      37.863  -9.121  34.941  1.00 48.39           C
ATOM   3043  O   LYS D 384      38.116  -9.909  35.851  1.00 48.39           O
ATOM   3044  N   SER D 385      36.604  -8.828  34.561  1.00 45.63           N
ATOM   3045  CA  SER D 385      35.431  -9.304  35.240  1.00 45.63           C
ATOM   3046  CB  SER D 385      34.154  -8.584  34.782  1.00 45.63           C
ATOM   3047  OG  SER D 385      34.228  -7.204  35.108  1.00 45.63           O
ATOM   3048  C   SER D 385      35.222 -10.774  35.048  1.00 45.63           C
ATOM   3049  O   SER D 385      34.539 -11.408  35.851  1.00 45.63           O
ATOM   3050  N   ILE D 386      35.785 -11.371  33.984  1.00149.91           N
ATOM   3051  CA  ILE D 386      35.498 -12.757  33.755  1.00149.91           C
ATOM   3052  CB  ILE D 386      34.657 -12.968  32.522  1.00149.91           C
ATOM   3053  CG1 ILE D 386      35.372 -12.520  31.229  1.00149.91           C
ATOM   3054  CG2 ILE D 386      33.349 -12.197  32.761  1.00149.91           C
ATOM   3055  CD1 ILE D 386      36.441 -13.479  30.700  1.00149.91           C
ATOM   3056  C   ILE D 386      36.778 -13.514  33.617  1.00149.91           C
ATOM   3057  O   ILE D 386      37.817 -12.946  33.288  1.00149.91           O
ATOM   3058  N   ASP D 387      36.725 -14.821  33.949  1.00 78.94           N
ATOM   3059  CA  ASP D 387      37.821 -15.733  33.793  1.00 78.94           C
ATOM   3060  CB  ASP D 387      38.651 -15.925  35.074  1.00 78.94           C
ATOM   3061  CG  ASP D 387      39.867 -16.770  34.724  0.00 78.94           C
ATOM   3062  OD1 ASP D 387      40.483 -16.511  33.655  0.00 78.94           O
ATOM   3063  OD2 ASP D 387      40.184 -17.702  35.510  1.00 78.94           O
ATOM   3064  C   ASP D 387      37.166 -17.044  33.495  1.00 78.94           C
ATOM   3065  O   ASP D 387      36.363 -17.523  34.295  1.00 78.94           O
ATOM   3066  N   CYS D 388      37.484 -17.662  32.340  1.00 80.09           N
ATOM   3067  CA  CYS D 388      36.771 -18.847  31.959  1.00 80.09           C
ATOM   3068  CB  CYS D 388      36.530 -18.882  30.445  1.00 80.09           C
ATOM   3069  SG  CYS D 388      35.760 -17.326  29.920  1.00 80.09           S
ATOM   3070  C   CYS D 388      37.549 -20.067  32.334  1.00 80.09           C
ATOM   3071  O   CYS D 388      37.994 -20.828  31.474  1.00 80.09           O
ATOM   3072  N   SER D 389      37.801 -20.238  33.643  1.00 82.07           N
ATOM   3073  CA  SER D 389      38.408 -21.431  34.141  1.00 82.07           C
ATOM   3074  CB  SER D 389      39.142 -21.190  35.472  1.00 82.07           C
ATOM   3075  OG  SER D 389      38.241 -20.668  36.437  1.00 82.07           O
ATOM   3076  C   SER D 389      37.362 -22.497  34.361  1.00 82.07           C
ATOM   3077  O   SER D 389      37.584 -23.663  34.035  1.00 82.07           O
ATOM   3078  N   GLN D 390      36.260 -22.146  35.076  1.00186.66           N
ATOM   3079  CA  GLN D 390      35.207 -23.089  35.385  1.00186.66           C
ATOM   3080  CB  GLN D 390      34.538 -22.782  36.737  1.00186.66           C
ATOM   3081  CG  GLN D 390      33.811 -21.435  36.776  1.00186.66           C
ATOM   3082  CD  GLN D 390      34.861 -20.334  36.734  1.00186.66           C
ATOM   3083  OE1 GLN D 390      35.797 -20.321  37.532  1.00186.66           O
ATOM   3084  NE2 GLN D 390      34.709 -19.386  35.771  1.00186.66           N
ATOM   3085  C   GLN D 390      34.095 -23.272  34.383  1.00186.66           C
ATOM   3086  O   GLN D 390      33.932 -24.376  33.865  1.00186.66           O
ATOM   3087  N   LEU D 391      33.331 -22.177  34.091  1.00168.32           N
ATOM   3088  CA  LEU D 391      32.156 -22.133  33.237  1.00168.32           C
ATOM   3089  CB  LEU D 391      31.610 -23.500  32.767  1.00168.32           C
ATOM   3090  CG  LEU D 391      30.655 -23.462  31.551  1.00168.32           C
ATOM   3091  CD1 LEU D 391      29.987 -24.829  31.340  1.00168.32           C
ATOM   3092  CD2 LEU D 391      29.659 -22.294  31.586  1.00168.32           C
ATOM   3093  C   LEU D 391      31.048 -21.486  34.047  1.00168.32           C
ATOM   3094  O   LEU D 391      30.995 -20.264  34.196  1.00168.32           O
ATOM   3095  N   GLY D 392      30.108 -22.311  34.578  1.00 41.01           N
ATOM   3096  CA  GLY D 392      29.013 -21.809  35.375  1.00 41.01           C
ATOM   3097  C   GLY D 392      27.756 -21.758  34.546  1.00 41.01           C
ATOM   3098  O   GLY D 392      27.675 -22.351  33.473  1.00 41.01           O
ATOM   3099  N   LYS D 393      26.724 -21.041  35.048  1.00130.74           N
ATOM   3100  CA  LYS D 393      25.428 -20.953  34.416  1.00130.74           C
ATOM   3101  CB  LYS D 393      24.406 -20.149  35.236  1.00130.74           C
ATOM   3102  CG  LYS D 393      24.789 -18.677  35.397  1.00130.74           C
ATOM   3103  CD  LYS D 393      26.137 -18.471  36.095  1.00130.74           C
ATOM   3104  CE  LYS D 393      26.525 -17.000  36.261  1.00130.74           C
ATOM   3105  NZ  LYS D 393      27.837 -16.898  36.937  1.00130.74           N
ATOM   3106  C   LYS D 393      25.545 -20.293  33.069  1.00130.74           C
ATOM   3107  O   LYS D 393      26.451 -19.494  32.831  1.00130.74           O
ATOM   3108  N   VAL D 394      24.619 -20.637  32.138  1.00107.82           N
ATOM   3109  CA  VAL D 394      24.686 -20.098  30.802  1.00107.82           C
ATOM   3110  CB  VAL D 394      24.939 -21.147  29.760  1.00107.82           C
ATOM   3111  CG1 VAL D 394      26.314 -21.781  30.026  1.00107.82           C
ATOM   3112  CG2 VAL D 394      23.774 -22.152  29.783  1.00107.82           C
ATOM   3113  C   VAL D 394      23.407 -19.404  30.418  1.00107.82           C
ATOM   3114  O   VAL D 394      22.309 -19.929  30.615  1.00107.82           O
ATOM   3115  N   ARG D 395      23.542 -18.148  29.923  1.00144.28           N
ATOM   3116  CA  ARG D 395      22.441 -17.342  29.456  1.00144.28           C
ATOM   3117  CB  ARG D 395      22.764 -15.843  29.354  1.00144.28           C
ATOM   3118  CG  ARG D 395      23.812 -15.521  28.289  1.00144.28           C
ATOM   3119  CD  ARG D 395      23.774 -14.064  27.825  1.00144.28           C
ATOM   3120  NE  ARG D 395      24.613 -13.963  26.598  1.00144.28           N
ATOM   3121  CZ  ARG D 395      24.278 -13.074  25.617  1.00144.28           C
ATOM   3122  NH1 ARG D 395      23.170 -12.290  25.756  1.00144.28           N
ATOM   3123  NH2 ARG D 395      25.048 -12.968  24.494  1.00144.28           N
ATOM   3124  C   ARG D 395      21.944 -17.713  28.082  1.00144.28           C
ATOM   3125  O   ARG D 395      20.738 -17.850  27.879  1.00144.28           O
ATOM   3126  N   THR D 396      22.852 -17.891  27.089  1.00126.13           N
ATOM   3127  CA  THR D 396      22.333 -18.042  25.751  1.00126.13           C
ATOM   3128  CB  THR D 396      22.289 -16.757  24.974  1.00126.13           C
ATOM   3129  OG1 THR D 396      23.600 -16.247  24.787  1.00126.13           O
ATOM   3130  CG2 THR D 396      21.431 -15.744  25.752  1.00126.13           C
ATOM   3131  C   THR D 396      23.103 -19.032  24.931  1.00126.13           C
ATOM   3132  O   THR D 396      24.142 -19.556  25.330  1.00126.13           O
ATOM   3133  N   LYS D 397      22.566 -19.313  23.723  1.00 73.81           N
ATOM   3134  CA  LYS D 397      23.127 -20.281  22.826  1.00 73.81           C
ATOM   3135  CB  LYS D 397      22.166 -21.462  22.599  1.00 73.81           C
ATOM   3136  CG  LYS D 397      22.756 -22.635  21.820  1.00 73.81           C
ATOM   3137  CD  LYS D 397      21.906 -23.902  21.940  1.00 73.81           C
ATOM   3138  CE  LYS D 397      20.515 -23.776  21.315  1.00 73.81           C
ATOM   3139  NZ  LYS D 397      19.774 -25.047  21.473  1.00 73.81           N
ATOM   3140  C   LYS D 397      23.376 -19.622  21.502  1.00 73.81           C
ATOM   3141  O   LYS D 397      22.638 -18.723  21.100  1.00 73.81           O
ATOM   3142  N   LEU D 398      24.462 -20.032  20.807  1.00 54.75           N
ATOM   3143  CA  LEU D 398      24.775 -19.508  19.502  1.00 54.75           C
ATOM   3144  CB  LEU D 398      25.941 -18.509  19.506  1.00 54.75           C
ATOM   3145  CG  LEU D 398      26.276 -17.948  18.109  1.00 54.75           C
ATOM   3146  CD1 LEU D 398      25.104 -17.132  17.539  1.00 54.75           C
ATOM   3147  CD2 LEU D 398      27.597 -17.163  18.122  1.00 54.75           C
ATOM   3148  C   LEU D 398      25.192 -20.675  18.657  1.00 54.75           C
ATOM   3149  O   LEU D 398      26.029 -21.480  19.064  1.00 54.75           O
ATOM   3150  N   THR D 399      24.635 -20.796  17.434  1.00110.14           N
ATOM   3151  CA  THR D 399      24.966 -21.919  16.609  1.00110.14           C
ATOM   3152  CB  THR D 399      23.775 -22.546  15.947  1.00110.14           C
ATOM   3153  OG1 THR D 399      23.149 -21.616  15.077  1.00110.14           O
ATOM   3154  CG2 THR D 399      22.783 -22.979  17.038  1.00110.14           C
ATOM   3155  C   THR D 399      25.871 -21.444  15.514  1.00110.14           C
ATOM   3156  O   THR D 399      25.641 -20.396  14.918  1.00110.14           O
ATOM   3157  N   VAL D 400      26.940 -22.221  15.239  1.00115.30           N
ATOM   3158  CA  VAL D 400      27.879 -21.818  14.226  1.00115.30           C
ATOM   3159  CB  VAL D 400      29.212 -21.454  14.805  1.00115.30           C
ATOM   3160  CG1 VAL D 400      30.127 -21.049  13.652  1.00115.30           C
ATOM   3161  CG2 VAL D 400      29.043 -20.368  15.870  1.00115.30           C
ATOM   3162  C   VAL D 400      28.138 -22.988  13.330  1.00115.30           C
ATOM   3163  O   VAL D 400      28.205 -24.132  13.777  1.00115.30           O
ATOM   3164  N   THR D 401      28.304 -22.717  12.015  1.00110.49           N
ATOM   3165  CA  THR D 401      28.610 -23.754  11.072  1.00110.49           C
ATOM   3166  CB  THR D 401      27.637 -23.845   9.932  1.00110.49           C
ATOM   3167  OG1 THR D 401      27.941 -24.971   9.124  1.00110.49           O
ATOM   3168  CG2 THR D 401      27.707 -22.554   9.097  1.00110.49           C
ATOM   3169  C   THR D 401      29.967 -23.471  10.499  1.00110.49           C
ATOM   3170  O   THR D 401      30.261 -22.351  10.080  1.00110.49           O
ATOM   3171  N   MET D 402      30.836 -24.504  10.470  1.00112.97           N
ATOM   3172  CA  MET D 402      32.182 -24.335   9.977  1.00112.97           C
ATOM   3173  CB  MET D 402      33.242 -24.903  10.936  1.00112.97           C
ATOM   3174  CG  MET D 402      33.146 -24.388  12.375  1.00112.97           C
ATOM   3175  SD  MET D 402      33.501 -22.622  12.617  1.00112.97           S
ATOM   3176  CE  MET D 402      33.231 -22.683  14.412  1.00112.97           C
ATOM   3177  C   MET D 402      32.308 -25.152   8.724  1.00112.97           C
ATOM   3178  O   MET D 402      32.065 -26.358   8.743  1.00112.97           O
ATOM   3179  N   LYS D 403      32.731 -24.527   7.605  1.00169.99           N
ATOM   3180  CA  LYS D 403      32.803 -25.265   6.372  1.00169.99           C
ATOM   3181  CB  LYS D 403      31.840 -24.763   5.283  1.00169.99           C
ATOM   3182  CG  LYS D 403      30.396 -25.206   5.518  1.00169.99           C
ATOM   3183  CD  LYS D 403      30.232 -26.729   5.547  1.00169.99           C
ATOM   3184  CE  LYS D 403      30.658 -27.425   4.250  1.00169.99           C
ATOM   3185  NZ  LYS D 403      29.643 -27.204   3.196  1.00169.99           N
ATOM   3186  C   LYS D 403      34.189 -25.268   5.789  1.00169.99           C
ATOM   3187  O   LYS D 403      34.961 -24.319   5.913  1.00169.99           O
ATOM   3188  N   GLU D 404      34.465 -26.351   5.030  1.00155.61           N
ATOM   3189  CA  GLU D 404      35.719 -26.748   4.442  1.00155.61           C
ATOM   3190  CB  GLU D 404      35.538 -27.648   3.204  1.00155.61           C
ATOM   3191  CG  GLU D 404      34.745 -28.934   3.442  1.00155.61           C
ATOM   3192  CD  GLU D 404      35.603 -29.876   4.263  1.00155.61           C
ATOM   3193  OE1 GLU D 404      36.277 -29.374   5.201  1.00155.61           O
ATOM   3194  OE2 GLU D 404      35.601 -31.101   3.966  1.00155.61           O
ATOM   3195  C   GLU D 404      36.535 -25.578   4.001  1.00155.61           C
ATOM   3196  O   GLU D 404      36.102 -24.705   3.247  1.00155.61           O
ATOM   3197  N   LEU D 405      37.792 -25.596   4.463  1.00189.11           N
ATOM   3198  CA  LEU D 405      38.720 -24.543   4.281  1.00189.11           C
ATOM   3199  CB  LEU D 405      38.700 -23.858   2.913  1.00189.11           C
ATOM   3200  CG  LEU D 405      39.392 -24.764   1.863  1.00189.11           C
ATOM   3201  CD1 LEU D 405      39.421 -24.128   0.472  1.00189.11           C
ATOM   3202  CD2 LEU D 405      40.798 -25.203   2.310  1.00189.11           C
ATOM   3203  C   LEU D 405      38.560 -23.609   5.457  1.00189.11           C
ATOM   3204  O   LEU D 405      38.953 -23.957   6.568  1.00189.11           O
ATOM   3205  N   TYR D 406      38.175 -22.347   5.181  1.00231.94           N
ATOM   3206  CA  TYR D 406      38.028 -21.191   6.043  1.00231.94           C
ATOM   3207  CB  TYR D 406      38.666 -19.999   5.294  1.00231.94           C
ATOM   3208  CG  TYR D 406      38.615 -18.712   6.038  1.00231.94           C
ATOM   3209  CD1 TYR D 406      37.535 -17.869   5.917  1.00231.94           C
ATOM   3210  CD2 TYR D 406      39.668 -18.339   6.842  1.00231.94           C
ATOM   3211  CE1 TYR D 406      37.502 -16.674   6.595  1.00231.94           C
ATOM   3212  CE2 TYR D 406      39.639 -17.146   7.523  1.00231.94           C
ATOM   3213  CZ  TYR D 406      38.555 -16.312   7.401  1.00231.94           C
ATOM   3214  OH  TYR D 406      38.527 -15.086   8.098  1.00231.94           O
ATOM   3215  C   TYR D 406      36.709 -20.752   6.653  1.00231.94           C
ATOM   3216  O   TYR D 406      36.740 -20.028   7.641  1.00231.94           O
ATOM   3217  N   ILE D 407      35.525 -21.056   6.078  1.00128.49           N
ATOM   3218  CA  ILE D 407      34.367 -20.244   6.415  1.00128.49           C
ATOM   3219  CB  ILE D 407      33.426 -20.051   5.257  1.00128.49           C
ATOM   3220  CG1 ILE D 407      32.406 -18.944   5.581  1.00128.49           C
ATOM   3221  CG2 ILE D 407      32.797 -21.410   4.908  1.00128.49           C
ATOM   3222  CD1 ILE D 407      31.624 -18.450   4.365  1.00128.49           C
ATOM   3223  C   ILE D 407      33.533 -20.657   7.597  1.00128.49           C
ATOM   3224  O   ILE D 407      33.291 -21.834   7.853  1.00128.49           O
ATOM   3225  N   ALA D 408      33.073 -19.634   8.364  1.00 41.55           N
ATOM   3226  CA  ALA D 408      32.192 -19.825   9.485  1.00 41.55           C
ATOM   3227  CB  ALA D 408      32.786 -19.367  10.832  1.00 41.55           C
ATOM   3228  C   ALA D 408      30.969 -18.988   9.236  1.00 41.55           C
ATOM   3229  O   ALA D 408      31.058 -17.909   8.650  1.00 41.55           O
ATOM   3230  N   GLU D 409      29.779 -19.482   9.653  1.00 97.02           N
ATOM   3231  CA  GLU D 409      28.562 -18.739   9.449  1.00 97.02           C
ATOM   3232  CB  GLU D 409      27.919 -19.047   8.085  1.00 97.02           C
ATOM   3233  CG  GLU D 409      26.645 -18.262   7.778  1.00 97.02           C
ATOM   3234  CD  GLU D 409      26.386 -18.394   6.284  1.00 97.02           C
ATOM   3235  OE1 GLU D 409      27.342 -18.150   5.500  1.00 97.02           O
ATOM   3236  OE2 GLU D 409      25.237 -18.745   5.905  1.00 97.02           O
ATOM   3237  C   GLU D 409      27.593 -19.116  10.531  1.00 97.02           C
ATOM   3238  O   GLU D 409      27.685 -20.202  11.101  1.00 97.02           O
ATOM   3239  N   ASP D 410      26.656 -18.200  10.870  1.00 78.13           N
ATOM   3240  CA  ASP D 410      25.682 -18.469  11.897  1.00 78.13           C
ATOM   3241  CB  ASP D 410      25.759 -17.481  13.078  1.00 78.13           C
ATOM   3242  CG  ASP D 410      25.565 -16.055  12.579  1.00 78.13           C
ATOM   3243  OD1 ASP D 410      25.164 -15.874  11.399  1.00 78.13           O
ATOM   3244  OD2 ASP D 410      25.825 -15.120  13.384  1.00 78.13           O
ATOM   3245  C   ASP D 410      24.293 -18.475  11.318  1.00 78.13           C
ATOM   3246  O   ASP D 410      24.103 -18.433  10.104  1.00 78.13           O
ATOM   3247  N   GLN D 411      23.278 -18.556  12.207  1.00 88.09           N
ATOM   3248  CA  GLN D 411      21.877 -18.609  11.873  1.00 88.09           C
ATOM   3249  CB  GLN D 411      20.983 -18.852  13.101  1.00 88.09           C
ATOM   3250  CG  GLN D 411      21.030 -17.718  14.128  1.00 88.09           C
ATOM   3251  CD  GLN D 411      20.103 -18.089  15.277  1.00 88.09           C
ATOM   3252  OE1 GLN D 411      19.487 -19.154  15.275  1.00 88.09           O
ATOM   3253  NE2 GLN D 411      20.001 -17.189  16.291  1.00 88.09           N
ATOM   3254  C   GLN D 411      21.431 -17.321  11.244  1.00 88.09           C
ATOM   3255  O   GLN D 411      20.585 -17.313  10.352  1.00 88.09           O
ATOM   3256  N   TYR D 412      22.004 -16.199  11.708  1.00130.06           N
ATOM   3257  CA  TYR D 412      21.689 -14.860  11.291  1.00130.06           C
ATOM   3258  CB  TYR D 412      22.477 -13.785  12.058  1.00130.06           C
ATOM   3259  CG  TYR D 412      21.994 -13.787  13.467  1.00130.06           C
ATOM   3260  CD1 TYR D 412      22.480 -14.695  14.380  1.00130.06           C
ATOM   3261  CD2 TYR D 412      21.050 -12.873  13.875  1.00130.06           C
ATOM   3262  CE1 TYR D 412      22.028 -14.691  15.679  1.00130.06           C
ATOM   3263  CE2 TYR D 412      20.594 -12.864  15.171  1.00130.06           C
ATOM   3264  CZ  TYR D 412      21.087 -13.773  16.077  1.00130.06           C
ATOM   3265  OH  TYR D 412      20.621 -13.767  17.409  1.00130.06           O
ATOM   3266  C   TYR D 412      22.004 -14.710   9.837  1.00130.06           C
ATOM   3267  O   TYR D 412      21.459 -13.828   9.178  1.00130.06           O
ATOM   3268  N   GLY D 413      22.950 -15.509   9.310  1.00 32.10           N
ATOM   3269  CA  GLY D 413      23.278 -15.400   7.918  1.00 32.10           C
ATOM   3270  C   GLY D 413      24.587 -14.687   7.794  1.00 32.10           C
ATOM   3271  O   GLY D 413      25.034 -14.380   6.690  1.00 32.10           O
ATOM   3272  N   ASN D 414      25.235 -14.403   8.938  1.00 50.59           N
ATOM   3273  CA  ASN D 414      26.496 -13.713   8.938  1.00 50.59           C
ATOM   3274  CB  ASN D 414      26.873 -13.152  10.320  1.00 50.59           C
ATOM   3275  CG  ASN D 414      25.862 -12.072  10.681  1.00 50.59           C
ATOM   3276  OD1 ASN D 414      25.649 -11.124   9.928  1.00 50.59           O
ATOM   3277  ND2 ASN D 414      25.211 -12.224  11.866  1.00 50.59           N
ATOM   3278  C   ASN D 414      27.582 -14.664   8.523  1.00 50.59           C
ATOM   3279  O   ASN D 414      27.508 -15.864   8.782  1.00 50.59           O
ATOM   3280  N   LEU D 415      28.631 -14.134   7.854  1.00103.61           N
ATOM   3281  CA  LEU D 415      29.723 -14.940   7.378  1.00103.61           C
ATOM   3282  CB  LEU D 415      29.920 -14.852   5.847  1.00103.61           C
ATOM   3283  CG  LEU D 415      30.131 -13.426   5.288  1.00103.61           C
ATOM   3284  CD1 LEU D 415      31.489 -12.823   5.686  1.00103.61           C
ATOM   3285  CD2 LEU D 415      29.902 -13.395   3.769  1.00103.61           C
ATOM   3286  C   LEU D 415      31.000 -14.508   8.043  1.00103.61           C
ATOM   3287  O   LEU D 415      31.177 -13.337   8.375  1.00103.61           O
ATOM   3288  N   GLY D 416      31.942 -15.457   8.240  1.00 24.58           N
ATOM   3289  CA  GLY D 416      33.178 -15.129   8.898  1.00 24.58           C
ATOM   3290  C   GLY D 416      34.172 -16.213   8.609  1.00 24.58           C
ATOM   3291  O   GLY D 416      34.028 -16.950   7.634  1.00 24.58           O
ATOM   3292  N   GLY D 417      35.221 -16.337   9.455  1.00 28.50           N
ATOM   3293  CA  GLY D 417      36.236 -17.319   9.182  1.00 28.50           C
ATOM   3294  C   GLY D 417      36.665 -18.001  10.448  1.00 28.50           C
ATOM   3295  O   GLY D 417      36.364 -17.551  11.552  1.00 28.50           O
ATOM   3296  N   PHE D 418      37.387 -19.138  10.300  1.00147.61           N
ATOM   3297  CA  PHE D 418      37.871 -19.874  11.433  1.00147.61           C
ATOM   3298  CB  PHE D 418      36.894 -20.945  11.954  1.00147.61           C
ATOM   3299  CG  PHE D 418      36.827 -22.064  10.968  1.00147.61           C
ATOM   3300  CD1 PHE D 418      35.934 -22.036   9.921  1.00147.61           C
ATOM   3301  CD2 PHE D 418      37.666 -23.149  11.093  1.00147.61           C
ATOM   3302  CE1 PHE D 418      35.881 -23.074   9.019  1.00147.61           C
ATOM   3303  CE2 PHE D 418      37.618 -24.189  10.196  1.00147.61           C
ATOM   3304  CZ  PHE D 418      36.722 -24.152   9.156  1.00147.61           C
ATOM   3305  C   PHE D 418      39.122 -20.590  11.034  1.00147.61           C
ATOM   3306  O   PHE D 418      39.435 -20.727   9.851  1.00147.61           O
ATOM   3307  N   THR D 419      39.897 -21.033  12.042  1.00133.01           N
ATOM   3308  CA  THR D 419      41.071 -21.810  11.791  1.00133.01           C
ATOM   3309  CB  THR D 419      42.322 -20.985  11.695  1.00133.01           C
ATOM   3310  OG1 THR D 419      43.439 -21.813  11.403  1.00133.01           O
ATOM   3311  CG2 THR D 419      42.533 -20.247  13.028  1.00133.01           C
ATOM   3312  C   THR D 419      41.226 -22.719  12.965  1.00133.01           C
ATOM   3313  O   THR D 419      40.867 -22.366  14.086  1.00133.01           O
ATOM   3314  N   LEU D 420      41.739 -23.940  12.735  1.00128.30           N
ATOM   3315  CA  LEU D 420      41.990 -24.812  13.839  1.00128.30           C
ATOM   3316  CB  LEU D 420      42.069 -26.288  13.385  1.00128.30           C
ATOM   3317  CG  LEU D 420      41.889 -27.371  14.472  1.00128.30           C
ATOM   3318  CD1 LEU D 420      41.999 -28.776  13.859  1.00128.30           C
ATOM   3319  CD2 LEU D 420      42.811 -27.184  15.683  1.00128.30           C
ATOM   3320  C   LEU D 420      43.338 -24.336  14.299  1.00128.30           C
ATOM   3321  O   LEU D 420      44.067 -23.732  13.516  1.00128.30           O
ATOM   3322  N   ILE D 421      43.684 -24.513  15.586  1.00 78.25           N
ATOM   3323  CA  ILE D 421      44.995 -24.116  16.006  1.00 78.25           C
ATOM   3324  CB  ILE D 421      44.988 -23.307  17.273  1.00 78.25           C
ATOM   3325  CG1 ILE D 421      44.209 -21.998  17.061  1.00 78.25           C
ATOM   3326  CG2 ILE D 421      46.443 -23.090  17.724  1.00 78.25           C
ATOM   3327  CD1 ILE D 421      43.902 -21.256  18.360  1.00 78.25           C
ATOM   3328  C   ILE D 421      45.723 -25.388  16.279  1.00 78.25           C
ATOM   3329  O   ILE D 421      45.537 -25.971  17.348  1.00 78.25           O
ATOM   3330  N   TYR D 422      46.583 -25.839  15.326  1.00194.56           N
ATOM   3331  CA  TYR D 422      47.292 -27.064  15.574  1.00194.56           C
ATOM   3332  CB  TYR D 422      48.225 -26.951  16.797  1.00194.56           C
ATOM   3333  CG  TYR D 422      49.240 -28.051  16.815  1.00194.56           C
ATOM   3334  CD1 TYR D 422      50.220 -28.104  15.849  1.00194.56           C
ATOM   3335  CD2 TYR D 422      49.254 -28.991  17.821  1.00194.56           C
ATOM   3336  CE1 TYR D 422      51.178 -29.092  15.864  1.00194.56           C
ATOM   3337  CE2 TYR D 422      50.204 -29.986  17.839  1.00194.56           C
ATOM   3338  CZ  TYR D 422      51.167 -30.041  16.860  1.00194.56           C
ATOM   3339  OH  TYR D 422      52.145 -31.059  16.879  1.00194.56           O
ATOM   3340  C   TYR D 422      46.214 -28.084  15.793  1.00194.56           C
ATOM   3341  O   TYR D 422      45.278 -28.159  14.998  1.00194.56           O
ATOM   3342  N   ASN D 423      46.382 -28.986  16.780  1.00142.30           N
ATOM   3343  CA  ASN D 423      45.315 -29.904  17.088  1.00142.30           C
ATOM   3344  CB  ASN D 423      45.809 -31.366  17.097  1.00142.30           C
ATOM   3345  CG  ASN D 423      46.972 -31.530  18.079  1.00142.30           C
ATOM   3346  OD1 ASN D 423      47.113 -30.795  19.055  1.00142.30           O
ATOM   3347  ND2 ASN D 423      47.854 -32.525  17.795  1.00142.30           N
ATOM   3348  C   ASN D 423      44.738 -29.584  18.449  1.00142.30           C
ATOM   3349  O   ASN D 423      44.074 -30.418  19.063  1.00142.30           O
ATOM   3350  N   GLN D 424      45.031 -28.374  18.960  1.00191.22           N
ATOM   3351  CA  GLN D 424      44.683 -27.891  20.274  1.00191.22           C
ATOM   3352  CB  GLN D 424      45.666 -26.781  20.660  1.00191.22           C
ATOM   3353  CG  GLN D 424      45.836 -26.604  22.156  1.00191.22           C
ATOM   3354  CD  GLN D 424      46.760 -27.712  22.643  1.00191.22           C
ATOM   3355  OE1 GLN D 424      47.697 -27.457  23.398  1.00191.22           O
ATOM   3356  NE2 GLN D 424      46.495 -28.975  22.212  1.00191.22           N
ATOM   3357  C   GLN D 424      43.286 -27.352  20.475  1.00191.22           C
ATOM   3358  O   GLN D 424      42.640 -27.643  21.483  1.00191.22           O
ATOM   3359  N   GLY D 425      42.789 -26.524  19.534  1.00 36.34           N
ATOM   3360  CA  GLY D 425      41.525 -25.855  19.710  1.00 36.34           C
ATOM   3361  C   GLY D 425      41.302 -25.024  18.482  1.00 36.34           C
ATOM   3362  O   GLY D 425      41.915 -25.283  17.448  1.00 36.34           O
ATOM   3363  N   PHE D 426      40.413 -24.003  18.555  1.00 64.34           N
ATOM   3364  CA  PHE D 426      40.127 -23.241  17.368  1.00 64.34           C
ATOM   3365  CB  PHE D 426      38.950 -23.821  16.561  1.00 64.34           C
ATOM   3366  CG  PHE D 426      37.754 -23.859  17.456  1.00 64.34           C
ATOM   3367  CD1 PHE D 426      37.544 -24.931  18.294  1.00 64.34           C
ATOM   3368  CD2 PHE D 426      36.839 -22.829  17.461  1.00 64.34           C
ATOM   3369  CE1 PHE D 426      36.446 -24.976  19.122  1.00 64.34           C
ATOM   3370  CE2 PHE D 426      35.739 -22.868  18.287  1.00 64.34           C
ATOM   3371  CZ  PHE D 426      35.540 -23.943  19.120  1.00 64.34           C
ATOM   3372  C   PHE D 426      39.774 -21.821  17.697  1.00 64.34           C
ATOM   3373  O   PHE D 426      39.470 -21.477  18.838  1.00 64.34           O
ATOM   3374  N   GLU D 427      39.843 -20.947  16.668  1.00 55.62           N
ATOM   3375  CA  GLU D 427      39.445 -19.577  16.806  1.00 55.62           C
ATOM   3376  CB  GLU D 427      40.610 -18.572  16.761  1.00 55.62           C
ATOM   3377  CG  GLU D 427      40.147 -17.128  16.962  1.00 55.62           C
ATOM   3378  CD  GLU D 427      41.372 -16.236  17.102  1.00 55.62           C
ATOM   3379  OE1 GLU D 427      41.855 -16.074  18.255  1.00 55.62           O
ATOM   3380  OE2 GLU D 427      41.837 -15.702  16.061  1.00 55.62           O
ATOM   3381  C   GLU D 427      38.520 -19.266  15.669  1.00 55.62           C
ATOM   3382  O   GLU D 427      38.788 -19.617  14.519  1.00 55.62           O
ATOM   3383  N   VAL D 428      37.380 -18.614  15.979  1.00 94.61           N
ATOM   3384  CA  VAL D 428      36.438 -18.255  14.957  1.00 94.61           C
ATOM   3385  CB  VAL D 428      35.112 -18.944  15.097  1.00 94.61           C
ATOM   3386  CG1 VAL D 428      35.331 -20.459  14.950  1.00 94.61           C
ATOM   3387  CG2 VAL D 428      34.478 -18.530  16.436  1.00 94.61           C
ATOM   3388  C   VAL D 428      36.183 -16.785  15.069  1.00 94.61           C
ATOM   3389  O   VAL D 428      36.002 -16.256  16.165  1.00 94.61           O
ATOM   3390  N   LYS D 429      36.184 -16.079  13.922  1.00 99.77           N
ATOM   3391  CA  LYS D 429      35.884 -14.677  13.939  1.00 99.77           C
ATOM   3392  CB  LYS D 429      36.970 -13.807  13.283  1.00 99.77           C
ATOM   3393  CG  LYS D 429      36.667 -12.308  13.322  1.00 99.77           C
ATOM   3394  CD  LYS D 429      37.874 -11.436  12.972  1.00 99.77           C
ATOM   3395  CE  LYS D 429      37.580  -9.934  13.002  1.00 99.77           C
ATOM   3396  NZ  LYS D 429      36.617  -9.584  11.932  1.00 99.77           N
ATOM   3397  C   LYS D 429      34.636 -14.514  13.140  1.00 99.77           C
ATOM   3398  O   LYS D 429      34.633 -14.727  11.927  1.00 99.77           O
ATOM   3399  N   ILE D 430      33.521 -14.172  13.815  1.00121.18           N
ATOM   3400  CA  ILE D 430      32.299 -13.992  13.095  1.00121.18           C
ATOM   3401  CB  ILE D 430      31.454 -15.231  13.044  1.00121.18           C
ATOM   3402  CG1 ILE D 430      30.301 -15.055  12.042  1.00121.18           C
ATOM   3403  CG2 ILE D 430      30.997 -15.556  14.476  1.00121.18           C
ATOM   3404  CD1 ILE D 430      29.578 -16.359  11.708  1.00121.18           C
ATOM   3405  C   ILE D 430      31.493 -12.930  13.780  1.00121.18           C
ATOM   3406  O   ILE D 430      31.459 -12.856  15.007  1.00121.18           O
ATOM   3407  N   LEU D 431      30.826 -12.077  12.980  1.00270.66           N
ATOM   3408  CA  LEU D 431      29.918 -11.061  13.443  1.00270.66           C
ATOM   3409  CB  LEU D 431      28.587 -11.653  13.957  1.00270.66           C
ATOM   3410  CG  LEU D 431      27.364 -10.699  13.983  1.00270.66           C
ATOM   3411  CD1 LEU D 431      26.216 -11.314  14.799  1.00270.66           C
ATOM   3412  CD2 LEU D 431      27.691  -9.250  14.375  1.00270.66           C
ATOM   3413  C   LEU D 431      30.559 -10.247  14.545  1.00270.66           C
ATOM   3414  O   LEU D 431      29.980 -10.055  15.614  1.00270.66           O
ATOM   3415  N   ASN D 432      31.789  -9.748  14.312  1.00 96.87           N
ATOM   3416  CA  ASN D 432      32.492  -8.887  15.231  1.00 96.87           C
ATOM   3417  CB  ASN D 432      31.761  -7.560  15.510  1.00 96.87           C
ATOM   3418  CG  ASN D 432      31.952  -6.641  14.313  1.00 96.87           C
ATOM   3419  OD1 ASN D 432      33.074  -6.260  13.983  1.00 96.87           O
ATOM   3420  ND2 ASN D 432      30.827  -6.271  13.644  1.00 96.87           N
ATOM   3421  C   ASN D 432      32.773  -9.536  16.557  1.00 96.87           C
ATOM   3422  O   ASN D 432      32.986  -8.835  17.546  1.00 96.87           O
ATOM   3423  N   TYR D 433      32.816 -10.880  16.622  1.00 68.93           N
ATOM   3424  CA  TYR D 433      33.159 -11.565  17.844  1.00 68.93           C
ATOM   3425  CB  TYR D 433      31.989 -12.304  18.524  1.00 68.93           C
ATOM   3426  CG  TYR D 433      31.136 -11.321  19.250  1.00 68.93           C
ATOM   3427  CD1 TYR D 433      31.459 -10.958  20.538  1.00 68.93           C
ATOM   3428  CD2 TYR D 433      30.021 -10.767  18.665  1.00 68.93           C
ATOM   3429  CE1 TYR D 433      30.689 -10.055  21.232  1.00 68.93           C
ATOM   3430  CE2 TYR D 433      29.247  -9.863  19.353  1.00 68.93           C
ATOM   3431  CZ  TYR D 433      29.579  -9.507  20.639  1.00 68.93           C
ATOM   3432  OH  TYR D 433      28.785  -8.578  21.345  1.00 68.93           O
ATOM   3433  C   TYR D 433      34.192 -12.606  17.524  1.00 68.93           C
ATOM   3434  O   TYR D 433      34.235 -13.124  16.410  1.00 68.93           O
ATOM   3435  N   LEU D 434      35.074 -12.920  18.499  1.00 43.38           N
ATOM   3436  CA  LEU D 434      36.076 -13.928  18.304  1.00 43.38           C
ATOM   3437  CB  LEU D 434      37.510 -13.417  18.518  1.00 43.38           C
ATOM   3438  CG  LEU D 434      37.933 -12.333  17.508  1.00 43.38           C
ATOM   3439  CD1 LEU D 434      39.372 -11.862  17.763  1.00 43.38           C
ATOM   3440  CD2 LEU D 434      37.708 -12.803  16.065  1.00 43.38           C
ATOM   3441  C   LEU D 434      35.836 -14.991  19.335  1.00 43.38           C
ATOM   3442  O   LEU D 434      35.669 -14.686  20.515  1.00 43.38           O
ATOM   3443  N   PHE D 435      35.811 -16.275  18.909  1.00 46.34           N
ATOM   3444  CA  PHE D 435      35.578 -17.362  19.819  1.00 46.34           C
ATOM   3445  CB  PHE D 435      34.443 -18.304  19.379  1.00 46.34           C
ATOM   3446  CG  PHE D 435      33.151 -17.567  19.467  1.00 46.34           C
ATOM   3447  CD1 PHE D 435      32.781 -16.682  18.481  1.00 46.34           C
ATOM   3448  CD2 PHE D 435      32.303 -17.770  20.531  1.00 46.34           C
ATOM   3449  CE1 PHE D 435      31.587 -16.004  18.560  1.00 46.34           C
ATOM   3450  CE2 PHE D 435      31.108 -17.096  20.615  1.00 46.34           C
ATOM   3451  CZ  PHE D 435      30.749 -16.210  19.629  1.00 46.34           C
ATOM   3452  C   PHE D 435      36.820 -18.201  19.886  1.00 46.34           C
ATOM   3453  O   PHE D 435      37.426 -18.513  18.862  1.00 46.34           O
ATOM   3454  N   PHE D 436      37.237 -18.579  21.116  1.00112.25           N
ATOM   3455  CA  PHE D 436      38.395 -19.417  21.274  1.00112.25           C
ATOM   3456  CB  PHE D 436      39.687 -18.616  21.530  1.00112.25           C
ATOM   3457  CG  PHE D 436      40.752 -19.540  22.015  1.00112.25           C
ATOM   3458  CD1 PHE D 436      41.368 -20.434  21.169  1.00112.25           C
ATOM   3459  CD2 PHE D 436      41.113 -19.524  23.343  1.00112.25           C
ATOM   3460  CE1 PHE D 436      42.344 -21.281  21.640  1.00112.25           C
ATOM   3461  CE2 PHE D 436      42.089 -20.366  23.818  1.00112.25           C
ATOM   3462  CZ  PHE D 436      42.708 -21.246  22.965  1.00112.25           C
ATOM   3463  C   PHE D 436      38.191 -20.383  22.403  1.00112.25           C
ATOM   3464  O   PHE D 436      37.630 -20.044  23.443  1.00112.25           O
ATOM   3465  N   GLY D 437      38.664 -21.634  22.216  1.00 37.33           N
ATOM   3466  CA  GLY D 437      38.546 -22.645  23.230  1.00 37.33           C
ATOM   3467  C   GLY D 437      39.416 -23.801  22.838  1.00 37.33           C
ATOM   3468  O   GLY D 437      39.701 -24.016  21.660  1.00 37.33           O
ATOM   3469  N   PHE D 438      39.854 -24.587  23.844  1.00127.85           N
ATOM   3470  CA  PHE D 438      40.660 -25.747  23.595  1.00127.85           C
ATOM   3471  CB  PHE D 438      41.670 -26.097  24.707  1.00127.85           C
ATOM   3472  CG  PHE D 438      42.727 -25.053  24.839  1.00127.85           C
ATOM   3473  CD1 PHE D 438      43.796 -25.031  23.976  1.00127.85           C
ATOM   3474  CD2 PHE D 438      42.652 -24.096  25.825  1.00127.85           C
ATOM   3475  CE1 PHE D 438      44.778 -24.075  24.094  1.00127.85           C
ATOM   3476  CE2 PHE D 438      43.631 -23.138  25.949  1.00127.85           C
ATOM   3477  CZ  PHE D 438      44.698 -23.126  25.084  1.00127.85           C
ATOM   3478  C   PHE D 438      39.720 -26.911  23.557  1.00127.85           C
ATOM   3479  O   PHE D 438      38.656 -26.882  24.173  1.00127.85           O
ATOM   3480  N   PHE D 439      40.085 -27.974  22.814  1.00 63.04           N
ATOM   3481  CA  PHE D 439      39.241 -29.136  22.759  1.00 63.04           C
ATOM   3482  CB  PHE D 439      39.684 -30.188  21.724  1.00 63.04           C
ATOM   3483  CG  PHE D 439      39.505 -29.590  20.369  1.00 63.04           C
ATOM   3484  CD1 PHE D 439      38.254 -29.496  19.802  1.00 63.04           C
ATOM   3485  CD2 PHE D 439      40.590 -29.131  19.657  1.00 63.04           C
ATOM   3486  CE1 PHE D 439      38.086 -28.947  18.552  1.00 63.04           C
ATOM   3487  CE2 PHE D 439      40.428 -28.582  18.407  1.00 63.04           C
ATOM   3488  CZ  PHE D 439      39.175 -28.486  17.851  1.00 63.04           C
ATOM   3489  C   PHE D 439      39.274 -29.761  24.124  1.00 63.04           C
ATOM   3490  O   PHE D 439      40.260 -29.646  24.848  1.00 63.04           O
ATOM   3491  N   LYS D 440      38.169 -30.431  24.509  1.00145.14           N
ATOM   3492  CA  LYS D 440      37.968 -30.962  25.831  1.00145.14           C
ATOM   3493  CB  LYS D 440      36.462 -31.211  26.079  1.00145.14           C
ATOM   3494  CG  LYS D 440      36.014 -31.533  27.508  1.00145.14           C
ATOM   3495  CD  LYS D 440      36.294 -32.959  27.972  1.00145.14           C
ATOM   3496  CE  LYS D 440      35.804 -33.234  29.396  1.00145.14           C
ATOM   3497  NZ  LYS D 440      34.329 -33.128  29.455  1.00145.14           N
ATOM   3498  C   LYS D 440      38.763 -32.212  26.094  1.00145.14           C
ATOM   3499  O   LYS D 440      38.957 -33.055  25.218  1.00145.14           O
ATOM   3500  N   TYR D 441      39.311 -32.314  27.330  1.00 72.98           N
ATOM   3501  CA  TYR D 441      39.990 -33.497  27.788  1.00 72.98           C
ATOM   3502  CB  TYR D 441      41.505 -33.509  27.494  1.00 72.98           C
ATOM   3503  CG  TYR D 441      42.161 -32.358  28.176  1.00 72.98           C
ATOM   3504  CD1 TYR D 441      42.607 -32.469  29.473  1.00 72.98           C
ATOM   3505  CD2 TYR D 441      42.337 -31.167  27.511  1.00 72.98           C
ATOM   3506  CE1 TYR D 441      43.214 -31.406  30.100  1.00 72.98           C
ATOM   3507  CE2 TYR D 441      42.944 -30.101  28.132  1.00 72.98           C
ATOM   3508  CZ  TYR D 441      43.386 -30.221  29.427  1.00 72.98           C
ATOM   3509  OH  TYR D 441      44.010 -29.129  30.066  1.00 72.98           O
ATOM   3510  C   TYR D 441      39.768 -33.595  29.270  1.00 72.98           C
ATOM   3511  O   TYR D 441      39.617 -32.577  29.946  1.00 72.98           O
ATOM   3512  N   GLU D 442      39.723 -34.830  29.823  1.00 81.17           N
ATOM   3513  CA  GLU D 442      39.505 -34.959  31.243  1.00 81.17           C
ATOM   3514  CB  GLU D 442      38.176 -35.636  31.618  1.00 81.17           C
ATOM   3515  CG  GLU D 442      38.084 -37.099  31.185  1.00 81.17           C
ATOM   3516  CD  GLU D 442      36.726 -37.634  31.622  1.00 81.17           C
ATOM   3517  OE1 GLU D 442      35.946 -36.850  32.226  1.00 81.17           O
ATOM   3518  OE2 GLU D 442      36.452 -38.835  31.358  1.00 81.17           O
ATOM   3519  C   GLU D 442      40.598 -35.795  31.822  1.00 81.17           C
ATOM   3520  O   GLU D 442      41.014 -36.794  31.238  1.00 81.17           O
ATOM   3521  N   GLN D 443      41.096 -35.399  33.010  1.00 51.40           N
ATOM   3522  CA  GLN D 443      42.159 -36.148  33.609  1.00 51.40           C
ATOM   3523  CB  GLN D 443      43.357 -35.273  34.015  1.00 51.40           C
ATOM   3524  CG  GLN D 443      44.043 -34.605  32.820  1.00 51.40           C
ATOM   3525  CD  GLN D 443      45.206 -33.771  33.336  1.00 51.40           C
ATOM   3526  OE1 GLN D 443      45.845 -33.043  32.578  1.00 51.40           O
ATOM   3527  NE2 GLN D 443      45.494 -33.878  34.661  1.00 51.40           N
ATOM   3528  C   GLN D 443      41.642 -36.806  34.847  1.00 51.40           C
ATOM   3529  O   GLN D 443      41.383 -36.157  35.859  1.00 51.40           O
ATOM   3530  N   ARG D 444      41.471 -38.137  34.769  1.00100.20           N
ATOM   3531  CA  ARG D 444      41.062 -38.948  35.876  1.00100.20           C
ATOM   3532  CB  ARG D 444      40.777 -40.403  35.470  0.00100.20           C
ATOM   3533  CG  ARG D 444      40.325 -41.289  36.634  0.00100.20           C
ATOM   3534  CD  ARG D 444      40.043 -42.736  36.225  0.00100.20           C
ATOM   3535  NE  ARG D 444      38.932 -42.716  35.233  1.00100.20           N
ATOM   3536  CZ  ARG D 444      38.491 -43.882  34.678  1.00100.20           C
ATOM   3537  NH1 ARG D 444      39.053 -45.069  35.048  1.00100.20           N
ATOM   3538  NH2 ARG D 444      37.487 -43.862  33.752  1.00100.20           N
ATOM   3539  C   ARG D 444      42.215 -38.952  36.824  1.00100.20           C
ATOM   3540  O   ARG D 444      42.049 -39.070  38.035  1.00100.20           O
ATOM   3541  N   GLY D 445      43.427 -38.812  36.260  1.00 65.61           N
ATOM   3542  CA  GLY D 445      44.683 -38.843  36.947  1.00 65.61           C
ATOM   3543  C   GLY D 445      45.453 -39.910  36.254  1.00 65.61           C
ATOM   3544  O   GLY D 445      46.538 -39.674  35.727  1.00 65.61           O
ATOM   3545  N   SER D 446      44.909 -41.133  36.232  1.00157.21           N
ATOM   3546  CA  SER D 446      45.573 -42.158  35.496  1.00157.21           C
ATOM   3547  CB  SER D 446      45.124 -43.567  35.913  1.00157.21           C
ATOM   3548  OG  SER D 446      45.468 -43.803  37.270  0.00157.21           O
ATOM   3549  C   SER D 446      45.254 -41.994  34.050  1.00157.21           C
ATOM   3550  O   SER D 446      46.123 -42.093  33.185  1.00157.21           O
ATOM   3551  N   ASN D 447      43.980 -41.690  33.750  1.00100.26           N
ATOM   3552  CA  ASN D 447      43.606 -41.737  32.370  1.00100.26           C
ATOM   3553  CB  ASN D 447      42.417 -42.679  32.111  1.00100.26           C
ATOM   3554  CG  ASN D 447      42.197 -42.788  30.608  1.00100.26           C
ATOM   3555  OD1 ASN D 447      41.845 -41.815  29.943  1.00100.26           O
ATOM   3556  ND2 ASN D 447      42.410 -44.011  30.053  1.00100.26           N
ATOM   3557  C   ASN D 447      43.230 -40.387  31.867  1.00100.26           C
ATOM   3558  O   ASN D 447      42.555 -39.607  32.536  1.00100.26           O
ATOM   3559  N   VAL D 448      43.686 -40.085  30.639  1.00 40.38           N
ATOM   3560  CA  VAL D 448      43.357 -38.845  30.010  1.00 40.38           C
ATOM   3561  CB  VAL D 448      44.556 -38.123  29.471  1.00 40.38           C
ATOM   3562  CG1 VAL D 448      44.079 -36.875  28.709  1.00 40.38           C
ATOM   3563  CG2 VAL D 448      45.514 -37.824  30.637  1.00 40.38           C
ATOM   3564  C   VAL D 448      42.485 -39.179  28.846  1.00 40.38           C
ATOM   3565  O   VAL D 448      42.799 -40.067  28.055  1.00 40.38           O
ATOM   3566  N   THR D 449      41.338 -38.487  28.723  1.00108.69           N
ATOM   3567  CA  THR D 449      40.503 -38.776  27.600  1.00108.69           C
ATOM   3568  CB  THR D 449      39.201 -39.420  27.972  1.00108.69           C
ATOM   3569  OG1 THR D 449      38.631 -40.042  26.834  1.00108.69           O
ATOM   3570  CG2 THR D 449      38.247 -38.345  28.516  1.00108.69           C
ATOM   3571  C   THR D 449      40.217 -37.476  26.920  1.00108.69           C
ATOM   3572  O   THR D 449      39.993 -36.453  27.566  1.00108.69           O
ATOM   3573  N   SER D 450      40.228 -37.477  25.577  1.00 87.41           N
ATOM   3574  CA  SER D 450      39.995 -36.246  24.884  1.00 87.41           C
ATOM   3575  CB  SER D 450      41.128 -35.876  23.911  1.00 87.41           C
ATOM   3576  OG  SER D 450      41.346 -36.936  22.994  1.00 87.41           O
ATOM   3577  C   SER D 450      38.717 -36.360  24.123  1.00 87.41           C
ATOM   3578  O   SER D 450      38.330 -37.446  23.692  1.00 87.41           O
ATOM   3579  N   TYR D 451      37.995 -35.225  24.003  1.00 60.26           N
ATOM   3580  CA  TYR D 451      36.766 -35.195  23.266  1.00 60.26           C
ATOM   3581  CB  TYR D 451      35.554 -34.884  24.158  1.00 60.26           C
ATOM   3582  CG  TYR D 451      35.446 -35.985  25.159  1.00 60.26           C
ATOM   3583  CD1 TYR D 451      34.729 -37.126  24.883  1.00 60.26           C
ATOM   3584  CD2 TYR D 451      36.075 -35.877  26.379  1.00 60.26           C
ATOM   3585  CE1 TYR D 451      34.633 -38.138  25.809  1.00 60.26           C
ATOM   3586  CE2 TYR D 451      35.984 -36.885  27.310  1.00 60.26           C
ATOM   3587  CZ  TYR D 451      35.261 -38.018  27.026  1.00 60.26           C
ATOM   3588  OH  TYR D 451      35.165 -39.054  27.979  1.00 60.26           O
ATOM   3589  C   TYR D 451      36.886 -34.090  22.261  1.00 60.26           C
ATOM   3590  O   TYR D 451      36.847 -32.910  22.606  1.00 60.26           O
ATOM   3591  N   CYS D 452      37.044 -34.463  20.980  1.00 65.86           N
ATOM   3592  CA  CYS D 452      37.183 -33.541  19.887  1.00 65.86           C
ATOM   3593  CB  CYS D 452      37.766 -34.206  18.632  1.00 65.86           C
ATOM   3594  SG  CYS D 452      39.449 -34.798  18.981  1.00 65.86           S
ATOM   3595  C   CYS D 452      35.864 -32.898  19.576  1.00 65.86           C
ATOM   3596  O   CYS D 452      35.805 -31.877  18.891  1.00 65.86           O
ATOM   3597  N   HIS D 453      34.765 -33.556  19.984  1.00113.05           N
ATOM   3598  CA  HIS D 453      33.420 -33.084  19.803  1.00113.05           C
ATOM   3599  ND1 HIS D 453      31.908 -34.655  22.423  1.00113.05           N
ATOM   3600  CG  HIS D 453      32.482 -34.995  21.219  1.00113.05           C
ATOM   3601  CB  HIS D 453      32.359 -34.190  19.961  1.00113.05           C
ATOM   3602  NE2 HIS D 453      32.972 -36.579  22.748  1.00113.05           N
ATOM   3603  CD2 HIS D 453      33.130 -36.173  21.436  1.00113.05           C
ATOM   3604  CE1 HIS D 453      32.232 -35.637  23.303  1.00113.05           C
ATOM   3605  C   HIS D 453      33.097 -31.960  20.752  1.00113.05           C
ATOM   3606  O   HIS D 453      32.142 -31.222  20.521  1.00113.05           O
ATOM   3607  N   GLU D 454      33.829 -31.828  21.878  1.00 65.83           N
ATOM   3608  CA  GLU D 454      33.477 -30.834  22.862  1.00 65.83           C
ATOM   3609  CB  GLU D 454      33.075 -31.462  24.207  1.00 65.83           C
ATOM   3610  CG  GLU D 454      31.823 -32.335  24.113  1.00 65.83           C
ATOM   3611  CD  GLU D 454      31.603 -33.012  25.459  1.00 65.83           C
ATOM   3612  OE1 GLU D 454      32.190 -32.540  26.470  1.00 65.83           O
ATOM   3613  OE2 GLU D 454      30.842 -34.014  25.492  1.00 65.83           O
ATOM   3614  C   GLU D 454      34.645 -29.929  23.142  1.00 65.83           C
ATOM   3615  O   GLU D 454      35.754 -30.153  22.660  1.00 65.83           O
ATOM   3616  N   THR D 455      34.403 -28.852  23.931  1.00 47.94           N
ATOM   3617  CA  THR D 455      35.451 -27.920  24.245  1.00 47.94           C
ATOM   3618  CB  THR D 455      35.252 -26.561  23.639  1.00 47.94           C
ATOM   3619  OG1 THR D 455      34.099 -25.942  24.191  1.00 47.94           O
ATOM   3620  CG2 THR D 455      35.094 -26.716  22.116  1.00 47.94           C
ATOM   3621  C   THR D 455      35.521 -27.712  25.729  1.00 47.94           C
ATOM   3622  O   THR D 455      34.605 -28.044  26.480  1.00 47.94           O
ATOM   3623  N   PHE D 456      36.666 -27.165  26.177  1.00114.55           N
ATOM   3624  CA  PHE D 456      36.916 -26.786  27.537  1.00114.55           C
ATOM   3625  CB  PHE D 456      38.427 -26.600  27.796  1.00114.55           C
ATOM   3626  CG  PHE D 456      38.676 -26.256  29.223  1.00114.55           C
ATOM   3627  CD1 PHE D 456      38.756 -27.246  30.176  1.00114.55           C
ATOM   3628  CD2 PHE D 456      38.834 -24.945  29.610  1.00114.55           C
ATOM   3629  CE1 PHE D 456      38.988 -26.932  31.494  1.00114.55           C
ATOM   3630  CE2 PHE D 456      39.066 -24.626  30.927  1.00114.55           C
ATOM   3631  CZ  PHE D 456      39.142 -25.620  31.872  1.00114.55           C
ATOM   3632  C   PHE D 456      36.238 -25.456  27.649  1.00114.55           C
ATOM   3633  O   PHE D 456      35.736 -24.958  26.642  1.00114.55           O
ATOM   3634  N   PRO D 457      36.125 -24.865  28.805  1.00160.28           N
ATOM   3635  CA  PRO D 457      35.517 -23.568  28.823  1.00160.28           C
ATOM   3636  CD  PRO D 457      35.837 -25.603  30.026  1.00160.28           C
ATOM   3637  CB  PRO D 457      35.296 -23.235  30.294  1.00160.28           C
ATOM   3638  CG  PRO D 457      35.055 -24.623  30.923  1.00160.28           C
ATOM   3639  C   PRO D 457      36.365 -22.619  28.040  1.00160.28           C
ATOM   3640  O   PRO D 457      37.581 -22.617  28.227  1.00160.28           O
ATOM   3641  N   GLY D 458      35.741 -21.791  27.174  1.00 48.29           N
ATOM   3642  CA  GLY D 458      36.498 -20.928  26.317  1.00 48.29           C
ATOM   3643  C   GLY D 458      36.091 -19.498  26.517  1.00 48.29           C
ATOM   3644  O   GLY D 458      35.233 -19.172  27.340  1.00 48.29           O
ATOM   3645  N   TRP D 459      36.730 -18.603  25.729  1.00 86.71           N
ATOM   3646  CA  TRP D 459      36.516 -17.191  25.859  1.00 86.71           C
ATOM   3647  CB  TRP D 459      37.831 -16.429  26.084  1.00 86.71           C
ATOM   3648  CG  TRP D 459      38.578 -16.826  27.335  1.00 86.71           C
ATOM   3649  CD2 TRP D 459      39.435 -17.975  27.418  1.00 86.71           C
ATOM   3650  CD1 TRP D 459      38.604 -16.234  28.564  1.00 86.71           C
ATOM   3651  NE1 TRP D 459      39.433 -16.938  29.405  1.00 86.71           N
ATOM   3652  CE2 TRP D 459      39.950 -18.013  28.713  1.00 86.71           C
ATOM   3653  CE3 TRP D 459      39.767 -18.920  26.489  1.00 86.71           C
ATOM   3654  CZ2 TRP D 459      40.809 -19.002  29.101  1.00 86.71           C
ATOM   3655  CZ3 TRP D 459      40.632 -19.916  26.884  1.00 86.71           C
ATOM   3656  CH2 TRP D 459      41.144 -19.955  28.165  1.00 86.71           C
ATOM   3657  C   TRP D 459      35.949 -16.650  24.577  1.00 86.71           C
ATOM   3658  O   TRP D 459      36.429 -16.965  23.488  1.00 86.71           O
ATOM   3659  N   VAL D 460      34.894 -15.811  24.683  1.00110.85           N
ATOM   3660  CA  VAL D 460      34.340 -15.151  23.534  1.00110.85           C
ATOM   3661  CB  VAL D 460      32.940 -15.580  23.199  1.00110.85           C
ATOM   3662  CG1 VAL D 460      32.029 -15.284  24.403  1.00110.85           C
ATOM   3663  CG2 VAL D 460      32.507 -14.849  21.917  1.00110.85           C
ATOM   3664  C   VAL D 460      34.276 -13.699  23.892  1.00110.85           C
ATOM   3665  O   VAL D 460      33.928 -13.346  25.017  1.00110.85           O
ATOM   3666  N   HIS D 461      34.642 -12.815  22.947  1.00 62.72           N
ATOM   3667  CA  HIS D 461      34.599 -11.400  23.189  1.00 62.72           C
ATOM   3668  ND1 HIS D 461      37.953 -12.217  23.628  1.00 62.72           N
ATOM   3669  CG  HIS D 461      37.142 -11.158  23.281  1.00 62.72           C
ATOM   3670  CB  HIS D 461      35.828 -10.853  23.942  1.00 62.72           C
ATOM   3671  NE2 HIS D 461      38.987 -11.138  21.982  1.00 62.72           N
ATOM   3672  CD2 HIS D 461      37.789 -10.511  22.275  1.00 62.72           C
ATOM   3673  CE1 HIS D 461      39.042 -12.156  22.822  1.00 62.72           C
ATOM   3674  C   HIS D 461      34.533 -10.714  21.864  1.00 62.72           C
ATOM   3675  O   HIS D 461      34.905 -11.282  20.838  1.00 62.72           O
ATOM   3676  N   ASP D 462      34.058  -9.454  21.851  1.00 62.07           N
ATOM   3677  CA  ASP D 462      33.968  -8.762  20.600  1.00 62.07           C
ATOM   3678  CB  ASP D 462      33.115  -7.475  20.660  1.00 62.07           C
ATOM   3679  CG  ASP D 462      33.654  -6.521  21.717  1.00 62.07           C
ATOM   3680  OD1 ASP D 462      34.899  -6.367  21.818  1.00 62.07           O
ATOM   3681  OD2 ASP D 462      32.814  -5.941  22.455  1.00 62.07           O
ATOM   3682  C   ASP D 462      35.359  -8.478  20.131  1.00 62.07           C
ATOM   3683  O   ASP D 462      36.323  -8.600  20.882  1.00 62.07           O
ATOM   3684  N   VAL D 463      35.485  -8.086  18.854  1.00121.29           N
ATOM   3685  CA  VAL D 463      36.741  -7.872  18.190  1.00121.29           C
ATOM   3686  CB  VAL D 463      36.525  -7.356  16.797  1.00121.29           C
ATOM   3687  CG1 VAL D 463      35.757  -6.025  16.877  1.00121.29           C
ATOM   3688  CG2 VAL D 463      37.882  -7.229  16.100  1.00121.29           C
ATOM   3689  C   VAL D 463      37.556  -6.857  18.943  1.00121.29           C
ATOM   3690  O   VAL D 463      38.785  -6.917  18.942  1.00121.29           O
ATOM   3691  N   LEU D 464      36.894  -5.857  19.553  1.00 69.14           N
ATOM   3692  CA  LEU D 464      37.547  -4.816  20.304  1.00 69.14           C
ATOM   3693  CB  LEU D 464      36.595  -3.668  20.686  1.00 69.14           C
ATOM   3694  CG  LEU D 464      36.043  -2.885  19.482  1.00 69.14           C
ATOM   3695  CD1 LEU D 464      35.102  -1.759  19.938  1.00 69.14           C
ATOM   3696  CD2 LEU D 464      37.174  -2.386  18.570  1.00 69.14           C
ATOM   3697  C   LEU D 464      38.124  -5.343  21.586  1.00 69.14           C
ATOM   3698  O   LEU D 464      39.124  -4.822  22.074  1.00 69.14           O
ATOM   3699  N   GLY D 465      37.487  -6.369  22.189  1.00 43.47           N
ATOM   3700  CA  GLY D 465      37.949  -6.898  23.441  1.00 43.47           C
ATOM   3701  C   GLY D 465      37.196  -6.255  24.578  1.00 43.47           C
ATOM   3702  O   GLY D 465      37.622  -6.354  25.727  1.00 43.47           O
ATOM   3703  N   ARG D 466      36.109  -5.507  24.281  1.00176.30           N
ATOM   3704  CA  ARG D 466      35.328  -4.846  25.303  1.00176.30           C
ATOM   3705  CB  ARG D 466      34.319  -3.848  24.707  1.00176.30           C
ATOM   3706  CG  ARG D 466      34.949  -2.712  23.896  1.00176.30           C
ATOM   3707  CD  ARG D 466      35.562  -1.610  24.759  1.00176.30           C
ATOM   3708  NE  ARG D 466      37.030  -1.857  24.818  1.00176.30           N
ATOM   3709  CZ  ARG D 466      37.853  -1.278  23.896  1.00176.30           C
ATOM   3710  NH1 ARG D 466      37.338  -0.430  22.959  1.00176.30           N
ATOM   3711  NH2 ARG D 466      39.193  -1.539  23.914  1.00176.30           N
ATOM   3712  C   ARG D 466      34.512  -5.792  26.150  1.00176.30           C
ATOM   3713  O   ARG D 466      34.726  -5.904  27.357  1.00176.30           O
ATOM   3714  N   ASN D 467      33.585  -6.550  25.519  1.00 56.72           N
ATOM   3715  CA  ASN D 467      32.681  -7.397  26.250  1.00 56.72           C
ATOM   3716  CB  ASN D 467      31.233  -7.336  25.733  1.00 56.72           C
ATOM   3717  CG  ASN D 467      30.679  -5.948  26.030  1.00 56.72           C
ATOM   3718  OD1 ASN D 467      30.776  -5.453  27.151  1.00 56.72           O
ATOM   3719  ND2 ASN D 467      30.085  -5.297  24.994  1.00 56.72           N
ATOM   3720  C   ASN D 467      33.153  -8.807  26.085  1.00 56.72           C
ATOM   3721  O   ASN D 467      33.467  -9.234  24.973  1.00 56.72           O
ATOM   3722  N   TRP D 468      33.199  -9.559  27.209  1.00 86.20           N
ATOM   3723  CA  TRP D 468      33.718 -10.903  27.242  1.00 86.20           C
ATOM   3724  CB  TRP D 468      34.990 -11.027  28.102  1.00 86.20           C
ATOM   3725  CG  TRP D 468      36.230 -10.366  27.547  1.00 86.20           C
ATOM   3726  CD2 TRP D 468      37.466 -11.057  27.306  1.00 86.20           C
ATOM   3727  CD1 TRP D 468      36.455  -9.055  27.241  1.00 86.20           C
ATOM   3728  NE1 TRP D 468      37.750  -8.889  26.810  1.00 86.20           N
ATOM   3729  CE2 TRP D 468      38.385 -10.113  26.850  1.00 86.20           C
ATOM   3730  CE3 TRP D 468      37.808 -12.370  27.462  1.00 86.20           C
ATOM   3731  CZ2 TRP D 468      39.667 -10.471  26.541  1.00 86.20           C
ATOM   3732  CZ3 TRP D 468      39.099 -12.729  27.141  1.00 86.20           C
ATOM   3733  CH2 TRP D 468      40.010 -11.797  26.689  1.00 86.20           C
ATOM   3734  C   TRP D 468      32.718 -11.803  27.901  1.00 86.20           C
ATOM   3735  O   TRP D 468      31.894 -11.347  28.685  1.00 86.20           O
ATOM   3736  N   ALA D 469      32.777 -13.118  27.595  1.00 49.31           N
ATOM   3737  CA  ALA D 469      31.904 -14.109  28.166  1.00 49.31           C
ATOM   3738  CB  ALA D 469      30.609 -14.314  27.372  1.00 49.31           C
ATOM   3739  C   ALA D 469      32.620 -15.420  28.087  1.00 49.31           C
ATOM   3740  O   ALA D 469      33.647 -15.533  27.422  1.00 49.31           O
ATOM   3741  N   CYS D 470      32.092 -16.450  28.783  1.00 47.30           N
ATOM   3742  CA  CYS D 470      32.692 -17.758  28.755  1.00 47.30           C
ATOM   3743  CB  CYS D 470      32.950 -18.321  30.160  1.00 47.30           C
ATOM   3744  SG  CYS D 470      34.094 -17.248  31.067  1.00 47.30           S
ATOM   3745  C   CYS D 470      31.708 -18.658  28.075  1.00 47.30           C
ATOM   3746  O   CYS D 470      30.505 -18.424  28.166  1.00 47.30           O
ATOM   3747  N   PHE D 471      32.185 -19.694  27.347  1.00 63.89           N
ATOM   3748  CA  PHE D 471      31.256 -20.568  26.686  1.00 63.89           C
ATOM   3749  CB  PHE D 471      30.911 -20.136  25.248  1.00 63.89           C
ATOM   3750  CG  PHE D 471      32.108 -20.326  24.377  1.00 63.89           C
ATOM   3751  CD1 PHE D 471      33.124 -19.399  24.349  1.00 63.89           C
ATOM   3752  CD2 PHE D 471      32.206 -21.439  23.572  1.00 63.89           C
ATOM   3753  CE1 PHE D 471      34.220 -19.586  23.539  1.00 63.89           C
ATOM   3754  CE2 PHE D 471      33.299 -21.632  22.760  1.00 63.89           C
ATOM   3755  CZ  PHE D 471      34.311 -20.703  22.742  1.00 63.89           C
ATOM   3756  C   PHE D 471      31.827 -21.952  26.599  1.00 63.89           C
ATOM   3757  O   PHE D 471      33.013 -22.179  26.833  1.00 63.89           O
ATOM   3758  N   VAL D 472      30.950 -22.930  26.287  1.00 93.53           N
ATOM   3759  CA  VAL D 472      31.362 -24.290  26.091  1.00 93.53           C
ATOM   3760  CB  VAL D 472      30.868 -25.229  27.151  1.00 93.53           C
ATOM   3761  CG1 VAL D 472      31.495 -24.822  28.495  1.00 93.53           C
ATOM   3762  CG2 VAL D 472      29.330 -25.203  27.149  1.00 93.53           C
ATOM   3763  C   VAL D 472      30.724 -24.701  24.805  1.00 93.53           C
ATOM   3764  O   VAL D 472      29.607 -24.285  24.502  1.00 93.53           O
ATOM   3765  N   GLY D 473      31.414 -25.533  24.004  1.00 30.03           N
ATOM   3766  CA  GLY D 473      30.833 -25.883  22.742  1.00 30.03           C
ATOM   3767  C   GLY D 473      30.743 -27.367  22.611  1.00 30.03           C
ATOM   3768  O   GLY D 473      31.573 -28.112  23.130  1.00 30.03           O
ATOM   3769  N   LYS D 474      29.692 -27.826  21.905  1.00 45.25           N
ATOM   3770  CA  LYS D 474      29.541 -29.222  21.631  1.00 45.25           C
ATOM   3771  CB  LYS D 474      28.470 -29.921  22.485  1.00 45.25           C
ATOM   3772  CG  LYS D 474      28.911 -30.068  23.942  1.00 45.25           C
ATOM   3773  CD  LYS D 474      27.824 -30.571  24.891  1.00 45.25           C
ATOM   3774  CE  LYS D 474      28.327 -30.744  26.326  1.00 45.25           C
ATOM   3775  NZ  LYS D 474      27.312 -31.444  27.141  1.00 45.25           N
ATOM   3776  C   LYS D 474      29.165 -29.337  20.193  1.00 45.25           C
ATOM   3777  O   LYS D 474      28.340 -28.575  19.690  1.00 45.25           O
ATOM   3778  N   LYS D 475      29.796 -30.290  19.483  1.00 37.12           N
ATOM   3779  CA  LYS D 475      29.510 -30.453  18.092  1.00 37.12           C
ATOM   3780  CB  LYS D 475      30.575 -31.272  17.344  1.00 37.12           C
ATOM   3781  CG  LYS D 475      30.331 -31.362  15.838  1.00 37.12           C
ATOM   3782  CD  LYS D 475      31.508 -31.962  15.069  1.00 37.12           C
ATOM   3783  CE  LYS D 475      31.215 -32.200  13.586  1.00 37.12           C
ATOM   3784  NZ  LYS D 475      32.337 -32.939  12.967  1.00 37.12           N
ATOM   3785  C   LYS D 475      28.212 -31.179  17.981  1.00 37.12           C
ATOM   3786  O   LYS D 475      28.006 -32.209  18.621  1.00 37.12           O
ATOM   3787  N   ILE D 476      27.296 -30.639  17.157  1.00 63.30           N
ATOM   3788  CA  ILE D 476      26.023 -31.259  16.955  1.00 63.30           C
ATOM   3789  CB  ILE D 476      24.868 -30.378  17.334  1.00 63.30           C
ATOM   3790  CG1 ILE D 476      23.562 -31.190  17.359  0.00 63.30           C
ATOM   3791  CG2 ILE D 476      24.844 -29.179  16.372  0.00 63.30           C
ATOM   3792  CD1 ILE D 476      22.401 -30.458  18.031  1.00 63.30           C
ATOM   3793  C   ILE D 476      25.923 -31.506  15.457  1.00 63.30           C
ATOM   3794  O   ILE D 476      24.816 -31.880  14.988  1.00 63.30           O
ATOM   3795  OXT ILE D 476      26.954 -31.313  14.759  1.00 63.30           O
TER    3796      ILE D 476
ATOM   3797  N   LEU E 477      61.054  -9.173  -4.876  1.00 50.84           N
ATOM   3798  CA  LEU E 477      61.463 -10.102  -3.805  1.00 50.84           C
ATOM   3799  CB  LEU E 477      60.571 -11.357  -3.846  1.00 50.84           C
ATOM   3800  CG  LEU E 477      60.765 -12.328  -2.669  1.00 50.84           C
ATOM   3801  CD1 LEU E 477      60.398 -11.663  -1.332  1.00 50.84           C
ATOM   3802  CD2 LEU E 477      59.984 -13.632  -2.898  1.00 50.84           C
ATOM   3803  C   LEU E 477      62.900 -10.476  -4.006  1.00 50.84           C
ATOM   3804  O   LEU E 477      63.319 -10.851  -5.101  1.00 50.84           O
ATOM   3805  N   PRO E 478      63.661 -10.337  -2.952  1.00 72.83           N
ATOM   3806  CA  PRO E 478      65.077 -10.599  -3.022  1.00 72.83           C
ATOM   3807  CD  PRO E 478      63.354  -9.280  -2.001  1.00 72.83           C
ATOM   3808  CB  PRO E 478      65.692  -9.893  -1.816  1.00 72.83           C
ATOM   3809  CG  PRO E 478      64.711  -8.746  -1.521  1.00 72.83           C
ATOM   3810  C   PRO E 478      65.419 -12.055  -3.062  1.00 72.83           C
ATOM   3811  O   PRO E 478      64.586 -12.884  -2.702  1.00 72.83           O
ATOM   3812  N   THR E 479      66.629 -12.376  -3.562  1.00 41.96           N
ATOM   3813  CA  THR E 479      67.149 -13.711  -3.595  1.00 41.96           C
ATOM   3814  CB  THR E 479      68.369 -13.835  -4.460  1.00 41.96           C
ATOM   3815  OG1 THR E 479      69.417 -13.020  -3.954  1.00 41.96           O
ATOM   3816  CG2 THR E 479      68.003 -13.402  -5.889  1.00 41.96           C
ATOM   3817  C   THR E 479      67.536 -14.111  -2.205  1.00 41.96           C
ATOM   3818  O   THR E 479      67.398 -15.273  -1.825  1.00 41.96           O
ATOM   3819  N   GLU E 480      68.060 -13.143  -1.423  1.00 91.34           N
ATOM   3820  CA  GLU E 480      68.532 -13.405  -0.092  1.00 91.34           C
ATOM   3821  CB  GLU E 480      70.047 -13.198   0.056  1.00 91.34           C
ATOM   3822  CG  GLU E 480      70.449 -11.748  -0.236  1.00 91.34           C
ATOM   3823  CD  GLU E 480      71.889 -11.530   0.205  1.00 91.34           C
ATOM   3824  OE1 GLU E 480      72.502 -12.494   0.736  1.00 91.34           O
ATOM   3825  OE2 GLU E 480      72.393 -10.390   0.021  1.00 91.34           O
ATOM   3826  C   GLU E 480      67.921 -12.397   0.828  1.00 91.34           C
ATOM   3827  O   GLU E 480      67.595 -11.285   0.413  1.00 91.34           O
ATOM   3828  N   TRP E 481      67.729 -12.774   2.112  1.00 77.79           N
ATOM   3829  CA  TRP E 481      67.212 -11.827   3.060  1.00 77.79           C
ATOM   3830  CB  TRP E 481      65.675 -11.758   3.052  1.00 77.79           C
ATOM   3831  CG  TRP E 481      65.099 -10.689   3.947  1.00 77.79           C
ATOM   3832  CD2 TRP E 481      64.827  -9.348   3.515  1.00 77.79           C
ATOM   3833  CD1 TRP E 481      64.729 -10.756   5.258  1.00 77.79           C
ATOM   3834  NE1 TRP E 481      64.248  -9.537   5.672  1.00 77.79           N
ATOM   3835  CE2 TRP E 481      64.302  -8.661   4.608  1.00 77.79           C
ATOM   3836  CE3 TRP E 481      65.002  -8.739   2.305  1.00 77.79           C
ATOM   3837  CZ2 TRP E 481      63.942  -7.347   4.508  1.00 77.79           C
ATOM   3838  CZ3 TRP E 481      64.637  -7.415   2.207  1.00 77.79           C
ATOM   3839  CH2 TRP E 481      64.117  -6.733   3.288  1.00 77.79           C
ATOM   3840  C   TRP E 481      67.632 -12.253   4.438  1.00 77.79           C
ATOM   3841  O   TRP E 481      67.603 -13.437   4.773  1.00 77.79           O
ATOM   3842  N   ASP E 482      68.043 -11.277   5.277  1.00 98.70           N
ATOM   3843  CA  ASP E 482      68.438 -11.551   6.631  1.00 98.70           C
ATOM   3844  CB  ASP E 482      69.950 -11.823   6.768  1.00 98.70           C
ATOM   3845  CG  ASP E 482      70.243 -12.411   8.144  1.00 98.70           C
ATOM   3846  OD1 ASP E 482      69.398 -12.238   9.061  1.00 98.70           O
ATOM   3847  OD2 ASP E 482      71.322 -13.046   8.292  1.00 98.70           O
ATOM   3848  C   ASP E 482      68.108 -10.318   7.425  1.00 98.70           C
ATOM   3849  O   ASP E 482      68.693  -9.256   7.212  1.00 98.70           O
ATOM   3850  N   TRP E 483      67.163 -10.436   8.379  1.00105.07           N
ATOM   3851  CA  TRP E 483      66.708  -9.323   9.169  1.00105.07           C
ATOM   3852  CB  TRP E 483      65.477  -9.631  10.035  1.00105.07           C
ATOM   3853  CG  TRP E 483      64.197  -9.680   9.236  1.00105.07           C
ATOM   3854  CD2 TRP E 483      63.494  -8.504   8.801  1.00105.07           C
ATOM   3855  CD1 TRP E 483      63.489 -10.748   8.772  1.00105.07           C
ATOM   3856  NE1 TRP E 483      62.382 -10.312   8.080  1.00105.07           N
ATOM   3857  CE2 TRP E 483      62.375  -8.933   8.089  1.00105.07           C
ATOM   3858  CE3 TRP E 483      63.760  -7.178   8.979  1.00105.07           C
ATOM   3859  CZ2 TRP E 483      61.500  -8.036   7.543  1.00105.07           C
ATOM   3860  CZ3 TRP E 483      62.877  -6.277   8.429  1.00105.07           C
ATOM   3861  CH2 TRP E 483      61.768  -6.698   7.724  1.00105.07           C
ATOM   3862  C   TRP E 483      67.799  -8.809  10.047  1.00105.07           C
ATOM   3863  O   TRP E 483      67.734  -7.677  10.529  1.00105.07           O
ATOM   3864  N   ARG E 484      68.772  -9.676  10.364  1.00168.85           N
ATOM   3865  CA  ARG E 484      69.926  -9.316  11.136  1.00168.85           C
ATOM   3866  CB  ARG E 484      70.754 -10.568  11.462  1.00168.85           C
ATOM   3867  CG  ARG E 484      69.974 -11.524  12.369  1.00168.85           C
ATOM   3868  CD  ARG E 484      70.171 -13.004  12.035  1.00168.85           C
ATOM   3869  NE  ARG E 484      71.572 -13.383  12.356  1.00168.85           N
ATOM   3870  CZ  ARG E 484      72.088 -14.528  11.823  1.00168.85           C
ATOM   3871  NH1 ARG E 484      71.373 -15.232  10.899  1.00168.85           N
ATOM   3872  NH2 ARG E 484      73.308 -14.981  12.232  1.00168.85           N
ATOM   3873  C   ARG E 484      70.763  -8.354  10.339  1.00168.85           C
ATOM   3874  O   ARG E 484      71.400  -7.465  10.895  1.00168.85           O
ATOM   3875  N   ASN E 485      70.819  -8.526   9.003  1.00 85.16           N
ATOM   3876  CA  ASN E 485      71.661  -7.613   8.274  1.00 85.16           C
ATOM   3877  CB  ASN E 485      72.955  -8.308   7.806  1.00 85.16           C
ATOM   3878  CG  ASN E 485      73.824  -7.329   7.029  1.00 85.16           C
ATOM   3879  OD1 ASN E 485      73.535  -6.997   5.891  1.00 85.16           O
ATOM   3880  ND2 ASN E 485      74.935  -6.863   7.672  1.00 85.16           N
ATOM   3881  C   ASN E 485      70.953  -7.088   7.057  1.00 85.16           C
ATOM   3882  O   ASN E 485      71.081  -7.641   5.969  1.00 85.16           O
ATOM   3883  N   ILE E 486      70.204  -5.973   7.195  1.00107.82           N
ATOM   3884  CA  ILE E 486      69.634  -5.365   6.032  1.00107.82           C
ATOM   3885  CB  ILE E 486      68.202  -4.939   6.201  1.00107.82           C
ATOM   3886  CG1 ILE E 486      67.308  -6.160   6.477  1.00107.82           C
ATOM   3887  CG2 ILE E 486      67.796  -4.149   4.946  1.00107.82           C
ATOM   3888  CD1 ILE E 486      67.581  -6.821   7.827  1.00107.82           C
ATOM   3889  C   ILE E 486      70.454  -4.140   5.870  1.00107.82           C
ATOM   3890  O   ILE E 486      70.231  -3.151   6.566  1.00107.82           O
ATOM   3891  N   ALA E 487      71.434  -4.189   4.943  1.00128.47           N
ATOM   3892  CA  ALA E 487      72.380  -3.119   4.866  1.00128.47           C
ATOM   3893  CB  ALA E 487      71.814  -1.682   4.915  1.00128.47           C
ATOM   3894  C   ALA E 487      73.265  -3.385   6.039  1.00128.47           C
ATOM   3895  O   ALA E 487      73.778  -4.487   6.189  1.00128.47           O
ATOM   3896  N   GLY E 488      73.606  -2.353   6.816  1.00124.33           N
ATOM   3897  CA  GLY E 488      74.354  -2.522   8.031  1.00124.33           C
ATOM   3898  C   GLY E 488      73.516  -2.991   9.191  1.00124.33           C
ATOM   3899  O   GLY E 488      74.006  -3.698  10.071  1.00124.33           O
ATOM   3900  N   TYR E 489      72.239  -2.559   9.224  1.00130.23           N
ATOM   3901  CA  TYR E 489      71.353  -2.634  10.364  1.00130.23           C
ATOM   3902  CB  TYR E 489      70.114  -1.735  10.216  1.00130.23           C
ATOM   3903  CG  TYR E 489      70.588  -0.322  10.225  1.00130.23           C
ATOM   3904  CD1 TYR E 489      71.065   0.266   9.076  1.00130.23           C
ATOM   3905  CD2 TYR E 489      70.553   0.415  11.386  1.00130.23           C
ATOM   3906  CE1 TYR E 489      71.503   1.569   9.086  1.00130.23           C
ATOM   3907  CE2 TYR E 489      70.989   1.719  11.403  1.00130.23           C
ATOM   3908  CZ  TYR E 489      71.463   2.298  10.251  1.00130.23           C
ATOM   3909  OH  TYR E 489      71.911   3.636  10.264  1.00130.23           O
ATOM   3910  C   TYR E 489      70.856  -3.997  10.750  1.00130.23           C
ATOM   3911  O   TYR E 489      70.559  -4.846   9.911  1.00130.23           O
ATOM   3912  N   ASN E 490      70.757  -4.214  12.089  1.00 69.80           N
ATOM   3913  CA  ASN E 490      70.244  -5.432  12.667  1.00 69.80           C
ATOM   3914  CB  ASN E 490      71.179  -6.063  13.711  1.00 69.80           C
ATOM   3915  CG  ASN E 490      70.575  -7.393  14.139  1.00 69.80           C
ATOM   3916  OD1 ASN E 490      69.672  -7.919  13.490  1.00 69.80           O
ATOM   3917  ND2 ASN E 490      71.079  -7.955  15.270  1.00 69.80           N
ATOM   3918  C   ASN E 490      68.951  -5.120  13.381  1.00 69.80           C
ATOM   3919  O   ASN E 490      68.883  -4.195  14.187  1.00 69.80           O
ATOM   3920  N   PHE E 491      67.864  -5.814  12.979  1.00125.00           N
ATOM   3921  CA  PHE E 491      66.519  -5.772  13.496  1.00125.00           C
ATOM   3922  CB  PHE E 491      65.475  -5.907  12.381  1.00125.00           C
ATOM   3923  CG  PHE E 491      65.638  -4.679  11.555  1.00125.00           C
ATOM   3924  CD1 PHE E 491      65.042  -3.500  11.937  1.00125.00           C
ATOM   3925  CD2 PHE E 491      66.393  -4.701  10.405  1.00125.00           C
ATOM   3926  CE1 PHE E 491      65.190  -2.361  11.181  1.00125.00           C
ATOM   3927  CE2 PHE E 491      66.545  -3.565   9.645  1.00125.00           C
ATOM   3928  CZ  PHE E 491      65.941  -2.393  10.031  1.00125.00           C
ATOM   3929  C   PHE E 491      66.203  -6.788  14.572  1.00125.00           C
ATOM   3930  O   PHE E 491      65.147  -6.703  15.193  1.00125.00           O
ATOM   3931  N   VAL E 492      67.016  -7.852  14.735  1.00 65.06           N
ATOM   3932  CA  VAL E 492      66.642  -8.916  15.633  1.00 65.06           C
ATOM   3933  CB  VAL E 492      67.072 -10.265  15.127  1.00 65.06           C
ATOM   3934  CG1 VAL E 492      66.647 -11.340  16.138  1.00 65.06           C
ATOM   3935  CG2 VAL E 492      66.482 -10.462  13.719  1.00 65.06           C
ATOM   3936  C   VAL E 492      67.235  -8.731  17.003  1.00 65.06           C
ATOM   3937  O   VAL E 492      68.375  -8.304  17.162  1.00 65.06           O
ATOM   3938  N   THR E 493      66.438  -9.080  18.041  1.00 49.34           N
ATOM   3939  CA  THR E 493      66.818  -8.988  19.430  1.00 49.34           C
ATOM   3940  CB  THR E 493      65.618  -9.129  20.326  1.00 49.34           C
ATOM   3941  OG1 THR E 493      64.680  -8.103  20.035  1.00 49.34           O
ATOM   3942  CG2 THR E 493      66.032  -9.065  21.804  1.00 49.34           C
ATOM   3943  C   THR E 493      67.756 -10.129  19.707  1.00 49.34           C
ATOM   3944  O   THR E 493      67.808 -11.084  18.935  1.00 49.34           O
ATOM   3945  N   PRO E 494      68.498 -10.069  20.786  1.00 74.58           N
ATOM   3946  CA  PRO E 494      69.463 -11.107  21.061  1.00 74.58           C
ATOM   3947  CD  PRO E 494      68.986  -8.776  21.247  1.00 74.58           C
ATOM   3948  CB  PRO E 494      70.368 -10.556  22.161  1.00 74.58           C
ATOM   3949  CG  PRO E 494      70.354  -9.041  21.898  1.00 74.58           C
ATOM   3950  C   PRO E 494      68.909 -12.464  21.349  1.00 74.58           C
ATOM   3951  O   PRO E 494      67.744 -12.588  21.724  1.00 74.58           O
ATOM   3952  N   VAL E 495      69.747 -13.500  21.136  1.00 31.81           N
ATOM   3953  CA  VAL E 495      69.375 -14.866  21.365  1.00 31.81           C
ATOM   3954  CB  VAL E 495      70.370 -15.851  20.818  1.00 31.81           C
ATOM   3955  CG1 VAL E 495      69.921 -17.271  21.199  1.00 31.81           C
ATOM   3956  CG2 VAL E 495      70.505 -15.625  19.302  1.00 31.81           C
ATOM   3957  C   VAL E 495      69.309 -15.068  22.844  1.00 31.81           C
ATOM   3958  O   VAL E 495      70.091 -14.489  23.595  1.00 31.81           O
ATOM   3959  N   ARG E 496      68.347 -15.895  23.300  1.00109.76           N
ATOM   3960  CA  ARG E 496      68.181 -16.146  24.704  1.00109.76           C
ATOM   3961  CB  ARG E 496      66.885 -15.552  25.277  1.00109.76           C
ATOM   3962  CG  ARG E 496      66.842 -14.024  25.220  1.00109.76           C
ATOM   3963  CD  ARG E 496      65.553 -13.435  25.792  1.00109.76           C
ATOM   3964  NE  ARG E 496      65.538 -13.743  27.250  1.00109.76           N
ATOM   3965  CZ  ARG E 496      64.557 -13.231  28.048  1.00109.76           C
ATOM   3966  NH1 ARG E 496      63.586 -12.435  27.512  1.00109.76           N
ATOM   3967  NH2 ARG E 496      64.549 -13.516  29.382  1.00109.76           N
ATOM   3968  C   ARG E 496      68.113 -17.630  24.909  1.00109.76           C
ATOM   3969  O   ARG E 496      68.106 -18.402  23.951  1.00109.76           O
ATOM   3970  N   ASN E 497      68.104 -18.069  26.187  1.00 41.88           N
ATOM   3971  CA  ASN E 497      68.037 -19.477  26.472  1.00 41.88           C
ATOM   3972  CB  ASN E 497      69.230 -19.978  27.306  1.00 41.88           C
ATOM   3973  CG  ASN E 497      69.279 -21.498  27.234  1.00 41.88           C
ATOM   3974  OD1 ASN E 497      68.260 -22.160  27.038  1.00 41.88           O
ATOM   3975  ND2 ASN E 497      70.501 -22.072  27.397  1.00 41.88           N
ATOM   3976  C   ASN E 497      66.782 -19.750  27.258  1.00 41.88           C
ATOM   3977  O   ASN E 497      66.525 -19.120  28.282  1.00 41.88           O
ATOM   3978  N   GLN E 498      65.965 -20.709  26.771  1.00185.44           N
ATOM   3979  CA  GLN E 498      64.723 -21.126  27.376  1.00185.44           C
ATOM   3980  CB  GLN E 498      63.974 -22.201  26.575  1.00185.44           C
ATOM   3981  CG  GLN E 498      63.477 -21.776  25.205  1.00185.44           C
ATOM   3982  CD  GLN E 498      62.953 -23.016  24.500  1.00185.44           C
ATOM   3983  OE1 GLN E 498      62.145 -23.765  25.046  1.00185.44           O
ATOM   3984  NE2 GLN E 498      63.438 -23.246  23.251  1.00185.44           N
ATOM   3985  C   GLN E 498      64.995 -21.823  28.663  1.00185.44           C
ATOM   3986  O   GLN E 498      64.154 -21.805  29.561  1.00185.44           O
ATOM   3987  N   ALA E 499      66.129 -22.550  28.734  1.00226.58           N
ATOM   3988  CA  ALA E 499      66.426 -23.305  29.914  1.00226.58           C
ATOM   3989  CB  ALA E 499      66.137 -22.599  31.255  1.00226.58           C
ATOM   3990  C   ALA E 499      65.607 -24.554  29.811  1.00226.58           C
ATOM   3991  O   ALA E 499      65.184 -24.934  28.721  1.00226.58           O
ATOM   3992  N   SER E 500      65.400 -25.240  30.950  1.00123.40           N
ATOM   3993  CA  SER E 500      64.704 -26.496  31.030  1.00123.40           C
ATOM   3994  CB  SER E 500      64.887 -27.185  32.392  1.00123.40           C
ATOM   3995  OG  SER E 500      66.253 -27.514  32.592  1.00123.40           O
ATOM   3996  C   SER E 500      63.220 -26.371  30.802  1.00123.40           C
ATOM   3997  O   SER E 500      62.547 -27.385  30.636  1.00123.40           O
ATOM   3998  N   CYS E 501      62.650 -25.149  30.814  1.00 63.71           N
ATOM   3999  CA  CYS E 501      61.217 -24.990  30.693  1.00 63.71           C
ATOM   4000  CB  CYS E 501      60.760 -23.605  31.191  1.00 63.71           C
ATOM   4001  SG  CYS E 501      58.974 -23.291  31.081  1.00 63.71           S
ATOM   4002  C   CYS E 501      60.803 -25.136  29.249  1.00 63.71           C
ATOM   4003  O   CYS E 501      61.500 -24.673  28.353  1.00 63.71           O
ATOM   4004  N   GLY E 502      59.635 -25.772  28.981  1.00 55.76           N
ATOM   4005  CA  GLY E 502      59.211 -25.964  27.615  1.00 55.76           C
ATOM   4006  C   GLY E 502      58.534 -24.705  27.168  1.00 55.76           C
ATOM   4007  O   GLY E 502      57.348 -24.691  26.834  1.00 55.76           O
ATOM   4008  N   SER E 503      59.320 -23.613  27.180  1.00100.75           N
ATOM   4009  CA  SER E 503      58.938 -22.259  26.895  1.00100.75           C
ATOM   4010  CB  SER E 503      59.713 -21.269  27.784  1.00100.75           C
ATOM   4011  OG  SER E 503      59.201 -19.955  27.629  1.00100.75           O
ATOM   4012  C   SER E 503      59.111 -21.823  25.457  1.00100.75           C
ATOM   4013  O   SER E 503      58.889 -20.650  25.164  1.00100.75           O
ATOM   4014  N   CYS E 504      59.465 -22.713  24.509  1.00 64.39           N
ATOM   4015  CA  CYS E 504      59.841 -22.283  23.179  1.00 64.39           C
ATOM   4016  CB  CYS E 504      60.099 -23.465  22.228  1.00 64.39           C
ATOM   4017  SG  CYS E 504      58.631 -24.513  21.999  1.00 64.39           S
ATOM   4018  C   CYS E 504      58.805 -21.397  22.538  1.00 64.39           C
ATOM   4019  O   CYS E 504      59.149 -20.359  21.974  1.00 64.39           O
ATOM   4020  N   TYR E 505      57.511 -21.733  22.648  1.00 71.79           N
ATOM   4021  CA  TYR E 505      56.481 -20.970  21.993  1.00 71.79           C
ATOM   4022  CB  TYR E 505      55.071 -21.549  22.228  1.00 71.79           C
ATOM   4023  CG  TYR E 505      54.756 -21.519  23.686  1.00 71.79           C
ATOM   4024  CD1 TYR E 505      55.267 -22.469  24.540  1.00 71.79           C
ATOM   4025  CD2 TYR E 505      53.930 -20.546  24.198  1.00 71.79           C
ATOM   4026  CE1 TYR E 505      54.969 -22.438  25.883  1.00 71.79           C
ATOM   4027  CE2 TYR E 505      53.627 -20.508  25.539  1.00 71.79           C
ATOM   4028  CZ  TYR E 505      54.149 -21.456  26.385  1.00 71.79           C
ATOM   4029  OH  TYR E 505      53.840 -21.420  27.761  1.00 71.79           O
ATOM   4030  C   TYR E 505      56.507 -19.547  22.474  1.00 71.79           C
ATOM   4031  O   TYR E 505      56.265 -18.622  21.698  1.00 71.79           O
ATOM   4032  N   ALA E 506      56.744 -19.335  23.781  1.00 42.13           N
ATOM   4033  CA  ALA E 506      56.791 -18.005  24.326  1.00 42.13           C
ATOM   4034  CB  ALA E 506      56.926 -17.997  25.858  1.00 42.13           C
ATOM   4035  C   ALA E 506      57.965 -17.250  23.771  1.00 42.13           C
ATOM   4036  O   ALA E 506      57.844 -16.081  23.408  1.00 42.13           O
ATOM   4037  N   PHE E 507      59.145 -17.898  23.692  1.00 57.70           N
ATOM   4038  CA  PHE E 507      60.318 -17.224  23.206  1.00 57.70           C
ATOM   4039  CB  PHE E 507      61.606 -18.061  23.324  1.00 57.70           C
ATOM   4040  CG  PHE E 507      62.063 -18.010  24.745  1.00 57.70           C
ATOM   4041  CD1 PHE E 507      61.531 -18.843  25.703  1.00 57.70           C
ATOM   4042  CD2 PHE E 507      63.042 -17.116  25.115  1.00 57.70           C
ATOM   4043  CE1 PHE E 507      61.968 -18.779  27.007  1.00 57.70           C
ATOM   4044  CE2 PHE E 507      63.483 -17.048  26.416  1.00 57.70           C
ATOM   4045  CZ  PHE E 507      62.945 -17.881  27.366  1.00 57.70           C
ATOM   4046  C   PHE E 507      60.132 -16.841  21.770  1.00 57.70           C
ATOM   4047  O   PHE E 507      60.462 -15.725  21.372  1.00 57.70           O
ATOM   4048  N   SER E 508      59.593 -17.755  20.943  1.00 75.04           N
ATOM   4049  CA  SER E 508      59.412 -17.446  19.553  1.00 75.04           C
ATOM   4050  CB  SER E 508      58.822 -18.613  18.754  1.00 75.04           C
ATOM   4051  OG  SER E 508      59.760 -19.674  18.724  1.00 75.04           O
ATOM   4052  C   SER E 508      58.468 -16.292  19.438  1.00 75.04           C
ATOM   4053  O   SER E 508      58.683 -15.376  18.646  1.00 75.04           O
ATOM   4054  N   SER E 509      57.398 -16.301  20.250  1.00 43.27           N
ATOM   4055  CA  SER E 509      56.404 -15.268  20.186  1.00 43.27           C
ATOM   4056  CB  SER E 509      55.245 -15.493  21.174  1.00 43.27           C
ATOM   4057  OG  SER E 509      54.531 -16.668  20.820  1.00 43.27           O
ATOM   4058  C   SER E 509      57.016 -13.938  20.503  1.00 43.27           C
ATOM   4059  O   SER E 509      56.833 -12.980  19.753  1.00 43.27           O
ATOM   4060  N   MET E 510      57.768 -13.839  21.618  1.00141.77           N
ATOM   4061  CA  MET E 510      58.354 -12.582  21.995  1.00141.77           C
ATOM   4062  CB  MET E 510      59.055 -12.606  23.365  1.00141.77           C
ATOM   4063  CG  MET E 510      58.112 -12.432  24.564  1.00141.77           C
ATOM   4064  SD  MET E 510      56.995 -13.816  24.945  1.00141.77           S
ATOM   4065  CE  MET E 510      55.587 -13.263  23.940  1.00141.77           C
ATOM   4066  C   MET E 510      59.348 -12.165  20.958  1.00141.77           C
ATOM   4067  O   MET E 510      59.439 -10.986  20.619  1.00141.77           O
ATOM   4068  N   GLY E 511      60.109 -13.128  20.408  1.00 25.85           N
ATOM   4069  CA  GLY E 511      61.123 -12.797  19.450  1.00 25.85           C
ATOM   4070  C   GLY E 511      60.500 -12.134  18.260  1.00 25.85           C
ATOM   4071  O   GLY E 511      61.042 -11.163  17.733  1.00 25.85           O
ATOM   4072  N   MET E 512      59.352 -12.649  17.783  1.00 52.83           N
ATOM   4073  CA  MET E 512      58.737 -12.054  16.630  1.00 52.83           C
ATOM   4074  CB  MET E 512      57.481 -12.803  16.157  1.00 52.83           C
ATOM   4075  CG  MET E 512      56.801 -12.139  14.955  1.00 52.83           C
ATOM   4076  SD  MET E 512      55.479 -13.128  14.192  1.00 52.83           S
ATOM   4077  CE  MET E 512      54.393 -13.141  15.648  1.00 52.83           C
ATOM   4078  C   MET E 512      58.325 -10.645  16.933  1.00 52.83           C
ATOM   4079  O   MET E 512      58.623  -9.721  16.179  1.00 52.83           O
ATOM   4080  N   LEU E 513      57.662 -10.435  18.081  1.00 58.13           N
ATOM   4081  CA  LEU E 513      57.151  -9.138  18.425  1.00 58.13           C
ATOM   4082  CB  LEU E 513      56.332  -9.163  19.727  1.00 58.13           C
ATOM   4083  CG  LEU E 513      55.121 -10.117  19.664  1.00 58.13           C
ATOM   4084  CD1 LEU E 513      54.249 -10.002  20.924  1.00 58.13           C
ATOM   4085  CD2 LEU E 513      54.322  -9.936  18.364  1.00 58.13           C
ATOM   4086  C   LEU E 513      58.278  -8.165  18.606  1.00 58.13           C
ATOM   4087  O   LEU E 513      58.162  -6.995  18.243  1.00 58.13           O
ATOM   4088  N   GLU E 514      59.396  -8.615  19.200  1.00 47.55           N
ATOM   4089  CA  GLU E 514      60.502  -7.738  19.481  1.00 47.55           C
ATOM   4090  CB  GLU E 514      61.586  -8.440  20.316  1.00 47.55           C
ATOM   4091  CG  GLU E 514      61.099  -8.791  21.724  1.00 47.55           C
ATOM   4092  CD  GLU E 514      62.141  -9.675  22.392  1.00 47.55           C
ATOM   4093  OE1 GLU E 514      63.114 -10.073  21.699  1.00 47.55           O
ATOM   4094  OE2 GLU E 514      61.973  -9.968  23.606  1.00 47.55           O
ATOM   4095  C   GLU E 514      61.132  -7.238  18.211  1.00 47.55           C
ATOM   4096  O   GLU E 514      61.466  -6.057  18.107  1.00 47.55           O
ATOM   4097  N   SER E 515      61.333  -8.123  17.213  1.00 81.36           N
ATOM   4098  CA  SER E 515      61.960  -7.715  15.986  1.00 81.36           C
ATOM   4099  CB  SER E 515      62.266  -8.903  15.056  1.00 81.36           C
ATOM   4100  OG  SER E 515      63.210  -9.770  15.667  1.00 81.36           O
ATOM   4101  C   SER E 515      61.053  -6.784  15.237  1.00 81.36           C
ATOM   4102  O   SER E 515      61.486  -5.757  14.717  1.00 81.36           O
ATOM   4103  N   ARG E 516      59.752  -7.115  15.188  1.00153.28           N
ATOM   4104  CA  ARG E 516      58.800  -6.358  14.423  1.00153.28           C
ATOM   4105  CB  ARG E 516      57.424  -7.049  14.386  1.00153.28           C
ATOM   4106  CG  ARG E 516      56.541  -6.598  13.222  1.00153.28           C
ATOM   4107  CD  ARG E 516      55.355  -7.530  12.940  1.00153.28           C
ATOM   4108  NE  ARG E 516      55.879  -8.756  12.269  1.00153.28           N
ATOM   4109  CZ  ARG E 516      55.048  -9.523  11.502  1.00153.28           C
ATOM   4110  NH1 ARG E 516      53.733  -9.180  11.370  1.00153.28           N
ATOM   4111  NH2 ARG E 516      55.528 -10.627  10.858  1.00153.28           N
ATOM   4112  C   ARG E 516      58.679  -4.967  14.975  1.00153.28           C
ATOM   4113  O   ARG E 516      58.476  -4.011  14.229  1.00153.28           O
ATOM   4114  N   ILE E 517      58.773  -4.814  16.307  1.00 43.99           N
ATOM   4115  CA  ILE E 517      58.716  -3.510  16.907  1.00 43.99           C
ATOM   4116  CB  ILE E 517      58.741  -3.546  18.410  1.00 43.99           C
ATOM   4117  CG1 ILE E 517      57.492  -4.267  18.946  1.00 43.99           C
ATOM   4118  CG2 ILE E 517      58.890  -2.101  18.920  1.00 43.99           C
ATOM   4119  CD1 ILE E 517      57.559  -4.585  20.440  1.00 43.99           C
ATOM   4120  C   ILE E 517      59.914  -2.742  16.441  1.00 43.99           C
ATOM   4121  O   ILE E 517      59.834  -1.545  16.167  1.00 43.99           O
ATOM   4122  N   GLN E 518      61.074  -3.420  16.353  1.00 82.13           N
ATOM   4123  CA  GLN E 518      62.295  -2.767  15.979  1.00 82.13           C
ATOM   4124  CB  GLN E 518      63.503  -3.712  16.089  1.00 82.13           C
ATOM   4125  CG  GLN E 518      64.855  -3.027  15.903  1.00 82.13           C
ATOM   4126  CD  GLN E 518      65.913  -3.990  16.417  1.00 82.13           C
ATOM   4127  OE1 GLN E 518      65.596  -5.009  17.028  1.00 82.13           O
ATOM   4128  NE2 GLN E 518      67.209  -3.657  16.181  1.00 82.13           N
ATOM   4129  C   GLN E 518      62.196  -2.248  14.572  1.00 82.13           C
ATOM   4130  O   GLN E 518      62.551  -1.103  14.300  1.00 82.13           O
ATOM   4131  N   ILE E 519      61.678  -3.068  13.641  1.00 47.13           N
ATOM   4132  CA  ILE E 519      61.564  -2.676  12.263  1.00 47.13           C
ATOM   4133  CB  ILE E 519      60.995  -3.770  11.404  1.00 47.13           C
ATOM   4134  CG1 ILE E 519      61.890  -5.020  11.443  1.00 47.13           C
ATOM   4135  CG2 ILE E 519      60.787  -3.202   9.990  1.00 47.13           C
ATOM   4136  CD1 ILE E 519      61.217  -6.266  10.868  1.00 47.13           C
ATOM   4137  C   ILE E 519      60.614  -1.519  12.153  1.00 47.13           C
ATOM   4138  O   ILE E 519      60.888  -0.538  11.463  1.00 47.13           O
ATOM   4139  N   ARG E 520      59.469  -1.603  12.852  1.00 46.49           N
ATOM   4140  CA  ARG E 520      58.440  -0.610  12.723  1.00 46.49           C
ATOM   4141  CB  ARG E 520      57.196  -0.934  13.567  1.00 46.49           C
ATOM   4142  CG  ARG E 520      56.453  -2.186  13.097  1.00 46.49           C
ATOM   4143  CD  ARG E 520      55.213  -2.514  13.931  1.00 46.49           C
ATOM   4144  NE  ARG E 520      54.597  -3.744  13.353  1.00 46.49           N
ATOM   4145  CZ  ARG E 520      53.670  -3.646  12.359  1.00 46.49           C
ATOM   4146  NH1 ARG E 520      53.301  -2.417  11.887  1.00 46.49           N
ATOM   4147  NH2 ARG E 520      53.108  -4.776  11.833  1.00 46.49           N
ATOM   4148  C   ARG E 520      58.951   0.723  13.168  1.00 46.49           C
ATOM   4149  O   ARG E 520      58.638   1.751  12.571  1.00 46.49           O
ATOM   4150  N   SER E 521      59.699   0.724  14.281  1.00120.65           N
ATOM   4151  CA  SER E 521      60.269   1.868  14.929  1.00120.65           C
ATOM   4152  CB  SER E 521      60.487   1.565  16.409  1.00120.65           C
ATOM   4153  OG  SER E 521      61.053   2.688  17.052  1.00120.65           O
ATOM   4154  C   SER E 521      61.611   2.218  14.355  1.00120.65           C
ATOM   4155  O   SER E 521      62.207   3.216  14.760  1.00120.65           O
ATOM   4156  N   GLN E 522      62.137   1.398  13.425  1.00103.21           N
ATOM   4157  CA  GLN E 522      63.450   1.599  12.883  1.00103.21           C
ATOM   4158  CB  GLN E 522      63.572   2.790  11.902  1.00103.21           C
ATOM   4159  CG  GLN E 522      63.306   4.196  12.457  1.00103.21           C
ATOM   4160  CD  GLN E 522      64.635   4.873  12.759  1.00103.21           C
ATOM   4161  OE1 GLN E 522      64.989   5.081  13.920  1.00103.21           O
ATOM   4162  NE2 GLN E 522      65.396   5.222  11.689  1.00103.21           N
ATOM   4163  C   GLN E 522      64.462   1.669  13.996  1.00103.21           C
ATOM   4164  O   GLN E 522      65.312   2.548  14.042  1.00103.21           O
ATOM   4165  N   LEU E 523      64.377   0.687  14.925  1.00151.53           N
ATOM   4166  CA  LEU E 523      65.311   0.513  16.001  1.00151.53           C
ATOM   4167  CB  LEU E 523      66.764   0.427  15.483  1.00151.53           C
ATOM   4168  CG  LEU E 523      67.848   0.234  16.563  1.00151.53           C
ATOM   4169  CD1 LEU E 523      67.644  -1.071  17.343  1.00151.53           C
ATOM   4170  CD2 LEU E 523      69.259   0.350  15.960  1.00151.53           C
ATOM   4171  C   LEU E 523      65.190   1.623  17.007  1.00151.53           C
ATOM   4172  O   LEU E 523      66.010   1.735  17.917  1.00151.53           O
ATOM   4173  N   SER E 524      64.153   2.473  16.897  1.00 36.59           N
ATOM   4174  CA  SER E 524      64.028   3.496  17.892  1.00 36.59           C
ATOM   4175  CB  SER E 524      63.005   4.593  17.545  1.00 36.59           C
ATOM   4176  OG  SER E 524      62.948   5.558  18.588  1.00 36.59           O
ATOM   4177  C   SER E 524      63.625   2.841  19.185  1.00 36.59           C
ATOM   4178  O   SER E 524      64.030   3.290  20.257  1.00 36.59           O
ATOM   4179  N   GLN E 525      62.810   1.759  19.120  1.00 80.09           N
ATOM   4180  CA  GLN E 525      62.416   1.061  20.315  1.00 80.09           C
ATOM   4181  CB  GLN E 525      60.899   0.999  20.556  1.00 80.09           C
ATOM   4182  CG  GLN E 525      60.270   2.349  20.894  1.00 80.09           C
ATOM   4183  CD  GLN E 525      58.853   2.060  21.355  1.00 80.09           C
ATOM   4184  OE1 GLN E 525      57.995   2.940  21.379  1.00 80.09           O
ATOM   4185  NE2 GLN E 525      58.595   0.778  21.730  1.00 80.09           N
ATOM   4186  C   GLN E 525      62.897  -0.362  20.239  1.00 80.09           C
ATOM   4187  O   GLN E 525      62.591  -1.096  19.303  1.00 80.09           O
ATOM   4188  N   LYS E 526      63.766  -0.710  21.206  1.00196.34           N
ATOM   4189  CA  LYS E 526      64.466  -1.934  21.521  1.00196.34           C
ATOM   4190  CB  LYS E 526      65.862  -1.649  22.102  1.00196.34           C
ATOM   4191  CG  LYS E 526      65.831  -0.860  23.411  1.00196.34           C
ATOM   4192  CD  LYS E 526      67.197  -0.753  24.090  1.00196.34           C
ATOM   4193  CE  LYS E 526      68.136   0.245  23.407  1.00196.34           C
ATOM   4194  NZ  LYS E 526      69.431   0.296  24.119  1.00196.34           N
ATOM   4195  C   LYS E 526      63.787  -2.911  22.458  1.00196.34           C
ATOM   4196  O   LYS E 526      64.467  -3.867  22.825  1.00196.34           O
ATOM   4197  N   PRO E 527      62.590  -2.744  22.962  1.00104.45           N
ATOM   4198  CA  PRO E 527      62.101  -3.553  24.066  1.00104.45           C
ATOM   4199  CD  PRO E 527      61.495  -2.268  22.130  1.00104.45           C
ATOM   4200  CB  PRO E 527      60.611  -3.237  24.164  1.00104.45           C
ATOM   4201  CG  PRO E 527      60.225  -2.914  22.712  1.00104.45           C
ATOM   4202  C   PRO E 527      62.316  -5.040  24.030  1.00104.45           C
ATOM   4203  O   PRO E 527      62.284  -5.650  22.962  1.00104.45           O
ATOM   4204  N   ILE E 528      62.575  -5.626  25.221  1.00104.96           N
ATOM   4205  CA  ILE E 528      62.722  -7.044  25.387  1.00104.96           C
ATOM   4206  CB  ILE E 528      63.912  -7.419  26.225  1.00104.96           C
ATOM   4207  CG1 ILE E 528      65.210  -6.887  25.594  1.00104.96           C
ATOM   4208  CG2 ILE E 528      63.900  -8.946  26.406  1.00104.96           C
ATOM   4209  CD1 ILE E 528      65.483  -7.433  24.196  1.00104.96           C
ATOM   4210  C   ILE E 528      61.504  -7.453  26.158  1.00104.96           C
ATOM   4211  O   ILE E 528      61.315  -7.030  27.297  1.00104.96           O
ATOM   4212  N   LEU E 529      60.636  -8.285  25.544  1.00 62.90           N
ATOM   4213  CA  LEU E 529      59.396  -8.700  26.146  1.00 62.90           C
ATOM   4214  CB  LEU E 529      58.376  -9.222  25.124  1.00 62.90           C
ATOM   4215  CG  LEU E 529      57.938  -8.165  24.094  1.00 62.90           C
ATOM   4216  CD1 LEU E 529      56.917  -8.747  23.107  1.00 62.90           C
ATOM   4217  CD2 LEU E 529      57.436  -6.884  24.780  1.00 62.90           C
ATOM   4218  C   LEU E 529      59.665  -9.821  27.112  1.00 62.90           C
ATOM   4219  O   LEU E 529      60.743 -10.416  27.097  1.00 62.90           O
ATOM   4220  N   SER E 530      58.675 -10.132  27.986  1.00 63.87           N
ATOM   4221  CA  SER E 530      58.870 -11.140  29.004  1.00 63.87           C
ATOM   4222  CB  SER E 530      58.350 -10.695  30.379  1.00 63.87           C
ATOM   4223  OG  SER E 530      58.460 -11.761  31.308  1.00 63.87           O
ATOM   4224  C   SER E 530      58.156 -12.427  28.678  1.00 63.87           C
ATOM   4225  O   SER E 530      56.928 -12.498  28.655  1.00 63.87           O
ATOM   4226  N   PRO E 531      58.923 -13.464  28.434  1.00 86.88           N
ATOM   4227  CA  PRO E 531      58.370 -14.776  28.186  1.00 86.88           C
ATOM   4228  CD  PRO E 531      60.205 -13.288  27.773  1.00 86.88           C
ATOM   4229  CB  PRO E 531      59.508 -15.607  27.601  1.00 86.88           C
ATOM   4230  CG  PRO E 531      60.424 -14.562  26.941  1.00 86.88           C
ATOM   4231  C   PRO E 531      57.792 -15.378  29.431  1.00 86.88           C
ATOM   4232  O   PRO E 531      56.892 -16.211  29.342  1.00 86.88           O
ATOM   4233  N   GLN E 532      58.314 -14.984  30.605  1.00 58.25           N
ATOM   4234  CA  GLN E 532      57.896 -15.558  31.853  1.00 58.25           C
ATOM   4235  CB  GLN E 532      58.746 -15.101  33.051  1.00 58.25           C
ATOM   4236  CG  GLN E 532      58.291 -15.717  34.377  1.00 58.25           C
ATOM   4237  CD  GLN E 532      58.479 -17.225  34.290  1.00 58.25           C
ATOM   4238  OE1 GLN E 532      59.484 -17.712  33.774  1.00 58.25           O
ATOM   4239  NE2 GLN E 532      57.476 -17.990  34.805  1.00 58.25           N
ATOM   4240  C   GLN E 532      56.476 -15.200  32.154  1.00 58.25           C
ATOM   4241  O   GLN E 532      55.719 -16.033  32.652  1.00 58.25           O
ATOM   4242  N   GLN E 533      56.063 -13.952  31.857  1.00128.46           N
ATOM   4243  CA  GLN E 533      54.727 -13.578  32.223  1.00128.46           C
ATOM   4244  CB  GLN E 533      54.386 -12.101  31.940  1.00128.46           C
ATOM   4245  CG  GLN E 533      54.272 -11.712  30.467  1.00128.46           C
ATOM   4246  CD  GLN E 533      52.803 -11.794  30.077  1.00128.46           C
ATOM   4247  OE1 GLN E 533      51.917 -11.801  30.931  1.00128.46           O
ATOM   4248  NE2 GLN E 533      52.535 -11.847  28.745  1.00128.46           N
ATOM   4249  C   GLN E 533      53.783 -14.467  31.474  1.00128.46           C
ATOM   4250  O   GLN E 533      52.765 -14.894  32.018  1.00128.46           O
ATOM   4251  N   VAL E 534      54.088 -14.777  30.198  1.00111.98           N
ATOM   4252  CA  VAL E 534      53.200 -15.627  29.461  1.00111.98           C
ATOM   4253  CB  VAL E 534      53.526 -15.739  27.993  1.00111.98           C
ATOM   4254  CG1 VAL E 534      54.698 -16.705  27.769  1.00111.98           C
ATOM   4255  CG2 VAL E 534      52.245 -16.145  27.253  1.00111.98           C
ATOM   4256  C   VAL E 534      53.197 -16.993  30.080  1.00111.98           C
ATOM   4257  O   VAL E 534      52.143 -17.603  30.251  1.00111.98           O
ATOM   4258  N   VAL E 535      54.384 -17.503  30.459  1.00 54.94           N
ATOM   4259  CA  VAL E 535      54.469 -18.823  31.024  1.00 54.94           C
ATOM   4260  CB  VAL E 535      55.883 -19.237  31.323  1.00 54.94           C
ATOM   4261  CG1 VAL E 535      55.858 -20.598  32.040  1.00 54.94           C
ATOM   4262  CG2 VAL E 535      56.678 -19.245  30.006  1.00 54.94           C
ATOM   4263  C   VAL E 535      53.698 -18.885  32.308  1.00 54.94           C
ATOM   4264  O   VAL E 535      53.009 -19.868  32.578  1.00 54.94           O
ATOM   4265  N   SER E 536      53.838 -17.860  33.165  1.00117.44           N
ATOM   4266  CA  SER E 536      53.194 -17.883  34.449  1.00117.44           C
ATOM   4267  CB  SER E 536      53.881 -16.906  35.416  1.00117.44           C
ATOM   4268  OG  SER E 536      53.336 -17.038  36.716  1.00117.44           O
ATOM   4269  C   SER E 536      51.723 -17.540  34.405  1.00117.44           C
ATOM   4270  O   SER E 536      50.915 -18.189  35.068  1.00117.44           O
ATOM   4271  N   CYS E 537      51.375 -16.417  33.737  1.00106.84           N
ATOM   4272  CA  CYS E 537      50.047 -15.849  33.697  1.00106.84           C
ATOM   4273  CB  CYS E 537      50.144 -14.319  33.574  1.00106.84           C
ATOM   4274  SG  CYS E 537      51.383 -13.629  34.725  1.00106.84           S
ATOM   4275  C   CYS E 537      49.077 -16.360  32.646  1.00106.84           C
ATOM   4276  O   CYS E 537      47.876 -16.426  32.901  1.00106.84           O
ATOM   4277  N   SER E 538      49.557 -16.709  31.433  1.00 86.49           N
ATOM   4278  CA  SER E 538      48.696 -16.945  30.296  1.00 86.49           C
ATOM   4279  CB  SER E 538      49.497 -16.917  28.975  1.00 86.49           C
ATOM   4280  OG  SER E 538      48.657 -17.146  27.854  1.00 86.49           O
ATOM   4281  C   SER E 538      47.913 -18.233  30.344  1.00 86.49           C
ATOM   4282  O   SER E 538      48.463 -19.330  30.425  1.00 86.49           O
ATOM   4283  N   ASN E 539      46.568 -18.093  30.271  1.00 77.36           N
ATOM   4284  CA  ASN E 539      45.587 -19.150  30.238  1.00 77.36           C
ATOM   4285  CB  ASN E 539      44.173 -18.655  30.584  1.00 77.36           C
ATOM   4286  CG  ASN E 539      44.158 -18.267  32.055  1.00 77.36           C
ATOM   4287  OD1 ASN E 539      44.624 -19.017  32.911  1.00 77.36           O
ATOM   4288  ND2 ASN E 539      43.613 -17.059  32.359  1.00 77.36           N
ATOM   4289  C   ASN E 539      45.521 -19.766  28.866  1.00 77.36           C
ATOM   4290  O   ASN E 539      44.953 -20.844  28.684  1.00 77.36           O
ATOM   4291  N   TYR E 540      46.000 -19.016  27.856  1.00166.68           N
ATOM   4292  CA  TYR E 540      46.038 -19.386  26.468  1.00166.68           C
ATOM   4293  CB  TYR E 540      46.318 -18.231  25.491  1.00166.68           C
ATOM   4294  CG  TYR E 540      45.138 -17.320  25.557  1.00166.68           C
ATOM   4295  CD1 TYR E 540      43.863 -17.826  25.440  1.00166.68           C
ATOM   4296  CD2 TYR E 540      45.300 -15.961  25.684  1.00166.68           C
ATOM   4297  CE1 TYR E 540      42.767 -16.995  25.490  1.00166.68           C
ATOM   4298  CE2 TYR E 540      44.210 -15.124  25.733  1.00166.68           C
ATOM   4299  CZ  TYR E 540      42.940 -15.640  25.641  1.00166.68           C
ATOM   4300  OH  TYR E 540      41.823 -14.779  25.693  1.00166.68           O
ATOM   4301  C   TYR E 540      47.054 -20.464  26.231  1.00166.68           C
ATOM   4302  O   TYR E 540      47.112 -21.015  25.131  1.00166.68           O
ATOM   4303  N   SER E 541      47.991 -20.666  27.180  1.00112.74           N
ATOM   4304  CA  SER E 541      49.029 -21.651  27.025  1.00112.74           C
ATOM   4305  CB  SER E 541      50.387 -21.002  26.674  1.00112.74           C
ATOM   4306  OG  SER E 541      51.398 -21.986  26.520  1.00112.74           O
ATOM   4307  C   SER E 541      49.194 -22.438  28.307  1.00112.74           C
ATOM   4308  O   SER E 541      48.550 -22.177  29.323  1.00112.74           O
ATOM   4309  N   GLN E 542      50.017 -23.502  28.208  1.00178.99           N
ATOM   4310  CA  GLN E 542      50.422 -24.514  29.151  1.00178.99           C
ATOM   4311  CB  GLN E 542      50.752 -25.843  28.453  1.00178.99           C
ATOM   4312  CG  GLN E 542      49.497 -26.551  27.925  1.00178.99           C
ATOM   4313  CD  GLN E 542      48.828 -25.677  26.868  1.00178.99           C
ATOM   4314  OE1 GLN E 542      49.412 -25.392  25.824  1.00178.99           O
ATOM   4315  NE2 GLN E 542      47.574 -25.228  27.148  1.00178.99           N
ATOM   4316  C   GLN E 542      51.528 -24.156  30.114  1.00178.99           C
ATOM   4317  O   GLN E 542      51.905 -25.008  30.915  1.00178.99           O
ATOM   4318  N   GLY E 543      52.205 -22.997  29.992  1.00 52.22           N
ATOM   4319  CA  GLY E 543      53.284 -22.743  30.915  1.00 52.22           C
ATOM   4320  C   GLY E 543      54.493 -23.454  30.380  1.00 52.22           C
ATOM   4321  O   GLY E 543      54.822 -23.322  29.205  1.00 52.22           O
ATOM   4322  N   CYS E 544      55.210 -24.192  31.249  1.00 85.49           N
ATOM   4323  CA  CYS E 544      56.379 -24.957  30.901  1.00 85.49           C
ATOM   4324  CB  CYS E 544      57.186 -25.451  32.111  1.00 85.49           C
ATOM   4325  SG  CYS E 544      58.216 -24.117  32.774  1.00 85.49           S
ATOM   4326  C   CYS E 544      55.992 -26.142  30.072  1.00 85.49           C
ATOM   4327  O   CYS E 544      56.848 -26.813  29.498  1.00 85.49           O
ATOM   4328  N   GLU E 545      54.693 -26.478  30.096  1.00138.42           N
ATOM   4329  CA  GLU E 545      54.054 -27.561  29.401  1.00138.42           C
ATOM   4330  CB  GLU E 545      52.643 -27.850  29.940  1.00138.42           C
ATOM   4331  CG  GLU E 545      52.658 -28.559  31.297  1.00138.42           C
ATOM   4332  CD  GLU E 545      53.391 -27.678  32.300  1.00138.42           C
ATOM   4333  OE1 GLU E 545      52.739 -26.783  32.899  1.00138.42           O
ATOM   4334  OE2 GLU E 545      54.621 -27.888  32.475  1.00138.42           O
ATOM   4335  C   GLU E 545      53.962 -27.314  27.915  1.00138.42           C
ATOM   4336  O   GLU E 545      53.639 -28.235  27.164  1.00138.42           O
ATOM   4337  N   GLY E 546      54.136 -26.057  27.447  1.00 42.00           N
ATOM   4338  CA  GLY E 546      54.068 -25.813  26.025  1.00 42.00           C
ATOM   4339  C   GLY E 546      52.957 -24.845  25.718  1.00 42.00           C
ATOM   4340  O   GLY E 546      52.214 -24.433  26.606  1.00 42.00           O
ATOM   4341  N   GLY E 547      52.839 -24.445  24.427  1.00 32.79           N
ATOM   4342  CA  GLY E 547      51.837 -23.506  23.988  1.00 32.79           C
ATOM   4343  C   GLY E 547      52.022 -23.254  22.512  1.00 32.79           C
ATOM   4344  O   GLY E 547      52.841 -23.906  21.863  1.00 32.79           O
ATOM   4345  N   PHE E 548      51.245 -22.297  21.936  1.00 75.24           N
ATOM   4346  CA  PHE E 548      51.347 -22.020  20.520  1.00 75.24           C
ATOM   4347  CB  PHE E 548      50.142 -22.542  19.723  1.00 75.24           C
ATOM   4348  CG  PHE E 548      50.127 -24.020  19.893  1.00 75.24           C
ATOM   4349  CD1 PHE E 548      49.564 -24.580  21.016  1.00 75.24           C
ATOM   4350  CD2 PHE E 548      50.675 -24.842  18.937  1.00 75.24           C
ATOM   4351  CE1 PHE E 548      49.546 -25.943  21.184  1.00 75.24           C
ATOM   4352  CE2 PHE E 548      50.660 -26.207  19.101  1.00 75.24           C
ATOM   4353  CZ  PHE E 548      50.095 -26.759  20.225  1.00 75.24           C
ATOM   4354  C   PHE E 548      51.419 -20.533  20.273  1.00 75.24           C
ATOM   4355  O   PHE E 548      50.661 -19.754  20.848  1.00 75.24           O
ATOM   4356  N   PRO E 549      52.287 -20.132  19.368  1.00 72.63           N
ATOM   4357  CA  PRO E 549      52.508 -18.738  19.053  1.00 72.63           C
ATOM   4358  CD  PRO E 549      53.427 -20.958  19.006  1.00 72.63           C
ATOM   4359  CB  PRO E 549      53.676 -18.722  18.070  1.00 72.63           C
ATOM   4360  CG  PRO E 549      54.478 -19.984  18.443  1.00 72.63           C
ATOM   4361  C   PRO E 549      51.283 -18.026  18.567  1.00 72.63           C
ATOM   4362  O   PRO E 549      51.145 -16.831  18.823  1.00 72.63           O
ATOM   4363  N   TYR E 550      50.370 -18.728  17.880  1.00 58.15           N
ATOM   4364  CA  TYR E 550      49.190 -18.095  17.369  1.00 58.15           C
ATOM   4365  CB  TYR E 550      48.302 -19.119  16.639  1.00 58.15           C
ATOM   4366  CG  TYR E 550      47.068 -18.486  16.091  1.00 58.15           C
ATOM   4367  CD1 TYR E 550      45.946 -18.329  16.872  1.00 58.15           C
ATOM   4368  CD2 TYR E 550      47.033 -18.063  14.782  1.00 58.15           C
ATOM   4369  CE1 TYR E 550      44.810 -17.754  16.353  1.00 58.15           C
ATOM   4370  CE2 TYR E 550      45.900 -17.487  14.258  1.00 58.15           C
ATOM   4371  CZ  TYR E 550      44.785 -17.331  15.046  1.00 58.15           C
ATOM   4372  OH  TYR E 550      43.620 -16.741  14.510  1.00 58.15           O
ATOM   4373  C   TYR E 550      48.444 -17.552  18.560  1.00 58.15           C
ATOM   4374  O   TYR E 550      47.929 -16.437  18.525  1.00 58.15           O
ATOM   4375  N   LEU E 551      48.349 -18.352  19.635  1.00105.59           N
ATOM   4376  CA  LEU E 551      47.672 -17.975  20.841  1.00105.59           C
ATOM   4377  CB  LEU E 551      47.415 -19.176  21.772  1.00105.59           C
ATOM   4378  CG  LEU E 551      46.359 -20.152  21.219  1.00105.59           C
ATOM   4379  CD1 LEU E 551      46.130 -21.338  22.171  1.00105.59           C
ATOM   4380  CD2 LEU E 551      45.051 -19.412  20.889  1.00105.59           C
ATOM   4381  C   LEU E 551      48.412 -16.931  21.633  1.00105.59           C
ATOM   4382  O   LEU E 551      47.778 -16.163  22.351  1.00105.59           O
ATOM   4383  N   ILE E 552      49.759 -16.988  21.716  1.00211.75           N
ATOM   4384  CA  ILE E 552      50.437 -15.948  22.451  1.00211.75           C
ATOM   4385  CB  ILE E 552      51.501 -16.418  23.397  1.00211.75           C
ATOM   4386  CG1 ILE E 552      52.575 -17.243  22.719  1.00211.75           C
ATOM   4387  CG2 ILE E 552      50.817 -17.159  24.549  1.00211.75           C
ATOM   4388  CD1 ILE E 552      53.601 -17.649  23.760  1.00211.75           C
ATOM   4389  C   ILE E 552      50.874 -14.732  21.692  1.00211.75           C
ATOM   4390  O   ILE E 552      50.570 -13.609  22.087  1.00211.75           O
ATOM   4391  N   ALA E 553      51.599 -14.908  20.570  1.00 65.76           N
ATOM   4392  CA  ALA E 553      52.055 -13.750  19.862  1.00 65.76           C
ATOM   4393  CB  ALA E 553      52.896 -14.099  18.622  1.00 65.76           C
ATOM   4394  C   ALA E 553      50.832 -13.035  19.394  1.00 65.76           C
ATOM   4395  O   ALA E 553      50.810 -11.806  19.345  1.00 65.76           O
ATOM   4396  N   GLY E 554      49.840 -13.797  18.884  1.00 86.97           N
ATOM   4397  CA  GLY E 554      48.623 -13.166  18.453  1.00 86.97           C
ATOM   4398  C   GLY E 554      47.561 -12.879  19.493  1.00 86.97           C
ATOM   4399  O   GLY E 554      47.359 -11.739  19.906  1.00 86.97           O
ATOM   4400  N   LYS E 555      46.902 -13.946  20.004  1.00106.69           N
ATOM   4401  CA  LYS E 555      45.706 -13.767  20.798  1.00106.69           C
ATOM   4402  CB  LYS E 555      44.950 -15.082  21.045  1.00106.69           C
ATOM   4403  CG  LYS E 555      43.560 -14.860  21.640  1.00106.69           C
ATOM   4404  CD  LYS E 555      42.648 -16.084  21.551  1.00106.69           C
ATOM   4405  CE  LYS E 555      41.209 -15.795  21.980  1.00106.69           C
ATOM   4406  NZ  LYS E 555      40.562 -14.898  20.996  1.00106.69           N
ATOM   4407  C   LYS E 555      45.962 -13.149  22.135  1.00106.69           C
ATOM   4408  O   LYS E 555      45.323 -12.168  22.511  1.00106.69           O
ATOM   4409  N   TYR E 556      46.923 -13.709  22.886  1.00 74.70           N
ATOM   4410  CA  TYR E 556      47.212 -13.253  24.212  1.00 74.70           C
ATOM   4411  CB  TYR E 556      48.313 -14.131  24.845  1.00 74.70           C
ATOM   4412  CG  TYR E 556      48.558 -13.741  26.261  1.00 74.70           C
ATOM   4413  CD1 TYR E 556      47.660 -14.088  27.243  1.00 74.70           C
ATOM   4414  CD2 TYR E 556      49.698 -13.057  26.612  1.00 74.70           C
ATOM   4415  CE1 TYR E 556      47.881 -13.741  28.555  1.00 74.70           C
ATOM   4416  CE2 TYR E 556      49.926 -12.708  27.923  1.00 74.70           C
ATOM   4417  CZ  TYR E 556      49.017 -13.048  28.895  1.00 74.70           C
ATOM   4418  OH  TYR E 556      49.251 -12.689  30.240  1.00 74.70           O
ATOM   4419  C   TYR E 556      47.698 -11.840  24.117  1.00 74.70           C
ATOM   4420  O   TYR E 556      47.311 -10.980  24.907  1.00 74.70           O
ATOM   4421  N   VAL E 557      48.555 -11.552  23.122  1.00 44.39           N
ATOM   4422  CA  VAL E 557      49.076 -10.220  23.012  1.00 44.39           C
ATOM   4423  CB  VAL E 557      50.065 -10.022  21.902  1.00 44.39           C
ATOM   4424  CG1 VAL E 557      50.454  -8.532  21.901  1.00 44.39           C
ATOM   4425  CG2 VAL E 557      51.264 -10.958  22.122  1.00 44.39           C
ATOM   4426  C   VAL E 557      47.953  -9.253  22.780  1.00 44.39           C
ATOM   4427  O   VAL E 557      47.967  -8.146  23.312  1.00 44.39           O
ATOM   4428  N   SER E 558      46.969  -9.617  21.938  1.00 55.17           N
ATOM   4429  CA  SER E 558      45.883  -8.717  21.656  1.00 55.17           C
ATOM   4430  CB  SER E 558      44.994  -9.208  20.501  1.00 55.17           C
ATOM   4431  OG  SER E 558      43.944  -8.282  20.263  1.00 55.17           O
ATOM   4432  C   SER E 558      44.989  -8.531  22.856  1.00 55.17           C
ATOM   4433  O   SER E 558      44.618  -7.408  23.193  1.00 55.17           O
ATOM   4434  N   ASP E 559      44.563  -9.639  23.492  1.00113.40           N
ATOM   4435  CA  ASP E 559      43.633  -9.568  24.585  1.00113.40           C
ATOM   4436  CB  ASP E 559      43.068 -10.954  24.952  1.00113.40           C
ATOM   4437  CG  ASP E 559      42.233 -11.460  23.783  1.00113.40           C
ATOM   4438  OD1 ASP E 559      41.977 -10.660  22.844  1.00113.40           O
ATOM   4439  OD2 ASP E 559      41.844 -12.659  23.812  1.00113.40           O
ATOM   4440  C   ASP E 559      44.207  -8.999  25.857  1.00113.40           C
ATOM   4441  O   ASP E 559      43.632  -8.079  26.440  1.00113.40           O
ATOM   4442  N   TYR E 560      45.270  -9.645  26.391  1.00132.46           N
ATOM   4443  CA  TYR E 560      45.939  -9.256  27.609  1.00132.46           C
ATOM   4444  CB  TYR E 560      46.410 -10.470  28.420  1.00132.46           C
ATOM   4445  CG  TYR E 560      45.153 -11.184  28.782  1.00132.46           C
ATOM   4446  CD1 TYR E 560      44.457 -10.844  29.919  1.00132.46           C
ATOM   4447  CD2 TYR E 560      44.653 -12.175  27.969  1.00132.46           C
ATOM   4448  CE1 TYR E 560      43.292 -11.496  30.249  1.00132.46           C
ATOM   4449  CE2 TYR E 560      43.489 -12.830  28.293  1.00132.46           C
ATOM   4450  CZ  TYR E 560      42.806 -12.491  29.436  1.00132.46           C
ATOM   4451  OH  TYR E 560      41.610 -13.161  29.772  1.00132.46           O
ATOM   4452  C   TYR E 560      47.082  -8.289  27.466  1.00132.46           C
ATOM   4453  O   TYR E 560      47.255  -7.395  28.292  1.00132.46           O
ATOM   4454  N   GLY E 561      47.938  -8.479  26.442  1.00 34.79           N
ATOM   4455  CA  GLY E 561      49.094  -7.632  26.273  1.00 34.79           C
ATOM   4456  C   GLY E 561      50.302  -8.290  26.887  1.00 34.79           C
ATOM   4457  O   GLY E 561      50.180  -9.213  27.693  1.00 34.79           O
ATOM   4458  N   ILE E 562      51.519  -7.815  26.520  1.00161.69           N
ATOM   4459  CA  ILE E 562      52.712  -8.394  27.077  1.00161.69           C
ATOM   4460  CB  ILE E 562      53.656  -9.096  26.127  1.00161.69           C
ATOM   4461  CG1 ILE E 562      54.341  -8.151  25.124  1.00161.69           C
ATOM   4462  CG2 ILE E 562      52.858 -10.226  25.456  1.00161.69           C
ATOM   4463  CD1 ILE E 562      53.431  -7.608  24.032  1.00161.69           C
ATOM   4464  C   ILE E 562      53.494  -7.320  27.772  1.00161.69           C
ATOM   4465  O   ILE E 562      53.380  -6.138  27.453  1.00161.69           O
ATOM   4466  N   VAL E 563      54.298  -7.724  28.778  1.00 53.19           N
ATOM   4467  CA  VAL E 563      55.074  -6.798  29.557  1.00 53.19           C
ATOM   4468  CB  VAL E 563      54.912  -6.985  31.036  1.00 53.19           C
ATOM   4469  CG1 VAL E 563      53.440  -6.729  31.401  1.00 53.19           C
ATOM   4470  CG2 VAL E 563      55.414  -8.390  31.414  1.00 53.19           C
ATOM   4471  C   VAL E 563      56.523  -7.013  29.242  1.00 53.19           C
ATOM   4472  O   VAL E 563      56.901  -7.994  28.605  1.00 53.19           O
ATOM   4473  N   GLU E 564      57.375  -6.060  29.665  1.00 57.47           N
ATOM   4474  CA  GLU E 564      58.783  -6.131  29.398  1.00 57.47           C
ATOM   4475  CB  GLU E 564      59.474  -4.761  29.490  1.00 57.47           C
ATOM   4476  CG  GLU E 564      58.997  -3.820  28.379  1.00 57.47           C
ATOM   4477  CD  GLU E 564      59.691  -2.476  28.526  1.00 57.47           C
ATOM   4478  OE1 GLU E 564      60.878  -2.372  28.115  1.00 57.47           O
ATOM   4479  OE2 GLU E 564      59.041  -1.533  29.051  1.00 57.47           O
ATOM   4480  C   GLU E 564      59.436  -7.101  30.338  1.00 57.47           C
ATOM   4481  O   GLU E 564      58.878  -7.477  31.368  1.00 57.47           O
ATOM   4482  N   GLU E 565      60.662  -7.537  29.980  1.00 79.43           N
ATOM   4483  CA  GLU E 565      61.394  -8.531  30.718  1.00 79.43           C
ATOM   4484  CB  GLU E 565      62.775  -8.822  30.106  1.00 79.43           C
ATOM   4485  CG  GLU E 565      63.580  -9.864  30.885  1.00 79.43           C
ATOM   4486  CD  GLU E 565      62.969 -11.234  30.640  1.00 79.43           C
ATOM   4487  OE1 GLU E 565      62.138 -11.357  29.701  1.00 79.43           O
ATOM   4488  OE2 GLU E 565      63.326 -12.179  31.393  1.00 79.43           O
ATOM   4489  C   GLU E 565      61.625  -8.065  32.123  1.00 79.43           C
ATOM   4490  O   GLU E 565      61.512  -8.846  33.067  1.00 79.43           O
ATOM   4491  N   SER E 566      61.939  -6.771  32.305  1.00 68.72           N
ATOM   4492  CA  SER E 566      62.250  -6.261  33.612  1.00 68.72           C
ATOM   4493  CB  SER E 566      62.630  -4.770  33.590  1.00 68.72           C
ATOM   4494  OG  SER E 566      63.818  -4.581  32.837  1.00 68.72           O
ATOM   4495  C   SER E 566      61.056  -6.405  34.505  1.00 68.72           C
ATOM   4496  O   SER E 566      61.196  -6.575  35.715  1.00 68.72           O
ATOM   4497  N   ASP E 567      59.844  -6.328  33.928  1.00 41.06           N
ATOM   4498  CA  ASP E 567      58.644  -6.412  34.709  1.00 41.06           C
ATOM   4499  CB  ASP E 567      57.383  -6.240  33.848  1.00 41.06           C
ATOM   4500  CG  ASP E 567      56.161  -6.296  34.752  1.00 41.06           C
ATOM   4501  OD1 ASP E 567      56.335  -6.285  36.000  1.00 41.06           O
ATOM   4502  OD2 ASP E 567      55.032  -6.359  34.199  1.00 41.06           O
ATOM   4503  C   ASP E 567      58.562  -7.766  35.348  1.00 41.06           C
ATOM   4504  O   ASP E 567      58.240  -7.877  36.531  1.00 41.06           O
ATOM   4505  N   LEU E 568      58.830  -8.838  34.568  1.00 71.07           N
ATOM   4506  CA  LEU E 568      58.794 -10.161  35.115  1.00 71.07           C
ATOM   4507  CB  LEU E 568      57.516 -10.936  34.731  1.00 71.07           C
ATOM   4508  CG  LEU E 568      57.464 -12.360  35.314  1.00 71.07           C
ATOM   4509  CD1 LEU E 568      57.420 -12.337  36.851  1.00 71.07           C
ATOM   4510  CD2 LEU E 568      56.315 -13.174  34.696  1.00 71.07           C
ATOM   4511  C   LEU E 568      59.952 -10.916  34.541  1.00 71.07           C
ATOM   4512  O   LEU E 568      59.850 -11.488  33.457  1.00 71.07           O
ATOM   4513  N   PRO E 569      61.032 -10.993  35.270  1.00 71.99           N
ATOM   4514  CA  PRO E 569      62.220 -11.634  34.763  1.00 71.99           C
ATOM   4515  CD  PRO E 569      61.354  -9.955  36.236  1.00 71.99           C
ATOM   4516  CB  PRO E 569      63.323 -11.308  35.761  1.00 71.99           C
ATOM   4517  CG  PRO E 569      62.889  -9.945  36.337  1.00 71.99           C
ATOM   4518  C   PRO E 569      62.003 -13.093  34.520  1.00 71.99           C
ATOM   4519  O   PRO E 569      61.157 -13.688  35.186  1.00 71.99           O
ATOM   4520  N   TYR E 570      62.765 -13.686  33.576  1.00 95.65           N
ATOM   4521  CA  TYR E 570      62.542 -15.053  33.184  1.00 95.65           C
ATOM   4522  CB  TYR E 570      63.166 -15.367  31.811  1.00 95.65           C
ATOM   4523  CG  TYR E 570      62.800 -16.748  31.390  1.00 95.65           C
ATOM   4524  CD1 TYR E 570      61.509 -17.038  31.013  1.00 95.65           C
ATOM   4525  CD2 TYR E 570      63.750 -17.742  31.340  1.00 95.65           C
ATOM   4526  CE1 TYR E 570      61.165 -18.307  30.612  1.00 95.65           C
ATOM   4527  CE2 TYR E 570      63.411 -19.013  30.938  1.00 95.65           C
ATOM   4528  CZ  TYR E 570      62.116 -19.297  30.575  1.00 95.65           C
ATOM   4529  OH  TYR E 570      61.766 -20.601  30.164  1.00 95.65           O
ATOM   4530  C   TYR E 570      63.108 -15.989  34.211  1.00 95.65           C
ATOM   4531  O   TYR E 570      64.282 -15.901  34.568  1.00 95.65           O
ATOM   4532  N   THR E 571      62.207 -16.806  34.807  1.00 84.18           N
ATOM   4533  CA  THR E 571      62.474 -17.854  35.759  1.00 84.18           C
ATOM   4534  CB  THR E 571      61.318 -18.061  36.690  1.00 84.18           C
ATOM   4535  OG1 THR E 571      61.066 -16.872  37.423  1.00 84.18           O
ATOM   4536  CG2 THR E 571      61.641 -19.224  37.641  1.00 84.18           C
ATOM   4537  C   THR E 571      62.786 -19.182  35.128  1.00 84.18           C
ATOM   4538  O   THR E 571      63.702 -19.882  35.558  1.00 84.18           O
ATOM   4539  N   GLY E 572      62.019 -19.566  34.084  1.00 35.38           N
ATOM   4540  CA  GLY E 572      62.171 -20.867  33.491  1.00 35.38           C
ATOM   4541  C   GLY E 572      61.361 -21.859  34.280  1.00 35.38           C
ATOM   4542  O   GLY E 572      61.602 -23.064  34.199  1.00 35.38           O
ATOM   4543  N   SER E 573      60.377 -21.373  35.069  1.00123.47           N
ATOM   4544  CA  SER E 573      59.571 -22.244  35.882  1.00123.47           C
ATOM   4545  CB  SER E 573      59.866 -22.165  37.389  1.00123.47           C
ATOM   4546  OG  SER E 573      61.184 -22.586  37.680  1.00123.47           O
ATOM   4547  C   SER E 573      58.143 -21.804  35.807  1.00123.47           C
ATOM   4548  O   SER E 573      57.806 -20.744  35.288  1.00123.47           O
ATOM   4549  N   ASP E 574      57.283 -22.656  36.386  1.00116.52           N
ATOM   4550  CA  ASP E 574      55.860 -22.583  36.556  1.00116.52           C
ATOM   4551  CB  ASP E 574      55.228 -23.936  36.924  1.00116.52           C
ATOM   4552  CG  ASP E 574      55.271 -24.811  35.677  1.00116.52           C
ATOM   4553  OD1 ASP E 574      55.433 -24.240  34.565  1.00116.52           O
ATOM   4554  OD2 ASP E 574      55.143 -26.056  35.816  1.00116.52           O
ATOM   4555  C   ASP E 574      55.530 -21.595  37.639  1.00116.52           C
ATOM   4556  O   ASP E 574      54.468 -21.691  38.254  1.00116.52           O
ATOM   4557  N   SER E 575      56.488 -20.717  38.002  1.00 72.07           N
ATOM   4558  CA  SER E 575      56.302 -19.778  39.080  1.00 72.07           C
ATOM   4559  CB  SER E 575      57.390 -18.691  39.134  1.00 72.07           C
ATOM   4560  OG  SER E 575      57.313 -17.869  37.979  1.00 72.07           O
ATOM   4561  C   SER E 575      54.970 -19.091  38.973  1.00 72.07           C
ATOM   4562  O   SER E 575      54.311 -19.093  37.935  1.00 72.07           O
ATOM   4563  N   PRO E 576      54.551 -18.536  40.086  1.00 82.62           N
ATOM   4564  CA  PRO E 576      53.276 -17.869  40.187  1.00 82.62           C
ATOM   4565  CD  PRO E 576      55.017 -19.009  41.377  1.00 82.62           C
ATOM   4566  CB  PRO E 576      52.974 -17.749  41.683  1.00 82.62           C
ATOM   4567  CG  PRO E 576      54.301 -18.098  42.384  1.00 82.62           C
ATOM   4568  C   PRO E 576      53.253 -16.562  39.459  1.00 82.62           C
ATOM   4569  O   PRO E 576      54.309 -15.965  39.259  1.00 82.62           O
ATOM   4570  N   CYS E 577      52.050 -16.098  39.057  1.00 56.54           N
ATOM   4571  CA  CYS E 577      51.937 -14.889  38.293  1.00 56.54           C
ATOM   4572  CB  CYS E 577      50.622 -14.812  37.479  1.00 56.54           C
ATOM   4573  SG  CYS E 577      50.414 -13.295  36.488  1.00 56.54           S
ATOM   4574  C   CYS E 577      52.008 -13.712  39.220  1.00 56.54           C
ATOM   4575  O   CYS E 577      50.994 -13.252  39.743  1.00 56.54           O
ATOM   4576  N   THR E 578      53.237 -13.208  39.458  1.00112.33           N
ATOM   4577  CA  THR E 578      53.430 -12.033  40.261  1.00112.33           C
ATOM   4578  CB  THR E 578      53.893 -12.328  41.661  1.00112.33           C
ATOM   4579  OG1 THR E 578      53.966 -11.127  42.414  1.00112.33           O
ATOM   4580  CG2 THR E 578      55.266 -13.022  41.617  1.00112.33           C
ATOM   4581  C   THR E 578      54.478 -11.209  39.578  1.00112.33           C
ATOM   4582  O   THR E 578      55.544 -11.710  39.226  1.00112.33           O
ATOM   4583  N   LEU E 579      54.195  -9.909  39.365  1.00109.24           N
ATOM   4584  CA  LEU E 579      55.117  -9.053  38.671  1.00109.24           C
ATOM   4585  CB  LEU E 579      54.744  -8.836  37.191  1.00109.24           C
ATOM   4586  CG  LEU E 579      53.434  -8.050  36.971  1.00109.24           C
ATOM   4587  CD1 LEU E 579      53.134  -7.878  35.475  1.00109.24           C
ATOM   4588  CD2 LEU E 579      52.253  -8.667  37.737  1.00109.24           C
ATOM   4589  C   LEU E 579      55.118  -7.708  39.331  1.00109.24           C
ATOM   4590  O   LEU E 579      54.454  -7.496  40.343  1.00109.24           O
ATOM   4591  N   LYS E 580      55.904  -6.764  38.770  1.00 39.05           N
ATOM   4592  CA  LYS E 580      55.979  -5.425  39.287  1.00 39.05           C
ATOM   4593  CB  LYS E 580      57.113  -4.583  38.679  1.00 39.05           C
ATOM   4594  CG  LYS E 580      58.516  -5.057  39.062  1.00 39.05           C
ATOM   4595  CD  LYS E 580      59.623  -4.388  38.246  1.00 39.05           C
ATOM   4596  CE  LYS E 580      61.034  -4.827  38.640  1.00 39.05           C
ATOM   4597  NZ  LYS E 580      62.033  -4.121  37.807  1.00 39.05           N
ATOM   4598  C   LYS E 580      54.692  -4.736  38.956  1.00 39.05           C
ATOM   4599  O   LYS E 580      53.948  -5.172  38.080  1.00 39.05           O
ATOM   4600  N   ASP E 581      54.378  -3.654  39.691  1.00100.22           N
ATOM   4601  CA  ASP E 581      53.154  -2.945  39.455  1.00100.22           C
ATOM   4602  CB  ASP E 581      52.687  -2.112  40.662  1.00100.22           C
ATOM   4603  CG  ASP E 581      53.738  -1.045  40.938  1.00100.22           C
ATOM   4604  OD1 ASP E 581      54.878  -1.184  40.420  1.00100.22           O
ATOM   4605  OD2 ASP E 581      53.411  -0.073  41.671  1.00100.22           O
ATOM   4606  C   ASP E 581      53.330  -2.003  38.303  1.00100.22           C
ATOM   4607  O   ASP E 581      54.439  -1.626  37.940  1.00100.22           O
ATOM   4608  N   SER E 582      52.190  -1.615  37.696  1.00191.77           N
ATOM   4609  CA  SER E 582      52.103  -0.638  36.648  1.00191.77           C
ATOM   4610  CB  SER E 582      52.263   0.807  37.150  1.00191.77           C
ATOM   4611  OG  SER E 582      52.165   1.720  36.067  1.00191.77           O
ATOM   4612  C   SER E 582      53.113  -0.874  35.566  1.00191.77           C
ATOM   4613  O   SER E 582      53.933  -0.003  35.284  1.00191.77           O
ATOM   4614  N   GLN E 583      53.081  -2.053  34.919  1.00125.87           N
ATOM   4615  CA  GLN E 583      54.000  -2.266  33.835  1.00125.87           C
ATOM   4616  CB  GLN E 583      54.580  -3.684  33.785  1.00125.87           C
ATOM   4617  CG  GLN E 583      55.563  -3.905  32.631  1.00125.87           C
ATOM   4618  CD  GLN E 583      56.835  -3.128  32.939  1.00125.87           C
ATOM   4619  OE1 GLN E 583      56.941  -2.468  33.970  1.00125.87           O
ATOM   4620  NE2 GLN E 583      57.832  -3.208  32.016  1.00125.87           N
ATOM   4621  C   GLN E 583      53.240  -2.046  32.568  1.00125.87           C
ATOM   4622  O   GLN E 583      52.088  -2.458  32.440  1.00125.87           O
ATOM   4623  N   GLN E 584      53.881  -1.374  31.588  1.00 69.09           N
ATOM   4624  CA  GLN E 584      53.246  -1.090  30.334  1.00 69.09           C
ATOM   4625  CB  GLN E 584      54.040  -0.112  29.449  1.00 69.09           C
ATOM   4626  CG  GLN E 584      53.357   0.195  28.114  1.00 69.09           C
ATOM   4627  CD  GLN E 584      52.140   1.062  28.402  1.00 69.09           C
ATOM   4628  OE1 GLN E 584      51.849   1.380  29.554  1.00 69.09           O
ATOM   4629  NE2 GLN E 584      51.407   1.457  27.327  1.00 69.09           N
ATOM   4630  C   GLN E 584      53.111  -2.378  29.586  1.00 69.09           C
ATOM   4631  O   GLN E 584      53.941  -3.276  29.719  1.00 69.09           O
ATOM   4632  N   LYS E 585      52.029  -2.509  28.791  1.00 70.55           N
ATOM   4633  CA  LYS E 585      51.834  -3.733  28.064  1.00 70.55           C
ATOM   4634  CB  LYS E 585      50.587  -4.524  28.495  1.00 70.55           C
ATOM   4635  CG  LYS E 585      50.721  -5.167  29.878  1.00 70.55           C
ATOM   4636  CD  LYS E 585      49.407  -5.725  30.427  1.00 70.55           C
ATOM   4637  CE  LYS E 585      49.577  -6.539  31.711  1.00 70.55           C
ATOM   4638  NZ  LYS E 585      50.305  -7.796  31.422  1.00 70.55           N
ATOM   4639  C   LYS E 585      51.693  -3.438  26.600  1.00 70.55           C
ATOM   4640  O   LYS E 585      50.994  -2.510  26.199  1.00 70.55           O
ATOM   4641  N   TYR E 586      52.374  -4.250  25.765  1.00 69.19           N
ATOM   4642  CA  TYR E 586      52.345  -4.146  24.330  1.00 69.19           C
ATOM   4643  CB  TYR E 586      53.651  -4.598  23.647  1.00 69.19           C
ATOM   4644  CG  TYR E 586      54.768  -3.692  24.043  1.00 69.19           C
ATOM   4645  CD1 TYR E 586      55.440  -3.882  25.229  1.00 69.19           C
ATOM   4646  CD2 TYR E 586      55.157  -2.660  23.219  1.00 69.19           C
ATOM   4647  CE1 TYR E 586      56.474  -3.052  25.594  1.00 69.19           C
ATOM   4648  CE2 TYR E 586      56.190  -1.825  23.577  1.00 69.19           C
ATOM   4649  CZ  TYR E 586      56.851  -2.021  24.766  1.00 69.19           C
ATOM   4650  OH  TYR E 586      57.911  -1.167  25.135  1.00 69.19           O
ATOM   4651  C   TYR E 586      51.275  -5.075  23.828  1.00 69.19           C
ATOM   4652  O   TYR E 586      51.123  -6.184  24.336  1.00 69.19           O
ATOM   4653  N   TYR E 587      50.498  -4.648  22.808  1.00 62.49           N
ATOM   4654  CA  TYR E 587      49.426  -5.472  22.303  1.00 62.49           C
ATOM   4655  CB  TYR E 587      48.037  -4.813  22.418  1.00 62.49           C
ATOM   4656  CG  TYR E 587      47.695  -4.622  23.858  1.00 62.49           C
ATOM   4657  CD1 TYR E 587      48.204  -3.555  24.563  1.00 62.49           C
ATOM   4658  CD2 TYR E 587      46.853  -5.502  24.499  1.00 62.49           C
ATOM   4659  CE1 TYR E 587      47.885  -3.373  25.889  1.00 62.49           C
ATOM   4660  CE2 TYR E 587      46.531  -5.326  25.825  1.00 62.49           C
ATOM   4661  CZ  TYR E 587      47.049  -4.261  26.522  1.00 62.49           C
ATOM   4662  OH  TYR E 587      46.721  -4.078  27.882  1.00 62.49           O
ATOM   4663  C   TYR E 587      49.647  -5.709  20.834  1.00 62.49           C
ATOM   4664  O   TYR E 587      50.438  -5.020  20.193  1.00 62.49           O
ATOM   4665  N   THR E 588      48.963  -6.731  20.270  1.00 42.94           N
ATOM   4666  CA  THR E 588      49.073  -7.038  18.868  1.00 42.94           C
ATOM   4667  CB  THR E 588      49.297  -8.494  18.575  1.00 42.94           C
ATOM   4668  OG1 THR E 588      50.514  -8.938  19.152  1.00 42.94           O
ATOM   4669  CG2 THR E 588      49.334  -8.689  17.052  1.00 42.94           C
ATOM   4670  C   THR E 588      47.793  -6.648  18.188  1.00 42.94           C
ATOM   4671  O   THR E 588      46.708  -7.097  18.555  1.00 42.94           O
ATOM   4672  N   ALA E 589      47.908  -5.769  17.173  1.00 50.22           N
ATOM   4673  CA  ALA E 589      46.807  -5.273  16.393  1.00 50.22           C
ATOM   4674  CB  ALA E 589      47.220  -4.142  15.435  1.00 50.22           C
ATOM   4675  C   ALA E 589      46.203  -6.368  15.564  1.00 50.22           C
ATOM   4676  O   ALA E 589      45.000  -6.346  15.305  1.00 50.22           O
ATOM   4677  N   GLU E 590      47.026  -7.317  15.060  1.00 87.67           N
ATOM   4678  CA  GLU E 590      46.470  -8.348  14.219  1.00 87.67           C
ATOM   4679  CB  GLU E 590      46.304  -7.881  12.760  1.00 87.67           C
ATOM   4680  CG  GLU E 590      45.506  -8.837  11.870  1.00 87.67           C
ATOM   4681  CD  GLU E 590      46.473  -9.826  11.239  1.00 87.67           C
ATOM   4682  OE1 GLU E 590      47.707  -9.664  11.438  1.00 87.67           O
ATOM   4683  OE2 GLU E 590      45.988 -10.757  10.540  1.00 87.67           O
ATOM   4684  C   GLU E 590      47.360  -9.563  14.233  1.00 87.67           C
ATOM   4685  O   GLU E 590      48.547  -9.474  14.544  1.00 87.67           O
ATOM   4686  N   TYR E 591      46.778 -10.756  13.958  1.00 76.37           N
ATOM   4687  CA  TYR E 591      47.554 -11.967  13.876  1.00 76.37           C
ATOM   4688  CB  TYR E 591      47.839 -12.620  15.243  1.00 76.37           C
ATOM   4689  CG  TYR E 591      46.556 -12.833  15.971  1.00 76.37           C
ATOM   4690  CD1 TYR E 591      45.963 -11.791  16.646  1.00 76.37           C
ATOM   4691  CD2 TYR E 591      45.955 -14.070  15.999  1.00 76.37           C
ATOM   4692  CE1 TYR E 591      44.783 -11.975  17.328  1.00 76.37           C
ATOM   4693  CE2 TYR E 591      44.775 -14.260  16.680  1.00 76.37           C
ATOM   4694  CZ  TYR E 591      44.187 -13.212  17.347  1.00 76.37           C
ATOM   4695  OH  TYR E 591      42.977 -13.406  18.047  1.00 76.37           O
ATOM   4696  C   TYR E 591      46.853 -12.957  12.988  1.00 76.37           C
ATOM   4697  O   TYR E 591      45.630 -12.923  12.853  1.00 76.37           O
ATOM   4698  N   HIS E 592      47.622 -13.864  12.341  1.00 59.58           N
ATOM   4699  CA  HIS E 592      47.021 -14.858  11.492  1.00 59.58           C
ATOM   4700  ND1 HIS E 592      48.352 -14.311   8.439  1.00 59.58           N
ATOM   4701  CG  HIS E 592      47.571 -13.637   9.347  1.00 59.58           C
ATOM   4702  CB  HIS E 592      46.490 -14.277  10.171  1.00 59.58           C
ATOM   4703  NE2 HIS E 592      49.033 -12.195   8.412  1.00 59.58           N
ATOM   4704  CD2 HIS E 592      48.000 -12.343   9.320  1.00 59.58           C
ATOM   4705  CE1 HIS E 592      49.211 -13.402   7.907  1.00 59.58           C
ATOM   4706  C   HIS E 592      48.056 -15.883  11.126  1.00 59.58           C
ATOM   4707  O   HIS E 592      49.257 -15.646  11.240  1.00 59.58           O
ATOM   4708  N   TYR E 593      47.602 -17.077  10.687  1.00 88.10           N
ATOM   4709  CA  TYR E 593      48.515 -18.075  10.198  1.00 88.10           C
ATOM   4710  CB  TYR E 593      47.956 -19.510  10.111  1.00 88.10           C
ATOM   4711  CG  TYR E 593      47.937 -20.174  11.445  1.00 88.10           C
ATOM   4712  CD1 TYR E 593      49.106 -20.670  11.975  1.00 88.10           C
ATOM   4713  CD2 TYR E 593      46.765 -20.337  12.148  1.00 88.10           C
ATOM   4714  CE1 TYR E 593      49.117 -21.301  13.196  1.00 88.10           C
ATOM   4715  CE2 TYR E 593      46.769 -20.968  13.371  1.00 88.10           C
ATOM   4716  CZ  TYR E 593      47.946 -21.450  13.896  1.00 88.10           C
ATOM   4717  OH  TYR E 593      47.954 -22.098  15.149  1.00 88.10           O
ATOM   4718  C   TYR E 593      48.817 -17.681   8.787  1.00 88.10           C
ATOM   4719  O   TYR E 593      47.922 -17.271   8.054  1.00 88.10           O
ATOM   4720  N   VAL E 594      50.091 -17.766   8.360  1.00 51.57           N
ATOM   4721  CA  VAL E 594      50.373 -17.392   7.006  1.00 51.57           C
ATOM   4722  CB  VAL E 594      51.826 -17.467   6.626  1.00 51.57           C
ATOM   4723  CG1 VAL E 594      52.623 -16.525   7.543  1.00 51.57           C
ATOM   4724  CG2 VAL E 594      52.284 -18.933   6.669  1.00 51.57           C
ATOM   4725  C   VAL E 594      49.631 -18.349   6.132  1.00 51.57           C
ATOM   4726  O   VAL E 594      49.627 -19.557   6.373  1.00 51.57           O
ATOM   4727  N   GLY E 595      48.991 -17.821   5.070  1.00 33.77           N
ATOM   4728  CA  GLY E 595      48.211 -18.667   4.225  1.00 33.77           C
ATOM   4729  C   GLY E 595      46.771 -18.439   4.572  1.00 33.77           C
ATOM   4730  O   GLY E 595      45.880 -18.889   3.855  1.00 33.77           O
ATOM   4731  N   GLY E 596      46.506 -17.744   5.697  1.00 40.59           N
ATOM   4732  CA  GLY E 596      45.168 -17.366   6.062  1.00 40.59           C
ATOM   4733  C   GLY E 596      44.618 -18.225   7.163  1.00 40.59           C
ATOM   4734  O   GLY E 596      43.836 -17.746   7.983  1.00 40.59           O
ATOM   4735  N   PHE E 597      44.992 -19.516   7.212  1.00 78.99           N
ATOM   4736  CA  PHE E 597      44.514 -20.384   8.253  1.00 78.99           C
ATOM   4737  CB  PHE E 597      43.078 -20.893   8.007  1.00 78.99           C
ATOM   4738  CG  PHE E 597      43.007 -21.487   6.641  1.00 78.99           C
ATOM   4739  CD1 PHE E 597      42.842 -20.673   5.543  1.00 78.99           C
ATOM   4740  CD2 PHE E 597      43.093 -22.846   6.448  1.00 78.99           C
ATOM   4741  CE1 PHE E 597      42.772 -21.202   4.276  1.00 78.99           C
ATOM   4742  CE2 PHE E 597      43.023 -23.380   5.182  1.00 78.99           C
ATOM   4743  CZ  PHE E 597      42.866 -22.560   4.092  1.00 78.99           C
ATOM   4744  C   PHE E 597      45.467 -21.534   8.351  1.00 78.99           C
ATOM   4745  O   PHE E 597      46.392 -21.655   7.549  1.00 78.99           O
ATOM   4746  N   TYR E 598      45.279 -22.419   9.352  1.00155.76           N
ATOM   4747  CA  TYR E 598      46.227 -23.485   9.526  1.00155.76           C
ATOM   4748  CB  TYR E 598      46.049 -24.204  10.880  1.00155.76           C
ATOM   4749  CG  TYR E 598      47.089 -25.257  11.078  1.00155.76           C
ATOM   4750  CD1 TYR E 598      48.314 -24.931  11.616  1.00155.76           C
ATOM   4751  CD2 TYR E 598      46.847 -26.568  10.734  1.00155.76           C
ATOM   4752  CE1 TYR E 598      49.280 -25.888  11.815  1.00155.76           C
ATOM   4753  CE2 TYR E 598      47.810 -27.532  10.929  1.00155.76           C
ATOM   4754  CZ  TYR E 598      49.025 -27.197  11.469  1.00155.76           C
ATOM   4755  OH  TYR E 598      50.010 -28.187  11.671  1.00155.76           O
ATOM   4756  C   TYR E 598      46.038 -24.462   8.405  1.00155.76           C
ATOM   4757  O   TYR E 598      44.951 -25.009   8.223  1.00155.76           O
ATOM   4758  N   GLY E 599      47.131 -24.726   7.653  1.00 52.05           N
ATOM   4759  CA  GLY E 599      47.112 -25.630   6.533  1.00 52.05           C
ATOM   4760  C   GLY E 599      47.383 -24.896   5.243  1.00 52.05           C
ATOM   4761  O   GLY E 599      47.642 -25.518   4.214  1.00 52.05           O
ATOM   4762  N   GLY E 600      47.254 -23.557   5.262  1.00 82.76           N
ATOM   4763  CA  GLY E 600      47.491 -22.623   4.191  1.00 82.76           C
ATOM   4764  C   GLY E 600      48.941 -22.329   3.930  1.00 82.76           C
ATOM   4765  O   GLY E 600      49.270 -21.718   2.919  1.00 82.76           O
ATOM   4766  N   CYS E 601      49.841 -22.618   4.880  1.00 76.47           N
ATOM   4767  CA  CYS E 601      51.208 -22.161   4.786  1.00 76.47           C
ATOM   4768  CB  CYS E 601      52.012 -22.418   6.074  1.00 76.47           C
ATOM   4769  SG  CYS E 601      53.677 -21.688   6.026  1.00 76.47           S
ATOM   4770  C   CYS E 601      51.977 -22.760   3.641  1.00 76.47           C
ATOM   4771  O   CYS E 601      51.721 -23.880   3.202  1.00 76.47           O
ATOM   4772  N   ASN E 602      52.930 -21.965   3.093  1.00 76.52           N
ATOM   4773  CA  ASN E 602      53.839 -22.430   2.080  1.00 76.52           C
ATOM   4774  CB  ASN E 602      53.243 -22.509   0.658  1.00 76.52           C
ATOM   4775  CG  ASN E 602      52.791 -21.138   0.187  1.00 76.52           C
ATOM   4776  OD1 ASN E 602      53.590 -20.213   0.069  1.00 76.52           O
ATOM   4777  ND2 ASN E 602      51.469 -21.007  -0.109  1.00 76.52           N
ATOM   4778  C   ASN E 602      55.051 -21.537   2.094  1.00 76.52           C
ATOM   4779  O   ASN E 602      55.061 -20.493   2.744  1.00 76.52           O
ATOM   4780  N   GLU E 603      56.120 -21.954   1.387  1.00 80.52           N
ATOM   4781  CA  GLU E 603      57.387 -21.273   1.364  1.00 80.52           C
ATOM   4782  CB  GLU E 603      58.400 -21.996   0.466  1.00 80.52           C
ATOM   4783  CG  GLU E 603      59.759 -21.305   0.376  1.00 80.52           C
ATOM   4784  CD  GLU E 603      60.413 -21.821  -0.894  1.00 80.52           C
ATOM   4785  OE1 GLU E 603      59.724 -22.569  -1.638  1.00 80.52           O
ATOM   4786  OE2 GLU E 603      61.595 -21.473  -1.147  1.00 80.52           O
ATOM   4787  C   GLU E 603      57.256 -19.903   0.777  1.00 80.52           C
ATOM   4788  O   GLU E 603      57.802 -18.938   1.313  1.00 80.52           O
ATOM   4789  N   ALA E 604      56.525 -19.785  -0.347  1.00 41.61           N
ATOM   4790  CA  ALA E 604      56.430 -18.534  -1.044  1.00 41.61           C
ATOM   4791  CB  ALA E 604      55.564 -18.624  -2.310  1.00 41.61           C
ATOM   4792  C   ALA E 604      55.802 -17.510  -0.152  1.00 41.61           C
ATOM   4793  O   ALA E 604      56.281 -16.382  -0.050  1.00 41.61           O
ATOM   4794  N   TYR E 605      54.720 -17.896   0.541  1.00139.23           N
ATOM   4795  CA  TYR E 605      53.984 -17.011   1.394  1.00139.23           C
ATOM   4796  CB  TYR E 605      52.736 -17.695   1.983  1.00139.23           C
ATOM   4797  CG  TYR E 605      51.816 -16.643   2.493  1.00139.23           C
ATOM   4798  CD1 TYR E 605      50.942 -16.031   1.624  1.00139.23           C
ATOM   4799  CD2 TYR E 605      51.816 -16.269   3.817  1.00139.23           C
ATOM   4800  CE1 TYR E 605      50.077 -15.057   2.064  1.00139.23           C
ATOM   4801  CE2 TYR E 605      50.952 -15.296   4.263  1.00139.23           C
ATOM   4802  CZ  TYR E 605      50.085 -14.687   3.386  1.00139.23           C
ATOM   4803  OH  TYR E 605      49.199 -13.689   3.844  1.00139.23           O
ATOM   4804  C   TYR E 605      54.874 -16.616   2.531  1.00139.23           C
ATOM   4805  O   TYR E 605      54.845 -15.478   2.996  1.00139.23           O
ATOM   4806  N   MET E 606      55.678 -17.573   3.029  1.00 49.96           N
ATOM   4807  CA  MET E 606      56.524 -17.318   4.161  1.00 49.96           C
ATOM   4808  CB  MET E 606      57.292 -18.574   4.609  1.00 49.96           C
ATOM   4809  CG  MET E 606      56.382 -19.655   5.198  1.00 49.96           C
ATOM   4810  SD  MET E 606      57.200 -21.244   5.535  1.00 49.96           S
ATOM   4811  CE  MET E 606      58.285 -20.610   6.845  1.00 49.96           C
ATOM   4812  C   MET E 606      57.522 -16.254   3.828  1.00 49.96           C
ATOM   4813  O   MET E 606      57.727 -15.325   4.608  1.00 49.96           O
ATOM   4814  N   LYS E 607      58.172 -16.340   2.654  1.00144.07           N
ATOM   4815  CA  LYS E 607      59.162 -15.343   2.366  1.00144.07           C
ATOM   4816  CB  LYS E 607      60.162 -15.721   1.251  1.00144.07           C
ATOM   4817  CG  LYS E 607      59.590 -16.330  -0.028  1.00144.07           C
ATOM   4818  CD  LYS E 607      60.656 -16.475  -1.119  1.00144.07           C
ATOM   4819  CE  LYS E 607      60.291 -17.473  -2.222  1.00144.07           C
ATOM   4820  NZ  LYS E 607      60.537 -18.856  -1.751  1.00144.07           N
ATOM   4821  C   LYS E 607      58.532 -14.007   2.125  1.00144.07           C
ATOM   4822  O   LYS E 607      59.140 -12.976   2.407  1.00144.07           O
ATOM   4823  N   LEU E 608      57.307 -13.973   1.572  1.00128.01           N
ATOM   4824  CA  LEU E 608      56.683 -12.705   1.326  1.00128.01           C
ATOM   4825  CB  LEU E 608      55.359 -12.862   0.555  1.00128.01           C
ATOM   4826  CG  LEU E 608      54.810 -11.551  -0.036  1.00128.01           C
ATOM   4827  CD1 LEU E 608      54.399 -10.551   1.054  1.00128.01           C
ATOM   4828  CD2 LEU E 608      55.792 -10.958  -1.060  1.00128.01           C
ATOM   4829  C   LEU E 608      56.419 -12.052   2.655  1.00128.01           C
ATOM   4830  O   LEU E 608      56.681 -10.864   2.836  1.00128.01           O
ATOM   4831  N   GLU E 609      55.915 -12.827   3.638  1.00 87.46           N
ATOM   4832  CA  GLU E 609      55.618 -12.288   4.939  1.00 87.46           C
ATOM   4833  CB  GLU E 609      54.999 -13.326   5.894  1.00 87.46           C
ATOM   4834  CG  GLU E 609      54.837 -12.819   7.332  1.00 87.46           C
ATOM   4835  CD  GLU E 609      53.671 -11.843   7.392  1.00 87.46           C
ATOM   4836  OE1 GLU E 609      52.855 -11.829   6.432  1.00 87.46           O
ATOM   4837  OE2 GLU E 609      53.580 -11.099   8.406  1.00 87.46           O
ATOM   4838  C   GLU E 609      56.883 -11.810   5.581  1.00 87.46           C
ATOM   4839  O   GLU E 609      56.926 -10.730   6.168  1.00 87.46           O
ATOM   4840  N   LEU E 610      57.961 -12.601   5.458  1.00 59.56           N
ATOM   4841  CA  LEU E 610      59.183 -12.295   6.142  1.00 59.56           C
ATOM   4842  CB  LEU E 610      60.253 -13.368   5.871  1.00 59.56           C
ATOM   4843  CG  LEU E 610      61.581 -13.159   6.618  1.00 59.56           C
ATOM   4844  CD1 LEU E 610      61.380 -13.260   8.138  1.00 59.56           C
ATOM   4845  CD2 LEU E 610      62.663 -14.123   6.103  1.00 59.56           C
ATOM   4846  C   LEU E 610      59.726 -10.968   5.698  1.00 59.56           C
ATOM   4847  O   LEU E 610      59.991 -10.094   6.523  1.00 59.56           O
ATOM   4848  N   VAL E 611      59.890 -10.765   4.377  1.00 66.08           N
ATOM   4849  CA  VAL E 611      60.487  -9.545   3.910  1.00 66.08           C
ATOM   4850  CB  VAL E 611      60.863  -9.601   2.454  1.00 66.08           C
ATOM   4851  CG1 VAL E 611      61.841 -10.770   2.248  1.00 66.08           C
ATOM   4852  CG2 VAL E 611      59.593  -9.696   1.598  1.00 66.08           C
ATOM   4853  C   VAL E 611      59.567  -8.378   4.109  1.00 66.08           C
ATOM   4854  O   VAL E 611      60.008  -7.286   4.464  1.00 66.08           O
ATOM   4855  N   LEU E 612      58.264  -8.549   3.815  1.00151.27           N
ATOM   4856  CA  LEU E 612      57.383  -7.428   3.952  1.00151.27           C
ATOM   4857  CB  LEU E 612      55.999  -7.711   3.327  1.00151.27           C
ATOM   4858  CG  LEU E 612      54.998  -6.534   3.338  1.00151.27           C
ATOM   4859  CD1 LEU E 612      54.456  -6.223   4.744  1.00151.27           C
ATOM   4860  CD2 LEU E 612      55.596  -5.301   2.642  1.00151.27           C
ATOM   4861  C   LEU E 612      57.192  -7.076   5.400  1.00151.27           C
ATOM   4862  O   LEU E 612      57.426  -5.935   5.791  1.00151.27           O
ATOM   4863  N   GLY E 613      56.699  -8.053   6.199  1.00 75.96           N
ATOM   4864  CA  GLY E 613      56.336  -7.952   7.597  1.00 75.96           C
ATOM   4865  C   GLY E 613      57.412  -8.040   8.652  1.00 75.96           C
ATOM   4866  O   GLY E 613      57.345  -7.332   9.655  1.00 75.96           O
ATOM   4867  N   GLY E 614      58.387  -8.964   8.518  1.00 49.46           N
ATOM   4868  CA  GLY E 614      59.363  -9.133   9.566  1.00 49.46           C
ATOM   4869  C   GLY E 614      59.436 -10.593   9.938  1.00 49.46           C
ATOM   4870  O   GLY E 614      58.740 -11.424   9.357  1.00 49.46           O
ATOM   4871  N   PRO E 615      60.240 -10.928  10.927  1.00 79.31           N
ATOM   4872  CA  PRO E 615      60.413 -12.300  11.332  1.00 79.31           C
ATOM   4873  CD  PRO E 615      61.370 -10.095  11.313  1.00 79.31           C
ATOM   4874  CB  PRO E 615      61.547 -12.289  12.355  1.00 79.31           C
ATOM   4875  CG  PRO E 615      62.382 -11.058  11.959  1.00 79.31           C
ATOM   4876  C   PRO E 615      59.121 -12.829  11.859  1.00 79.31           C
ATOM   4877  O   PRO E 615      58.336 -12.054  12.404  1.00 79.31           O
ATOM   4878  N   LEU E 616      58.863 -14.141  11.683  1.00107.19           N
ATOM   4879  CA  LEU E 616      57.623 -14.707  12.127  1.00107.19           C
ATOM   4880  CB  LEU E 616      56.643 -15.028  10.986  1.00107.19           C
ATOM   4881  CG  LEU E 616      57.107 -16.159  10.049  1.00107.19           C
ATOM   4882  CD1 LEU E 616      56.079 -16.418   8.937  1.00107.19           C
ATOM   4883  CD2 LEU E 616      58.521 -15.901   9.499  1.00107.19           C
ATOM   4884  C   LEU E 616      57.925 -15.991  12.830  1.00107.19           C
ATOM   4885  O   LEU E 616      58.984 -16.586  12.636  1.00107.19           O
ATOM   4886  N   SER E 617      56.988 -16.436  13.695  1.00 84.10           N
ATOM   4887  CA  SER E 617      57.171 -17.659  14.431  1.00 84.10           C
ATOM   4888  CB  SER E 617      56.250 -17.770  15.656  1.00 84.10           C
ATOM   4889  OG  SER E 617      56.556 -16.748  16.593  1.00 84.10           O
ATOM   4890  C   SER E 617      56.882 -18.830  13.535  1.00 84.10           C
ATOM   4891  O   SER E 617      55.963 -18.800  12.716  1.00 84.10           O
ATOM   4892  N   VAL E 618      57.675 -19.913  13.688  1.00 44.68           N
ATOM   4893  CA  VAL E 618      57.484 -21.119  12.926  1.00 44.68           C
ATOM   4894  CB  VAL E 618      58.465 -21.293  11.799  1.00 44.68           C
ATOM   4895  CG1 VAL E 618      58.256 -20.158  10.781  1.00 44.68           C
ATOM   4896  CG2 VAL E 618      59.886 -21.351  12.382  1.00 44.68           C
ATOM   4897  C   VAL E 618      57.691 -22.265  13.870  1.00 44.68           C
ATOM   4898  O   VAL E 618      58.239 -22.088  14.957  1.00 44.68           O
ATOM   4899  N   ALA E 619      57.217 -23.471  13.493  1.00 42.80           N
ATOM   4900  CA  ALA E 619      57.417 -24.628  14.323  1.00 42.80           C
ATOM   4901  CB  ALA E 619      56.142 -25.099  15.045  1.00 42.80           C
ATOM   4902  C   ALA E 619      57.865 -25.749  13.432  1.00 42.80           C
ATOM   4903  O   ALA E 619      57.550 -25.770  12.243  1.00 42.80           O
ATOM   4904  N   PHE E 620      58.648 -26.700  13.984  1.00177.26           N
ATOM   4905  CA  PHE E 620      59.102 -27.818  13.203  1.00177.26           C
ATOM   4906  CB  PHE E 620      60.387 -27.538  12.394  1.00177.26           C
ATOM   4907  CG  PHE E 620      61.550 -27.341  13.309  1.00177.26           C
ATOM   4908  CD1 PHE E 620      61.794 -26.118  13.888  1.00177.26           C
ATOM   4909  CD2 PHE E 620      62.401 -28.386  13.591  1.00177.26           C
ATOM   4910  CE1 PHE E 620      62.868 -25.939  14.729  1.00177.26           C
ATOM   4911  CE2 PHE E 620      63.478 -28.213  14.429  1.00177.26           C
ATOM   4912  CZ  PHE E 620      63.715 -26.987  15.001  1.00177.26           C
ATOM   4913  C   PHE E 620      59.350 -28.970  14.126  1.00177.26           C
ATOM   4914  O   PHE E 620      59.278 -28.834  15.346  1.00177.26           O
ATOM   4915  N   GLU E 621      59.628 -30.159  13.554  1.00117.58           N
ATOM   4916  CA  GLU E 621      59.847 -31.318  14.375  1.00117.58           C
ATOM   4917  CB  GLU E 621      59.319 -32.620  13.739  1.00117.58           C
ATOM   4918  CG  GLU E 621      59.412 -33.853  14.645  1.00117.58           C
ATOM   4919  CD  GLU E 621      58.253 -33.833  15.634  1.00117.58           C
ATOM   4920  OE1 GLU E 621      57.474 -32.843  15.624  1.00117.58           O
ATOM   4921  OE2 GLU E 621      58.129 -34.816  16.412  1.00117.58           O
ATOM   4922  C   GLU E 621      61.318 -31.476  14.594  1.00117.58           C
ATOM   4923  O   GLU E 621      62.091 -31.650  13.652  1.00117.58           O
ATOM   4924  N   VAL E 622      61.739 -31.402  15.872  1.00 64.57           N
ATOM   4925  CA  VAL E 622      63.122 -31.568  16.206  1.00 64.57           C
ATOM   4926  CB  VAL E 622      63.507 -30.928  17.511  1.00 64.57           C
ATOM   4927  CG1 VAL E 622      64.945 -31.345  17.859  1.00 64.57           C
ATOM   4928  CG2 VAL E 622      63.328 -29.405  17.384  1.00 64.57           C
ATOM   4929  C   VAL E 622      63.382 -33.034  16.323  1.00 64.57           C
ATOM   4930  O   VAL E 622      62.575 -33.780  16.874  1.00 64.57           O
ATOM   4931  N   TYR E 623      64.539 -33.477  15.796  1.00 64.73           N
ATOM   4932  CA  TYR E 623      64.918 -34.859  15.850  1.00 64.73           C
ATOM   4933  CB  TYR E 623      65.071 -35.535  14.474  1.00 64.73           C
ATOM   4934  CG  TYR E 623      63.718 -35.717  13.869  1.00 64.73           C
ATOM   4935  CD1 TYR E 623      62.918 -36.763  14.269  1.00 64.73           C
ATOM   4936  CD2 TYR E 623      63.255 -34.862  12.894  1.00 64.73           C
ATOM   4937  CE1 TYR E 623      61.672 -36.950  13.717  1.00 64.73           C
ATOM   4938  CE2 TYR E 623      62.009 -35.044  12.338  1.00 64.73           C
ATOM   4939  CZ  TYR E 623      61.216 -36.089  12.749  1.00 64.73           C
ATOM   4940  OH  TYR E 623      59.939 -36.278  12.180  1.00 64.73           O
ATOM   4941  C   TYR E 623      66.254 -34.901  16.522  1.00 64.73           C
ATOM   4942  O   TYR E 623      66.915 -33.876  16.670  1.00 64.73           O
ATOM   4943  N   ASP E 624      66.686 -36.104  16.946  1.00 45.49           N
ATOM   4944  CA  ASP E 624      67.893 -36.259  17.709  1.00 45.49           C
ATOM   4945  CB  ASP E 624      68.208 -37.724  18.055  1.00 45.49           C
ATOM   4946  CG  ASP E 624      69.390 -37.733  19.016  1.00 45.49           C
ATOM   4947  OD1 ASP E 624      69.666 -36.668  19.629  1.00 45.49           O
ATOM   4948  OD2 ASP E 624      70.037 -38.806  19.145  1.00 45.49           O
ATOM   4949  C   ASP E 624      69.061 -35.737  16.936  1.00 45.49           C
ATOM   4950  O   ASP E 624      69.948 -35.103  17.505  1.00 45.49           O
ATOM   4951  N   ASP E 625      69.092 -35.967  15.612  1.00 54.99           N
ATOM   4952  CA  ASP E 625      70.224 -35.547  14.837  1.00 54.99           C
ATOM   4953  CB  ASP E 625      70.161 -35.973  13.355  1.00 54.99           C
ATOM   4954  CG  ASP E 625      68.974 -35.324  12.654  1.00 54.99           C
ATOM   4955  OD1 ASP E 625      68.000 -34.931  13.349  1.00 54.99           O
ATOM   4956  OD2 ASP E 625      69.030 -35.219  11.400  1.00 54.99           O
ATOM   4957  C   ASP E 625      70.341 -34.058  14.923  1.00 54.99           C
ATOM   4958  O   ASP E 625      71.438 -33.509  14.850  1.00 54.99           O
ATOM   4959  N   PHE E 626      69.199 -33.367  15.071  1.00120.54           N
ATOM   4960  CA  PHE E 626      69.129 -31.936  15.151  1.00120.54           C
ATOM   4961  CB  PHE E 626      67.672 -31.433  15.147  1.00120.54           C
ATOM   4962  CG  PHE E 626      67.645 -29.941  15.095  1.00120.54           C
ATOM   4963  CD1 PHE E 626      67.710 -29.285  13.887  1.00120.54           C
ATOM   4964  CD2 PHE E 626      67.556 -29.196  16.248  1.00120.54           C
ATOM   4965  CE1 PHE E 626      67.685 -27.910  13.828  1.00120.54           C
ATOM   4966  CE2 PHE E 626      67.530 -27.822  16.195  1.00120.54           C
ATOM   4967  CZ  PHE E 626      67.592 -27.175  14.984  1.00120.54           C
ATOM   4968  C   PHE E 626      69.806 -31.477  16.411  1.00120.54           C
ATOM   4969  O   PHE E 626      70.440 -30.424  16.434  1.00120.54           O
ATOM   4970  N   MET E 627      69.704 -32.263  17.498  1.00 74.63           N
ATOM   4971  CA  MET E 627      70.232 -31.838  18.764  1.00 74.63           C
ATOM   4972  CB  MET E 627      70.059 -32.900  19.863  1.00 74.63           C
ATOM   4973  CG  MET E 627      68.596 -33.187  20.206  1.00 74.63           C
ATOM   4974  SD  MET E 627      68.354 -34.440  21.501  1.00 74.63           S
ATOM   4975  CE  MET E 627      66.540 -34.347  21.470  1.00 74.63           C
ATOM   4976  C   MET E 627      71.702 -31.564  18.630  1.00 74.63           C
ATOM   4977  O   MET E 627      72.214 -30.586  19.172  1.00 74.63           O
ATOM   4978  N   HIS E 628      72.411 -32.435  17.897  1.00124.39           N
ATOM   4979  CA  HIS E 628      73.832 -32.414  17.678  1.00124.39           C
ATOM   4980  ND1 HIS E 628      74.284 -35.134  19.224  0.00124.39           N
ATOM   4981  CG  HIS E 628      73.907 -34.915  17.925  0.00124.39           C
ATOM   4982  CB  HIS E 628      74.346 -33.742  17.100  1.00124.39           C
ATOM   4983  NE2 HIS E 628      72.944 -36.815  18.664  0.00124.39           N
ATOM   4984  CD2 HIS E 628      73.085 -35.955  17.593  0.00124.39           C
ATOM   4985  CE1 HIS E 628      73.679 -36.286  19.623  0.00124.39           C
ATOM   4986  C   HIS E 628      74.260 -31.320  16.739  1.00124.39           C
ATOM   4987  O   HIS E 628      75.453 -31.061  16.626  1.00124.39           O
ATOM   4988  N   TYR E 629      73.331 -30.704  15.985  1.00115.15           N
ATOM   4989  CA  TYR E 629      73.640 -29.757  14.937  1.00115.15           C
ATOM   4990  CB  TYR E 629      72.350 -29.084  14.423  1.00115.15           C
ATOM   4991  CG  TYR E 629      72.639 -27.903  13.562  1.00115.15           C
ATOM   4992  CD1 TYR E 629      72.827 -26.665  14.132  1.00115.15           C
ATOM   4993  CD2 TYR E 629      72.705 -28.022  12.193  1.00115.15           C
ATOM   4994  CE1 TYR E 629      73.084 -25.561  13.352  1.00115.15           C
ATOM   4995  CE2 TYR E 629      72.961 -26.922  11.407  1.00115.15           C
ATOM   4996  CZ  TYR E 629      73.151 -25.689  11.985  1.00115.15           C
ATOM   4997  OH  TYR E 629      73.414 -24.558  11.181  1.00115.15           O
ATOM   4998  C   TYR E 629      74.613 -28.696  15.368  1.00115.15           C
ATOM   4999  O   TYR E 629      74.368 -27.960  16.323  1.00115.15           O
ATOM   5000  N   ARG E 630      75.819 -28.705  14.745  1.00158.97           N
ATOM   5001  CA  ARG E 630      76.829 -27.685  14.887  1.00158.97           C
ATOM   5002  CB  ARG E 630      78.254 -28.220  14.660  1.00158.97           C
ATOM   5003  CG  ARG E 630      78.765 -29.135  15.774  1.00158.97           C
ATOM   5004  CD  ARG E 630      78.025 -30.469  15.872  1.00158.97           C
ATOM   5005  NE  ARG E 630      78.650 -31.242  16.982  1.00158.97           N
ATOM   5006  CZ  ARG E 630      78.250 -31.036  18.269  1.00158.97           C
ATOM   5007  NH1 ARG E 630      77.278 -30.117  18.545  1.00158.97           N
ATOM   5008  NH2 ARG E 630      78.823 -31.747  19.284  1.00158.97           N
ATOM   5009  C   ARG E 630      76.666 -26.529  13.936  1.00158.97           C
ATOM   5010  O   ARG E 630      76.687 -25.369  14.348  1.00158.97           O
ATOM   5011  N   SER E 631      76.492 -26.824  12.625  1.00 93.01           N
ATOM   5012  CA  SER E 631      76.474 -25.770  11.643  1.00 93.01           C
ATOM   5013  CB  SER E 631      77.848 -25.088  11.485  1.00 93.01           C
ATOM   5014  OG  SER E 631      77.793 -24.054  10.513  1.00 93.01           O
ATOM   5015  C   SER E 631      76.089 -26.350  10.309  1.00 93.01           C
ATOM   5016  O   SER E 631      75.939 -27.563  10.164  1.00 93.01           O
ATOM   5017  N   GLY E 632      75.916 -25.480   9.287  1.00 24.69           N
ATOM   5018  CA  GLY E 632      75.566 -25.927   7.966  1.00 24.69           C
ATOM   5019  C   GLY E 632      74.082 -25.862   7.784  1.00 24.69           C
ATOM   5020  O   GLY E 632      73.364 -25.253   8.577  1.00 24.69           O
ATOM   5021  N   VAL E 633      73.589 -26.473   6.685  1.00102.03           N
ATOM   5022  CA  VAL E 633      72.178 -26.467   6.424  1.00102.03           C
ATOM   5023  CB  VAL E 633      71.834 -26.201   4.983  1.00102.03           C
ATOM   5024  CG1 VAL E 633      72.243 -24.754   4.657  1.00102.03           C
ATOM   5025  CG2 VAL E 633      72.538 -27.234   4.084  1.00102.03           C
ATOM   5026  C   VAL E 633      71.634 -27.805   6.828  1.00102.03           C
ATOM   5027  O   VAL E 633      71.932 -28.832   6.221  1.00102.03           O
ATOM   5028  N   TYR E 634      70.779 -27.800   7.867  1.00184.50           N
ATOM   5029  CA  TYR E 634      70.222 -28.975   8.478  1.00184.50           C
ATOM   5030  CB  TYR E 634      69.577 -28.676   9.844  1.00184.50           C
ATOM   5031  CG  TYR E 634      68.837 -29.875  10.332  1.00184.50           C
ATOM   5032  CD1 TYR E 634      69.469 -30.840  11.082  1.00184.50           C
ATOM   5033  CD2 TYR E 634      67.502 -30.032  10.035  1.00184.50           C
ATOM   5034  CE1 TYR E 634      68.778 -31.939  11.535  1.00184.50           C
[truncated: 495,191 more chars]
