# Supplementary material for: Evolutionary Analysis of Dipeptidyl Peptidase I
Source: Int J Mol Sci. 2022 Feb 6;23(3):1852. doi: 10.3390/ijms23031852 (PMC8836896; doi:10.3390/ijms23031852)
Supplement: Supplementary file 1 [file ijms-23-01852-s001.zip › Supplementary File S2 Homology models/Modeller/Xenopus laevis/mod.B99990004.pdb]

EXPDTA    THEORETICAL MODEL, MODELLER 10.1 2021/11/04 16:03:54
REMARK   6 MODELLER OBJECTIVE FUNCTION:     11343.5723
REMARK   6 MODELLER BEST TEMPLATE % SEQ ID:  68.466
REMARK   6 SEQUENCE: mod
REMARK   6 ALIGNMENT: alignment.pir
REMARK   6 SCRIPT: model.py
REMARK   6 DOPE score: -172514.46875
REMARK   6 GA341 score: 1.00000
REMARK   6 DOPE-HR score: -148984.34375
REMARK   6 TEMPLATE: 1K3B 1:A - 118:A MODELS 1:A - 121:A AT 68.5%
REMARK   6 TEMPLATE: 1K3B 120:B - 283:B MODELS 122:B - 285:B AT 68.5%
REMARK   6 TEMPLATE: 1K3B 284:C - 352:C MODELS 286:C - 354:C AT 68.5%
REMARK   6 TEMPLATE: 1K3B 353:D - 470:D MODELS 356:D - 476:D AT 68.5%
REMARK   6 TEMPLATE: 1K3B 472:E - 635:E MODELS 477:E - 640:E AT 68.5%
REMARK   6 TEMPLATE: 1K3B 636:F - 704:F MODELS 641:F - 709:F AT 68.5%
REMARK   6 TEMPLATE: 1K3B 705:G - 822:G MODELS 711:G - 831:G AT 68.5%
REMARK   6 TEMPLATE: 1K3B 824:H - 987:H MODELS 832:H - 995:H AT 68.5%
REMARK   6 TEMPLATE: 1K3B 988:I - 1056:I MODELS 996:I - 1064:I AT 68.5%
REMARK   6 TEMPLATE: 1K3B 1057:J - 1174:J MODELS 1066:J - 1186:J AT 68.5%
REMARK   6 TEMPLATE: 1K3B 1176:K - 1339:K MODELS 1187:K - 1350:K AT 68.5%
REMARK   6 TEMPLATE: 1K3B 1340:L - 1408:L MODELS 1351:L - 1419:L AT 68.5%
SSBOND   1 CYS A    6    CYS A   97                          1555   1555  2.03
SSBOND   2 CYS A   33    CYS A  115                          1555   1555  2.02
SSBOND   3 CYS B  146    CYS B  189                          1555   1555  2.03
SSBOND   4 CYS B  182    CYS B  222                          1555   1555  2.04
SSBOND   5 CYS D  361    CYS D  452                          1555   1555  2.03
SSBOND   6 CYS D  388    CYS D  470                          1555   1555  2.03
SSBOND   7 CYS E  501    CYS E  544                          1555   1555  2.02
SSBOND   8 CYS E  537    CYS E  577                          1555   1555  2.03
SSBOND   9 CYS G  716    CYS G  807                          1555   1555  2.03
SSBOND  10 CYS G  743    CYS G  825                          1555   1555  2.03
SSBOND  11 CYS H  856    CYS H  899                          1555   1555  2.03
SSBOND  12 CYS H  892    CYS H  932                          1555   1555  2.03
SSBOND  13 CYS J 1071    CYS J 1162                          1555   1555  2.03
SSBOND  14 CYS J 1098    CYS J 1180                          1555   1555  2.02
SSBOND  15 CYS K 1211    CYS K 1254                          1555   1555  2.02
SSBOND  16 CYS K 1247    CYS K 1287                          1555   1555  2.02
ATOM      1  N   ASP A   1      38.500  30.496  19.123  1.00 48.25           N
ATOM      2  CA  ASP A   1      39.857  30.652  18.536  1.00 48.25           C
ATOM      3  CB  ASP A   1      39.817  31.518  17.263  1.00 48.25           C
ATOM      4  CG  ASP A   1      39.049  30.774  16.176  1.00 48.25           C
ATOM      5  OD1 ASP A   1      38.280  29.835  16.516  1.00 48.25           O
ATOM      6  OD2 ASP A   1      39.232  31.135  14.983  1.00 48.25           O
ATOM      7  C   ASP A   1      40.734  31.364  19.513  1.00 48.25           C
ATOM      8  O   ASP A   1      40.242  31.993  20.449  1.00 48.25           O
ATOM      9  N   THR A   2      42.065  31.226  19.344  1.00 68.22           N
ATOM     10  CA  THR A   2      42.996  31.966  20.145  1.00 68.22           C
ATOM     11  CB  THR A   2      44.282  31.250  20.446  1.00 68.22           C
ATOM     12  OG1 THR A   2      44.959  30.934  19.239  1.00 68.22           O
ATOM     13  CG2 THR A   2      43.978  29.971  21.247  1.00 68.22           C
ATOM     14  C   THR A   2      43.336  33.163  19.317  1.00 68.22           C
ATOM     15  O   THR A   2      42.873  33.290  18.187  1.00 68.22           O
ATOM     16  N   PRO A   3      44.120  34.051  19.855  1.00 86.15           N
ATOM     17  CA  PRO A   3      44.482  35.244  19.134  1.00 86.15           C
ATOM     18  CD  PRO A   3      44.085  34.277  21.291  1.00 86.15           C
ATOM     19  CB  PRO A   3      45.076  36.190  20.175  1.00 86.15           C
ATOM     20  CG  PRO A   3      44.384  35.771  21.484  1.00 86.15           C
ATOM     21  C   PRO A   3      45.415  34.975  17.989  1.00 86.15           C
ATOM     22  O   PRO A   3      45.674  35.899  17.220  1.00 86.15           O
ATOM     23  N   ALA A   4      45.954  33.745  17.865  1.00 69.76           N
ATOM     24  CA  ALA A   4      46.966  33.466  16.877  1.00 69.76           C
ATOM     25  CB  ALA A   4      47.728  32.159  17.159  1.00 69.76           C
ATOM     26  C   ALA A   4      46.428  33.375  15.479  1.00 69.76           C
ATOM     27  O   ALA A   4      45.355  32.822  15.242  1.00 69.76           O
ATOM     28  N   ASN A   5      47.190  33.944  14.515  1.00178.76           N
ATOM     29  CA  ASN A   5      46.906  33.841  13.109  1.00178.76           C
ATOM     30  CB  ASN A   5      46.462  35.156  12.459  1.00178.76           C
ATOM     31  CG  ASN A   5      44.980  35.283  12.731  1.00178.76           C
ATOM     32  OD1 ASN A   5      44.187  34.483  12.233  1.00178.76           O
ATOM     33  ND2 ASN A   5      44.590  36.294  13.551  1.00178.76           N
ATOM     34  C   ASN A   5      48.183  33.443  12.447  1.00178.76           C
ATOM     35  O   ASN A   5      48.861  34.269  11.839  1.00178.76           O
ATOM     36  N   CYS A   6      48.515  32.143  12.510  1.00 78.62           N
ATOM     37  CA  CYS A   6      49.754  31.674  11.964  1.00 78.62           C
ATOM     38  CB  CYS A   6      50.468  30.672  12.880  1.00 78.62           C
ATOM     39  SG  CYS A   6      51.129  31.520  14.344  1.00 78.62           S
ATOM     40  C   CYS A   6      49.524  31.041  10.627  1.00 78.62           C
ATOM     41  O   CYS A   6      48.398  30.704  10.267  1.00 78.62           O
ATOM     42  N   SER A   7      50.628  30.854   9.870  1.00120.51           N
ATOM     43  CA  SER A   7      50.593  30.392   8.512  1.00120.51           C
ATOM     44  CB  SER A   7      51.563  31.139   7.576  1.00120.51           C
ATOM     45  OG  SER A   7      51.470  32.543   7.719  1.00120.51           O
ATOM     46  C   SER A   7      51.151  29.012   8.437  1.00120.51           C
ATOM     47  O   SER A   7      51.889  28.550   9.300  1.00120.51           O
ATOM     48  N   PHE A   8      50.818  28.341   7.324  1.00 95.93           N
ATOM     49  CA  PHE A   8      51.330  27.045   7.001  1.00 95.93           C
ATOM     50  CB  PHE A   8      50.754  26.516   5.676  1.00 95.93           C
ATOM     51  CG  PHE A   8      51.239  25.125   5.476  1.00 95.93           C
ATOM     52  CD1 PHE A   8      50.623  24.066   6.106  1.00 95.93           C
ATOM     53  CD2 PHE A   8      52.314  24.887   4.653  1.00 95.93           C
ATOM     54  CE1 PHE A   8      51.075  22.782   5.919  1.00 95.93           C
ATOM     55  CE2 PHE A   8      52.767  23.605   4.462  1.00 95.93           C
ATOM     56  CZ  PHE A   8      52.149  22.552   5.094  1.00 95.93           C
ATOM     57  C   PHE A   8      52.826  27.166   6.863  1.00 95.93           C
ATOM     58  O   PHE A   8      53.553  26.291   7.331  1.00 95.93           O
ATOM     59  N   PRO A   9      53.332  28.201   6.240  1.00105.20           N
ATOM     60  CA  PRO A   9      54.749  28.351   6.112  1.00105.20           C
ATOM     61  CD  PRO A   9      52.650  28.865   5.149  1.00105.20           C
ATOM     62  CB  PRO A   9      54.972  29.498   5.116  1.00105.20           C
ATOM     63  CG  PRO A   9      53.569  30.050   4.828  1.00105.20           C
ATOM     64  C   PRO A   9      55.421  28.527   7.433  1.00105.20           C
ATOM     65  O   PRO A   9      56.568  28.109   7.560  1.00105.20           O
ATOM     66  N   ASP A  10      54.767  29.130   8.440  1.00141.75           N
ATOM     67  CA  ASP A  10      55.513  29.268   9.654  1.00141.75           C
ATOM     68  CB  ASP A  10      54.947  30.304  10.647  1.00141.75           C
ATOM     69  CG  ASP A  10      53.584  29.920  11.163  1.00141.75           C
ATOM     70  OD1 ASP A  10      53.344  28.702  11.366  1.00141.75           O
ATOM     71  OD2 ASP A  10      52.768  30.852  11.378  1.00141.75           O
ATOM     72  C   ASP A  10      55.726  27.904  10.262  1.00141.75           C
ATOM     73  O   ASP A  10      56.680  27.687  11.009  1.00141.75           O
ATOM     74  N   LEU A  11      54.794  26.968   9.984  1.00 79.16           N
ATOM     75  CA  LEU A  11      54.802  25.605  10.455  1.00 79.16           C
ATOM     76  CB  LEU A  11      53.450  24.887  10.217  1.00 79.16           C
ATOM     77  CG  LEU A  11      53.371  23.420  10.695  1.00 79.16           C
ATOM     78  CD1 LEU A  11      53.577  23.302  12.216  1.00 79.16           C
ATOM     79  CD2 LEU A  11      52.063  22.764  10.219  1.00 79.16           C
ATOM     80  C   LEU A  11      55.886  24.791   9.798  1.00 79.16           C
ATOM     81  O   LEU A  11      56.445  23.889  10.418  1.00 79.16           O
ATOM     82  N   GLU A  12      56.199  25.039   8.507  1.00 95.82           N
ATOM     83  CA  GLU A  12      57.174  24.196   7.857  1.00 95.82           C
ATOM     84  CB  GLU A  12      57.187  24.327   6.312  1.00 95.82           C
ATOM     85  CG  GLU A  12      57.530  25.715   5.757  1.00 95.82           C
ATOM     86  CD  GLU A  12      57.491  25.665   4.227  1.00 95.82           C
ATOM     87  OE1 GLU A  12      57.469  24.536   3.664  1.00 95.82           O
ATOM     88  OE2 GLU A  12      57.484  26.760   3.604  1.00 95.82           O
ATOM     89  C   GLU A  12      58.543  24.476   8.419  1.00 95.82           C
ATOM     90  O   GLU A  12      58.897  25.623   8.682  1.00 95.82           O
ATOM     91  N   GLY A  13      59.348  23.407   8.639  1.00 34.34           N
ATOM     92  CA  GLY A  13      60.681  23.577   9.157  1.00 34.34           C
ATOM     93  C   GLY A  13      60.963  22.556  10.224  1.00 34.34           C
ATOM     94  O   GLY A  13      60.307  21.519  10.323  1.00 34.34           O
ATOM     95  N   THR A  14      61.983  22.836  11.063  1.00125.87           N
ATOM     96  CA  THR A  14      62.335  21.922  12.114  1.00125.87           C
ATOM     97  CB  THR A  14      63.799  21.716  12.331  1.00125.87           C
ATOM     98  OG1 THR A  14      64.428  22.958  12.600  1.00125.87           O
ATOM     99  CG2 THR A  14      64.413  21.037  11.108  1.00125.87           C
ATOM    100  C   THR A  14      61.842  22.463  13.412  1.00125.87           C
ATOM    101  O   THR A  14      61.937  23.657  13.691  1.00125.87           O
ATOM    102  N   TRP A  15      61.292  21.561  14.246  1.00 76.07           N
ATOM    103  CA  TRP A  15      60.789  21.945  15.530  1.00 76.07           C
ATOM    104  CB  TRP A  15      59.270  21.737  15.671  1.00 76.07           C
ATOM    105  CG  TRP A  15      58.419  22.695  14.876  1.00 76.07           C
ATOM    106  CD2 TRP A  15      57.621  23.726  15.480  1.00 76.07           C
ATOM    107  CD1 TRP A  15      58.202  22.771  13.533  1.00 76.07           C
ATOM    108  NE1 TRP A  15      57.319  23.788  13.259  1.00 76.07           N
ATOM    109  CE2 TRP A  15      56.949  24.384  14.448  1.00 76.07           C
ATOM    110  CE3 TRP A  15      57.458  24.094  16.789  1.00 76.07           C
ATOM    111  CZ2 TRP A  15      56.105  25.428  14.711  1.00 76.07           C
ATOM    112  CZ3 TRP A  15      56.603  25.141  17.054  1.00 76.07           C
ATOM    113  CH2 TRP A  15      55.943  25.792  16.032  1.00 76.07           C
ATOM    114  C   TRP A  15      61.433  21.069  16.555  1.00 76.07           C
ATOM    115  O   TRP A  15      61.748  19.910  16.286  1.00 76.07           O
ATOM    116  N   GLU A  16      61.668  21.629  17.760  1.00 75.34           N
ATOM    117  CA  GLU A  16      62.160  20.849  18.860  1.00 75.34           C
ATOM    118  CB  GLU A  16      63.359  21.444  19.615  1.00 75.34           C
ATOM    119  CG  GLU A  16      64.716  21.285  18.933  1.00 75.34           C
ATOM    120  CD  GLU A  16      65.766  21.675  19.967  1.00 75.34           C
ATOM    121  OE1 GLU A  16      65.707  22.838  20.451  1.00 75.34           O
ATOM    122  OE2 GLU A  16      66.628  20.817  20.299  1.00 75.34           O
ATOM    123  C   GLU A  16      61.057  20.809  19.866  1.00 75.34           C
ATOM    124  O   GLU A  16      60.512  21.844  20.248  1.00 75.34           O
ATOM    125  N   PHE A  17      60.675  19.599  20.312  1.00 80.62           N
ATOM    126  CA  PHE A  17      59.633  19.540  21.290  1.00 80.62           C
ATOM    127  CB  PHE A  17      58.532  18.498  21.017  1.00 80.62           C
ATOM    128  CG  PHE A  17      57.923  18.718  19.676  1.00 80.62           C
ATOM    129  CD1 PHE A  17      57.345  19.920  19.345  1.00 80.62           C
ATOM    130  CD2 PHE A  17      57.886  17.687  18.764  1.00 80.62           C
ATOM    131  CE1 PHE A  17      56.777  20.099  18.106  1.00 80.62           C
ATOM    132  CE2 PHE A  17      57.316  17.863  17.524  1.00 80.62           C
ATOM    133  CZ  PHE A  17      56.763  19.076  17.191  1.00 80.62           C
ATOM    134  C   PHE A  17      60.265  19.089  22.571  1.00 80.62           C
ATOM    135  O   PHE A  17      60.963  18.075  22.607  1.00 80.62           O
ATOM    136  N   GLN A  18      60.043  19.842  23.666  1.00 57.86           N
ATOM    137  CA  GLN A  18      60.534  19.406  24.941  1.00 57.86           C
ATOM    138  CB  GLN A  18      61.053  20.545  25.837  1.00 57.86           C
ATOM    139  CG  GLN A  18      62.320  21.212  25.294  1.00 57.86           C
ATOM    140  CD  GLN A  18      63.478  20.231  25.433  1.00 57.86           C
ATOM    141  OE1 GLN A  18      64.606  20.523  25.042  1.00 57.86           O
ATOM    142  NE2 GLN A  18      63.197  19.032  26.010  1.00 57.86           N
ATOM    143  C   GLN A  18      59.356  18.786  25.616  1.00 57.86           C
ATOM    144  O   GLN A  18      58.305  19.412  25.744  1.00 57.86           O
ATOM    145  N   ILE A  19      59.506  17.525  26.065  1.00 95.34           N
ATOM    146  CA  ILE A  19      58.381  16.840  26.624  1.00 95.34           C
ATOM    147  CB  ILE A  19      58.097  15.527  25.947  1.00 95.34           C
ATOM    148  CG1 ILE A  19      59.269  14.549  26.121  1.00 95.34           C
ATOM    149  CG2 ILE A  19      57.766  15.823  24.474  1.00 95.34           C
ATOM    150  CD1 ILE A  19      58.938  13.124  25.673  1.00 95.34           C
ATOM    151  C   ILE A  19      58.612  16.580  28.075  1.00 95.34           C
ATOM    152  O   ILE A  19      59.678  16.126  28.488  1.00 95.34           O
ATOM    153  N   GLY A  20      57.593  16.898  28.896  1.00 74.70           N
ATOM    154  CA  GLY A  20      57.684  16.683  30.308  1.00 74.70           C
ATOM    155  C   GLY A  20      56.774  15.556  30.668  1.00 74.70           C
ATOM    156  O   GLY A  20      56.760  14.503  30.029  1.00 74.70           O
ATOM    157  N   GLU A  21      56.034  15.796  31.766  1.00377.84           N
ATOM    158  CA  GLU A  21      54.987  15.012  32.344  1.00377.84           C
ATOM    159  CB  GLU A  21      53.775  14.876  31.416  1.00377.84           C
ATOM    160  CG  GLU A  21      52.466  14.776  32.191  1.00377.84           C
ATOM    161  CD  GLU A  21      52.171  16.163  32.769  1.00377.84           C
ATOM    162  OE1 GLU A  21      53.134  16.816  33.253  1.00377.84           O
ATOM    163  OE2 GLU A  21      50.991  16.601  32.731  1.00377.84           O
ATOM    164  C   GLU A  21      55.472  13.693  32.785  1.00377.84           C
ATOM    165  O   GLU A  21      56.286  13.088  32.099  1.00377.84           O
ATOM    166  N   GLY A  22      55.022  13.284  33.996  1.00114.31           N
ATOM    167  CA  GLY A  22      55.252  11.992  34.582  1.00114.31           C
ATOM    168  C   GLY A  22      56.677  11.633  34.386  1.00114.31           C
ATOM    169  O   GLY A  22      57.567  12.482  34.425  1.00114.31           O
ATOM    170  N   SER A  23      56.923  10.329  34.180  1.00119.83           N
ATOM    171  CA  SER A  23      58.244   9.942  33.824  1.00119.83           C
ATOM    172  CB  SER A  23      58.603   8.517  34.271  1.00119.83           C
ATOM    173  OG  SER A  23      58.593   8.442  35.688  1.00119.83           O
ATOM    174  C   SER A  23      58.162   9.942  32.344  1.00119.83           C
ATOM    175  O   SER A  23      58.235   8.904  31.688  1.00119.83           O
ATOM    176  N   GLY A  24      57.994  11.156  31.800  1.00 46.20           N
ATOM    177  CA  GLY A  24      57.830  11.373  30.399  1.00 46.20           C
ATOM    178  C   GLY A  24      56.369  11.280  30.040  1.00 46.20           C
ATOM    179  O   GLY A  24      56.017  11.569  28.899  1.00 46.20           O
ATOM    180  N   ALA A  25      55.472  10.904  30.991  1.00213.15           N
ATOM    181  CA  ALA A  25      54.110  10.721  30.624  1.00213.15           C
ATOM    182  CB  ALA A  25      53.976   9.813  29.384  1.00213.15           C
ATOM    183  C   ALA A  25      53.299  10.051  31.698  1.00213.15           C
ATOM    184  O   ALA A  25      53.805   9.290  32.520  1.00213.15           O
ATOM    185  N   ALA A  26      51.970  10.285  31.635  1.00 89.54           N
ATOM    186  CA  ALA A  26      50.983   9.751  32.531  1.00 89.54           C
ATOM    187  CB  ALA A  26      50.555  10.746  33.620  1.00 89.54           C
ATOM    188  C   ALA A  26      49.774   9.435  31.699  1.00 89.54           C
ATOM    189  O   ALA A  26      49.870   9.317  30.481  1.00 89.54           O
ATOM    190  N   ARG A  27      48.614   9.208  32.351  1.00114.44           N
ATOM    191  CA  ARG A  27      47.375   8.905  31.681  1.00114.44           C
ATOM    192  CB  ARG A  27      46.431   8.057  32.549  1.00114.44           C
ATOM    193  CG  ARG A  27      47.052   6.717  32.953  1.00114.44           C
ATOM    194  CD  ARG A  27      46.698   5.561  32.016  1.00114.44           C
ATOM    195  NE  ARG A  27      45.319   5.108  32.355  1.00114.44           N
ATOM    196  CZ  ARG A  27      44.396   4.905  31.371  1.00114.44           C
ATOM    197  NH1 ARG A  27      44.709   5.179  30.071  1.00114.44           N
ATOM    198  NH2 ARG A  27      43.156   4.431  31.689  1.00114.44           N
ATOM    199  C   ARG A  27      46.682  10.198  31.364  1.00114.44           C
ATOM    200  O   ARG A  27      47.170  11.266  31.722  1.00114.44           O
ATOM    201  N   ASP A  28      45.527  10.118  30.662  1.00124.85           N
ATOM    202  CA  ASP A  28      44.751  11.259  30.232  1.00124.85           C
ATOM    203  CB  ASP A  28      43.413  10.864  29.573  1.00124.85           C
ATOM    204  CG  ASP A  28      43.630   9.917  28.403  1.00124.85           C
ATOM    205  OD1 ASP A  28      44.473   8.991  28.542  1.00124.85           O
ATOM    206  OD2 ASP A  28      42.926  10.080  27.370  1.00124.85           O
ATOM    207  C   ASP A  28      44.314  12.022  31.447  1.00124.85           C
ATOM    208  O   ASP A  28      44.189  13.246  31.417  1.00124.85           O
ATOM    209  N   LYS A  29      43.940  11.294  32.514  1.00104.37           N
ATOM    210  CA  LYS A  29      43.516  11.904  33.743  1.00104.37           C
ATOM    211  CB  LYS A  29      42.732  10.940  34.648  1.00104.37           C
ATOM    212  CG  LYS A  29      42.030  11.647  35.808  0.00104.37           C
ATOM    213  CD  LYS A  29      40.882  10.834  36.408  0.00104.37           C
ATOM    214  CE  LYS A  29      39.642  10.807  35.511  1.00104.37           C
ATOM    215  NZ  LYS A  29      39.950  10.103  34.245  1.00104.37           N
ATOM    216  C   LYS A  29      44.688  12.429  34.512  1.00104.37           C
ATOM    217  O   LYS A  29      44.595  13.453  35.186  1.00104.37           O
ATOM    218  N   SER A  30      45.821  11.706  34.442  1.00 83.57           N
ATOM    219  CA  SER A  30      46.989  12.010  35.220  1.00 83.57           C
ATOM    220  CB  SER A  30      48.048  10.892  35.171  1.00 83.57           C
ATOM    221  OG  SER A  30      49.162  11.235  35.981  1.00 83.57           O
ATOM    222  C   SER A  30      47.625  13.296  34.777  1.00 83.57           C
ATOM    223  O   SER A  30      48.352  13.915  35.553  1.00 83.57           O
ATOM    224  N   ILE A  31      47.387  13.756  33.532  1.00181.32           N
ATOM    225  CA  ILE A  31      48.103  14.943  33.162  1.00181.32           C
ATOM    226  CB  ILE A  31      49.093  14.754  32.052  1.00181.32           C
ATOM    227  CG1 ILE A  31      48.418  14.739  30.669  1.00181.32           C
ATOM    228  CG2 ILE A  31      49.848  13.450  32.367  1.00181.32           C
ATOM    229  CD1 ILE A  31      47.320  13.705  30.505  1.00181.32           C
ATOM    230  C   ILE A  31      47.116  15.922  32.621  1.00181.32           C
ATOM    231  O   ILE A  31      46.032  15.540  32.186  1.00181.32           O
ATOM    232  N   ASP A  32      47.458  17.225  32.703  1.00126.23           N
ATOM    233  CA  ASP A  32      46.681  18.275  32.114  1.00126.23           C
ATOM    234  CB  ASP A  32      45.707  18.985  33.079  1.00126.23           C
ATOM    235  CG  ASP A  32      46.490  19.716  34.160  0.00126.23           C
ATOM    236  OD1 ASP A  32      47.272  19.048  34.887  0.00126.23           O
ATOM    237  OD2 ASP A  32      46.332  20.963  34.256  1.00126.23           O
ATOM    238  C   ASP A  32      47.699  19.262  31.651  1.00126.23           C
ATOM    239  O   ASP A  32      48.588  19.645  32.411  1.00126.23           O
ATOM    240  N   CYS A  33      47.604  19.703  30.385  1.00139.80           N
ATOM    241  CA  CYS A  33      48.683  20.486  29.886  1.00139.80           C
ATOM    242  CB  CYS A  33      48.962  20.125  28.445  1.00139.80           C
ATOM    243  SG  CYS A  33      50.726  20.236  28.276  1.00139.80           S
ATOM    244  C   CYS A  33      48.316  21.934  29.878  1.00139.80           C
ATOM    245  O   CYS A  33      48.292  22.567  28.823  1.00139.80           O
ATOM    246  N   SER A  34      47.953  22.481  31.045  1.00 85.31           N
ATOM    247  CA  SER A  34      47.699  23.885  31.157  1.00 85.31           C
ATOM    248  CB  SER A  34      46.768  24.192  32.341  1.00 85.31           C
ATOM    249  OG  SER A  34      47.338  23.701  33.546  1.00 85.31           O
ATOM    250  C   SER A  34      48.986  24.645  31.376  1.00 85.31           C
ATOM    251  O   SER A  34      49.190  25.716  30.805  1.00 85.31           O
ATOM    252  N   GLN A  35      49.809  24.169  32.342  1.00128.50           N
ATOM    253  CA  GLN A  35      51.029  24.830  32.748  1.00128.50           C
ATOM    254  CB  GLN A  35      51.389  24.419  34.185  1.00128.50           C
ATOM    255  CG  GLN A  35      50.267  24.661  35.197  1.00128.50           C
ATOM    256  CD  GLN A  35      50.609  23.893  36.468  1.00128.50           C
ATOM    257  OE1 GLN A  35      49.763  23.698  37.339  1.00128.50           O
ATOM    258  NE2 GLN A  35      51.883  23.430  36.571  1.00128.50           N
ATOM    259  C   GLN A  35      52.270  24.562  31.940  1.00128.50           C
ATOM    260  O   GLN A  35      52.773  25.464  31.271  1.00128.50           O
ATOM    261  N   LEU A  36      52.749  23.286  31.979  1.00172.43           N
ATOM    262  CA  LEU A  36      53.991  22.808  31.404  1.00172.43           C
ATOM    263  CB  LEU A  36      54.956  23.900  30.890  1.00172.43           C
ATOM    264  CG  LEU A  36      56.063  23.416  29.926  1.00172.43           C
ATOM    265  CD1 LEU A  36      57.122  24.508  29.716  1.00172.43           C
ATOM    266  CD2 LEU A  36      56.653  22.050  30.307  1.00172.43           C
ATOM    267  C   LEU A  36      54.728  22.107  32.528  1.00172.43           C
ATOM    268  O   LEU A  36      54.392  20.985  32.913  1.00172.43           O
ATOM    269  N   GLY A  37      55.784  22.767  33.073  1.00 44.16           N
ATOM    270  CA  GLY A  37      56.550  22.212  34.163  1.00 44.16           C
ATOM    271  C   GLY A  37      57.844  21.643  33.645  1.00 44.16           C
ATOM    272  O   GLY A  37      58.257  21.925  32.523  1.00 44.16           O
ATOM    273  N   LYS A  38      58.519  20.819  34.479  1.00126.10           N
ATOM    274  CA  LYS A  38      59.823  20.259  34.201  1.00126.10           C
ATOM    275  CB  LYS A  38      60.349  19.389  35.356  1.00126.10           C
ATOM    276  CG  LYS A  38      60.234  20.063  36.726  1.00126.10           C
ATOM    277  CD  LYS A  38      60.919  21.426  36.809  1.00126.10           C
ATOM    278  CE  LYS A  38      62.443  21.341  36.865  1.00126.10           C
ATOM    279  NZ  LYS A  38      63.026  22.700  36.844  1.00126.10           N
ATOM    280  C   LYS A  38      59.756  19.377  32.982  1.00126.10           C
ATOM    281  O   LYS A  38      58.721  18.770  32.706  1.00126.10           O
ATOM    282  N   VAL A  39      60.872  19.293  32.210  1.00107.21           N
ATOM    283  CA  VAL A  39      60.870  18.493  31.007  1.00107.21           C
ATOM    284  CB  VAL A  39      61.097  19.297  29.759  1.00107.21           C
ATOM    285  CG1 VAL A  39      59.932  20.286  29.594  1.00107.21           C
ATOM    286  CG2 VAL A  39      62.477  19.971  29.855  1.00107.21           C
ATOM    287  C   VAL A  39      61.955  17.449  31.035  1.00107.21           C
ATOM    288  O   VAL A  39      63.118  17.738  31.322  1.00107.21           O
ATOM    289  N   ARG A  40      61.555  16.177  30.804  1.00167.13           N
ATOM    290  CA  ARG A  40      62.449  15.049  30.727  1.00167.13           C
ATOM    291  CB  ARG A  40      61.764  13.711  31.054  1.00167.13           C
ATOM    292  CG  ARG A  40      61.456  13.566  32.546  1.00167.13           C
ATOM    293  CD  ARG A  40      62.710  13.608  33.425  1.00167.13           C
ATOM    294  NE  ARG A  40      63.497  12.371  33.155  1.00167.13           N
ATOM    295  CZ  ARG A  40      64.855  12.434  33.030  1.00167.13           C
ATOM    296  NH1 ARG A  40      65.496  13.635  33.119  1.00167.13           N
ATOM    297  NH2 ARG A  40      65.571  11.293  32.805  1.00167.13           N
ATOM    298  C   ARG A  40      63.183  14.888  29.418  1.00167.13           C
ATOM    299  O   ARG A  40      64.385  14.621  29.425  1.00167.13           O
ATOM    300  N   THR A  41      62.508  15.040  28.252  1.00124.66           N
ATOM    301  CA  THR A  41      63.231  14.695  27.050  1.00124.66           C
ATOM    302  CB  THR A  41      63.015  13.273  26.621  1.00124.66           C
ATOM    303  OG1 THR A  41      61.655  13.060  26.279  1.00124.66           O
ATOM    304  CG2 THR A  41      63.405  12.351  27.788  1.00124.66           C
ATOM    305  C   THR A  41      62.885  15.585  25.892  1.00124.66           C
ATOM    306  O   THR A  41      61.952  16.383  25.948  1.00124.66           O
ATOM    307  N   LYS A  42      63.669  15.469  24.794  1.00 73.22           N
ATOM    308  CA  LYS A  42      63.432  16.281  23.633  1.00 73.22           C
ATOM    309  CB  LYS A  42      64.583  17.241  23.285  1.00 73.22           C
ATOM    310  CG  LYS A  42      65.803  16.558  22.670  1.00 73.22           C
ATOM    311  CD  LYS A  42      66.802  17.545  22.065  1.00 73.22           C
ATOM    312  CE  LYS A  42      68.018  16.877  21.418  1.00 73.22           C
ATOM    313  NZ  LYS A  42      68.920  17.902  20.848  1.00 73.22           N
ATOM    314  C   LYS A  42      63.223  15.383  22.455  1.00 73.22           C
ATOM    315  O   LYS A  42      63.726  14.260  22.418  1.00 73.22           O
ATOM    316  N   LEU A  43      62.422  15.858  21.475  1.00154.82           N
ATOM    317  CA  LEU A  43      62.151  15.134  20.265  1.00154.82           C
ATOM    318  CB  LEU A  43      60.724  14.563  20.213  1.00154.82           C
ATOM    319  CG  LEU A  43      60.457  13.461  21.251  1.00154.82           C
ATOM    320  CD1 LEU A  43      59.019  12.931  21.152  1.00154.82           C
ATOM    321  CD2 LEU A  43      61.500  12.340  21.128  1.00154.82           C
ATOM    322  C   LEU A  43      62.247  16.128  19.148  1.00154.82           C
ATOM    323  O   LEU A  43      61.672  17.211  19.230  1.00154.82           O
ATOM    324  N   THR A  44      62.966  15.792  18.060  1.00104.32           N
ATOM    325  CA  THR A  44      63.083  16.745  16.992  1.00104.32           C
ATOM    326  CB  THR A  44      64.490  16.916  16.502  1.00104.32           C
ATOM    327  OG1 THR A  44      64.965  15.697  15.949  1.00104.32           O
ATOM    328  CG2 THR A  44      65.376  17.339  17.686  1.00104.32           C
ATOM    329  C   THR A  44      62.271  16.247  15.838  1.00104.32           C
ATOM    330  O   THR A  44      62.337  15.071  15.486  1.00104.32           O
ATOM    331  N   VAL A  45      61.461  17.138  15.224  1.00 37.97           N
ATOM    332  CA  VAL A  45      60.640  16.728  14.121  1.00 37.97           C
ATOM    333  CB  VAL A  45      59.179  16.685  14.460  1.00 37.97           C
ATOM    334  CG1 VAL A  45      58.960  15.599  15.528  1.00 37.97           C
ATOM    335  CG2 VAL A  45      58.742  18.088  14.915  1.00 37.97           C
ATOM    336  C   VAL A  45      60.807  17.699  12.994  1.00 37.97           C
ATOM    337  O   VAL A  45      60.982  18.898  13.209  1.00 37.97           O
ATOM    338  N   THR A  46      60.758  17.186  11.747  1.00113.51           N
ATOM    339  CA  THR A  46      60.895  18.018  10.591  1.00113.51           C
ATOM    340  CB  THR A  46      62.037  17.625   9.722  1.00113.51           C
ATOM    341  OG1 THR A  46      62.199  18.583   8.692  1.00113.51           O
ATOM    342  CG2 THR A  46      61.749  16.238   9.128  1.00113.51           C
ATOM    343  C   THR A  46      59.632  17.919   9.789  1.00113.51           C
ATOM    344  O   THR A  46      59.097  16.840   9.536  1.00113.51           O
ATOM    345  N   MET A  47      59.138  19.089   9.362  1.00114.49           N
ATOM    346  CA  MET A  47      57.892  19.238   8.674  1.00114.49           C
ATOM    347  CB  MET A  47      57.152  20.377   9.363  1.00114.49           C
ATOM    348  CG  MET A  47      56.898  20.040  10.835  1.00114.49           C
ATOM    349  SD  MET A  47      55.738  21.231  11.531  1.00114.49           S
ATOM    350  CE  MET A  47      54.534  20.468  10.424  1.00114.49           C
ATOM    351  C   MET A  47      58.176  19.670   7.268  1.00114.49           C
ATOM    352  O   MET A  47      58.743  20.741   7.075  1.00114.49           O
ATOM    353  N   LYS A  48      57.769  18.879   6.247  1.00123.42           N
ATOM    354  CA  LYS A  48      58.072  19.249   4.886  1.00123.42           C
ATOM    355  CB  LYS A  48      58.949  18.233   4.124  1.00123.42           C
ATOM    356  CG  LYS A  48      60.439  18.581   4.043  1.00123.42           C
ATOM    357  CD  LYS A  48      61.234  18.583   5.349  1.00123.42           C
ATOM    358  CE  LYS A  48      62.624  19.199   5.142  1.00123.42           C
ATOM    359  NZ  LYS A  48      63.497  18.979   6.316  1.00123.42           N
ATOM    360  C   LYS A  48      56.846  19.471   4.049  1.00123.42           C
ATOM    361  O   LYS A  48      55.828  18.795   4.183  1.00123.42           O
ATOM    362  N   GLU A  49      57.000  20.392   3.072  1.00138.63           N
ATOM    363  CA  GLU A  49      56.001  20.903   2.175  1.00138.63           C
ATOM    364  CB  GLU A  49      56.642  21.592   0.958  1.00138.63           C
ATOM    365  CG  GLU A  49      57.763  20.776   0.312  1.00138.63           C
ATOM    366  CD  GLU A  49      58.670  21.771  -0.395  1.00138.63           C
ATOM    367  OE1 GLU A  49      58.141  22.816  -0.858  1.00138.63           O
ATOM    368  OE2 GLU A  49      59.902  21.513  -0.465  1.00138.63           O
ATOM    369  C   GLU A  49      55.015  19.865   1.768  1.00138.63           C
ATOM    370  O   GLU A  49      55.344  18.764   1.325  1.00138.63           O
ATOM    371  N   LEU A  50      53.738  20.272   1.921  1.00222.55           N
ATOM    372  CA  LEU A  50      52.578  19.460   1.784  1.00222.55           C
ATOM    373  CB  LEU A  50      52.587  18.388   0.673  1.00222.55           C
ATOM    374  CG  LEU A  50      52.218  18.924  -0.736  1.00222.55           C
ATOM    375  CD1 LEU A  50      50.831  19.586  -0.731  1.00222.55           C
ATOM    376  CD2 LEU A  50      53.290  19.829  -1.355  1.00222.55           C
ATOM    377  C   LEU A  50      52.292  18.870   3.149  1.00222.55           C
ATOM    378  O   LEU A  50      51.863  19.579   4.054  1.00222.55           O
ATOM    379  N   TYR A  51      52.322  17.528   3.232  1.00281.48           N
ATOM    380  CA  TYR A  51      52.034  16.593   4.303  1.00281.48           C
ATOM    381  CB  TYR A  51      51.242  15.433   3.653  1.00281.48           C
ATOM    382  CG  TYR A  51      51.074  14.193   4.468  1.00281.48           C
ATOM    383  CD1 TYR A  51      50.100  14.081   5.433  1.00281.48           C
ATOM    384  CD2 TYR A  51      51.878  13.106   4.213  1.00281.48           C
ATOM    385  CE1 TYR A  51      49.959  12.913   6.151  1.00281.48           C
ATOM    386  CE2 TYR A  51      51.743  11.941   4.925  1.00281.48           C
ATOM    387  CZ  TYR A  51      50.783  11.840   5.901  1.00281.48           C
ATOM    388  OH  TYR A  51      50.640  10.643   6.634  1.00281.48           O
ATOM    389  C   TYR A  51      53.069  16.015   5.251  1.00281.48           C
ATOM    390  O   TYR A  51      52.684  15.594   6.338  1.00281.48           O
ATOM    391  N   ILE A  52      54.362  15.874   4.884  1.00174.09           N
ATOM    392  CA  ILE A  52      55.177  14.909   5.605  1.00174.09           C
ATOM    393  CB  ILE A  52      56.185  14.207   4.729  1.00174.09           C
ATOM    394  CG1 ILE A  52      57.263  15.163   4.187  1.00174.09           C
ATOM    395  CG2 ILE A  52      55.401  13.482   3.624  1.00174.09           C
ATOM    396  CD1 ILE A  52      58.344  15.524   5.205  1.00174.09           C
ATOM    397  C   ILE A  52      55.896  15.398   6.826  1.00174.09           C
ATOM    398  O   ILE A  52      56.406  16.515   6.884  1.00174.09           O
ATOM    399  N   ALA A  53      55.928  14.520   7.860  1.00 43.88           N
ATOM    400  CA  ALA A  53      56.642  14.775   9.079  1.00 43.88           C
ATOM    401  CB  ALA A  53      55.744  14.806  10.329  1.00 43.88           C
ATOM    402  C   ALA A  53      57.618  13.649   9.255  1.00 43.88           C
ATOM    403  O   ALA A  53      57.332  12.511   8.883  1.00 43.88           O
ATOM    404  N   GLU A  54      58.817  13.951   9.802  1.00107.27           N
ATOM    405  CA  GLU A  54      59.829  12.946   9.985  1.00107.27           C
ATOM    406  CB  GLU A  54      60.798  12.867   8.797  1.00107.27           C
ATOM    407  CG  GLU A  54      61.754  11.678   8.829  1.00107.27           C
ATOM    408  CD  GLU A  54      62.720  11.906   7.683  1.00107.27           C
ATOM    409  OE1 GLU A  54      62.866  13.089   7.276  1.00107.27           O
ATOM    410  OE2 GLU A  54      63.326  10.914   7.200  1.00107.27           O
ATOM    411  C   GLU A  54      60.633  13.323  11.192  1.00107.27           C
ATOM    412  O   GLU A  54      60.671  14.483  11.593  1.00107.27           O
ATOM    413  N   ASP A  55      61.306  12.324  11.792  1.00168.26           N
ATOM    414  CA  ASP A  55      62.064  12.444  13.007  1.00168.26           C
ATOM    415  CB  ASP A  55      61.432  11.474  14.016  1.00168.26           C
ATOM    416  CG  ASP A  55      62.238  11.365  15.276  1.00168.26           C
ATOM    417  OD1 ASP A  55      62.453  12.391  15.973  1.00168.26           O
ATOM    418  OD2 ASP A  55      62.677  10.221  15.539  1.00168.26           O
ATOM    419  C   ASP A  55      63.492  12.037  12.710  1.00168.26           C
ATOM    420  O   ASP A  55      63.796  11.636  11.589  1.00168.26           O
ATOM    421  N   GLN A  56      64.427  12.161  13.688  1.00122.47           N
ATOM    422  CA  GLN A  56      65.795  11.762  13.437  1.00122.47           C
ATOM    423  CB  GLN A  56      66.900  12.217  14.410  1.00122.47           C
ATOM    424  CG  GLN A  56      68.255  11.851  13.772  1.00122.47           C
ATOM    425  CD  GLN A  56      69.448  12.352  14.571  1.00122.47           C
ATOM    426  OE1 GLN A  56      70.407  11.615  14.795  1.00122.47           O
ATOM    427  NE2 GLN A  56      69.411  13.649  14.978  1.00122.47           N
ATOM    428  C   GLN A  56      65.908  10.272  13.290  1.00122.47           C
ATOM    429  O   GLN A  56      66.793   9.783  12.591  1.00122.47           O
ATOM    430  N   TYR A  57      65.012   9.519  13.952  1.00139.83           N
ATOM    431  CA  TYR A  57      64.956   8.083  13.927  1.00139.83           C
ATOM    432  CB  TYR A  57      63.731   7.539  14.688  1.00139.83           C
ATOM    433  CG  TYR A  57      63.992   7.394  16.152  1.00139.83           C
ATOM    434  CD1 TYR A  57      64.165   8.466  16.999  1.00139.83           C
ATOM    435  CD2 TYR A  57      64.089   6.128  16.676  1.00139.83           C
ATOM    436  CE1 TYR A  57      64.407   8.289  18.341  1.00139.83           C
ATOM    437  CE2 TYR A  57      64.329   5.945  18.015  1.00139.83           C
ATOM    438  CZ  TYR A  57      64.486   7.019  18.850  1.00139.83           C
ATOM    439  OH  TYR A  57      64.734   6.815  20.221  1.00139.83           O
ATOM    440  C   TYR A  57      64.821   7.652  12.498  1.00139.83           C
ATOM    441  O   TYR A  57      65.211   6.540  12.149  1.00139.83           O
ATOM    442  N   GLY A  58      64.220   8.489  11.632  1.00 37.19           N
ATOM    443  CA  GLY A  58      64.079   8.100  10.258  1.00 37.19           C
ATOM    444  C   GLY A  58      62.653   7.714  10.030  1.00 37.19           C
ATOM    445  O   GLY A  58      62.294   7.217   8.963  1.00 37.19           O
ATOM    446  N   ASN A  59      61.806   7.941  11.049  1.00103.59           N
ATOM    447  CA  ASN A  59      60.407   7.627  10.988  1.00103.59           C
ATOM    448  CB  ASN A  59      59.701   7.783  12.348  1.00103.59           C
ATOM    449  CG  ASN A  59      60.379   6.885  13.372  1.00103.59           C
ATOM    450  OD1 ASN A  59      60.495   7.239  14.543  1.00103.59           O
ATOM    451  ND2 ASN A  59      60.844   5.689  12.929  1.00103.59           N
ATOM    452  C   ASN A  59      59.733   8.612  10.073  1.00103.59           C
ATOM    453  O   ASN A  59      60.152   9.763   9.966  1.00103.59           O
ATOM    454  N   LEU A  60      58.644   8.160   9.409  1.00115.18           N
ATOM    455  CA  LEU A  60      57.881   8.921   8.451  1.00115.18           C
ATOM    456  CB  LEU A  60      57.622   8.127   7.154  1.00115.18           C
ATOM    457  CG  LEU A  60      58.863   7.527   6.462  1.00115.18           C
ATOM    458  CD1 LEU A  60      58.464   6.758   5.192  1.00115.18           C
ATOM    459  CD2 LEU A  60      59.944   8.581   6.196  1.00115.18           C
ATOM    460  C   LEU A  60      56.495   9.113   9.007  1.00115.18           C
ATOM    461  O   LEU A  60      55.945   8.202   9.623  1.00115.18           O
ATOM    462  N   GLY A  61      55.872  10.290   8.767  1.00 27.67           N
ATOM    463  CA  GLY A  61      54.543  10.516   9.276  1.00 27.67           C
ATOM    464  C   GLY A  61      53.930  11.689   8.568  1.00 27.67           C
ATOM    465  O   GLY A  61      54.408  12.104   7.514  1.00 27.67           O
ATOM    466  N   GLY A  62      52.836  12.255   9.133  1.00 30.37           N
ATOM    467  CA  GLY A  62      52.179  13.346   8.469  1.00 30.37           C
ATOM    468  C   GLY A  62      51.770  14.389   9.460  1.00 30.37           C
ATOM    469  O   GLY A  62      51.747  14.151  10.666  1.00 30.37           O
ATOM    470  N   PHE A  63      51.436  15.601   8.958  1.00426.00           N
ATOM    471  CA  PHE A  63      51.012  16.671   9.820  1.00426.00           C
ATOM    472  CB  PHE A  63      52.158  17.587  10.278  1.00426.00           C
ATOM    473  CG  PHE A  63      52.545  18.519   8.998  1.00426.00           C
ATOM    474  CD1 PHE A  63      53.211  18.797   7.757  1.00426.00           C
ATOM    475  CD2 PHE A  63      52.190  19.810   8.621  1.00426.00           C
ATOM    476  CE1 PHE A  63      52.380  19.522   8.516  1.00426.00           C
ATOM    477  CE2 PHE A  63      52.975  19.712   7.437  1.00426.00           C
ATOM    478  CZ  PHE A  63      53.161  18.498   7.993  1.00426.00           C
ATOM    479  C   PHE A  63      50.082  17.547   9.042  1.00426.00           C
ATOM    480  O   PHE A  63      49.994  17.459   7.819  1.00426.00           O
ATOM    481  N   THR A  64      49.315  18.384   9.760  1.00146.65           N
ATOM    482  CA  THR A  64      48.458  19.331   9.116  1.00146.65           C
ATOM    483  CB  THR A  64      47.045  18.846   8.923  1.00146.65           C
ATOM    484  OG1 THR A  64      46.288  19.806   8.197  1.00146.65           O
ATOM    485  CG2 THR A  64      46.399  18.598  10.299  1.00146.65           C
ATOM    486  C   THR A  64      48.392  20.509  10.021  1.00146.65           C
ATOM    487  O   THR A  64      48.466  20.362  11.239  1.00146.65           O
ATOM    488  N   LEU A  65      48.287  21.723   9.457  1.00 78.77           N
ATOM    489  CA  LEU A  65      48.097  22.839  10.326  1.00 78.77           C
ATOM    490  CB  LEU A  65      48.487  24.186   9.693  1.00 78.77           C
ATOM    491  CG  LEU A  65      48.398  25.387  10.657  1.00 78.77           C
ATOM    492  CD1 LEU A  65      49.429  25.269  11.791  1.00 78.77           C
ATOM    493  CD2 LEU A  65      48.520  26.717   9.897  1.00 78.77           C
ATOM    494  C   LEU A  65      46.622  22.828  10.565  1.00 78.77           C
ATOM    495  O   LEU A  65      45.875  22.257   9.774  1.00 78.77           O
ATOM    496  N   ILE A  66      46.148  23.378  11.693  1.00192.59           N
ATOM    497  CA  ILE A  66      44.731  23.461  11.859  1.00192.59           C
ATOM    498  CB  ILE A  66      44.208  22.779  13.087  1.00192.59           C
ATOM    499  CG1 ILE A  66      45.011  23.141  14.332  1.00192.59           C
ATOM    500  CG2 ILE A  66      44.148  21.286  12.797  1.00192.59           C
ATOM    501  CD1 ILE A  66      44.479  22.454  15.590  1.00192.59           C
ATOM    502  C   ILE A  66      44.353  24.889  11.774  1.00192.59           C
ATOM    503  O   ILE A  66      44.526  25.641  12.735  1.00192.59           O
ATOM    504  N   TYR A  67      43.803  25.271  10.594  1.00230.37           N
ATOM    505  CA  TYR A  67      43.468  26.644  10.387  1.00230.37           C
ATOM    506  CB  TYR A  67      42.311  27.138  11.278  1.00230.37           C
ATOM    507  CG  TYR A  67      41.800  28.425  10.714  1.00230.37           C
ATOM    508  CD1 TYR A  67      41.217  28.452   9.465  1.00230.37           C
ATOM    509  CD2 TYR A  67      41.854  29.595  11.438  1.00230.37           C
ATOM    510  CE1 TYR A  67      40.730  29.622   8.933  1.00230.37           C
ATOM    511  CE2 TYR A  67      41.366  30.770  10.910  1.00230.37           C
ATOM    512  CZ  TYR A  67      40.805  30.787   9.654  1.00230.37           C
ATOM    513  OH  TYR A  67      40.306  31.991   9.113  1.00230.37           O
ATOM    514  C   TYR A  67      44.749  27.378  10.672  1.00230.37           C
ATOM    515  O   TYR A  67      45.802  26.983  10.175  1.00230.37           O
ATOM    516  N   ASN A  68      44.638  28.568  11.280  1.00215.95           N
ATOM    517  CA  ASN A  68      45.698  29.421  11.764  1.00215.95           C
ATOM    518  CB  ASN A  68      45.246  30.881  11.902  1.00215.95           C
ATOM    519  CG  ASN A  68      44.764  31.363  10.556  1.00215.95           C
ATOM    520  OD1 ASN A  68      45.167  30.841   9.520  1.00215.95           O
ATOM    521  ND2 ASN A  68      43.872  32.391  10.578  1.00215.95           N
ATOM    522  C   ASN A  68      46.143  29.073  13.168  1.00215.95           C
ATOM    523  O   ASN A  68      47.077  29.686  13.679  1.00215.95           O
ATOM    524  N   GLN A  69      45.364  28.251  13.892  1.00167.93           N
ATOM    525  CA  GLN A  69      45.545  28.043  15.311  1.00167.93           C
ATOM    526  CB  GLN A  69      44.286  27.516  15.980  1.00167.93           C
ATOM    527  CG  GLN A  69      43.138  28.508  15.898  1.00167.93           C
ATOM    528  CD  GLN A  69      42.363  28.193  17.145  1.00167.93           C
ATOM    529  OE1 GLN A  69      41.224  28.605  17.330  1.00167.93           O
ATOM    530  NE2 GLN A  69      43.037  27.436  18.048  1.00167.93           N
ATOM    531  C   GLN A  69      46.677  27.198  15.836  1.00167.93           C
ATOM    532  O   GLN A  69      47.272  27.560  16.852  1.00167.93           O
ATOM    533  N   GLY A  70      46.979  26.034  15.234  1.00 40.59           N
ATOM    534  CA  GLY A  70      47.976  25.163  15.803  1.00 40.59           C
ATOM    535  C   GLY A  70      48.145  24.024  14.849  1.00 40.59           C
ATOM    536  O   GLY A  70      47.784  24.148  13.681  1.00 40.59           O
ATOM    537  N   PHE A  71      48.700  22.881  15.315  1.00 78.05           N
ATOM    538  CA  PHE A  71      48.934  21.810  14.388  1.00 78.05           C
ATOM    539  CB  PHE A  71      50.338  21.887  13.758  1.00 78.05           C
ATOM    540  CG  PHE A  71      51.333  21.814  14.874  1.00 78.05           C
ATOM    541  CD1 PHE A  71      51.691  22.951  15.562  1.00 78.05           C
ATOM    542  CD2 PHE A  71      51.907  20.617  15.240  1.00 78.05           C
ATOM    543  CE1 PHE A  71      52.606  22.890  16.590  1.00 78.05           C
ATOM    544  CE2 PHE A  71      52.819  20.551  16.268  1.00 78.05           C
ATOM    545  CZ  PHE A  71      53.173  21.690  16.947  1.00 78.05           C
ATOM    546  C   PHE A  71      48.831  20.476  15.065  1.00 78.05           C
ATOM    547  O   PHE A  71      48.857  20.371  16.291  1.00 78.05           O
ATOM    548  N   GLU A  72      48.660  19.418  14.239  1.00123.49           N
ATOM    549  CA  GLU A  72      48.665  18.057  14.689  1.00123.49           C
ATOM    550  CB  GLU A  72      47.355  17.275  14.540  1.00123.49           C
ATOM    551  CG  GLU A  72      46.394  17.438  15.706  1.00123.49           C
ATOM    552  CD  GLU A  72      45.422  16.275  15.614  1.00123.49           C
ATOM    553  OE1 GLU A  72      45.525  15.498  14.628  1.00123.49           O
ATOM    554  OE2 GLU A  72      44.560  16.143  16.521  1.00123.49           O
ATOM    555  C   GLU A  72      49.646  17.301  13.862  1.00123.49           C
ATOM    556  O   GLU A  72      49.695  17.440  12.638  1.00123.49           O
ATOM    557  N   VAL A  73      50.461  16.475  14.542  1.00101.59           N
ATOM    558  CA  VAL A  73      51.417  15.666  13.855  1.00101.59           C
ATOM    559  CB  VAL A  73      52.837  16.025  14.158  1.00101.59           C
ATOM    560  CG1 VAL A  73      53.122  15.720  15.638  1.00101.59           C
ATOM    561  CG2 VAL A  73      53.738  15.266  13.173  1.00101.59           C
ATOM    562  C   VAL A  73      51.208  14.254  14.300  1.00101.59           C
ATOM    563  O   VAL A  73      51.007  13.973  15.480  1.00101.59           O
ATOM    564  N   LYS A  74      51.237  13.332  13.324  1.00159.77           N
ATOM    565  CA  LYS A  74      51.064  11.923  13.531  1.00159.77           C
ATOM    566  CB  LYS A  74      50.021  11.374  12.549  1.00159.77           C
ATOM    567  CG  LYS A  74      49.910   9.853  12.482  1.00159.77           C
ATOM    568  CD  LYS A  74      48.826   9.393  11.499  1.00159.77           C
ATOM    569  CE  LYS A  74      49.214   9.505  10.021  1.00159.77           C
ATOM    570  NZ  LYS A  74      49.581  10.899   9.683  1.00159.77           N
ATOM    571  C   LYS A  74      52.361  11.297  13.135  1.00159.77           C
ATOM    572  O   LYS A  74      52.654  11.195  11.945  1.00159.77           O
ATOM    573  N   ILE A  75      53.191  10.877  14.113  1.00174.52           N
ATOM    574  CA  ILE A  75      54.426  10.261  13.720  1.00174.52           C
ATOM    575  CB  ILE A  75      55.569  11.242  13.635  1.00174.52           C
ATOM    576  CG1 ILE A  75      56.752  10.690  12.815  1.00174.52           C
ATOM    577  CG2 ILE A  75      55.954  11.645  15.066  1.00174.52           C
ATOM    578  CD1 ILE A  75      57.504   9.527  13.459  1.00174.52           C
ATOM    579  C   ILE A  75      54.776   9.199  14.722  1.00174.52           C
ATOM    580  O   ILE A  75      54.615   9.392  15.925  1.00174.52           O
ATOM    581  N   LEU A  76      55.247   8.036  14.229  1.00321.34           N
ATOM    582  CA  LEU A  76      55.709   6.933  15.027  1.00321.34           C
ATOM    583  CB  LEU A  76      57.121   7.109  15.609  1.00321.34           C
ATOM    584  CG  LEU A  76      57.601   5.842  16.344  1.00321.34           C
ATOM    585  CD1 LEU A  76      57.633   4.635  15.392  1.00321.34           C
ATOM    586  CD2 LEU A  76      58.951   6.067  17.042  1.00321.34           C
ATOM    587  C   LEU A  76      54.748   6.619  16.139  1.00321.34           C
ATOM    588  O   LEU A  76      55.132   6.552  17.307  1.00321.34           O
ATOM    589  N   ASN A  77      53.467   6.401  15.778  1.00185.13           N
ATOM    590  CA  ASN A  77      52.352   6.076  16.631  1.00185.13           C
ATOM    591  CB  ASN A  77      52.049   4.574  16.893  1.00185.13           C
ATOM    592  CG  ASN A  77      53.234   3.729  17.323  1.00185.13           C
ATOM    593  OD1 ASN A  77      54.385   4.131  17.224  1.00185.13           O
ATOM    594  ND2 ASN A  77      52.934   2.476  17.762  1.00185.13           N
ATOM    595  C   ASN A  77      52.180   6.991  17.812  1.00185.13           C
ATOM    596  O   ASN A  77      51.779   6.577  18.900  1.00185.13           O
ATOM    597  N   TYR A  78      52.446   8.295  17.585  1.00120.51           N
ATOM    598  CA  TYR A  78      52.170   9.334  18.540  1.00120.51           C
ATOM    599  CB  TYR A  78      53.348  10.156  19.064  1.00120.51           C
ATOM    600  CG  TYR A  78      54.318   9.307  19.766  1.00120.51           C
ATOM    601  CD1 TYR A  78      54.033   8.790  21.004  1.00120.51           C
ATOM    602  CD2 TYR A  78      55.504   9.023  19.147  1.00120.51           C
ATOM    603  CE1 TYR A  78      54.961   8.006  21.635  1.00120.51           C
ATOM    604  CE2 TYR A  78      56.433   8.245  19.776  1.00120.51           C
ATOM    605  CZ  TYR A  78      56.158   7.745  21.019  1.00120.51           C
ATOM    606  OH  TYR A  78      57.124   6.953  21.655  1.00120.51           O
ATOM    607  C   TYR A  78      51.462  10.414  17.790  1.00120.51           C
ATOM    608  O   TYR A  78      51.626  10.556  16.578  1.00120.51           O
ATOM    609  N   LEU A  79      50.666  11.218  18.521  1.00 99.93           N
ATOM    610  CA  LEU A  79      49.980  12.337  17.942  1.00 99.93           C
ATOM    611  CB  LEU A  79      48.445  12.246  18.090  1.00 99.93           C
ATOM    612  CG  LEU A  79      47.802  10.988  17.480  1.00 99.93           C
ATOM    613  CD1 LEU A  79      48.255   9.722  18.226  1.00 99.93           C
ATOM    614  CD2 LEU A  79      46.269  11.123  17.421  1.00 99.93           C
ATOM    615  C   LEU A  79      50.395  13.538  18.752  1.00 99.93           C
ATOM    616  O   LEU A  79      50.292  13.497  19.978  1.00 99.93           O
ATOM    617  N   PHE A  80      50.886  14.627  18.103  1.00 82.97           N
ATOM    618  CA  PHE A  80      51.261  15.824  18.817  1.00 82.97           C
ATOM    619  CB  PHE A  80      52.632  16.436  18.458  1.00 82.97           C
ATOM    620  CG  PHE A  80      53.719  15.495  18.846  1.00 82.97           C
ATOM    621  CD1 PHE A  80      53.436  14.290  19.442  1.00 82.97           C
ATOM    622  CD2 PHE A  80      55.034  15.813  18.586  1.00 82.97           C
ATOM    623  CE1 PHE A  80      54.460  13.436  19.780  1.00 82.97           C
ATOM    624  CE2 PHE A  80      56.062  14.964  18.927  1.00 82.97           C
ATOM    625  CZ  PHE A  80      55.769  13.767  19.531  1.00 82.97           C
ATOM    626  C   PHE A  80      50.268  16.902  18.489  1.00 82.97           C
ATOM    627  O   PHE A  80      49.859  17.070  17.339  1.00 82.97           O
ATOM    628  N   PHE A  81      49.859  17.671  19.519  1.00187.49           N
ATOM    629  CA  PHE A  81      48.901  18.731  19.367  1.00187.49           C
ATOM    630  CB  PHE A  81      47.524  18.320  19.939  1.00187.49           C
ATOM    631  CG  PHE A  81      46.635  19.493  19.756  1.00187.49           C
ATOM    632  CD1 PHE A  81      46.523  20.466  20.721  1.00187.49           C
ATOM    633  CD2 PHE A  81      45.898  19.612  18.613  1.00187.49           C
ATOM    634  CE1 PHE A  81      45.709  21.553  20.529  1.00187.49           C
ATOM    635  CE2 PHE A  81      45.086  20.692  18.421  1.00187.49           C
ATOM    636  CZ  PHE A  81      44.995  21.665  19.372  1.00187.49           C
ATOM    637  C   PHE A  81      49.345  19.917  20.189  1.00187.49           C
ATOM    638  O   PHE A  81      49.840  19.759  21.299  1.00187.49           O
ATOM    639  N   GLY A  82      49.117  21.153  19.680  1.00 50.45           N
ATOM    640  CA  GLY A  82      49.446  22.341  20.424  1.00 50.45           C
ATOM    641  C   GLY A  82      48.966  23.539  19.653  1.00 50.45           C
ATOM    642  O   GLY A  82      48.867  23.513  18.426  1.00 50.45           O
ATOM    643  N   PHE A  83      48.670  24.640  20.376  1.00 88.27           N
ATOM    644  CA  PHE A  83      48.242  25.865  19.761  1.00 88.27           C
ATOM    645  CB  PHE A  83      47.218  26.673  20.586  1.00 88.27           C
ATOM    646  CG  PHE A  83      45.940  25.913  20.704  1.00 88.27           C
ATOM    647  CD1 PHE A  83      45.745  25.042  21.751  1.00 88.27           C
ATOM    648  CD2 PHE A  83      44.939  26.073  19.776  1.00 88.27           C
ATOM    649  CE1 PHE A  83      44.570  24.339  21.873  1.00 88.27           C
ATOM    650  CE2 PHE A  83      43.763  25.373  19.895  1.00 88.27           C
ATOM    651  CZ  PHE A  83      43.575  24.506  20.943  1.00 88.27           C
ATOM    652  C   PHE A  83      49.461  26.734  19.673  1.00 88.27           C
ATOM    653  O   PHE A  83      50.377  26.615  20.483  1.00 88.27           O
ATOM    654  N   PHE A  84      49.520  27.626  18.667  1.00 79.78           N
ATOM    655  CA  PHE A  84      50.658  28.491  18.544  1.00 79.78           C
ATOM    656  CB  PHE A  84      50.689  29.295  17.230  1.00 79.78           C
ATOM    657  CG  PHE A  84      50.835  28.309  16.121  1.00 79.78           C
ATOM    658  CD1 PHE A  84      52.062  27.761  15.832  1.00 79.78           C
ATOM    659  CD2 PHE A  84      49.750  27.930  15.365  1.00 79.78           C
ATOM    660  CE1 PHE A  84      52.207  26.850  14.811  1.00 79.78           C
ATOM    661  CE2 PHE A  84      49.888  27.018  14.347  1.00 79.78           C
ATOM    662  CZ  PHE A  84      51.115  26.476  14.065  1.00 79.78           C
ATOM    663  C   PHE A  84      50.628  29.455  19.699  1.00 79.78           C
ATOM    664  O   PHE A  84      49.568  29.809  20.212  1.00 79.78           O
ATOM    665  N   LYS A  85      51.835  29.878  20.127  1.00150.44           N
ATOM    666  CA  LYS A  85      52.122  30.715  21.262  1.00150.44           C
ATOM    667  CB  LYS A  85      53.647  30.809  21.466  1.00150.44           C
ATOM    668  CG  LYS A  85      54.172  31.646  22.630  1.00150.44           C
ATOM    669  CD  LYS A  85      54.190  30.937  23.981  1.00150.44           C
ATOM    670  CE  LYS A  85      55.100  31.649  24.981  1.00150.44           C
ATOM    671  NZ  LYS A  85      55.092  33.104  24.708  1.00150.44           N
ATOM    672  C   LYS A  85      51.623  32.119  21.055  1.00150.44           C
ATOM    673  O   LYS A  85      51.698  32.678  19.960  1.00150.44           O
ATOM    674  N   TYR A  86      51.053  32.709  22.129  1.00173.94           N
ATOM    675  CA  TYR A  86      50.693  34.096  22.100  1.00173.94           C
ATOM    676  CB  TYR A  86      49.274  34.327  21.553  1.00173.94           C
ATOM    677  CG  TYR A  86      48.267  33.966  22.579  1.00173.94           C
ATOM    678  CD1 TYR A  86      48.431  32.919  23.452  1.00173.94           C
ATOM    679  CD2 TYR A  86      47.089  34.655  22.605  1.00173.94           C
ATOM    680  CE1 TYR A  86      47.472  32.604  24.387  1.00173.94           C
ATOM    681  CE2 TYR A  86      46.123  34.350  23.530  1.00173.94           C
ATOM    682  CZ  TYR A  86      46.311  33.331  24.431  1.00173.94           C
ATOM    683  OH  TYR A  86      45.317  33.019  25.384  1.00173.94           O
ATOM    684  C   TYR A  86      50.871  34.606  23.506  1.00173.94           C
ATOM    685  O   TYR A  86      50.798  33.831  24.459  1.00173.94           O
ATOM    686  N   GLU A  87      51.161  35.914  23.685  1.00 58.89           N
ATOM    687  CA  GLU A  87      51.353  36.412  25.023  1.00 58.89           C
ATOM    688  CB  GLU A  87      52.803  36.828  25.343  1.00 58.89           C
ATOM    689  CG  GLU A  87      53.804  35.671  25.421  1.00 58.89           C
ATOM    690  CD  GLU A  87      55.135  36.243  25.909  1.00 58.89           C
ATOM    691  OE1 GLU A  87      55.110  37.350  26.511  1.00 58.89           O
ATOM    692  OE2 GLU A  87      56.187  35.582  25.691  1.00 58.89           O
ATOM    693  C   GLU A  87      50.510  37.627  25.187  1.00 58.89           C
ATOM    694  O   GLU A  87      50.328  38.411  24.259  1.00 58.89           O
ATOM    695  N   GLN A  88      49.970  37.831  26.398  1.00115.23           N
ATOM    696  CA  GLN A  88      49.108  38.962  26.517  1.00115.23           C
ATOM    697  CB  GLN A  88      47.667  38.508  26.775  1.00115.23           C
ATOM    698  CG  GLN A  88      46.603  39.554  26.476  1.00115.23           C
ATOM    699  CD  GLN A  88      45.320  38.788  26.194  1.00115.23           C
ATOM    700  OE1 GLN A  88      45.335  37.574  26.005  1.00115.23           O
ATOM    701  NE2 GLN A  88      44.176  39.524  26.149  1.00115.23           N
ATOM    702  C   GLN A  88      49.580  39.833  27.639  1.00115.23           C
ATOM    703  O   GLN A  88      49.415  39.498  28.811  1.00115.23           O
ATOM    704  N   ARG A  89      50.190  40.985  27.290  1.00167.54           N
ATOM    705  CA  ARG A  89      50.613  41.948  28.267  1.00167.54           C
ATOM    706  CB  ARG A  89      51.490  43.110  27.749  0.00167.54           C
ATOM    707  CG  ARG A  89      52.990  42.798  27.699  0.00167.54           C
ATOM    708  CD  ARG A  89      53.874  44.039  27.878  0.00167.54           C
ATOM    709  NE  ARG A  89      53.919  44.348  29.338  1.00167.54           N
ATOM    710  CZ  ARG A  89      54.892  43.813  30.134  1.00167.54           C
ATOM    711  NH1 ARG A  89      55.913  43.094  29.582  1.00167.54           N
ATOM    712  NH2 ARG A  89      54.845  43.995  31.486  1.00167.54           N
ATOM    713  C   ARG A  89      49.388  42.551  28.870  1.00167.54           C
ATOM    714  O   ARG A  89      49.415  43.042  29.994  1.00167.54           O
ATOM    715  N   GLY A  90      48.277  42.548  28.116  1.00 63.80           N
ATOM    716  CA  GLY A  90      47.031  43.114  28.538  1.00 63.80           C
ATOM    717  C   GLY A  90      46.644  44.077  27.473  1.00 63.80           C
ATOM    718  O   GLY A  90      45.569  43.972  26.886  1.00 63.80           O
ATOM    719  N   SER A  91      47.512  45.050  27.170  1.00201.46           N
ATOM    720  CA  SER A  91      47.135  45.905  26.093  1.00201.46           C
ATOM    721  CB  SER A  91      47.989  47.179  25.995  1.00201.46           C
ATOM    722  OG  SER A  91      47.548  47.967  24.900  0.00201.46           O
ATOM    723  C   SER A  91      47.311  45.160  24.818  1.00201.46           C
ATOM    724  O   SER A  91      46.408  45.073  23.987  1.00201.46           O
ATOM    725  N   ASN A  92      48.491  44.548  24.647  1.00 96.57           N
ATOM    726  CA  ASN A  92      48.708  44.007  23.349  1.00 96.57           C
ATOM    727  CB  ASN A  92      49.847  44.694  22.581  1.00 96.57           C
ATOM    728  CG  ASN A  92      49.328  46.030  22.063  1.00 96.57           C
ATOM    729  OD1 ASN A  92      50.076  47.000  21.947  1.00 96.57           O
ATOM    730  ND2 ASN A  92      48.009  46.082  21.733  1.00 96.57           N
ATOM    731  C   ASN A  92      49.020  42.563  23.435  1.00 96.57           C
ATOM    732  O   ASN A  92      49.601  42.070  24.400  1.00 96.57           O
ATOM    733  N   VAL A  93      48.606  41.833  22.392  1.00107.84           N
ATOM    734  CA  VAL A  93      48.895  40.442  22.398  1.00107.84           C
ATOM    735  CB  VAL A  93      47.702  39.571  22.154  1.00107.84           C
ATOM    736  CG1 VAL A  93      47.572  39.296  20.651  1.00107.84           C
ATOM    737  CG2 VAL A  93      47.826  38.327  23.037  1.00107.84           C
ATOM    738  C   VAL A  93      49.866  40.230  21.286  1.00107.84           C
ATOM    739  O   VAL A  93      49.782  40.867  20.235  1.00107.84           O
ATOM    740  N   THR A  94      50.864  39.360  21.514  1.00139.11           N
ATOM    741  CA  THR A  94      51.831  39.115  20.488  1.00139.11           C
ATOM    742  CB  THR A  94      53.214  39.533  20.870  1.00139.11           C
ATOM    743  OG1 THR A  94      54.088  39.423  19.758  1.00139.11           O
ATOM    744  CG2 THR A  94      53.679  38.654  22.037  1.00139.11           C
ATOM    745  C   THR A  94      51.838  37.648  20.218  1.00139.11           C
ATOM    746  O   THR A  94      51.850  36.825  21.133  1.00139.11           O
ATOM    747  N   SER A  95      51.814  37.286  18.925  1.00105.33           N
ATOM    748  CA  SER A  95      51.748  35.902  18.583  1.00105.33           C
ATOM    749  CB  SER A  95      50.733  35.604  17.466  1.00105.33           C
ATOM    750  OG  SER A  95      51.033  36.366  16.308  1.00105.33           O
ATOM    751  C   SER A  95      53.098  35.460  18.135  1.00105.33           C
ATOM    752  O   SER A  95      53.854  36.221  17.534  1.00105.33           O
ATOM    753  N   TYR A  96      53.450  34.210  18.489  1.00163.94           N
ATOM    754  CA  TYR A  96      54.708  33.658  18.103  1.00163.94           C
ATOM    755  CB  TYR A  96      55.611  33.431  19.324  1.00163.94           C
ATOM    756  CG  TYR A  96      56.051  34.803  19.719  1.00163.94           C
ATOM    757  CD1 TYR A  96      55.187  35.730  20.246  1.00163.94           C
ATOM    758  CD2 TYR A  96      57.359  35.167  19.558  1.00163.94           C
ATOM    759  CE1 TYR A  96      55.629  36.989  20.590  1.00163.94           C
ATOM    760  CE2 TYR A  96      57.808  36.420  19.900  1.00163.94           C
ATOM    761  CZ  TYR A  96      56.942  37.341  20.418  1.00163.94           C
ATOM    762  OH  TYR A  96      57.399  38.632  20.770  1.00163.94           O
ATOM    763  C   TYR A  96      54.425  32.375  17.395  1.00163.94           C
ATOM    764  O   TYR A  96      54.108  31.360  18.013  1.00163.94           O
ATOM    765  N   CYS A  97      54.527  32.416  16.056  1.00 71.18           N
ATOM    766  CA  CYS A  97      54.272  31.295  15.200  1.00 71.18           C
ATOM    767  CB  CYS A  97      54.078  31.696  13.731  1.00 71.18           C
ATOM    768  SG  CYS A  97      52.580  32.710  13.568  1.00 71.18           S
ATOM    769  C   CYS A  97      55.381  30.301  15.324  1.00 71.18           C
ATOM    770  O   CYS A  97      55.235  29.143  14.935  1.00 71.18           O
ATOM    771  N   HIS A  98      56.557  30.768  15.777  1.00 96.67           N
ATOM    772  CA  HIS A  98      57.711  29.941  15.990  1.00 96.67           C
ATOM    773  ND1 HIS A  98      60.096  32.369  14.521  1.00 96.67           N
ATOM    774  CG  HIS A  98      59.627  31.111  14.831  1.00 96.67           C
ATOM    775  CB  HIS A  98      59.033  30.711  16.148  1.00 96.67           C
ATOM    776  NE2 HIS A  98      60.434  31.098  12.725  1.00 96.67           N
ATOM    777  CD2 HIS A  98      59.838  30.350  13.723  1.00 96.67           C
ATOM    778  CE1 HIS A  98      60.569  32.304  13.250  1.00 96.67           C
ATOM    779  C   HIS A  98      57.551  29.058  17.193  1.00 96.67           C
ATOM    780  O   HIS A  98      58.272  28.071  17.328  1.00 96.67           O
ATOM    781  N   GLU A  99      56.655  29.401  18.138  1.00116.58           N
ATOM    782  CA  GLU A  99      56.627  28.635  19.351  1.00116.58           C
ATOM    783  CB  GLU A  99      57.161  29.490  20.512  1.00116.58           C
ATOM    784  CG  GLU A  99      58.066  28.731  21.477  1.00116.58           C
ATOM    785  CD  GLU A  99      58.838  29.780  22.261  1.00116.58           C
ATOM    786  OE1 GLU A  99      58.391  30.957  22.271  1.00116.58           O
ATOM    787  OE2 GLU A  99      59.887  29.423  22.858  1.00116.58           O
ATOM    788  C   GLU A  99      55.219  28.177  19.635  1.00116.58           C
ATOM    789  O   GLU A  99      54.275  28.556  18.942  1.00116.58           O
ATOM    790  N   THR A 100      55.041  27.301  20.650  1.00130.11           N
ATOM    791  CA  THR A 100      53.720  26.815  20.929  1.00130.11           C
ATOM    792  CB  THR A 100      53.485  25.412  20.415  1.00130.11           C
ATOM    793  OG1 THR A 100      52.245  24.884  20.863  1.00130.11           O
ATOM    794  CG2 THR A 100      54.651  24.512  20.803  1.00130.11           C
ATOM    795  C   THR A 100      53.392  26.953  22.385  1.00130.11           C
ATOM    796  O   THR A 100      54.244  27.215  23.232  1.00130.11           O
ATOM    797  N   PHE A 101      52.086  26.837  22.673  1.00178.45           N
ATOM    798  CA  PHE A 101      51.455  26.887  23.960  1.00178.45           C
ATOM    799  CB  PHE A 101      49.926  26.960  23.737  1.00178.45           C
ATOM    800  CG  PHE A 101      49.194  27.682  24.816  1.00178.45           C
ATOM    801  CD1 PHE A 101      48.764  27.051  25.959  1.00178.45           C
ATOM    802  CD2 PHE A 101      48.927  29.023  24.653  1.00178.45           C
ATOM    803  CE1 PHE A 101      48.088  27.763  26.923  1.00178.45           C
ATOM    804  CE2 PHE A 101      48.252  29.739  25.610  1.00178.45           C
ATOM    805  CZ  PHE A 101      47.832  29.104  26.753  1.00178.45           C
ATOM    806  C   PHE A 101      51.766  25.525  24.518  1.00178.45           C
ATOM    807  O   PHE A 101      52.331  24.695  23.805  1.00178.45           O
ATOM    808  N   PRO A 102      51.495  25.244  25.759  1.00165.11           N
ATOM    809  CA  PRO A 102      51.738  23.907  26.227  1.00165.11           C
ATOM    810  CD  PRO A 102      51.583  26.227  26.826  1.00165.11           C
ATOM    811  CB  PRO A 102      51.515  23.961  27.735  1.00165.11           C
ATOM    812  CG  PRO A 102      51.884  25.415  28.099  1.00165.11           C
ATOM    813  C   PRO A 102      50.816  22.998  25.475  1.00165.11           C
ATOM    814  O   PRO A 102      49.633  23.319  25.377  1.00165.11           O
ATOM    815  N   GLY A 103      51.315  21.847  24.971  1.00 56.62           N
ATOM    816  CA  GLY A 103      50.490  21.002  24.150  1.00 56.62           C
ATOM    817  C   GLY A 103      50.448  19.595  24.682  1.00 56.62           C
ATOM    818  O   GLY A 103      51.098  19.254  25.672  1.00 56.62           O
ATOM    819  N   TRP A 104      49.659  18.727  24.004  1.00 81.16           N
ATOM    820  CA  TRP A 104      49.461  17.380  24.467  1.00 81.16           C
ATOM    821  CB  TRP A 104      47.974  17.019  24.627  1.00 81.16           C
ATOM    822  CG  TRP A 104      47.232  17.900  25.597  1.00 81.16           C
ATOM    823  CD2 TRP A 104      46.661  19.160  25.218  1.00 81.16           C
ATOM    824  CD1 TRP A 104      46.970  17.734  26.925  1.00 81.16           C
ATOM    825  NE1 TRP A 104      46.275  18.820  27.403  1.00 81.16           N
ATOM    826  CE2 TRP A 104      46.077  19.705  26.362  1.00 81.16           C
ATOM    827  CE3 TRP A 104      46.634  19.807  24.016  1.00 81.16           C
ATOM    828  CZ2 TRP A 104      45.453  20.919  26.318  1.00 81.16           C
ATOM    829  CZ3 TRP A 104      45.999  21.025  23.971  1.00 81.16           C
ATOM    830  CH2 TRP A 104      45.421  21.568  25.102  1.00 81.16           C
ATOM    831  C   TRP A 104      50.008  16.413  23.459  1.00 81.16           C
ATOM    832  O   TRP A 104      49.800  16.562  22.257  1.00 81.16           O
ATOM    833  N   VAL A 105      50.734  15.385  23.945  1.00125.14           N
ATOM    834  CA  VAL A 105      51.266  14.335  23.121  1.00125.14           C
ATOM    835  CB  VAL A 105      52.761  14.280  23.118  1.00125.14           C
ATOM    836  CG1 VAL A 105      53.271  14.272  24.567  1.00125.14           C
ATOM    837  CG2 VAL A 105      53.170  13.005  22.375  1.00125.14           C
ATOM    838  C   VAL A 105      50.838  13.045  23.751  1.00125.14           C
ATOM    839  O   VAL A 105      50.889  12.909  24.973  1.00125.14           O
ATOM    840  N   HIS A 106      50.384  12.072  22.932  1.00 75.40           N
ATOM    841  CA  HIS A 106      50.015  10.782  23.452  1.00 75.40           C
ATOM    842  ND1 HIS A 106      46.851  12.376  23.355  1.00 75.40           N
ATOM    843  CG  HIS A 106      47.483  11.160  23.213  1.00 75.40           C
ATOM    844  CB  HIS A 106      48.610  10.700  24.091  1.00 75.40           C
ATOM    845  NE2 HIS A 106      45.865  11.347  21.650  1.00 75.40           N
ATOM    846  CD2 HIS A 106      46.868  10.544  22.166  1.00 75.40           C
ATOM    847  CE1 HIS A 106      45.893  12.435  22.397  1.00 75.40           C
ATOM    848  C   HIS A 106      50.075   9.798  22.326  1.00 75.40           C
ATOM    849  O   HIS A 106      50.072  10.181  21.157  1.00 75.40           O
ATOM    850  N   ASP A 107      50.115   8.488  22.649  1.00164.90           N
ATOM    851  CA  ASP A 107      50.243   7.507  21.605  1.00164.90           C
ATOM    852  CB  ASP A 107      50.247   6.038  22.037  1.00164.90           C
ATOM    853  CG  ASP A 107      50.805   5.869  23.424  1.00164.90           C
ATOM    854  OD1 ASP A 107      52.015   6.116  23.664  1.00164.90           O
ATOM    855  OD2 ASP A 107      49.972   5.468  24.278  1.00164.90           O
ATOM    856  C   ASP A 107      48.936   7.539  20.890  1.00164.90           C
ATOM    857  O   ASP A 107      47.960   8.106  21.374  1.00164.90           O
ATOM    858  N   VAL A 108      48.882   6.859  19.734  1.00 66.59           N
ATOM    859  CA  VAL A 108      47.707   6.818  18.914  1.00 66.59           C
ATOM    860  CB  VAL A 108      47.902   5.989  17.676  1.00 66.59           C
ATOM    861  CG1 VAL A 108      48.966   6.664  16.793  1.00 66.59           C
ATOM    862  CG2 VAL A 108      48.269   4.556  18.098  1.00 66.59           C
ATOM    863  C   VAL A 108      46.568   6.218  19.694  1.00 66.59           C
ATOM    864  O   VAL A 108      45.409   6.550  19.458  1.00 66.59           O
ATOM    865  N   LEU A 109      46.856   5.265  20.600  1.00101.94           N
ATOM    866  CA  LEU A 109      45.851   4.607  21.401  1.00101.94           C
ATOM    867  CB  LEU A 109      46.422   3.408  22.180  1.00101.94           C
ATOM    868  CG  LEU A 109      46.900   2.265  21.272  1.00101.94           C
ATOM    869  CD1 LEU A 109      47.449   1.091  22.096  1.00101.94           C
ATOM    870  CD2 LEU A 109      45.794   1.833  20.293  1.00101.94           C
ATOM    871  C   LEU A 109      45.259   5.546  22.410  1.00101.94           C
ATOM    872  O   LEU A 109      44.095   5.401  22.774  1.00101.94           O
ATOM    873  N   GLY A 110      46.050   6.511  22.918  1.00 48.07           N
ATOM    874  CA  GLY A 110      45.565   7.423  23.917  1.00 48.07           C
ATOM    875  C   GLY A 110      45.935   6.912  25.281  1.00 48.07           C
ATOM    876  O   GLY A 110      45.384   7.358  26.286  1.00 48.07           O
ATOM    877  N   ARG A 111      46.819   5.896  25.339  1.00141.52           N
ATOM    878  CA  ARG A 111      47.268   5.308  26.576  1.00141.52           C
ATOM    879  CB  ARG A 111      48.096   4.047  26.290  1.00141.52           C
ATOM    880  CG  ARG A 111      47.295   3.009  25.511  1.00141.52           C
ATOM    881  CD  ARG A 111      46.470   2.091  26.405  1.00141.52           C
ATOM    882  NE  ARG A 111      45.480   1.392  25.549  1.00141.52           N
ATOM    883  CZ  ARG A 111      44.273   1.981  25.332  1.00141.52           C
ATOM    884  NH1 ARG A 111      44.048   3.250  25.772  1.00141.52           N
ATOM    885  NH2 ARG A 111      43.288   1.298  24.694  1.00141.52           N
ATOM    886  C   ARG A 111      48.161   6.213  27.383  1.00141.52           C
ATOM    887  O   ARG A 111      47.799   6.655  28.474  1.00141.52           O
ATOM    888  N   ASN A 112      49.340   6.570  26.821  1.00 59.38           N
ATOM    889  CA  ASN A 112      50.302   7.341  27.559  1.00 59.38           C
ATOM    890  CB  ASN A 112      51.740   6.801  27.465  1.00 59.38           C
ATOM    891  CG  ASN A 112      51.789   5.484  28.229  1.00 59.38           C
ATOM    892  OD1 ASN A 112      51.189   5.350  29.295  1.00 59.38           O
ATOM    893  ND2 ASN A 112      52.510   4.478  27.667  1.00 59.38           N
ATOM    894  C   ASN A 112      50.289   8.735  27.016  1.00 59.38           C
ATOM    895  O   ASN A 112      50.271   8.937  25.802  1.00 59.38           O
ATOM    896  N   TRP A 113      50.305   9.726  27.937  1.00102.45           N
ATOM    897  CA  TRP A 113      50.188  11.130  27.629  1.00102.45           C
ATOM    898  CB  TRP A 113      48.910  11.755  28.213  1.00102.45           C
ATOM    899  CG  TRP A 113      47.619  11.331  27.565  1.00102.45           C
ATOM    900  CD2 TRP A 113      46.592  12.247  27.159  1.00102.45           C
ATOM    901  CD1 TRP A 113      47.153  10.079  27.296  1.00102.45           C
ATOM    902  NE1 TRP A 113      45.902  10.158  26.732  1.00102.45           N
ATOM    903  CE2 TRP A 113      45.542  11.487  26.646  1.00102.45           C
ATOM    904  CE3 TRP A 113      46.525  13.610  27.213  1.00102.45           C
ATOM    905  CZ2 TRP A 113      44.405  12.081  26.175  1.00102.45           C
ATOM    906  CZ3 TRP A 113      45.381  14.211  26.732  1.00102.45           C
ATOM    907  CH2 TRP A 113      44.343  13.457  26.223  1.00102.45           C
ATOM    908  C   TRP A 113      51.296  11.897  28.287  1.00102.45           C
ATOM    909  O   TRP A 113      51.829  11.489  29.314  1.00102.45           O
ATOM    910  N   ALA A 114      51.656  13.059  27.701  1.00 48.11           N
ATOM    911  CA  ALA A 114      52.661  13.925  28.253  1.00 48.11           C
ATOM    912  CB  ALA A 114      54.090  13.571  27.807  1.00 48.11           C
ATOM    913  C   ALA A 114      52.373  15.306  27.746  1.00 48.11           C
ATOM    914  O   ALA A 114      51.525  15.495  26.878  1.00 48.11           O
ATOM    915  N   CYS A 115      53.071  16.310  28.313  1.00 79.03           N
ATOM    916  CA  CYS A 115      52.949  17.700  27.958  1.00 79.03           C
ATOM    917  CB  CYS A 115      52.934  18.607  29.189  1.00 79.03           C
ATOM    918  SG  CYS A 115      51.253  18.920  29.713  1.00 79.03           S
ATOM    919  C   CYS A 115      54.200  18.101  27.254  1.00 79.03           C
ATOM    920  O   CYS A 115      55.265  17.590  27.585  1.00 79.03           O
ATOM    921  N   PHE A 116      54.113  19.026  26.268  1.00 74.83           N
ATOM    922  CA  PHE A 116      55.326  19.465  25.640  1.00 74.83           C
ATOM    923  CB  PHE A 116      55.752  18.629  24.415  1.00 74.83           C
ATOM    924  CG  PHE A 116      54.844  18.913  23.266  1.00 74.83           C
ATOM    925  CD1 PHE A 116      53.619  18.297  23.156  1.00 74.83           C
ATOM    926  CD2 PHE A 116      55.232  19.792  22.277  1.00 74.83           C
ATOM    927  CE1 PHE A 116      52.796  18.565  22.088  1.00 74.83           C
ATOM    928  CE2 PHE A 116      54.413  20.063  21.207  1.00 74.83           C
ATOM    929  CZ  PHE A 116      53.189  19.449  21.111  1.00 74.83           C
ATOM    930  C   PHE A 116      55.177  20.883  25.171  1.00 74.83           C
ATOM    931  O   PHE A 116      54.078  21.436  25.117  1.00 74.83           O
ATOM    932  N   VAL A 117      56.321  21.525  24.854  1.00 43.42           N
ATOM    933  CA  VAL A 117      56.312  22.849  24.298  1.00 43.42           C
ATOM    934  CB  VAL A 117      56.808  23.913  25.234  1.00 43.42           C
ATOM    935  CG1 VAL A 117      56.862  25.256  24.485  1.00 43.42           C
ATOM    936  CG2 VAL A 117      55.883  23.933  26.463  1.00 43.42           C
ATOM    937  C   VAL A 117      57.245  22.774  23.133  1.00 43.42           C
ATOM    938  O   VAL A 117      58.235  22.045  23.165  1.00 43.42           O
ATOM    939  N   GLY A 118      56.956  23.527  22.060  1.00 38.72           N
ATOM    940  CA  GLY A 118      57.763  23.394  20.883  1.00 38.72           C
ATOM    941  C   GLY A 118      58.328  24.720  20.487  1.00 38.72           C
ATOM    942  O   GLY A 118      57.715  25.771  20.674  1.00 38.72           O
ATOM    943  N   LYS A 119      59.546  24.678  19.915  1.00107.53           N
ATOM    944  CA  LYS A 119      60.181  25.864  19.436  1.00107.53           C
ATOM    945  CB  LYS A 119      61.376  26.286  20.307  1.00107.53           C
ATOM    946  CG  LYS A 119      62.001  27.612  19.893  1.00107.53           C
ATOM    947  CD  LYS A 119      62.963  28.178  20.936  1.00107.53           C
ATOM    948  CE  LYS A 119      63.567  29.509  20.503  1.00107.53           C
ATOM    949  NZ  LYS A 119      62.490  30.509  20.346  1.00107.53           N
ATOM    950  C   LYS A 119      60.709  25.536  18.074  1.00107.53           C
ATOM    951  O   LYS A 119      61.344  24.501  17.872  1.00107.53           O
ATOM    952  N   LYS A 120      60.435  26.413  17.092  1.00130.96           N
ATOM    953  CA  LYS A 120      60.910  26.173  15.763  1.00130.96           C
ATOM    954  CB  LYS A 120      60.119  27.001  14.730  1.00130.96           C
ATOM    955  CG  LYS A 120      60.321  26.590  13.275  1.00130.96           C
ATOM    956  CD  LYS A 120      61.772  26.729  12.829  1.00130.96           C
ATOM    957  CE  LYS A 120      61.970  26.712  11.314  1.00130.96           C
ATOM    958  NZ  LYS A 120      61.501  27.991  10.732  1.00130.96           N
ATOM    959  C   LYS A 120      62.352  26.575  15.761  1.00130.96           C
ATOM    960  O   LYS A 120      62.690  27.678  16.185  1.00130.96           O
ATOM    961  N   ILE A 121      63.260  25.694  15.292  1.00 92.73           N
ATOM    962  CA  ILE A 121      64.635  26.097  15.358  1.00 92.73           C
ATOM    963  CB  ILE A 121      65.572  25.071  15.949  1.00 92.73           C
ATOM    964  CG1 ILE A 121      66.936  25.736  16.215  0.00 92.73           C
ATOM    965  CG2 ILE A 121      65.603  23.804  15.073  0.00 92.73           C
ATOM    966  CD1 ILE A 121      67.822  24.982  17.204  1.00 92.73           C
ATOM    967  C   ILE A 121      65.145  26.593  14.004  1.00 92.73           C
ATOM    968  O   ILE A 121      65.840  25.839  13.272  1.00 92.73           O
ATOM    969  OXT ILE A 121      64.850  27.775  13.687  1.00 92.73           O
TER     970      ILE A 121
ATOM    971  N   LEU B 122      28.892   7.855  -8.281  1.00160.22           N
ATOM    972  CA  LEU B 122      28.293   8.963  -7.501  1.00160.22           C
ATOM    973  CB  LEU B 122      29.242  10.170  -7.376  1.00160.22           C
ATOM    974  CG  LEU B 122      30.366  10.035  -6.333  1.00160.22           C
ATOM    975  CD1 LEU B 122      31.237  11.295  -6.299  1.00160.22           C
ATOM    976  CD2 LEU B 122      29.804   9.727  -4.937  1.00160.22           C
ATOM    977  C   LEU B 122      27.024   9.465  -8.082  1.00160.22           C
ATOM    978  O   LEU B 122      26.870   9.609  -9.295  1.00160.22           O
ATOM    979  N   PRO B 123      26.116   9.727  -7.182  1.00 73.40           N
ATOM    980  CA  PRO B 123      24.827  10.222  -7.574  1.00 73.40           C
ATOM    981  CD  PRO B 123      26.032   8.892  -5.992  1.00 73.40           C
ATOM    982  CB  PRO B 123      23.907   9.994  -6.375  1.00 73.40           C
ATOM    983  CG  PRO B 123      24.536   8.787  -5.660  1.00 73.40           C
ATOM    984  C   PRO B 123      24.900  11.648  -7.996  1.00 73.40           C
ATOM    985  O   PRO B 123      25.858  12.335  -7.649  1.00 73.40           O
ATOM    986  N   THR B 124      23.926  12.084  -8.809  1.00100.48           N
ATOM    987  CA  THR B 124      23.847  13.446  -9.228  1.00100.48           C
ATOM    988  CB  THR B 124      22.873  13.652 -10.345  1.00100.48           C
ATOM    989  OG1 THR B 124      23.247  12.860 -11.464  1.00100.48           O
ATOM    990  CG2 THR B 124      22.878  15.142 -10.724  1.00100.48           C
ATOM    991  C   THR B 124      23.406  14.270  -8.064  1.00100.48           C
ATOM    992  O   THR B 124      23.857  15.400  -7.892  1.00100.48           O
ATOM    993  N   GLU B 125      22.494  13.722  -7.237  1.00 85.26           N
ATOM    994  CA  GLU B 125      21.965  14.466  -6.133  1.00 85.26           C
ATOM    995  CB  GLU B 125      20.488  14.847  -6.313  1.00 85.26           C
ATOM    996  CG  GLU B 125      19.926  15.640  -5.132  1.00 85.26           C
ATOM    997  CD  GLU B 125      18.461  15.943  -5.407  1.00 85.26           C
ATOM    998  OE1 GLU B 125      18.113  16.165  -6.597  1.00 85.26           O
ATOM    999  OE2 GLU B 125      17.670  15.965  -4.426  1.00 85.26           O
ATOM   1000  C   GLU B 125      22.041  13.634  -4.899  1.00 85.26           C
ATOM   1001  O   GLU B 125      22.002  12.407  -4.966  1.00 85.26           O
ATOM   1002  N   TRP B 126      22.186  14.293  -3.728  1.00 99.79           N
ATOM   1003  CA  TRP B 126      22.202  13.532  -2.515  1.00 99.79           C
ATOM   1004  CB  TRP B 126      23.598  12.967  -2.202  1.00 99.79           C
ATOM   1005  CG  TRP B 126      23.596  11.945  -1.101  1.00 99.79           C
ATOM   1006  CD2 TRP B 126      23.190  10.584  -1.305  1.00 99.79           C
ATOM   1007  CD1 TRP B 126      23.913  12.066   0.218  1.00 99.79           C
ATOM   1008  NE1 TRP B 126      23.734  10.859   0.851  1.00 99.79           N
ATOM   1009  CE2 TRP B 126      23.287   9.940  -0.075  1.00 99.79           C
ATOM   1010  CE3 TRP B 126      22.768   9.930  -2.428  1.00 99.79           C
ATOM   1011  CZ2 TRP B 126      22.960   8.621   0.056  1.00 99.79           C
ATOM   1012  CZ3 TRP B 126      22.441   8.599  -2.295  1.00 99.79           C
ATOM   1013  CH2 TRP B 126      22.536   7.959  -1.076  1.00 99.79           C
ATOM   1014  C   TRP B 126      21.763  14.423  -1.385  1.00 99.79           C
ATOM   1015  O   TRP B 126      22.115  15.601  -1.327  1.00 99.79           O
ATOM   1016  N   ASP B 127      20.943  13.879  -0.462  1.00110.71           N
ATOM   1017  CA  ASP B 127      20.489  14.629   0.675  1.00110.71           C
ATOM   1018  CB  ASP B 127      19.164  15.375   0.424  1.00110.71           C
ATOM   1019  CG  ASP B 127      18.915  16.369   1.554  1.00110.71           C
ATOM   1020  OD1 ASP B 127      19.869  16.676   2.316  1.00110.71           O
ATOM   1021  OD2 ASP B 127      17.751  16.827   1.679  1.00110.71           O
ATOM   1022  C   ASP B 127      20.283  13.627   1.770  1.00110.71           C
ATOM   1023  O   ASP B 127      19.425  12.752   1.682  1.00110.71           O
ATOM   1024  N   TRP B 128      21.078  13.742   2.848  1.00115.73           N
ATOM   1025  CA  TRP B 128      21.052  12.798   3.923  1.00115.73           C
ATOM   1026  CB  TRP B 128      22.252  12.923   4.880  1.00115.73           C
ATOM   1027  CG  TRP B 128      23.515  12.366   4.259  1.00115.73           C
ATOM   1028  CD2 TRP B 128      23.813  10.961   4.203  1.00115.73           C
ATOM   1029  CD1 TRP B 128      24.546  13.003   3.632  1.00115.73           C
ATOM   1030  NE1 TRP B 128      25.472  12.084   3.196  1.00115.73           N
ATOM   1031  CE2 TRP B 128      25.031  10.822   3.539  1.00115.73           C
ATOM   1032  CE3 TRP B 128      23.122   9.875   4.661  1.00115.73           C
ATOM   1033  CZ2 TRP B 128      25.578   9.589   3.324  1.00115.73           C
ATOM   1034  CZ3 TRP B 128      23.680   8.633   4.452  1.00115.73           C
ATOM   1035  CH2 TRP B 128      24.885   8.496   3.796  1.00115.73           C
ATOM   1036  C   TRP B 128      19.753  12.833   4.669  1.00115.73           C
ATOM   1037  O   TRP B 128      19.441  11.884   5.385  1.00115.73           O
ATOM   1038  N   ARG B 129      19.019  13.963   4.627  1.00201.51           N
ATOM   1039  CA  ARG B 129      17.733  14.039   5.267  1.00201.51           C
ATOM   1040  CB  ARG B 129      17.253  15.479   5.546  1.00201.51           C
ATOM   1041  CG  ARG B 129      17.196  16.375   4.325  1.00201.51           C
ATOM   1042  CD  ARG B 129      17.432  17.855   4.625  1.00201.51           C
ATOM   1043  NE  ARG B 129      16.210  18.420   5.248  1.00201.51           N
ATOM   1044  CZ  ARG B 129      15.773  19.642   4.826  1.00201.51           C
ATOM   1045  NH1 ARG B 129      16.336  20.203   3.716  1.00201.51           N
ATOM   1046  NH2 ARG B 129      14.804  20.314   5.513  1.00201.51           N
ATOM   1047  C   ARG B 129      16.717  13.247   4.509  1.00201.51           C
ATOM   1048  O   ARG B 129      15.752  12.758   5.094  1.00201.51           O
ATOM   1049  N   ASN B 130      16.861  13.138   3.174  1.00 74.48           N
ATOM   1050  CA  ASN B 130      15.862  12.390   2.477  1.00 74.48           C
ATOM   1051  CB  ASN B 130      14.969  13.319   1.615  1.00 74.48           C
ATOM   1052  CG  ASN B 130      13.716  12.580   1.163  1.00 74.48           C
ATOM   1053  OD1 ASN B 130      13.669  11.355   1.153  1.00 74.48           O
ATOM   1054  ND2 ASN B 130      12.665  13.346   0.763  1.00 74.48           N
ATOM   1055  C   ASN B 130      16.528  11.389   1.586  1.00 74.48           C
ATOM   1056  O   ASN B 130      16.780  11.678   0.417  1.00 74.48           O
ATOM   1057  N   ILE B 131      16.822  10.169   2.096  1.00178.04           N
ATOM   1058  CA  ILE B 131      17.310   9.187   1.172  1.00178.04           C
ATOM   1059  CB  ILE B 131      18.624   8.504   1.539  1.00178.04           C
ATOM   1060  CG1 ILE B 131      18.568   7.483   2.694  1.00178.04           C
ATOM   1061  CG2 ILE B 131      19.637   9.633   1.792  1.00178.04           C
ATOM   1062  CD1 ILE B 131      18.238   6.054   2.238  1.00178.04           C
ATOM   1063  C   ILE B 131      16.184   8.210   1.083  1.00178.04           C
ATOM   1064  O   ILE B 131      15.921   7.427   1.990  1.00178.04           O
ATOM   1065  N   ALA B 132      15.413   8.288  -0.013  1.00 44.57           N
ATOM   1066  CA  ALA B 132      14.335   7.355  -0.192  1.00 44.57           C
ATOM   1067  CB  ALA B 132      14.827   5.898  -0.359  1.00 44.57           C
ATOM   1068  C   ALA B 132      13.385   7.415   0.973  1.00 44.57           C
ATOM   1069  O   ALA B 132      12.792   6.405   1.348  1.00 44.57           O
ATOM   1070  N   GLY B 133      13.198   8.610   1.573  1.00 32.86           N
ATOM   1071  CA  GLY B 133      12.234   8.739   2.632  1.00 32.86           C
ATOM   1072  C   GLY B 133      12.892   8.743   3.990  1.00 32.86           C
ATOM   1073  O   GLY B 133      12.363   9.356   4.913  1.00 32.86           O
ATOM   1074  N   TYR B 134      14.056   8.071   4.156  1.00 96.50           N
ATOM   1075  CA  TYR B 134      14.790   8.007   5.405  1.00 96.50           C
ATOM   1076  CB  TYR B 134      16.022   7.070   5.382  1.00 96.50           C
ATOM   1077  CG  TYR B 134      15.822   5.658   5.830  1.00 96.50           C
ATOM   1078  CD1 TYR B 134      15.962   5.381   7.168  1.00 96.50           C
ATOM   1079  CD2 TYR B 134      15.548   4.623   4.962  1.00 96.50           C
ATOM   1080  CE1 TYR B 134      15.812   4.107   7.648  1.00 96.50           C
ATOM   1081  CE2 TYR B 134      15.395   3.339   5.435  1.00 96.50           C
ATOM   1082  CZ  TYR B 134      15.529   3.084   6.780  1.00 96.50           C
ATOM   1083  OH  TYR B 134      15.378   1.775   7.281  1.00 96.50           O
ATOM   1084  C   TYR B 134      15.432   9.333   5.735  1.00 96.50           C
ATOM   1085  O   TYR B 134      15.971  10.005   4.860  1.00 96.50           O
ATOM   1086  N   ASN B 135      15.397   9.744   7.025  1.00 82.05           N
ATOM   1087  CA  ASN B 135      16.065  10.947   7.467  1.00 82.05           C
ATOM   1088  CB  ASN B 135      15.120  11.910   8.208  1.00 82.05           C
ATOM   1089  CG  ASN B 135      15.880  13.169   8.616  1.00 82.05           C
ATOM   1090  OD1 ASN B 135      16.860  13.112   9.355  1.00 82.05           O
ATOM   1091  ND2 ASN B 135      15.413  14.350   8.130  1.00 82.05           N
ATOM   1092  C   ASN B 135      17.144  10.540   8.447  1.00 82.05           C
ATOM   1093  O   ASN B 135      16.863   9.846   9.421  1.00 82.05           O
ATOM   1094  N   PHE B 136      18.424  10.851   8.132  1.00150.64           N
ATOM   1095  CA  PHE B 136      19.590  10.608   8.953  1.00150.64           C
ATOM   1096  CB  PHE B 136      20.850  10.226   8.176  1.00150.64           C
ATOM   1097  CG  PHE B 136      20.441   9.068   7.360  1.00150.64           C
ATOM   1098  CD1 PHE B 136      20.124   7.865   7.936  1.00150.64           C
ATOM   1099  CD2 PHE B 136      20.321   9.222   6.008  1.00150.64           C
ATOM   1100  CE1 PHE B 136      19.731   6.803   7.161  1.00150.64           C
ATOM   1101  CE2 PHE B 136      19.927   8.159   5.233  1.00150.64           C
ATOM   1102  CZ  PHE B 136      19.635   6.946   5.802  1.00150.64           C
ATOM   1103  C   PHE B 136      19.998  11.769   9.824  1.00150.64           C
ATOM   1104  O   PHE B 136      20.869  11.616  10.676  1.00150.64           O
ATOM   1105  N   VAL B 137      19.514  12.995   9.546  1.00 80.86           N
ATOM   1106  CA  VAL B 137      20.054  14.137  10.233  1.00 80.86           C
ATOM   1107  CB  VAL B 137      20.091  15.347   9.340  1.00 80.86           C
ATOM   1108  CG1 VAL B 137      20.669  16.535  10.121  1.00 80.86           C
ATOM   1109  CG2 VAL B 137      20.872  14.983   8.067  1.00 80.86           C
ATOM   1110  C   VAL B 137      19.245  14.463  11.461  1.00 80.86           C
ATOM   1111  O   VAL B 137      18.020  14.369  11.472  1.00 80.86           O
ATOM   1112  N   THR B 138      19.949  14.860  12.546  1.00120.90           N
ATOM   1113  CA  THR B 138      19.306  15.220  13.780  1.00120.90           C
ATOM   1114  CB  THR B 138      20.248  15.304  14.944  1.00120.90           C
ATOM   1115  OG1 THR B 138      21.209  16.319  14.704  1.00120.90           O
ATOM   1116  CG2 THR B 138      20.946  13.949  15.145  1.00120.90           C
ATOM   1117  C   THR B 138      18.741  16.595  13.583  1.00120.90           C
ATOM   1118  O   THR B 138      19.103  17.294  12.640  1.00120.90           O
ATOM   1119  N   PRO B 139      17.882  17.012  14.473  1.00148.22           N
ATOM   1120  CA  PRO B 139      17.170  18.259  14.383  1.00148.22           C
ATOM   1121  CD  PRO B 139      17.382  16.152  15.528  1.00148.22           C
ATOM   1122  CB  PRO B 139      16.121  18.220  15.498  1.00148.22           C
ATOM   1123  CG  PRO B 139      16.607  17.108  16.446  1.00148.22           C
ATOM   1124  C   PRO B 139      18.039  19.471  14.432  1.00148.22           C
ATOM   1125  O   PRO B 139      19.142  19.417  14.976  1.00148.22           O
ATOM   1126  N   VAL B 140      17.551  20.570  13.825  1.00 39.24           N
ATOM   1127  CA  VAL B 140      18.253  21.817  13.810  1.00 39.24           C
ATOM   1128  CB  VAL B 140      17.666  22.803  12.837  1.00 39.24           C
ATOM   1129  CG1 VAL B 140      18.399  24.148  12.974  1.00 39.24           C
ATOM   1130  CG2 VAL B 140      17.733  22.190  11.426  1.00 39.24           C
ATOM   1131  C   VAL B 140      18.142  22.380  15.190  1.00 39.24           C
ATOM   1132  O   VAL B 140      17.121  22.218  15.856  1.00 39.24           O
ATOM   1133  N   ARG B 141      19.214  23.045  15.660  1.00156.36           N
ATOM   1134  CA  ARG B 141      19.236  23.578  16.994  1.00156.36           C
ATOM   1135  CB  ARG B 141      20.274  22.887  17.888  1.00156.36           C
ATOM   1136  CG  ARG B 141      20.009  21.404  18.144  1.00156.36           C
ATOM   1137  CD  ARG B 141      21.109  20.780  18.999  1.00156.36           C
ATOM   1138  NE  ARG B 141      21.043  21.449  20.322  1.00156.36           N
ATOM   1139  CZ  ARG B 141      20.283  20.863  21.288  1.00156.36           C
ATOM   1140  NH1 ARG B 141      19.727  19.641  21.053  1.00156.36           N
ATOM   1141  NH2 ARG B 141      20.067  21.480  22.484  1.00156.36           N
ATOM   1142  C   ARG B 141      19.653  25.014  16.908  1.00156.36           C
ATOM   1143  O   ARG B 141      20.016  25.504  15.839  1.00156.36           O
ATOM   1144  N   ASN B 142      19.566  25.744  18.044  1.00101.53           N
ATOM   1145  CA  ASN B 142      20.011  27.108  18.041  1.00101.53           C
ATOM   1146  CB  ASN B 142      18.955  28.152  18.464  1.00101.53           C
ATOM   1147  CG  ASN B 142      18.742  28.095  19.967  1.00101.53           C
ATOM   1148  OD1 ASN B 142      19.483  28.722  20.721  1.00101.53           O
ATOM   1149  ND2 ASN B 142      17.710  27.334  20.421  1.00101.53           N
ATOM   1150  C   ASN B 142      21.163  27.215  18.998  1.00101.53           C
ATOM   1151  O   ASN B 142      21.116  26.744  20.133  1.00101.53           O
ATOM   1152  N   GLN B 143      22.249  27.833  18.508  1.00193.84           N
ATOM   1153  CA  GLN B 143      23.499  28.112  19.159  1.00193.84           C
ATOM   1154  CB  GLN B 143      24.450  28.693  18.097  1.00193.84           C
ATOM   1155  CG  GLN B 143      25.865  29.085  18.503  1.00193.84           C
ATOM   1156  CD  GLN B 143      26.514  29.613  17.227  1.00193.84           C
ATOM   1157  OE1 GLN B 143      27.675  30.014  17.216  1.00193.84           O
ATOM   1158  NE2 GLN B 143      25.737  29.609  16.109  1.00193.84           N
ATOM   1159  C   GLN B 143      23.267  29.129  20.221  1.00193.84           C
ATOM   1160  O   GLN B 143      23.970  29.151  21.232  1.00193.84           O
ATOM   1161  N   ALA B 144      22.313  30.050  19.980  1.00221.58           N
ATOM   1162  CA  ALA B 144      22.048  31.062  20.957  1.00221.58           C
ATOM   1163  CB  ALA B 144      21.978  30.577  22.423  1.00221.58           C
ATOM   1164  C   ALA B 144      23.144  32.061  20.820  1.00221.58           C
ATOM   1165  O   ALA B 144      23.808  32.136  19.789  1.00221.58           O
ATOM   1166  N   SER B 145      23.326  32.873  21.870  1.00129.25           N
ATOM   1167  CA  SER B 145      24.260  33.955  21.891  1.00129.25           C
ATOM   1168  CB  SER B 145      24.042  34.892  23.094  1.00129.25           C
ATOM   1169  OG  SER B 145      22.772  35.522  23.002  1.00129.25           O
ATOM   1170  C   SER B 145      25.697  33.513  21.931  1.00129.25           C
ATOM   1171  O   SER B 145      26.574  34.350  21.729  1.00129.25           O
ATOM   1172  N   CYS B 146      26.044  32.233  22.195  1.00137.13           N
ATOM   1173  CA  CYS B 146      27.474  32.127  22.284  1.00137.13           C
ATOM   1174  CB  CYS B 146      28.039  31.609  23.611  1.00137.13           C
ATOM   1175  SG  CYS B 146      28.386  29.855  23.817  1.00137.13           S
ATOM   1176  C   CYS B 146      28.091  31.503  21.072  1.00137.13           C
ATOM   1177  O   CYS B 146      27.427  30.826  20.290  1.00137.13           O
ATOM   1178  N   GLY B 147      29.405  31.757  20.875  1.00 60.45           N
ATOM   1179  CA  GLY B 147      30.068  31.367  19.657  1.00 60.45           C
ATOM   1180  C   GLY B 147      30.412  29.910  19.693  1.00 60.45           C
ATOM   1181  O   GLY B 147      31.584  29.531  19.644  1.00 60.45           O
ATOM   1182  N   SER B 148      29.361  29.074  19.778  1.00158.92           N
ATOM   1183  CA  SER B 148      29.405  27.639  19.828  1.00158.92           C
ATOM   1184  CB  SER B 148      28.301  27.007  20.693  1.00158.92           C
ATOM   1185  OG  SER B 148      28.698  26.946  22.055  1.00158.92           O
ATOM   1186  C   SER B 148      29.326  26.936  18.495  1.00158.92           C
ATOM   1187  O   SER B 148      29.236  25.710  18.490  1.00158.92           O
ATOM   1188  N   CYS B 149      29.382  27.634  17.342  1.00 72.31           N
ATOM   1189  CA  CYS B 149      29.100  27.009  16.068  1.00 72.31           C
ATOM   1190  CB  CYS B 149      29.339  27.962  14.880  1.00 72.31           C
ATOM   1191  SG  CYS B 149      31.082  28.456  14.708  1.00 72.31           S
ATOM   1192  C   CYS B 149      29.931  25.771  15.852  1.00 72.31           C
ATOM   1193  O   CYS B 149      29.401  24.738  15.445  1.00 72.31           O
ATOM   1194  N   TYR B 150      31.233  25.809  16.179  1.00168.92           N
ATOM   1195  CA  TYR B 150      32.104  24.688  15.941  1.00168.92           C
ATOM   1196  CB  TYR B 150      33.558  24.936  16.427  1.00168.92           C
ATOM   1197  CG  TYR B 150      33.616  25.035  17.925  1.00168.92           C
ATOM   1198  CD1 TYR B 150      33.730  23.908  18.701  1.00168.92           C
ATOM   1199  CD2 TYR B 150      33.588  26.246  18.571  1.00168.92           C
ATOM   1200  CE1 TYR B 150      33.782  23.979  20.075  1.00168.92           C
ATOM   1201  CE2 TYR B 150      33.644  26.331  19.945  1.00168.92           C
ATOM   1202  CZ  TYR B 150      33.737  25.195  20.705  1.00168.92           C
ATOM   1203  OH  TYR B 150      33.792  25.263  22.116  1.00168.92           O
ATOM   1204  C   TYR B 150      31.578  23.484  16.671  1.00168.92           C
ATOM   1205  O   TYR B 150      31.671  22.362  16.173  1.00168.92           O
ATOM   1206  N   ALA B 151      31.067  23.669  17.902  1.00 57.53           N
ATOM   1207  CA  ALA B 151      30.587  22.567  18.693  1.00 57.53           C
ATOM   1208  CB  ALA B 151      30.192  22.982  20.123  1.00 57.53           C
ATOM   1209  C   ALA B 151      29.362  21.981  18.062  1.00 57.53           C
ATOM   1210  O   ALA B 151      29.199  20.763  17.987  1.00 57.53           O
ATOM   1211  N   PHE B 152      28.444  22.850  17.601  1.00 71.60           N
ATOM   1212  CA  PHE B 152      27.209  22.371  17.041  1.00 71.60           C
ATOM   1213  CB  PHE B 152      26.196  23.505  16.748  1.00 71.60           C
ATOM   1214  CG  PHE B 152      25.540  23.907  18.039  1.00 71.60           C
ATOM   1215  CD1 PHE B 152      26.212  24.653  18.981  1.00 71.60           C
ATOM   1216  CD2 PHE B 152      24.237  23.541  18.307  1.00 71.60           C
ATOM   1217  CE1 PHE B 152      25.604  25.017  20.161  1.00 71.60           C
ATOM   1218  CE2 PHE B 152      23.620  23.902  19.484  1.00 71.60           C
ATOM   1219  CZ  PHE B 152      24.307  24.641  20.415  1.00 71.60           C
ATOM   1220  C   PHE B 152      27.484  21.594  15.782  1.00 71.60           C
ATOM   1221  O   PHE B 152      26.917  20.524  15.562  1.00 71.60           O
ATOM   1222  N   SER B 153      28.376  22.112  14.917  1.00 80.34           N
ATOM   1223  CA  SER B 153      28.691  21.436  13.689  1.00 80.34           C
ATOM   1224  CB  SER B 153      29.702  22.205  12.830  1.00 80.34           C
ATOM   1225  OG  SER B 153      29.132  23.442  12.440  1.00 80.34           O
ATOM   1226  C   SER B 153      29.289  20.108  14.026  1.00 80.34           C
ATOM   1227  O   SER B 153      28.959  19.088  13.426  1.00 80.34           O
ATOM   1228  N   SER B 154      30.172  20.085  15.032  1.00 93.74           N
ATOM   1229  CA  SER B 154      30.849  18.879  15.416  1.00 93.74           C
ATOM   1230  CB  SER B 154      31.783  19.131  16.605  1.00 93.74           C
ATOM   1231  OG  SER B 154      32.440  17.926  16.946  1.00 93.74           O
ATOM   1232  C   SER B 154      29.856  17.835  15.837  1.00 93.74           C
ATOM   1233  O   SER B 154      29.882  16.710  15.340  1.00 93.74           O
ATOM   1234  N   MET B 155      28.944  18.182  16.765  1.00106.65           N
ATOM   1235  CA  MET B 155      27.976  17.235  17.248  1.00106.65           C
ATOM   1236  CB  MET B 155      27.175  17.764  18.450  1.00106.65           C
ATOM   1237  CG  MET B 155      27.778  17.319  19.789  1.00106.65           C
ATOM   1238  SD  MET B 155      29.554  17.641  20.033  1.00106.65           S
ATOM   1239  CE  MET B 155      29.441  19.413  20.376  1.00106.65           C
ATOM   1240  C   MET B 155      27.060  16.822  16.142  1.00106.65           C
ATOM   1241  O   MET B 155      26.691  15.652  16.042  1.00106.65           O
ATOM   1242  N   GLY B 156      26.689  17.768  15.262  1.00 26.95           N
ATOM   1243  CA  GLY B 156      25.781  17.444  14.205  1.00 26.95           C
ATOM   1244  C   GLY B 156      26.374  16.374  13.343  1.00 26.95           C
ATOM   1245  O   GLY B 156      25.676  15.453  12.923  1.00 26.95           O
ATOM   1246  N   MET B 157      27.677  16.477  13.029  1.00 65.57           N
ATOM   1247  CA  MET B 157      28.294  15.490  12.188  1.00 65.57           C
ATOM   1248  CB  MET B 157      29.763  15.832  11.870  1.00 65.57           C
ATOM   1249  CG  MET B 157      30.464  14.788  10.996  1.00 65.57           C
ATOM   1250  SD  MET B 157      32.048  15.319  10.271  1.00 65.57           S
ATOM   1251  CE  MET B 157      32.956  15.524  11.830  1.00 65.57           C
ATOM   1252  C   MET B 157      28.257  14.142  12.850  1.00 65.57           C
ATOM   1253  O   MET B 157      27.824  13.156  12.255  1.00 65.57           O
ATOM   1254  N   LEU B 158      28.660  14.064  14.128  1.00107.83           N
ATOM   1255  CA  LEU B 158      28.704  12.788  14.787  1.00107.83           C
ATOM   1256  CB  LEU B 158      29.373  12.822  16.171  1.00107.83           C
ATOM   1257  CG  LEU B 158      30.901  12.995  16.093  1.00107.83           C
ATOM   1258  CD1 LEU B 158      31.306  14.374  15.563  1.00107.83           C
ATOM   1259  CD2 LEU B 158      31.565  12.661  17.430  1.00107.83           C
ATOM   1260  C   LEU B 158      27.333  12.202  14.937  1.00107.83           C
ATOM   1261  O   LEU B 158      27.162  10.988  14.851  1.00107.83           O
ATOM   1262  N   GLU B 159      26.320  13.042  15.197  1.00 61.65           N
ATOM   1263  CA  GLU B 159      24.991  12.544  15.426  1.00 61.65           C
ATOM   1264  CB  GLU B 159      24.047  13.666  15.892  1.00 61.65           C
ATOM   1265  CG  GLU B 159      24.484  14.243  17.244  1.00 61.65           C
ATOM   1266  CD  GLU B 159      23.599  15.425  17.601  1.00 61.65           C
ATOM   1267  OE1 GLU B 159      23.854  16.543  17.082  1.00 61.65           O
ATOM   1268  OE2 GLU B 159      22.652  15.226  18.405  1.00 61.65           O
ATOM   1269  C   GLU B 159      24.440  11.906  14.181  1.00 61.65           C
ATOM   1270  O   GLU B 159      23.813  10.849  14.247  1.00 61.65           O
ATOM   1271  N   SER B 160      24.646  12.534  13.007  1.00 83.28           N
ATOM   1272  CA  SER B 160      24.125  12.001  11.779  1.00 83.28           C
ATOM   1273  CB  SER B 160      24.331  12.972  10.603  1.00 83.28           C
ATOM   1274  OG  SER B 160      23.684  14.206  10.880  1.00 83.28           O
ATOM   1275  C   SER B 160      24.831  10.719  11.439  1.00 83.28           C
ATOM   1276  O   SER B 160      24.203   9.730  11.062  1.00 83.28           O
ATOM   1277  N   ARG B 161      26.169  10.696  11.590  1.00145.64           N
ATOM   1278  CA  ARG B 161      26.965   9.555  11.220  1.00145.64           C
ATOM   1279  CB  ARG B 161      28.478   9.806  11.369  1.00145.64           C
ATOM   1280  CG  ARG B 161      29.008  10.848  10.376  1.00145.64           C
ATOM   1281  CD  ARG B 161      30.475  11.240  10.590  1.00145.64           C
ATOM   1282  NE  ARG B 161      31.333  10.408   9.695  1.00145.64           N
ATOM   1283  CZ  ARG B 161      31.608  10.828   8.424  1.00145.64           C
ATOM   1284  NH1 ARG B 161      30.998  11.944   7.929  1.00145.64           N
ATOM   1285  NH2 ARG B 161      32.497  10.141   7.649  1.00145.64           N
ATOM   1286  C   ARG B 161      26.590   8.367  12.051  1.00145.64           C
ATOM   1287  O   ARG B 161      26.611   7.234  11.572  1.00145.64           O
ATOM   1288  N   ILE B 162      26.269   8.586  13.336  1.00 43.96           N
ATOM   1289  CA  ILE B 162      25.868   7.497  14.179  1.00 43.96           C
ATOM   1290  CB  ILE B 162      25.650   7.904  15.609  1.00 43.96           C
ATOM   1291  CG1 ILE B 162      26.972   8.397  16.226  1.00 43.96           C
ATOM   1292  CG2 ILE B 162      25.029   6.713  16.360  1.00 43.96           C
ATOM   1293  CD1 ILE B 162      26.801   9.062  17.590  1.00 43.96           C
ATOM   1294  C   ILE B 162      24.582   6.949  13.638  1.00 43.96           C
ATOM   1295  O   ILE B 162      24.370   5.737  13.629  1.00 43.96           O
ATOM   1296  N   GLN B 163      23.677   7.837  13.178  1.00 42.00           N
ATOM   1297  CA  GLN B 163      22.397   7.396  12.700  1.00 42.00           C
ATOM   1298  CB  GLN B 163      21.454   8.555  12.331  1.00 42.00           C
ATOM   1299  CG  GLN B 163      21.042   9.398  13.541  1.00 42.00           C
ATOM   1300  CD  GLN B 163      20.071  10.472  13.072  1.00 42.00           C
ATOM   1301  OE1 GLN B 163      19.054  10.179  12.448  1.00 42.00           O
ATOM   1302  NE2 GLN B 163      20.393  11.757  13.379  1.00 42.00           N
ATOM   1303  C   GLN B 163      22.560   6.533  11.484  1.00 42.00           C
ATOM   1304  O   GLN B 163      21.964   5.462  11.392  1.00 42.00           O
ATOM   1305  N   ILE B 164      23.396   6.961  10.522  1.00 47.71           N
ATOM   1306  CA  ILE B 164      23.578   6.211   9.310  1.00 47.71           C
ATOM   1307  CB  ILE B 164      24.453   6.922   8.320  1.00 47.71           C
ATOM   1308  CG1 ILE B 164      23.824   8.273   7.935  1.00 47.71           C
ATOM   1309  CG2 ILE B 164      24.669   5.987   7.119  1.00 47.71           C
ATOM   1310  CD1 ILE B 164      24.782   9.210   7.203  1.00 47.71           C
ATOM   1311  C   ILE B 164      24.205   4.887   9.629  1.00 47.71           C
ATOM   1312  O   ILE B 164      23.802   3.853   9.097  1.00 47.71           O
ATOM   1313  N   ARG B 165      25.206   4.879  10.527  1.00 99.06           N
ATOM   1314  CA  ARG B 165      25.921   3.672  10.827  1.00 99.06           C
ATOM   1315  CB  ARG B 165      27.033   3.884  11.870  1.00 99.06           C
ATOM   1316  CG  ARG B 165      28.235   4.670  11.340  1.00 99.06           C
ATOM   1317  CD  ARG B 165      29.165   3.817  10.475  1.00 99.06           C
ATOM   1318  NE  ARG B 165      30.290   4.683  10.023  1.00 99.06           N
ATOM   1319  CZ  ARG B 165      31.333   4.136   9.331  1.00 99.06           C
ATOM   1320  NH1 ARG B 165      31.332   2.802   9.040  1.00 99.06           N
ATOM   1321  NH2 ARG B 165      32.374   4.922   8.927  1.00 99.06           N
ATOM   1322  C   ARG B 165      24.985   2.644  11.385  1.00 99.06           C
ATOM   1323  O   ARG B 165      25.082   1.468  11.040  1.00 99.06           O
ATOM   1324  N   SER B 166      24.108   3.058  12.317  1.00 70.40           N
ATOM   1325  CA  SER B 166      23.154   2.203  12.974  1.00 70.40           C
ATOM   1326  CB  SER B 166      22.801   2.677  14.391  1.00 70.40           C
ATOM   1327  OG  SER B 166      22.150   3.938  14.334  1.00 70.40           O
ATOM   1328  C   SER B 166      21.861   2.120  12.223  1.00 70.40           C
ATOM   1329  O   SER B 166      20.935   1.458  12.689  1.00 70.40           O
ATOM   1330  N   GLN B 167      21.743   2.807  11.073  1.00 72.06           N
ATOM   1331  CA  GLN B 167      20.516   2.858  10.326  1.00 72.06           C
ATOM   1332  CB  GLN B 167      20.127   1.556   9.590  1.00 72.06           C
ATOM   1333  CG  GLN B 167      19.750   0.370  10.479  1.00 72.06           C
ATOM   1334  CD  GLN B 167      19.400  -0.802   9.572  1.00 72.06           C
ATOM   1335  OE1 GLN B 167      19.466  -1.960   9.981  1.00 72.06           O
ATOM   1336  NE2 GLN B 167      19.014  -0.494   8.305  1.00 72.06           N
ATOM   1337  C   GLN B 167      19.392   3.294  11.222  1.00 72.06           C
ATOM   1338  O   GLN B 167      18.352   2.640  11.307  1.00 72.06           O
ATOM   1339  N   LEU B 168      19.598   4.433  11.922  1.00103.10           N
ATOM   1340  CA  LEU B 168      18.619   5.064  12.768  1.00103.10           C
ATOM   1341  CB  LEU B 168      17.322   5.432  12.022  1.00103.10           C
ATOM   1342  CG  LEU B 168      17.441   6.689  11.140  1.00103.10           C
ATOM   1343  CD1 LEU B 168      17.510   7.955  12.007  1.00103.10           C
ATOM   1344  CD2 LEU B 168      18.613   6.584  10.152  1.00103.10           C
ATOM   1345  C   LEU B 168      18.284   4.229  13.966  1.00103.10           C
ATOM   1346  O   LEU B 168      17.306   4.504  14.661  1.00103.10           O
ATOM   1347  N   SER B 169      19.091   3.194  14.253  1.00 34.83           N
ATOM   1348  CA  SER B 169      18.874   2.393  15.423  1.00 34.83           C
ATOM   1349  CB  SER B 169      19.803   1.167  15.467  1.00 34.83           C
ATOM   1350  OG  SER B 169      19.560   0.398  16.636  1.00 34.83           O
ATOM   1351  C   SER B 169      19.184   3.233  16.625  1.00 34.83           C
ATOM   1352  O   SER B 169      18.515   3.131  17.653  1.00 34.83           O
ATOM   1353  N   GLN B 170      20.223   4.088  16.506  1.00104.09           N
ATOM   1354  CA  GLN B 170      20.697   4.929  17.575  1.00104.09           C
ATOM   1355  CB  GLN B 170      22.197   4.714  17.833  1.00104.09           C
ATOM   1356  CG  GLN B 170      22.545   3.282  18.243  1.00104.09           C
ATOM   1357  CD  GLN B 170      22.870   3.265  19.724  1.00104.09           C
ATOM   1358  OE1 GLN B 170      23.236   4.287  20.303  1.00104.09           O
ATOM   1359  NE2 GLN B 170      22.752   2.064  20.351  1.00104.09           N
ATOM   1360  C   GLN B 170      20.556   6.367  17.144  1.00104.09           C
ATOM   1361  O   GLN B 170      21.131   6.787  16.143  1.00104.09           O
ATOM   1362  N   LYS B 171      19.696   7.106  17.871  1.00248.68           N
ATOM   1363  CA  LYS B 171      19.281   8.491  17.790  1.00248.68           C
ATOM   1364  CB  LYS B 171      17.825   8.676  18.247  1.00248.68           C
ATOM   1365  CG  LYS B 171      17.661   8.552  19.763  1.00248.68           C
ATOM   1366  CD  LYS B 171      18.131   7.209  20.325  1.00248.68           C
ATOM   1367  CE  LYS B 171      18.159   7.161  21.854  1.00248.68           C
ATOM   1368  NZ  LYS B 171      16.781   7.215  22.390  1.00248.68           N
ATOM   1369  C   LYS B 171      20.074   9.513  18.578  1.00248.68           C
ATOM   1370  O   LYS B 171      19.638  10.663  18.573  1.00248.68           O
ATOM   1371  N   PRO B 172      21.106   9.220  19.325  1.00107.93           N
ATOM   1372  CA  PRO B 172      21.632  10.159  20.301  1.00107.93           C
ATOM   1373  CD  PRO B 172      22.147   8.330  18.835  1.00107.93           C
ATOM   1374  CB  PRO B 172      22.961   9.561  20.756  1.00107.93           C
ATOM   1375  CG  PRO B 172      23.446   8.810  19.505  1.00107.93           C
ATOM   1376  C   PRO B 172      21.826  11.601  19.915  1.00107.93           C
ATOM   1377  O   PRO B 172      22.182  11.898  18.775  1.00107.93           O
ATOM   1378  N   ILE B 173      21.551  12.513  20.877  1.00105.65           N
ATOM   1379  CA  ILE B 173      21.802  13.916  20.714  1.00105.65           C
ATOM   1380  CB  ILE B 173      20.655  14.796  21.122  1.00105.65           C
ATOM   1381  CG1 ILE B 173      19.448  14.563  20.201  1.00105.65           C
ATOM   1382  CG2 ILE B 173      21.150  16.250  21.130  1.00105.65           C
ATOM   1383  CD1 ILE B 173      19.718  14.918  18.742  1.00105.65           C
ATOM   1384  C   ILE B 173      22.942  14.200  21.641  1.00105.65           C
ATOM   1385  O   ILE B 173      22.820  14.043  22.855  1.00105.65           O
ATOM   1386  N   LEU B 174      24.092  14.607  21.071  1.00 68.55           N
ATOM   1387  CA  LEU B 174      25.292  14.855  21.819  1.00 68.55           C
ATOM   1388  CB  LEU B 174      26.560  14.791  20.951  1.00 68.55           C
ATOM   1389  CG  LEU B 174      26.816  13.395  20.347  1.00 68.55           C
ATOM   1390  CD1 LEU B 174      28.091  13.387  19.485  1.00 68.55           C
ATOM   1391  CD2 LEU B 174      26.827  12.305  21.434  1.00 68.55           C
ATOM   1392  C   LEU B 174      25.212  16.215  22.447  1.00 68.55           C
ATOM   1393  O   LEU B 174      24.366  17.027  22.078  1.00 68.55           O
ATOM   1394  N   SER B 175      26.099  16.495  23.432  1.00 67.83           N
ATOM   1395  CA  SER B 175      26.036  17.748  24.145  1.00 67.83           C
ATOM   1396  CB  SER B 175      26.192  17.581  25.661  1.00 67.83           C
ATOM   1397  OG  SER B 175      26.235  18.860  26.270  1.00 67.83           O
ATOM   1398  C   SER B 175      27.119  18.705  23.720  1.00 67.83           C
ATOM   1399  O   SER B 175      28.309  18.476  23.936  1.00 67.83           O
ATOM   1400  N   PRO B 176      26.706  19.798  23.126  1.00 98.46           N
ATOM   1401  CA  PRO B 176      27.612  20.843  22.703  1.00 98.46           C
ATOM   1402  CD  PRO B 176      25.441  19.830  22.403  1.00 98.46           C
ATOM   1403  CB  PRO B 176      26.781  21.770  21.814  1.00 98.46           C
ATOM   1404  CG  PRO B 176      25.636  20.878  21.295  1.00 98.46           C
ATOM   1405  C   PRO B 176      28.170  21.572  23.885  1.00 98.46           C
ATOM   1406  O   PRO B 176      29.270  22.122  23.820  1.00 98.46           O
ATOM   1407  N   GLN B 177      27.392  21.614  24.971  1.00164.71           N
ATOM   1408  CA  GLN B 177      27.747  22.410  26.102  1.00164.71           C
ATOM   1409  CB  GLN B 177      26.540  22.618  27.024  1.00164.71           C
ATOM   1410  CG  GLN B 177      26.395  24.082  27.440  1.00164.71           C
ATOM   1411  CD  GLN B 177      27.070  24.298  28.768  1.00164.71           C
ATOM   1412  OE1 GLN B 177      26.517  23.917  29.792  1.00164.71           O
ATOM   1413  NE2 GLN B 177      28.268  24.940  28.777  1.00164.71           N
ATOM   1414  C   GLN B 177      28.926  21.811  26.819  1.00164.71           C
ATOM   1415  O   GLN B 177      29.779  22.539  27.327  1.00164.71           O
ATOM   1416  N   GLN B 178      29.031  20.465  26.875  1.00139.69           N
ATOM   1417  CA  GLN B 178      30.145  19.913  27.598  1.00139.69           C
ATOM   1418  CB  GLN B 178      30.130  18.375  27.751  1.00139.69           C
ATOM   1419  CG  GLN B 178      30.442  17.561  26.496  1.00139.69           C
ATOM   1420  CD  GLN B 178      31.942  17.278  26.493  1.00139.69           C
ATOM   1421  OE1 GLN B 178      32.521  16.894  27.510  1.00139.69           O
ATOM   1422  NE2 GLN B 178      32.592  17.479  25.315  1.00139.69           N
ATOM   1423  C   GLN B 178      31.404  20.335  26.894  1.00139.69           C
ATOM   1424  O   GLN B 178      32.413  20.633  27.532  1.00139.69           O
ATOM   1425  N   VAL B 179      31.380  20.372  25.548  1.00 63.96           N
ATOM   1426  CA  VAL B 179      32.532  20.802  24.805  1.00 63.96           C
ATOM   1427  CB  VAL B 179      32.292  20.797  23.317  1.00 63.96           C
ATOM   1428  CG1 VAL B 179      33.459  21.521  22.622  1.00 63.96           C
ATOM   1429  CG2 VAL B 179      32.107  19.343  22.850  1.00 63.96           C
ATOM   1430  C   VAL B 179      32.841  22.220  25.165  1.00 63.96           C
ATOM   1431  O   VAL B 179      33.989  22.572  25.439  1.00 63.96           O
ATOM   1432  N   VAL B 180      31.805  23.078  25.178  1.00123.07           N
ATOM   1433  CA  VAL B 180      32.047  24.473  25.414  1.00123.07           C
ATOM   1434  CB  VAL B 180      30.836  25.347  25.203  1.00123.07           C
ATOM   1435  CG1 VAL B 180      29.908  25.295  26.423  1.00123.07           C
ATOM   1436  CG2 VAL B 180      31.326  26.760  24.856  1.00123.07           C
ATOM   1437  C   VAL B 180      32.585  24.687  26.796  1.00123.07           C
ATOM   1438  O   VAL B 180      33.473  25.511  27.006  1.00123.07           O
ATOM   1439  N   SER B 181      32.027  23.977  27.791  1.00120.71           N
ATOM   1440  CA  SER B 181      32.434  24.164  29.154  1.00120.71           C
ATOM   1441  CB  SER B 181      31.344  23.648  30.108  1.00120.71           C
ATOM   1442  OG  SER B 181      31.678  23.955  31.449  1.00120.71           O
ATOM   1443  C   SER B 181      33.739  23.480  29.497  1.00120.71           C
ATOM   1444  O   SER B 181      34.585  24.060  30.175  1.00120.71           O
ATOM   1445  N   CYS B 182      33.858  22.178  29.150  1.00112.83           N
ATOM   1446  CA  CYS B 182      34.960  21.316  29.508  1.00112.83           C
ATOM   1447  CB  CYS B 182      34.448  19.878  29.697  1.00112.83           C
ATOM   1448  SG  CYS B 182      32.900  19.834  30.667  1.00112.83           S
ATOM   1449  C   CYS B 182      36.186  21.284  28.617  1.00112.83           C
ATOM   1450  O   CYS B 182      37.294  21.111  29.127  1.00112.83           O
ATOM   1451  N   SER B 183      36.060  21.428  27.275  1.00133.39           N
ATOM   1452  CA  SER B 183      37.213  21.084  26.471  1.00133.39           C
ATOM   1453  CB  SER B 183      36.902  20.521  25.069  1.00133.39           C
ATOM   1454  OG  SER B 183      36.691  21.563  24.133  1.00133.39           O
ATOM   1455  C   SER B 183      38.242  22.170  26.320  1.00133.39           C
ATOM   1456  O   SER B 183      37.945  23.319  25.998  1.00133.39           O
ATOM   1457  N   ASN B 184      39.512  21.780  26.575  1.00 84.72           N
ATOM   1458  CA  ASN B 184      40.715  22.578  26.497  1.00 84.72           C
ATOM   1459  CB  ASN B 184      41.890  21.956  27.269  1.00 84.72           C
ATOM   1460  CG  ASN B 184      41.544  22.034  28.748  1.00 84.72           C
ATOM   1461  OD1 ASN B 184      41.248  23.106  29.276  1.00 84.72           O
ATOM   1462  ND2 ASN B 184      41.563  20.860  29.433  1.00 84.72           N
ATOM   1463  C   ASN B 184      41.158  22.772  25.072  1.00 84.72           C
ATOM   1464  O   ASN B 184      42.022  23.598  24.779  1.00 84.72           O
ATOM   1465  N   TYR B 185      40.654  21.905  24.182  1.00208.23           N
ATOM   1466  CA  TYR B 185      40.885  21.830  22.767  1.00208.23           C
ATOM   1467  CB  TYR B 185      40.299  20.523  22.194  1.00208.23           C
ATOM   1468  CG  TYR B 185      41.148  19.367  22.648  1.00208.23           C
ATOM   1469  CD1 TYR B 185      41.962  19.452  23.757  1.00208.23           C
ATOM   1470  CD2 TYR B 185      41.082  18.154  21.996  1.00208.23           C
ATOM   1471  CE1 TYR B 185      42.720  18.385  24.178  1.00208.23           C
ATOM   1472  CE2 TYR B 185      41.834  17.075  22.409  1.00208.23           C
ATOM   1473  CZ  TYR B 185      42.661  17.191  23.501  1.00208.23           C
ATOM   1474  OH  TYR B 185      43.438  16.095  23.939  1.00208.23           O
ATOM   1475  C   TYR B 185      40.256  23.030  22.099  1.00208.23           C
ATOM   1476  O   TYR B 185      40.518  23.302  20.930  1.00208.23           O
ATOM   1477  N   SER B 186      39.296  23.701  22.769  1.00119.33           N
ATOM   1478  CA  SER B 186      38.632  24.845  22.195  1.00119.33           C
ATOM   1479  CB  SER B 186      37.219  24.527  21.680  1.00119.33           C
ATOM   1480  OG  SER B 186      37.291  23.543  20.659  1.00119.33           O
ATOM   1481  C   SER B 186      38.486  25.938  23.226  1.00119.33           C
ATOM   1482  O   SER B 186      38.842  25.792  24.392  1.00119.33           O
ATOM   1483  N   GLN B 187      38.023  27.105  22.734  1.00193.01           N
ATOM   1484  CA  GLN B 187      37.772  28.387  23.342  1.00193.01           C
ATOM   1485  CB  GLN B 187      37.966  29.538  22.340  1.00193.01           C
ATOM   1486  CG  GLN B 187      39.448  29.866  22.096  1.00193.01           C
ATOM   1487  CD  GLN B 187      40.221  28.601  21.722  1.00193.01           C
ATOM   1488  OE1 GLN B 187      40.237  28.189  20.563  1.00193.01           O
ATOM   1489  NE2 GLN B 187      40.891  27.966  22.724  1.00193.01           N
ATOM   1490  C   GLN B 187      36.468  28.555  24.092  1.00193.01           C
ATOM   1491  O   GLN B 187      36.207  29.649  24.589  1.00193.01           O
ATOM   1492  N   GLY B 188      35.532  27.586  24.076  1.00 53.81           N
ATOM   1493  CA  GLY B 188      34.296  27.832  24.773  1.00 53.81           C
ATOM   1494  C   GLY B 188      33.419  28.610  23.843  1.00 53.81           C
ATOM   1495  O   GLY B 188      33.271  28.264  22.675  1.00 53.81           O
ATOM   1496  N   CYS B 189      32.770  29.659  24.366  1.00 91.06           N
ATOM   1497  CA  CYS B 189      31.896  30.514  23.625  1.00 91.06           C
ATOM   1498  CB  CYS B 189      30.938  31.263  24.555  1.00 91.06           C
ATOM   1499  SG  CYS B 189      29.779  30.051  25.278  1.00 91.06           S
ATOM   1500  C   CYS B 189      32.706  31.400  22.721  1.00 91.06           C
ATOM   1501  O   CYS B 189      32.168  32.127  21.889  1.00 91.06           O
ATOM   1502  N   GLU B 190      34.030  31.405  22.952  1.00152.98           N
ATOM   1503  CA  GLU B 190      35.062  32.131  22.263  1.00152.98           C
ATOM   1504  CB  GLU B 190      36.376  32.141  23.059  1.00152.98           C
ATOM   1505  CG  GLU B 190      36.192  32.509  24.539  1.00152.98           C
ATOM   1506  CD  GLU B 190      34.963  33.398  24.718  1.00152.98           C
ATOM   1507  OE1 GLU B 190      34.747  34.316  23.886  1.00152.98           O
ATOM   1508  OE2 GLU B 190      34.215  33.157  25.703  1.00152.98           O
ATOM   1509  C   GLU B 190      35.342  31.542  20.895  1.00152.98           C
ATOM   1510  O   GLU B 190      36.065  32.152  20.105  1.00152.98           O
ATOM   1511  N   GLY B 191      34.884  30.297  20.613  1.00 44.28           N
ATOM   1512  CA  GLY B 191      35.122  29.707  19.313  1.00 44.28           C
ATOM   1513  C   GLY B 191      35.958  28.459  19.442  1.00 44.28           C
ATOM   1514  O   GLY B 191      36.423  28.122  20.530  1.00 44.28           O
ATOM   1515  N   GLY B 192      36.144  27.728  18.312  1.00 34.57           N
ATOM   1516  CA  GLY B 192      36.912  26.508  18.287  1.00 34.57           C
ATOM   1517  C   GLY B 192      36.873  25.942  16.890  1.00 34.57           C
ATOM   1518  O   GLY B 192      36.354  26.577  15.971  1.00 34.57           O
ATOM   1519  N   PHE B 193      37.442  24.725  16.690  1.00 84.37           N
ATOM   1520  CA  PHE B 193      37.445  24.122  15.373  1.00 84.37           C
ATOM   1521  CB  PHE B 193      38.811  24.179  14.675  1.00 84.37           C
ATOM   1522  CG  PHE B 193      39.037  25.616  14.375  1.00 84.37           C
ATOM   1523  CD1 PHE B 193      39.504  26.455  15.356  1.00 84.37           C
ATOM   1524  CD2 PHE B 193      38.776  26.124  13.123  1.00 84.37           C
ATOM   1525  CE1 PHE B 193      39.714  27.788  15.092  1.00 84.37           C
ATOM   1526  CE2 PHE B 193      38.983  27.456  12.854  1.00 84.37           C
ATOM   1527  CZ  PHE B 193      39.453  28.289  13.840  1.00 84.37           C
ATOM   1528  C   PHE B 193      37.023  22.674  15.438  1.00 84.37           C
ATOM   1529  O   PHE B 193      37.465  21.920  16.305  1.00 84.37           O
ATOM   1530  N   PRO B 194      36.202  22.254  14.496  1.00158.65           N
ATOM   1531  CA  PRO B 194      35.652  20.920  14.433  1.00158.65           C
ATOM   1532  CD  PRO B 194      35.601  23.143  13.518  1.00158.65           C
ATOM   1533  CB  PRO B 194      34.658  20.921  13.270  1.00158.65           C
ATOM   1534  CG  PRO B 194      34.994  22.193  12.471  1.00158.65           C
ATOM   1535  C   PRO B 194      36.697  19.857  14.360  1.00158.65           C
ATOM   1536  O   PRO B 194      36.479  18.759  14.871  1.00158.65           O
ATOM   1537  N   TYR B 195      37.850  20.152  13.754  1.00170.74           N
ATOM   1538  CA  TYR B 195      38.876  19.163  13.655  1.00170.74           C
ATOM   1539  CB  TYR B 195      40.072  19.746  12.903  1.00170.74           C
ATOM   1540  CG  TYR B 195      41.146  18.730  12.796  1.00170.74           C
ATOM   1541  CD1 TYR B 195      40.914  17.554  12.135  1.00170.74           C
ATOM   1542  CD2 TYR B 195      42.404  18.973  13.286  1.00170.74           C
ATOM   1543  CE1 TYR B 195      41.917  16.622  12.020  1.00170.74           C
ATOM   1544  CE2 TYR B 195      43.410  18.045  13.171  1.00170.74           C
ATOM   1545  CZ  TYR B 195      43.163  16.855  12.538  1.00170.74           C
ATOM   1546  OH  TYR B 195      44.175  15.879  12.407  1.00170.74           O
ATOM   1547  C   TYR B 195      39.275  18.770  15.055  1.00170.74           C
ATOM   1548  O   TYR B 195      39.464  17.591  15.347  1.00170.74           O
ATOM   1549  N   LEU B 196      39.443  19.752  15.957  1.00164.00           N
ATOM   1550  CA  LEU B 196      39.792  19.462  17.319  1.00164.00           C
ATOM   1551  CB  LEU B 196      40.186  20.673  18.170  1.00164.00           C
ATOM   1552  CG  LEU B 196      41.603  21.206  17.952  1.00164.00           C
ATOM   1553  CD1 LEU B 196      41.750  22.102  16.720  1.00164.00           C
ATOM   1554  CD2 LEU B 196      42.086  21.846  19.241  1.00164.00           C
ATOM   1555  C   LEU B 196      38.663  18.859  18.100  1.00164.00           C
ATOM   1556  O   LEU B 196      38.902  18.218  19.124  1.00164.00           O
ATOM   1557  N   ILE B 197      37.419  19.268  17.798  1.00223.65           N
ATOM   1558  CA  ILE B 197      36.315  18.804  18.587  1.00223.65           C
ATOM   1559  CB  ILE B 197      35.337  19.949  18.768  1.00223.65           C
ATOM   1560  CG1 ILE B 197      34.608  19.800  20.101  1.00223.65           C
ATOM   1561  CG2 ILE B 197      34.423  20.079  17.549  1.00223.65           C
ATOM   1562  CD1 ILE B 197      35.604  19.924  21.254  1.00223.65           C
ATOM   1563  C   ILE B 197      35.687  17.512  18.122  1.00223.65           C
ATOM   1564  O   ILE B 197      35.605  16.527  18.859  1.00223.65           O
ATOM   1565  N   ALA B 198      35.239  17.479  16.851  1.00 69.28           N
ATOM   1566  CA  ALA B 198      34.614  16.318  16.295  1.00 69.28           C
ATOM   1567  CB  ALA B 198      34.092  16.574  14.878  1.00 69.28           C
ATOM   1568  C   ALA B 198      35.665  15.267  16.212  1.00 69.28           C
ATOM   1569  O   ALA B 198      35.366  14.078  16.305  1.00 69.28           O
ATOM   1570  N   GLY B 199      36.898  15.663  15.835  1.00 93.53           N
ATOM   1571  CA  GLY B 199      37.924  14.659  15.805  1.00 93.53           C
ATOM   1572  C   GLY B 199      38.671  14.387  17.093  1.00 93.53           C
ATOM   1573  O   GLY B 199      38.479  13.376  17.766  1.00 93.53           O
ATOM   1574  N   LYS B 200      39.501  15.371  17.500  1.00181.69           N
ATOM   1575  CA  LYS B 200      40.492  15.189  18.534  1.00181.69           C
ATOM   1576  CB  LYS B 200      41.363  16.455  18.683  1.00181.69           C
ATOM   1577  CG  LYS B 200      42.547  16.283  19.638  1.00181.69           C
ATOM   1578  CD  LYS B 200      43.686  15.460  19.041  1.00181.69           C
ATOM   1579  CE  LYS B 200      44.541  14.715  20.076  1.00181.69           C
ATOM   1580  NZ  LYS B 200      45.652  15.557  20.580  1.00181.69           N
ATOM   1581  C   LYS B 200      39.886  14.949  19.880  1.00181.69           C
ATOM   1582  O   LYS B 200      40.182  13.959  20.550  1.00181.69           O
ATOM   1583  N   TYR B 201      39.000  15.868  20.297  1.00 91.95           N
ATOM   1584  CA  TYR B 201      38.436  15.801  21.608  1.00 91.95           C
ATOM   1585  CB  TYR B 201      37.597  17.056  21.922  1.00 91.95           C
ATOM   1586  CG  TYR B 201      37.167  17.071  23.356  1.00 91.95           C
ATOM   1587  CD1 TYR B 201      38.099  17.167  24.366  1.00 91.95           C
ATOM   1588  CD2 TYR B 201      35.834  17.040  23.696  1.00 91.95           C
ATOM   1589  CE1 TYR B 201      37.709  17.200  25.690  1.00 91.95           C
ATOM   1590  CE2 TYR B 201      35.435  17.076  25.009  1.00 91.95           C
ATOM   1591  CZ  TYR B 201      36.371  17.156  26.010  1.00 91.95           C
ATOM   1592  OH  TYR B 201      35.964  17.193  27.360  1.00 91.95           O
ATOM   1593  C   TYR B 201      37.587  14.580  21.706  1.00 91.95           C
ATOM   1594  O   TYR B 201      37.643  13.858  22.700  1.00 91.95           O
ATOM   1595  N   VAL B 202      36.777  14.282  20.674  1.00165.72           N
ATOM   1596  CA  VAL B 202      35.985  13.112  20.897  1.00165.72           C
ATOM   1597  CB  VAL B 202      34.627  13.020  20.271  1.00165.72           C
ATOM   1598  CG1 VAL B 202      33.697  13.963  21.054  1.00165.72           C
ATOM   1599  CG2 VAL B 202      34.719  13.455  18.837  1.00165.72           C
ATOM   1600  C   VAL B 202      36.790  11.846  20.922  1.00165.72           C
ATOM   1601  O   VAL B 202      36.391  10.883  21.574  1.00165.72           O
ATOM   1602  N   SER B 203      37.928  11.778  20.205  1.00 61.30           N
ATOM   1603  CA  SER B 203      38.752  10.599  20.294  1.00 61.30           C
ATOM   1604  CB  SER B 203      39.884  10.596  19.251  1.00 61.30           C
ATOM   1605  OG  SER B 203      40.668   9.420  19.385  1.00 61.30           O
ATOM   1606  C   SER B 203      39.389  10.486  21.665  1.00 61.30           C
ATOM   1607  O   SER B 203      39.383   9.417  22.276  1.00 61.30           O
ATOM   1608  N   ASP B 204      40.015  11.581  22.154  1.00119.23           N
ATOM   1609  CA  ASP B 204      40.720  11.569  23.412  1.00119.23           C
ATOM   1610  CB  ASP B 204      41.561  12.836  23.606  1.00119.23           C
ATOM   1611  CG  ASP B 204      42.674  12.805  22.578  1.00119.23           C
ATOM   1612  OD1 ASP B 204      42.881  11.733  21.948  1.00119.23           O
ATOM   1613  OD2 ASP B 204      43.328  13.866  22.401  1.00119.23           O
ATOM   1614  C   ASP B 204      39.841  11.482  24.633  1.00119.23           C
ATOM   1615  O   ASP B 204      40.051  10.614  25.482  1.00119.23           O
ATOM   1616  N   TYR B 205      38.944  12.481  24.824  1.00151.37           N
ATOM   1617  CA  TYR B 205      38.013  12.529  25.927  1.00151.37           C
ATOM   1618  CB  TYR B 205      37.800  13.934  26.513  1.00151.37           C
ATOM   1619  CG  TYR B 205      39.007  14.221  27.344  1.00151.37           C
ATOM   1620  CD1 TYR B 205      39.064  13.756  28.638  1.00151.37           C
ATOM   1621  CD2 TYR B 205      40.079  14.926  26.847  1.00151.37           C
ATOM   1622  CE1 TYR B 205      40.160  13.998  29.429  1.00151.37           C
ATOM   1623  CE2 TYR B 205      41.182  15.175  27.635  1.00151.37           C
ATOM   1624  CZ  TYR B 205      41.222  14.710  28.931  1.00151.37           C
ATOM   1625  OH  TYR B 205      42.342  14.954  29.756  1.00151.37           O
ATOM   1626  C   TYR B 205      36.676  11.877  25.719  1.00151.37           C
ATOM   1627  O   TYR B 205      36.130  11.271  26.639  1.00151.37           O
ATOM   1628  N   GLY B 206      36.074  12.037  24.526  1.00 36.95           N
ATOM   1629  CA  GLY B 206      34.761  11.484  24.312  1.00 36.95           C
ATOM   1630  C   GLY B 206      33.720  12.552  24.521  1.00 36.95           C
ATOM   1631  O   GLY B 206      33.982  13.600  25.112  1.00 36.95           O
ATOM   1632  N   ILE B 207      32.485  12.280  24.040  1.00129.00           N
ATOM   1633  CA  ILE B 207      31.395  13.212  24.122  1.00129.00           C
ATOM   1634  CB  ILE B 207      30.851  13.605  22.781  1.00129.00           C
ATOM   1635  CG1 ILE B 207      29.864  14.777  22.912  1.00129.00           C
ATOM   1636  CG2 ILE B 207      30.242  12.343  22.148  1.00129.00           C
ATOM   1637  CD1 ILE B 207      30.509  16.070  23.414  1.00129.00           C
ATOM   1638  C   ILE B 207      30.271  12.572  24.876  1.00129.00           C
ATOM   1639  O   ILE B 207      30.104  11.354  24.855  1.00129.00           O
ATOM   1640  N   VAL B 208      29.479  13.401  25.589  1.00 59.60           N
ATOM   1641  CA  VAL B 208      28.379  12.898  26.359  1.00 59.60           C
ATOM   1642  CB  VAL B 208      28.385  13.348  27.789  1.00 59.60           C
ATOM   1643  CG1 VAL B 208      29.659  12.800  28.458  1.00 59.60           C
ATOM   1644  CG2 VAL B 208      28.266  14.880  27.825  1.00 59.60           C
ATOM   1645  C   VAL B 208      27.105  13.368  25.725  1.00 59.60           C
ATOM   1646  O   VAL B 208      27.104  14.215  24.832  1.00 59.60           O
ATOM   1647  N   GLU B 209      25.979  12.777  26.171  1.00114.54           N
ATOM   1648  CA  GLU B 209      24.673  13.039  25.632  1.00114.54           C
ATOM   1649  CB  GLU B 209      23.627  12.016  26.108  1.00114.54           C
ATOM   1650  CG  GLU B 209      24.108  10.558  26.059  1.00114.54           C
ATOM   1651  CD  GLU B 209      24.498  10.160  24.650  1.00114.54           C
ATOM   1652  OE1 GLU B 209      24.387  11.006  23.723  1.00114.54           O
ATOM   1653  OE2 GLU B 209      24.924   8.984  24.492  1.00114.54           O
ATOM   1654  C   GLU B 209      24.218  14.373  26.141  1.00114.54           C
ATOM   1655  O   GLU B 209      24.709  14.873  27.153  1.00114.54           O
ATOM   1656  N   GLU B 210      23.240  14.985  25.443  1.00 77.64           N
ATOM   1657  CA  GLU B 210      22.795  16.290  25.841  1.00 77.64           C
ATOM   1658  CB  GLU B 210      21.790  16.963  24.910  1.00 77.64           C
ATOM   1659  CG  GLU B 210      21.423  18.322  25.499  1.00 77.64           C
ATOM   1660  CD  GLU B 210      21.039  19.235  24.369  1.00 77.64           C
ATOM   1661  OE1 GLU B 210      20.165  18.860  23.552  1.00 77.64           O
ATOM   1662  OE2 GLU B 210      21.653  20.329  24.290  1.00 77.64           O
ATOM   1663  C   GLU B 210      22.184  16.263  27.207  1.00 77.64           C
ATOM   1664  O   GLU B 210      22.355  17.203  27.984  1.00 77.64           O
ATOM   1665  N   SER B 211      21.455  15.186  27.541  1.00 68.43           N
ATOM   1666  CA  SER B 211      20.790  15.119  28.809  1.00 68.43           C
ATOM   1667  CB  SER B 211      19.994  13.817  28.977  1.00 68.43           C
ATOM   1668  OG  SER B 211      19.351  13.803  30.241  1.00 68.43           O
ATOM   1669  C   SER B 211      21.801  15.198  29.910  1.00 68.43           C
ATOM   1670  O   SER B 211      21.519  15.720  30.988  1.00 68.43           O
ATOM   1671  N   ASP B 212      23.009  14.657  29.689  1.00 97.86           N
ATOM   1672  CA  ASP B 212      23.965  14.719  30.752  1.00 97.86           C
ATOM   1673  CB  ASP B 212      25.145  13.762  30.594  1.00 97.86           C
ATOM   1674  CG  ASP B 212      24.575  12.446  31.098  1.00 97.86           C
ATOM   1675  OD1 ASP B 212      23.736  11.857  30.366  1.00 97.86           O
ATOM   1676  OD2 ASP B 212      24.938  12.031  32.231  1.00 97.86           O
ATOM   1677  C   ASP B 212      24.416  16.121  31.005  1.00 97.86           C
ATOM   1678  O   ASP B 212      24.637  16.487  32.159  1.00 97.86           O
ATOM   1679  N   LEU B 213      24.587  16.942  29.948  1.00130.91           N
ATOM   1680  CA  LEU B 213      24.937  18.316  30.189  1.00130.91           C
ATOM   1681  CB  LEU B 213      26.438  18.619  29.946  1.00130.91           C
ATOM   1682  CG  LEU B 213      26.941  20.021  30.393  1.00130.91           C
ATOM   1683  CD1 LEU B 213      28.442  20.171  30.098  1.00130.91           C
ATOM   1684  CD2 LEU B 213      26.144  21.195  29.797  1.00130.91           C
ATOM   1685  C   LEU B 213      24.121  19.152  29.243  1.00130.91           C
ATOM   1686  O   LEU B 213      24.558  19.432  28.130  1.00130.91           O
ATOM   1687  N   PRO B 214      22.983  19.630  29.675  1.00156.04           N
ATOM   1688  CA  PRO B 214      22.082  20.417  28.866  1.00156.04           C
ATOM   1689  CD  PRO B 214      22.532  19.481  31.047  1.00156.04           C
ATOM   1690  CB  PRO B 214      20.865  20.688  29.754  1.00156.04           C
ATOM   1691  CG  PRO B 214      21.404  20.516  31.190  1.00156.04           C
ATOM   1692  C   PRO B 214      22.745  21.670  28.371  1.00156.04           C
ATOM   1693  O   PRO B 214      23.609  22.202  29.065  1.00156.04           O
ATOM   1694  N   TYR B 215      22.346  22.163  27.177  1.00130.94           N
ATOM   1695  CA  TYR B 215      23.023  23.281  26.576  1.00130.94           C
ATOM   1696  CB  TYR B 215      22.812  23.346  25.057  1.00130.94           C
ATOM   1697  CG  TYR B 215      23.721  24.390  24.521  1.00130.94           C
ATOM   1698  CD1 TYR B 215      25.018  24.080  24.192  1.00130.94           C
ATOM   1699  CD2 TYR B 215      23.285  25.675  24.351  1.00130.94           C
ATOM   1700  CE1 TYR B 215      25.860  25.045  23.695  1.00130.94           C
ATOM   1701  CE2 TYR B 215      24.124  26.639  23.854  1.00130.94           C
ATOM   1702  CZ  TYR B 215      25.415  26.329  23.524  1.00130.94           C
ATOM   1703  OH  TYR B 215      26.279  27.323  23.013  1.00130.94           O
ATOM   1704  C   TYR B 215      22.561  24.559  27.196  1.00130.94           C
ATOM   1705  O   TYR B 215      21.363  24.832  27.268  1.00130.94           O
ATOM   1706  N   THR B 216      23.531  25.287  27.797  1.00160.96           N
ATOM   1707  CA  THR B 216      23.368  26.577  28.407  1.00160.96           C
ATOM   1708  CB  THR B 216      24.284  26.758  29.577  1.00160.96           C
ATOM   1709  OG1 THR B 216      23.854  27.858  30.358  1.00160.96           O
ATOM   1710  CG2 THR B 216      25.709  27.011  29.073  1.00160.96           C
ATOM   1711  C   THR B 216      23.555  27.736  27.466  1.00160.96           C
ATOM   1712  O   THR B 216      22.808  28.711  27.525  1.00160.96           O
ATOM   1713  N   GLY B 217      24.565  27.664  26.568  1.00 44.65           N
ATOM   1714  CA  GLY B 217      24.883  28.782  25.715  1.00 44.65           C
ATOM   1715  C   GLY B 217      25.802  29.720  26.443  1.00 44.65           C
ATOM   1716  O   GLY B 217      25.922  30.888  26.070  1.00 44.65           O
ATOM   1717  N   SER B 218      26.479  29.233  27.505  1.00125.19           N
ATOM   1718  CA  SER B 218      27.363  30.075  28.265  1.00125.19           C
ATOM   1719  CB  SER B 218      26.833  30.473  29.655  1.00125.19           C
ATOM   1720  OG  SER B 218      25.693  31.306  29.555  1.00125.19           O
ATOM   1721  C   SER B 218      28.609  29.310  28.585  1.00125.19           C
ATOM   1722  O   SER B 218      28.735  28.112  28.350  1.00125.19           O
ATOM   1723  N   ASP B 219      29.557  30.055  29.165  1.00124.91           N
ATOM   1724  CA  ASP B 219      30.862  29.711  29.648  1.00124.91           C
ATOM   1725  CB  ASP B 219      31.735  30.956  29.858  1.00124.91           C
ATOM   1726  CG  ASP B 219      31.973  31.544  28.472  1.00124.91           C
ATOM   1727  OD1 ASP B 219      32.746  30.932  27.688  1.00124.91           O
ATOM   1728  OD2 ASP B 219      31.357  32.600  28.170  1.00124.91           O
ATOM   1729  C   ASP B 219      30.726  28.977  30.953  1.00124.91           C
ATOM   1730  O   ASP B 219      31.651  28.987  31.765  1.00124.91           O
ATOM   1731  N   SER B 220      29.520  28.454  31.256  1.00 74.20           N
ATOM   1732  CA  SER B 220      29.262  27.800  32.516  1.00 74.20           C
ATOM   1733  CB  SER B 220      27.932  27.030  32.545  1.00 74.20           C
ATOM   1734  OG  SER B 220      27.991  25.927  31.653  1.00 74.20           O
ATOM   1735  C   SER B 220      30.354  26.827  32.858  1.00 74.20           C
ATOM   1736  O   SER B 220      31.158  26.415  32.023  1.00 74.20           O
ATOM   1737  N   PRO B 221      30.399  26.497  34.128  1.00124.00           N
ATOM   1738  CA  PRO B 221      31.409  25.606  34.648  1.00124.00           C
ATOM   1739  CD  PRO B 221      29.938  27.441  35.135  1.00124.00           C
ATOM   1740  CB  PRO B 221      31.374  25.777  36.165  1.00124.00           C
ATOM   1741  CG  PRO B 221      30.829  27.203  36.364  1.00124.00           C
ATOM   1742  C   PRO B 221      31.201  24.190  34.209  1.00124.00           C
ATOM   1743  O   PRO B 221      30.071  23.819  33.894  1.00124.00           O
ATOM   1744  N   CYS B 222      32.280  23.378  34.185  1.00 55.58           N
ATOM   1745  CA  CYS B 222      32.172  22.023  33.726  1.00 55.58           C
ATOM   1746  CB  CYS B 222      33.521  21.448  33.225  1.00 55.58           C
ATOM   1747  SG  CYS B 222      33.445  19.727  32.628  1.00 55.58           S
ATOM   1748  C   CYS B 222      31.653  21.172  34.844  1.00 55.58           C
ATOM   1749  O   CYS B 222      32.417  20.660  35.661  1.00 55.58           O
ATOM   1750  N   THR B 223      30.312  21.022  34.906  1.00 47.71           N
ATOM   1751  CA  THR B 223      29.661  20.194  35.886  1.00 47.71           C
ATOM   1752  CB  THR B 223      28.889  20.978  36.907  1.00 47.71           C
ATOM   1753  OG1 THR B 223      29.751  21.865  37.604  1.00 47.71           O
ATOM   1754  CG2 THR B 223      28.224  19.998  37.889  1.00 47.71           C
ATOM   1755  C   THR B 223      28.657  19.382  35.131  1.00 47.71           C
ATOM   1756  O   THR B 223      27.863  19.937  34.375  1.00 47.71           O
ATOM   1757  N   LEU B 224      28.650  18.048  35.329  1.00162.84           N
ATOM   1758  CA  LEU B 224      27.776  17.192  34.574  1.00162.84           C
ATOM   1759  CB  LEU B 224      28.541  16.332  33.551  1.00162.84           C
ATOM   1760  CG  LEU B 224      29.402  17.108  32.538  1.00162.84           C
ATOM   1761  CD1 LEU B 224      30.535  17.880  33.233  1.00162.84           C
ATOM   1762  CD2 LEU B 224      29.937  16.169  31.444  1.00162.84           C
ATOM   1763  C   LEU B 224      27.153  16.195  35.506  1.00162.84           C
ATOM   1764  O   LEU B 224      27.432  16.177  36.702  1.00162.84           O
ATOM   1765  N   LYS B 225      26.266  15.336  34.956  1.00113.53           N
ATOM   1766  CA  LYS B 225      25.647  14.282  35.713  1.00113.53           C
ATOM   1767  CB  LYS B 225      24.400  13.682  35.045  1.00113.53           C
ATOM   1768  CG  LYS B 225      23.199  14.629  35.007  1.00113.53           C
ATOM   1769  CD  LYS B 225      22.683  15.043  36.388  1.00113.53           C
ATOM   1770  CE  LYS B 225      21.397  15.872  36.337  1.00113.53           C
ATOM   1771  NZ  LYS B 225      20.239  14.998  36.044  1.00113.53           N
ATOM   1772  C   LYS B 225      26.661  13.191  35.862  1.00113.53           C
ATOM   1773  O   LYS B 225      27.679  13.175  35.173  1.00113.53           O
ATOM   1774  N   ASP B 226      26.416  12.263  36.807  1.00 59.06           N
ATOM   1775  CA  ASP B 226      27.354  11.220  37.106  1.00 59.06           C
ATOM   1776  CB  ASP B 226      27.094  10.567  38.476  1.00 59.06           C
ATOM   1777  CG  ASP B 226      27.260  11.640  39.541  1.00 59.06           C
ATOM   1778  OD1 ASP B 226      27.609  12.791  39.167  1.00 59.06           O
ATOM   1779  OD2 ASP B 226      27.037  11.327  40.741  1.00 59.06           O
ATOM   1780  C   ASP B 226      27.290  10.120  36.086  1.00 59.06           C
ATOM   1781  O   ASP B 226      26.238   9.807  35.535  1.00 59.06           O
ATOM   1782  N   SER B 227      28.468   9.517  35.822  1.00196.91           N
ATOM   1783  CA  SER B 227      28.665   8.345  35.011  1.00196.91           C
ATOM   1784  CB  SER B 227      28.326   7.040  35.750  1.00196.91           C
ATOM   1785  OG  SER B 227      28.541   5.925  34.898  1.00196.91           O
ATOM   1786  C   SER B 227      27.887   8.377  33.730  1.00196.91           C
ATOM   1787  O   SER B 227      27.039   7.514  33.501  1.00196.91           O
ATOM   1788  N   GLN B 228      28.143   9.353  32.836  1.00160.14           N
ATOM   1789  CA  GLN B 228      27.417   9.274  31.600  1.00160.14           C
ATOM   1790  CB  GLN B 228      26.918  10.588  30.995  1.00160.14           C
ATOM   1791  CG  GLN B 228      26.055  10.279  29.767  1.00160.14           C
ATOM   1792  CD  GLN B 228      24.901   9.385  30.227  1.00160.14           C
ATOM   1793  OE1 GLN B 228      24.321   8.634  29.444  1.00160.14           O
ATOM   1794  NE2 GLN B 228      24.560   9.459  31.542  1.00160.14           N
ATOM   1795  C   GLN B 228      28.286   8.625  30.568  1.00160.14           C
ATOM   1796  O   GLN B 228      29.512   8.722  30.618  1.00160.14           O
ATOM   1797  N   GLN B 229      27.656   7.922  29.601  1.00114.09           N
ATOM   1798  CA  GLN B 229      28.420   7.248  28.590  1.00114.09           C
ATOM   1799  CB  GLN B 229      27.651   6.207  27.745  1.00114.09           C
ATOM   1800  CG  GLN B 229      27.400   4.863  28.443  1.00114.09           C
ATOM   1801  CD  GLN B 229      25.961   4.770  28.933  1.00114.09           C
ATOM   1802  OE1 GLN B 229      25.075   5.488  28.472  1.00114.09           O
ATOM   1803  NE2 GLN B 229      25.716   3.828  29.883  1.00114.09           N
ATOM   1804  C   GLN B 229      28.970   8.259  27.640  1.00114.09           C
ATOM   1805  O   GLN B 229      28.342   9.282  27.368  1.00114.09           O
ATOM   1806  N   LYS B 230      30.196   8.000  27.133  1.00179.90           N
ATOM   1807  CA  LYS B 230      30.788   8.903  26.187  1.00179.90           C
ATOM   1808  CB  LYS B 230      32.087   9.609  26.639  1.00179.90           C
ATOM   1809  CG  LYS B 230      32.847   8.973  27.801  1.00179.90           C
ATOM   1810  CD  LYS B 230      32.318   9.431  29.158  1.00179.90           C
ATOM   1811  CE  LYS B 230      32.853  10.820  29.523  1.00179.90           C
ATOM   1812  NZ  LYS B 230      31.999  11.481  30.536  1.00179.90           N
ATOM   1813  C   LYS B 230      31.054   8.214  24.886  1.00179.90           C
ATOM   1814  O   LYS B 230      31.488   7.064  24.841  1.00179.90           O
ATOM   1815  N   TYR B 231      30.772   8.931  23.777  1.00144.79           N
ATOM   1816  CA  TYR B 231      31.002   8.443  22.446  1.00144.79           C
ATOM   1817  CB  TYR B 231      29.969   8.879  21.392  1.00144.79           C
ATOM   1818  CG  TYR B 231      28.636   8.319  21.774  1.00144.79           C
ATOM   1819  CD1 TYR B 231      28.486   6.978  22.048  1.00144.79           C
ATOM   1820  CD2 TYR B 231      27.524   9.123  21.816  1.00144.79           C
ATOM   1821  CE1 TYR B 231      27.255   6.461  22.384  1.00144.79           C
ATOM   1822  CE2 TYR B 231      26.289   8.615  22.149  1.00144.79           C
ATOM   1823  CZ  TYR B 231      26.150   7.274  22.442  1.00144.79           C
ATOM   1824  OH  TYR B 231      24.900   6.724  22.789  1.00144.79           O
ATOM   1825  C   TYR B 231      32.323   8.970  21.987  1.00144.79           C
ATOM   1826  O   TYR B 231      32.663  10.123  22.249  1.00144.79           O
ATOM   1827  N   TYR B 232      33.092   8.128  21.264  1.00108.50           N
ATOM   1828  CA  TYR B 232      34.433   8.476  20.880  1.00108.50           C
ATOM   1829  CB  TYR B 232      35.440   7.409  21.350  1.00108.50           C
ATOM   1830  CG  TYR B 232      35.147   7.011  22.765  1.00108.50           C
ATOM   1831  CD1 TYR B 232      34.190   6.048  23.022  1.00108.50           C
ATOM   1832  CD2 TYR B 232      35.820   7.568  23.829  1.00108.50           C
ATOM   1833  CE1 TYR B 232      33.903   5.645  24.307  1.00108.50           C
ATOM   1834  CE2 TYR B 232      35.536   7.170  25.118  1.00108.50           C
ATOM   1835  CZ  TYR B 232      34.579   6.208  25.362  1.00108.50           C
ATOM   1836  OH  TYR B 232      34.289   5.800  26.683  1.00108.50           O
ATOM   1837  C   TYR B 232      34.506   8.429  19.372  1.00108.50           C
ATOM   1838  O   TYR B 232      33.648   7.833  18.722  1.00108.50           O
ATOM   1839  N   THR B 233      35.533   9.081  18.771  1.00115.90           N
ATOM   1840  CA  THR B 233      35.717   9.059  17.340  1.00115.90           C
ATOM   1841  CB  THR B 233      35.943  10.406  16.726  1.00115.90           C
ATOM   1842  OG1 THR B 233      37.065  11.042  17.320  1.00115.90           O
ATOM   1843  CG2 THR B 233      34.672  11.244  16.894  1.00115.90           C
ATOM   1844  C   THR B 233      36.923   8.226  17.007  1.00115.90           C
ATOM   1845  O   THR B 233      38.030   8.481  17.480  1.00115.90           O
ATOM   1846  N   ALA B 234      36.708   7.190  16.166  1.00 53.95           N
ATOM   1847  CA  ALA B 234      37.715   6.262  15.720  1.00 53.95           C
ATOM   1848  CB  ALA B 234      37.131   5.085  14.918  1.00 53.95           C
ATOM   1849  C   ALA B 234      38.724   6.944  14.844  1.00 53.95           C
ATOM   1850  O   ALA B 234      39.897   6.575  14.870  1.00 53.95           O
ATOM   1851  N   GLU B 235      38.298   7.899  13.983  1.00118.45           N
ATOM   1852  CA  GLU B 235      39.282   8.591  13.185  1.00118.45           C
ATOM   1853  CB  GLU B 235      39.680   7.966  11.837  1.00118.45           C
ATOM   1854  CG  GLU B 235      38.697   8.257  10.699  1.00118.45           C
ATOM   1855  CD  GLU B 235      39.537   8.653   9.484  1.00118.45           C
ATOM   1856  OE1 GLU B 235      40.775   8.813   9.654  1.00118.45           O
ATOM   1857  OE2 GLU B 235      38.958   8.835   8.380  1.00118.45           O
ATOM   1858  C   GLU B 235      38.771   9.947  12.805  1.00118.45           C
ATOM   1859  O   GLU B 235      37.577  10.223  12.908  1.00118.45           O
ATOM   1860  N   TYR B 236      39.698  10.847  12.394  1.00112.68           N
ATOM   1861  CA  TYR B 236      39.327  12.163  11.940  1.00112.68           C
ATOM   1862  CB  TYR B 236      39.123  13.166  13.100  1.00112.68           C
ATOM   1863  CG  TYR B 236      40.347  13.268  13.953  1.00112.68           C
ATOM   1864  CD1 TYR B 236      40.835  12.191  14.664  1.00112.68           C
ATOM   1865  CD2 TYR B 236      40.983  14.479  14.093  1.00112.68           C
ATOM   1866  CE1 TYR B 236      41.958  12.313  15.454  1.00112.68           C
ATOM   1867  CE2 TYR B 236      42.102  14.608  14.882  1.00112.68           C
ATOM   1868  CZ  TYR B 236      42.597  13.525  15.564  1.00112.68           C
ATOM   1869  OH  TYR B 236      43.748  13.666  16.370  1.00112.68           O
ATOM   1870  C   TYR B 236      40.365  12.664  10.968  1.00112.68           C
ATOM   1871  O   TYR B 236      41.538  12.307  11.062  1.00112.68           O
ATOM   1872  N   HIS B 237      39.940  13.524  10.012  1.00247.09           N
ATOM   1873  CA  HIS B 237      40.770  14.010   8.933  1.00247.09           C
ATOM   1874  ND1 HIS B 237      41.893  12.245   5.992  1.00247.09           N
ATOM   1875  CG  HIS B 237      40.951  12.185   6.987  1.00247.09           C
ATOM   1876  CB  HIS B 237      40.413  13.421   7.578  1.00247.09           C
ATOM   1877  NE2 HIS B 237      41.251  10.129   6.142  1.00247.09           N
ATOM   1878  CD2 HIS B 237      40.573  10.887   7.078  1.00247.09           C
ATOM   1879  CE1 HIS B 237      42.031  10.989   5.516  1.00247.09           C
ATOM   1880  C   HIS B 237      40.241  15.313   8.427  1.00247.09           C
ATOM   1881  O   HIS B 237      39.050  15.593   8.499  1.00247.09           O
ATOM   1882  N   TYR B 238      41.123  16.089   7.771  1.00209.32           N
ATOM   1883  CA  TYR B 238      40.653  17.169   6.957  1.00209.32           C
ATOM   1884  CB  TYR B 238      41.658  18.329   6.800  1.00209.32           C
ATOM   1885  CG  TYR B 238      41.648  19.229   7.994  1.00209.32           C
ATOM   1886  CD1 TYR B 238      42.225  18.876   9.184  1.00209.32           C
ATOM   1887  CD2 TYR B 238      41.080  20.475   7.906  1.00209.32           C
ATOM   1888  CE1 TYR B 238      42.197  19.747  10.248  1.00209.32           C
ATOM   1889  CE2 TYR B 238      41.049  21.347   8.967  1.00209.32           C
ATOM   1890  CZ  TYR B 238      41.610  20.981  10.155  1.00209.32           C
ATOM   1891  OH  TYR B 238      41.590  21.860  11.258  1.00209.32           O
ATOM   1892  C   TYR B 238      40.478  16.523   5.613  1.00209.32           C
ATOM   1893  O   TYR B 238      41.319  15.743   5.173  1.00209.32           O
ATOM   1894  N   VAL B 239      39.347  16.782   4.942  1.00151.58           N
ATOM   1895  CA  VAL B 239      39.099  16.223   3.645  1.00151.58           C
ATOM   1896  CB  VAL B 239      37.771  16.722   3.143  1.00151.58           C
ATOM   1897  CG1 VAL B 239      37.549  16.357   1.683  1.00151.58           C
ATOM   1898  CG2 VAL B 239      36.678  16.154   4.051  1.00151.58           C
ATOM   1899  C   VAL B 239      40.202  16.700   2.739  1.00151.58           C
ATOM   1900  O   VAL B 239      40.515  17.891   2.691  1.00151.58           O
ATOM   1901  N   GLY B 240      40.813  15.765   1.974  1.00 47.38           N
ATOM   1902  CA  GLY B 240      41.905  16.141   1.124  1.00 47.38           C
ATOM   1903  C   GLY B 240      43.176  15.689   1.782  1.00 47.38           C
ATOM   1904  O   GLY B 240      44.244  15.727   1.173  1.00 47.38           O
ATOM   1905  N   GLY B 241      43.091  15.253   3.054  1.00 52.45           N
ATOM   1906  CA  GLY B 241      44.221  14.684   3.730  1.00 52.45           C
ATOM   1907  C   GLY B 241      44.817  15.650   4.712  1.00 52.45           C
ATOM   1908  O   GLY B 241      45.306  15.227   5.757  1.00 52.45           O
ATOM   1909  N   PHE B 242      44.809  16.963   4.408  1.00169.02           N
ATOM   1910  CA  PHE B 242      45.341  17.956   5.302  1.00169.02           C
ATOM   1911  CB  PHE B 242      46.877  18.139   5.232  1.00169.02           C
ATOM   1912  CG  PHE B 242      47.354  18.243   3.816  1.00169.02           C
ATOM   1913  CD1 PHE B 242      46.919  19.240   2.973  1.00169.02           C
ATOM   1914  CD2 PHE B 242      48.219  17.290   3.326  1.00169.02           C
ATOM   1915  CE1 PHE B 242      47.376  19.295   1.675  1.00169.02           C
ATOM   1916  CE2 PHE B 242      48.682  17.339   2.035  1.00169.02           C
ATOM   1917  CZ  PHE B 242      48.262  18.350   1.208  1.00169.02           C
ATOM   1918  C   PHE B 242      44.698  19.268   4.983  1.00169.02           C
ATOM   1919  O   PHE B 242      43.936  19.386   4.024  1.00169.02           O
ATOM   1920  N   TYR B 243      44.991  20.306   5.793  1.00168.51           N
ATOM   1921  CA  TYR B 243      44.355  21.572   5.564  1.00168.51           C
ATOM   1922  CB  TYR B 243      44.560  22.562   6.736  1.00168.51           C
ATOM   1923  CG  TYR B 243      43.837  23.854   6.496  1.00168.51           C
ATOM   1924  CD1 TYR B 243      42.519  23.991   6.872  1.00168.51           C
ATOM   1925  CD2 TYR B 243      44.464  24.930   5.907  1.00168.51           C
ATOM   1926  CE1 TYR B 243      41.838  25.172   6.665  1.00168.51           C
ATOM   1927  CE2 TYR B 243      43.791  26.113   5.699  1.00168.51           C
ATOM   1928  CZ  TYR B 243      42.475  26.238   6.075  1.00168.51           C
ATOM   1929  OH  TYR B 243      41.786  27.451   5.861  1.00168.51           O
ATOM   1930  C   TYR B 243      44.955  22.150   4.318  1.00168.51           C
ATOM   1931  O   TYR B 243      46.166  22.354   4.234  1.00168.51           O
ATOM   1932  N   GLY B 244      44.093  22.464   3.327  1.00 64.91           N
ATOM   1933  CA  GLY B 244      44.529  23.014   2.073  1.00 64.91           C
ATOM   1934  C   GLY B 244      44.251  22.056   0.941  1.00 64.91           C
ATOM   1935  O   GLY B 244      44.305  22.441  -0.225  1.00 64.91           O
ATOM   1936  N   GLY B 245      44.015  20.771   1.261  1.00 83.29           N
ATOM   1937  CA  GLY B 245      43.695  19.682   0.371  1.00 83.29           C
ATOM   1938  C   GLY B 245      42.275  19.669  -0.125  1.00 83.29           C
ATOM   1939  O   GLY B 245      41.963  18.946  -1.062  1.00 83.29           O
ATOM   1940  N   CYS B 246      41.345  20.354   0.555  1.00 82.28           N
ATOM   1941  CA  CYS B 246      39.939  20.193   0.269  1.00 82.28           C
ATOM   1942  CB  CYS B 246      39.029  20.898   1.292  1.00 82.28           C
ATOM   1943  SG  CYS B 246      37.267  20.560   1.012  1.00 82.28           S
ATOM   1944  C   CYS B 246      39.540  20.641  -1.111  1.00 82.28           C
ATOM   1945  O   CYS B 246      40.155  21.522  -1.710  1.00 82.28           O
ATOM   1946  N   ASN B 247      38.503  19.967  -1.671  1.00 87.95           N
ATOM   1947  CA  ASN B 247      37.927  20.348  -2.933  1.00 87.95           C
ATOM   1948  CB  ASN B 247      38.674  19.820  -4.170  1.00 87.95           C
ATOM   1949  CG  ASN B 247      38.501  18.314  -4.247  1.00 87.95           C
ATOM   1950  OD1 ASN B 247      37.695  17.822  -5.023  1.00 87.95           O
ATOM   1951  ND2 ASN B 247      39.274  17.550  -3.425  1.00 87.95           N
ATOM   1952  C   ASN B 247      36.527  19.806  -2.974  1.00 87.95           C
ATOM   1953  O   ASN B 247      36.127  19.019  -2.117  1.00 87.95           O
ATOM   1954  N   GLU B 248      35.739  20.234  -3.982  1.00 93.19           N
ATOM   1955  CA  GLU B 248      34.363  19.842  -4.108  1.00 93.19           C
ATOM   1956  CB  GLU B 248      33.678  20.417  -5.356  1.00 93.19           C
ATOM   1957  CG  GLU B 248      32.283  19.820  -5.577  1.00 93.19           C
ATOM   1958  CD  GLU B 248      31.977  19.866  -7.069  1.00 93.19           C
ATOM   1959  OE1 GLU B 248      32.801  19.325  -7.855  1.00 93.19           O
ATOM   1960  OE2 GLU B 248      30.914  20.425  -7.447  1.00 93.19           O
ATOM   1961  C   GLU B 248      34.241  18.369  -4.321  1.00 93.19           C
ATOM   1962  O   GLU B 248      33.401  17.720  -3.699  1.00 93.19           O
ATOM   1963  N   ALA B 249      35.076  17.810  -5.220  1.00 49.89           N
ATOM   1964  CA  ALA B 249      34.952  16.434  -5.608  1.00 49.89           C
ATOM   1965  CB  ALA B 249      36.002  16.011  -6.650  1.00 49.89           C
ATOM   1966  C   ALA B 249      35.142  15.557  -4.413  1.00 49.89           C
ATOM   1967  O   ALA B 249      34.354  14.645  -4.174  1.00 49.89           O
ATOM   1968  N   TYR B 250      36.179  15.831  -3.606  1.00142.05           N
ATOM   1969  CA  TYR B 250      36.459  14.996  -2.474  1.00142.05           C
ATOM   1970  CB  TYR B 250      37.860  15.236  -1.872  1.00142.05           C
ATOM   1971  CG  TYR B 250      38.111  14.137  -0.896  1.00142.05           C
ATOM   1972  CD1 TYR B 250      37.461  12.933  -1.028  1.00142.05           C
ATOM   1973  CD2 TYR B 250      38.968  14.311   0.164  1.00142.05           C
ATOM   1974  CE1 TYR B 250      37.677  11.924  -0.119  1.00142.05           C
ATOM   1975  CE2 TYR B 250      39.191  13.312   1.077  1.00142.05           C
ATOM   1976  CZ  TYR B 250      38.541  12.112   0.934  1.00142.05           C
ATOM   1977  OH  TYR B 250      38.760  11.074   1.861  1.00142.05           O
ATOM   1978  C   TYR B 250      35.368  15.142  -1.456  1.00142.05           C
ATOM   1979  O   TYR B 250      35.044  14.204  -0.730  1.00142.05           O
ATOM   1980  N   MET B 251      34.791  16.348  -1.354  1.00134.72           N
ATOM   1981  CA  MET B 251      33.764  16.642  -0.394  1.00134.72           C
ATOM   1982  CB  MET B 251      33.404  18.135  -0.496  1.00134.72           C
ATOM   1983  CG  MET B 251      32.777  18.789   0.730  1.00134.72           C
ATOM   1984  SD  MET B 251      32.864  20.604   0.621  1.00134.72           S
ATOM   1985  CE  MET B 251      31.595  20.954   1.861  1.00134.72           C
ATOM   1986  C   MET B 251      32.567  15.775  -0.676  1.00134.72           C
ATOM   1987  O   MET B 251      31.984  15.182   0.231  1.00134.72           O
ATOM   1988  N   LYS B 252      32.186  15.653  -1.960  1.00166.27           N
ATOM   1989  CA  LYS B 252      31.041  14.869  -2.336  1.00166.27           C
ATOM   1990  CB  LYS B 252      30.741  14.964  -3.837  1.00166.27           C
ATOM   1991  CG  LYS B 252      30.241  16.338  -4.260  1.00166.27           C
ATOM   1992  CD  LYS B 252      30.379  16.639  -5.749  1.00166.27           C
ATOM   1993  CE  LYS B 252      30.927  15.518  -6.620  1.00166.27           C
ATOM   1994  NZ  LYS B 252      31.225  16.093  -7.950  1.00166.27           N
ATOM   1995  C   LYS B 252      31.300  13.422  -2.067  1.00166.27           C
ATOM   1996  O   LYS B 252      30.401  12.699  -1.643  1.00166.27           O
ATOM   1997  N   LEU B 253      32.526  12.939  -2.344  1.00 93.95           N
ATOM   1998  CA  LEU B 253      32.764  11.547  -2.097  1.00 93.95           C
ATOM   1999  CB  LEU B 253      34.153  11.044  -2.525  1.00 93.95           C
ATOM   2000  CG  LEU B 253      34.290  10.755  -4.031  1.00 93.95           C
ATOM   2001  CD1 LEU B 253      34.182  12.013  -4.899  1.00 93.95           C
ATOM   2002  CD2 LEU B 253      35.558   9.942  -4.312  1.00 93.95           C
ATOM   2003  C   LEU B 253      32.626  11.275  -0.632  1.00 93.95           C
ATOM   2004  O   LEU B 253      31.994  10.296  -0.237  1.00 93.95           O
ATOM   2005  N   GLU B 254      33.199  12.136   0.231  1.00 96.57           N
ATOM   2006  CA  GLU B 254      33.102  11.833   1.632  1.00 96.57           C
ATOM   2007  CB  GLU B 254      33.922  12.756   2.555  1.00 96.57           C
ATOM   2008  CG  GLU B 254      33.802  12.392   4.048  1.00 96.57           C
ATOM   2009  CD  GLU B 254      35.137  11.939   4.645  1.00 96.57           C
ATOM   2010  OE1 GLU B 254      36.189  12.191   3.999  1.00 96.57           O
ATOM   2011  OE2 GLU B 254      35.126  11.363   5.767  1.00 96.57           O
ATOM   2012  C   GLU B 254      31.665  11.902   2.074  1.00 96.57           C
ATOM   2013  O   GLU B 254      31.214  11.078   2.866  1.00 96.57           O
ATOM   2014  N   LEU B 255      30.892  12.881   1.567  1.00 65.51           N
ATOM   2015  CA  LEU B 255      29.540  13.062   2.029  1.00 65.51           C
ATOM   2016  CB  LEU B 255      28.860  14.264   1.340  1.00 65.51           C
ATOM   2017  CG  LEU B 255      27.434  14.563   1.837  1.00 65.51           C
ATOM   2018  CD1 LEU B 255      27.435  14.952   3.324  1.00 65.51           C
ATOM   2019  CD2 LEU B 255      26.745  15.618   0.956  1.00 65.51           C
ATOM   2020  C   LEU B 255      28.708  11.838   1.773  1.00 65.51           C
ATOM   2021  O   LEU B 255      28.100  11.295   2.693  1.00 65.51           O
ATOM   2022  N   VAL B 256      28.661  11.350   0.521  1.00132.73           N
ATOM   2023  CA  VAL B 256      27.834  10.213   0.226  1.00132.73           C
ATOM   2024  CB  VAL B 256      27.573  10.052  -1.250  1.00132.73           C
ATOM   2025  CG1 VAL B 256      28.887  10.226  -2.018  1.00132.73           C
ATOM   2026  CG2 VAL B 256      26.905   8.689  -1.487  1.00132.73           C
ATOM   2027  C   VAL B 256      28.385   8.948   0.819  1.00132.73           C
ATOM   2028  O   VAL B 256      27.623   8.102   1.284  1.00132.73           O
ATOM   2029  N   LEU B 257      29.716   8.739   0.773  1.00119.69           N
ATOM   2030  CA  LEU B 257      30.214   7.510   1.317  1.00119.69           C
ATOM   2031  CB  LEU B 257      31.693   7.272   0.928  1.00119.69           C
ATOM   2032  CG  LEU B 257      32.285   5.870   1.223  1.00119.69           C
ATOM   2033  CD1 LEU B 257      33.743   5.795   0.742  1.00119.69           C
ATOM   2034  CD2 LEU B 257      32.164   5.451   2.698  1.00119.69           C
ATOM   2035  C   LEU B 257      30.086   7.520   2.819  1.00119.69           C
ATOM   2036  O   LEU B 257      29.528   6.587   3.392  1.00119.69           O
ATOM   2037  N   GLY B 258      30.676   8.552   3.473  1.00 78.88           N
ATOM   2038  CA  GLY B 258      30.781   8.755   4.904  1.00 78.88           C
ATOM   2039  C   GLY B 258      29.625   9.351   5.670  1.00 78.88           C
ATOM   2040  O   GLY B 258      29.367   8.943   6.802  1.00 78.88           O
ATOM   2041  N   GLY B 259      28.954  10.393   5.138  1.00 55.01           N
ATOM   2042  CA  GLY B 259      27.914  11.043   5.898  1.00 55.01           C
ATOM   2043  C   GLY B 259      28.194  12.524   5.932  1.00 55.01           C
ATOM   2044  O   GLY B 259      29.176  12.982   5.352  1.00 55.01           O
ATOM   2045  N   PRO B 260      27.377  13.295   6.627  1.00 85.45           N
ATOM   2046  CA  PRO B 260      27.576  14.719   6.675  1.00 85.45           C
ATOM   2047  CD  PRO B 260      25.976  12.946   6.805  1.00 85.45           C
ATOM   2048  CB  PRO B 260      26.334  15.294   7.350  1.00 85.45           C
ATOM   2049  CG  PRO B 260      25.234  14.287   6.978  1.00 85.45           C
ATOM   2050  C   PRO B 260      28.864  15.057   7.356  1.00 85.45           C
ATOM   2051  O   PRO B 260      29.294  14.303   8.227  1.00 85.45           O
ATOM   2052  N   LEU B 261      29.513  16.167   6.949  1.00159.71           N
ATOM   2053  CA  LEU B 261      30.766  16.551   7.538  1.00159.71           C
ATOM   2054  CB  LEU B 261      32.004  16.470   6.622  1.00159.71           C
ATOM   2055  CG  LEU B 261      32.438  15.064   6.193  1.00159.71           C
ATOM   2056  CD1 LEU B 261      32.711  14.185   7.417  1.00159.71           C
ATOM   2057  CD2 LEU B 261      31.473  14.452   5.174  1.00159.71           C
ATOM   2058  C   LEU B 261      30.693  17.997   7.890  1.00159.71           C
ATOM   2059  O   LEU B 261      29.872  18.741   7.359  1.00159.71           O
ATOM   2060  N   SER B 262      31.573  18.423   8.816  1.00 49.43           N
ATOM   2061  CA  SER B 262      31.625  19.795   9.230  1.00 49.43           C
ATOM   2062  CB  SER B 262      32.331  19.972  10.583  1.00 49.43           C
ATOM   2063  OG  SER B 262      33.654  19.465  10.505  1.00 49.43           O
ATOM   2064  C   SER B 262      32.355  20.605   8.195  1.00 49.43           C
ATOM   2065  O   SER B 262      33.342  20.158   7.610  1.00 49.43           O
ATOM   2066  N   VAL B 263      31.873  21.843   7.946  1.00 50.12           N
ATOM   2067  CA  VAL B 263      32.497  22.733   7.004  1.00 50.12           C
ATOM   2068  CB  VAL B 263      31.746  22.871   5.712  1.00 50.12           C
ATOM   2069  CG1 VAL B 263      31.702  21.503   5.013  1.00 50.12           C
ATOM   2070  CG2 VAL B 263      30.358  23.462   6.015  1.00 50.12           C
ATOM   2071  C   VAL B 263      32.491  24.094   7.634  1.00 50.12           C
ATOM   2072  O   VAL B 263      31.778  24.327   8.609  1.00 50.12           O
ATOM   2073  N   ALA B 264      33.318  25.025   7.110  1.00 45.92           N
ATOM   2074  CA  ALA B 264      33.324  26.369   7.621  1.00 45.92           C
ATOM   2075  CB  ALA B 264      34.559  26.695   8.479  1.00 45.92           C
ATOM   2076  C   ALA B 264      33.331  27.295   6.441  1.00 45.92           C
ATOM   2077  O   ALA B 264      33.818  26.938   5.369  1.00 45.92           O
ATOM   2078  N   PHE B 265      32.749  28.505   6.595  1.00190.39           N
ATOM   2079  CA  PHE B 265      32.732  29.440   5.504  1.00190.39           C
ATOM   2080  CB  PHE B 265      31.575  29.220   4.508  1.00190.39           C
ATOM   2081  CG  PHE B 265      30.256  29.499   5.138  1.00190.39           C
ATOM   2082  CD1 PHE B 265      29.649  28.567   5.946  1.00190.39           C
ATOM   2083  CD2 PHE B 265      29.628  30.701   4.913  1.00190.39           C
ATOM   2084  CE1 PHE B 265      28.433  28.832   6.521  1.00190.39           C
ATOM   2085  CE2 PHE B 265      28.410  30.969   5.484  1.00190.39           C
ATOM   2086  CZ  PHE B 265      27.816  30.032   6.289  1.00190.39           C
ATOM   2087  C   PHE B 265      32.665  30.827   6.059  1.00190.39           C
ATOM   2088  O   PHE B 265      32.553  31.032   7.268  1.00190.39           O
ATOM   2089  N   GLU B 266      32.748  31.826   5.160  1.00166.54           N
ATOM   2090  CA  GLU B 266      32.800  33.203   5.559  1.00166.54           C
ATOM   2091  CB  GLU B 266      33.699  34.010   4.609  1.00166.54           C
ATOM   2092  CG  GLU B 266      34.713  34.922   5.296  1.00166.54           C
ATOM   2093  CD  GLU B 266      34.042  36.131   5.914  1.00166.54           C
ATOM   2094  OE1 GLU B 266      32.849  36.029   6.293  1.00166.54           O
ATOM   2095  OE2 GLU B 266      34.726  37.182   6.019  1.00166.54           O
ATOM   2096  C   GLU B 266      31.413  33.757   5.439  1.00166.54           C
ATOM   2097  O   GLU B 266      30.866  33.879   4.344  1.00166.54           O
ATOM   2098  N   VAL B 267      30.802  34.109   6.583  1.00 74.47           N
ATOM   2099  CA  VAL B 267      29.492  34.678   6.570  1.00 74.47           C
ATOM   2100  CB  VAL B 267      28.778  34.514   7.881  1.00 74.47           C
ATOM   2101  CG1 VAL B 267      27.477  35.328   7.836  1.00 74.47           C
ATOM   2102  CG2 VAL B 267      28.539  33.013   8.139  1.00 74.47           C
ATOM   2103  C   VAL B 267      29.624  36.146   6.292  1.00 74.47           C
ATOM   2104  O   VAL B 267      30.496  36.816   6.843  1.00 74.47           O
ATOM   2105  N   TYR B 268      28.739  36.687   5.432  1.00 84.80           N
ATOM   2106  CA  TYR B 268      28.762  38.085   5.098  1.00 84.80           C
ATOM   2107  CB  TYR B 268      29.132  38.370   3.638  1.00 84.80           C
ATOM   2108  CG  TYR B 268      30.607  38.252   3.425  1.00 84.80           C
ATOM   2109  CD1 TYR B 268      31.433  39.305   3.748  1.00 84.80           C
ATOM   2110  CD2 TYR B 268      31.168  37.131   2.851  1.00 84.80           C
ATOM   2111  CE1 TYR B 268      32.790  39.228   3.541  1.00 84.80           C
ATOM   2112  CE2 TYR B 268      32.526  37.045   2.640  1.00 84.80           C
ATOM   2113  CZ  TYR B 268      33.342  38.096   2.988  1.00 84.80           C
ATOM   2114  OH  TYR B 268      34.735  38.014   2.775  1.00 84.80           O
ATOM   2115  C   TYR B 268      27.384  38.636   5.342  1.00 84.80           C
ATOM   2116  O   TYR B 268      26.446  37.886   5.601  1.00 84.80           O
ATOM   2117  N   ASP B 269      27.237  39.976   5.270  1.00 97.94           N
ATOM   2118  CA  ASP B 269      26.005  40.653   5.587  1.00 97.94           C
ATOM   2119  CB  ASP B 269      26.017  42.154   5.253  1.00 97.94           C
ATOM   2120  CG  ASP B 269      26.715  42.920   6.353  1.00 97.94           C
ATOM   2121  OD1 ASP B 269      27.166  42.285   7.343  1.00 97.94           O
ATOM   2122  OD2 ASP B 269      26.781  44.170   6.222  1.00 97.94           O
ATOM   2123  C   ASP B 269      24.887  40.142   4.749  1.00 97.94           C
ATOM   2124  O   ASP B 269      23.788  39.917   5.245  1.00 97.94           O
ATOM   2125  N   ASP B 270      25.124  39.942   3.450  1.00 65.01           N
ATOM   2126  CA  ASP B 270      24.029  39.578   2.609  1.00 65.01           C
ATOM   2127  CB  ASP B 270      24.374  39.490   1.106  1.00 65.01           C
ATOM   2128  CG  ASP B 270      25.376  38.370   0.862  1.00 65.01           C
ATOM   2129  OD1 ASP B 270      26.151  38.062   1.805  1.00 65.01           O
ATOM   2130  OD2 ASP B 270      25.389  37.815  -0.270  1.00 65.01           O
ATOM   2131  C   ASP B 270      23.509  38.251   3.067  1.00 65.01           C
ATOM   2132  O   ASP B 270      22.322  37.967   2.933  1.00 65.01           O
ATOM   2133  N   PHE B 271      24.401  37.404   3.622  1.00134.29           N
ATOM   2134  CA  PHE B 271      24.082  36.085   4.100  1.00134.29           C
ATOM   2135  CB  PHE B 271      25.338  35.281   4.526  1.00134.29           C
ATOM   2136  CG  PHE B 271      24.987  33.877   4.907  1.00134.29           C
ATOM   2137  CD1 PHE B 271      24.569  33.564   6.183  1.00134.29           C
ATOM   2138  CD2 PHE B 271      25.102  32.861   3.986  1.00134.29           C
ATOM   2139  CE1 PHE B 271      24.256  32.270   6.528  1.00134.29           C
ATOM   2140  CE2 PHE B 271      24.790  31.567   4.328  1.00134.29           C
ATOM   2141  CZ  PHE B 271      24.363  31.267   5.598  1.00134.29           C
ATOM   2142  C   PHE B 271      23.156  36.187   5.278  1.00134.29           C
ATOM   2143  O   PHE B 271      22.260  35.361   5.444  1.00134.29           O
ATOM   2144  N   MET B 272      23.333  37.217   6.125  1.00110.68           N
ATOM   2145  CA  MET B 272      22.605  37.320   7.361  1.00110.68           C
ATOM   2146  CB  MET B 272      23.011  38.598   8.121  1.00110.68           C
ATOM   2147  CG  MET B 272      22.883  38.486   9.640  1.00110.68           C
ATOM   2148  SD  MET B 272      24.140  37.410  10.397  1.00110.68           S
ATOM   2149  CE  MET B 272      25.564  38.358   9.786  1.00110.68           C
ATOM   2150  C   MET B 272      21.128  37.363   7.065  1.00110.68           C
ATOM   2151  O   MET B 272      20.323  36.721   7.739  1.00110.68           O
ATOM   2152  N   HIS B 273      20.752  38.126   6.025  1.00164.47           N
ATOM   2153  CA  HIS B 273      19.419  38.385   5.538  1.00164.47           C
ATOM   2154  ND1 HIS B 273      21.395  41.043   5.314  0.00164.47           N
ATOM   2155  CG  HIS B 273      20.039  40.823   5.286  0.00164.47           C
ATOM   2156  CB  HIS B 273      19.396  39.632   4.630  1.00164.47           C
ATOM   2157  NE2 HIS B 273      20.471  42.719   6.434  0.00164.47           N
ATOM   2158  CD2 HIS B 273      19.488  41.860   5.972  0.00164.47           C
ATOM   2159  CE1 HIS B 273      21.601  42.187   6.013  0.00164.47           C
ATOM   2160  C   HIS B 273      18.841  37.218   4.768  1.00164.47           C
ATOM   2161  O   HIS B 273      17.667  37.227   4.410  1.00164.47           O
ATOM   2162  N   TYR B 274      19.662  36.216   4.418  1.00219.61           N
ATOM   2163  CA  TYR B 274      19.341  35.121   3.537  1.00219.61           C
ATOM   2164  CB  TYR B 274      20.564  34.196   3.536  1.00219.61           C
ATOM   2165  CG  TYR B 274      20.399  33.053   2.630  1.00219.61           C
ATOM   2166  CD1 TYR B 274      20.496  33.255   1.278  1.00219.61           C
ATOM   2167  CD2 TYR B 274      20.152  31.809   3.143  1.00219.61           C
ATOM   2168  CE1 TYR B 274      20.354  32.206   0.418  1.00219.61           C
ATOM   2169  CE2 TYR B 274      20.010  30.752   2.290  1.00219.61           C
ATOM   2170  CZ  TYR B 274      20.114  30.963   0.936  1.00219.61           C
ATOM   2171  OH  TYR B 274      19.975  29.886   0.063  1.00219.61           O
ATOM   2172  C   TYR B 274      18.068  34.415   3.917  1.00219.61           C
ATOM   2173  O   TYR B 274      17.912  33.929   5.036  1.00219.61           O
ATOM   2174  N   ARG B 275      17.066  34.497   3.005  1.00176.45           N
ATOM   2175  CA  ARG B 275      15.788  33.861   3.117  1.00176.45           C
ATOM   2176  CB  ARG B 275      14.741  34.648   2.316  1.00176.45           C
ATOM   2177  CG  ARG B 275      14.826  36.154   2.570  1.00176.45           C
ATOM   2178  CD  ARG B 275      14.469  36.548   3.999  1.00176.45           C
ATOM   2179  NE  ARG B 275      12.990  36.438   4.115  1.00176.45           N
ATOM   2180  CZ  ARG B 275      12.202  37.467   3.686  1.00176.45           C
ATOM   2181  NH1 ARG B 275      12.766  38.580   3.137  1.00176.45           N
ATOM   2182  NH2 ARG B 275      10.844  37.381   3.782  1.00176.45           N
ATOM   2183  C   ARG B 275      15.759  32.450   2.611  1.00176.45           C
ATOM   2184  O   ARG B 275      15.376  31.529   3.324  1.00176.45           O
ATOM   2185  N   SER B 276      16.199  32.264   1.343  1.00114.36           N
ATOM   2186  CA  SER B 276      16.083  30.997   0.660  1.00114.36           C
ATOM   2187  CB  SER B 276      14.632  30.585   0.347  1.00114.36           C
ATOM   2188  OG  SER B 276      13.870  30.469   1.537  1.00114.36           O
ATOM   2189  C   SER B 276      16.756  31.095  -0.678  1.00114.36           C
ATOM   2190  O   SER B 276      17.258  32.149  -1.062  1.00114.36           O
ATOM   2191  N   GLY B 277      16.731  29.980  -1.446  1.00 43.29           N
ATOM   2192  CA  GLY B 277      17.297  29.925  -2.769  1.00 43.29           C
ATOM   2193  C   GLY B 277      18.668  29.348  -2.697  1.00 43.29           C
ATOM   2194  O   GLY B 277      18.952  28.540  -1.824  1.00 43.29           O
ATOM   2195  N   VAL B 278      19.526  29.676  -3.683  1.00113.20           N
ATOM   2196  CA  VAL B 278      20.883  29.222  -3.616  1.00113.20           C
ATOM   2197  CB  VAL B 278      21.313  28.510  -4.869  1.00113.20           C
ATOM   2198  CG1 VAL B 278      21.056  29.404  -6.095  1.00113.20           C
ATOM   2199  CG2 VAL B 278      22.776  28.087  -4.700  1.00113.20           C
ATOM   2200  C   VAL B 278      21.727  30.449  -3.406  1.00113.20           C
ATOM   2201  O   VAL B 278      21.812  31.311  -4.277  1.00113.20           O
ATOM   2202  N   TYR B 279      22.402  30.531  -2.240  1.00 90.84           N
ATOM   2203  CA  TYR B 279      23.165  31.671  -1.809  1.00 90.84           C
ATOM   2204  CB  TYR B 279      23.515  31.591  -0.311  1.00 90.84           C
ATOM   2205  CG  TYR B 279      24.450  32.694   0.034  1.00 90.84           C
ATOM   2206  CD1 TYR B 279      25.810  32.516  -0.077  1.00 90.84           C
ATOM   2207  CD2 TYR B 279      23.971  33.907   0.468  1.00 90.84           C
ATOM   2208  CE1 TYR B 279      26.670  33.538   0.246  1.00 90.84           C
ATOM   2209  CE2 TYR B 279      24.825  34.932   0.793  1.00 90.84           C
ATOM   2210  CZ  TYR B 279      26.180  34.746   0.683  1.00 90.84           C
ATOM   2211  OH  TYR B 279      27.073  35.785   1.012  1.00 90.84           O
ATOM   2212  C   TYR B 279      24.440  31.800  -2.584  1.00 90.84           C
ATOM   2213  O   TYR B 279      25.086  30.808  -2.912  1.00 90.84           O
ATOM   2214  N   HIS B 280      24.808  33.060  -2.913  1.00122.97           N
ATOM   2215  CA  HIS B 280      26.011  33.395  -3.631  1.00122.97           C
ATOM   2216  ND1 HIS B 280      26.957  35.241  -6.389  1.00122.97           N
ATOM   2217  CG  HIS B 280      26.909  33.920  -5.996  1.00122.97           C
ATOM   2218  CB  HIS B 280      25.803  33.333  -5.161  1.00122.97           C
ATOM   2219  NE2 HIS B 280      28.745  34.256  -7.267  1.00122.97           N
ATOM   2220  CD2 HIS B 280      28.010  33.335  -6.540  1.00122.97           C
ATOM   2221  CE1 HIS B 280      28.074  35.386  -7.147  1.00122.97           C
ATOM   2222  C   HIS B 280      26.365  34.816  -3.294  1.00122.97           C
ATOM   2223  O   HIS B 280      25.484  35.580  -2.910  1.00122.97           O
ATOM   2224  N   HIS B 281      27.677  35.168  -3.356  1.00378.34           N
ATOM   2225  CA  HIS B 281      28.162  36.542  -3.286  1.00378.34           C
ATOM   2226  ND1 HIS B 281      25.957  39.407  -4.555  0.00378.34           N
ATOM   2227  CG  HIS B 281      26.187  38.084  -4.256  0.00378.34           C
ATOM   2228  CB  HIS B 281      27.140  37.697  -3.175  1.00378.34           C
ATOM   2229  NE2 HIS B 281      24.566  38.218  -5.814  0.00378.34           N
ATOM   2230  CD2 HIS B 281      25.335  37.369  -5.038  0.00378.34           C
ATOM   2231  CE1 HIS B 281      24.975  39.431  -5.488  0.00378.34           C
ATOM   2232  C   HIS B 281      28.870  36.920  -2.029  1.00378.34           C
ATOM   2233  O   HIS B 281      28.705  36.308  -0.975  1.00378.34           O
ATOM   2234  N   THR B 282      29.669  38.013  -2.188  1.00158.10           N
ATOM   2235  CA  THR B 282      30.223  38.878  -1.171  1.00158.10           C
ATOM   2236  CB  THR B 282      29.634  38.654   0.211  1.00158.10           C
ATOM   2237  OG1 THR B 282      28.217  38.582   0.126  1.00158.10           O
ATOM   2238  CG2 THR B 282      29.942  39.886   1.086  1.00158.10           C
ATOM   2239  C   THR B 282      31.731  38.784  -1.146  1.00158.10           C
ATOM   2240  O   THR B 282      32.351  38.047  -1.911  1.00158.10           O
ATOM   2241  N   GLY B 283      32.352  39.636  -0.304  1.00 67.63           N
ATOM   2242  CA  GLY B 283      33.735  39.616   0.078  1.00 67.63           C
ATOM   2243  C   GLY B 283      34.673  39.742  -1.072  1.00 67.63           C
ATOM   2244  O   GLY B 283      34.418  40.403  -2.077  1.00 67.63           O
ATOM   2245  N   LEU B 284      35.842  39.119  -0.849  1.00213.56           N
ATOM   2246  CA  LEU B 284      37.015  38.977  -1.662  1.00213.56           C
ATOM   2247  CB  LEU B 284      37.929  40.220  -1.786  1.00213.56           C
ATOM   2248  CG  LEU B 284      37.836  41.070  -3.073  0.00213.56           C
ATOM   2249  CD1 LEU B 284      38.293  40.240  -4.285  0.00213.56           C
ATOM   2250  CD2 LEU B 284      36.476  41.749  -3.279  0.00213.56           C
ATOM   2251  C   LEU B 284      37.847  38.004  -0.911  1.00213.56           C
ATOM   2252  O   LEU B 284      37.568  36.810  -0.867  1.00213.56           O
ATOM   2253  N   GLN B 285      38.939  38.526  -0.325  1.00 96.05           N
ATOM   2254  CA  GLN B 285      39.814  37.735   0.486  1.00 96.05           C
ATOM   2255  CB  GLN B 285      41.112  37.282  -0.211  1.00 96.05           C
ATOM   2256  CG  GLN B 285      40.963  36.216  -1.298  1.00 96.05           C
ATOM   2257  CD  GLN B 285      42.372  35.754  -1.660  1.00 96.05           C
ATOM   2258  OE1 GLN B 285      43.333  36.517  -1.570  1.00 96.05           O
ATOM   2259  NE2 GLN B 285      42.502  34.463  -2.067  1.00 96.05           N
ATOM   2260  C   GLN B 285      40.301  38.608   1.637  1.00 96.05           C
ATOM   2261  O   GLN B 285      40.138  38.195   2.817  1.00 96.05           O
ATOM   2262  OXT GLN B 285      40.880  39.689   1.345  1.00 96.05           O
TER    2263      GLN B 285
ATOM   2264  N   ASP C 286      52.173  28.473  -4.962  1.00117.46           N
ATOM   2265  CA  ASP C 286      53.011  29.651  -5.268  1.00117.46           C
ATOM   2266  CB  ASP C 286      52.191  30.840  -5.767  1.00117.46           C
ATOM   2267  CG  ASP C 286      53.209  31.827  -6.323  0.00117.46           C
ATOM   2268  OD1 ASP C 286      54.125  31.315  -7.017  0.00117.46           O
ATOM   2269  OD2 ASP C 286      53.115  33.059  -6.072  0.00117.46           O
ATOM   2270  C   ASP C 286      53.465  30.069  -3.955  1.00117.46           C
ATOM   2271  O   ASP C 286      53.439  31.257  -3.635  1.00117.46           O
ATOM   2272  N   LYS C 287      53.896  29.039  -3.218  1.00292.02           N
ATOM   2273  CA  LYS C 287      54.222  29.010  -1.851  1.00292.02           C
ATOM   2274  CB  LYS C 287      54.356  30.407  -1.219  1.00292.02           C
ATOM   2275  CG  LYS C 287      54.716  30.425   0.264  1.00292.02           C
ATOM   2276  CD  LYS C 287      56.204  30.233   0.545  1.00292.02           C
ATOM   2277  CE  LYS C 287      56.985  31.534   0.372  1.00292.02           C
ATOM   2278  NZ  LYS C 287      56.406  32.570   1.260  1.00292.02           N
ATOM   2279  C   LYS C 287      52.957  28.454  -1.296  1.00292.02           C
ATOM   2280  O   LYS C 287      52.050  29.222  -0.977  1.00292.02           O
ATOM   2281  N   PHE C 288      52.861  27.107  -1.213  1.00174.40           N
ATOM   2282  CA  PHE C 288      51.678  26.469  -0.712  1.00174.40           C
ATOM   2283  CB  PHE C 288      51.895  24.939  -0.578  1.00174.40           C
ATOM   2284  CG  PHE C 288      50.719  24.225  -0.002  1.00174.40           C
ATOM   2285  CD1 PHE C 288      49.611  23.935  -0.768  1.00174.40           C
ATOM   2286  CD2 PHE C 288      50.733  23.844   1.322  1.00174.40           C
ATOM   2287  CE1 PHE C 288      48.540  23.268  -0.218  1.00174.40           C
ATOM   2288  CE2 PHE C 288      49.665  23.179   1.875  1.00174.40           C
ATOM   2289  CZ  PHE C 288      48.566  22.889   1.103  1.00174.40           C
ATOM   2290  C   PHE C 288      51.399  27.114   0.607  1.00174.40           C
ATOM   2291  O   PHE C 288      52.246  27.137   1.500  1.00174.40           O
ATOM   2292  N   ASN C 289      50.209  27.741   0.707  1.00139.51           N
ATOM   2293  CA  ASN C 289      49.870  28.452   1.898  1.00139.51           C
ATOM   2294  CB  ASN C 289      50.287  29.923   1.754  1.00139.51           C
ATOM   2295  CG  ASN C 289      50.576  30.508   3.109  1.00139.51           C
ATOM   2296  OD1 ASN C 289      49.964  30.167   4.116  1.00139.51           O
ATOM   2297  ND2 ASN C 289      51.591  31.408   3.133  1.00139.51           N
ATOM   2298  C   ASN C 289      48.378  28.421   1.970  1.00139.51           C
ATOM   2299  O   ASN C 289      47.725  29.372   1.541  1.00139.51           O
ATOM   2300  N   PRO C 290      47.805  27.363   2.480  1.00114.82           N
ATOM   2301  CA  PRO C 290      46.382  27.261   2.578  1.00114.82           C
ATOM   2302  CD  PRO C 290      48.486  26.110   2.765  1.00114.82           C
ATOM   2303  CB  PRO C 290      46.092  25.777   2.816  1.00114.82           C
ATOM   2304  CG  PRO C 290      47.403  25.228   3.414  1.00114.82           C
ATOM   2305  C   PRO C 290      45.876  28.126   3.685  1.00114.82           C
ATOM   2306  O   PRO C 290      46.314  27.950   4.821  1.00114.82           O
ATOM   2307  N   PHE C 291      44.935  29.037   3.383  1.00141.44           N
ATOM   2308  CA  PHE C 291      44.305  29.828   4.392  1.00141.44           C
ATOM   2309  CB  PHE C 291      45.202  30.899   5.034  1.00141.44           C
ATOM   2310  CG  PHE C 291      44.292  31.746   5.848  1.00141.44           C
ATOM   2311  CD1 PHE C 291      43.900  31.349   7.101  1.00141.44           C
ATOM   2312  CD2 PHE C 291      43.798  32.928   5.346  1.00141.44           C
ATOM   2313  CE1 PHE C 291      43.054  32.130   7.845  1.00141.44           C
ATOM   2314  CE2 PHE C 291      42.948  33.713   6.090  1.00141.44           C
ATOM   2315  CZ  PHE C 291      42.575  33.314   7.349  1.00141.44           C
ATOM   2316  C   PHE C 291      43.198  30.546   3.717  1.00141.44           C
ATOM   2317  O   PHE C 291      43.428  31.311   2.783  1.00141.44           O
ATOM   2318  N   GLN C 292      41.964  30.325   4.195  1.00147.57           N
ATOM   2319  CA  GLN C 292      40.825  30.978   3.631  1.00147.57           C
ATOM   2320  CB  GLN C 292      39.869  29.989   2.941  1.00147.57           C
ATOM   2321  CG  GLN C 292      38.926  30.612   1.920  1.00147.57           C
ATOM   2322  CD  GLN C 292      39.402  30.198   0.539  1.00147.57           C
ATOM   2323  OE1 GLN C 292      40.029  30.974  -0.180  1.00147.57           O
ATOM   2324  NE2 GLN C 292      39.095  28.929   0.160  1.00147.57           N
ATOM   2325  C   GLN C 292      40.083  31.470   4.829  1.00147.57           C
ATOM   2326  O   GLN C 292      39.775  30.684   5.722  1.00147.57           O
ATOM   2327  N   LEU C 293      39.752  32.773   4.867  1.00131.73           N
ATOM   2328  CA  LEU C 293      39.098  33.352   6.010  1.00131.73           C
ATOM   2329  CB  LEU C 293      38.940  34.887   5.860  1.00131.73           C
ATOM   2330  CG  LEU C 293      38.362  35.669   7.062  1.00131.73           C
ATOM   2331  CD1 LEU C 293      36.907  35.292   7.352  1.00131.73           C
ATOM   2332  CD2 LEU C 293      39.263  35.577   8.299  1.00131.73           C
ATOM   2333  C   LEU C 293      37.733  32.737   6.146  1.00131.73           C
ATOM   2334  O   LEU C 293      36.975  32.664   5.180  1.00131.73           O
ATOM   2335  N   THR C 294      37.396  32.275   7.374  1.00 75.46           N
ATOM   2336  CA  THR C 294      36.103  31.714   7.668  1.00 75.46           C
ATOM   2337  CB  THR C 294      36.124  30.214   7.731  1.00 75.46           C
ATOM   2338  OG1 THR C 294      37.036  29.784   8.732  1.00 75.46           O
ATOM   2339  CG2 THR C 294      36.537  29.653   6.358  1.00 75.46           C
ATOM   2340  C   THR C 294      35.689  32.235   9.020  1.00 75.46           C
ATOM   2341  O   THR C 294      36.510  32.775   9.760  1.00 75.46           O
ATOM   2342  N   ASN C 295      34.383  32.145   9.363  1.00163.70           N
ATOM   2343  CA  ASN C 295      33.966  32.644  10.647  1.00163.70           C
ATOM   2344  CB  ASN C 295      33.581  34.133  10.596  1.00163.70           C
ATOM   2345  CG  ASN C 295      32.514  34.261   9.529  1.00163.70           C
ATOM   2346  OD1 ASN C 295      31.325  34.359   9.814  1.00163.70           O
ATOM   2347  ND2 ASN C 295      32.964  34.229   8.248  1.00163.70           N
ATOM   2348  C   ASN C 295      32.767  31.886  11.155  1.00163.70           C
ATOM   2349  O   ASN C 295      32.231  32.227  12.209  1.00163.70           O
ATOM   2350  N   HIS C 296      32.312  30.832  10.446  1.00117.62           N
ATOM   2351  CA  HIS C 296      31.143  30.138  10.918  1.00117.62           C
ATOM   2352  ND1 HIS C 296      27.545  29.684  10.005  1.00117.62           N
ATOM   2353  CG  HIS C 296      28.526  30.210  10.821  1.00117.62           C
ATOM   2354  CB  HIS C 296      29.847  30.740  10.321  1.00117.62           C
ATOM   2355  NE2 HIS C 296      26.740  29.628  12.077  1.00117.62           N
ATOM   2356  CD2 HIS C 296      28.016  30.165  12.083  1.00117.62           C
ATOM   2357  CE1 HIS C 296      26.499  29.356  10.808  1.00117.62           C
ATOM   2358  C   HIS C 296      31.248  28.695  10.517  1.00117.62           C
ATOM   2359  O   HIS C 296      31.490  28.382   9.353  1.00117.62           O
ATOM   2360  N   ALA C 297      31.056  27.765  11.478  1.00 50.26           N
ATOM   2361  CA  ALA C 297      31.162  26.360  11.175  1.00 50.26           C
ATOM   2362  CB  ALA C 297      31.947  25.562  12.231  1.00 50.26           C
ATOM   2363  C   ALA C 297      29.776  25.780  11.106  1.00 50.26           C
ATOM   2364  O   ALA C 297      28.932  26.088  11.946  1.00 50.26           O
ATOM   2365  N   VAL C 298      29.512  24.903  10.100  1.00 87.10           N
ATOM   2366  CA  VAL C 298      28.214  24.292   9.908  1.00 87.10           C
ATOM   2367  CB  VAL C 298      27.311  25.044   8.961  1.00 87.10           C
ATOM   2368  CG1 VAL C 298      26.893  26.376   9.608  1.00 87.10           C
ATOM   2369  CG2 VAL C 298      28.038  25.231   7.619  1.00 87.10           C
ATOM   2370  C   VAL C 298      28.351  22.866   9.405  1.00 87.10           C
ATOM   2371  O   VAL C 298      29.458  22.340   9.300  1.00 87.10           O
ATOM   2372  N   LEU C 299      27.193  22.196   9.135  1.00211.42           N
ATOM   2373  CA  LEU C 299      27.060  20.814   8.688  1.00211.42           C
ATOM   2374  CB  LEU C 299      25.908  20.052   9.372  1.00211.42           C
ATOM   2375  CG  LEU C 299      26.280  19.208  10.583  1.00211.42           C
ATOM   2376  CD1 LEU C 299      26.715  17.798  10.163  1.00211.42           C
ATOM   2377  CD2 LEU C 299      27.387  19.911  11.352  1.00211.42           C
ATOM   2378  C   LEU C 299      26.627  20.697   7.257  1.00211.42           C
ATOM   2379  O   LEU C 299      25.530  21.118   6.905  1.00211.42           O
ATOM   2380  N   LEU C 300      27.439  20.019   6.418  1.00 86.41           N
ATOM   2381  CA  LEU C 300      27.089  19.767   5.042  1.00 86.41           C
ATOM   2382  CB  LEU C 300      28.335  19.565   4.160  1.00 86.41           C
ATOM   2383  CG  LEU C 300      28.025  19.307   2.679  1.00 86.41           C
ATOM   2384  CD1 LEU C 300      27.379  20.540   2.024  1.00 86.41           C
ATOM   2385  CD2 LEU C 300      29.270  18.800   1.932  1.00 86.41           C
ATOM   2386  C   LEU C 300      26.292  18.487   5.015  1.00 86.41           C
ATOM   2387  O   LEU C 300      26.756  17.455   5.488  1.00 86.41           O
ATOM   2388  N   VAL C 301      25.001  18.579   4.625  1.00129.59           N
ATOM   2389  CA  VAL C 301      24.066  17.483   4.499  1.00129.59           C
ATOM   2390  CB  VAL C 301      22.715  17.841   5.050  1.00129.59           C
ATOM   2391  CG1 VAL C 301      22.903  18.192   6.538  1.00129.59           C
ATOM   2392  CG2 VAL C 301      22.096  18.972   4.214  1.00129.59           C
ATOM   2393  C   VAL C 301      23.876  16.884   3.124  1.00129.59           C
ATOM   2394  O   VAL C 301      23.424  15.743   3.022  1.00129.59           O
ATOM   2395  N   GLY C 302      24.107  17.638   2.022  1.00 50.26           N
ATOM   2396  CA  GLY C 302      23.798  17.061   0.730  1.00 50.26           C
ATOM   2397  C   GLY C 302      24.168  18.001  -0.382  1.00 50.26           C
ATOM   2398  O   GLY C 302      24.772  19.046  -0.151  1.00 50.26           O
ATOM   2399  N   TYR C 303      23.854  17.609  -1.643  1.00 94.67           N
ATOM   2400  CA  TYR C 303      24.135  18.437  -2.786  1.00 94.67           C
ATOM   2401  CB  TYR C 303      25.565  18.272  -3.362  1.00 94.67           C
ATOM   2402  CG  TYR C 303      25.849  16.853  -3.756  1.00 94.67           C
ATOM   2403  CD1 TYR C 303      25.494  16.366  -4.995  1.00 94.67           C
ATOM   2404  CD2 TYR C 303      26.498  16.004  -2.885  1.00 94.67           C
ATOM   2405  CE1 TYR C 303      25.769  15.062  -5.347  1.00 94.67           C
ATOM   2406  CE2 TYR C 303      26.775  14.700  -3.230  1.00 94.67           C
ATOM   2407  CZ  TYR C 303      26.410  14.223  -4.464  1.00 94.67           C
ATOM   2408  OH  TYR C 303      26.696  12.885  -4.818  1.00 94.67           O
ATOM   2409  C   TYR C 303      23.140  18.159  -3.870  1.00 94.67           C
ATOM   2410  O   TYR C 303      22.464  17.131  -3.871  1.00 94.67           O
ATOM   2411  N   GLY C 304      23.025  19.093  -4.837  1.00 35.74           N
ATOM   2412  CA  GLY C 304      22.096  18.916  -5.917  1.00 35.74           C
ATOM   2413  C   GLY C 304      22.415  19.912  -6.979  1.00 35.74           C
ATOM   2414  O   GLY C 304      23.380  20.665  -6.875  1.00 35.74           O
ATOM   2415  N   THR C 305      21.627  19.899  -8.069  1.00 51.82           N
ATOM   2416  CA  THR C 305      21.795  20.887  -9.089  1.00 51.82           C
ATOM   2417  CB  THR C 305      22.431  20.352 -10.339  1.00 51.82           C
ATOM   2418  OG1 THR C 305      23.692  19.768 -10.039  1.00 51.82           O
ATOM   2419  CG2 THR C 305      22.620  21.522 -11.319  1.00 51.82           C
ATOM   2420  C   THR C 305      20.421  21.340  -9.436  1.00 51.82           C
ATOM   2421  O   THR C 305      19.554  20.524  -9.745  1.00 51.82           O
ATOM   2422  N   ASP C 306      20.152  22.655  -9.370  1.00109.06           N
ATOM   2423  CA  ASP C 306      18.827  23.027  -9.742  1.00109.06           C
ATOM   2424  CB  ASP C 306      18.407  24.432  -9.286  1.00109.06           C
ATOM   2425  CG  ASP C 306      18.706  25.392 -10.403  1.00109.06           C
ATOM   2426  OD1 ASP C 306      19.885  25.371 -10.845  1.00109.06           O
ATOM   2427  OD2 ASP C 306      17.786  26.143 -10.823  1.00109.06           O
ATOM   2428  C   ASP C 306      18.689  22.784 -11.214  1.00109.06           C
ATOM   2429  O   ASP C 306      19.509  23.189 -12.035  1.00109.06           O
ATOM   2430  N   GLN C 307      17.635  22.050 -11.595  1.00 98.30           N
ATOM   2431  CA  GLN C 307      17.508  21.682 -12.969  1.00 98.30           C
ATOM   2432  CB  GLN C 307      16.460  20.568 -13.182  1.00 98.30           C
ATOM   2433  CG  GLN C 307      15.027  20.898 -12.757  1.00 98.30           C
ATOM   2434  CD  GLN C 307      14.291  19.566 -12.664  1.00 98.30           C
ATOM   2435  OE1 GLN C 307      14.874  18.556 -12.270  1.00 98.30           O
ATOM   2436  NE2 GLN C 307      12.983  19.550 -13.034  1.00 98.30           N
ATOM   2437  C   GLN C 307      17.251  22.874 -13.832  1.00 98.30           C
ATOM   2438  O   GLN C 307      17.802  22.970 -14.928  1.00 98.30           O
ATOM   2439  N   GLN C 308      16.414  23.821 -13.369  1.00102.72           N
ATOM   2440  CA  GLN C 308      16.078  24.914 -14.233  1.00102.72           C
ATOM   2441  CB  GLN C 308      14.915  25.737 -13.643  1.00102.72           C
ATOM   2442  CG  GLN C 308      14.073  26.496 -14.674  1.00102.72           C
ATOM   2443  CD  GLN C 308      14.438  27.967 -14.669  1.00102.72           C
ATOM   2444  OE1 GLN C 308      13.619  28.817 -15.016  1.00102.72           O
ATOM   2445  NE2 GLN C 308      15.697  28.281 -14.265  1.00102.72           N
ATOM   2446  C   GLN C 308      17.276  25.796 -14.498  1.00102.72           C
ATOM   2447  O   GLN C 308      17.662  25.963 -15.654  1.00102.72           O
ATOM   2448  N   THR C 309      17.925  26.366 -13.451  1.00143.21           N
ATOM   2449  CA  THR C 309      19.067  27.206 -13.730  1.00143.21           C
ATOM   2450  CB  THR C 309      19.303  28.400 -12.827  1.00143.21           C
ATOM   2451  OG1 THR C 309      20.306  29.226 -13.401  1.00143.21           O
ATOM   2452  CG2 THR C 309      19.712  28.011 -11.408  1.00143.21           C
ATOM   2453  C   THR C 309      20.313  26.418 -13.994  1.00143.21           C
ATOM   2454  O   THR C 309      21.190  26.874 -14.723  1.00143.21           O
ATOM   2455  N   GLY C 310      20.450  25.214 -13.409  1.00 24.78           N
ATOM   2456  CA  GLY C 310      21.620  24.434 -13.705  1.00 24.78           C
ATOM   2457  C   GLY C 310      22.716  24.768 -12.735  1.00 24.78           C
ATOM   2458  O   GLY C 310      23.868  24.386 -12.938  1.00 24.78           O
ATOM   2459  N   GLU C 311      22.378  25.484 -11.645  1.00113.68           N
ATOM   2460  CA  GLU C 311      23.346  25.891 -10.657  1.00113.68           C
ATOM   2461  CB  GLU C 311      22.825  27.065  -9.807  1.00113.68           C
ATOM   2462  CG  GLU C 311      22.519  28.369 -10.552  1.00113.68           C
ATOM   2463  CD  GLU C 311      21.695  29.223  -9.593  1.00113.68           C
ATOM   2464  OE1 GLU C 311      21.029  28.607  -8.720  1.00113.68           O
ATOM   2465  OE2 GLU C 311      21.707  30.478  -9.711  1.00113.68           O
ATOM   2466  C   GLU C 311      23.533  24.762  -9.672  1.00113.68           C
ATOM   2467  O   GLU C 311      22.554  24.251  -9.132  1.00113.68           O
ATOM   2468  N   LYS C 312      24.794  24.339  -9.407  1.00 82.44           N
ATOM   2469  CA  LYS C 312      25.011  23.303  -8.427  1.00 82.44           C
ATOM   2470  CB  LYS C 312      26.374  22.591  -8.507  1.00 82.44           C
ATOM   2471  CG  LYS C 312      26.540  21.742  -9.762  1.00 82.44           C
ATOM   2472  CD  LYS C 312      27.928  21.123  -9.899  1.00 82.44           C
ATOM   2473  CE  LYS C 312      29.031  22.153 -10.135  1.00 82.44           C
ATOM   2474  NZ  LYS C 312      30.340  21.476 -10.227  1.00 82.44           N
ATOM   2475  C   LYS C 312      24.925  23.917  -7.059  1.00 82.44           C
ATOM   2476  O   LYS C 312      25.245  25.091  -6.871  1.00 82.44           O
ATOM   2477  N   TYR C 313      24.498  23.104  -6.066  1.00229.21           N
ATOM   2478  CA  TYR C 313      24.265  23.540  -4.710  1.00229.21           C
ATOM   2479  CB  TYR C 313      22.858  23.261  -4.159  1.00229.21           C
ATOM   2480  CG  TYR C 313      21.701  23.999  -4.691  1.00229.21           C
ATOM   2481  CD1 TYR C 313      21.017  23.545  -5.793  1.00229.21           C
ATOM   2482  CD2 TYR C 313      21.281  25.120  -4.031  1.00229.21           C
ATOM   2483  CE1 TYR C 313      19.923  24.230  -6.262  1.00229.21           C
ATOM   2484  CE2 TYR C 313      20.188  25.804  -4.496  1.00229.21           C
ATOM   2485  CZ  TYR C 313      19.510  25.365  -5.611  1.00229.21           C
ATOM   2486  OH  TYR C 313      18.386  26.075  -6.086  1.00229.21           O
ATOM   2487  C   TYR C 313      24.858  22.565  -3.749  1.00229.21           C
ATOM   2488  O   TYR C 313      25.073  21.394  -4.052  1.00229.21           O
ATOM   2489  N   TRP C 314      25.031  23.066  -2.509  1.00126.29           N
ATOM   2490  CA  TRP C 314      25.326  22.267  -1.358  1.00126.29           C
ATOM   2491  CB  TRP C 314      26.575  22.715  -0.568  1.00126.29           C
ATOM   2492  CG  TRP C 314      27.914  22.565  -1.260  1.00126.29           C
ATOM   2493  CD2 TRP C 314      28.587  21.312  -1.465  1.00126.29           C
ATOM   2494  CD1 TRP C 314      28.727  23.529  -1.783  1.00126.29           C
ATOM   2495  NE1 TRP C 314      29.871  22.957  -2.289  1.00126.29           N
ATOM   2496  CE2 TRP C 314      29.798  21.592  -2.104  1.00126.29           C
ATOM   2497  CE3 TRP C 314      28.228  20.033  -1.152  1.00126.29           C
ATOM   2498  CZ2 TRP C 314      30.668  20.594  -2.437  1.00126.29           C
ATOM   2499  CZ3 TRP C 314      29.110  19.029  -1.489  1.00126.29           C
ATOM   2500  CH2 TRP C 314      30.306  19.304  -2.118  1.00126.29           C
ATOM   2501  C   TRP C 314      24.147  22.527  -0.459  1.00126.29           C
ATOM   2502  O   TRP C 314      23.589  23.623  -0.476  1.00126.29           O
ATOM   2503  N   ILE C 315      23.706  21.522   0.325  1.00140.10           N
ATOM   2504  CA  ILE C 315      22.617  21.725   1.249  1.00140.10           C
ATOM   2505  CB  ILE C 315      21.611  20.602   1.236  1.00140.10           C
ATOM   2506  CG1 ILE C 315      20.964  20.446  -0.152  1.00140.10           C
ATOM   2507  CG2 ILE C 315      20.582  20.860   2.353  1.00140.10           C
ATOM   2508  CD1 ILE C 315      20.051  21.598  -0.553  1.00140.10           C
ATOM   2509  C   ILE C 315      23.262  21.730   2.608  1.00140.10           C
ATOM   2510  O   ILE C 315      23.896  20.747   2.995  1.00140.10           O
ATOM   2511  N   VAL C 316      23.125  22.835   3.377  1.00 61.02           N
ATOM   2512  CA  VAL C 316      23.832  22.913   4.632  1.00 61.02           C
ATOM   2513  CB  VAL C 316      24.890  23.980   4.614  1.00 61.02           C
ATOM   2514  CG1 VAL C 316      25.601  24.009   5.976  1.00 61.02           C
ATOM   2515  CG2 VAL C 316      25.817  23.744   3.407  1.00 61.02           C
ATOM   2516  C   VAL C 316      22.900  23.221   5.780  1.00 61.02           C
ATOM   2517  O   VAL C 316      21.943  23.981   5.636  1.00 61.02           O
ATOM   2518  N   LYS C 317      23.186  22.633   6.972  1.00160.46           N
ATOM   2519  CA  LYS C 317      22.404  22.843   8.173  1.00160.46           C
ATOM   2520  CB  LYS C 317      22.369  21.664   9.165  1.00160.46           C
ATOM   2521  CG  LYS C 317      21.505  20.460   8.826  1.00160.46           C
ATOM   2522  CD  LYS C 317      21.665  19.357   9.875  1.00160.46           C
ATOM   2523  CE  LYS C 317      21.355  19.812  11.305  1.00160.46           C
ATOM   2524  NZ  LYS C 317      21.645  18.727  12.272  1.00160.46           N
ATOM   2525  C   LYS C 317      23.079  23.888   9.012  1.00160.46           C
ATOM   2526  O   LYS C 317      24.235  23.709   9.399  1.00160.46           O
ATOM   2527  N   ASN C 318      22.390  25.005   9.346  1.00199.74           N
ATOM   2528  CA  ASN C 318      23.083  25.898  10.228  1.00199.74           C
ATOM   2529  CB  ASN C 318      23.258  27.371   9.789  1.00199.74           C
ATOM   2530  CG  ASN C 318      22.070  28.258  10.035  1.00199.74           C
ATOM   2531  OD1 ASN C 318      21.337  28.090  11.004  1.00199.74           O
ATOM   2532  ND2 ASN C 318      21.925  29.293   9.168  1.00199.74           N
ATOM   2533  C   ASN C 318      22.564  25.721  11.637  1.00199.74           C
ATOM   2534  O   ASN C 318      21.719  24.867  11.892  1.00199.74           O
ATOM   2535  N   SER C 319      23.212  26.390  12.616  1.00113.55           N
ATOM   2536  CA  SER C 319      22.922  26.335  14.037  1.00113.55           C
ATOM   2537  CB  SER C 319      24.197  26.214  14.884  1.00113.55           C
ATOM   2538  OG  SER C 319      25.010  27.364  14.707  1.00113.55           O
ATOM   2539  C   SER C 319      22.144  27.505  14.586  1.00113.55           C
ATOM   2540  O   SER C 319      22.207  27.758  15.792  1.00113.55           O
ATOM   2541  N   TRP C 320      21.536  28.324  13.713  1.00153.15           N
ATOM   2542  CA  TRP C 320      20.774  29.510  14.028  1.00153.15           C
ATOM   2543  CB  TRP C 320      20.839  30.554  12.904  1.00153.15           C
ATOM   2544  CG  TRP C 320      22.251  31.067  12.799  1.00153.15           C
ATOM   2545  CD2 TRP C 320      22.763  31.919  11.763  1.00153.15           C
ATOM   2546  CD1 TRP C 320      23.306  30.789  13.622  1.00153.15           C
ATOM   2547  NE1 TRP C 320      24.441  31.410  13.165  1.00153.15           N
ATOM   2548  CE2 TRP C 320      24.115  32.106  12.020  1.00153.15           C
ATOM   2549  CE3 TRP C 320      22.155  32.477  10.675  1.00153.15           C
ATOM   2550  CZ2 TRP C 320      24.886  32.866  11.190  1.00153.15           C
ATOM   2551  CZ3 TRP C 320      22.931  33.266   9.854  1.00153.15           C
ATOM   2552  CH2 TRP C 320      24.268  33.456  10.110  1.00153.15           C
ATOM   2553  C   TRP C 320      19.359  29.224  14.437  1.00153.15           C
ATOM   2554  O   TRP C 320      18.590  30.147  14.699  1.00153.15           O
ATOM   2555  N   GLY C 321      18.920  27.958  14.369  1.00 36.18           N
ATOM   2556  CA  GLY C 321      17.564  27.682  14.737  1.00 36.18           C
ATOM   2557  C   GLY C 321      16.797  27.505  13.470  1.00 36.18           C
ATOM   2558  O   GLY C 321      17.267  27.861  12.391  1.00 36.18           O
ATOM   2559  N   GLU C 322      15.589  26.929  13.597  1.00123.19           N
ATOM   2560  CA  GLU C 322      14.689  26.634  12.520  1.00123.19           C
ATOM   2561  CB  GLU C 322      13.487  25.785  12.965  1.00123.19           C
ATOM   2562  CG  GLU C 322      12.637  26.446  14.050  1.00123.19           C
ATOM   2563  CD  GLU C 322      13.336  26.235  15.383  1.00123.19           C
ATOM   2564  OE1 GLU C 322      14.319  25.448  15.419  1.00123.19           O
ATOM   2565  OE2 GLU C 322      12.891  26.854  16.386  1.00123.19           O
ATOM   2566  C   GLU C 322      14.143  27.900  11.934  1.00123.19           C
ATOM   2567  O   GLU C 322      13.718  27.923  10.782  1.00123.19           O
ATOM   2568  N   SER C 323      14.093  28.984  12.727  1.00 81.02           N
ATOM   2569  CA  SER C 323      13.499  30.221  12.295  1.00 81.02           C
ATOM   2570  CB  SER C 323      13.422  31.269  13.418  1.00 81.02           C
ATOM   2571  OG  SER C 323      12.843  32.470  12.929  1.00 81.02           O
ATOM   2572  C   SER C 323      14.272  30.843  11.172  1.00 81.02           C
ATOM   2573  O   SER C 323      13.765  31.738  10.495  1.00 81.02           O
ATOM   2574  N   TRP C 324      15.519  30.398  10.931  1.00 99.65           N
ATOM   2575  CA  TRP C 324      16.275  31.083   9.919  1.00 99.65           C
ATOM   2576  CB  TRP C 324      17.728  31.373  10.342  1.00 99.65           C
ATOM   2577  CG  TRP C 324      18.551  32.191   9.363  1.00 99.65           C
ATOM   2578  CD2 TRP C 324      19.371  31.642   8.315  1.00 99.65           C
ATOM   2579  CD1 TRP C 324      18.724  33.542   9.310  1.00 99.65           C
ATOM   2580  NE1 TRP C 324      19.607  33.866   8.308  1.00 99.65           N
ATOM   2581  CE2 TRP C 324      20.010  32.706   7.687  1.00 99.65           C
ATOM   2582  CE3 TRP C 324      19.576  30.353   7.915  1.00 99.65           C
ATOM   2583  CZ2 TRP C 324      20.875  32.498   6.651  1.00 99.65           C
ATOM   2584  CZ3 TRP C 324      20.440  30.142   6.864  1.00 99.65           C
ATOM   2585  CH2 TRP C 324      21.078  31.196   6.244  1.00 99.65           C
ATOM   2586  C   TRP C 324      16.346  30.255   8.671  1.00 99.65           C
ATOM   2587  O   TRP C 324      16.326  29.026   8.705  1.00 99.65           O
ATOM   2588  N   GLY C 325      16.392  30.947   7.516  1.00 39.41           N
ATOM   2589  CA  GLY C 325      16.592  30.339   6.232  1.00 39.41           C
ATOM   2590  C   GLY C 325      15.474  29.405   5.904  1.00 39.41           C
ATOM   2591  O   GLY C 325      14.303  29.673   6.173  1.00 39.41           O
ATOM   2592  N   GLU C 326      15.840  28.284   5.243  1.00153.18           N
ATOM   2593  CA  GLU C 326      14.871  27.298   4.895  1.00153.18           C
ATOM   2594  CB  GLU C 326      15.122  26.692   3.504  1.00153.18           C
ATOM   2595  CG  GLU C 326      16.604  26.475   3.162  1.00153.18           C
ATOM   2596  CD  GLU C 326      17.094  27.677   2.347  1.00153.18           C
ATOM   2597  OE1 GLU C 326      16.266  28.460   1.812  1.00153.18           O
ATOM   2598  OE2 GLU C 326      18.345  27.790   2.216  1.00153.18           O
ATOM   2599  C   GLU C 326      14.868  26.237   5.947  1.00153.18           C
ATOM   2600  O   GLU C 326      15.515  25.198   5.831  1.00153.18           O
ATOM   2601  N   LYS C 327      14.069  26.494   6.997  1.00 88.12           N
ATOM   2602  CA  LYS C 327      13.879  25.636   8.127  1.00 88.12           C
ATOM   2603  CB  LYS C 327      13.100  24.350   7.810  1.00 88.12           C
ATOM   2604  CG  LYS C 327      12.691  23.605   9.081  1.00 88.12           C
ATOM   2605  CD  LYS C 327      11.560  22.597   8.901  1.00 88.12           C
ATOM   2606  CE  LYS C 327      11.170  21.926  10.218  1.00 88.12           C
ATOM   2607  NZ  LYS C 327      10.010  21.033  10.004  1.00 88.12           N
ATOM   2608  C   LYS C 327      15.185  25.296   8.770  1.00 88.12           C
ATOM   2609  O   LYS C 327      15.399  24.164   9.203  1.00 88.12           O
ATOM   2610  N   GLY C 328      16.095  26.284   8.863  1.00 42.96           N
ATOM   2611  CA  GLY C 328      17.340  26.065   9.539  1.00 42.96           C
ATOM   2612  C   GLY C 328      18.426  25.717   8.562  1.00 42.96           C
ATOM   2613  O   GLY C 328      19.593  25.682   8.950  1.00 42.96           O
ATOM   2614  N   TYR C 329      18.101  25.478   7.270  1.00165.53           N
ATOM   2615  CA  TYR C 329      19.154  25.097   6.360  1.00165.53           C
ATOM   2616  CB  TYR C 329      18.933  23.803   5.554  1.00165.53           C
ATOM   2617  CG  TYR C 329      18.700  22.626   6.438  1.00165.53           C
ATOM   2618  CD1 TYR C 329      18.985  22.648   7.782  1.00165.53           C
ATOM   2619  CD2 TYR C 329      18.247  21.450   5.889  1.00165.53           C
ATOM   2620  CE1 TYR C 329      18.767  21.538   8.569  1.00165.53           C
ATOM   2621  CE2 TYR C 329      18.031  20.338   6.667  1.00165.53           C
ATOM   2622  CZ  TYR C 329      18.283  20.377   8.014  1.00165.53           C
ATOM   2623  OH  TYR C 329      18.053  19.227   8.801  1.00165.53           O
ATOM   2624  C   TYR C 329      19.312  26.137   5.285  1.00165.53           C
ATOM   2625  O   TYR C 329      18.498  27.050   5.153  1.00165.53           O
ATOM   2626  N   PHE C 330      20.429  26.048   4.523  1.00403.51           N
ATOM   2627  CA  PHE C 330      20.620  26.929   3.411  1.00403.51           C
ATOM   2628  CB  PHE C 330      21.475  28.187   3.675  1.00403.51           C
ATOM   2629  CG  PHE C 330      22.999  27.763   4.100  1.00403.51           C
ATOM   2630  CD1 PHE C 330      23.597  27.496   5.343  1.00403.51           C
ATOM   2631  CD2 PHE C 330      24.372  27.458   3.797  1.00403.51           C
ATOM   2632  CE1 PHE C 330      24.839  27.228   4.702  1.00403.51           C
ATOM   2633  CE2 PHE C 330      23.680  27.526   4.954  1.00403.51           C
ATOM   2634  CZ  PHE C 330      24.073  27.543   3.633  1.00403.51           C
ATOM   2635  C   PHE C 330      21.291  26.194   2.296  1.00403.51           C
ATOM   2636  O   PHE C 330      21.977  25.192   2.503  1.00403.51           O
ATOM   2637  N   ARG C 331      21.092  26.676   1.056  1.00168.52           N
ATOM   2638  CA  ARG C 331      21.737  26.070  -0.064  1.00168.52           C
ATOM   2639  CB  ARG C 331      20.759  25.763  -1.201  1.00168.52           C
ATOM   2640  CG  ARG C 331      19.516  25.075  -0.634  1.00168.52           C
ATOM   2641  CD  ARG C 331      18.433  24.706  -1.643  1.00168.52           C
ATOM   2642  NE  ARG C 331      17.166  24.651  -0.870  1.00168.52           N
ATOM   2643  CZ  ARG C 331      16.340  25.736  -0.872  1.00168.52           C
ATOM   2644  NH1 ARG C 331      16.591  26.800  -1.687  1.00168.52           N
ATOM   2645  NH2 ARG C 331      15.254  25.764  -0.050  1.00168.52           N
ATOM   2646  C   ARG C 331      22.740  27.085  -0.513  1.00168.52           C
ATOM   2647  O   ARG C 331      22.517  28.288  -0.375  1.00168.52           O
ATOM   2648  N   ILE C 332      23.897  26.611  -1.006  1.00195.36           N
ATOM   2649  CA  ILE C 332      24.995  27.455  -1.378  1.00195.36           C
ATOM   2650  CB  ILE C 332      26.104  27.310  -0.367  1.00195.36           C
ATOM   2651  CG1 ILE C 332      25.958  28.264   0.812  1.00195.36           C
ATOM   2652  CG2 ILE C 332      27.457  27.410  -1.065  1.00195.36           C
ATOM   2653  CD1 ILE C 332      26.419  29.671   0.458  1.00195.36           C
ATOM   2654  C   ILE C 332      25.558  26.971  -2.673  1.00195.36           C
ATOM   2655  O   ILE C 332      25.604  25.767  -2.917  1.00195.36           O
ATOM   2656  N   ARG C 333      26.047  27.911  -3.511  1.00222.88           N
ATOM   2657  CA  ARG C 333      26.649  27.539  -4.759  1.00222.88           C
ATOM   2658  CB  ARG C 333      27.441  28.632  -5.482  1.00222.88           C
ATOM   2659  CG  ARG C 333      26.728  29.493  -6.506  1.00222.88           C
ATOM   2660  CD  ARG C 333      27.774  30.007  -7.494  0.00222.88           C
ATOM   2661  NE  ARG C 333      28.259  28.822  -8.252  0.00222.88           N
ATOM   2662  CZ  ARG C 333      27.636  28.488  -9.415  0.00222.88           C
ATOM   2663  NH1 ARG C 333      26.660  29.310  -9.896  0.00222.88           N
ATOM   2664  NH2 ARG C 333      27.991  27.355 -10.086  0.00222.88           N
ATOM   2665  C   ARG C 333      27.729  26.567  -4.464  1.00222.88           C
ATOM   2666  O   ARG C 333      28.504  26.746  -3.524  1.00222.88           O
ATOM   2667  N   ARG C 334      27.818  25.529  -5.313  1.00156.18           N
ATOM   2668  CA  ARG C 334      28.815  24.521  -5.156  1.00156.18           C
ATOM   2669  CB  ARG C 334      28.242  23.099  -5.137  1.00156.18           C
ATOM   2670  CG  ARG C 334      29.310  22.005  -5.110  1.00156.18           C
ATOM   2671  CD  ARG C 334      28.729  20.590  -5.148  1.00156.18           C
ATOM   2672  NE  ARG C 334      28.214  20.354  -6.523  1.00156.18           N
ATOM   2673  CZ  ARG C 334      27.828  19.098  -6.884  1.00156.18           C
ATOM   2674  NH1 ARG C 334      27.916  18.075  -5.986  1.00156.18           N
ATOM   2675  NH2 ARG C 334      27.318  18.886  -8.131  1.00156.18           N
ATOM   2676  C   ARG C 334      29.713  24.574  -6.348  1.00156.18           C
ATOM   2677  O   ARG C 334      29.278  24.882  -7.457  1.00156.18           O
ATOM   2678  N   GLY C 335      31.010  24.279  -6.126  1.00 59.28           N
ATOM   2679  CA  GLY C 335      31.964  24.174  -7.195  1.00 59.28           C
ATOM   2680  C   GLY C 335      32.804  25.413  -7.337  1.00 59.28           C
ATOM   2681  O   GLY C 335      33.815  25.406  -8.039  1.00 59.28           O
ATOM   2682  N   THR C 336      32.328  26.524  -6.759  1.00179.16           N
ATOM   2683  CA  THR C 336      32.913  27.835  -6.732  1.00179.16           C
ATOM   2684  CB  THR C 336      31.833  28.867  -6.578  1.00179.16           C
ATOM   2685  OG1 THR C 336      30.879  28.728  -7.616  1.00179.16           O
ATOM   2686  CG2 THR C 336      32.449  30.268  -6.636  1.00179.16           C
ATOM   2687  C   THR C 336      33.864  28.038  -5.582  1.00179.16           C
ATOM   2688  O   THR C 336      34.642  28.991  -5.598  1.00179.16           O
ATOM   2689  N   ASP C 337      33.804  27.192  -4.529  1.00 89.16           N
ATOM   2690  CA  ASP C 337      34.506  27.465  -3.299  1.00 89.16           C
ATOM   2691  CB  ASP C 337      36.029  27.689  -3.443  1.00 89.16           C
ATOM   2692  CG  ASP C 337      36.655  27.643  -2.051  1.00 89.16           C
ATOM   2693  OD1 ASP C 337      35.897  27.440  -1.068  1.00 89.16           O
ATOM   2694  OD2 ASP C 337      37.900  27.811  -1.949  1.00 89.16           O
ATOM   2695  C   ASP C 337      33.893  28.713  -2.749  1.00 89.16           C
ATOM   2696  O   ASP C 337      34.575  29.597  -2.233  1.00 89.16           O
ATOM   2697  N   GLU C 338      32.549  28.789  -2.852  1.00152.60           N
ATOM   2698  CA  GLU C 338      31.804  29.936  -2.418  1.00152.60           C
ATOM   2699  CB  GLU C 338      30.276  29.772  -2.518  1.00152.60           C
ATOM   2700  CG  GLU C 338      29.712  29.990  -3.914  1.00152.60           C
ATOM   2701  CD  GLU C 338      29.920  31.461  -4.223  1.00152.60           C
ATOM   2702  OE1 GLU C 338      29.857  32.283  -3.271  1.00152.60           O
ATOM   2703  OE2 GLU C 338      30.162  31.783  -5.416  1.00152.60           O
ATOM   2704  C   GLU C 338      32.059  30.197  -0.975  1.00152.60           C
ATOM   2705  O   GLU C 338      31.748  29.388  -0.104  1.00152.60           O
ATOM   2706  N   CYS C 339      32.603  31.389  -0.700  1.00 75.80           N
ATOM   2707  CA  CYS C 339      32.803  31.872   0.631  1.00 75.80           C
ATOM   2708  CB  CYS C 339      31.479  32.103   1.385  1.00 75.80           C
ATOM   2709  SG  CYS C 339      30.452  33.404   0.636  1.00 75.80           S
ATOM   2710  C   CYS C 339      33.633  30.913   1.432  1.00 75.80           C
ATOM   2711  O   CYS C 339      33.434  30.809   2.640  1.00 75.80           O
ATOM   2712  N   ALA C 340      34.611  30.230   0.797  1.00 73.70           N
ATOM   2713  CA  ALA C 340      35.518  29.348   1.482  1.00 73.70           C
ATOM   2714  CB  ALA C 340      36.158  30.012   2.711  1.00 73.70           C
ATOM   2715  C   ALA C 340      34.835  28.112   2.000  1.00 73.70           C
ATOM   2716  O   ALA C 340      35.373  27.420   2.861  1.00 73.70           O
ATOM   2717  N   ILE C 341      33.662  27.763   1.454  1.00140.42           N
ATOM   2718  CA  ILE C 341      32.889  26.623   1.874  1.00140.42           C
ATOM   2719  CB  ILE C 341      31.567  26.551   1.144  1.00140.42           C
ATOM   2720  CG1 ILE C 341      30.601  25.531   1.775  1.00140.42           C
ATOM   2721  CG2 ILE C 341      31.862  26.278  -0.341  1.00140.42           C
ATOM   2722  CD1 ILE C 341      29.852  26.031   3.011  1.00140.42           C
ATOM   2723  C   ILE C 341      33.621  25.331   1.596  1.00140.42           C
ATOM   2724  O   ILE C 341      33.401  24.312   2.245  1.00140.42           O
ATOM   2725  N   GLU C 342      34.380  25.298   0.499  1.00162.73           N
ATOM   2726  CA  GLU C 342      35.138  24.168   0.039  1.00162.73           C
ATOM   2727  CB  GLU C 342      35.140  24.044  -1.493  1.00162.73           C
ATOM   2728  CG  GLU C 342      33.737  23.660  -1.992  1.00162.73           C
ATOM   2729  CD  GLU C 342      33.737  23.541  -3.506  1.00162.73           C
ATOM   2730  OE1 GLU C 342      34.823  23.727  -4.117  1.00162.73           O
ATOM   2731  OE2 GLU C 342      32.643  23.271  -4.072  1.00162.73           O
ATOM   2732  C   GLU C 342      36.519  24.053   0.624  1.00162.73           C
ATOM   2733  O   GLU C 342      37.315  23.279   0.109  1.00162.73           O
ATOM   2734  N   SER C 343      36.921  24.968   1.524  1.00176.51           N
ATOM   2735  CA  SER C 343      38.260  25.024   2.060  1.00176.51           C
ATOM   2736  CB  SER C 343      38.560  26.467   2.490  1.00176.51           C
ATOM   2737  OG  SER C 343      39.868  26.555   3.018  1.00176.51           O
ATOM   2738  C   SER C 343      38.635  24.108   3.221  1.00176.51           C
ATOM   2739  O   SER C 343      39.772  23.658   3.314  1.00176.51           O
ATOM   2740  N   ILE C 344      37.787  24.073   4.260  1.00256.39           N
ATOM   2741  CA  ILE C 344      37.872  23.436   5.557  1.00256.39           C
ATOM   2742  CB  ILE C 344      37.813  24.427   6.697  1.00256.39           C
ATOM   2743  CG1 ILE C 344      38.573  23.890   7.931  1.00256.39           C
ATOM   2744  CG2 ILE C 344      36.344  24.798   6.941  1.00256.39           C
ATOM   2745  CD1 ILE C 344      38.895  24.950   8.979  1.00256.39           C
ATOM   2746  C   ILE C 344      37.113  22.164   5.884  1.00256.39           C
ATOM   2747  O   ILE C 344      36.851  21.969   7.070  1.00256.39           O
ATOM   2748  N   ALA C 345      36.455  21.447   4.954  1.00 80.49           N
ATOM   2749  CA  ALA C 345      35.623  20.354   5.413  1.00 80.49           C
ATOM   2750  CB  ALA C 345      34.964  19.561   4.267  1.00 80.49           C
ATOM   2751  C   ALA C 345      36.403  19.386   6.268  1.00 80.49           C
ATOM   2752  O   ALA C 345      37.544  19.049   5.959  1.00 80.49           O
ATOM   2753  N   VAL C 346      35.800  18.936   7.401  1.00144.64           N
ATOM   2754  CA  VAL C 346      36.422  17.950   8.244  1.00144.64           C
ATOM   2755  CB  VAL C 346      37.070  18.423   9.523  1.00144.64           C
ATOM   2756  CG1 VAL C 346      38.547  18.698   9.221  1.00144.64           C
ATOM   2757  CG2 VAL C 346      36.378  19.702  10.008  1.00144.64           C
ATOM   2758  C   VAL C 346      35.509  16.799   8.494  1.00144.64           C
ATOM   2759  O   VAL C 346      34.292  16.948   8.586  1.00144.64           O
ATOM   2760  N   SER C 347      36.110  15.594   8.578  1.00 60.35           N
ATOM   2761  CA  SER C 347      35.364  14.389   8.755  1.00 60.35           C
ATOM   2762  CB  SER C 347      35.560  13.405   7.591  1.00 60.35           C
ATOM   2763  OG  SER C 347      36.917  12.993   7.520  1.00 60.35           O
ATOM   2764  C   SER C 347      35.868  13.697   9.979  1.00 60.35           C
ATOM   2765  O   SER C 347      37.047  13.788  10.318  1.00 60.35           O
ATOM   2766  N   ALA C 348      34.954  12.992  10.678  1.00 45.72           N
ATOM   2767  CA  ALA C 348      35.310  12.229  11.839  1.00 45.72           C
ATOM   2768  CB  ALA C 348      35.118  12.990  13.163  1.00 45.72           C
ATOM   2769  C   ALA C 348      34.365  11.072  11.857  1.00 45.72           C
ATOM   2770  O   ALA C 348      33.239  11.186  11.378  1.00 45.72           O
ATOM   2771  N   GLU C 349      34.798   9.910  12.385  1.00 54.06           N
ATOM   2772  CA  GLU C 349      33.890   8.798  12.437  1.00 54.06           C
ATOM   2773  CB  GLU C 349      34.393   7.545  11.692  1.00 54.06           C
ATOM   2774  CG  GLU C 349      34.403   7.720  10.169  1.00 54.06           C
ATOM   2775  CD  GLU C 349      34.911   6.431   9.537  1.00 54.06           C
ATOM   2776  OE1 GLU C 349      35.575   5.642  10.261  1.00 54.06           O
ATOM   2777  OE2 GLU C 349      34.640   6.216   8.326  1.00 54.06           O
ATOM   2778  C   GLU C 349      33.656   8.442  13.874  1.00 54.06           C
ATOM   2779  O   GLU C 349      34.588   8.118  14.606  1.00 54.06           O
ATOM   2780  N   PRO C 350      32.414   8.528  14.290  1.00 88.10           N
ATOM   2781  CA  PRO C 350      32.062   8.194  15.646  1.00 88.10           C
ATOM   2782  CD  PRO C 350      31.536   9.557  13.759  1.00 88.10           C
ATOM   2783  CB  PRO C 350      30.813   9.006  15.994  1.00 88.10           C
ATOM   2784  CG  PRO C 350      30.278   9.484  14.639  1.00 88.10           C
ATOM   2785  C   PRO C 350      31.897   6.721  15.852  1.00 88.10           C
ATOM   2786  O   PRO C 350      31.685   5.993  14.882  1.00 88.10           O
ATOM   2787  N   ILE C 351      32.003   6.259  17.114  1.00 55.80           N
ATOM   2788  CA  ILE C 351      31.810   4.865  17.388  1.00 55.80           C
ATOM   2789  CB  ILE C 351      32.894   4.261  18.231  1.00 55.80           C
ATOM   2790  CG1 ILE C 351      34.241   4.343  17.493  1.00 55.80           C
ATOM   2791  CG2 ILE C 351      32.470   2.828  18.599  1.00 55.80           C
ATOM   2792  CD1 ILE C 351      35.445   4.040  18.382  1.00 55.80           C
ATOM   2793  C   ILE C 351      30.521   4.743  18.142  1.00 55.80           C
ATOM   2794  O   ILE C 351      30.410   5.159  19.294  1.00 55.80           O
ATOM   2795  N   ILE C 352      29.514   4.138  17.488  1.00118.97           N
ATOM   2796  CA  ILE C 352      28.191   3.951  18.017  1.00118.97           C
ATOM   2797  CB  ILE C 352      27.209   3.475  16.996  1.00118.97           C
ATOM   2798  CG1 ILE C 352      25.778   3.700  17.490  1.00118.97           C
ATOM   2799  CG2 ILE C 352      27.538   2.008  16.667  1.00118.97           C
ATOM   2800  CD1 ILE C 352      24.771   3.635  16.352  1.00118.97           C
ATOM   2801  C   ILE C 352      28.241   2.927  19.111  1.00118.97           C
ATOM   2802  O   ILE C 352      29.246   2.243  19.294  1.00118.97           O
ATOM   2803  N   LYS C 353      27.174   2.870  19.935  1.00160.79           N
ATOM   2804  CA  LYS C 353      27.071   1.901  20.993  1.00160.79           C
ATOM   2805  CB  LYS C 353      25.923   2.200  21.975  1.00160.79           C
ATOM   2806  CG  LYS C 353      26.064   3.557  22.671  1.00160.79           C
ATOM   2807  CD  LYS C 353      27.354   3.707  23.484  1.00160.79           C
ATOM   2808  CE  LYS C 353      27.284   3.115  24.888  1.00160.79           C
ATOM   2809  NZ  LYS C 353      26.304   3.870  25.705  1.00160.79           N
ATOM   2810  C   LYS C 353      26.799   0.575  20.342  1.00160.79           C
ATOM   2811  O   LYS C 353      26.418   0.516  19.174  1.00160.79           O
ATOM   2812  N   LEU C 354      27.031  -0.539  21.067  1.00 41.76           N
ATOM   2813  CA  LEU C 354      26.804  -1.836  20.494  1.00 41.76           C
ATOM   2814  CB  LEU C 354      27.315  -2.998  21.367  1.00 41.76           C
ATOM   2815  CG  LEU C 354      28.848  -3.045  21.517  1.00 41.76           C
ATOM   2816  CD1 LEU C 354      29.288  -4.230  22.395  1.00 41.76           C
ATOM   2817  CD2 LEU C 354      29.540  -3.050  20.144  1.00 41.76           C
ATOM   2818  C   LEU C 354      25.330  -1.998  20.341  1.00 41.76           C
ATOM   2819  O   LEU C 354      24.551  -1.489  21.146  1.00 41.76           O
ATOM   2820  N   ALA C 355      24.912  -2.700  19.270  1.00  4.46           N
ATOM   2821  CA  ALA C 355      23.518  -2.918  19.030  1.00  4.46           C
ATOM   2822  CB  ALA C 355      23.237  -3.649  17.706  1.00  4.46           C
ATOM   2823  C   ALA C 355      22.997  -3.796  20.159  1.00  4.46           C
ATOM   2824  O   ALA C 355      23.754  -4.702  20.599  1.00  4.46           O
ATOM   2825  OXT ALA C 355      21.836  -3.576  20.595  1.00  4.46           O
TER    2826      ALA C 355
ATOM   2827  N   ASP D 356      46.981 -22.616  28.221  1.00 35.70           N
ATOM   2828  CA  ASP D 356      45.845 -23.020  27.361  1.00 35.70           C
ATOM   2829  CB  ASP D 356      46.243 -24.205  26.464  1.00 35.70           C
ATOM   2830  CG  ASP D 356      47.343 -23.753  25.513  1.00 35.70           C
ATOM   2831  OD1 ASP D 356      47.806 -22.589  25.648  1.00 35.70           O
ATOM   2832  OD2 ASP D 356      47.737 -24.570  24.638  1.00 35.70           O
ATOM   2833  C   ASP D 356      44.724 -23.468  28.233  1.00 35.70           C
ATOM   2834  O   ASP D 356      44.923 -23.787  29.404  1.00 35.70           O
ATOM   2835  N   THR D 357      43.500 -23.451  27.682  1.00 42.92           N
ATOM   2836  CA  THR D 357      42.363 -23.950  28.386  1.00 42.92           C
ATOM   2837  CB  THR D 357      41.087 -23.237  28.050  1.00 42.92           C
ATOM   2838  OG1 THR D 357      40.780 -23.403  26.674  1.00 42.92           O
ATOM   2839  CG2 THR D 357      41.256 -21.744  28.381  1.00 42.92           C
ATOM   2840  C   THR D 357      42.231 -25.362  27.917  1.00 42.92           C
ATOM   2841  O   THR D 357      42.954 -25.797  27.023  1.00 42.92           O
ATOM   2842  N   PRO D 358      41.342 -26.094  28.513  1.00 71.49           N
ATOM   2843  CA  PRO D 358      41.145 -27.466  28.124  1.00 71.49           C
ATOM   2844  CD  PRO D 358      41.050 -25.881  29.922  1.00 71.49           C
ATOM   2845  CB  PRO D 358      40.326 -28.098  29.248  1.00 71.49           C
ATOM   2846  CG  PRO D 358      40.706 -27.268  30.487  1.00 71.49           C
ATOM   2847  C   PRO D 358      40.493 -27.587  26.778  1.00 71.49           C
ATOM   2848  O   PRO D 358      40.373 -28.706  26.283  1.00 71.49           O
ATOM   2849  N   ALA D 359      40.036 -26.467  26.184  1.00 56.93           N
ATOM   2850  CA  ALA D 359      39.291 -26.528  24.954  1.00 56.93           C
ATOM   2851  CB  ALA D 359      38.549 -25.220  24.628  1.00 56.93           C
ATOM   2852  C   ALA D 359      40.150 -26.858  23.770  1.00 56.93           C
ATOM   2853  O   ALA D 359      41.273 -26.374  23.629  1.00 56.93           O
ATOM   2854  N   ASN D 360      39.610 -27.721  22.882  1.00134.44           N
ATOM   2855  CA  ASN D 360      40.249 -28.068  21.644  1.00134.44           C
ATOM   2856  CB  ASN D 360      40.725 -29.532  21.616  1.00134.44           C
ATOM   2857  CG  ASN D 360      41.574 -29.762  20.374  1.00134.44           C
ATOM   2858  OD1 ASN D 360      41.625 -28.926  19.473  1.00134.44           O
ATOM   2859  ND2 ASN D 360      42.256 -30.938  20.317  1.00134.44           N
ATOM   2860  C   ASN D 360      39.195 -27.924  20.587  1.00134.44           C
ATOM   2861  O   ASN D 360      38.669 -28.919  20.089  1.00134.44           O
ATOM   2862  N   CYS D 361      38.880 -26.675  20.186  1.00 62.53           N
ATOM   2863  CA  CYS D 361      37.828 -26.467  19.228  1.00 62.53           C
ATOM   2864  CB  CYS D 361      36.873 -25.325  19.611  1.00 62.53           C
ATOM   2865  SG  CYS D 361      35.919 -25.765  21.091  1.00 62.53           S
ATOM   2866  C   CYS D 361      38.420 -26.190  17.882  1.00 62.53           C
ATOM   2867  O   CYS D 361      39.600 -25.865  17.757  1.00 62.53           O
ATOM   2868  N   SER D 362      37.593 -26.315  16.823  1.00 46.56           N
ATOM   2869  CA  SER D 362      38.112 -26.172  15.495  1.00 46.56           C
ATOM   2870  CB  SER D 362      37.834 -27.384  14.588  1.00 46.56           C
ATOM   2871  OG  SER D 362      36.441 -27.495  14.334  1.00 46.56           O
ATOM   2872  C   SER D 362      37.513 -24.986  14.814  1.00 46.56           C
ATOM   2873  O   SER D 362      36.531 -24.394  15.261  1.00 46.56           O
ATOM   2874  N   PHE D 363      38.134 -24.635  13.674  1.00 91.01           N
ATOM   2875  CA  PHE D 363      37.777 -23.533  12.832  1.00 91.01           C
ATOM   2876  CB  PHE D 363      38.728 -23.450  11.618  1.00 91.01           C
ATOM   2877  CG  PHE D 363      38.278 -22.406  10.657  1.00 91.01           C
ATOM   2878  CD1 PHE D 363      38.597 -21.082  10.848  1.00 91.01           C
ATOM   2879  CD2 PHE D 363      37.549 -22.765   9.546  1.00 91.01           C
ATOM   2880  CE1 PHE D 363      38.181 -20.129   9.947  1.00 91.01           C
ATOM   2881  CE2 PHE D 363      37.132 -21.817   8.643  1.00 91.01           C
ATOM   2882  CZ  PHE D 363      37.447 -20.495   8.844  1.00 91.01           C
ATOM   2883  C   PHE D 363      36.365 -23.740  12.362  1.00 91.01           C
ATOM   2884  O   PHE D 363      35.582 -22.789  12.328  1.00 91.01           O
ATOM   2885  N   PRO D 364      35.997 -24.939  11.987  1.00135.73           N
ATOM   2886  CA  PRO D 364      34.647 -25.148  11.542  1.00135.73           C
ATOM   2887  CD  PRO D 364      36.916 -25.848  11.324  1.00135.73           C
ATOM   2888  CB  PRO D 364      34.621 -26.523  10.885  1.00135.73           C
ATOM   2889  CG  PRO D 364      36.054 -26.675  10.353  1.00135.73           C
ATOM   2890  C   PRO D 364      33.643 -24.960  12.633  1.00135.73           C
ATOM   2891  O   PRO D 364      32.507 -24.594  12.336  1.00135.73           O
ATOM   2892  N   ASP D 365      34.028 -25.201  13.899  1.00 49.20           N
ATOM   2893  CA  ASP D 365      33.101 -25.040  14.981  1.00 49.20           C
ATOM   2894  CB  ASP D 365      33.700 -25.425  16.345  1.00 49.20           C
ATOM   2895  CG  ASP D 365      33.866 -26.939  16.382  1.00 49.20           C
ATOM   2896  OD1 ASP D 365      32.978 -27.646  15.836  1.00 49.20           O
ATOM   2897  OD2 ASP D 365      34.880 -27.409  16.963  1.00 49.20           O
ATOM   2898  C   ASP D 365      32.732 -23.592  15.035  1.00 49.20           C
ATOM   2899  O   ASP D 365      31.614 -23.235  15.402  1.00 49.20           O
ATOM   2900  N   LEU D 366      33.711 -22.728  14.709  1.00 74.83           N
ATOM   2901  CA  LEU D 366      33.607 -21.293  14.718  1.00 74.83           C
ATOM   2902  CB  LEU D 366      34.986 -20.615  14.627  1.00 74.83           C
ATOM   2903  CG  LEU D 366      34.929 -19.080  14.705  1.00 74.83           C
ATOM   2904  CD1 LEU D 366      34.336 -18.618  16.046  1.00 74.83           C
ATOM   2905  CD2 LEU D 366      36.307 -18.458  14.426  1.00 74.83           C
ATOM   2906  C   LEU D 366      32.747 -20.755  13.604  1.00 74.83           C
ATOM   2907  O   LEU D 366      32.096 -19.723  13.767  1.00 74.83           O
ATOM   2908  N   GLU D 367      32.744 -21.397  12.418  1.00 43.75           N
ATOM   2909  CA  GLU D 367      31.997 -20.835  11.319  1.00 43.75           C
ATOM   2910  CB  GLU D 367      32.237 -21.555   9.983  1.00 43.75           C
ATOM   2911  CG  GLU D 367      33.661 -21.405   9.446  1.00 43.75           C
ATOM   2912  CD  GLU D 367      33.735 -22.167   8.133  1.00 43.75           C
ATOM   2913  OE1 GLU D 367      32.797 -22.004   7.305  1.00 43.75           O
ATOM   2914  OE2 GLU D 367      34.719 -22.929   7.943  1.00 43.75           O
ATOM   2915  C   GLU D 367      30.532 -20.948  11.616  1.00 43.75           C
ATOM   2916  O   GLU D 367      30.076 -21.963  12.138  1.00 43.75           O
ATOM   2917  N   GLY D 368      29.747 -19.896  11.289  1.00 30.05           N
ATOM   2918  CA  GLY D 368      28.332 -19.985  11.507  1.00 30.05           C
ATOM   2919  C   GLY D 368      27.809 -18.705  12.083  1.00 30.05           C
ATOM   2920  O   GLY D 368      28.436 -17.650  11.989  1.00 30.05           O
ATOM   2921  N   THR D 369      26.611 -18.780  12.700  1.00 32.98           N
ATOM   2922  CA  THR D 369      26.001 -17.614  13.269  1.00 32.98           C
ATOM   2923  CB  THR D 369      24.541 -17.493  12.943  1.00 32.98           C
ATOM   2924  OG1 THR D 369      24.357 -17.455  11.535  1.00 32.98           O
ATOM   2925  CG2 THR D 369      23.995 -16.206  13.582  1.00 32.98           C
ATOM   2926  C   THR D 369      26.122 -17.708  14.756  1.00 32.98           C
ATOM   2927  O   THR D 369      25.874 -18.757  15.350  1.00 32.98           O
ATOM   2928  N   TRP D 370      26.532 -16.594  15.396  1.00 54.44           N
ATOM   2929  CA  TRP D 370      26.686 -16.585  16.822  1.00 54.44           C
ATOM   2930  CB  TRP D 370      28.140 -16.373  17.281  1.00 54.44           C
ATOM   2931  CG  TRP D 370      29.051 -17.544  17.000  1.00 54.44           C
ATOM   2932  CD2 TRP D 370      29.481 -18.488  17.995  1.00 54.44           C
ATOM   2933  CD1 TRP D 370      29.637 -17.925  15.829  1.00 54.44           C
ATOM   2934  NE1 TRP D 370      30.399 -19.052  16.029  1.00 54.44           N
ATOM   2935  CE2 TRP D 370      30.314 -19.407  17.358  1.00 54.44           C
ATOM   2936  CE3 TRP D 370      29.206 -18.578  19.329  1.00 54.44           C
ATOM   2937  CZ2 TRP D 370      30.887 -20.436  18.050  1.00 54.44           C
ATOM   2938  CZ3 TRP D 370      29.784 -19.618  20.023  1.00 54.44           C
ATOM   2939  CH2 TRP D 370      30.607 -20.529  19.395  1.00 54.44           C
ATOM   2940  C   TRP D 370      25.877 -15.456  17.370  1.00 54.44           C
ATOM   2941  O   TRP D 370      25.725 -14.414  16.735  1.00 54.44           O
ATOM   2942  N   GLU D 371      25.306 -15.657  18.573  1.00 64.14           N
ATOM   2943  CA  GLU D 371      24.549 -14.624  19.211  1.00 64.14           C
ATOM   2944  CB  GLU D 371      23.172 -15.100  19.705  1.00 64.14           C
ATOM   2945  CG  GLU D 371      22.229 -15.519  18.576  1.00 64.14           C
ATOM   2946  CD  GLU D 371      20.976 -16.109  19.209  1.00 64.14           C
ATOM   2947  OE1 GLU D 371      20.917 -16.159  20.466  1.00 64.14           O
ATOM   2948  OE2 GLU D 371      20.063 -16.519  18.444  1.00 64.14           O
ATOM   2949  C   GLU D 371      25.336 -14.237  20.418  1.00 64.14           C
ATOM   2950  O   GLU D 371      25.683 -15.087  21.238  1.00 64.14           O
ATOM   2951  N   PHE D 372      25.660 -12.936  20.556  1.00 67.44           N
ATOM   2952  CA  PHE D 372      26.411 -12.548  21.710  1.00 67.44           C
ATOM   2953  CB  PHE D 372      27.660 -11.696  21.412  1.00 67.44           C
ATOM   2954  CG  PHE D 372      28.605 -12.502  20.584  1.00 67.44           C
ATOM   2955  CD1 PHE D 372      29.084 -13.710  21.038  1.00 67.44           C
ATOM   2956  CD2 PHE D 372      29.048 -12.027  19.371  1.00 67.44           C
ATOM   2957  CE1 PHE D 372      29.963 -14.447  20.280  1.00 67.44           C
ATOM   2958  CE2 PHE D 372      29.930 -12.759  18.610  1.00 67.44           C
ATOM   2959  CZ  PHE D 372      30.387 -13.973  19.063  1.00 67.44           C
ATOM   2960  C   PHE D 372      25.516 -11.725  22.579  1.00 67.44           C
ATOM   2961  O   PHE D 372      24.899 -10.762  22.126  1.00 67.44           O
ATOM   2962  N   GLN D 373      25.416 -12.102  23.868  1.00 44.22           N
ATOM   2963  CA  GLN D 373      24.622 -11.339  24.784  1.00 44.22           C
ATOM   2964  CB  GLN D 373      23.866 -12.205  25.806  1.00 44.22           C
ATOM   2965  CG  GLN D 373      22.828 -13.130  25.163  1.00 44.22           C
ATOM   2966  CD  GLN D 373      21.667 -12.279  24.666  1.00 44.22           C
ATOM   2967  OE1 GLN D 373      21.475 -11.149  25.113  1.00 44.22           O
ATOM   2968  NE2 GLN D 373      20.865 -12.835  23.718  1.00 44.22           N
ATOM   2969  C   GLN D 373      25.602 -10.492  25.521  1.00 44.22           C
ATOM   2970  O   GLN D 373      26.560 -11.004  26.099  1.00 44.22           O
ATOM   2971  N   ILE D 374      25.389  -9.162  25.517  1.00 98.09           N
ATOM   2972  CA  ILE D 374      26.362  -8.315  26.131  1.00 98.09           C
ATOM   2973  CB  ILE D 374      26.860  -7.207  25.248  1.00 98.09           C
ATOM   2974  CG1 ILE D 374      25.731  -6.229  24.899  1.00 98.09           C
ATOM   2975  CG2 ILE D 374      27.526  -7.847  24.019  1.00 98.09           C
ATOM   2976  CD1 ILE D 374      26.238  -4.933  24.265  1.00 98.09           C
ATOM   2977  C   ILE D 374      25.794  -7.697  27.357  1.00 98.09           C
ATOM   2978  O   ILE D 374      24.710  -7.115  27.356  1.00 98.09           O
ATOM   2979  N   GLY D 375      26.552  -7.834  28.456  1.00 68.30           N
ATOM   2980  CA  GLY D 375      26.166  -7.278  29.710  1.00 68.30           C
ATOM   2981  C   GLY D 375      26.860  -5.979  29.779  1.00 68.30           C
ATOM   2982  O   GLY D 375      27.093  -5.355  28.741  1.00 68.30           O
ATOM   2983  N   GLU D 376      27.210  -5.561  31.017  1.00270.96           N
ATOM   2984  CA  GLU D 376      27.819  -4.287  31.179  1.00270.96           C
ATOM   2985  CB  GLU D 376      29.147  -4.249  30.401  1.00270.96           C
ATOM   2986  CG  GLU D 376      30.185  -5.218  30.971  1.00270.96           C
ATOM   2987  CD  GLU D 376      30.305  -4.939  32.463  1.00270.96           C
ATOM   2988  OE1 GLU D 376      30.293  -3.738  32.843  1.00270.96           O
ATOM   2989  OE2 GLU D 376      30.407  -5.924  33.242  1.00270.96           O
ATOM   2990  C   GLU D 376      26.800  -3.385  30.549  1.00270.96           C
ATOM   2991  O   GLU D 376      27.131  -2.428  29.865  1.00270.96           O
ATOM   2992  N   GLY D 377      25.500  -3.701  30.732  1.00 94.11           N
ATOM   2993  CA  GLY D 377      24.524  -2.979  29.967  1.00 94.11           C
ATOM   2994  C   GLY D 377      24.918  -3.263  28.552  1.00 94.11           C
ATOM   2995  O   GLY D 377      24.834  -4.398  28.087  1.00 94.11           O
ATOM   2996  N   SER D 378      25.356  -2.214  27.834  1.00 94.59           N
ATOM   2997  CA  SER D 378      25.943  -2.424  26.548  1.00 94.59           C
ATOM   2998  CB  SER D 378      25.119  -1.828  25.390  1.00 94.59           C
ATOM   2999  OG  SER D 378      24.972  -0.424  25.547  1.00 94.59           O
ATOM   3000  C   SER D 378      27.258  -1.715  26.610  1.00 94.59           C
ATOM   3001  O   SER D 378      27.293  -0.486  26.662  1.00 94.59           O
ATOM   3002  N   GLY D 379      28.380  -2.472  26.598  1.00 52.96           N
ATOM   3003  CA  GLY D 379      29.661  -1.829  26.714  1.00 52.96           C
ATOM   3004  C   GLY D 379      29.609  -1.058  27.990  1.00 52.96           C
ATOM   3005  O   GLY D 379      29.567   0.171  27.975  1.00 52.96           O
ATOM   3006  N   ALA D 380      29.543  -1.742  29.148  1.00212.59           N
ATOM   3007  CA  ALA D 380      29.319  -0.889  30.263  1.00212.59           C
ATOM   3008  CB  ALA D 380      29.068  -1.593  31.608  1.00212.59           C
ATOM   3009  C   ALA D 380      30.360   0.109  30.598  1.00212.59           C
ATOM   3010  O   ALA D 380      30.053   1.294  30.702  1.00212.59           O
ATOM   3011  N   ALA D 381      31.629  -0.284  30.719  1.00103.12           N
ATOM   3012  CA  ALA D 381      32.434   0.707  31.359  1.00103.12           C
ATOM   3013  CB  ALA D 381      32.529   0.499  32.872  1.00103.12           C
ATOM   3014  C   ALA D 381      33.808   0.707  30.800  1.00103.12           C
ATOM   3015  O   ALA D 381      34.017   0.411  29.630  1.00103.12           O
ATOM   3016  N   ARG D 382      34.772   1.163  31.616  1.00 98.39           N
ATOM   3017  CA  ARG D 382      36.142   1.214  31.208  1.00 98.39           C
ATOM   3018  CB  ARG D 382      36.959   2.294  31.938  1.00 98.39           C
ATOM   3019  CG  ARG D 382      36.482   3.712  31.619  1.00 98.39           C
ATOM   3020  CD  ARG D 382      37.272   4.811  32.330  1.00 98.39           C
ATOM   3021  NE  ARG D 382      36.684   6.117  31.916  1.00 98.39           N
ATOM   3022  CZ  ARG D 382      37.154   7.278  32.460  1.00 98.39           C
ATOM   3023  NH1 ARG D 382      38.169   7.239  33.372  1.00 98.39           N
ATOM   3024  NH2 ARG D 382      36.613   8.475  32.091  1.00 98.39           N
ATOM   3025  C   ARG D 382      36.770  -0.115  31.479  1.00 98.39           C
ATOM   3026  O   ARG D 382      36.137  -1.025  32.013  1.00 98.39           O
ATOM   3027  N   ASP D 383      38.044  -0.260  31.068  1.00 50.07           N
ATOM   3028  CA  ASP D 383      38.783  -1.476  31.255  1.00 50.07           C
ATOM   3029  CB  ASP D 383      40.192  -1.428  30.635  1.00 50.07           C
ATOM   3030  CG  ASP D 383      40.991  -0.343  31.345  1.00 50.07           C
ATOM   3031  OD1 ASP D 383      40.404   0.731  31.642  1.00 50.07           O
ATOM   3032  OD2 ASP D 383      42.201  -0.579  31.607  1.00 50.07           O
ATOM   3033  C   ASP D 383      38.938  -1.711  32.725  1.00 50.07           C
ATOM   3034  O   ASP D 383      39.072  -2.849  33.173  1.00 50.07           O
ATOM   3035  N   LYS D 384      39.030  -0.617  33.499  1.00 82.02           N
ATOM   3036  CA  LYS D 384      39.130  -0.667  34.930  1.00 82.02           C
ATOM   3037  CB  LYS D 384      39.512   0.703  35.519  1.00 82.02           C
ATOM   3038  CG  LYS D 384      38.525   1.810  35.139  0.00 82.02           C
ATOM   3039  CD  LYS D 384      38.689   3.109  35.931  0.00 82.02           C
ATOM   3040  CE  LYS D 384      37.684   4.191  35.527  1.00 82.02           C
ATOM   3041  NZ  LYS D 384      37.901   5.416  36.329  1.00 82.02           N
ATOM   3042  C   LYS D 384      37.827  -1.066  35.550  1.00 82.02           C
ATOM   3043  O   LYS D 384      37.794  -1.857  36.492  1.00 82.02           O
ATOM   3044  N   SER D 385      36.716  -0.505  35.035  1.00 52.39           N
ATOM   3045  CA  SER D 385      35.415  -0.673  35.621  1.00 52.39           C
ATOM   3046  CB  SER D 385      34.403   0.362  35.124  1.00 52.39           C
ATOM   3047  OG  SER D 385      34.806   1.665  35.520  1.00 52.39           O
ATOM   3048  C   SER D 385      34.847  -2.041  35.405  1.00 52.39           C
ATOM   3049  O   SER D 385      33.952  -2.454  36.140  1.00 52.39           O
ATOM   3050  N   ILE D 386      35.323  -2.791  34.397  1.00 59.10           N
ATOM   3051  CA  ILE D 386      34.718  -4.069  34.154  1.00 59.10           C
ATOM   3052  CB  ILE D 386      34.056  -4.152  32.804  1.00 59.10           C
ATOM   3053  CG1 ILE D 386      32.958  -3.085  32.681  1.00 59.10           C
ATOM   3054  CG2 ILE D 386      33.529  -5.581  32.591  1.00 59.10           C
ATOM   3055  CD1 ILE D 386      32.411  -2.948  31.260  1.00 59.10           C
ATOM   3056  C   ILE D 386      35.783  -5.120  34.190  1.00 59.10           C
ATOM   3057  O   ILE D 386      36.962  -4.840  33.972  1.00 59.10           O
ATOM   3058  N   ASP D 387      35.382  -6.351  34.570  1.00118.09           N
ATOM   3059  CA  ASP D 387      36.224  -7.510  34.524  1.00118.09           C
ATOM   3060  CB  ASP D 387      36.963  -7.834  35.841  1.00118.09           C
ATOM   3061  CG  ASP D 387      35.967  -8.182  36.938  0.00118.09           C
ATOM   3062  OD1 ASP D 387      35.088  -7.333  37.244  0.00118.09           O
ATOM   3063  OD2 ASP D 387      36.063  -9.321  37.468  1.00118.09           O
ATOM   3064  C   ASP D 387      35.295  -8.635  34.188  1.00118.09           C
ATOM   3065  O   ASP D 387      34.303  -8.858  34.881  1.00118.09           O
ATOM   3066  N   CYS D 388      35.579  -9.372  33.097  1.00 79.41           N
ATOM   3067  CA  CYS D 388      34.628 -10.353  32.663  1.00 79.41           C
ATOM   3068  CB  CYS D 388      34.551 -10.398  31.133  1.00 79.41           C
ATOM   3069  SG  CYS D 388      34.258  -8.724  30.500  1.00 79.41           S
ATOM   3070  C   CYS D 388      35.027 -11.707  33.154  1.00 79.41           C
ATOM   3071  O   CYS D 388      35.362 -12.594  32.369  1.00 79.41           O
ATOM   3072  N   SER D 389      35.073 -11.870  34.487  1.00119.34           N
ATOM   3073  CA  SER D 389      35.309 -13.148  35.083  1.00119.34           C
ATOM   3074  CB  SER D 389      35.859 -13.024  36.512  1.00119.34           C
ATOM   3075  OG  SER D 389      37.088 -12.315  36.499  1.00119.34           O
ATOM   3076  C   SER D 389      34.014 -13.910  35.181  1.00119.34           C
ATOM   3077  O   SER D 389      33.968 -15.111  34.913  1.00119.34           O
ATOM   3078  N   GLN D 390      32.972 -13.249  35.746  1.00139.79           N
ATOM   3079  CA  GLN D 390      31.679 -13.856  35.973  1.00139.79           C
ATOM   3080  CB  GLN D 390      30.975 -13.239  37.195  1.00139.79           C
ATOM   3081  CG  GLN D 390      31.728 -13.441  38.511  1.00139.79           C
ATOM   3082  CD  GLN D 390      31.613 -14.907  38.903  1.00139.79           C
ATOM   3083  OE1 GLN D 390      30.998 -15.705  38.197  1.00139.79           O
ATOM   3084  NE2 GLN D 390      32.220 -15.274  40.063  1.00139.79           N
ATOM   3085  C   GLN D 390      30.663 -13.823  34.861  1.00139.79           C
ATOM   3086  O   GLN D 390      30.251 -14.885  34.395  1.00139.79           O
ATOM   3087  N   LEU D 391      30.267 -12.595  34.417  1.00206.04           N
ATOM   3088  CA  LEU D 391      29.192 -12.316  33.481  1.00206.04           C
ATOM   3089  CB  LEU D 391      28.338 -13.510  33.027  1.00206.04           C
ATOM   3090  CG  LEU D 391      29.045 -14.388  31.987  1.00206.04           C
ATOM   3091  CD1 LEU D 391      28.164 -15.571  31.559  1.00206.04           C
ATOM   3092  CD2 LEU D 391      29.528 -13.521  30.817  1.00206.04           C
ATOM   3093  C   LEU D 391      28.221 -11.357  34.126  1.00206.04           C
ATOM   3094  O   LEU D 391      28.475 -10.156  34.235  1.00206.04           O
ATOM   3095  N   GLY D 392      27.044 -11.885  34.549  1.00 38.84           N
ATOM   3096  CA  GLY D 392      26.029 -11.080  35.182  1.00 38.84           C
ATOM   3097  C   GLY D 392      24.946 -10.770  34.185  1.00 38.84           C
ATOM   3098  O   GLY D 392      24.875 -11.374  33.117  1.00 38.84           O
ATOM   3099  N   LYS D 393      24.062  -9.807  34.532  1.00 73.13           N
ATOM   3100  CA  LYS D 393      22.912  -9.447  33.736  1.00 73.13           C
ATOM   3101  CB  LYS D 393      22.023  -8.380  34.400  1.00 73.13           C
ATOM   3102  CG  LYS D 393      20.758  -8.049  33.605  1.00 73.13           C
ATOM   3103  CD  LYS D 393      19.731  -7.244  34.404  1.00 73.13           C
ATOM   3104  CE  LYS D 393      18.465  -6.908  33.615  1.00 73.13           C
ATOM   3105  NZ  LYS D 393      17.532  -6.130  34.461  1.00 73.13           N
ATOM   3106  C   LYS D 393      23.346  -8.917  32.397  1.00 73.13           C
ATOM   3107  O   LYS D 393      24.442  -8.376  32.253  1.00 73.13           O
ATOM   3108  N   VAL D 394      22.477  -9.086  31.370  1.00 51.32           N
ATOM   3109  CA  VAL D 394      22.817  -8.683  30.028  1.00 51.32           C
ATOM   3110  CB  VAL D 394      22.876  -9.848  29.082  1.00 51.32           C
ATOM   3111  CG1 VAL D 394      23.113  -9.325  27.656  1.00 51.32           C
ATOM   3112  CG2 VAL D 394      23.956 -10.823  29.580  1.00 51.32           C
ATOM   3113  C   VAL D 394      21.809  -7.713  29.471  1.00 51.32           C
ATOM   3114  O   VAL D 394      20.600  -7.938  29.541  1.00 51.32           O
ATOM   3115  N   ARG D 395      22.305  -6.556  28.971  1.00 94.53           N
ATOM   3116  CA  ARG D 395      21.484  -5.546  28.353  1.00 94.53           C
ATOM   3117  CB  ARG D 395      22.117  -4.148  28.379  1.00 94.53           C
ATOM   3118  CG  ARG D 395      21.163  -3.047  27.914  1.00 94.53           C
ATOM   3119  CD  ARG D 395      21.779  -1.646  27.933  1.00 94.53           C
ATOM   3120  NE  ARG D 395      20.733  -0.695  27.462  1.00 94.53           N
ATOM   3121  CZ  ARG D 395      20.609  -0.422  26.132  1.00 94.53           C
ATOM   3122  NH1 ARG D 395      21.452  -1.008  25.231  1.00 94.53           N
ATOM   3123  NH2 ARG D 395      19.640   0.438  25.700  1.00 94.53           N
ATOM   3124  C   ARG D 395      21.088  -5.828  26.924  1.00 94.53           C
ATOM   3125  O   ARG D 395      19.931  -5.620  26.564  1.00 94.53           O
ATOM   3126  N   THR D 396      22.017  -6.293  26.051  1.00117.21           N
ATOM   3127  CA  THR D 396      21.596  -6.399  24.674  1.00117.21           C
ATOM   3128  CB  THR D 396      21.858  -5.166  23.857  1.00117.21           C
ATOM   3129  OG1 THR D 396      21.164  -5.246  22.620  1.00117.21           O
ATOM   3130  CG2 THR D 396      23.366  -5.040  23.601  1.00117.21           C
ATOM   3131  C   THR D 396      22.237  -7.553  23.964  1.00117.21           C
ATOM   3132  O   THR D 396      23.149  -8.203  24.471  1.00117.21           O
ATOM   3133  N   LYS D 397      21.739  -7.845  22.740  1.00141.53           N
ATOM   3134  CA  LYS D 397      22.282  -8.932  21.978  1.00141.53           C
ATOM   3135  CB  LYS D 397      21.303 -10.102  21.756  1.00141.53           C
ATOM   3136  CG  LYS D 397      20.057  -9.769  20.936  1.00141.53           C
ATOM   3137  CD  LYS D 397      20.314  -9.578  19.443  1.00141.53           C
ATOM   3138  CE  LYS D 397      19.035  -9.352  18.634  1.00141.53           C
ATOM   3139  NZ  LYS D 397      18.170 -10.551  18.713  1.00141.53           N
ATOM   3140  C   LYS D 397      22.744  -8.422  20.650  1.00141.53           C
ATOM   3141  O   LYS D 397      22.211  -7.444  20.128  1.00141.53           O
ATOM   3142  N   LEU D 398      23.798  -9.063  20.099  1.00108.06           N
ATOM   3143  CA  LEU D 398      24.328  -8.703  18.817  1.00108.06           C
ATOM   3144  CB  LEU D 398      25.687  -7.978  18.903  1.00108.06           C
ATOM   3145  CG  LEU D 398      26.253  -7.469  17.558  1.00108.06           C
ATOM   3146  CD1 LEU D 398      26.685  -8.612  16.624  1.00108.06           C
ATOM   3147  CD2 LEU D 398      25.280  -6.486  16.889  1.00108.06           C
ATOM   3148  C   LEU D 398      24.531  -9.991  18.078  1.00108.06           C
ATOM   3149  O   LEU D 398      25.077 -10.949  18.623  1.00108.06           O
ATOM   3150  N   THR D 399      24.105 -10.054  16.802  1.00 31.48           N
ATOM   3151  CA  THR D 399      24.264 -11.280  16.073  1.00 31.48           C
ATOM   3152  CB  THR D 399      23.036 -11.684  15.309  1.00 31.48           C
ATOM   3153  OG1 THR D 399      21.936 -11.838  16.195  1.00 31.48           O
ATOM   3154  CG2 THR D 399      23.321 -13.011  14.586  1.00 31.48           C
ATOM   3155  C   THR D 399      25.362 -11.088  15.073  1.00 31.48           C
ATOM   3156  O   THR D 399      25.438 -10.054  14.412  1.00 31.48           O
ATOM   3157  N   VAL D 400      26.265 -12.087  14.955  1.00 33.57           N
ATOM   3158  CA  VAL D 400      27.349 -11.977  14.020  1.00 33.57           C
ATOM   3159  CB  VAL D 400      28.685 -11.777  14.672  1.00 33.57           C
ATOM   3160  CG1 VAL D 400      28.668 -10.432  15.417  1.00 33.57           C
ATOM   3161  CG2 VAL D 400      28.978 -12.987  15.575  1.00 33.57           C
ATOM   3162  C   VAL D 400      27.436 -13.242  13.221  1.00 33.57           C
ATOM   3163  O   VAL D 400      27.185 -14.337  13.725  1.00 33.57           O
ATOM   3164  N   THR D 401      27.797 -13.106  11.929  1.00104.74           N
ATOM   3165  CA  THR D 401      27.939 -14.241  11.064  1.00104.74           C
ATOM   3166  CB  THR D 401      27.125 -14.140   9.807  1.00104.74           C
ATOM   3167  OG1 THR D 401      27.556 -13.030   9.033  1.00104.74           O
ATOM   3168  CG2 THR D 401      25.645 -13.975  10.192  1.00104.74           C
ATOM   3169  C   THR D 401      29.376 -14.320  10.650  1.00104.74           C
ATOM   3170  O   THR D 401      29.970 -13.331  10.220  1.00104.74           O
ATOM   3171  N   MET D 402      29.977 -15.520  10.776  1.00 66.45           N
ATOM   3172  CA  MET D 402      31.360 -15.691  10.411  1.00 66.45           C
ATOM   3173  CB  MET D 402      32.210 -16.333  11.522  1.00 66.45           C
ATOM   3174  CG  MET D 402      32.343 -15.466  12.775  1.00 66.45           C
ATOM   3175  SD  MET D 402      33.343 -16.209  14.099  1.00 66.45           S
ATOM   3176  CE  MET D 402      33.148 -14.816  15.248  1.00 66.45           C
ATOM   3177  C   MET D 402      31.419 -16.615   9.229  1.00 66.45           C
ATOM   3178  O   MET D 402      30.871 -17.716   9.265  1.00 66.45           O
ATOM   3179  N   LYS D 403      32.117 -16.200   8.149  1.00 81.91           N
ATOM   3180  CA  LYS D 403      32.131 -17.003   6.954  1.00 81.91           C
ATOM   3181  CB  LYS D 403      31.487 -16.302   5.745  1.00 81.91           C
ATOM   3182  CG  LYS D 403      29.983 -16.073   5.906  1.00 81.91           C
ATOM   3183  CD  LYS D 403      29.396 -15.109   4.873  1.00 81.91           C
ATOM   3184  CE  LYS D 403      27.891 -14.880   5.034  1.00 81.91           C
ATOM   3185  NZ  LYS D 403      27.630 -14.071   6.245  1.00 81.91           N
ATOM   3186  C   LYS D 403      33.525 -17.394   6.544  1.00 81.91           C
ATOM   3187  O   LYS D 403      34.493 -16.661   6.745  1.00 81.91           O
ATOM   3188  N   GLU D 404      33.604 -18.553   5.848  1.00143.84           N
ATOM   3189  CA  GLU D 404      34.793 -19.247   5.421  1.00143.84           C
ATOM   3190  CB  GLU D 404      34.558 -20.174   4.214  1.00143.84           C
ATOM   3191  CG  GLU D 404      33.691 -21.395   4.525  1.00143.84           C
ATOM   3192  CD  GLU D 404      34.560 -22.418   5.243  1.00143.84           C
ATOM   3193  OE1 GLU D 404      35.761 -22.116   5.476  1.00143.84           O
ATOM   3194  OE2 GLU D 404      34.034 -23.516   5.567  1.00143.84           O
ATOM   3195  C   GLU D 404      35.888 -18.310   5.049  1.00143.84           C
ATOM   3196  O   GLU D 404      35.727 -17.373   4.265  1.00143.84           O
ATOM   3197  N   LEU D 405      37.070 -18.624   5.613  1.00218.18           N
ATOM   3198  CA  LEU D 405      38.239 -17.818   5.534  1.00218.18           C
ATOM   3199  CB  LEU D 405      38.531 -17.171   4.167  1.00218.18           C
ATOM   3200  CG  LEU D 405      39.257 -18.165   3.229  1.00218.18           C
ATOM   3201  CD1 LEU D 405      38.422 -19.428   2.965  1.00218.18           C
ATOM   3202  CD2 LEU D 405      39.754 -17.483   1.943  1.00218.18           C
ATOM   3203  C   LEU D 405      38.165 -16.834   6.677  1.00218.18           C
ATOM   3204  O   LEU D 405      38.310 -17.237   7.828  1.00218.18           O
ATOM   3205  N   TYR D 406      38.159 -15.522   6.370  1.00231.22           N
ATOM   3206  CA  TYR D 406      38.153 -14.384   7.270  1.00231.22           C
ATOM   3207  CB  TYR D 406      39.228 -13.361   6.863  1.00231.22           C
ATOM   3208  CG  TYR D 406      39.006 -12.996   5.436  1.00231.22           C
ATOM   3209  CD1 TYR D 406      38.111 -12.012   5.086  1.00231.22           C
ATOM   3210  CD2 TYR D 406      39.703 -13.646   4.443  1.00231.22           C
ATOM   3211  CE1 TYR D 406      37.917 -11.685   3.764  1.00231.22           C
ATOM   3212  CE2 TYR D 406      39.512 -13.323   3.121  1.00231.22           C
ATOM   3213  CZ  TYR D 406      38.617 -12.339   2.780  1.00231.22           C
ATOM   3214  OH  TYR D 406      38.416 -12.002   1.425  1.00231.22           O
ATOM   3215  C   TYR D 406      36.915 -13.599   7.670  1.00231.22           C
ATOM   3216  O   TYR D 406      36.982 -12.894   8.671  1.00231.22           O
ATOM   3217  N   ILE D 407      35.817 -13.565   6.888  1.00139.34           N
ATOM   3218  CA  ILE D 407      34.820 -12.513   7.032  1.00139.34           C
ATOM   3219  CB  ILE D 407      34.022 -12.312   5.773  1.00139.34           C
ATOM   3220  CG1 ILE D 407      34.928 -11.799   4.643  1.00139.34           C
ATOM   3221  CG2 ILE D 407      32.848 -11.369   6.083  1.00139.34           C
ATOM   3222  CD1 ILE D 407      35.524 -10.422   4.934  1.00139.34           C
ATOM   3223  C   ILE D 407      33.823 -12.630   8.152  1.00139.34           C
ATOM   3224  O   ILE D 407      33.279 -13.695   8.433  1.00139.34           O
ATOM   3225  N   ALA D 408      33.552 -11.473   8.816  1.00 42.94           N
ATOM   3226  CA  ALA D 408      32.545 -11.375   9.838  1.00 42.94           C
ATOM   3227  CB  ALA D 408      33.103 -10.998  11.220  1.00 42.94           C
ATOM   3228  C   ALA D 408      31.599 -10.276   9.427  1.00 42.94           C
ATOM   3229  O   ALA D 408      32.019  -9.280   8.840  1.00 42.94           O
ATOM   3230  N   GLU D 409      30.283 -10.441   9.707  1.00 88.23           N
ATOM   3231  CA  GLU D 409      29.310  -9.438   9.352  1.00 88.23           C
ATOM   3232  CB  GLU D 409      28.685  -9.666   7.965  1.00 88.23           C
ATOM   3233  CG  GLU D 409      27.650  -8.610   7.575  1.00 88.23           C
ATOM   3234  CD  GLU D 409      27.039  -9.025   6.244  1.00 88.23           C
ATOM   3235  OE1 GLU D 409      27.510 -10.042   5.669  1.00 88.23           O
ATOM   3236  OE2 GLU D 409      26.091  -8.332   5.786  1.00 88.23           O
ATOM   3237  C   GLU D 409      28.179  -9.500  10.339  1.00 88.23           C
ATOM   3238  O   GLU D 409      27.942 -10.541  10.947  1.00 88.23           O
ATOM   3239  N   ASP D 410      27.468  -8.365  10.538  1.00 75.03           N
ATOM   3240  CA  ASP D 410      26.354  -8.313  11.448  1.00 75.03           C
ATOM   3241  CB  ASP D 410      26.546  -7.286  12.583  1.00 75.03           C
ATOM   3242  CG  ASP D 410      26.748  -5.890  12.005  1.00 75.03           C
ATOM   3243  OD1 ASP D 410      26.568  -5.708  10.771  1.00 75.03           O
ATOM   3244  OD2 ASP D 410      27.093  -4.980  12.805  1.00 75.03           O
ATOM   3245  C   ASP D 410      25.081  -8.009  10.701  1.00 75.03           C
ATOM   3246  O   ASP D 410      25.054  -7.972   9.472  1.00 75.03           O
ATOM   3247  N   GLN D 411      23.977  -7.806  11.456  1.00132.30           N
ATOM   3248  CA  GLN D 411      22.658  -7.525  10.943  1.00132.30           C
ATOM   3249  CB  GLN D 411      21.570  -7.546  12.032  1.00132.30           C
ATOM   3250  CG  GLN D 411      21.786  -6.522  13.146  1.00132.30           C
ATOM   3251  CD  GLN D 411      22.835  -7.096  14.088  1.00132.30           C
ATOM   3252  OE1 GLN D 411      23.641  -6.366  14.664  1.00132.30           O
ATOM   3253  NE2 GLN D 411      22.820  -8.445  14.258  1.00132.30           N
ATOM   3254  C   GLN D 411      22.611  -6.186  10.261  1.00132.30           C
ATOM   3255  O   GLN D 411      21.893  -6.003   9.278  1.00132.30           O
ATOM   3256  N   TYR D 412      23.379  -5.214  10.777  1.00132.83           N
ATOM   3257  CA  TYR D 412      23.439  -3.863  10.294  1.00132.83           C
ATOM   3258  CB  TYR D 412      24.282  -2.941  11.189  1.00132.83           C
ATOM   3259  CG  TYR D 412      23.491  -2.821  12.445  1.00132.83           C
ATOM   3260  CD1 TYR D 412      23.563  -3.794  13.415  1.00132.83           C
ATOM   3261  CD2 TYR D 412      22.663  -1.740  12.645  1.00132.83           C
ATOM   3262  CE1 TYR D 412      22.825  -3.687  14.571  1.00132.83           C
ATOM   3263  CE2 TYR D 412      21.923  -1.627  13.799  1.00132.83           C
ATOM   3264  CZ  TYR D 412      22.004  -2.602  14.764  1.00132.83           C
ATOM   3265  OH  TYR D 412      21.246  -2.490  15.948  1.00132.83           O
ATOM   3266  C   TYR D 412      23.972  -3.856   8.897  1.00132.83           C
ATOM   3267  O   TYR D 412      23.765  -2.892   8.163  1.00132.83           O
ATOM   3268  N   GLY D 413      24.739  -4.892   8.509  1.00 30.57           N
ATOM   3269  CA  GLY D 413      25.237  -4.943   7.164  1.00 30.57           C
ATOM   3270  C   GLY D 413      26.685  -4.581   7.175  1.00 30.57           C
ATOM   3271  O   GLY D 413      27.307  -4.442   6.122  1.00 30.57           O
ATOM   3272  N   ASN D 414      27.258  -4.415   8.380  1.00 48.58           N
ATOM   3273  CA  ASN D 414      28.645  -4.067   8.505  1.00 48.58           C
ATOM   3274  CB  ASN D 414      29.006  -3.535   9.902  1.00 48.58           C
ATOM   3275  CG  ASN D 414      28.261  -2.222  10.104  1.00 48.58           C
ATOM   3276  OD1 ASN D 414      28.385  -1.292   9.308  1.00 48.58           O
ATOM   3277  ND2 ASN D 414      27.454  -2.145  11.196  1.00 48.58           N
ATOM   3278  C   ASN D 414      29.479  -5.290   8.244  1.00 48.58           C
ATOM   3279  O   ASN D 414      29.057  -6.416   8.506  1.00 48.58           O
ATOM   3280  N   LEU D 415      30.697  -5.086   7.695  1.00 95.29           N
ATOM   3281  CA  LEU D 415      31.580  -6.181   7.391  1.00 95.29           C
ATOM   3282  CB  LEU D 415      31.951  -6.275   5.902  1.00 95.29           C
ATOM   3283  CG  LEU D 415      30.753  -6.597   4.989  1.00 95.29           C
ATOM   3284  CD1 LEU D 415      30.186  -7.994   5.288  1.00 95.29           C
ATOM   3285  CD2 LEU D 415      29.687  -5.492   5.050  1.00 95.29           C
ATOM   3286  C   LEU D 415      32.858  -6.017   8.162  1.00 95.29           C
ATOM   3287  O   LEU D 415      33.281  -4.900   8.459  1.00 95.29           O
ATOM   3288  N   GLY D 416      33.517  -7.149   8.502  1.00 24.60           N
ATOM   3289  CA  GLY D 416      34.734  -7.097   9.268  1.00 24.60           C
ATOM   3290  C   GLY D 416      35.452  -8.406   9.115  1.00 24.60           C
ATOM   3291  O   GLY D 416      35.222  -9.140   8.155  1.00 24.60           O
ATOM   3292  N   GLY D 417      36.356  -8.731  10.069  1.00 27.16           N
ATOM   3293  CA  GLY D 417      37.120  -9.945   9.947  1.00 27.16           C
ATOM   3294  C   GLY D 417      37.206 -10.649  11.271  1.00 27.16           C
ATOM   3295  O   GLY D 417      36.901 -10.080  12.317  1.00 27.16           O
ATOM   3296  N   PHE D 418      37.623 -11.937  11.240  1.00145.02           N
ATOM   3297  CA  PHE D 418      37.760 -12.721  12.436  1.00145.02           C
ATOM   3298  CB  PHE D 418      36.487 -13.504  12.816  1.00145.02           C
ATOM   3299  CG  PHE D 418      36.267 -14.583  11.808  1.00145.02           C
ATOM   3300  CD1 PHE D 418      35.543 -14.339  10.663  1.00145.02           C
ATOM   3301  CD2 PHE D 418      36.787 -15.843  12.006  1.00145.02           C
ATOM   3302  CE1 PHE D 418      35.341 -15.333   9.735  1.00145.02           C
ATOM   3303  CE2 PHE D 418      36.588 -16.841  11.082  1.00145.02           C
ATOM   3304  CZ  PHE D 418      35.864 -16.586   9.943  1.00145.02           C
ATOM   3305  C   PHE D 418      38.836 -13.739  12.212  1.00145.02           C
ATOM   3306  O   PHE D 418      39.250 -13.996  11.082  1.00145.02           O
ATOM   3307  N   THR D 419      39.348 -14.319  13.316  1.00132.38           N
ATOM   3308  CA  THR D 419      40.309 -15.376  13.220  1.00132.38           C
ATOM   3309  CB  THR D 419      41.732 -14.896  13.252  1.00132.38           C
ATOM   3310  OG1 THR D 419      42.625 -15.990  13.105  1.00132.38           O
ATOM   3311  CG2 THR D 419      41.984 -14.173  14.586  1.00132.38           C
ATOM   3312  C   THR D 419      40.106 -16.230  14.426  1.00132.38           C
ATOM   3313  O   THR D 419      39.729 -15.736  15.486  1.00132.38           O
ATOM   3314  N   LEU D 420      40.312 -17.552  14.285  1.00 66.79           N
ATOM   3315  CA  LEU D 420      40.246 -18.393  15.437  1.00 66.79           C
ATOM   3316  CB  LEU D 420      40.029 -19.877  15.085  1.00 66.79           C
ATOM   3317  CG  LEU D 420      39.945 -20.816  16.300  1.00 66.79           C
ATOM   3318  CD1 LEU D 420      38.730 -20.486  17.179  1.00 66.79           C
ATOM   3319  CD2 LEU D 420      39.967 -22.288  15.862  1.00 66.79           C
ATOM   3320  C   LEU D 420      41.599 -18.234  16.052  1.00 66.79           C
ATOM   3321  O   LEU D 420      42.542 -17.853  15.362  1.00 66.79           O
ATOM   3322  N   ILE D 421      41.725 -18.446  17.375  1.00 69.87           N
ATOM   3323  CA  ILE D 421      43.025 -18.360  17.977  1.00 69.87           C
ATOM   3324  CB  ILE D 421      43.045 -17.526  19.225  1.00 69.87           C
ATOM   3325  CG1 ILE D 421      42.660 -16.075  18.893  1.00 69.87           C
ATOM   3326  CG2 ILE D 421      44.430 -17.662  19.879  1.00 69.87           C
ATOM   3327  CD1 ILE D 421      42.367 -15.222  20.125  1.00 69.87           C
ATOM   3328  C   ILE D 421      43.372 -19.762  18.352  1.00 69.87           C
ATOM   3329  O   ILE D 421      42.929 -20.273  19.378  1.00 69.87           O
ATOM   3330  N   TYR D 422      44.169 -20.428  17.496  1.00152.43           N
ATOM   3331  CA  TYR D 422      44.559 -21.788  17.715  1.00152.43           C
ATOM   3332  CB  TYR D 422      45.434 -21.943  18.974  1.00152.43           C
ATOM   3333  CG  TYR D 422      46.065 -23.295  18.999  1.00152.43           C
ATOM   3334  CD1 TYR D 422      46.994 -23.644  18.045  1.00152.43           C
ATOM   3335  CD2 TYR D 422      45.768 -24.197  19.995  1.00152.43           C
ATOM   3336  CE1 TYR D 422      47.594 -24.881  18.065  1.00152.43           C
ATOM   3337  CE2 TYR D 422      46.365 -25.436  20.022  1.00152.43           C
ATOM   3338  CZ  TYR D 422      47.277 -25.780  19.054  1.00152.43           C
ATOM   3339  OH  TYR D 422      47.892 -27.050  19.079  1.00152.43           O
ATOM   3340  C   TYR D 422      43.280 -22.564  17.836  1.00152.43           C
ATOM   3341  O   TYR D 422      42.489 -22.603  16.895  1.00152.43           O
ATOM   3342  N   ASN D 423      43.016 -23.178  19.009  1.00130.25           N
ATOM   3343  CA  ASN D 423      41.771 -23.883  19.181  1.00130.25           C
ATOM   3344  CB  ASN D 423      41.961 -25.407  19.297  1.00130.25           C
ATOM   3345  CG  ASN D 423      42.812 -25.717  20.523  1.00130.25           C
ATOM   3346  OD1 ASN D 423      43.363 -24.823  21.163  1.00130.25           O
ATOM   3347  ND2 ASN D 423      42.935 -27.030  20.854  1.00130.25           N
ATOM   3348  C   ASN D 423      41.127 -23.401  20.453  1.00130.25           C
ATOM   3349  O   ASN D 423      40.208 -24.032  20.975  1.00130.25           O
ATOM   3350  N   GLN D 424      41.659 -22.292  21.005  1.00108.42           N
ATOM   3351  CA  GLN D 424      41.259 -21.683  22.250  1.00108.42           C
ATOM   3352  CB  GLN D 424      42.387 -20.817  22.824  1.00108.42           C
ATOM   3353  CG  GLN D 424      43.649 -21.619  23.135  1.00108.42           C
ATOM   3354  CD  GLN D 424      43.372 -22.439  24.383  1.00108.42           C
ATOM   3355  OE1 GLN D 424      43.789 -22.069  25.478  1.00108.42           O
ATOM   3356  NE2 GLN D 424      42.641 -23.575  24.222  1.00108.42           N
ATOM   3357  C   GLN D 424      40.035 -20.809  22.232  1.00108.42           C
ATOM   3358  O   GLN D 424      39.213 -20.873  23.146  1.00108.42           O
ATOM   3359  N   GLY D 425      39.897 -19.939  21.211  1.00 34.24           N
ATOM   3360  CA  GLY D 425      38.830 -18.972  21.209  1.00 34.24           C
ATOM   3361  C   GLY D 425      38.967 -18.176  19.948  1.00 34.24           C
ATOM   3362  O   GLY D 425      39.607 -18.630  19.002  1.00 34.24           O
ATOM   3363  N   PHE D 426      38.365 -16.964  19.895  1.00 64.23           N
ATOM   3364  CA  PHE D 426      38.412 -16.212  18.671  1.00 64.23           C
ATOM   3365  CB  PHE D 426      37.217 -16.518  17.749  1.00 64.23           C
ATOM   3366  CG  PHE D 426      35.970 -16.237  18.522  1.00 64.23           C
ATOM   3367  CD1 PHE D 426      35.411 -17.212  19.317  1.00 64.23           C
ATOM   3368  CD2 PHE D 426      35.358 -15.005  18.461  1.00 64.23           C
ATOM   3369  CE1 PHE D 426      34.264 -16.967  20.036  1.00 64.23           C
ATOM   3370  CE2 PHE D 426      34.211 -14.752  19.178  1.00 64.23           C
ATOM   3371  CZ  PHE D 426      33.660 -15.734  19.967  1.00 64.23           C
ATOM   3372  C   PHE D 426      38.394 -14.733  18.926  1.00 64.23           C
ATOM   3373  O   PHE D 426      38.053 -14.264  20.011  1.00 64.23           O
ATOM   3374  N   GLU D 427      38.806 -13.958  17.898  1.00 69.96           N
ATOM   3375  CA  GLU D 427      38.751 -12.526  17.960  1.00 69.96           C
ATOM   3376  CB  GLU D 427      40.126 -11.839  18.026  1.00 69.96           C
ATOM   3377  CG  GLU D 427      40.009 -10.320  18.171  1.00 69.96           C
ATOM   3378  CD  GLU D 427      41.399  -9.736  18.378  1.00 69.96           C
ATOM   3379  OE1 GLU D 427      42.075  -9.443  17.356  1.00 69.96           O
ATOM   3380  OE2 GLU D 427      41.802  -9.574  19.561  1.00 69.96           O
ATOM   3381  C   GLU D 427      38.062 -12.053  16.716  1.00 69.96           C
ATOM   3382  O   GLU D 427      38.356 -12.517  15.613  1.00 69.96           O
ATOM   3383  N   VAL D 428      37.099 -11.121  16.875  1.00 89.83           N
ATOM   3384  CA  VAL D 428      36.389 -10.588  15.747  1.00 89.83           C
ATOM   3385  CB  VAL D 428      34.923 -10.910  15.753  1.00 89.83           C
ATOM   3386  CG1 VAL D 428      34.281 -10.244  16.982  1.00 89.83           C
ATOM   3387  CG2 VAL D 428      34.318 -10.453  14.414  1.00 89.83           C
ATOM   3388  C   VAL D 428      36.513  -9.096  15.795  1.00 89.83           C
ATOM   3389  O   VAL D 428      36.382  -8.479  16.852  1.00 89.83           O
ATOM   3390  N   LYS D 429      36.790  -8.480  14.632  1.00102.54           N
ATOM   3391  CA  LYS D 429      36.907  -7.053  14.544  1.00102.54           C
ATOM   3392  CB  LYS D 429      38.238  -6.637  13.895  1.00102.54           C
ATOM   3393  CG  LYS D 429      38.574  -5.147  13.968  1.00102.54           C
ATOM   3394  CD  LYS D 429      40.012  -4.858  13.528  1.00102.54           C
ATOM   3395  CE  LYS D 429      40.434  -3.396  13.670  1.00102.54           C
ATOM   3396  NZ  LYS D 429      41.066  -3.182  14.991  1.00102.54           N
ATOM   3397  C   LYS D 429      35.813  -6.619  13.624  1.00102.54           C
ATOM   3398  O   LYS D 429      35.870  -6.884  12.423  1.00102.54           O
ATOM   3399  N   ILE D 430      34.762  -5.975  14.168  1.00128.14           N
ATOM   3400  CA  ILE D 430      33.704  -5.536  13.309  1.00128.14           C
ATOM   3401  CB  ILE D 430      32.591  -6.536  13.185  1.00128.14           C
ATOM   3402  CG1 ILE D 430      31.926  -6.779  14.549  1.00128.14           C
ATOM   3403  CG2 ILE D 430      33.165  -7.807  12.536  1.00128.14           C
ATOM   3404  CD1 ILE D 430      30.615  -7.559  14.457  1.00128.14           C
ATOM   3405  C   ILE D 430      33.121  -4.274  13.871  1.00128.14           C
ATOM   3406  O   ILE D 430      32.967  -4.133  15.082  1.00128.14           O
ATOM   3407  N   LEU D 431      32.784  -3.319  12.982  1.00306.73           N
ATOM   3408  CA  LEU D 431      32.130  -2.088  13.338  1.00306.73           C
ATOM   3409  CB  LEU D 431      30.640  -2.278  13.691  1.00306.73           C
ATOM   3410  CG  LEU D 431      29.879  -0.961  13.945  1.00306.73           C
ATOM   3411  CD1 LEU D 431      29.851  -0.082  12.684  1.00306.73           C
ATOM   3412  CD2 LEU D 431      28.476  -1.225  14.515  1.00306.73           C
ATOM   3413  C   LEU D 431      32.825  -1.377  14.474  1.00306.73           C
ATOM   3414  O   LEU D 431      32.183  -0.934  15.425  1.00306.73           O
ATOM   3415  N   ASN D 432      34.162  -1.225  14.391  1.00113.20           N
ATOM   3416  CA  ASN D 432      34.947  -0.510  15.367  1.00113.20           C
ATOM   3417  CB  ASN D 432      34.546   0.970  15.530  1.00113.20           C
ATOM   3418  CG  ASN D 432      35.155   1.775  14.392  1.00113.20           C
ATOM   3419  OD1 ASN D 432      34.539   2.700  13.866  1.00113.20           O
ATOM   3420  ND2 ASN D 432      36.414   1.427  14.010  1.00113.20           N
ATOM   3421  C   ASN D 432      34.900  -1.137  16.732  1.00113.20           C
ATOM   3422  O   ASN D 432      35.178  -0.463  17.723  1.00113.20           O
ATOM   3423  N   TYR D 433      34.580  -2.442  16.831  1.00 66.48           N
ATOM   3424  CA  TYR D 433      34.596  -3.128  18.100  1.00 66.48           C
ATOM   3425  CB  TYR D 433      33.204  -3.506  18.644  1.00 66.48           C
ATOM   3426  CG  TYR D 433      32.552  -2.308  19.252  1.00 66.48           C
ATOM   3427  CD1 TYR D 433      32.749  -2.024  20.585  1.00 66.48           C
ATOM   3428  CD2 TYR D 433      31.748  -1.474  18.509  1.00 66.48           C
ATOM   3429  CE1 TYR D 433      32.156  -0.931  21.171  1.00 66.48           C
ATOM   3430  CE2 TYR D 433      31.152  -0.378  19.089  1.00 66.48           C
ATOM   3431  CZ  TYR D 433      31.355  -0.105  20.421  1.00 66.48           C
ATOM   3432  OH  TYR D 433      30.744   1.019  21.017  1.00 66.48           O
ATOM   3433  C   TYR D 433      35.351  -4.412  17.922  1.00 66.48           C
ATOM   3434  O   TYR D 433      35.377  -4.983  16.833  1.00 66.48           O
ATOM   3435  N   LEU D 434      36.019  -4.885  18.997  1.00 82.08           N
ATOM   3436  CA  LEU D 434      36.737  -6.127  18.932  1.00 82.08           C
ATOM   3437  CB  LEU D 434      38.235  -5.998  19.264  1.00 82.08           C
ATOM   3438  CG  LEU D 434      39.013  -5.114  18.273  1.00 82.08           C
ATOM   3439  CD1 LEU D 434      38.538  -3.653  18.336  1.00 82.08           C
ATOM   3440  CD2 LEU D 434      40.531  -5.258  18.466  1.00 82.08           C
ATOM   3441  C   LEU D 434      36.134  -7.048  19.950  1.00 82.08           C
ATOM   3442  O   LEU D 434      35.936  -6.658  21.100  1.00 82.08           O
ATOM   3443  N   PHE D 435      35.822  -8.300  19.545  1.00 48.17           N
ATOM   3444  CA  PHE D 435      35.236  -9.255  20.447  1.00 48.17           C
ATOM   3445  CB  PHE D 435      33.957  -9.924  19.908  1.00 48.17           C
ATOM   3446  CG  PHE D 435      32.846  -8.932  19.903  1.00 48.17           C
ATOM   3447  CD1 PHE D 435      32.714  -8.022  18.880  1.00 48.17           C
ATOM   3448  CD2 PHE D 435      31.925  -8.922  20.926  1.00 48.17           C
ATOM   3449  CE1 PHE D 435      31.682  -7.113  18.883  1.00 48.17           C
ATOM   3450  CE2 PHE D 435      30.892  -8.016  20.934  1.00 48.17           C
ATOM   3451  CZ  PHE D 435      30.769  -7.108  19.910  1.00 48.17           C
ATOM   3452  C   PHE D 435      36.215 -10.369  20.674  1.00 48.17           C
ATOM   3453  O   PHE D 435      36.837 -10.867  19.735  1.00 48.17           O
ATOM   3454  N   PHE D 436      36.384 -10.783  21.949  1.00112.40           N
ATOM   3455  CA  PHE D 436      37.266 -11.874  22.255  1.00112.40           C
ATOM   3456  CB  PHE D 436      38.685 -11.414  22.640  1.00112.40           C
ATOM   3457  CG  PHE D 436      39.423 -12.560  23.243  1.00112.40           C
ATOM   3458  CD1 PHE D 436      39.863 -13.614  22.476  1.00112.40           C
ATOM   3459  CD2 PHE D 436      39.649 -12.585  24.600  1.00112.40           C
ATOM   3460  CE1 PHE D 436      40.537 -14.664  23.054  1.00112.40           C
ATOM   3461  CE2 PHE D 436      40.323 -13.630  25.183  1.00112.40           C
ATOM   3462  CZ  PHE D 436      40.771 -14.673  24.408  1.00112.40           C
ATOM   3463  C   PHE D 436      36.701 -12.703  23.372  1.00112.40           C
ATOM   3464  O   PHE D 436      36.127 -12.184  24.328  1.00112.40           O
ATOM   3465  N   GLY D 437      36.863 -14.041  23.271  1.00 37.09           N
ATOM   3466  CA  GLY D 437      36.381 -14.937  24.284  1.00 37.09           C
ATOM   3467  C   GLY D 437      36.963 -16.293  24.021  1.00 37.09           C
ATOM   3468  O   GLY D 437      37.307 -16.630  22.888  1.00 37.09           O
ATOM   3469  N   PHE D 438      37.081 -17.113  25.086  1.00130.26           N
ATOM   3470  CA  PHE D 438      37.583 -18.450  24.952  1.00130.26           C
ATOM   3471  CB  PHE D 438      38.368 -18.989  26.166  1.00130.26           C
ATOM   3472  CG  PHE D 438      39.680 -18.295  26.316  1.00130.26           C
ATOM   3473  CD1 PHE D 438      40.760 -18.683  25.557  1.00130.26           C
ATOM   3474  CD2 PHE D 438      39.835 -17.262  27.212  1.00130.26           C
ATOM   3475  CE1 PHE D 438      41.976 -18.055  25.690  1.00130.26           C
ATOM   3476  CE2 PHE D 438      41.049 -16.632  27.350  1.00130.26           C
ATOM   3477  CZ  PHE D 438      42.123 -17.028  26.590  1.00130.26           C
ATOM   3478  C   PHE D 438      36.389 -19.346  24.836  1.00130.26           C
ATOM   3479  O   PHE D 438      35.311 -19.024  25.332  1.00130.26           O
ATOM   3480  N   PHE D 439      36.549 -20.502  24.160  1.00 62.78           N
ATOM   3481  CA  PHE D 439      35.449 -21.420  24.041  1.00 62.78           C
ATOM   3482  CB  PHE D 439      35.707 -22.605  23.091  1.00 62.78           C
ATOM   3483  CG  PHE D 439      35.785 -22.071  21.700  1.00 62.78           C
ATOM   3484  CD1 PHE D 439      34.639 -21.730  21.017  1.00 62.78           C
ATOM   3485  CD2 PHE D 439      36.999 -21.923  21.070  1.00 62.78           C
ATOM   3486  CE1 PHE D 439      34.703 -21.241  19.732  1.00 62.78           C
ATOM   3487  CE2 PHE D 439      37.069 -21.435  19.786  1.00 62.78           C
ATOM   3488  CZ  PHE D 439      35.920 -21.091  19.113  1.00 62.78           C
ATOM   3489  C   PHE D 439      35.178 -21.961  25.416  1.00 62.78           C
ATOM   3490  O   PHE D 439      36.079 -22.055  26.247  1.00 62.78           O
ATOM   3491  N   LYS D 440      33.905 -22.314  25.690  1.00 50.15           N
ATOM   3492  CA  LYS D 440      33.463 -22.724  26.998  1.00 50.15           C
ATOM   3493  CB  LYS D 440      31.931 -22.690  27.142  1.00 50.15           C
ATOM   3494  CG  LYS D 440      31.426 -23.116  28.521  1.00 50.15           C
ATOM   3495  CD  LYS D 440      29.940 -22.832  28.743  1.00 50.15           C
ATOM   3496  CE  LYS D 440      29.436 -23.261  30.122  1.00 50.15           C
ATOM   3497  NZ  LYS D 440      27.996 -22.949  30.254  1.00 50.15           N
ATOM   3498  C   LYS D 440      33.908 -24.108  27.373  1.00 50.15           C
ATOM   3499  O   LYS D 440      34.004 -25.006  26.538  1.00 50.15           O
ATOM   3500  N   TYR D 441      34.238 -24.281  28.675  1.00 63.58           N
ATOM   3501  CA  TYR D 441      34.555 -25.565  29.236  1.00 63.58           C
ATOM   3502  CB  TYR D 441      36.052 -25.933  29.166  1.00 63.58           C
ATOM   3503  CG  TYR D 441      36.861 -24.928  29.912  1.00 63.58           C
ATOM   3504  CD1 TYR D 441      37.094 -25.072  31.260  1.00 63.58           C
ATOM   3505  CD2 TYR D 441      37.393 -23.841  29.257  1.00 63.58           C
ATOM   3506  CE1 TYR D 441      37.845 -24.146  31.945  1.00 63.58           C
ATOM   3507  CE2 TYR D 441      38.145 -22.912  29.936  1.00 63.58           C
ATOM   3508  CZ  TYR D 441      38.371 -23.064  31.283  1.00 63.58           C
ATOM   3509  OH  TYR D 441      39.143 -22.113  31.983  1.00 63.58           O
ATOM   3510  C   TYR D 441      34.105 -25.553  30.668  1.00 63.58           C
ATOM   3511  O   TYR D 441      34.066 -24.497  31.298  1.00 63.58           O
ATOM   3512  N   GLU D 442      33.732 -26.729  31.223  1.00 80.39           N
ATOM   3513  CA  GLU D 442      33.283 -26.775  32.591  1.00 80.39           C
ATOM   3514  CB  GLU D 442      31.818 -27.217  32.749  1.00 80.39           C
ATOM   3515  CG  GLU D 442      31.562 -28.645  32.262  1.00 80.39           C
ATOM   3516  CD  GLU D 442      30.100 -28.981  32.519  1.00 80.39           C
ATOM   3517  OE1 GLU D 442      29.368 -28.090  33.026  1.00 80.39           O
ATOM   3518  OE2 GLU D 442      29.697 -30.135  32.212  1.00 80.39           O
ATOM   3519  C   GLU D 442      34.106 -27.786  33.324  1.00 80.39           C
ATOM   3520  O   GLU D 442      34.371 -28.876  32.817  1.00 80.39           O
ATOM   3521  N   GLN D 443      34.533 -27.451  34.558  1.00 52.16           N
ATOM   3522  CA  GLN D 443      35.336 -28.389  35.285  1.00 52.16           C
ATOM   3523  CB  GLN D 443      36.670 -27.799  35.772  1.00 52.16           C
ATOM   3524  CG  GLN D 443      37.607 -27.402  34.629  1.00 52.16           C
ATOM   3525  CD  GLN D 443      38.885 -26.836  35.230  1.00 52.16           C
ATOM   3526  OE1 GLN D 443      39.753 -26.336  34.516  1.00 52.16           O
ATOM   3527  NE2 GLN D 443      39.008 -26.916  36.583  1.00 52.16           N
ATOM   3528  C   GLN D 443      34.579 -28.849  36.487  1.00 52.16           C
ATOM   3529  O   GLN D 443      34.376 -28.101  37.443  1.00 52.16           O
ATOM   3530  N   ARG D 444      34.134 -30.116  36.443  1.00104.02           N
ATOM   3531  CA  ARG D 444      33.470 -30.755  37.537  1.00104.02           C
ATOM   3532  CB  ARG D 444      32.919 -32.144  37.173  0.00104.02           C
ATOM   3533  CG  ARG D 444      32.209 -32.839  38.337  0.00104.02           C
ATOM   3534  CD  ARG D 444      31.661 -34.221  37.980  0.00104.02           C
ATOM   3535  NE  ARG D 444      30.589 -34.031  36.963  1.00104.02           N
ATOM   3536  CZ  ARG D 444      30.199 -35.077  36.179  1.00104.02           C
ATOM   3537  NH1 ARG D 444      30.800 -36.294  36.319  1.00104.02           N
ATOM   3538  NH2 ARG D 444      29.209 -34.908  35.254  1.00104.02           N
ATOM   3539  C   ARG D 444      34.513 -30.949  38.589  1.00104.02           C
ATOM   3540  O   ARG D 444      34.228 -30.951  39.782  1.00104.02           O
ATOM   3541  N   GLY D 445      35.769 -31.112  38.136  1.00 67.15           N
ATOM   3542  CA  GLY D 445      36.922 -31.377  38.939  1.00 67.15           C
ATOM   3543  C   GLY D 445      37.491 -32.626  38.365  1.00 67.15           C
ATOM   3544  O   GLY D 445      38.640 -32.661  37.927  1.00 67.15           O
ATOM   3545  N   SER D 446      36.694 -33.701  38.341  1.00197.06           N
ATOM   3546  CA  SER D 446      37.185 -34.882  37.710  1.00197.06           C
ATOM   3547  CB  SER D 446      36.412 -36.141  38.127  1.00197.06           C
ATOM   3548  OG  SER D 446      36.949 -37.277  37.467  0.00197.06           O
ATOM   3549  C   SER D 446      37.033 -34.731  36.235  1.00197.06           C
ATOM   3550  O   SER D 446      37.929 -35.058  35.458  1.00197.06           O
ATOM   3551  N   ASN D 447      35.885 -34.180  35.803  1.00 77.90           N
ATOM   3552  CA  ASN D 447      35.639 -34.220  34.398  1.00 77.90           C
ATOM   3553  CB  ASN D 447      34.300 -34.887  34.043  1.00 77.90           C
ATOM   3554  CG  ASN D 447      34.410 -36.365  34.392  1.00 77.90           C
ATOM   3555  OD1 ASN D 447      33.621 -36.891  35.176  1.00 77.90           O
ATOM   3556  ND2 ASN D 447      35.417 -37.056  33.794  1.00 77.90           N
ATOM   3557  C   ASN D 447      35.615 -32.848  33.823  1.00 77.90           C
ATOM   3558  O   ASN D 447      35.136 -31.893  34.432  1.00 77.90           O
ATOM   3559  N   VAL D 448      36.161 -32.730  32.599  1.00 32.51           N
ATOM   3560  CA  VAL D 448      36.169 -31.477  31.914  1.00 32.51           C
ATOM   3561  CB  VAL D 448      37.543 -31.053  31.485  1.00 32.51           C
ATOM   3562  CG1 VAL D 448      37.430 -29.746  30.683  1.00 32.51           C
ATOM   3563  CG2 VAL D 448      38.433 -30.948  32.735  1.00 32.51           C
ATOM   3564  C   VAL D 448      35.348 -31.651  30.677  1.00 32.51           C
ATOM   3565  O   VAL D 448      35.493 -32.635  29.952  1.00 32.51           O
ATOM   3566  N   THR D 449      34.436 -30.694  30.415  1.00 31.29           N
ATOM   3567  CA  THR D 449      33.625 -30.782  29.235  1.00 31.29           C
ATOM   3568  CB  THR D 449      32.161 -30.920  29.530  1.00 31.29           C
ATOM   3569  OG1 THR D 449      31.931 -32.077  30.321  1.00 31.29           O
ATOM   3570  CG2 THR D 449      31.396 -31.031  28.200  1.00 31.29           C
ATOM   3571  C   THR D 449      33.815 -29.510  28.473  1.00 31.29           C
ATOM   3572  O   THR D 449      33.826 -28.424  29.049  1.00 31.29           O
ATOM   3573  N   SER D 450      33.968 -29.615  27.138  1.00 36.05           N
ATOM   3574  CA  SER D 450      34.183 -28.436  26.350  1.00 36.05           C
ATOM   3575  CB  SER D 450      35.398 -28.540  25.412  1.00 36.05           C
ATOM   3576  OG  SER D 450      36.590 -28.681  26.171  1.00 36.05           O
ATOM   3577  C   SER D 450      32.981 -28.225  25.489  1.00 36.05           C
ATOM   3578  O   SER D 450      32.336 -29.182  25.060  1.00 36.05           O
ATOM   3579  N   TYR D 451      32.623 -26.943  25.265  1.00 57.24           N
ATOM   3580  CA  TYR D 451      31.517 -26.619  24.410  1.00 57.24           C
ATOM   3581  CB  TYR D 451      30.372 -25.923  25.163  1.00 57.24           C
ATOM   3582  CG  TYR D 451      29.865 -26.882  26.185  1.00 57.24           C
ATOM   3583  CD1 TYR D 451      28.874 -27.784  25.873  1.00 57.24           C
ATOM   3584  CD2 TYR D 451      30.391 -26.884  27.457  1.00 57.24           C
ATOM   3585  CE1 TYR D 451      28.409 -28.669  26.819  1.00 57.24           C
ATOM   3586  CE2 TYR D 451      29.932 -27.766  28.406  1.00 57.24           C
ATOM   3587  CZ  TYR D 451      28.938 -28.660  28.087  1.00 57.24           C
ATOM   3588  OH  TYR D 451      28.463 -29.567  29.058  1.00 57.24           O
ATOM   3589  C   TYR D 451      32.027 -25.651  23.384  1.00 57.24           C
ATOM   3590  O   TYR D 451      32.258 -24.481  23.680  1.00 57.24           O
ATOM   3591  N   CYS D 452      32.216 -26.131  22.143  1.00 63.16           N
ATOM   3592  CA  CYS D 452      32.701 -25.345  21.043  1.00 63.16           C
ATOM   3593  CB  CYS D 452      33.196 -26.213  19.877  1.00 63.16           C
ATOM   3594  SG  CYS D 452      34.633 -27.186  20.412  1.00 63.16           S
ATOM   3595  C   CYS D 452      31.633 -24.407  20.568  1.00 63.16           C
ATOM   3596  O   CYS D 452      31.908 -23.443  19.854  1.00 63.16           O
ATOM   3597  N   HIS D 453      30.370 -24.746  20.875  1.00 97.84           N
ATOM   3598  CA  HIS D 453      29.198 -23.991  20.533  1.00 97.84           C
ATOM   3599  ND1 HIS D 453      27.373 -26.048  18.602  1.00 97.84           N
ATOM   3600  CG  HIS D 453      27.823 -26.026  19.903  1.00 97.84           C
ATOM   3601  CB  HIS D 453      27.901 -24.789  20.748  1.00 97.84           C
ATOM   3602  NE2 HIS D 453      27.924 -28.140  19.118  1.00 97.84           N
ATOM   3603  CD2 HIS D 453      28.156 -27.312  20.202  1.00 97.84           C
ATOM   3604  CE1 HIS D 453      27.454 -27.336  18.181  1.00 97.84           C
ATOM   3605  C   HIS D 453      29.094 -22.747  21.372  1.00 97.84           C
ATOM   3606  O   HIS D 453      28.417 -21.800  20.980  1.00 97.84           O
ATOM   3607  N   GLU D 454      29.698 -22.727  22.578  1.00 61.35           N
ATOM   3608  CA  GLU D 454      29.502 -21.605  23.459  1.00 61.35           C
ATOM   3609  CB  GLU D 454      28.724 -21.996  24.725  1.00 61.35           C
ATOM   3610  CG  GLU D 454      27.305 -22.472  24.409  1.00 61.35           C
ATOM   3611  CD  GLU D 454      26.709 -23.084  25.667  1.00 61.35           C
ATOM   3612  OE1 GLU D 454      27.172 -22.723  26.782  1.00 61.35           O
ATOM   3613  OE2 GLU D 454      25.782 -23.925  25.528  1.00 61.35           O
ATOM   3614  C   GLU D 454      30.817 -21.024  23.893  1.00 61.35           C
ATOM   3615  O   GLU D 454      31.882 -21.554  23.578  1.00 61.35           O
ATOM   3616  N   THR D 455      30.765 -19.880  24.619  1.00 48.09           N
ATOM   3617  CA  THR D 455      31.973 -19.233  25.052  1.00 48.09           C
ATOM   3618  CB  THR D 455      32.215 -17.903  24.397  1.00 48.09           C
ATOM   3619  OG1 THR D 455      31.208 -16.977  24.778  1.00 48.09           O
ATOM   3620  CG2 THR D 455      32.210 -18.095  22.870  1.00 48.09           C
ATOM   3621  C   THR D 455      31.919 -18.969  26.527  1.00 48.09           C
ATOM   3622  O   THR D 455      30.870 -19.023  27.167  1.00 48.09           O
ATOM   3623  N   PHE D 456      33.107 -18.699  27.099  1.00114.70           N
ATOM   3624  CA  PHE D 456      33.295 -18.322  28.468  1.00114.70           C
ATOM   3625  CB  PHE D 456      34.768 -18.513  28.893  1.00114.70           C
ATOM   3626  CG  PHE D 456      34.945 -18.222  30.342  1.00114.70           C
ATOM   3627  CD1 PHE D 456      34.670 -19.183  31.288  1.00114.70           C
ATOM   3628  CD2 PHE D 456      35.391 -16.988  30.757  1.00114.70           C
ATOM   3629  CE1 PHE D 456      34.834 -18.915  32.626  1.00114.70           C
ATOM   3630  CE2 PHE D 456      35.557 -16.715  32.094  1.00114.70           C
ATOM   3631  CZ  PHE D 456      35.278 -17.680  33.032  1.00114.70           C
ATOM   3632  C   PHE D 456      32.971 -16.859  28.463  1.00114.70           C
ATOM   3633  O   PHE D 456      32.726 -16.307  27.391  1.00114.70           O
ATOM   3634  N   PRO D 457      32.890 -16.197  29.584  1.00158.31           N
ATOM   3635  CA  PRO D 457      32.642 -14.786  29.521  1.00158.31           C
ATOM   3636  CD  PRO D 457      32.332 -16.782  30.793  1.00158.31           C
ATOM   3637  CB  PRO D 457      32.435 -14.347  30.965  1.00158.31           C
ATOM   3638  CG  PRO D 457      31.799 -15.594  31.614  1.00158.31           C
ATOM   3639  C   PRO D 457      33.773 -14.126  28.801  1.00158.31           C
ATOM   3640  O   PRO D 457      34.924 -14.415  29.122  1.00158.31           O
ATOM   3641  N   GLY D 458      33.468 -13.218  27.850  1.00 47.59           N
ATOM   3642  CA  GLY D 458      34.496 -12.607  27.061  1.00 47.59           C
ATOM   3643  C   GLY D 458      34.448 -11.115  27.189  1.00 47.59           C
ATOM   3644  O   GLY D 458      33.615 -10.555  27.903  1.00 47.59           O
ATOM   3645  N   TRP D 459      35.374 -10.441  26.468  1.00 88.48           N
ATOM   3646  CA  TRP D 459      35.501  -9.013  26.547  1.00 88.48           C
ATOM   3647  CB  TRP D 459      36.928  -8.582  26.917  1.00 88.48           C
ATOM   3648  CG  TRP D 459      37.414  -9.111  28.244  1.00 88.48           C
ATOM   3649  CD2 TRP D 459      37.947 -10.433  28.420  1.00 88.48           C
ATOM   3650  CD1 TRP D 459      37.454  -8.511  29.469  1.00 88.48           C
ATOM   3651  NE1 TRP D 459      37.989  -9.375  30.396  1.00 88.48           N
ATOM   3652  CE2 TRP D 459      38.294 -10.562  29.763  1.00 88.48           C
ATOM   3653  CE3 TRP D 459      38.130 -11.454  27.532  1.00 88.48           C
ATOM   3654  CZ2 TRP D 459      38.835 -11.721  30.242  1.00 88.48           C
ATOM   3655  CZ3 TRP D 459      38.675 -12.622  28.018  1.00 88.48           C
ATOM   3656  CH2 TRP D 459      39.021 -12.752  29.347  1.00 88.48           C
ATOM   3657  C   TRP D 459      35.248  -8.422  25.191  1.00 88.48           C
ATOM   3658  O   TRP D 459      35.743  -8.910  24.176  1.00 88.48           O
ATOM   3659  N   VAL D 460      34.452  -7.336  25.150  1.00106.33           N
ATOM   3660  CA  VAL D 460      34.196  -6.619  23.934  1.00106.33           C
ATOM   3661  CB  VAL D 460      32.770  -6.710  23.475  1.00106.33           C
ATOM   3662  CG1 VAL D 460      31.858  -6.156  24.583  1.00106.33           C
ATOM   3663  CG2 VAL D 460      32.644  -5.957  22.140  1.00106.33           C
ATOM   3664  C   VAL D 460      34.479  -5.185  24.245  1.00106.33           C
ATOM   3665  O   VAL D 460      34.138  -4.710  25.325  1.00106.33           O
ATOM   3666  N   HIS D 461      35.145  -4.462  23.323  1.00 62.34           N
ATOM   3667  CA  HIS D 461      35.428  -3.072  23.554  1.00 62.34           C
ATOM   3668  ND1 HIS D 461      38.421  -4.678  24.406  1.00 62.34           N
ATOM   3669  CG  HIS D 461      37.926  -3.483  23.929  1.00 62.34           C
ATOM   3670  CB  HIS D 461      36.671  -2.827  24.434  1.00 62.34           C
ATOM   3671  NE2 HIS D 461      39.831  -3.993  22.830  1.00 62.34           N
ATOM   3672  CD2 HIS D 461      38.800  -3.080  22.967  1.00 62.34           C
ATOM   3673  CE1 HIS D 461      39.560  -4.935  23.715  1.00 62.34           C
ATOM   3674  C   HIS D 461      35.690  -2.444  22.221  1.00 62.34           C
ATOM   3675  O   HIS D 461      36.023  -3.132  21.257  1.00 62.34           O
ATOM   3676  N   ASP D 462      35.554  -1.106  22.127  1.00 87.07           N
ATOM   3677  CA  ASP D 462      35.786  -0.474  20.862  1.00 87.07           C
ATOM   3678  CB  ASP D 462      35.319   0.994  20.784  1.00 87.07           C
ATOM   3679  CG  ASP D 462      35.998   1.802  21.880  1.00 87.07           C
ATOM   3680  OD1 ASP D 462      35.516   1.739  23.043  1.00 87.07           O
ATOM   3681  OD2 ASP D 462      36.991   2.510  21.568  1.00 87.07           O
ATOM   3682  C   ASP D 462      37.249  -0.567  20.557  1.00 87.07           C
ATOM   3683  O   ASP D 462      38.060  -0.887  21.422  1.00 87.07           O
ATOM   3684  N   VAL D 463      37.621  -0.283  19.296  1.00 64.73           N
ATOM   3685  CA  VAL D 463      38.971  -0.432  18.822  1.00 64.73           C
ATOM   3686  CB  VAL D 463      39.126  -0.019  17.386  1.00 64.73           C
ATOM   3687  CG1 VAL D 463      38.317  -0.997  16.523  1.00 64.73           C
ATOM   3688  CG2 VAL D 463      38.693   1.451  17.229  1.00 64.73           C
ATOM   3689  C   VAL D 463      39.910   0.410  19.643  1.00 64.73           C
ATOM   3690  O   VAL D 463      41.080   0.065  19.796  1.00 64.73           O
ATOM   3691  N   LEU D 464      39.450   1.578  20.129  1.00 95.19           N
ATOM   3692  CA  LEU D 464      40.268   2.455  20.934  1.00 95.19           C
ATOM   3693  CB  LEU D 464      39.657   3.855  21.157  1.00 95.19           C
ATOM   3694  CG  LEU D 464      39.573   4.709  19.878  1.00 95.19           C
ATOM   3695  CD1 LEU D 464      38.958   6.085  20.176  1.00 95.19           C
ATOM   3696  CD2 LEU D 464      40.937   4.802  19.175  1.00 95.19           C
ATOM   3697  C   LEU D 464      40.531   1.864  22.287  1.00 95.19           C
ATOM   3698  O   LEU D 464      41.563   2.151  22.887  1.00 95.19           O
ATOM   3699  N   GLY D 465      39.594   1.062  22.833  1.00 47.52           N
ATOM   3700  CA  GLY D 465      39.765   0.477  24.138  1.00 47.52           C
ATOM   3701  C   GLY D 465      39.087   1.329  25.178  1.00 47.52           C
ATOM   3702  O   GLY D 465      39.345   1.172  26.371  1.00 47.52           O
ATOM   3703  N   ARG D 466      38.274   2.318  24.750  1.00201.64           N
ATOM   3704  CA  ARG D 466      37.569   3.195  25.659  1.00201.64           C
ATOM   3705  CB  ARG D 466      36.906   4.363  24.919  1.00201.64           C
ATOM   3706  CG  ARG D 466      37.894   5.311  24.251  1.00201.64           C
ATOM   3707  CD  ARG D 466      38.518   6.302  25.227  1.00201.64           C
ATOM   3708  NE  ARG D 466      39.703   5.643  25.837  1.00201.64           N
ATOM   3709  CZ  ARG D 466      40.882   5.615  25.153  1.00201.64           C
ATOM   3710  NH1 ARG D 466      40.923   6.053  23.864  1.00201.64           N
ATOM   3711  NH2 ARG D 466      42.009   5.146  25.764  1.00201.64           N
ATOM   3712  C   ARG D 466      36.450   2.523  26.406  1.00201.64           C
ATOM   3713  O   ARG D 466      36.462   2.434  27.633  1.00201.64           O
ATOM   3714  N   ASN D 467      35.475   1.979  25.655  1.00131.17           N
ATOM   3715  CA  ASN D 467      34.268   1.442  26.210  1.00131.17           C
ATOM   3716  CB  ASN D 467      33.080   1.894  25.352  1.00131.17           C
ATOM   3717  CG  ASN D 467      31.833   1.606  26.126  1.00131.17           C
ATOM   3718  OD1 ASN D 467      31.648   0.482  26.582  1.00131.17           O
ATOM   3719  ND2 ASN D 467      30.966   2.639  26.293  1.00131.17           N
ATOM   3720  C   ASN D 467      34.377  -0.053  26.155  1.00131.17           C
ATOM   3721  O   ASN D 467      34.731  -0.611  25.117  1.00131.17           O
ATOM   3722  N   TRP D 468      34.068  -0.725  27.289  1.00 87.29           N
ATOM   3723  CA  TRP D 468      34.194  -2.152  27.445  1.00 87.29           C
ATOM   3724  CB  TRP D 468      35.288  -2.549  28.456  1.00 87.29           C
ATOM   3725  CG  TRP D 468      36.711  -2.277  28.026  1.00 87.29           C
ATOM   3726  CD2 TRP D 468      37.737  -3.280  27.943  1.00 87.29           C
ATOM   3727  CD1 TRP D 468      37.307  -1.091  27.710  1.00 87.29           C
ATOM   3728  NE1 TRP D 468      38.635  -1.294  27.422  1.00 87.29           N
ATOM   3729  CE2 TRP D 468      38.915  -2.636  27.567  1.00 87.29           C
ATOM   3730  CE3 TRP D 468      37.704  -4.627  28.171  1.00 87.29           C
ATOM   3731  CZ2 TRP D 468      40.081  -3.331  27.411  1.00 87.29           C
ATOM   3732  CZ3 TRP D 468      38.880  -5.325  28.006  1.00 87.29           C
ATOM   3733  CH2 TRP D 468      40.046  -4.690  27.633  1.00 87.29           C
ATOM   3734  C   TRP D 468      32.920  -2.722  27.996  1.00 87.29           C
ATOM   3735  O   TRP D 468      32.125  -2.021  28.618  1.00 87.29           O
ATOM   3736  N   ALA D 469      32.706  -4.036  27.761  1.00 43.89           N
ATOM   3737  CA  ALA D 469      31.563  -4.754  28.256  1.00 43.89           C
ATOM   3738  CB  ALA D 469      30.316  -4.623  27.369  1.00 43.89           C
ATOM   3739  C   ALA D 469      31.932  -6.210  28.253  1.00 43.89           C
ATOM   3740  O   ALA D 469      32.958  -6.604  27.700  1.00 43.89           O
ATOM   3741  N   CYS D 470      31.098  -7.050  28.898  1.00 47.90           N
ATOM   3742  CA  CYS D 470      31.348  -8.466  28.961  1.00 47.90           C
ATOM   3743  CB  CYS D 470      31.286  -9.010  30.394  1.00 47.90           C
ATOM   3744  SG  CYS D 470      32.535  -8.200  31.425  1.00 47.90           S
ATOM   3745  C   CYS D 470      30.261  -9.135  28.178  1.00 47.90           C
ATOM   3746  O   CYS D 470      29.154  -8.608  28.101  1.00 47.90           O
ATOM   3747  N   PHE D 471      30.548 -10.300  27.548  1.00 63.63           N
ATOM   3748  CA  PHE D 471      29.513 -10.952  26.793  1.00 63.63           C
ATOM   3749  CB  PHE D 471      29.468 -10.523  25.313  1.00 63.63           C
ATOM   3750  CG  PHE D 471      30.681 -11.049  24.621  1.00 63.63           C
ATOM   3751  CD1 PHE D 471      31.896 -10.410  24.726  1.00 63.63           C
ATOM   3752  CD2 PHE D 471      30.595 -12.186  23.851  1.00 63.63           C
ATOM   3753  CE1 PHE D 471      33.005 -10.907  24.079  1.00 63.63           C
ATOM   3754  CE2 PHE D 471      31.699 -12.687  23.202  1.00 63.63           C
ATOM   3755  CZ  PHE D 471      32.908 -12.046  23.316  1.00 63.63           C
ATOM   3756  C   PHE D 471      29.724 -12.439  26.805  1.00 63.63           C
ATOM   3757  O   PHE D 471      30.783 -12.937  27.185  1.00 63.63           O
ATOM   3758  N   VAL D 472      28.669 -13.187  26.414  1.00 95.92           N
ATOM   3759  CA  VAL D 472      28.745 -14.616  26.278  1.00 95.92           C
ATOM   3760  CB  VAL D 472      27.889 -15.387  27.234  1.00 95.92           C
ATOM   3761  CG1 VAL D 472      28.425 -15.176  28.651  1.00 95.92           C
ATOM   3762  CG2 VAL D 472      26.428 -14.947  27.046  1.00 95.92           C
ATOM   3763  C   VAL D 472      28.190 -14.909  24.927  1.00 95.92           C
ATOM   3764  O   VAL D 472      27.271 -14.231  24.470  1.00 95.92           O
ATOM   3765  N   GLY D 473      28.725 -15.939  24.250  1.00 27.82           N
ATOM   3766  CA  GLY D 473      28.233 -16.206  22.931  1.00 27.82           C
ATOM   3767  C   GLY D 473      27.770 -17.623  22.838  1.00 27.82           C
ATOM   3768  O   GLY D 473      28.306 -18.520  23.488  1.00 27.82           O
ATOM   3769  N   LYS D 474      26.731 -17.844  22.008  1.00 57.05           N
ATOM   3770  CA  LYS D 474      26.229 -19.163  21.766  1.00 57.05           C
ATOM   3771  CB  LYS D 474      24.875 -19.443  22.440  1.00 57.05           C
ATOM   3772  CG  LYS D 474      24.960 -19.471  23.967  1.00 57.05           C
ATOM   3773  CD  LYS D 474      23.596 -19.433  24.660  1.00 57.05           C
ATOM   3774  CE  LYS D 474      23.685 -19.463  26.188  1.00 57.05           C
ATOM   3775  NZ  LYS D 474      24.184 -20.777  26.644  1.00 57.05           N
ATOM   3776  C   LYS D 474      26.033 -19.272  20.290  1.00 57.05           C
ATOM   3777  O   LYS D 474      25.518 -18.354  19.653  1.00 57.05           O
ATOM   3778  N   LYS D 475      26.464 -20.403  19.703  1.00 33.89           N
ATOM   3779  CA  LYS D 475      26.320 -20.586  18.291  1.00 33.89           C
ATOM   3780  CB  LYS D 475      27.206 -21.716  17.739  1.00 33.89           C
ATOM   3781  CG  LYS D 475      27.123 -21.889  16.222  1.00 33.89           C
ATOM   3782  CD  LYS D 475      28.200 -22.820  15.663  1.00 33.89           C
ATOM   3783  CE  LYS D 475      28.083 -23.062  14.157  1.00 33.89           C
ATOM   3784  NZ  LYS D 475      29.163 -23.969  13.707  1.00 33.89           N
ATOM   3785  C   LYS D 475      24.899 -20.958  18.034  1.00 33.89           C
ATOM   3786  O   LYS D 475      24.356 -21.860  18.670  1.00 33.89           O
ATOM   3787  N   ILE D 476      24.261 -20.253  17.083  1.00110.24           N
ATOM   3788  CA  ILE D 476      22.902 -20.528  16.731  1.00110.24           C
ATOM   3789  CB  ILE D 476      21.997 -19.337  16.933  1.00110.24           C
ATOM   3790  CG1 ILE D 476      22.416 -18.118  16.082  0.00110.24           C
ATOM   3791  CG2 ILE D 476      21.973 -19.046  18.443  0.00110.24           C
ATOM   3792  CD1 ILE D 476      22.044 -18.188  14.600  1.00110.24           C
ATOM   3793  C   ILE D 476      22.915 -20.914  15.259  1.00110.24           C
ATOM   3794  O   ILE D 476      21.814 -20.982  14.652  1.00110.24           O
ATOM   3795  OXT ILE D 476      24.031 -21.137  14.718  1.00110.24           O
TER    3796      ILE D 476
ATOM   3797  N   LEU E 477      64.626  -8.968  -1.183  1.00 43.39           N
ATOM   3798  CA  LEU E 477      64.704  -9.885  -0.027  1.00 43.39           C
ATOM   3799  CB  LEU E 477      63.560 -10.911  -0.092  1.00 43.39           C
ATOM   3800  CG  LEU E 477      63.503 -11.865   1.113  1.00 43.39           C
ATOM   3801  CD1 LEU E 477      63.206 -11.099   2.413  1.00 43.39           C
ATOM   3802  CD2 LEU E 477      62.510 -13.010   0.862  1.00 43.39           C
ATOM   3803  C   LEU E 477      66.017 -10.601  -0.044  1.00 43.39           C
ATOM   3804  O   LEU E 477      66.447 -11.126  -1.071  1.00 43.39           O
ATOM   3805  N   PRO E 478      66.661 -10.596   1.093  1.00 68.86           N
ATOM   3806  CA  PRO E 478      67.964 -11.201   1.206  1.00 68.86           C
ATOM   3807  CD  PRO E 478      66.526  -9.445   1.973  1.00 68.86           C
ATOM   3808  CB  PRO E 478      68.596 -10.604   2.462  1.00 68.86           C
ATOM   3809  CG  PRO E 478      67.910  -9.237   2.606  1.00 68.86           C
ATOM   3810  C   PRO E 478      67.926 -12.695   1.246  1.00 68.86           C
ATOM   3811  O   PRO E 478      66.870 -13.269   1.505  1.00 68.86           O
ATOM   3812  N   THR E 479      69.069 -13.332   0.925  1.00 40.11           N
ATOM   3813  CA  THR E 479      69.230 -14.753   0.992  1.00 40.11           C
ATOM   3814  CB  THR E 479      70.492 -15.227   0.333  1.00 40.11           C
ATOM   3815  OG1 THR E 479      71.626 -14.691   0.998  1.00 40.11           O
ATOM   3816  CG2 THR E 479      70.477 -14.776  -1.137  1.00 40.11           C
ATOM   3817  C   THR E 479      69.300 -15.158   2.432  1.00 40.11           C
ATOM   3818  O   THR E 479      68.797 -16.215   2.810  1.00 40.11           O
ATOM   3819  N   GLU E 480      69.960 -14.326   3.269  1.00 82.16           N
ATOM   3820  CA  GLU E 480      70.119 -14.653   4.658  1.00 82.16           C
ATOM   3821  CB  GLU E 480      71.552 -15.075   5.027  1.00 82.16           C
ATOM   3822  CG  GLU E 480      72.594 -13.983   4.774  1.00 82.16           C
ATOM   3823  CD  GLU E 480      73.955 -14.530   5.182  1.00 82.16           C
ATOM   3824  OE1 GLU E 480      74.012 -15.713   5.613  1.00 82.16           O
ATOM   3825  OE2 GLU E 480      74.955 -13.774   5.065  1.00 82.16           O
ATOM   3826  C   GLU E 480      69.786 -13.450   5.485  1.00 82.16           C
ATOM   3827  O   GLU E 480      69.919 -12.315   5.030  1.00 82.16           O
ATOM   3828  N   TRP E 481      69.306 -13.678   6.728  1.00 74.90           N
ATOM   3829  CA  TRP E 481      68.990 -12.572   7.588  1.00 74.90           C
ATOM   3830  CB  TRP E 481      67.558 -12.049   7.377  1.00 74.90           C
ATOM   3831  CG  TRP E 481      67.215 -10.813   8.170  1.00 74.90           C
ATOM   3832  CD2 TRP E 481      67.508  -9.480   7.724  1.00 74.90           C
ATOM   3833  CD1 TRP E 481      66.601 -10.691   9.382  1.00 74.90           C
ATOM   3834  NE1 TRP E 481      66.495  -9.363   9.721  1.00 74.90           N
ATOM   3835  CE2 TRP E 481      67.049  -8.607   8.709  1.00 74.90           C
ATOM   3836  CE3 TRP E 481      68.111  -9.025   6.587  1.00 74.90           C
ATOM   3837  CZ2 TRP E 481      67.186  -7.255   8.570  1.00 74.90           C
ATOM   3838  CZ3 TRP E 481      68.247  -7.662   6.450  1.00 74.90           C
ATOM   3839  CH2 TRP E 481      67.794  -6.795   7.423  1.00 74.90           C
ATOM   3840  C   TRP E 481      69.109 -13.018   9.019  1.00 74.90           C
ATOM   3841  O   TRP E 481      68.738 -14.138   9.370  1.00 74.90           O
ATOM   3842  N   ASP E 482      69.647 -12.135   9.887  1.00 89.83           N
ATOM   3843  CA  ASP E 482      69.789 -12.435  11.284  1.00 89.83           C
ATOM   3844  CB  ASP E 482      71.156 -13.064  11.614  1.00 89.83           C
ATOM   3845  CG  ASP E 482      71.129 -13.636  13.025  1.00 89.83           C
ATOM   3846  OD1 ASP E 482      70.254 -13.213  13.827  1.00 89.83           O
ATOM   3847  OD2 ASP E 482      71.988 -14.510  13.318  1.00 89.83           O
ATOM   3848  C   ASP E 482      69.690 -11.123  12.010  1.00 89.83           C
ATOM   3849  O   ASP E 482      70.539 -10.250  11.846  1.00 89.83           O
ATOM   3850  N   TRP E 483      68.648 -10.954  12.846  1.00107.37           N
ATOM   3851  CA  TRP E 483      68.416  -9.721  13.550  1.00107.37           C
ATOM   3852  CB  TRP E 483      67.053  -9.626  14.253  1.00107.37           C
ATOM   3853  CG  TRP E 483      65.920  -9.311  13.305  1.00107.37           C
ATOM   3854  CD2 TRP E 483      65.690  -8.003  12.757  1.00107.37           C
ATOM   3855  CD1 TRP E 483      64.955 -10.122  12.788  1.00107.37           C
ATOM   3856  NE1 TRP E 483      64.130  -9.396  11.959  1.00107.37           N
ATOM   3857  CE2 TRP E 483      64.573  -8.093  11.927  1.00107.37           C
ATOM   3858  CE3 TRP E 483      66.355  -6.824  12.927  1.00107.37           C
ATOM   3859  CZ2 TRP E 483      64.102  -7.001  11.254  1.00107.37           C
ATOM   3860  CZ3 TRP E 483      65.877  -5.724  12.249  1.00107.37           C
ATOM   3861  CH2 TRP E 483      64.772  -5.811  11.428  1.00107.37           C
ATOM   3862  C   TRP E 483      69.491  -9.461  14.553  1.00107.37           C
ATOM   3863  O   TRP E 483      69.628  -8.336  15.032  1.00107.37           O
ATOM   3864  N   ARG E 484      70.190 -10.523  14.986  1.00100.96           N
ATOM   3865  CA  ARG E 484      71.283 -10.414  15.908  1.00100.96           C
ATOM   3866  CB  ARG E 484      71.753 -11.789  16.409  1.00100.96           C
ATOM   3867  CG  ARG E 484      70.681 -12.518  17.223  1.00100.96           C
ATOM   3868  CD  ARG E 484      71.094 -13.922  17.666  1.00100.96           C
ATOM   3869  NE  ARG E 484      71.291 -14.733  16.432  1.00100.96           N
ATOM   3870  CZ  ARG E 484      71.736 -16.019  16.521  1.00100.96           C
ATOM   3871  NH1 ARG E 484      71.984 -16.572  17.744  1.00100.96           N
ATOM   3872  NH2 ARG E 484      71.932 -16.753  15.387  1.00100.96           N
ATOM   3873  C   ARG E 484      72.433  -9.734  15.233  1.00100.96           C
ATOM   3874  O   ARG E 484      73.198  -9.021  15.878  1.00100.96           O
ATOM   3875  N   ASN E 485      72.629  -9.973  13.920  1.00 62.11           N
ATOM   3876  CA  ASN E 485      73.749  -9.337  13.290  1.00 62.11           C
ATOM   3877  CB  ASN E 485      74.880 -10.333  12.973  1.00 62.11           C
ATOM   3878  CG  ASN E 485      76.123  -9.561  12.555  1.00 62.11           C
ATOM   3879  OD1 ASN E 485      76.057  -8.645  11.736  1.00 62.11           O
ATOM   3880  ND2 ASN E 485      77.295  -9.938  13.133  1.00 62.11           N
ATOM   3881  C   ASN E 485      73.324  -8.715  11.997  1.00 62.11           C
ATOM   3882  O   ASN E 485      73.347  -9.362  10.950  1.00 62.11           O
ATOM   3883  N   ILE E 486      72.938  -7.426  12.031  1.00 55.23           N
ATOM   3884  CA  ILE E 486      72.640  -6.747  10.809  1.00 55.23           C
ATOM   3885  CB  ILE E 486      71.351  -5.979  10.844  1.00 55.23           C
ATOM   3886  CG1 ILE E 486      70.166  -6.930  11.074  1.00 55.23           C
ATOM   3887  CG2 ILE E 486      71.248  -5.163   9.545  1.00 55.23           C
ATOM   3888  CD1 ILE E 486      68.864  -6.209  11.418  1.00 55.23           C
ATOM   3889  C   ILE E 486      73.751  -5.761  10.666  1.00 55.23           C
ATOM   3890  O   ILE E 486      73.701  -4.659  11.210  1.00 55.23           O
ATOM   3891  N   ALA E 487      74.784  -6.140   9.897  1.00 43.83           N
ATOM   3892  CA  ALA E 487      75.928  -5.302   9.699  1.00 43.83           C
ATOM   3893  CB  ALA E 487      75.590  -3.976   8.996  1.00 43.83           C
ATOM   3894  C   ALA E 487      76.599  -4.983  11.007  1.00 43.83           C
ATOM   3895  O   ALA E 487      77.097  -3.874  11.194  1.00 43.83           O
ATOM   3896  N   GLY E 488      76.639  -5.947  11.950  1.00 29.02           N
ATOM   3897  CA  GLY E 488      77.379  -5.758  13.170  1.00 29.02           C
ATOM   3898  C   GLY E 488      76.485  -5.364  14.313  1.00 29.02           C
ATOM   3899  O   GLY E 488      76.862  -5.530  15.471  1.00 29.02           O
ATOM   3900  N   TYR E 489      75.272  -4.850  14.039  1.00 96.99           N
ATOM   3901  CA  TYR E 489      74.424  -4.402  15.115  1.00 96.99           C
ATOM   3902  CB  TYR E 489      73.562  -3.182  14.748  1.00 96.99           C
ATOM   3903  CG  TYR E 489      74.496  -2.042  14.528  1.00 96.99           C
ATOM   3904  CD1 TYR E 489      75.133  -1.885  13.319  1.00 96.99           C
ATOM   3905  CD2 TYR E 489      74.736  -1.133  15.532  1.00 96.99           C
ATOM   3906  CE1 TYR E 489      75.997  -0.834  13.114  1.00 96.99           C
ATOM   3907  CE2 TYR E 489      75.599  -0.081  15.333  1.00 96.99           C
ATOM   3908  CZ  TYR E 489      76.231   0.069  14.123  1.00 96.99           C
ATOM   3909  OH  TYR E 489      77.116   1.148  13.916  1.00 96.99           O
ATOM   3910  C   TYR E 489      73.491  -5.499  15.549  1.00 96.99           C
ATOM   3911  O   TYR E 489      72.991  -6.263  14.724  1.00 96.99           O
ATOM   3912  N   ASN E 490      73.257  -5.615  16.880  1.00 66.10           N
ATOM   3913  CA  ASN E 490      72.377  -6.624  17.420  1.00 66.10           C
ATOM   3914  CB  ASN E 490      72.989  -7.412  18.591  1.00 66.10           C
ATOM   3915  CG  ASN E 490      72.014  -8.519  18.966  1.00 66.10           C
ATOM   3916  OD1 ASN E 490      71.094  -8.835  18.214  1.00 66.10           O
ATOM   3917  ND2 ASN E 490      72.213  -9.124  20.167  1.00 66.10           N
ATOM   3918  C   ASN E 490      71.124  -5.974  17.952  1.00 66.10           C
ATOM   3919  O   ASN E 490      71.179  -5.032  18.738  1.00 66.10           O
ATOM   3920  N   PHE E 491      69.964  -6.405  17.413  1.00124.45           N
ATOM   3921  CA  PHE E 491      68.614  -6.019  17.746  1.00124.45           C
ATOM   3922  CB  PHE E 491      67.717  -5.958  16.502  1.00124.45           C
ATOM   3923  CG  PHE E 491      68.260  -4.834  15.687  1.00124.45           C
ATOM   3924  CD1 PHE E 491      67.864  -3.540  15.932  1.00124.45           C
ATOM   3925  CD2 PHE E 491      69.176  -5.072  14.689  1.00124.45           C
ATOM   3926  CE1 PHE E 491      68.366  -2.500  15.184  1.00124.45           C
ATOM   3927  CE2 PHE E 491      69.681  -4.036  13.939  1.00124.45           C
ATOM   3928  CZ  PHE E 491      69.275  -2.747  14.185  1.00124.45           C
ATOM   3929  C   PHE E 491      67.930  -6.868  18.793  1.00124.45           C
ATOM   3930  O   PHE E 491      66.863  -6.493  19.276  1.00124.45           O
ATOM   3931  N   VAL E 492      68.421  -8.089  19.088  1.00 67.72           N
ATOM   3932  CA  VAL E 492      67.675  -8.970  19.953  1.00 67.72           C
ATOM   3933  CB  VAL E 492      67.760 -10.408  19.521  1.00 67.72           C
ATOM   3934  CG1 VAL E 492      66.940 -11.279  20.489  1.00 67.72           C
ATOM   3935  CG2 VAL E 492      67.305 -10.505  18.052  1.00 67.72           C
ATOM   3936  C   VAL E 492      68.140  -8.889  21.381  1.00 67.72           C
ATOM   3937  O   VAL E 492      69.328  -8.753  21.667  1.00 67.72           O
ATOM   3938  N   THR E 493      67.174  -8.990  22.321  1.00 59.45           N
ATOM   3939  CA  THR E 493      67.407  -8.911  23.742  1.00 59.45           C
ATOM   3940  CB  THR E 493      66.120  -8.708  24.494  1.00 59.45           C
ATOM   3941  OG1 THR E 493      65.502  -7.498  24.080  1.00 59.45           O
ATOM   3942  CG2 THR E 493      66.380  -8.683  26.008  1.00 59.45           C
ATOM   3943  C   THR E 493      67.980 -10.235  24.150  1.00 59.45           C
ATOM   3944  O   THR E 493      67.845 -11.198  23.404  1.00 59.45           O
ATOM   3945  N   PRO E 494      68.605 -10.329  25.302  1.00 82.19           N
ATOM   3946  CA  PRO E 494      69.235 -11.561  25.705  1.00 82.19           C
ATOM   3947  CD  PRO E 494      69.352  -9.179  25.797  1.00 82.19           C
ATOM   3948  CB  PRO E 494      70.141 -11.205  26.880  1.00 82.19           C
ATOM   3949  CG  PRO E 494      70.540  -9.749  26.589  1.00 82.19           C
ATOM   3950  C   PRO E 494      68.317 -12.709  25.974  1.00 82.19           C
ATOM   3951  O   PRO E 494      67.134 -12.494  26.242  1.00 82.19           O
ATOM   3952  N   VAL E 495      68.868 -13.942  25.874  1.00 43.69           N
ATOM   3953  CA  VAL E 495      68.134 -15.147  26.112  1.00 43.69           C
ATOM   3954  CB  VAL E 495      68.897 -16.387  25.742  1.00 43.69           C
ATOM   3955  CG1 VAL E 495      68.061 -17.618  26.130  1.00 43.69           C
ATOM   3956  CG2 VAL E 495      69.245 -16.318  24.245  1.00 43.69           C
ATOM   3957  C   VAL E 495      67.833 -15.217  27.576  1.00 43.69           C
ATOM   3958  O   VAL E 495      68.597 -14.735  28.412  1.00 43.69           O
ATOM   3959  N   ARG E 496      66.672 -15.806  27.917  1.00113.65           N
ATOM   3960  CA  ARG E 496      66.276 -15.911  29.295  1.00113.65           C
ATOM   3961  CB  ARG E 496      65.104 -14.990  29.674  1.00113.65           C
ATOM   3962  CG  ARG E 496      65.442 -13.500  29.612  1.00113.65           C
ATOM   3963  CD  ARG E 496      64.291 -12.600  30.065  1.00113.65           C
ATOM   3964  NE  ARG E 496      64.101 -12.824  31.526  1.00113.65           N
ATOM   3965  CZ  ARG E 496      63.132 -12.144  32.205  1.00113.65           C
ATOM   3966  NH1 ARG E 496      62.328 -11.258  31.550  1.00113.65           N
ATOM   3967  NH2 ARG E 496      62.962 -12.346  33.543  1.00113.65           N
ATOM   3968  C   ARG E 496      65.815 -17.316  29.534  1.00113.65           C
ATOM   3969  O   ARG E 496      65.703 -18.112  28.603  1.00113.65           O
ATOM   3970  N   ASN E 497      65.570 -17.668  30.813  1.00 43.93           N
ATOM   3971  CA  ASN E 497      65.117 -18.995  31.130  1.00 43.93           C
ATOM   3972  CB  ASN E 497      66.038 -19.722  32.127  1.00 43.93           C
ATOM   3973  CG  ASN E 497      65.691 -21.204  32.124  1.00 43.93           C
ATOM   3974  OD1 ASN E 497      64.574 -21.595  31.789  1.00 43.93           O
ATOM   3975  ND2 ASN E 497      66.679 -22.056  32.509  1.00 43.93           N
ATOM   3976  C   ASN E 497      63.756 -18.895  31.757  1.00 43.93           C
ATOM   3977  O   ASN E 497      63.557 -18.188  32.743  1.00 43.93           O
ATOM   3978  N   GLN E 498      62.774 -19.606  31.167  1.00104.07           N
ATOM   3979  CA  GLN E 498      61.412 -19.641  31.629  1.00104.07           C
ATOM   3980  CB  GLN E 498      60.446 -20.258  30.600  1.00104.07           C
ATOM   3981  CG  GLN E 498      60.718 -21.724  30.264  1.00104.07           C
ATOM   3982  CD  GLN E 498      59.699 -22.147  29.214  1.00104.07           C
ATOM   3983  OE1 GLN E 498      58.494 -22.150  29.459  1.00104.07           O
ATOM   3984  NE2 GLN E 498      60.198 -22.502  28.000  1.00104.07           N
ATOM   3985  C   GLN E 498      61.315 -20.394  32.917  1.00104.07           C
ATOM   3986  O   GLN E 498      60.389 -20.162  33.694  1.00104.07           O
ATOM   3987  N   ALA E 499      62.212 -21.378  33.136  1.00219.47           N
ATOM   3988  CA  ALA E 499      62.175 -22.110  34.369  1.00219.47           C
ATOM   3989  CB  ALA E 499      61.956 -21.262  35.639  1.00219.47           C
ATOM   3990  C   ALA E 499      61.082 -23.118  34.243  1.00219.47           C
ATOM   3991  O   ALA E 499      60.700 -23.499  33.138  1.00219.47           O
ATOM   3992  N   SER E 500      60.580 -23.598  35.394  1.00122.55           N
ATOM   3993  CA  SER E 500      59.586 -24.628  35.476  1.00122.55           C
ATOM   3994  CB  SER E 500      59.389 -25.140  36.913  1.00122.55           C
ATOM   3995  OG  SER E 500      60.583 -25.745  37.384  1.00122.55           O
ATOM   3996  C   SER E 500      58.229 -24.195  34.983  1.00122.55           C
ATOM   3997  O   SER E 500      57.409 -25.057  34.676  1.00122.55           O
ATOM   3998  N   CYS E 501      57.912 -22.883  34.903  1.00129.21           N
ATOM   3999  CA  CYS E 501      56.561 -22.560  34.497  1.00129.21           C
ATOM   4000  CB  CYS E 501      56.004 -21.191  34.920  1.00129.21           C
ATOM   4001  SG  CYS E 501      55.249 -21.275  36.558  1.00129.21           S
ATOM   4002  C   CYS E 501      56.378 -22.622  33.020  1.00129.21           C
ATOM   4003  O   CYS E 501      57.294 -22.365  32.245  1.00129.21           O
ATOM   4004  N   GLY E 502      55.137 -22.941  32.593  1.00 58.04           N
ATOM   4005  CA  GLY E 502      54.866 -23.047  31.187  1.00 58.04           C
ATOM   4006  C   GLY E 502      54.582 -21.670  30.680  1.00 58.04           C
ATOM   4007  O   GLY E 502      53.483 -21.374  30.212  1.00 58.04           O
ATOM   4008  N   SER E 503      55.597 -20.793  30.803  1.00160.34           N
ATOM   4009  CA  SER E 503      55.553 -19.409  30.424  1.00160.34           C
ATOM   4010  CB  SER E 503      56.286 -18.492  31.421  1.00160.34           C
ATOM   4011  OG  SER E 503      57.674 -18.776  31.448  1.00160.34           O
ATOM   4012  C   SER E 503      56.037 -19.101  29.023  1.00160.34           C
ATOM   4013  O   SER E 503      56.180 -17.927  28.686  1.00160.34           O
ATOM   4014  N   CYS E 504      56.268 -20.099  28.147  1.00 64.51           N
ATOM   4015  CA  CYS E 504      56.905 -19.850  26.871  1.00 64.51           C
ATOM   4016  CB  CYS E 504      56.969 -21.111  25.992  1.00 64.51           C
ATOM   4017  SG  CYS E 504      55.325 -21.787  25.611  1.00 64.51           S
ATOM   4018  C   CYS E 504      56.211 -18.768  26.082  1.00 64.51           C
ATOM   4019  O   CYS E 504      56.872 -17.881  25.543  1.00 64.51           O
ATOM   4020  N   TYR E 505      54.869 -18.763  26.029  1.00 64.63           N
ATOM   4021  CA  TYR E 505      54.159 -17.800  25.228  1.00 64.63           C
ATOM   4022  CB  TYR E 505      52.629 -17.982  25.283  1.00 64.63           C
ATOM   4023  CG  TYR E 505      52.154 -17.749  26.678  1.00 64.63           C
ATOM   4024  CD1 TYR E 505      52.259 -18.735  27.632  1.00 64.63           C
ATOM   4025  CD2 TYR E 505      51.589 -16.544  27.028  1.00 64.63           C
ATOM   4026  CE1 TYR E 505      51.815 -18.519  28.916  1.00 64.63           C
ATOM   4027  CE2 TYR E 505      51.143 -16.322  28.310  1.00 64.63           C
ATOM   4028  CZ  TYR E 505      51.256 -17.311  29.257  1.00 64.63           C
ATOM   4029  OH  TYR E 505      50.800 -17.086  30.573  1.00 64.63           O
ATOM   4030  C   TYR E 505      54.487 -16.406  25.682  1.00 64.63           C
ATOM   4031  O   TYR E 505      54.580 -15.489  24.864  1.00 64.63           O
ATOM   4032  N   ALA E 506      54.611 -16.193  27.005  1.00 41.85           N
ATOM   4033  CA  ALA E 506      54.925 -14.892  27.532  1.00 41.85           C
ATOM   4034  CB  ALA E 506      54.881 -14.854  29.070  1.00 41.85           C
ATOM   4035  C   ALA E 506      56.305 -14.475  27.114  1.00 41.85           C
ATOM   4036  O   ALA E 506      56.524 -13.329  26.721  1.00 41.85           O
ATOM   4037  N   PHE E 507      57.284 -15.398  27.195  1.00 53.96           N
ATOM   4038  CA  PHE E 507      58.638 -15.068  26.842  1.00 53.96           C
ATOM   4039  CB  PHE E 507      59.645 -16.195  27.144  1.00 53.96           C
ATOM   4040  CG  PHE E 507      59.944 -16.156  28.607  1.00 53.96           C
ATOM   4041  CD1 PHE E 507      59.080 -16.695  29.533  1.00 53.96           C
ATOM   4042  CD2 PHE E 507      61.110 -15.576  29.050  1.00 53.96           C
ATOM   4043  CE1 PHE E 507      59.377 -16.648  30.876  1.00 53.96           C
ATOM   4044  CE2 PHE E 507      61.412 -15.526  30.390  1.00 53.96           C
ATOM   4045  CZ  PHE E 507      60.543 -16.063  31.309  1.00 53.96           C
ATOM   4046  C   PHE E 507      58.721 -14.729  25.384  1.00 53.96           C
ATOM   4047  O   PHE E 507      59.370 -13.754  25.005  1.00 53.96           O
ATOM   4048  N   SER E 508      58.063 -15.521  24.518  1.00 29.99           N
ATOM   4049  CA  SER E 508      58.121 -15.263  23.106  1.00 29.99           C
ATOM   4050  CB  SER E 508      57.319 -16.283  22.280  1.00 29.99           C
ATOM   4051  OG  SER E 508      55.937 -16.183  22.589  1.00 29.99           O
ATOM   4052  C   SER E 508      57.535 -13.911  22.848  1.00 29.99           C
ATOM   4053  O   SER E 508      58.076 -13.122  22.076  1.00 29.99           O
ATOM   4054  N   SER E 509      56.411 -13.601  23.516  1.00 37.70           N
ATOM   4055  CA  SER E 509      55.731 -12.355  23.305  1.00 37.70           C
ATOM   4056  CB  SER E 509      54.448 -12.228  24.143  1.00 37.70           C
ATOM   4057  OG  SER E 509      53.502 -13.206  23.738  1.00 37.70           O
ATOM   4058  C   SER E 509      56.620 -11.206  23.672  1.00 37.70           C
ATOM   4059  O   SER E 509      56.767 -10.265  22.894  1.00 37.70           O
ATOM   4060  N   MET E 510      57.245 -11.255  24.864  1.00 42.93           N
ATOM   4061  CA  MET E 510      58.073 -10.172  25.321  1.00 42.93           C
ATOM   4062  CB  MET E 510      58.644 -10.415  26.728  1.00 42.93           C
ATOM   4063  CG  MET E 510      57.582 -10.583  27.818  1.00 42.93           C
ATOM   4064  SD  MET E 510      56.537  -9.126  28.125  1.00 42.93           S
ATOM   4065  CE  MET E 510      55.403  -9.423  26.738  1.00 42.93           C
ATOM   4066  C   MET E 510      59.240 -10.043  24.394  1.00 42.93           C
ATOM   4067  O   MET E 510      59.651  -8.937  24.047  1.00 42.93           O
ATOM   4068  N   GLY E 511      59.796 -11.185  23.953  1.00 24.58           N
ATOM   4069  CA  GLY E 511      60.966 -11.164  23.125  1.00 24.58           C
ATOM   4070  C   GLY E 511      60.677 -10.432  21.853  1.00 24.58           C
ATOM   4071  O   GLY E 511      61.505  -9.656  21.378  1.00 24.58           O
ATOM   4072  N   MET E 512      59.500 -10.672  21.249  1.00 50.47           N
ATOM   4073  CA  MET E 512      59.194 -10.017  20.011  1.00 50.47           C
ATOM   4074  CB  MET E 512      57.860 -10.493  19.414  1.00 50.47           C
ATOM   4075  CG  MET E 512      57.502  -9.812  18.093  1.00 50.47           C
ATOM   4076  SD  MET E 512      56.078 -10.547  17.232  1.00 50.47           S
ATOM   4077  CE  MET E 512      54.853 -10.134  18.507  1.00 50.47           C
ATOM   4078  C   MET E 512      59.111  -8.533  20.228  1.00 50.47           C
ATOM   4079  O   MET E 512      59.716  -7.749  19.499  1.00 50.47           O
ATOM   4080  N   LEU E 513      58.394  -8.104  21.282  1.00 56.99           N
ATOM   4081  CA  LEU E 513      58.193  -6.704  21.534  1.00 56.99           C
ATOM   4082  CB  LEU E 513      57.245  -6.460  22.720  1.00 56.99           C
ATOM   4083  CG  LEU E 513      55.841  -7.063  22.514  1.00 56.99           C
ATOM   4084  CD1 LEU E 513      54.901  -6.708  23.677  1.00 56.99           C
ATOM   4085  CD2 LEU E 513      55.259  -6.692  21.141  1.00 56.99           C
ATOM   4086  C   LEU E 513      59.500  -6.035  21.839  1.00 56.99           C
ATOM   4087  O   LEU E 513      59.725  -4.892  21.447  1.00 56.99           O
ATOM   4088  N   GLU E 514      60.390  -6.719  22.578  1.00 47.82           N
ATOM   4089  CA  GLU E 514      61.642  -6.130  22.977  1.00 47.82           C
ATOM   4090  CB  GLU E 514      62.407  -7.032  23.960  1.00 47.82           C
ATOM   4091  CG  GLU E 514      61.688  -7.164  25.306  1.00 47.82           C
ATOM   4092  CD  GLU E 514      62.373  -8.246  26.127  1.00 47.82           C
ATOM   4093  OE1 GLU E 514      63.289  -8.917  25.581  1.00 47.82           O
ATOM   4094  OE2 GLU E 514      61.984  -8.420  27.313  1.00 47.82           O
ATOM   4095  C   GLU E 514      62.518  -5.870  21.783  1.00 47.82           C
ATOM   4096  O   GLU E 514      63.153  -4.820  21.698  1.00 47.82           O
ATOM   4097  N   SER E 515      62.594  -6.826  20.834  1.00 39.44           N
ATOM   4098  CA  SER E 515      63.435  -6.654  19.681  1.00 39.44           C
ATOM   4099  CB  SER E 515      63.523  -7.926  18.819  1.00 39.44           C
ATOM   4100  OG  SER E 515      62.252  -8.227  18.263  1.00 39.44           O
ATOM   4101  C   SER E 515      62.888  -5.562  18.809  1.00 39.44           C
ATOM   4102  O   SER E 515      63.630  -4.704  18.332  1.00 39.44           O
ATOM   4103  N   ARG E 516      61.558  -5.554  18.594  1.00 81.21           N
ATOM   4104  CA  ARG E 516      60.942  -4.597  17.713  1.00 81.21           C
ATOM   4105  CB  ARG E 516      59.439  -4.849  17.489  1.00 81.21           C
ATOM   4106  CG  ARG E 516      59.176  -6.082  16.618  1.00 81.21           C
ATOM   4107  CD  ARG E 516      57.738  -6.193  16.106  1.00 81.21           C
ATOM   4108  NE  ARG E 516      57.684  -7.363  15.183  1.00 81.21           N
ATOM   4109  CZ  ARG E 516      56.723  -7.432  14.215  1.00 81.21           C
ATOM   4110  NH1 ARG E 516      55.802  -6.433  14.092  1.00 81.21           N
ATOM   4111  NH2 ARG E 516      56.686  -8.500  13.365  1.00 81.21           N
ATOM   4112  C   ARG E 516      61.125  -3.207  18.235  1.00 81.21           C
ATOM   4113  O   ARG E 516      61.260  -2.263  17.459  1.00 81.21           O
ATOM   4114  N   ILE E 517      61.095  -3.033  19.565  1.00 42.21           N
ATOM   4115  CA  ILE E 517      61.307  -1.734  20.137  1.00 42.21           C
ATOM   4116  CB  ILE E 517      61.148  -1.723  21.631  1.00 42.21           C
ATOM   4117  CG1 ILE E 517      59.700  -2.080  22.011  1.00 42.21           C
ATOM   4118  CG2 ILE E 517      61.604  -0.351  22.155  1.00 42.21           C
ATOM   4119  CD1 ILE E 517      59.503  -2.353  23.502  1.00 42.21           C
ATOM   4120  C   ILE E 517      62.707  -1.318  19.803  1.00 42.21           C
ATOM   4121  O   ILE E 517      62.961  -0.153  19.498  1.00 42.21           O
ATOM   4122  N   GLN E 518      63.664  -2.265  19.864  1.00 38.77           N
ATOM   4123  CA  GLN E 518      65.040  -1.939  19.607  1.00 38.77           C
ATOM   4124  CB  GLN E 518      66.006  -3.111  19.853  1.00 38.77           C
ATOM   4125  CG  GLN E 518      66.125  -3.496  21.329  1.00 38.77           C
ATOM   4126  CD  GLN E 518      67.125  -4.637  21.441  1.00 38.77           C
ATOM   4127  OE1 GLN E 518      68.152  -4.646  20.764  1.00 38.77           O
ATOM   4128  NE2 GLN E 518      66.821  -5.631  22.319  1.00 38.77           N
ATOM   4129  C   GLN E 518      65.216  -1.485  18.189  1.00 38.77           C
ATOM   4130  O   GLN E 518      65.870  -0.475  17.936  1.00 38.77           O
ATOM   4131  N   ILE E 519      64.618  -2.202  17.221  1.00 41.16           N
ATOM   4132  CA  ILE E 519      64.766  -1.854  15.833  1.00 41.16           C
ATOM   4133  CB  ILE E 519      64.041  -2.801  14.919  1.00 41.16           C
ATOM   4134  CG1 ILE E 519      64.590  -4.229  15.066  1.00 41.16           C
ATOM   4135  CG2 ILE E 519      64.137  -2.244  13.488  1.00 41.16           C
ATOM   4136  CD1 ILE E 519      63.709  -5.289  14.407  1.00 41.16           C
ATOM   4137  C   ILE E 519      64.162  -0.505  15.594  1.00 41.16           C
ATOM   4138  O   ILE E 519      64.755   0.346  14.933  1.00 41.16           O
ATOM   4139  N   ARG E 520      62.957  -0.272  16.144  1.00 78.92           N
ATOM   4140  CA  ARG E 520      62.250   0.947  15.878  1.00 78.92           C
ATOM   4141  CB  ARG E 520      60.844   0.966  16.498  1.00 78.92           C
ATOM   4142  CG  ARG E 520      59.909  -0.043  15.828  1.00 78.92           C
ATOM   4143  CD  ARG E 520      59.521   0.355  14.402  1.00 78.92           C
ATOM   4144  NE  ARG E 520      58.778  -0.786  13.797  1.00 78.92           N
ATOM   4145  CZ  ARG E 520      59.445  -1.717  13.054  1.00 78.92           C
ATOM   4146  NH1 ARG E 520      60.792  -1.604  12.864  1.00 78.92           N
ATOM   4147  NH2 ARG E 520      58.762  -2.759  12.496  1.00 78.92           N
ATOM   4148  C   ARG E 520      63.022   2.125  16.389  1.00 78.92           C
ATOM   4149  O   ARG E 520      63.055   3.174  15.747  1.00 78.92           O
ATOM   4150  N   SER E 521      63.604   1.996  17.594  1.00 66.40           N
ATOM   4151  CA  SER E 521      64.385   3.015  18.238  1.00 66.40           C
ATOM   4152  CB  SER E 521      64.336   2.904  19.771  1.00 66.40           C
ATOM   4153  OG  SER E 521      64.918   1.680  20.191  1.00 66.40           O
ATOM   4154  C   SER E 521      65.827   2.953  17.822  1.00 66.40           C
ATOM   4155  O   SER E 521      66.624   3.790  18.242  1.00 66.40           O
ATOM   4156  N   GLN E 522      66.213   1.960  17.001  1.00130.45           N
ATOM   4157  CA  GLN E 522      67.592   1.818  16.624  1.00130.45           C
ATOM   4158  CB  GLN E 522      68.124   2.981  15.770  1.00130.45           C
ATOM   4159  CG  GLN E 522      67.493   3.033  14.377  1.00130.45           C
ATOM   4160  CD  GLN E 522      68.189   4.121  13.573  1.00130.45           C
ATOM   4161  OE1 GLN E 522      68.000   5.312  13.816  1.00130.45           O
ATOM   4162  NE2 GLN E 522      69.022   3.699  12.585  1.00130.45           N
ATOM   4163  C   GLN E 522      68.450   1.677  17.847  1.00130.45           C
ATOM   4164  O   GLN E 522      69.481   2.335  17.977  1.00130.45           O
ATOM   4165  N   LEU E 523      68.026   0.792  18.773  1.00 95.68           N
ATOM   4166  CA  LEU E 523      68.753   0.451  19.965  1.00 95.68           C
ATOM   4167  CB  LEU E 523      70.190  -0.021  19.679  1.00 95.68           C
ATOM   4168  CG  LEU E 523      70.246  -1.343  18.892  1.00 95.68           C
ATOM   4169  CD1 LEU E 523      69.633  -1.180  17.495  1.00 95.68           C
ATOM   4170  CD2 LEU E 523      71.671  -1.919  18.853  1.00 95.68           C
ATOM   4171  C   LEU E 523      68.809   1.611  20.905  1.00 95.68           C
ATOM   4172  O   LEU E 523      69.555   1.587  21.883  1.00 95.68           O
ATOM   4173  N   SER E 524      68.006   2.655  20.645  1.00 31.09           N
ATOM   4174  CA  SER E 524      67.962   3.777  21.533  1.00 31.09           C
ATOM   4175  CB  SER E 524      67.111   4.930  20.974  1.00 31.09           C
ATOM   4176  OG  SER E 524      67.097   6.020  21.884  1.00 31.09           O
ATOM   4177  C   SER E 524      67.333   3.318  22.815  1.00 31.09           C
ATOM   4178  O   SER E 524      67.744   3.737  23.896  1.00 31.09           O
ATOM   4179  N   GLN E 525      66.313   2.437  22.715  1.00 62.68           N
ATOM   4180  CA  GLN E 525      65.619   1.944  23.875  1.00 62.68           C
ATOM   4181  CB  GLN E 525      64.129   2.311  23.860  1.00 62.68           C
ATOM   4182  CG  GLN E 525      63.904   3.824  23.839  1.00 62.68           C
ATOM   4183  CD  GLN E 525      62.409   4.100  23.821  1.00 62.68           C
ATOM   4184  OE1 GLN E 525      61.603   3.267  24.231  1.00 62.68           O
ATOM   4185  NE2 GLN E 525      62.026   5.307  23.327  1.00 62.68           N
ATOM   4186  C   GLN E 525      65.730   0.441  23.897  1.00 62.68           C
ATOM   4187  O   GLN E 525      65.347  -0.243  22.952  1.00 62.68           O
ATOM   4188  N   LYS E 526      66.372  -0.066  24.968  1.00159.54           N
ATOM   4189  CA  LYS E 526      66.681  -1.421  25.373  1.00159.54           C
ATOM   4190  CB  LYS E 526      68.031  -1.538  26.102  1.00159.54           C
ATOM   4191  CG  LYS E 526      69.239  -1.280  25.201  1.00159.54           C
ATOM   4192  CD  LYS E 526      70.566  -1.237  25.962  1.00159.54           C
ATOM   4193  CE  LYS E 526      70.680  -0.065  26.937  1.00159.54           C
ATOM   4194  NZ  LYS E 526      71.961  -0.148  27.673  1.00159.54           N
ATOM   4195  C   LYS E 526      65.675  -2.145  26.241  1.00159.54           C
ATOM   4196  O   LYS E 526      66.040  -3.226  26.699  1.00159.54           O
ATOM   4197  N   PRO E 527      64.519  -1.651  26.605  1.00104.42           N
ATOM   4198  CA  PRO E 527      63.724  -2.258  27.658  1.00104.42           C
ATOM   4199  CD  PRO E 527      63.683  -0.936  25.654  1.00104.42           C
ATOM   4200  CB  PRO E 527      62.367  -1.563  27.584  1.00104.42           C
ATOM   4201  CG  PRO E 527      62.236  -1.207  26.095  1.00104.42           C
ATOM   4202  C   PRO E 527      63.547  -3.751  27.677  1.00104.42           C
ATOM   4203  O   PRO E 527      63.480  -4.387  26.625  1.00104.42           O
ATOM   4204  N   ILE E 528      63.511  -4.322  28.903  1.00104.82           N
ATOM   4205  CA  ILE E 528      63.271  -5.720  29.122  1.00104.82           C
ATOM   4206  CB  ILE E 528      64.215  -6.331  30.119  1.00104.82           C
ATOM   4207  CG1 ILE E 528      65.669  -6.195  29.637  1.00104.82           C
ATOM   4208  CG2 ILE E 528      63.778  -7.784  30.371  1.00104.82           C
ATOM   4209  CD1 ILE E 528      65.940  -6.889  28.304  1.00104.82           C
ATOM   4210  C   ILE E 528      61.904  -5.767  29.741  1.00104.82           C
ATOM   4211  O   ILE E 528      61.702  -5.253  30.839  1.00104.82           O
ATOM   4212  N   LEU E 529      60.928  -6.378  29.041  1.00 60.18           N
ATOM   4213  CA  LEU E 529      59.564  -6.434  29.490  1.00 60.18           C
ATOM   4214  CB  LEU E 529      58.573  -6.685  28.343  1.00 60.18           C
ATOM   4215  CG  LEU E 529      58.582  -5.564  27.284  1.00 60.18           C
ATOM   4216  CD1 LEU E 529      57.581  -5.855  26.154  1.00 60.18           C
ATOM   4217  CD2 LEU E 529      58.363  -4.186  27.925  1.00 60.18           C
ATOM   4218  C   LEU E 529      59.412  -7.542  30.495  1.00 60.18           C
ATOM   4219  O   LEU E 529      60.289  -8.396  30.608  1.00 60.18           O
ATOM   4220  N   SER E 530      58.290  -7.558  31.265  1.00112.46           N
ATOM   4221  CA  SER E 530      58.161  -8.571  32.289  1.00112.46           C
ATOM   4222  CB  SER E 530      57.741  -8.038  33.673  1.00112.46           C
ATOM   4223  OG  SER E 530      56.349  -7.767  33.703  1.00112.46           O
ATOM   4224  C   SER E 530      57.157  -9.632  31.913  1.00112.46           C
ATOM   4225  O   SER E 530      55.967  -9.379  31.730  1.00112.46           O
ATOM   4226  N   PRO E 531      57.647 -10.840  31.791  1.00 86.68           N
ATOM   4227  CA  PRO E 531      56.804 -11.975  31.501  1.00 86.68           C
ATOM   4228  CD  PRO E 531      59.003 -11.038  31.306  1.00 86.68           C
ATOM   4229  CB  PRO E 531      57.746 -13.105  31.093  1.00 86.68           C
ATOM   4230  CG  PRO E 531      58.979 -12.370  30.540  1.00 86.68           C
ATOM   4231  C   PRO E 531      55.945 -12.340  32.673  1.00 86.68           C
ATOM   4232  O   PRO E 531      54.876 -12.918  32.482  1.00 86.68           O
ATOM   4233  N   GLN E 532      56.409 -12.034  33.896  1.00 57.28           N
ATOM   4234  CA  GLN E 532      55.715 -12.427  35.090  1.00 57.28           C
ATOM   4235  CB  GLN E 532      56.511 -12.164  36.376  1.00 57.28           C
ATOM   4236  CG  GLN E 532      55.759 -12.604  37.635  1.00 57.28           C
ATOM   4237  CD  GLN E 532      55.587 -14.116  37.584  1.00 57.28           C
ATOM   4238  OE1 GLN E 532      56.511 -14.849  37.231  1.00 57.28           O
ATOM   4239  NE2 GLN E 532      54.366 -14.599  37.940  1.00 57.28           N
ATOM   4240  C   GLN E 532      54.408 -11.709  35.213  1.00 57.28           C
ATOM   4241  O   GLN E 532      53.412 -12.298  35.632  1.00 57.28           O
ATOM   4242  N   GLN E 533      54.365 -10.416  34.846  1.00 84.99           N
ATOM   4243  CA  GLN E 533      53.148  -9.677  35.011  1.00 84.99           C
ATOM   4244  CB  GLN E 533      53.289  -8.211  34.555  1.00 84.99           C
ATOM   4245  CG  GLN E 533      52.048  -7.344  34.784  1.00 84.99           C
ATOM   4246  CD  GLN E 533      51.127  -7.475  33.580  1.00 84.99           C
ATOM   4247  OE1 GLN E 533      49.978  -7.036  33.614  1.00 84.99           O
ATOM   4248  NE2 GLN E 533      51.642  -8.088  32.480  1.00 84.99           N
ATOM   4249  C   GLN E 533      52.094 -10.349  34.184  1.00 84.99           C
ATOM   4250  O   GLN E 533      50.948 -10.486  34.612  1.00 84.99           O
ATOM   4251  N   VAL E 534      52.462 -10.793  32.968  1.00 40.82           N
ATOM   4252  CA  VAL E 534      51.522 -11.466  32.117  1.00 40.82           C
ATOM   4253  CB  VAL E 534      52.110 -11.831  30.783  1.00 40.82           C
ATOM   4254  CG1 VAL E 534      51.090 -12.688  30.015  1.00 40.82           C
ATOM   4255  CG2 VAL E 534      52.512 -10.539  30.050  1.00 40.82           C
ATOM   4256  C   VAL E 534      51.087 -12.739  32.777  1.00 40.82           C
ATOM   4257  O   VAL E 534      49.897 -13.046  32.827  1.00 40.82           O
ATOM   4258  N   VAL E 535      52.049 -13.511  33.319  1.00 59.22           N
ATOM   4259  CA  VAL E 535      51.717 -14.773  33.926  1.00 59.22           C
ATOM   4260  CB  VAL E 535      52.920 -15.534  34.422  1.00 59.22           C
ATOM   4261  CG1 VAL E 535      52.434 -16.777  35.192  1.00 59.22           C
ATOM   4262  CG2 VAL E 535      53.826 -15.872  33.224  1.00 59.22           C
ATOM   4263  C   VAL E 535      50.804 -14.565  35.099  1.00 59.22           C
ATOM   4264  O   VAL E 535      49.852 -15.321  35.282  1.00 59.22           O
ATOM   4265  N   SER E 536      51.096 -13.576  35.966  1.00119.39           N
ATOM   4266  CA  SER E 536      50.273 -13.388  37.133  1.00119.39           C
ATOM   4267  CB  SER E 536      51.025 -12.688  38.282  1.00119.39           C
ATOM   4268  OG  SER E 536      51.555 -11.444  37.855  1.00119.39           O
ATOM   4269  C   SER E 536      48.975 -12.657  36.879  1.00119.39           C
ATOM   4270  O   SER E 536      47.947 -13.022  37.447  1.00119.39           O
ATOM   4271  N   CYS E 537      49.023 -11.529  36.134  1.00101.63           N
ATOM   4272  CA  CYS E 537      47.895 -10.667  35.869  1.00101.63           C
ATOM   4273  CB  CYS E 537      48.333  -9.213  35.684  1.00101.63           C
ATOM   4274  SG  CYS E 537      48.869  -8.623  37.298  1.00101.63           S
ATOM   4275  C   CYS E 537      46.966 -10.992  34.732  1.00101.63           C
ATOM   4276  O   CYS E 537      45.763 -10.759  34.839  1.00101.63           O
ATOM   4277  N   SER E 538      47.488 -11.506  33.603  1.00 77.16           N
ATOM   4278  CA  SER E 538      46.704 -11.557  32.397  1.00 77.16           C
ATOM   4279  CB  SER E 538      47.574 -11.744  31.141  1.00 77.16           C
ATOM   4280  OG  SER E 538      46.762 -11.777  29.978  1.00 77.16           O
ATOM   4281  C   SER E 538      45.635 -12.613  32.375  1.00 77.16           C
ATOM   4282  O   SER E 538      45.884 -13.804  32.548  1.00 77.16           O
ATOM   4283  N   ASN E 539      44.388 -12.151  32.134  1.00 78.82           N
ATOM   4284  CA  ASN E 539      43.187 -12.933  31.999  1.00 78.82           C
ATOM   4285  CB  ASN E 539      41.915 -12.080  32.134  1.00 78.82           C
ATOM   4286  CG  ASN E 539      41.818 -11.605  33.575  1.00 78.82           C
ATOM   4287  OD1 ASN E 539      41.778 -12.408  34.506  1.00 78.82           O
ATOM   4288  ND2 ASN E 539      41.787 -10.259  33.770  1.00 78.82           N
ATOM   4289  C   ASN E 539      43.141 -13.582  30.643  1.00 78.82           C
ATOM   4290  O   ASN E 539      42.357 -14.503  30.412  1.00 78.82           O
ATOM   4291  N   TYR E 540      43.906 -13.020  29.687  1.00166.25           N
ATOM   4292  CA  TYR E 540      44.013 -13.460  28.324  1.00166.25           C
ATOM   4293  CB  TYR E 540      44.670 -12.459  27.357  1.00166.25           C
ATOM   4294  CG  TYR E 540      43.750 -11.290  27.240  1.00166.25           C
ATOM   4295  CD1 TYR E 540      42.414 -11.478  26.966  1.00166.25           C
ATOM   4296  CD2 TYR E 540      44.227 -10.005  27.350  1.00166.25           C
ATOM   4297  CE1 TYR E 540      41.562 -10.404  26.846  1.00166.25           C
ATOM   4298  CE2 TYR E 540      43.381  -8.927  27.229  1.00166.25           C
ATOM   4299  CZ  TYR E 540      42.045  -9.125  26.981  1.00166.25           C
ATOM   4300  OH  TYR E 540      41.180  -8.017  26.859  1.00166.25           O
ATOM   4301  C   TYR E 540      44.748 -14.765  28.237  1.00166.25           C
ATOM   4302  O   TYR E 540      44.795 -15.365  27.165  1.00166.25           O
ATOM   4303  N   SER E 541      45.487 -15.143  29.300  1.00112.06           N
ATOM   4304  CA  SER E 541      46.234 -16.372  29.303  1.00112.06           C
ATOM   4305  CB  SER E 541      47.747 -16.163  29.122  1.00112.06           C
ATOM   4306  OG  SER E 541      48.012 -15.594  27.848  1.00112.06           O
ATOM   4307  C   SER E 541      46.042 -17.104  30.609  1.00112.06           C
ATOM   4308  O   SER E 541      45.369 -16.644  31.529  1.00112.06           O
ATOM   4309  N   GLN E 542      46.588 -18.335  30.632  1.00177.86           N
ATOM   4310  CA  GLN E 542      46.612 -19.369  31.634  1.00177.86           C
ATOM   4311  CB  GLN E 542      46.693 -20.772  31.009  1.00177.86           C
ATOM   4312  CG  GLN E 542      45.390 -21.178  30.306  1.00177.86           C
ATOM   4313  CD  GLN E 542      45.121 -20.227  29.144  1.00177.86           C
ATOM   4314  OE1 GLN E 542      45.908 -20.135  28.204  1.00177.86           O
ATOM   4315  NE2 GLN E 542      43.981 -19.487  29.213  1.00177.86           N
ATOM   4316  C   GLN E 542      47.645 -19.241  32.724  1.00177.86           C
ATOM   4317  O   GLN E 542      47.695 -20.115  33.585  1.00177.86           O
ATOM   4318  N   GLY E 543      48.599 -18.292  32.667  1.00 52.68           N
ATOM   4319  CA  GLY E 543      49.587 -18.263  33.714  1.00 52.68           C
ATOM   4320  C   GLY E 543      50.633 -19.272  33.343  1.00 52.68           C
ATOM   4321  O   GLY E 543      51.114 -19.287  32.214  1.00 52.68           O
ATOM   4322  N   CYS E 544      51.038 -20.115  34.309  1.00 78.34           N
ATOM   4323  CA  CYS E 544      52.016 -21.152  34.136  1.00 78.34           C
ATOM   4324  CB  CYS E 544      52.493 -21.727  35.469  1.00 78.34           C
ATOM   4325  SG  CYS E 544      53.407 -20.462  36.387  1.00 78.34           S
ATOM   4326  C   CYS E 544      51.444 -22.255  33.298  1.00 78.34           C
ATOM   4327  O   CYS E 544      52.164 -23.148  32.854  1.00 78.34           O
ATOM   4328  N   GLU E 545      50.109 -22.264  33.168  1.00135.09           N
ATOM   4329  CA  GLU E 545      49.313 -23.200  32.421  1.00135.09           C
ATOM   4330  CB  GLU E 545      47.824 -23.136  32.799  1.00135.09           C
ATOM   4331  CG  GLU E 545      47.548 -23.737  34.180  1.00135.09           C
ATOM   4332  CD  GLU E 545      48.219 -22.867  35.236  1.00135.09           C
ATOM   4333  OE1 GLU E 545      47.690 -21.760  35.516  1.00135.09           O
ATOM   4334  OE2 GLU E 545      49.269 -23.299  35.780  1.00135.09           O
ATOM   4335  C   GLU E 545      49.454 -23.013  30.929  1.00135.09           C
ATOM   4336  O   GLU E 545      48.997 -23.864  30.166  1.00135.09           O
ATOM   4337  N   GLY E 546      49.986 -21.862  30.457  1.00 42.33           N
ATOM   4338  CA  GLY E 546      50.146 -21.686  29.031  1.00 42.33           C
ATOM   4339  C   GLY E 546      49.366 -20.486  28.560  1.00 42.33           C
ATOM   4340  O   GLY E 546      48.660 -19.844  29.336  1.00 42.33           O
ATOM   4341  N   GLY E 547      49.499 -20.146  27.253  1.00 32.81           N
ATOM   4342  CA  GLY E 547      48.822 -19.013  26.669  1.00 32.81           C
ATOM   4343  C   GLY E 547      49.242 -18.887  25.225  1.00 32.81           C
ATOM   4344  O   GLY E 547      49.951 -19.747  24.702  1.00 32.81           O
ATOM   4345  N   PHE E 548      48.796 -17.805  24.533  1.00 70.23           N
ATOM   4346  CA  PHE E 548      49.151 -17.629  23.141  1.00 70.23           C
ATOM   4347  CB  PHE E 548      47.995 -17.933  22.173  1.00 70.23           C
ATOM   4348  CG  PHE E 548      47.729 -19.395  22.276  1.00 70.23           C
ATOM   4349  CD1 PHE E 548      46.944 -19.889  23.291  1.00 70.23           C
ATOM   4350  CD2 PHE E 548      48.264 -20.270  21.359  1.00 70.23           C
ATOM   4351  CE1 PHE E 548      46.697 -21.237  23.390  1.00 70.23           C
ATOM   4352  CE2 PHE E 548      48.020 -21.620  21.453  1.00 70.23           C
ATOM   4353  CZ  PHE E 548      47.236 -22.105  22.471  1.00 70.23           C
ATOM   4354  C   PHE E 548      49.606 -16.213  22.876  1.00 70.23           C
ATOM   4355  O   PHE E 548      49.000 -15.246  23.337  1.00 70.23           O
ATOM   4356  N   PRO E 549      50.646 -16.081  22.080  1.00 72.35           N
ATOM   4357  CA  PRO E 549      51.246 -14.804  21.765  1.00 72.35           C
ATOM   4358  CD  PRO E 549      51.569 -17.184  21.865  1.00 72.35           C
ATOM   4359  CB  PRO E 549      52.482 -15.127  20.928  1.00 72.35           C
ATOM   4360  CG  PRO E 549      52.889 -16.532  21.415  1.00 72.35           C
ATOM   4361  C   PRO E 549      50.304 -13.835  21.117  1.00 72.35           C
ATOM   4362  O   PRO E 549      50.445 -12.632  21.328  1.00 72.35           O
ATOM   4363  N   TYR E 550      49.329 -14.324  20.338  1.00 63.85           N
ATOM   4364  CA  TYR E 550      48.411 -13.449  19.669  1.00 63.85           C
ATOM   4365  CB  TYR E 550      47.387 -14.275  18.866  1.00 63.85           C
ATOM   4366  CG  TYR E 550      46.411 -13.406  18.149  1.00 63.85           C
ATOM   4367  CD1 TYR E 550      45.275 -12.948  18.776  1.00 63.85           C
ATOM   4368  CD2 TYR E 550      46.629 -13.067  16.833  1.00 63.85           C
ATOM   4369  CE1 TYR E 550      44.375 -12.157  18.100  1.00 63.85           C
ATOM   4370  CE2 TYR E 550      45.733 -12.277  16.152  1.00 63.85           C
ATOM   4371  CZ  TYR E 550      44.603 -11.822  16.787  1.00 63.85           C
ATOM   4372  OH  TYR E 550      43.683 -11.013  16.087  1.00 63.85           O
ATOM   4373  C   TYR E 550      47.696 -12.672  20.738  1.00 63.85           C
ATOM   4374  O   TYR E 550      47.488 -11.466  20.615  1.00 63.85           O
ATOM   4375  N   LEU E 551      47.275 -13.362  21.815  1.00 93.17           N
ATOM   4376  CA  LEU E 551      46.579 -12.756  22.919  1.00 93.17           C
ATOM   4377  CB  LEU E 551      45.919 -13.804  23.835  1.00 93.17           C
ATOM   4378  CG  LEU E 551      44.733 -14.528  23.170  1.00 93.17           C
ATOM   4379  CD1 LEU E 551      44.106 -15.567  24.110  1.00 93.17           C
ATOM   4380  CD2 LEU E 551      43.698 -13.514  22.649  1.00 93.17           C
ATOM   4381  C   LEU E 551      47.472 -11.897  23.776  1.00 93.17           C
ATOM   4382  O   LEU E 551      46.979 -10.974  24.420  1.00 93.17           O
ATOM   4383  N   ILE E 552      48.748 -12.289  23.985  1.00143.84           N
ATOM   4384  CA  ILE E 552      49.640 -11.505  24.811  1.00143.84           C
ATOM   4385  CB  ILE E 552      50.646 -12.365  25.516  1.00143.84           C
ATOM   4386  CG1 ILE E 552      49.910 -13.398  26.386  1.00143.84           C
ATOM   4387  CG2 ILE E 552      51.588 -11.449  26.318  1.00143.84           C
ATOM   4388  CD1 ILE E 552      48.962 -12.768  27.406  1.00143.84           C
ATOM   4389  C   ILE E 552      50.394 -10.413  24.109  1.00143.84           C
ATOM   4390  O   ILE E 552      50.306  -9.237  24.460  1.00143.84           O
ATOM   4391  N   ALA E 553      51.168 -10.786  23.071  1.00 61.54           N
ATOM   4392  CA  ALA E 553      51.972  -9.809  22.402  1.00 61.54           C
ATOM   4393  CB  ALA E 553      52.837 -10.411  21.282  1.00 61.54           C
ATOM   4394  C   ALA E 553      51.029  -8.841  21.777  1.00 61.54           C
ATOM   4395  O   ALA E 553      51.322  -7.648  21.703  1.00 61.54           O
ATOM   4396  N   GLY E 554      49.945  -9.364  21.165  1.00 86.93           N
ATOM   4397  CA  GLY E 554      48.985  -8.475  20.574  1.00 86.93           C
ATOM   4398  C   GLY E 554      47.922  -7.881  21.471  1.00 86.93           C
ATOM   4399  O   GLY E 554      47.971  -6.709  21.836  1.00 86.93           O
ATOM   4400  N   LYS E 555      46.961  -8.725  21.918  1.00114.45           N
ATOM   4401  CA  LYS E 555      45.768  -8.215  22.555  1.00114.45           C
ATOM   4402  CB  LYS E 555      44.677  -9.284  22.724  1.00114.45           C
ATOM   4403  CG  LYS E 555      43.326  -8.690  23.122  1.00114.45           C
ATOM   4404  CD  LYS E 555      42.151  -9.649  22.929  1.00114.45           C
ATOM   4405  CE  LYS E 555      40.790  -8.993  23.171  1.00114.45           C
ATOM   4406  NZ  LYS E 555      40.521  -7.991  22.115  1.00114.45           N
ATOM   4407  C   LYS E 555      46.019  -7.619  23.903  1.00114.45           C
ATOM   4408  O   LYS E 555      45.609  -6.492  24.180  1.00114.45           O
ATOM   4409  N   TYR E 556      46.717  -8.360  24.778  1.00 67.52           N
ATOM   4410  CA  TYR E 556      46.946  -7.916  26.120  1.00 67.52           C
ATOM   4411  CB  TYR E 556      47.710  -8.982  26.928  1.00 67.52           C
ATOM   4412  CG  TYR E 556      47.737  -8.610  28.370  1.00 67.52           C
ATOM   4413  CD1 TYR E 556      46.612  -8.781  29.141  1.00 67.52           C
ATOM   4414  CD2 TYR E 556      48.881  -8.122  28.957  1.00 67.52           C
ATOM   4415  CE1 TYR E 556      46.617  -8.454  30.476  1.00 67.52           C
ATOM   4416  CE2 TYR E 556      48.893  -7.793  30.293  1.00 67.52           C
ATOM   4417  CZ  TYR E 556      47.759  -7.958  31.053  1.00 67.52           C
ATOM   4418  OH  TYR E 556      47.766  -7.623  32.423  1.00 67.52           O
ATOM   4419  C   TYR E 556      47.777  -6.673  26.059  1.00 67.52           C
ATOM   4420  O   TYR E 556      47.526  -5.704  26.774  1.00 67.52           O
ATOM   4421  N   VAL E 557      48.793  -6.660  25.179  1.00 44.49           N
ATOM   4422  CA  VAL E 557      49.648  -5.510  25.110  1.00 44.49           C
ATOM   4423  CB  VAL E 557      50.769  -5.620  24.122  1.00 44.49           C
ATOM   4424  CG1 VAL E 557      51.542  -4.289  24.157  1.00 44.49           C
ATOM   4425  CG2 VAL E 557      51.635  -6.838  24.479  1.00 44.49           C
ATOM   4426  C   VAL E 557      48.843  -4.305  24.722  1.00 44.49           C
ATOM   4427  O   VAL E 557      49.075  -3.210  25.231  1.00 44.49           O
ATOM   4428  N   SER E 558      47.901  -4.455  23.774  1.00101.24           N
ATOM   4429  CA  SER E 558      47.119  -3.329  23.337  1.00101.24           C
ATOM   4430  CB  SER E 558      46.257  -3.657  22.105  1.00101.24           C
ATOM   4431  OG  SER E 558      47.085  -4.023  21.010  1.00101.24           O
ATOM   4432  C   SER E 558      46.177  -2.862  24.416  1.00101.24           C
ATOM   4433  O   SER E 558      46.071  -1.665  24.684  1.00101.24           O
ATOM   4434  N   ASP E 559      45.411  -3.797  25.017  1.00115.03           N
ATOM   4435  CA  ASP E 559      44.409  -3.440  25.983  1.00115.03           C
ATOM   4436  CB  ASP E 559      43.465  -4.616  26.291  1.00115.03           C
ATOM   4437  CG  ASP E 559      42.677  -4.952  25.031  1.00115.03           C
ATOM   4438  OD1 ASP E 559      42.773  -4.174  24.044  1.00115.03           O
ATOM   4439  OD2 ASP E 559      41.974  -5.998  25.037  1.00115.03           O
ATOM   4440  C   ASP E 559      44.960  -2.979  27.308  1.00115.03           C
ATOM   4441  O   ASP E 559      44.577  -1.920  27.805  1.00115.03           O
ATOM   4442  N   TYR E 560      45.751  -3.847  27.979  1.00133.92           N
ATOM   4443  CA  TYR E 560      46.341  -3.578  29.268  1.00133.92           C
ATOM   4444  CB  TYR E 560      46.383  -4.834  30.147  1.00133.92           C
ATOM   4445  CG  TYR E 560      44.950  -5.209  30.321  1.00133.92           C
ATOM   4446  CD1 TYR E 560      44.206  -4.682  31.351  1.00133.92           C
ATOM   4447  CD2 TYR E 560      44.341  -6.067  29.434  1.00133.92           C
ATOM   4448  CE1 TYR E 560      42.882  -5.022  31.504  1.00133.92           C
ATOM   4449  CE2 TYR E 560      43.018  -6.411  29.582  1.00133.92           C
ATOM   4450  CZ  TYR E 560      42.286  -5.889  30.620  1.00133.92           C
ATOM   4451  OH  TYR E 560      40.928  -6.239  30.776  1.00133.92           O
ATOM   4452  C   TYR E 560      47.696  -2.932  29.256  1.00133.92           C
ATOM   4453  O   TYR E 560      47.991  -2.072  30.085  1.00133.92           O
ATOM   4454  N   GLY E 561      48.588  -3.371  28.348  1.00 35.20           N
ATOM   4455  CA  GLY E 561      49.926  -2.839  28.330  1.00 35.20           C
ATOM   4456  C   GLY E 561      50.839  -3.757  29.095  1.00 35.20           C
ATOM   4457  O   GLY E 561      50.396  -4.598  29.877  1.00 35.20           O
ATOM   4458  N   ILE E 562      52.164  -3.585  28.893  1.00 95.24           N
ATOM   4459  CA  ILE E 562      53.156  -4.421  29.512  1.00 95.24           C
ATOM   4460  CB  ILE E 562      54.010  -5.151  28.516  1.00 95.24           C
ATOM   4461  CG1 ILE E 562      53.144  -6.080  27.649  1.00 95.24           C
ATOM   4462  CG2 ILE E 562      55.119  -5.888  29.285  1.00 95.24           C
ATOM   4463  CD1 ILE E 562      52.412  -7.156  28.451  1.00 95.24           C
ATOM   4464  C   ILE E 562      54.067  -3.551  30.326  1.00 95.24           C
ATOM   4465  O   ILE E 562      54.281  -2.383  30.008  1.00 95.24           O
ATOM   4466  N   VAL E 563      54.616  -4.110  31.425  1.00 55.49           N
ATOM   4467  CA  VAL E 563      55.492  -3.373  32.295  1.00 55.49           C
ATOM   4468  CB  VAL E 563      55.097  -3.457  33.741  1.00 55.49           C
ATOM   4469  CG1 VAL E 563      53.701  -2.833  33.904  1.00 55.49           C
ATOM   4470  CG2 VAL E 563      55.177  -4.926  34.190  1.00 55.49           C
ATOM   4471  C   VAL E 563      56.871  -3.950  32.170  1.00 55.49           C
ATOM   4472  O   VAL E 563      57.062  -5.026  31.608  1.00 55.49           O
ATOM   4473  N   GLU E 564      57.885  -3.215  32.670  1.00 55.33           N
ATOM   4474  CA  GLU E 564      59.247  -3.661  32.580  1.00 55.33           C
ATOM   4475  CB  GLU E 564      60.272  -2.520  32.693  1.00 55.33           C
ATOM   4476  CG  GLU E 564      60.248  -1.621  31.453  1.00 55.33           C
ATOM   4477  CD  GLU E 564      61.278  -0.515  31.621  1.00 55.33           C
ATOM   4478  OE1 GLU E 564      60.928   0.529  32.231  1.00 55.33           O
ATOM   4479  OE2 GLU E 564      62.428  -0.698  31.137  1.00 55.33           O
ATOM   4480  C   GLU E 564      59.521  -4.703  33.623  1.00 55.33           C
ATOM   4481  O   GLU E 564      58.773  -4.863  34.586  1.00 55.33           O
ATOM   4482  N   GLU E 565      60.627  -5.452  33.428  1.00 81.30           N
ATOM   4483  CA  GLU E 565      60.987  -6.557  34.275  1.00 81.30           C
ATOM   4484  CB  GLU E 565      62.295  -7.241  33.839  1.00 81.30           C
ATOM   4485  CG  GLU E 565      62.690  -8.417  34.734  1.00 81.30           C
ATOM   4486  CD  GLU E 565      61.738  -9.571  34.460  1.00 81.30           C
ATOM   4487  OE1 GLU E 565      61.017  -9.520  33.429  1.00 81.30           O
ATOM   4488  OE2 GLU E 565      61.721 -10.524  35.284  1.00 81.30           O
ATOM   4489  C   GLU E 565      61.175  -6.091  35.686  1.00 81.30           C
ATOM   4490  O   GLU E 565      60.754  -6.764  36.626  1.00 81.30           O
ATOM   4491  N   SER E 566      61.796  -4.915  35.878  1.00 68.95           N
ATOM   4492  CA  SER E 566      62.075  -4.439  37.206  1.00 68.95           C
ATOM   4493  CB  SER E 566      62.825  -3.096  37.209  1.00 68.95           C
ATOM   4494  OG  SER E 566      64.094  -3.240  36.587  1.00 68.95           O
ATOM   4495  C   SER E 566      60.787  -4.230  37.940  1.00 68.95           C
ATOM   4496  O   SER E 566      60.728  -4.362  39.162  1.00 68.95           O
ATOM   4497  N   ASP E 567      59.716  -3.882  37.207  1.00 68.42           N
ATOM   4498  CA  ASP E 567      58.445  -3.619  37.817  1.00 68.42           C
ATOM   4499  CB  ASP E 567      57.401  -3.173  36.784  1.00 68.42           C
ATOM   4500  CG  ASP E 567      57.772  -1.774  36.314  1.00 68.42           C
ATOM   4501  OD1 ASP E 567      58.648  -1.144  36.964  1.00 68.42           O
ATOM   4502  OD2 ASP E 567      57.179  -1.313  35.302  1.00 68.42           O
ATOM   4503  C   ASP E 567      57.929  -4.867  38.466  1.00 68.42           C
ATOM   4504  O   ASP E 567      57.431  -4.820  39.591  1.00 68.42           O
ATOM   4505  N   LEU E 568      58.010  -6.016  37.762  1.00125.55           N
ATOM   4506  CA  LEU E 568      57.555  -7.245  38.347  1.00125.55           C
ATOM   4507  CB  LEU E 568      56.162  -7.668  37.834  1.00125.55           C
ATOM   4508  CG  LEU E 568      55.465  -8.793  38.634  1.00125.55           C
ATOM   4509  CD1 LEU E 568      54.128  -9.176  37.981  1.00125.55           C
ATOM   4510  CD2 LEU E 568      56.369 -10.009  38.889  1.00125.55           C
ATOM   4511  C   LEU E 568      58.544  -8.290  37.922  1.00125.55           C
ATOM   4512  O   LEU E 568      58.421  -8.865  36.841  1.00125.55           O
ATOM   4513  N   PRO E 569      59.481  -8.600  38.779  1.00 71.17           N
ATOM   4514  CA  PRO E 569      60.518  -9.539  38.435  1.00 71.17           C
ATOM   4515  CD  PRO E 569      59.939  -7.627  39.758  1.00 71.17           C
ATOM   4516  CB  PRO E 569      61.550  -9.443  39.554  1.00 71.17           C
ATOM   4517  CG  PRO E 569      61.407  -7.989  40.044  1.00 71.17           C
ATOM   4518  C   PRO E 569      59.976 -10.913  38.201  1.00 71.17           C
ATOM   4519  O   PRO E 569      58.942 -11.250  38.773  1.00 71.17           O
ATOM   4520  N   TYR E 570      60.668 -11.721  37.369  1.00 97.53           N
ATOM   4521  CA  TYR E 570      60.155 -13.009  36.984  1.00 97.53           C
ATOM   4522  CB  TYR E 570      60.824 -13.536  35.698  1.00 97.53           C
ATOM   4523  CG  TYR E 570      60.167 -14.805  35.277  1.00 97.53           C
ATOM   4524  CD1 TYR E 570      58.889 -14.790  34.767  1.00 97.53           C
ATOM   4525  CD2 TYR E 570      60.837 -16.003  35.359  1.00 97.53           C
ATOM   4526  CE1 TYR E 570      58.279 -15.955  34.367  1.00 97.53           C
ATOM   4527  CE2 TYR E 570      60.232 -17.173  34.960  1.00 97.53           C
ATOM   4528  CZ  TYR E 570      58.950 -17.151  34.466  1.00 97.53           C
ATOM   4529  OH  TYR E 570      58.327 -18.349  34.056  1.00 97.53           O
ATOM   4530  C   TYR E 570      60.348 -13.998  38.094  1.00 97.53           C
ATOM   4531  O   TYR E 570      61.458 -14.184  38.594  1.00 97.53           O
ATOM   4532  N   THR E 571      59.208 -14.532  38.594  1.00 83.14           N
ATOM   4533  CA  THR E 571      59.092 -15.558  39.598  1.00 83.14           C
ATOM   4534  CB  THR E 571      57.826 -15.415  40.386  1.00 83.14           C
ATOM   4535  OG1 THR E 571      57.803 -14.157  41.045  1.00 83.14           O
ATOM   4536  CG2 THR E 571      57.744 -16.557  41.410  1.00 83.14           C
ATOM   4537  C   THR E 571      59.125 -16.949  39.039  1.00 83.14           C
ATOM   4538  O   THR E 571      59.758 -17.840  39.604  1.00 83.14           O
ATOM   4539  N   GLY E 572      58.431 -17.171  37.902  1.00 42.07           N
ATOM   4540  CA  GLY E 572      58.321 -18.496  37.364  1.00 42.07           C
ATOM   4541  C   GLY E 572      57.250 -19.226  38.113  1.00 42.07           C
ATOM   4542  O   GLY E 572      57.316 -20.447  38.241  1.00 42.07           O
ATOM   4543  N   SER E 573      56.247 -18.499  38.651  1.00 59.41           N
ATOM   4544  CA  SER E 573      55.175 -19.145  39.357  1.00 59.41           C
ATOM   4545  CB  SER E 573      55.402 -19.262  40.874  1.00 59.41           C
ATOM   4546  OG  SER E 573      55.349 -17.978  41.477  1.00 59.41           O
ATOM   4547  C   SER E 573      53.921 -18.337  39.176  1.00 59.41           C
ATOM   4548  O   SER E 573      53.927 -17.231  38.643  1.00 59.41           O
ATOM   4549  N   ASP E 574      52.809 -18.913  39.658  1.00115.05           N
ATOM   4550  CA  ASP E 574      51.442 -18.464  39.658  1.00115.05           C
ATOM   4551  CB  ASP E 574      50.448 -19.590  39.980  1.00115.05           C
ATOM   4552  CG  ASP E 574      50.387 -20.496  38.758  1.00115.05           C
ATOM   4553  OD1 ASP E 574      49.949 -20.010  37.681  1.00115.05           O
ATOM   4554  OD2 ASP E 574      50.795 -21.680  38.881  1.00115.05           O
ATOM   4555  C   ASP E 574      51.244 -17.362  40.659  1.00115.05           C
ATOM   4556  O   ASP E 574      50.125 -17.164  41.134  1.00115.05           O
ATOM   4557  N   SER E 575      52.339 -16.720  41.115  1.00 64.82           N
ATOM   4558  CA  SER E 575      52.269 -15.696  42.129  1.00 64.82           C
ATOM   4559  CB  SER E 575      53.565 -14.876  42.261  1.00 64.82           C
ATOM   4560  OG  SER E 575      53.773 -14.102  41.088  1.00 64.82           O
ATOM   4561  C   SER E 575      51.160 -14.726  41.838  1.00 64.82           C
ATOM   4562  O   SER E 575      50.657 -14.614  40.723  1.00 64.82           O
ATOM   4563  N   PRO E 576      50.748 -14.048  42.881  1.00 82.39           N
ATOM   4564  CA  PRO E 576      49.672 -13.096  42.786  1.00 82.39           C
ATOM   4565  CD  PRO E 576      50.863 -14.598  44.219  1.00 82.39           C
ATOM   4566  CB  PRO E 576      49.168 -12.874  44.215  1.00 82.39           C
ATOM   4567  CG  PRO E 576      50.236 -13.521  45.116  1.00 82.39           C
ATOM   4568  C   PRO E 576      50.085 -11.840  42.087  1.00 82.39           C
ATOM   4569  O   PRO E 576      51.278 -11.548  42.023  1.00 82.39           O
ATOM   4570  N   CYS E 577      49.104 -11.087  41.551  1.00 99.26           N
ATOM   4571  CA  CYS E 577      49.387  -9.876  40.838  1.00 99.26           C
ATOM   4572  CB  CYS E 577      48.175  -9.280  40.117  1.00 99.26           C
ATOM   4573  SG  CYS E 577      47.905  -9.963  38.474  1.00 99.26           S
ATOM   4574  C   CYS E 577      49.766  -8.807  41.802  1.00 99.26           C
ATOM   4575  O   CYS E 577      48.896  -8.110  42.319  1.00 99.26           O
ATOM   4576  N   THR E 578      51.074  -8.639  42.065  1.00 47.49           N
ATOM   4577  CA  THR E 578      51.489  -7.553  42.903  1.00 47.49           C
ATOM   4578  CB  THR E 578      51.822  -7.973  44.304  1.00 47.49           C
ATOM   4579  OG1 THR E 578      50.694  -8.585  44.913  1.00 47.49           O
ATOM   4580  CG2 THR E 578      52.245  -6.729  45.104  1.00 47.49           C
ATOM   4581  C   THR E 578      52.740  -7.002  42.296  1.00 47.49           C
ATOM   4582  O   THR E 578      53.707  -7.733  42.096  1.00 47.49           O
ATOM   4583  N   LEU E 579      52.753  -5.691  41.988  1.00155.80           N
ATOM   4584  CA  LEU E 579      53.904  -5.087  41.377  1.00155.80           C
ATOM   4585  CB  LEU E 579      53.776  -4.929  39.848  1.00155.80           C
ATOM   4586  CG  LEU E 579      52.413  -4.391  39.359  1.00155.80           C
ATOM   4587  CD1 LEU E 579      51.288  -5.414  39.587  1.00155.80           C
ATOM   4588  CD2 LEU E 579      52.081  -3.023  39.969  1.00155.80           C
ATOM   4589  C   LEU E 579      54.125  -3.733  41.977  1.00155.80           C
ATOM   4590  O   LEU E 579      53.375  -3.295  42.846  1.00155.80           O
ATOM   4591  N   LYS E 580      55.198  -3.045  41.535  1.00102.92           N
ATOM   4592  CA  LYS E 580      55.520  -1.736  42.038  1.00102.92           C
ATOM   4593  CB  LYS E 580      56.921  -1.248  41.636  1.00102.92           C
ATOM   4594  CG  LYS E 580      58.052  -2.022  42.315  1.00102.92           C
ATOM   4595  CD  LYS E 580      58.142  -3.486  41.881  1.00102.92           C
ATOM   4596  CE  LYS E 580      59.293  -4.251  42.538  1.00102.92           C
ATOM   4597  NZ  LYS E 580      60.588  -3.735  42.042  1.00102.92           N
ATOM   4598  C   LYS E 580      54.525  -0.759  41.494  1.00102.92           C
ATOM   4599  O   LYS E 580      53.870  -1.015  40.488  1.00102.92           O
ATOM   4600  N   ASP E 581      54.357   0.389  42.179  1.00 89.30           N
ATOM   4601  CA  ASP E 581      53.404   1.362  41.730  1.00 89.30           C
ATOM   4602  CB  ASP E 581      52.952   2.327  42.841  1.00 89.30           C
ATOM   4603  CG  ASP E 581      51.668   3.020  42.403  1.00 89.30           C
ATOM   4604  OD1 ASP E 581      51.064   2.576  41.390  1.00 89.30           O
ATOM   4605  OD2 ASP E 581      51.269   4.003  43.083  1.00 89.30           O
ATOM   4606  C   ASP E 581      54.029   2.185  40.641  1.00 89.30           C
ATOM   4607  O   ASP E 581      55.246   2.187  40.459  1.00 89.30           O
ATOM   4608  N   SER E 582      53.178   2.903  39.880  1.00156.28           N
ATOM   4609  CA  SER E 582      53.574   3.816  38.843  1.00156.28           C
ATOM   4610  CB  SER E 582      54.195   5.117  39.383  1.00156.28           C
ATOM   4611  OG  SER E 582      53.231   5.848  40.127  1.00156.28           O
ATOM   4612  C   SER E 582      54.549   3.200  37.893  1.00156.28           C
ATOM   4613  O   SER E 582      55.638   3.732  37.685  1.00156.28           O
ATOM   4614  N   GLN E 583      54.175   2.068  37.271  1.00 68.84           N
ATOM   4615  CA  GLN E 583      55.052   1.440  36.327  1.00 68.84           C
ATOM   4616  CB  GLN E 583      54.971  -0.092  36.407  1.00 68.84           C
ATOM   4617  CG  GLN E 583      55.326  -0.644  37.790  1.00 68.84           C
ATOM   4618  CD  GLN E 583      54.876  -2.096  37.845  1.00 68.84           C
ATOM   4619  OE1 GLN E 583      55.271  -2.849  38.734  1.00 68.84           O
ATOM   4620  NE2 GLN E 583      54.028  -2.506  36.864  1.00 68.84           N
ATOM   4621  C   GLN E 583      54.568   1.828  34.963  1.00 68.84           C
ATOM   4622  O   GLN E 583      53.374   1.744  34.681  1.00 68.84           O
ATOM   4623  N   GLN E 584      55.493   2.266  34.080  1.00117.92           N
ATOM   4624  CA  GLN E 584      55.126   2.650  32.746  1.00117.92           C
ATOM   4625  CB  GLN E 584      56.265   3.329  31.965  1.00117.92           C
ATOM   4626  CG  GLN E 584      57.457   2.407  31.700  1.00117.92           C
ATOM   4627  CD  GLN E 584      58.169   2.163  33.023  1.00117.92           C
ATOM   4628  OE1 GLN E 584      58.346   1.022  33.446  1.00117.92           O
ATOM   4629  NE2 GLN E 584      58.595   3.266  33.695  1.00117.92           N
ATOM   4630  C   GLN E 584      54.751   1.407  32.004  1.00117.92           C
ATOM   4631  O   GLN E 584      55.304   0.336  32.251  1.00117.92           O
ATOM   4632  N   LYS E 585      53.770   1.511  31.082  1.00 62.90           N
ATOM   4633  CA  LYS E 585      53.385   0.333  30.354  1.00 62.90           C
ATOM   4634  CB  LYS E 585      51.965  -0.173  30.665  1.00 62.90           C
ATOM   4635  CG  LYS E 585      51.858  -0.791  32.060  1.00 62.90           C
ATOM   4636  CD  LYS E 585      50.455  -1.272  32.433  1.00 62.90           C
ATOM   4637  CE  LYS E 585      50.421  -2.012  33.771  1.00 62.90           C
ATOM   4638  NZ  LYS E 585      49.164  -2.781  33.901  1.00 62.90           N
ATOM   4639  C   LYS E 585      53.478   0.584  28.880  1.00 62.90           C
ATOM   4640  O   LYS E 585      53.092   1.640  28.382  1.00 62.90           O
ATOM   4641  N   TYR E 586      54.009  -0.419  28.147  1.00 66.93           N
ATOM   4642  CA  TYR E 586      54.174  -0.383  26.717  1.00 66.93           C
ATOM   4643  CB  TYR E 586      55.395  -1.171  26.208  1.00 66.93           C
ATOM   4644  CG  TYR E 586      56.649  -0.549  26.717  1.00 66.93           C
ATOM   4645  CD1 TYR E 586      57.106  -0.831  27.984  1.00 66.93           C
ATOM   4646  CD2 TYR E 586      57.377   0.305  25.921  1.00 66.93           C
ATOM   4647  CE1 TYR E 586      58.267  -0.265  28.454  1.00 66.93           C
ATOM   4648  CE2 TYR E 586      58.539   0.875  26.385  1.00 66.93           C
ATOM   4649  CZ  TYR E 586      58.985   0.590  27.653  1.00 66.93           C
ATOM   4650  OH  TYR E 586      60.177   1.173  28.132  1.00 66.93           O
ATOM   4651  C   TYR E 586      52.984  -1.061  26.101  1.00 66.93           C
ATOM   4652  O   TYR E 586      52.539  -2.100  26.586  1.00 66.93           O
ATOM   4653  N   TYR E 587      52.448  -0.493  24.996  1.00 66.63           N
ATOM   4654  CA  TYR E 587      51.266  -1.036  24.373  1.00 66.63           C
ATOM   4655  CB  TYR E 587      50.101  -0.029  24.301  1.00 66.63           C
ATOM   4656  CG  TYR E 587      49.714   0.366  25.686  1.00 66.63           C
ATOM   4657  CD1 TYR E 587      50.379   1.380  26.341  1.00 66.63           C
ATOM   4658  CD2 TYR E 587      48.681  -0.275  26.330  1.00 66.63           C
ATOM   4659  CE1 TYR E 587      50.019   1.744  27.618  1.00 66.63           C
ATOM   4660  CE2 TYR E 587      48.316   0.084  27.606  1.00 66.63           C
ATOM   4661  CZ  TYR E 587      48.985   1.095  28.252  1.00 66.63           C
ATOM   4662  OH  TYR E 587      48.611   1.463  29.562  1.00 66.63           O
ATOM   4663  C   TYR E 587      51.585  -1.391  22.946  1.00 66.63           C
ATOM   4664  O   TYR E 587      52.592  -0.952  22.393  1.00 66.63           O
ATOM   4665  N   THR E 588      50.735  -2.240  22.321  1.00 43.30           N
ATOM   4666  CA  THR E 588      50.923  -2.628  20.947  1.00 43.30           C
ATOM   4667  CB  THR E 588      50.804  -4.106  20.711  1.00 43.30           C
ATOM   4668  OG1 THR E 588      51.802  -4.805  21.438  1.00 43.30           O
ATOM   4669  CG2 THR E 588      50.951  -4.383  19.208  1.00 43.30           C
ATOM   4670  C   THR E 588      49.870  -1.962  20.109  1.00 43.30           C
ATOM   4671  O   THR E 588      48.672  -2.097  20.351  1.00 43.30           O
ATOM   4672  N   ALA E 589      50.322  -1.196  19.096  1.00 52.72           N
ATOM   4673  CA  ALA E 589      49.487  -0.478  18.176  1.00 52.72           C
ATOM   4674  CB  ALA E 589      50.293   0.461  17.260  1.00 52.72           C
ATOM   4675  C   ALA E 589      48.718  -1.427  17.300  1.00 52.72           C
ATOM   4676  O   ALA E 589      47.597  -1.112  16.899  1.00 52.72           O
ATOM   4677  N   GLU E 590      49.319  -2.580  16.918  1.00 88.58           N
ATOM   4678  CA  GLU E 590      48.621  -3.484  16.035  1.00 88.58           C
ATOM   4679  CB  GLU E 590      48.743  -3.062  14.557  1.00 88.58           C
ATOM   4680  CG  GLU E 590      47.862  -3.855  13.590  1.00 88.58           C
ATOM   4681  CD  GLU E 590      48.640  -5.075  13.121  1.00 88.58           C
ATOM   4682  OE1 GLU E 590      49.822  -5.222  13.531  1.00 88.58           O
ATOM   4683  OE2 GLU E 590      48.061  -5.874  12.338  1.00 88.58           O
ATOM   4684  C   GLU E 590      49.168  -4.883  16.176  1.00 88.58           C
ATOM   4685  O   GLU E 590      50.292  -5.077  16.636  1.00 88.58           O
ATOM   4686  N   TYR E 591      48.345  -5.910  15.840  1.00 76.38           N
ATOM   4687  CA  TYR E 591      48.793  -7.282  15.878  1.00 76.38           C
ATOM   4688  CB  TYR E 591      48.729  -7.908  17.284  1.00 76.38           C
ATOM   4689  CG  TYR E 591      47.345  -7.759  17.814  1.00 76.38           C
ATOM   4690  CD1 TYR E 591      46.943  -6.575  18.390  1.00 76.38           C
ATOM   4691  CD2 TYR E 591      46.451  -8.802  17.745  1.00 76.38           C
ATOM   4692  CE1 TYR E 591      45.668  -6.433  18.887  1.00 76.38           C
ATOM   4693  CE2 TYR E 591      45.176  -8.665  18.240  1.00 76.38           C
ATOM   4694  CZ  TYR E 591      44.782  -7.480  18.811  1.00 76.38           C
ATOM   4695  OH  TYR E 591      43.473  -7.340  19.320  1.00 76.38           O
ATOM   4696  C   TYR E 591      47.973  -8.116  14.928  1.00 76.38           C
ATOM   4697  O   TYR E 591      46.823  -7.789  14.638  1.00 76.38           O
ATOM   4698  N   HIS E 592      48.556  -9.224  14.405  1.00 59.49           N
ATOM   4699  CA  HIS E 592      47.825 -10.088  13.513  1.00 59.49           C
ATOM   4700  ND1 HIS E 592      49.537 -10.046  10.595  1.00 59.49           N
ATOM   4701  CG  HIS E 592      48.874  -9.154  11.407  1.00 59.49           C
ATOM   4702  CB  HIS E 592      47.593  -9.463  12.126  1.00 59.49           C
ATOM   4703  NE2 HIS E 592      50.740  -8.176  10.596  1.00 59.49           N
ATOM   4704  CD2 HIS E 592      49.622  -8.016  11.397  1.00 59.49           C
ATOM   4705  CE1 HIS E 592      50.645  -9.411  10.136  1.00 59.49           C
ATOM   4706  C   HIS E 592      48.603 -11.357  13.293  1.00 59.49           C
ATOM   4707  O   HIS E 592      49.805 -11.419  13.546  1.00 59.49           O
ATOM   4708  N   TYR E 593      47.917 -12.423  12.827  1.00 87.85           N
ATOM   4709  CA  TYR E 593      48.597 -13.644  12.476  1.00 87.85           C
ATOM   4710  CB  TYR E 593      47.706 -14.897  12.351  1.00 87.85           C
ATOM   4711  CG  TYR E 593      47.363 -15.477  13.681  1.00 87.85           C
ATOM   4712  CD1 TYR E 593      48.298 -16.225  14.362  1.00 87.85           C
ATOM   4713  CD2 TYR E 593      46.112 -15.316  14.232  1.00 87.85           C
ATOM   4714  CE1 TYR E 593      48.003 -16.786  15.582  1.00 87.85           C
ATOM   4715  CE2 TYR E 593      45.810 -15.875  15.452  1.00 87.85           C
ATOM   4716  CZ  TYR E 593      46.756 -16.610  16.129  1.00 87.85           C
ATOM   4717  OH  TYR E 593      46.450 -17.186  17.380  1.00 87.85           O
ATOM   4718  C   TYR E 593      49.150 -13.415  11.106  1.00 87.85           C
ATOM   4719  O   TYR E 593      48.480 -12.838  10.255  1.00 87.85           O
ATOM   4720  N   VAL E 594      50.400 -13.840  10.847  1.00 50.30           N
ATOM   4721  CA  VAL E 594      50.934 -13.632   9.535  1.00 50.30           C
ATOM   4722  CB  VAL E 594      52.351 -14.102   9.377  1.00 50.30           C
ATOM   4723  CG1 VAL E 594      53.238 -13.334  10.370  1.00 50.30           C
ATOM   4724  CG2 VAL E 594      52.400 -15.629   9.537  1.00 50.30           C
ATOM   4725  C   VAL E 594      50.081 -14.419   8.591  1.00 50.30           C
ATOM   4726  O   VAL E 594      49.743 -15.574   8.853  1.00 50.30           O
ATOM   4727  N   GLY E 595      49.723 -13.805   7.445  1.00 34.20           N
ATOM   4728  CA  GLY E 595      48.857 -14.475   6.527  1.00 34.20           C
ATOM   4729  C   GLY E 595      47.488 -13.881   6.684  1.00 34.20           C
ATOM   4730  O   GLY E 595      46.606 -14.129   5.866  1.00 34.20           O
ATOM   4731  N   GLY E 596      47.273 -13.092   7.758  1.00 40.78           N
ATOM   4732  CA  GLY E 596      46.043 -12.372   7.951  1.00 40.78           C
ATOM   4733  C   GLY E 596      45.163 -13.016   8.983  1.00 40.78           C
ATOM   4734  O   GLY E 596      44.428 -12.320   9.684  1.00 40.78           O
ATOM   4735  N   PHE E 597      45.197 -14.356   9.104  1.00 80.78           N
ATOM   4736  CA  PHE E 597      44.383 -15.038  10.072  1.00 80.78           C
ATOM   4737  CB  PHE E 597      42.925 -15.226   9.599  1.00 80.78           C
ATOM   4738  CG  PHE E 597      42.922 -15.859   8.244  1.00 80.78           C
ATOM   4739  CD1 PHE E 597      43.124 -15.088   7.121  1.00 80.78           C
ATOM   4740  CD2 PHE E 597      42.704 -17.208   8.084  1.00 80.78           C
ATOM   4741  CE1 PHE E 597      43.119 -15.651   5.866  1.00 80.78           C
ATOM   4742  CE2 PHE E 597      42.698 -17.776   6.830  1.00 80.78           C
ATOM   4743  CZ  PHE E 597      42.907 -17.000   5.716  1.00 80.78           C
ATOM   4744  C   PHE E 597      45.011 -16.372  10.330  1.00 80.78           C
ATOM   4745  O   PHE E 597      45.974 -16.753   9.665  1.00 80.78           O
ATOM   4746  N   TYR E 598      44.489 -17.128  11.316  1.00151.33           N
ATOM   4747  CA  TYR E 598      45.124 -18.378  11.629  1.00151.33           C
ATOM   4748  CB  TYR E 598      44.647 -18.967  12.973  1.00151.33           C
ATOM   4749  CG  TYR E 598      45.370 -20.239  13.272  1.00151.33           C
ATOM   4750  CD1 TYR E 598      46.589 -20.214  13.911  1.00151.33           C
ATOM   4751  CD2 TYR E 598      44.833 -21.456  12.916  1.00151.33           C
ATOM   4752  CE1 TYR E 598      47.262 -21.380  14.196  1.00151.33           C
ATOM   4753  CE2 TYR E 598      45.500 -22.626  13.199  1.00151.33           C
ATOM   4754  CZ  TYR E 598      46.715 -22.589  13.840  1.00151.33           C
ATOM   4755  OH  TYR E 598      47.396 -23.791  14.129  1.00151.33           O
ATOM   4756  C   TYR E 598      44.826 -19.341  10.520  1.00151.33           C
ATOM   4757  O   TYR E 598      43.665 -19.621  10.220  1.00151.33           O
ATOM   4758  N   GLY E 599      45.896 -19.898   9.911  1.00 51.96           N
ATOM   4759  CA  GLY E 599      45.781 -20.827   8.818  1.00 51.96           C
ATOM   4760  C   GLY E 599      46.378 -20.246   7.559  1.00 51.96           C
ATOM   4761  O   GLY E 599      46.593 -20.963   6.583  1.00 51.96           O
ATOM   4762  N   GLY E 600      46.585 -18.918   7.532  1.00 82.55           N
ATOM   4763  CA  GLY E 600      47.170 -18.133   6.476  1.00 82.55           C
ATOM   4764  C   GLY E 600      48.670 -18.216   6.389  1.00 82.55           C
ATOM   4765  O   GLY E 600      49.254 -17.760   5.412  1.00 82.55           O
ATOM   4766  N   CYS E 601      49.357 -18.663   7.449  1.00 73.82           N
ATOM   4767  CA  CYS E 601      50.797 -18.560   7.517  1.00 73.82           C
ATOM   4768  CB  CYS E 601      51.356 -18.938   8.901  1.00 73.82           C
ATOM   4769  SG  CYS E 601      53.143 -18.635   9.046  1.00 73.82           S
ATOM   4770  C   CYS E 601      51.520 -19.390   6.491  1.00 73.82           C
ATOM   4771  O   CYS E 601      51.050 -20.440   6.057  1.00 73.82           O
ATOM   4772  N   ASN E 602      52.695 -18.881   6.043  1.00 73.62           N
ATOM   4773  CA  ASN E 602      53.563 -19.611   5.160  1.00 73.62           C
ATOM   4774  CB  ASN E 602      53.133 -19.600   3.678  1.00 73.62           C
ATOM   4775  CG  ASN E 602      53.119 -18.177   3.150  1.00 73.62           C
ATOM   4776  OD1 ASN E 602      54.155 -17.523   3.073  1.00 73.62           O
ATOM   4777  ND2 ASN E 602      51.914 -17.687   2.755  1.00 73.62           N
ATOM   4778  C   ASN E 602      54.950 -19.050   5.305  1.00 73.62           C
ATOM   4779  O   ASN E 602      55.148 -18.007   5.926  1.00 73.62           O
ATOM   4780  N   GLU E 603      55.954 -19.756   4.749  1.00 94.63           N
ATOM   4781  CA  GLU E 603      57.341 -19.403   4.887  1.00 94.63           C
ATOM   4782  CB  GLU E 603      58.260 -20.486   4.291  1.00 94.63           C
ATOM   4783  CG  GLU E 603      59.756 -20.217   4.452  1.00 94.63           C
ATOM   4784  CD  GLU E 603      60.305 -19.764   3.110  1.00 94.63           C
ATOM   4785  OE1 GLU E 603      59.527 -19.753   2.119  1.00 94.63           O
ATOM   4786  OE2 GLU E 603      61.518 -19.434   3.058  1.00 94.63           O
ATOM   4787  C   GLU E 603      57.639 -18.091   4.227  1.00 94.63           C
ATOM   4788  O   GLU E 603      58.354 -17.262   4.791  1.00 94.63           O
ATOM   4789  N   ALA E 604      57.085 -17.856   3.021  1.00 37.56           N
ATOM   4790  CA  ALA E 604      57.390 -16.660   2.287  1.00 37.56           C
ATOM   4791  CB  ALA E 604      56.679 -16.604   0.924  1.00 37.56           C
ATOM   4792  C   ALA E 604      56.951 -15.462   3.071  1.00 37.56           C
ATOM   4793  O   ALA E 604      57.694 -14.491   3.207  1.00 37.56           O
ATOM   4794  N   TYR E 605      55.731 -15.512   3.633  1.00146.34           N
ATOM   4795  CA  TYR E 605      55.187 -14.412   4.375  1.00146.34           C
ATOM   4796  CB  TYR E 605      53.733 -14.630   4.820  1.00146.34           C
ATOM   4797  CG  TYR E 605      53.308 -13.361   5.471  1.00146.34           C
ATOM   4798  CD1 TYR E 605      52.747 -12.348   4.728  1.00146.34           C
ATOM   4799  CD2 TYR E 605      53.482 -13.176   6.821  1.00146.34           C
ATOM   4800  CE1 TYR E 605      52.356 -11.173   5.326  1.00146.34           C
ATOM   4801  CE2 TYR E 605      53.094 -12.005   7.426  1.00146.34           C
ATOM   4802  CZ  TYR E 605      52.528 -11.001   6.678  1.00146.34           C
ATOM   4803  OH  TYR E 605      52.129  -9.797   7.296  1.00146.34           O
ATOM   4804  C   TYR E 605      56.003 -14.211   5.611  1.00146.34           C
ATOM   4805  O   TYR E 605      56.211 -13.084   6.055  1.00146.34           O
ATOM   4806  N   MET E 606      56.460 -15.315   6.226  1.00 47.67           N
ATOM   4807  CA  MET E 606      57.195 -15.209   7.454  1.00 47.67           C
ATOM   4808  CB  MET E 606      57.567 -16.586   8.033  1.00 47.67           C
ATOM   4809  CG  MET E 606      56.352 -17.380   8.520  1.00 47.67           C
ATOM   4810  SD  MET E 606      56.704 -19.103   8.985  1.00 47.67           S
ATOM   4811  CE  MET E 606      57.740 -18.691  10.419  1.00 47.67           C
ATOM   4812  C   MET E 606      58.460 -14.440   7.225  1.00 47.67           C
ATOM   4813  O   MET E 606      58.797 -13.552   8.006  1.00 47.67           O
ATOM   4814  N   LYS E 607      59.203 -14.743   6.143  1.00129.16           N
ATOM   4815  CA  LYS E 607      60.433 -14.030   5.962  1.00129.16           C
ATOM   4816  CB  LYS E 607      61.448 -14.699   5.016  1.00129.16           C
ATOM   4817  CG  LYS E 607      60.938 -15.142   3.649  1.00129.16           C
ATOM   4818  CD  LYS E 607      62.059 -15.787   2.831  1.00129.16           C
ATOM   4819  CE  LYS E 607      61.563 -16.625   1.652  1.00129.16           C
ATOM   4820  NZ  LYS E 607      62.571 -17.656   1.316  1.00129.16           N
ATOM   4821  C   LYS E 607      60.192 -12.594   5.611  1.00129.16           C
ATOM   4822  O   LYS E 607      61.002 -11.733   5.947  1.00129.16           O
ATOM   4823  N   LEU E 608      59.093 -12.285   4.901  1.00 38.50           N
ATOM   4824  CA  LEU E 608      58.832 -10.911   4.572  1.00 38.50           C
ATOM   4825  CB  LEU E 608      57.581 -10.739   3.691  1.00 38.50           C
ATOM   4826  CG  LEU E 608      57.714 -11.385   2.298  1.00 38.50           C
ATOM   4827  CD1 LEU E 608      56.439 -11.176   1.465  1.00 38.50           C
ATOM   4828  CD2 LEU E 608      58.981 -10.902   1.570  1.00 38.50           C
ATOM   4829  C   LEU E 608      58.600 -10.156   5.850  1.00 38.50           C
ATOM   4830  O   LEU E 608      59.147  -9.070   6.045  1.00 38.50           O
ATOM   4831  N   GLU E 609      57.800 -10.728   6.773  1.00 82.66           N
ATOM   4832  CA  GLU E 609      57.496 -10.067   8.015  1.00 82.66           C
ATOM   4833  CB  GLU E 609      56.527 -10.875   8.896  1.00 82.66           C
ATOM   4834  CG  GLU E 609      56.229 -10.217  10.245  1.00 82.66           C
ATOM   4835  CD  GLU E 609      55.256  -9.066  10.033  1.00 82.66           C
ATOM   4836  OE1 GLU E 609      54.621  -9.015   8.946  1.00 82.66           O
ATOM   4837  OE2 GLU E 609      55.134  -8.221  10.960  1.00 82.66           O
ATOM   4838  C   GLU E 609      58.755  -9.881   8.806  1.00 82.66           C
ATOM   4839  O   GLU E 609      58.997  -8.819   9.377  1.00 82.66           O
ATOM   4840  N   LEU E 610      59.605 -10.919   8.832  1.00136.33           N
ATOM   4841  CA  LEU E 610      60.786 -10.940   9.647  1.00136.33           C
ATOM   4842  CB  LEU E 610      61.534 -12.269   9.402  1.00136.33           C
ATOM   4843  CG  LEU E 610      62.703 -12.615  10.343  1.00136.33           C
ATOM   4844  CD1 LEU E 610      63.833 -11.587  10.270  1.00136.33           C
ATOM   4845  CD2 LEU E 610      62.210 -12.897  11.766  1.00136.33           C
ATOM   4846  C   LEU E 610      61.693  -9.804   9.268  1.00136.33           C
ATOM   4847  O   LEU E 610      62.066  -8.984  10.106  1.00136.33           O
ATOM   4848  N   VAL E 611      62.046  -9.711   7.975  1.00134.88           N
ATOM   4849  CA  VAL E 611      62.990  -8.728   7.531  1.00134.88           C
ATOM   4850  CB  VAL E 611      63.417  -9.019   6.120  1.00134.88           C
ATOM   4851  CG1 VAL E 611      64.420  -7.960   5.667  1.00134.88           C
ATOM   4852  CG2 VAL E 611      63.956 -10.454   6.052  1.00134.88           C
ATOM   4853  C   VAL E 611      62.397  -7.352   7.591  1.00134.88           C
ATOM   4854  O   VAL E 611      63.065  -6.393   7.974  1.00134.88           O
ATOM   4855  N   LEU E 612      61.134  -7.195   7.150  1.00 72.95           N
ATOM   4856  CA  LEU E 612      60.567  -5.879   7.163  1.00 72.95           C
ATOM   4857  CB  LEU E 612      59.241  -5.804   6.391  1.00 72.95           C
ATOM   4858  CG  LEU E 612      59.388  -6.119   4.891  1.00 72.95           C
ATOM   4859  CD1 LEU E 612      58.038  -6.025   4.163  1.00 72.95           C
ATOM   4860  CD2 LEU E 612      60.485  -5.258   4.244  1.00 72.95           C
ATOM   4861  C   LEU E 612      60.295  -5.407   8.566  1.00 72.95           C
ATOM   4862  O   LEU E 612      60.761  -4.339   8.955  1.00 72.95           O
ATOM   4863  N   GLY E 613      59.474  -6.182   9.317  1.00 75.60           N
ATOM   4864  CA  GLY E 613      58.979  -5.912  10.652  1.00 75.60           C
ATOM   4865  C   GLY E 613      59.864  -6.207  11.840  1.00 75.60           C
ATOM   4866  O   GLY E 613      59.855  -5.453  12.812  1.00 75.60           O
ATOM   4867  N   GLY E 614      60.583  -7.350  11.852  1.00 48.14           N
ATOM   4868  CA  GLY E 614      61.353  -7.700  13.020  1.00 48.14           C
ATOM   4869  C   GLY E 614      61.008  -9.110  13.427  1.00 48.14           C
ATOM   4870  O   GLY E 614      60.193  -9.769  12.782  1.00 48.14           O
ATOM   4871  N   PRO E 615      61.588  -9.585  14.512  1.00 82.17           N
ATOM   4872  CA  PRO E 615      61.348 -10.934  14.952  1.00 82.17           C
ATOM   4873  CD  PRO E 615      62.881  -9.093  14.957  1.00 82.17           C
ATOM   4874  CB  PRO E 615      62.346 -11.189  16.077  1.00 82.17           C
ATOM   4875  CG  PRO E 615      63.524 -10.264  15.723  1.00 82.17           C
ATOM   4876  C   PRO E 615      59.914 -11.097  15.338  1.00 82.17           C
ATOM   4877  O   PRO E 615      59.296 -10.126  15.770  1.00 82.17           O
ATOM   4878  N   LEU E 616      59.358 -12.310  15.155  1.00150.67           N
ATOM   4879  CA  LEU E 616      57.975 -12.534  15.457  1.00150.67           C
ATOM   4880  CB  LEU E 616      57.083 -12.624  14.202  1.00150.67           C
ATOM   4881  CG  LEU E 616      57.545 -13.643  13.137  1.00150.67           C
ATOM   4882  CD1 LEU E 616      57.403 -15.098  13.613  1.00150.67           C
ATOM   4883  CD2 LEU E 616      56.840 -13.391  11.795  1.00150.67           C
ATOM   4884  C   LEU E 616      57.857 -13.813  16.220  1.00150.67           C
ATOM   4885  O   LEU E 616      58.748 -14.661  16.172  1.00150.67           O
ATOM   4886  N   SER E 617      56.746 -13.968  16.968  1.00 41.06           N
ATOM   4887  CA  SER E 617      56.529 -15.158  17.744  1.00 41.06           C
ATOM   4888  CB  SER E 617      55.470 -14.979  18.845  1.00 41.06           C
ATOM   4889  OG  SER E 617      54.199 -14.730  18.264  1.00 41.06           O
ATOM   4890  C   SER E 617      56.062 -16.268  16.844  1.00 41.06           C
ATOM   4891  O   SER E 617      55.286 -16.053  15.914  1.00 41.06           O
ATOM   4892  N   VAL E 618      56.533 -17.504  17.119  1.00 43.98           N
ATOM   4893  CA  VAL E 618      56.137 -18.665  16.366  1.00 43.98           C
ATOM   4894  CB  VAL E 618      57.170 -19.137  15.381  1.00 43.98           C
ATOM   4895  CG1 VAL E 618      57.378 -18.045  14.318  1.00 43.98           C
ATOM   4896  CG2 VAL E 618      58.450 -19.513  16.147  1.00 43.98           C
ATOM   4897  C   VAL E 618      55.938 -19.776  17.354  1.00 43.98           C
ATOM   4898  O   VAL E 618      56.379 -19.682  18.498  1.00 43.98           O
ATOM   4899  N   ALA E 619      55.225 -20.848  16.945  1.00 41.87           N
ATOM   4900  CA  ALA E 619      55.032 -21.976  17.816  1.00 41.87           C
ATOM   4901  CB  ALA E 619      53.606 -22.085  18.381  1.00 41.87           C
ATOM   4902  C   ALA E 619      55.289 -23.215  17.013  1.00 41.87           C
ATOM   4903  O   ALA E 619      55.121 -23.220  15.794  1.00 41.87           O
ATOM   4904  N   PHE E 620      55.739 -24.300  17.680  1.00176.70           N
ATOM   4905  CA  PHE E 620      56.000 -25.532  16.987  1.00176.70           C
ATOM   4906  CB  PHE E 620      57.404 -25.607  16.349  1.00176.70           C
ATOM   4907  CG  PHE E 620      58.461 -25.643  17.403  1.00176.70           C
ATOM   4908  CD1 PHE E 620      58.931 -24.483  17.974  1.00176.70           C
ATOM   4909  CD2 PHE E 620      58.987 -26.844  17.823  1.00176.70           C
ATOM   4910  CE1 PHE E 620      59.908 -24.522  18.943  1.00176.70           C
ATOM   4911  CE2 PHE E 620      59.965 -26.888  18.791  1.00176.70           C
ATOM   4912  CZ  PHE E 620      60.429 -25.725  19.354  1.00176.70           C
ATOM   4913  C   PHE E 620      55.846 -26.662  17.956  1.00176.70           C
ATOM   4914  O   PHE E 620      55.655 -26.453  19.153  1.00176.70           O
ATOM   4915  N   GLU E 621      55.902 -27.907  17.444  1.00108.95           N
ATOM   4916  CA  GLU E 621      55.743 -29.052  18.296  1.00108.95           C
ATOM   4917  CB  GLU E 621      55.026 -30.227  17.607  1.00108.95           C
ATOM   4918  CG  GLU E 621      54.849 -31.457  18.500  1.00108.95           C
ATOM   4919  CD  GLU E 621      53.776 -31.152  19.536  1.00108.95           C
ATOM   4920  OE1 GLU E 621      53.266 -30.000  19.541  1.00108.95           O
ATOM   4921  OE2 GLU E 621      53.451 -32.070  20.335  1.00108.95           O
ATOM   4922  C   GLU E 621      57.096 -29.535  18.711  1.00108.95           C
ATOM   4923  O   GLU E 621      57.917 -29.928  17.882  1.00108.95           O
ATOM   4924  N   VAL E 622      57.360 -29.504  20.033  1.00 63.77           N
ATOM   4925  CA  VAL E 622      58.610 -29.976  20.547  1.00 63.77           C
ATOM   4926  CB  VAL E 622      58.972 -29.386  21.881  1.00 63.77           C
ATOM   4927  CG1 VAL E 622      60.218 -30.106  22.419  1.00 63.77           C
ATOM   4928  CG2 VAL E 622      59.170 -27.870  21.710  1.00 63.77           C
ATOM   4929  C   VAL E 622      58.495 -31.455  20.717  1.00 63.77           C
ATOM   4930  O   VAL E 622      57.472 -31.965  21.171  1.00 63.77           O
ATOM   4931  N   TYR E 623      59.568 -32.181  20.354  1.00 63.74           N
ATOM   4932  CA  TYR E 623      59.592 -33.610  20.467  1.00 63.74           C
ATOM   4933  CB  TYR E 623      59.784 -34.351  19.129  1.00 63.74           C
ATOM   4934  CG  TYR E 623      58.555 -34.197  18.297  1.00 63.74           C
ATOM   4935  CD1 TYR E 623      57.453 -34.987  18.532  1.00 63.74           C
ATOM   4936  CD2 TYR E 623      58.506 -33.280  17.271  1.00 63.74           C
ATOM   4937  CE1 TYR E 623      56.317 -34.860  17.767  1.00 63.74           C
ATOM   4938  CE2 TYR E 623      57.373 -33.147  16.502  1.00 63.74           C
ATOM   4939  CZ  TYR E 623      56.276 -33.938  16.750  1.00 63.74           C
ATOM   4940  OH  TYR E 623      55.113 -33.804  15.963  1.00 63.74           O
ATOM   4941  C   TYR E 623      60.774 -33.940  21.323  1.00 63.74           C
ATOM   4942  O   TYR E 623      61.642 -33.099  21.544  1.00 63.74           O
ATOM   4943  N   ASP E 624      60.836 -35.189  21.823  1.00 42.88           N
ATOM   4944  CA  ASP E 624      61.859 -35.596  22.743  1.00 42.88           C
ATOM   4945  CB  ASP E 624      61.746 -37.075  23.153  1.00 42.88           C
ATOM   4946  CG  ASP E 624      62.759 -37.331  24.262  1.00 42.88           C
ATOM   4947  OD1 ASP E 624      63.233 -36.337  24.874  1.00 42.88           O
ATOM   4948  OD2 ASP E 624      63.078 -38.524  24.507  1.00 42.88           O
ATOM   4949  C   ASP E 624      63.206 -35.420  22.117  1.00 42.88           C
ATOM   4950  O   ASP E 624      64.149 -34.998  22.785  1.00 42.88           O
ATOM   4951  N   ASP E 625      63.338 -35.719  20.813  1.00 56.20           N
ATOM   4952  CA  ASP E 625      64.623 -35.632  20.182  1.00 56.20           C
ATOM   4953  CB  ASP E 625      64.639 -36.108  18.714  1.00 56.20           C
ATOM   4954  CG  ASP E 625      63.756 -35.222  17.846  1.00 56.20           C
ATOM   4955  OD1 ASP E 625      62.831 -34.567  18.394  1.00 56.20           O
ATOM   4956  OD2 ASP E 625      63.996 -35.199  16.609  1.00 56.20           O
ATOM   4957  C   ASP E 625      65.094 -34.212  20.247  1.00 56.20           C
ATOM   4958  O   ASP E 625      66.294 -33.950  20.296  1.00 56.20           O
ATOM   4959  N   PHE E 626      64.148 -33.258  20.240  1.00122.04           N
ATOM   4960  CA  PHE E 626      64.424 -31.849  20.279  1.00122.04           C
ATOM   4961  CB  PHE E 626      63.144 -31.009  20.092  1.00122.04           C
ATOM   4962  CG  PHE E 626      63.492 -29.560  20.001  1.00122.04           C
ATOM   4963  CD1 PHE E 626      63.842 -29.001  18.793  1.00122.04           C
ATOM   4964  CD2 PHE E 626      63.467 -28.757  21.118  1.00122.04           C
ATOM   4965  CE1 PHE E 626      64.161 -27.666  18.699  1.00122.04           C
ATOM   4966  CE2 PHE E 626      63.784 -27.422  21.031  1.00122.04           C
ATOM   4967  CZ  PHE E 626      64.133 -26.872  19.821  1.00122.04           C
ATOM   4968  C   PHE E 626      65.049 -31.508  21.600  1.00122.04           C
ATOM   4969  O   PHE E 626      65.917 -30.640  21.679  1.00122.04           O
ATOM   4970  N   MET E 627      64.638 -32.196  22.682  1.00124.42           N
ATOM   4971  CA  MET E 627      65.124 -31.858  23.993  1.00124.42           C
ATOM   4972  CB  MET E 627      64.572 -32.778  25.095  1.00124.42           C
ATOM   4973  CG  MET E 627      65.088 -32.420  26.491  1.00124.42           C
ATOM   4974  SD  MET E 627      64.458 -33.479  27.827  1.00124.42           S
ATOM   4975  CE  MET E 627      62.816 -32.704  27.883  1.00124.42           C
ATOM   4976  C   MET E 627      66.624 -31.977  24.025  1.00124.42           C
ATOM   4977  O   MET E 627      67.306 -31.144  24.616  1.00124.42           O
ATOM   4978  N   HIS E 628      67.165 -33.026  23.386  1.00152.78           N
ATOM   4979  CA  HIS E 628      68.561 -33.375  23.319  1.00152.78           C
ATOM   4980  ND1 HIS E 628      66.763 -36.193  23.410  0.00152.78           N
ATOM   4981  CG  HIS E 628      68.086 -35.849  23.575  0.00152.78           C
ATOM   4982  CB  HIS E 628      68.781 -34.793  22.770  1.00152.78           C
ATOM   4983  NE2 HIS E 628      67.555 -37.487  25.034  0.00152.78           N
ATOM   4984  CD2 HIS E 628      68.555 -36.649  24.572  0.00152.78           C
ATOM   4985  CE1 HIS E 628      66.498 -37.176  24.307  0.00152.78           C
ATOM   4986  C   HIS E 628      69.346 -32.451  22.431  1.00152.78           C
ATOM   4987  O   HIS E 628      70.570 -32.524  22.427  1.00152.78           O
ATOM   4988  N   TYR E 629      68.684 -31.629  21.596  1.00122.38           N
ATOM   4989  CA  TYR E 629      69.329 -30.827  20.580  1.00122.38           C
ATOM   4990  CB  TYR E 629      68.310 -29.894  19.893  1.00122.38           C
ATOM   4991  CG  TYR E 629      68.983 -28.855  19.063  1.00122.38           C
ATOM   4992  CD1 TYR E 629      69.397 -27.675  19.639  1.00122.38           C
ATOM   4993  CD2 TYR E 629      69.184 -29.041  17.715  1.00122.38           C
ATOM   4994  CE1 TYR E 629      70.010 -26.699  18.887  1.00122.38           C
ATOM   4995  CE2 TYR E 629      69.797 -28.069  16.958  1.00122.38           C
ATOM   4996  CZ  TYR E 629      70.212 -26.895  17.542  1.00122.38           C
ATOM   4997  OH  TYR E 629      70.840 -25.896  16.767  1.00122.38           O
ATOM   4998  C   TYR E 629      70.468 -30.001  21.107  1.00122.38           C
ATOM   4999  O   TYR E 629      70.295 -29.148  21.979  1.00122.38           O
ATOM   5000  N   ARG E 630      71.701 -30.348  20.658  1.00125.16           N
ATOM   5001  CA  ARG E 630      72.900 -29.596  20.918  1.00125.16           C
ATOM   5002  CB  ARG E 630      74.151 -30.487  20.900  1.00125.16           C
ATOM   5003  CG  ARG E 630      74.114 -31.602  21.947  1.00125.16           C
ATOM   5004  CD  ARG E 630      74.063 -31.092  23.389  1.00125.16           C
ATOM   5005  NE  ARG E 630      74.052 -32.282  24.287  1.00125.16           N
ATOM   5006  CZ  ARG E 630      72.896 -32.680  24.894  1.00125.16           C
ATOM   5007  NH1 ARG E 630      71.755 -31.947  24.739  1.00125.16           N
ATOM   5008  NH2 ARG E 630      72.885 -33.803  25.670  1.00125.16           N
ATOM   5009  C   ARG E 630      73.139 -28.482  19.933  1.00125.16           C
ATOM   5010  O   ARG E 630      73.354 -27.332  20.320  1.00125.16           O
ATOM   5011  N   SER E 631      73.090 -28.807  18.614  1.00 99.25           N
ATOM   5012  CA  SER E 631      73.428 -27.839  17.600  1.00 99.25           C
ATOM   5013  CB  SER E 631      74.931 -27.513  17.541  1.00 99.25           C
ATOM   5014  OG  SER E 631      75.347 -26.883  18.743  1.00 99.25           O
ATOM   5015  C   SER E 631      73.053 -28.378  16.247  1.00 99.25           C
ATOM   5016  O   SER E 631      72.607 -29.516  16.113  1.00 99.25           O
ATOM   5017  N   GLY E 632      73.239 -27.550  15.194  1.00 27.10           N
ATOM   5018  CA  GLY E 632      72.940 -27.961  13.849  1.00 27.10           C
ATOM   5019  C   GLY E 632      71.550 -27.543  13.476  1.00 27.10           C
ATOM   5020  O   GLY E 632      70.919 -26.730  14.153  1.00 27.10           O
ATOM   5021  N   VAL E 633      71.053 -28.077  12.339  1.00 40.71           N
ATOM   5022  CA  VAL E 633      69.733 -27.745  11.883  1.00 40.71           C
ATOM   5023  CB  VAL E 633      69.643 -27.572  10.396  1.00 40.71           C
ATOM   5024  CG1 VAL E 633      68.171 -27.335  10.018  1.00 40.71           C
ATOM   5025  CG2 VAL E 633      70.587 -26.432   9.977  1.00 40.71           C
ATOM   5026  C   VAL E 633      68.837 -28.885  12.252  1.00 40.71           C
ATOM   5027  O   VAL E 633      68.947 -29.981  11.705  1.00 40.71           O
ATOM   5028  N   TYR E 634      67.890 -28.619  13.170  1.00184.79           N
ATOM   5029  CA  TYR E 634      66.995 -29.593  13.731  1.00184.79           C
ATOM   5030  CB  TYR E 634      66.297 -29.078  15.002  1.00184.79           C
ATOM   5031  CG  TYR E 634      65.236 -30.038  15.418  1.00184.79           C
ATOM   5032  CD1 TYR E 634      65.524 -31.088  16.259  1.00184.79           C
ATOM   5033  CD2 TYR E 634      63.948 -29.885  14.960  1.00184.79           C
ATOM   5034  CE1 TYR E 634      64.539 -31.967  16.643  1.00184.79           C
[truncated: 495,191 more chars]
