# Supplementary material for: Evolutionary Analysis of Dipeptidyl Peptidase I
Source: Int J Mol Sci. 2022 Feb 6;23(3):1852. doi: 10.3390/ijms23031852 (PMC8836896; doi:10.3390/ijms23031852)
Supplement: Supplementary file 1 [file ijms-23-01852-s001.zip › Supplementary File S2 Homology models/Modeller/Xenopus laevis/mod.B99990005.pdb]

EXPDTA    THEORETICAL MODEL, MODELLER 10.1 2021/11/04 16:08:12
REMARK   6 MODELLER OBJECTIVE FUNCTION:     12300.4844
REMARK   6 MODELLER BEST TEMPLATE % SEQ ID:  68.466
REMARK   6 SEQUENCE: mod
REMARK   6 ALIGNMENT: alignment.pir
REMARK   6 SCRIPT: model.py
REMARK   6 DOPE score: -171170.98438
REMARK   6 GA341 score: 1.00000
REMARK   6 DOPE-HR score: -145151.75000
REMARK   6 TEMPLATE: 1K3B 1:A - 118:A MODELS 1:A - 121:A AT 68.5%
REMARK   6 TEMPLATE: 1K3B 120:B - 283:B MODELS 122:B - 285:B AT 68.5%
REMARK   6 TEMPLATE: 1K3B 284:C - 352:C MODELS 286:C - 354:C AT 68.5%
REMARK   6 TEMPLATE: 1K3B 353:D - 470:D MODELS 356:D - 476:D AT 68.5%
REMARK   6 TEMPLATE: 1K3B 472:E - 635:E MODELS 477:E - 640:E AT 68.5%
REMARK   6 TEMPLATE: 1K3B 636:F - 704:F MODELS 641:F - 709:F AT 68.5%
REMARK   6 TEMPLATE: 1K3B 705:G - 822:G MODELS 711:G - 831:G AT 68.5%
REMARK   6 TEMPLATE: 1K3B 824:H - 987:H MODELS 832:H - 995:H AT 68.5%
REMARK   6 TEMPLATE: 1K3B 988:I - 1056:I MODELS 996:I - 1064:I AT 68.5%
REMARK   6 TEMPLATE: 1K3B 1057:J - 1174:J MODELS 1066:J - 1186:J AT 68.5%
REMARK   6 TEMPLATE: 1K3B 1176:K - 1339:K MODELS 1187:K - 1350:K AT 68.5%
REMARK   6 TEMPLATE: 1K3B 1340:L - 1408:L MODELS 1351:L - 1419:L AT 68.5%
SSBOND   1 CYS A    6    CYS A   97                          1555   1555  1.99
SSBOND   2 CYS A   33    CYS A  115                          1555   1555  2.00
SSBOND   3 CYS B  146    CYS B  189                          1555   1555  2.04
SSBOND   4 CYS B  182    CYS B  222                          1555   1555  2.04
SSBOND   5 CYS D  361    CYS D  452                          1555   1555  2.03
SSBOND   6 CYS D  388    CYS D  470                          1555   1555  2.03
SSBOND   7 CYS E  501    CYS E  544                          1555   1555  2.03
SSBOND   8 CYS E  537    CYS E  577                          1555   1555  2.04
SSBOND   9 CYS G  716    CYS G  807                          1555   1555  2.02
SSBOND  10 CYS G  743    CYS G  825                          1555   1555  2.02
SSBOND  11 CYS H  856    CYS H  899                          1555   1555  2.03
SSBOND  12 CYS H  892    CYS H  932                          1555   1555  2.03
SSBOND  13 CYS J 1071    CYS J 1162                          1555   1555  2.03
SSBOND  14 CYS J 1098    CYS J 1180                          1555   1555  2.03
SSBOND  15 CYS K 1211    CYS K 1254                          1555   1555  2.03
SSBOND  16 CYS K 1247    CYS K 1287                          1555   1555  2.04
ATOM      1  N   ASP A   1      32.725  26.530  22.611  1.00 51.21           N
ATOM      2  CA  ASP A   1      34.019  26.794  21.935  1.00 51.21           C
ATOM      3  CB  ASP A   1      33.796  27.473  20.573  1.00 51.21           C
ATOM      4  CG  ASP A   1      33.182  26.463  19.610  1.00 51.21           C
ATOM      5  OD1 ASP A   1      32.645  25.425  20.081  1.00 51.21           O
ATOM      6  OD2 ASP A   1      33.235  26.723  18.378  1.00 51.21           O
ATOM      7  C   ASP A   1      34.899  27.689  22.749  1.00 51.21           C
ATOM      8  O   ASP A   1      34.441  28.319  23.700  1.00 51.21           O
ATOM      9  N   THR A   2      36.206  27.732  22.409  1.00 65.29           N
ATOM     10  CA  THR A   2      37.116  28.630  23.064  1.00 65.29           C
ATOM     11  CB  THR A   2      38.528  28.137  23.213  1.00 65.29           C
ATOM     12  OG1 THR A   2      39.097  27.884  21.938  1.00 65.29           O
ATOM     13  CG2 THR A   2      38.542  26.874  24.092  1.00 65.29           C
ATOM     14  C   THR A   2      37.165  29.859  22.212  1.00 65.29           C
ATOM     15  O   THR A   2      36.538  29.911  21.156  1.00 65.29           O
ATOM     16  N   PRO A   3      37.883  30.849  22.675  1.00 95.72           N
ATOM     17  CA  PRO A   3      38.014  32.088  21.949  1.00 95.72           C
ATOM     18  CD  PRO A   3      37.935  31.068  24.113  1.00 95.72           C
ATOM     19  CB  PRO A   3      38.631  33.080  22.935  1.00 95.72           C
ATOM     20  CG  PRO A   3      38.133  32.582  24.305  1.00 95.72           C
ATOM     21  C   PRO A   3      38.792  31.937  20.669  1.00 95.72           C
ATOM     22  O   PRO A   3      38.857  32.903  19.911  1.00 95.72           O
ATOM     23  N   ALA A   4      39.404  30.762  20.410  1.00 80.30           N
ATOM     24  CA  ALA A   4      40.266  30.597  19.268  1.00 80.30           C
ATOM     25  CB  ALA A   4      41.208  29.389  19.403  1.00 80.30           C
ATOM     26  C   ALA A   4      39.530  30.459  17.973  1.00 80.30           C
ATOM     27  O   ALA A   4      38.521  29.759  17.863  1.00 80.30           O
ATOM     28  N   ASN A   5      40.055  31.153  16.940  1.00201.25           N
ATOM     29  CA  ASN A   5      39.555  31.029  15.606  1.00201.25           C
ATOM     30  CB  ASN A   5      38.888  32.291  15.039  1.00201.25           C
ATOM     31  CG  ASN A   5      37.432  32.285  15.458  1.00201.25           C
ATOM     32  OD1 ASN A   5      36.616  31.588  14.862  1.00201.25           O
ATOM     33  ND2 ASN A   5      37.101  33.081  16.510  1.00201.25           N
ATOM     34  C   ASN A   5      40.714  30.749  14.702  1.00201.25           C
ATOM     35  O   ASN A   5      41.172  31.634  13.980  1.00201.25           O
ATOM     36  N   CYS A   6      41.162  29.477  14.632  1.00149.38           N
ATOM     37  CA  CYS A   6      42.231  29.265  13.707  1.00149.38           C
ATOM     38  CB  CYS A   6      43.640  29.121  14.273  1.00149.38           C
ATOM     39  SG  CYS A   6      44.217  30.807  13.976  1.00149.38           S
ATOM     40  C   CYS A   6      41.901  28.395  12.539  1.00149.38           C
ATOM     41  O   CYS A   6      40.848  27.766  12.481  1.00149.38           O
ATOM     42  N   SER A   7      42.816  28.386  11.542  1.00126.78           N
ATOM     43  CA  SER A   7      42.551  27.797  10.257  1.00126.78           C
ATOM     44  CB  SER A   7      43.103  28.594   9.067  1.00126.78           C
ATOM     45  OG  SER A   7      42.739  29.958   9.125  1.00126.78           O
ATOM     46  C   SER A   7      43.287  26.516  10.073  1.00126.78           C
ATOM     47  O   SER A   7      44.228  26.176  10.788  1.00126.78           O
ATOM     48  N   PHE A   8      42.850  25.804   9.020  1.00108.50           N
ATOM     49  CA  PHE A   8      43.421  24.588   8.545  1.00108.50           C
ATOM     50  CB  PHE A   8      42.667  24.045   7.316  1.00108.50           C
ATOM     51  CG  PHE A   8      43.291  22.742   6.929  1.00108.50           C
ATOM     52  CD1 PHE A   8      43.029  21.604   7.654  1.00108.50           C
ATOM     53  CD2 PHE A   8      44.119  22.659   5.838  1.00108.50           C
ATOM     54  CE1 PHE A   8      43.588  20.400   7.318  1.00108.50           C
ATOM     55  CE2 PHE A   8      44.689  21.455   5.490  1.00108.50           C
ATOM     56  CZ  PHE A   8      44.419  20.321   6.226  1.00108.50           C
ATOM     57  C   PHE A   8      44.833  24.886   8.124  1.00108.50           C
ATOM     58  O   PHE A   8      45.726  24.085   8.404  1.00108.50           O
ATOM     59  N   PRO A   9      45.094  25.985   7.449  1.00106.33           N
ATOM     60  CA  PRO A   9      46.441  26.258   7.041  1.00106.33           C
ATOM     61  CD  PRO A   9      44.147  26.659   6.586  1.00106.33           C
ATOM     62  CB  PRO A   9      46.377  27.364   5.988  1.00106.33           C
ATOM     63  CG  PRO A   9      44.932  27.873   6.075  1.00106.33           C
ATOM     64  C   PRO A   9      47.318  26.567   8.209  1.00106.33           C
ATOM     65  O   PRO A   9      48.525  26.352   8.114  1.00106.33           O
ATOM     66  N   ASP A  10      46.752  27.078   9.318  1.00 69.84           N
ATOM     67  CA  ASP A  10      47.588  27.375  10.445  1.00 69.84           C
ATOM     68  CB  ASP A  10      46.870  28.117  11.590  1.00 69.84           C
ATOM     69  CG  ASP A  10      46.755  29.608  11.252  1.00 69.84           C
ATOM     70  OD1 ASP A  10      47.239  30.041  10.175  1.00 69.84           O
ATOM     71  OD2 ASP A  10      46.193  30.345  12.086  1.00 69.84           O
ATOM     72  C   ASP A  10      48.130  26.076  10.955  1.00 69.84           C
ATOM     73  O   ASP A  10      49.224  26.022  11.515  1.00 69.84           O
ATOM     74  N   LEU A  11      47.332  25.001  10.822  1.00203.01           N
ATOM     75  CA  LEU A  11      47.702  23.679  11.255  1.00203.01           C
ATOM     76  CB  LEU A  11      46.543  22.693  11.381  1.00203.01           C
ATOM     77  CG  LEU A  11      45.752  22.964  12.655  1.00203.01           C
ATOM     78  CD1 LEU A  11      44.766  21.833  12.949  1.00203.01           C
ATOM     79  CD2 LEU A  11      46.716  23.227  13.819  1.00203.01           C
ATOM     80  C   LEU A  11      48.734  23.011  10.401  1.00203.01           C
ATOM     81  O   LEU A  11      49.516  22.206  10.905  1.00203.01           O
ATOM     82  N   GLU A  12      48.736  23.253   9.079  1.00124.74           N
ATOM     83  CA  GLU A  12      49.683  22.545   8.257  1.00124.74           C
ATOM     84  CB  GLU A  12      49.425  22.712   6.747  1.00124.74           C
ATOM     85  CG  GLU A  12      49.376  24.167   6.276  1.00124.74           C
ATOM     86  CD  GLU A  12      50.795  24.652   6.026  1.00124.74           C
ATOM     87  OE1 GLU A  12      51.473  24.061   5.146  1.00124.74           O
ATOM     88  OE2 GLU A  12      51.215  25.632   6.697  1.00124.74           O
ATOM     89  C   GLU A  12      51.073  23.012   8.584  1.00124.74           C
ATOM     90  O   GLU A  12      51.309  24.200   8.790  1.00124.74           O
ATOM     91  N   GLY A  13      52.042  22.070   8.669  1.00 35.60           N
ATOM     92  CA  GLY A  13      53.401  22.452   8.942  1.00 35.60           C
ATOM     93  C   GLY A  13      54.028  21.490   9.910  1.00 35.60           C
ATOM     94  O   GLY A  13      53.572  20.361  10.082  1.00 35.60           O
ATOM     95  N   THR A  14      55.131  21.925  10.559  1.00122.66           N
ATOM     96  CA  THR A  14      55.798  21.086  11.514  1.00122.66           C
ATOM     97  CB  THR A  14      57.292  21.057  11.418  1.00122.66           C
ATOM     98  OG1 THR A  14      57.820  22.369  11.413  1.00122.66           O
ATOM     99  CG2 THR A  14      57.722  20.308  10.165  1.00122.66           C
ATOM    100  C   THR A  14      55.483  21.564  12.888  1.00122.66           C
ATOM    101  O   THR A  14      55.513  22.758  13.180  1.00122.66           O
ATOM    102  N   TRP A  15      55.169  20.605  13.775  1.00100.04           N
ATOM    103  CA  TRP A  15      54.837  20.939  15.124  1.00100.04           C
ATOM    104  CB  TRP A  15      53.379  20.548  15.478  1.00100.04           C
ATOM    105  CG  TRP A  15      52.270  21.396  14.858  1.00100.04           C
ATOM    106  CD2 TRP A  15      51.534  22.378  15.607  1.00100.04           C
ATOM    107  CD1 TRP A  15      51.725  21.389  13.605  1.00100.04           C
ATOM    108  NE1 TRP A  15      50.700  22.309  13.526  1.00100.04           N
ATOM    109  CE2 TRP A  15      50.571  22.921  14.753  1.00100.04           C
ATOM    110  CE3 TRP A  15      51.649  22.780  16.902  1.00100.04           C
ATOM    111  CZ2 TRP A  15      49.701  23.883  15.193  1.00100.04           C
ATOM    112  CZ3 TRP A  15      50.780  23.757  17.341  1.00100.04           C
ATOM    113  CH2 TRP A  15      49.822  24.298  16.502  1.00100.04           C
ATOM    114  C   TRP A  15      55.774  20.185  16.021  1.00100.04           C
ATOM    115  O   TRP A  15      56.189  19.069  15.714  1.00100.04           O
ATOM    116  N   GLU A  16      56.178  20.808  17.146  1.00115.05           N
ATOM    117  CA  GLU A  16      57.001  20.111  18.089  1.00115.05           C
ATOM    118  CB  GLU A  16      58.379  20.777  18.304  1.00115.05           C
ATOM    119  CG  GLU A  16      58.346  22.259  18.685  1.00115.05           C
ATOM    120  CD  GLU A  16      58.469  22.374  20.193  1.00115.05           C
ATOM    121  OE1 GLU A  16      59.201  21.535  20.781  1.00115.05           O
ATOM    122  OE2 GLU A  16      57.848  23.302  20.776  1.00115.05           O
ATOM    123  C   GLU A  16      56.204  20.021  19.351  1.00115.05           C
ATOM    124  O   GLU A  16      55.704  21.023  19.863  1.00115.05           O
ATOM    125  N   PHE A  17      56.029  18.786  19.864  1.00 95.09           N
ATOM    126  CA  PHE A  17      55.218  18.606  21.032  1.00 95.09           C
ATOM    127  CB  PHE A  17      54.177  17.475  20.896  1.00 95.09           C
ATOM    128  CG  PHE A  17      53.250  17.739  19.749  1.00 95.09           C
ATOM    129  CD1 PHE A  17      52.088  18.462  19.894  1.00 95.09           C
ATOM    130  CD2 PHE A  17      53.536  17.244  18.503  1.00 95.09           C
ATOM    131  CE1 PHE A  17      51.243  18.690  18.829  1.00 95.09           C
ATOM    132  CE2 PHE A  17      52.695  17.469  17.437  1.00 95.09           C
ATOM    133  CZ  PHE A  17      51.541  18.193  17.589  1.00 95.09           C
ATOM    134  C   PHE A  17      56.115  18.207  22.168  1.00 95.09           C
ATOM    135  O   PHE A  17      56.910  17.275  22.051  1.00 95.09           O
ATOM    136  N   GLN A  18      56.025  18.923  23.309  1.00106.43           N
ATOM    137  CA  GLN A  18      56.774  18.484  24.454  1.00106.43           C
ATOM    138  CB  GLN A  18      57.454  19.571  25.313  1.00106.43           C
ATOM    139  CG  GLN A  18      58.858  19.967  24.843  1.00106.43           C
ATOM    140  CD  GLN A  18      58.766  20.850  23.613  1.00106.43           C
ATOM    141  OE1 GLN A  18      57.773  20.834  22.890  1.00106.43           O
ATOM    142  NE2 GLN A  18      59.836  21.648  23.364  1.00106.43           N
ATOM    143  C   GLN A  18      55.812  17.753  25.321  1.00106.43           C
ATOM    144  O   GLN A  18      54.739  18.259  25.646  1.00106.43           O
ATOM    145  N   ILE A  19      56.200  16.529  25.719  1.00 97.72           N
ATOM    146  CA  ILE A  19      55.346  15.676  26.489  1.00 97.72           C
ATOM    147  CB  ILE A  19      55.333  14.245  26.019  1.00 97.72           C
ATOM    148  CG1 ILE A  19      54.632  14.097  24.659  1.00 97.72           C
ATOM    149  CG2 ILE A  19      54.706  13.391  27.132  1.00 97.72           C
ATOM    150  CD1 ILE A  19      53.140  14.413  24.706  1.00 97.72           C
ATOM    151  C   ILE A  19      55.828  15.638  27.892  1.00 97.72           C
ATOM    152  O   ILE A  19      57.007  15.423  28.171  1.00 97.72           O
ATOM    153  N   GLY A  20      54.886  15.854  28.820  1.00 62.47           N
ATOM    154  CA  GLY A  20      55.205  15.837  30.205  1.00 62.47           C
ATOM    155  C   GLY A  20      54.816  14.514  30.755  1.00 62.47           C
ATOM    156  O   GLY A  20      54.850  13.486  30.074  1.00 62.47           O
ATOM    157  N   GLU A  21      54.416  14.563  32.035  1.00334.36           N
ATOM    158  CA  GLU A  21      54.179  13.412  32.822  1.00334.36           C
ATOM    159  CB  GLU A  21      52.779  13.084  33.309  1.00334.36           C
ATOM    160  CG  GLU A  21      52.589  13.640  34.719  1.00334.36           C
ATOM    161  CD  GLU A  21      53.559  12.840  35.593  1.00334.36           C
ATOM    162  OE1 GLU A  21      53.543  11.586  35.470  1.00334.36           O
ATOM    163  OE2 GLU A  21      54.332  13.458  36.375  1.00334.36           O
ATOM    164  C   GLU A  21      55.159  12.330  32.531  1.00334.36           C
ATOM    165  O   GLU A  21      54.855  11.340  31.880  1.00334.36           O
ATOM    166  N   GLY A  22      56.422  12.588  32.940  1.00 92.98           N
ATOM    167  CA  GLY A  22      57.507  11.655  32.839  1.00 92.98           C
ATOM    168  C   GLY A  22      57.562  11.148  31.439  1.00 92.98           C
ATOM    169  O   GLY A  22      57.597  11.909  30.475  1.00 92.98           O
ATOM    170  N   SER A  23      57.575   9.813  31.301  1.00 81.17           N
ATOM    171  CA  SER A  23      57.564   9.221  30.002  1.00 81.17           C
ATOM    172  CB  SER A  23      57.895   7.720  30.010  1.00 81.17           C
ATOM    173  OG  SER A  23      56.929   7.008  30.768  1.00 81.17           O
ATOM    174  C   SER A  23      56.168   9.406  29.518  1.00 81.17           C
ATOM    175  O   SER A  23      55.607  10.493  29.628  1.00 81.17           O
ATOM    176  N   GLY A  24      55.567   8.389  28.891  1.00 87.70           N
ATOM    177  CA  GLY A  24      54.207   8.665  28.559  1.00 87.70           C
ATOM    178  C   GLY A  24      53.442   8.489  29.831  1.00 87.70           C
ATOM    179  O   GLY A  24      52.923   7.406  30.096  1.00 87.70           O
ATOM    180  N   ALA A  25      53.352   9.588  30.620  1.00197.72           N
ATOM    181  CA  ALA A  25      52.685   9.699  31.883  1.00197.72           C
ATOM    182  CB  ALA A  25      51.629  10.802  31.977  1.00197.72           C
ATOM    183  C   ALA A  25      52.083   8.480  32.476  1.00197.72           C
ATOM    184  O   ALA A  25      52.686   7.416  32.611  1.00197.72           O
ATOM    185  N   ALA A  26      50.893   8.751  33.036  1.00 90.93           N
ATOM    186  CA  ALA A  26      50.097   7.846  33.794  1.00 90.93           C
ATOM    187  CB  ALA A  26      49.686   8.423  35.146  1.00 90.93           C
ATOM    188  C   ALA A  26      48.863   7.445  33.057  1.00 90.93           C
ATOM    189  O   ALA A  26      48.821   7.379  31.831  1.00 90.93           O
ATOM    190  N   ARG A  27      47.845   7.063  33.851  1.00126.01           N
ATOM    191  CA  ARG A  27      46.560   6.623  33.400  1.00126.01           C
ATOM    192  CB  ARG A  27      45.894   5.682  34.415  1.00126.01           C
ATOM    193  CG  ARG A  27      46.862   4.602  34.905  1.00126.01           C
ATOM    194  CD  ARG A  27      46.319   3.743  36.046  1.00126.01           C
ATOM    195  NE  ARG A  27      47.499   3.229  36.797  1.00126.01           N
ATOM    196  CZ  ARG A  27      48.025   3.986  37.805  1.00126.01           C
ATOM    197  NH1 ARG A  27      47.448   5.179  38.129  1.00126.01           N
ATOM    198  NH2 ARG A  27      49.123   3.552  38.493  1.00126.01           N
ATOM    199  C   ARG A  27      45.682   7.826  33.242  1.00126.01           C
ATOM    200  O   ARG A  27      46.093   8.953  33.513  1.00126.01           O
ATOM    201  N   ASP A  28      44.443   7.598  32.763  1.00 60.15           N
ATOM    202  CA  ASP A  28      43.457   8.623  32.554  1.00 60.15           C
ATOM    203  CB  ASP A  28      42.151   8.035  32.002  1.00 60.15           C
ATOM    204  CG  ASP A  28      41.659   7.007  33.013  1.00 60.15           C
ATOM    205  OD1 ASP A  28      42.402   6.018  33.256  1.00 60.15           O
ATOM    206  OD2 ASP A  28      40.536   7.191  33.551  1.00 60.15           O
ATOM    207  C   ASP A  28      43.139   9.255  33.877  1.00 60.15           C
ATOM    208  O   ASP A  28      42.804  10.437  33.942  1.00 60.15           O
ATOM    209  N   LYS A  29      43.143   8.447  34.955  1.00108.94           N
ATOM    210  CA  LYS A  29      42.922   8.913  36.299  1.00108.94           C
ATOM    211  CB  LYS A  29      42.883   7.783  37.340  1.00108.94           C
ATOM    212  CG  LYS A  29      43.214   8.337  38.734  0.00108.94           C
ATOM    213  CD  LYS A  29      43.299   7.310  39.868  0.00108.94           C
ATOM    214  CE  LYS A  29      44.090   7.840  41.071  1.00108.94           C
ATOM    215  NZ  LYS A  29      45.451   8.248  40.647  1.00108.94           N
ATOM    216  C   LYS A  29      44.069   9.725  36.798  1.00108.94           C
ATOM    217  O   LYS A  29      43.883  10.778  37.405  1.00108.94           O
ATOM    218  N   SER A  30      45.292   9.210  36.576  1.00 92.86           N
ATOM    219  CA  SER A  30      46.461   9.766  37.187  1.00 92.86           C
ATOM    220  CB  SER A  30      47.644   8.795  37.203  1.00 92.86           C
ATOM    221  OG  SER A  30      48.765   9.400  37.830  1.00 92.86           O
ATOM    222  C   SER A  30      46.869  11.067  36.580  1.00 92.86           C
ATOM    223  O   SER A  30      47.620  11.823  37.195  1.00 92.86           O
ATOM    224  N   ILE A  31      46.398  11.377  35.362  1.00141.34           N
ATOM    225  CA  ILE A  31      46.813  12.619  34.787  1.00141.34           C
ATOM    226  CB  ILE A  31      47.639  12.459  33.543  1.00141.34           C
ATOM    227  CG1 ILE A  31      48.291  13.800  33.167  1.00141.34           C
ATOM    228  CG2 ILE A  31      46.750  11.848  32.446  1.00141.34           C
ATOM    229  CD1 ILE A  31      49.307  14.283  34.202  1.00141.34           C
ATOM    230  C   ILE A  31      45.599  13.421  34.451  1.00141.34           C
ATOM    231  O   ILE A  31      44.501  12.893  34.280  1.00141.34           O
ATOM    232  N   ASP A  32      45.777  14.754  34.433  1.00 94.50           N
ATOM    233  CA  ASP A  32      44.755  15.700  34.096  1.00 94.50           C
ATOM    234  CB  ASP A  32      44.014  16.199  35.350  1.00 94.50           C
ATOM    235  CG  ASP A  32      43.015  17.281  34.970  0.00 94.50           C
ATOM    236  OD1 ASP A  32      42.645  17.380  33.770  1.00 94.50           O
ATOM    237  OD2 ASP A  32      42.613  18.035  35.895  0.00 94.50           O
ATOM    238  C   ASP A  32      45.515  16.846  33.537  1.00 94.50           C
ATOM    239  O   ASP A  32      46.294  17.463  34.262  1.00 94.50           O
ATOM    240  N   CYS A  33      45.352  17.179  32.240  1.00152.95           N
ATOM    241  CA  CYS A  33      46.238  18.232  31.881  1.00152.95           C
ATOM    242  CB  CYS A  33      47.339  17.814  30.926  1.00152.95           C
ATOM    243  SG  CYS A  33      48.447  16.826  31.987  1.00152.95           S
ATOM    244  C   CYS A  33      45.576  19.542  31.654  1.00152.95           C
ATOM    245  O   CYS A  33      45.269  19.987  30.548  1.00152.95           O
ATOM    246  N   SER A  34      45.240  20.144  32.804  1.00 88.27           N
ATOM    247  CA  SER A  34      44.789  21.487  32.879  1.00 88.27           C
ATOM    248  CB  SER A  34      43.869  21.724  34.089  1.00 88.27           C
ATOM    249  OG  SER A  34      44.516  21.316  35.284  1.00 88.27           O
ATOM    250  C   SER A  34      45.987  22.399  32.974  1.00 88.27           C
ATOM    251  O   SER A  34      45.957  23.517  32.459  1.00 88.27           O
ATOM    252  N   GLN A  35      47.014  21.994  33.766  1.00156.62           N
ATOM    253  CA  GLN A  35      48.183  22.815  33.979  1.00156.62           C
ATOM    254  CB  GLN A  35      48.849  22.501  35.333  1.00156.62           C
ATOM    255  CG  GLN A  35      47.952  22.735  36.552  1.00156.62           C
ATOM    256  CD  GLN A  35      47.886  24.230  36.826  1.00156.62           C
ATOM    257  OE1 GLN A  35      46.804  24.803  36.948  1.00156.62           O
ATOM    258  NE2 GLN A  35      49.074  24.883  36.936  1.00156.62           N
ATOM    259  C   GLN A  35      49.294  22.742  32.961  1.00156.62           C
ATOM    260  O   GLN A  35      49.484  23.700  32.213  1.00156.62           O
ATOM    261  N   LEU A  36      49.988  21.563  32.875  1.00125.92           N
ATOM    262  CA  LEU A  36      51.221  21.356  32.127  1.00125.92           C
ATOM    263  CB  LEU A  36      51.945  22.668  31.749  1.00125.92           C
ATOM    264  CG  LEU A  36      53.266  22.566  30.959  1.00125.92           C
ATOM    265  CD1 LEU A  36      53.047  22.108  29.516  1.00125.92           C
ATOM    266  CD2 LEU A  36      54.071  23.874  31.065  1.00125.92           C
ATOM    267  C   LEU A  36      52.187  20.666  33.066  1.00125.92           C
ATOM    268  O   LEU A  36      52.048  19.487  33.393  1.00125.92           O
ATOM    269  N   GLY A  37      53.211  21.426  33.529  1.00 41.01           N
ATOM    270  CA  GLY A  37      54.224  20.913  34.412  1.00 41.01           C
ATOM    271  C   GLY A  37      55.446  20.564  33.610  1.00 41.01           C
ATOM    272  O   GLY A  37      55.539  20.862  32.421  1.00 41.01           O
ATOM    273  N   LYS A  38      56.419  19.904  34.275  1.00 96.30           N
ATOM    274  CA  LYS A  38      57.704  19.545  33.723  1.00 96.30           C
ATOM    275  CB  LYS A  38      58.591  18.827  34.759  1.00 96.30           C
ATOM    276  CG  LYS A  38      60.072  18.718  34.392  1.00 96.30           C
ATOM    277  CD  LYS A  38      60.938  18.284  35.579  1.00 96.30           C
ATOM    278  CE  LYS A  38      62.442  18.395  35.329  1.00 96.30           C
ATOM    279  NZ  LYS A  38      62.914  19.748  35.696  1.00 96.30           N
ATOM    280  C   LYS A  38      57.516  18.615  32.553  1.00 96.30           C
ATOM    281  O   LYS A  38      56.541  17.867  32.491  1.00 96.30           O
ATOM    282  N   VAL A  39      58.452  18.654  31.570  1.00110.31           N
ATOM    283  CA  VAL A  39      58.304  17.819  30.400  1.00110.31           C
ATOM    284  CB  VAL A  39      58.063  18.605  29.145  1.00110.31           C
ATOM    285  CG1 VAL A  39      56.738  19.372  29.305  1.00110.31           C
ATOM    286  CG2 VAL A  39      59.281  19.509  28.893  1.00110.31           C
ATOM    287  C   VAL A  39      59.521  16.958  30.172  1.00110.31           C
ATOM    288  O   VAL A  39      60.657  17.432  30.212  1.00110.31           O
ATOM    289  N   ARG A  40      59.294  15.630  30.019  1.00124.12           N
ATOM    290  CA  ARG A  40      60.323  14.662  29.725  1.00124.12           C
ATOM    291  CB  ARG A  40      59.978  13.227  30.148  1.00124.12           C
ATOM    292  CG  ARG A  40      60.231  12.923  31.625  1.00124.12           C
ATOM    293  CD  ARG A  40      61.711  12.693  31.943  1.00124.12           C
ATOM    294  NE  ARG A  40      61.804  12.079  33.297  1.00124.12           N
ATOM    295  CZ  ARG A  40      62.999  12.074  33.959  1.00124.12           C
ATOM    296  NH1 ARG A  40      64.081  12.706  33.420  1.00124.12           N
ATOM    297  NH2 ARG A  40      63.112  11.434  35.159  1.00124.12           N
ATOM    298  C   ARG A  40      60.766  14.575  28.286  1.00124.12           C
ATOM    299  O   ARG A  40      61.963  14.451  28.030  1.00124.12           O
ATOM    300  N   THR A  41      59.848  14.624  27.291  1.00 61.82           N
ATOM    301  CA  THR A  41      60.347  14.293  25.975  1.00 61.82           C
ATOM    302  CB  THR A  41      60.110  12.835  25.658  1.00 61.82           C
ATOM    303  OG1 THR A  41      60.660  12.037  26.696  1.00 61.82           O
ATOM    304  CG2 THR A  41      60.804  12.451  24.337  1.00 61.82           C
ATOM    305  C   THR A  41      59.708  15.146  24.906  1.00 61.82           C
ATOM    306  O   THR A  41      58.708  15.824  25.135  1.00 61.82           O
ATOM    307  N   LYS A  42      60.304  15.132  23.688  1.00151.36           N
ATOM    308  CA  LYS A  42      59.832  15.895  22.565  1.00151.36           C
ATOM    309  CB  LYS A  42      60.916  16.754  21.896  1.00151.36           C
ATOM    310  CG  LYS A  42      61.795  17.518  22.879  1.00151.36           C
ATOM    311  CD  LYS A  42      62.739  16.585  23.648  1.00151.36           C
ATOM    312  CE  LYS A  42      63.616  17.265  24.701  1.00151.36           C
ATOM    313  NZ  LYS A  42      64.680  18.058  24.051  1.00151.36           N
ATOM    314  C   LYS A  42      59.429  14.926  21.495  1.00151.36           C
ATOM    315  O   LYS A  42      59.945  13.812  21.417  1.00151.36           O
ATOM    316  N   LEU A  43      58.467  15.336  20.644  1.00 71.89           N
ATOM    317  CA  LEU A  43      58.038  14.522  19.541  1.00 71.89           C
ATOM    318  CB  LEU A  43      56.735  13.772  19.857  1.00 71.89           C
ATOM    319  CG  LEU A  43      56.270  12.802  18.760  1.00 71.89           C
ATOM    320  CD1 LEU A  43      57.257  11.637  18.595  1.00 71.89           C
ATOM    321  CD2 LEU A  43      54.830  12.327  19.011  1.00 71.89           C
ATOM    322  C   LEU A  43      57.769  15.470  18.408  1.00 71.89           C
ATOM    323  O   LEU A  43      57.030  16.437  18.575  1.00 71.89           O
ATOM    324  N   THR A  44      58.349  15.231  17.214  1.00114.36           N
ATOM    325  CA  THR A  44      58.098  16.168  16.150  1.00114.36           C
ATOM    326  CB  THR A  44      59.308  16.604  15.372  1.00114.36           C
ATOM    327  OG1 THR A  44      58.988  17.749  14.596  1.00114.36           O
ATOM    328  CG2 THR A  44      59.743  15.461  14.442  1.00114.36           C
ATOM    329  C   THR A  44      57.151  15.539  15.176  1.00114.36           C
ATOM    330  O   THR A  44      57.257  14.352  14.857  1.00114.36           O
ATOM    331  N   VAL A  45      56.183  16.332  14.677  1.00121.60           N
ATOM    332  CA  VAL A  45      55.196  15.782  13.798  1.00121.60           C
ATOM    333  CB  VAL A  45      53.864  15.709  14.488  1.00121.60           C
ATOM    334  CG1 VAL A  45      52.856  15.107  13.523  1.00121.60           C
ATOM    335  CG2 VAL A  45      53.997  14.932  15.806  1.00121.60           C
ATOM    336  C   VAL A  45      55.049  16.709  12.627  1.00121.60           C
ATOM    337  O   VAL A  45      55.084  17.930  12.782  1.00121.60           O
ATOM    338  N   THR A  46      54.873  16.144  11.414  1.00 48.26           N
ATOM    339  CA  THR A  46      54.703  16.931  10.223  1.00 48.26           C
ATOM    340  CB  THR A  46      55.681  16.593   9.139  1.00 48.26           C
ATOM    341  OG1 THR A  46      57.009  16.766   9.612  1.00 48.26           O
ATOM    342  CG2 THR A  46      55.421  17.512   7.932  1.00 48.26           C
ATOM    343  C   THR A  46      53.328  16.663   9.692  1.00 48.26           C
ATOM    344  O   THR A  46      52.899  15.517   9.564  1.00 48.26           O
ATOM    345  N   MET A  47      52.605  17.741   9.342  1.00121.79           N
ATOM    346  CA  MET A  47      51.232  17.622   8.944  1.00121.79           C
ATOM    347  CB  MET A  47      50.414  18.568   9.805  1.00121.79           C
ATOM    348  CG  MET A  47      50.753  18.465  11.296  1.00121.79           C
ATOM    349  SD  MET A  47      50.808  16.783  11.987  1.00121.79           S
ATOM    350  CE  MET A  47      49.038  16.585  12.312  1.00121.79           C
ATOM    351  C   MET A  47      51.115  18.116   7.529  1.00121.79           C
ATOM    352  O   MET A  47      51.452  19.267   7.257  1.00121.79           O
ATOM    353  N   LYS A  48      50.600  17.293   6.583  1.00167.15           N
ATOM    354  CA  LYS A  48      50.589  17.811   5.240  1.00167.15           C
ATOM    355  CB  LYS A  48      51.645  17.180   4.320  1.00167.15           C
ATOM    356  CG  LYS A  48      52.041  18.163   3.221  1.00167.15           C
ATOM    357  CD  LYS A  48      52.509  19.492   3.828  1.00167.15           C
ATOM    358  CE  LYS A  48      53.116  20.491   2.842  1.00167.15           C
ATOM    359  NZ  LYS A  48      54.583  20.312   2.782  1.00167.15           N
ATOM    360  C   LYS A  48      49.227  17.755   4.591  1.00167.15           C
ATOM    361  O   LYS A  48      48.384  16.917   4.910  1.00167.15           O
ATOM    362  N   GLU A  49      49.040  18.639   3.583  1.00205.50           N
ATOM    363  CA  GLU A  49      47.825  18.951   2.870  1.00205.50           C
ATOM    364  CB  GLU A  49      48.107  19.599   1.505  1.00205.50           C
ATOM    365  CG  GLU A  49      48.807  20.956   1.643  1.00205.50           C
ATOM    366  CD  GLU A  49      49.349  21.370   0.281  1.00205.50           C
ATOM    367  OE1 GLU A  49      48.113  21.152   0.172  1.00205.50           O
ATOM    368  OE2 GLU A  49      50.301  21.360   1.107  1.00205.50           O
ATOM    369  C   GLU A  49      46.935  17.769   2.680  1.00205.50           C
ATOM    370  O   GLU A  49      47.322  16.711   2.184  1.00205.50           O
ATOM    371  N   LEU A  50      45.662  17.998   3.060  1.00226.46           N
ATOM    372  CA  LEU A  50      44.643  17.008   3.148  1.00226.46           C
ATOM    373  CB  LEU A  50      44.644  15.888   2.089  1.00226.46           C
ATOM    374  CG  LEU A  50      43.904  16.266   0.783  1.00226.46           C
ATOM    375  CD1 LEU A  50      42.454  16.668   1.084  1.00226.46           C
ATOM    376  CD2 LEU A  50      44.635  17.311  -0.065  1.00226.46           C
ATOM    377  C   LEU A  50      44.721  16.455   4.550  1.00226.46           C
ATOM    378  O   LEU A  50      44.398  17.157   5.506  1.00226.46           O
ATOM    379  N   TYR A  51      44.924  15.130   4.669  1.00247.45           N
ATOM    380  CA  TYR A  51      45.024  14.338   5.876  1.00247.45           C
ATOM    381  CB  TYR A  51      44.025  13.167   5.872  1.00247.45           C
ATOM    382  CG  TYR A  51      43.896  12.693   4.472  1.00247.45           C
ATOM    383  CD1 TYR A  51      44.826  11.867   3.892  1.00247.45           C
ATOM    384  CD2 TYR A  51      42.821  13.129   3.733  1.00247.45           C
ATOM    385  CE1 TYR A  51      44.661  11.465   2.588  1.00247.45           C
ATOM    386  CE2 TYR A  51      42.645  12.733   2.431  1.00247.45           C
ATOM    387  CZ  TYR A  51      43.573  11.893   1.860  1.00247.45           C
ATOM    388  OH  TYR A  51      43.426  11.462   0.524  1.00247.45           O
ATOM    389  C   TYR A  51      46.313  13.884   6.534  1.00247.45           C
ATOM    390  O   TYR A  51      46.253  13.519   7.703  1.00247.45           O
ATOM    391  N   ILE A  52      47.467  13.753   5.848  1.00145.23           N
ATOM    392  CA  ILE A  52      48.574  12.991   6.411  1.00145.23           C
ATOM    393  CB  ILE A  52      49.510  12.399   5.383  1.00145.23           C
ATOM    394  CG1 ILE A  52      48.985  11.046   4.874  1.00145.23           C
ATOM    395  CG2 ILE A  52      50.927  12.328   5.971  1.00145.23           C
ATOM    396  CD1 ILE A  52      47.685  11.119   4.074  1.00145.23           C
ATOM    397  C   ILE A  52      49.419  13.625   7.477  1.00145.23           C
ATOM    398  O   ILE A  52      49.754  14.806   7.434  1.00145.23           O
ATOM    399  N   ALA A  53      49.771  12.796   8.494  1.00 46.19           N
ATOM    400  CA  ALA A  53      50.672  13.175   9.544  1.00 46.19           C
ATOM    401  CB  ALA A  53      50.029  13.136  10.939  1.00 46.19           C
ATOM    402  C   ALA A  53      51.809  12.188   9.536  1.00 46.19           C
ATOM    403  O   ALA A  53      51.610  11.005   9.255  1.00 46.19           O
ATOM    404  N   GLU A  54      53.043  12.663   9.830  1.00 66.60           N
ATOM    405  CA  GLU A  54      54.218  11.826   9.833  1.00 66.60           C
ATOM    406  CB  GLU A  54      55.043  11.941   8.539  1.00 66.60           C
ATOM    407  CG  GLU A  54      55.556  13.366   8.310  1.00 66.60           C
ATOM    408  CD  GLU A  54      56.471  13.384   7.093  1.00 66.60           C
ATOM    409  OE1 GLU A  54      56.821  12.284   6.591  1.00 66.60           O
ATOM    410  OE2 GLU A  54      56.837  14.506   6.652  1.00 66.60           O
ATOM    411  C   GLU A  54      55.129  12.284  10.936  1.00 66.60           C
ATOM    412  O   GLU A  54      55.063  13.427  11.380  1.00 66.60           O
ATOM    413  N   ASP A  55      56.027  11.377  11.373  1.00186.52           N
ATOM    414  CA  ASP A  55      56.941  11.519  12.477  1.00186.52           C
ATOM    415  CB  ASP A  55      56.647  10.319  13.413  1.00186.52           C
ATOM    416  CG  ASP A  55      57.280  10.306  14.799  1.00186.52           C
ATOM    417  OD1 ASP A  55      58.283  11.024  15.042  1.00186.52           O
ATOM    418  OD2 ASP A  55      56.745   9.536  15.642  1.00186.52           O
ATOM    419  C   ASP A  55      58.342  11.371  11.924  1.00186.52           C
ATOM    420  O   ASP A  55      58.516  11.049  10.749  1.00186.52           O
ATOM    421  N   GLN A  56      59.381  11.631  12.758  1.00132.55           N
ATOM    422  CA  GLN A  56      60.764  11.473  12.378  1.00132.55           C
ATOM    423  CB  GLN A  56      61.816  11.997  13.381  1.00132.55           C
ATOM    424  CG  GLN A  56      61.920  11.243  14.711  1.00132.55           C
ATOM    425  CD  GLN A  56      61.250  12.082  15.788  1.00132.55           C
ATOM    426  OE1 GLN A  56      60.577  13.068  15.495  1.00132.55           O
ATOM    427  NE2 GLN A  56      61.454  11.692  17.076  1.00132.55           N
ATOM    428  C   GLN A  56      61.055  10.015  12.163  1.00132.55           C
ATOM    429  O   GLN A  56      61.908   9.661  11.350  1.00132.55           O
ATOM    430  N   TYR A  57      60.348   9.128  12.894  1.00116.64           N
ATOM    431  CA  TYR A  57      60.542   7.699  12.832  1.00116.64           C
ATOM    432  CB  TYR A  57      59.542   6.819  13.628  1.00116.64           C
ATOM    433  CG  TYR A  57      59.482   7.117  15.084  1.00116.64           C
ATOM    434  CD1 TYR A  57      60.617   7.176  15.855  1.00116.64           C
ATOM    435  CD2 TYR A  57      58.255   7.246  15.691  1.00116.64           C
ATOM    436  CE1 TYR A  57      60.534   7.430  17.206  1.00116.64           C
ATOM    437  CE2 TYR A  57      58.155   7.496  17.039  1.00116.64           C
ATOM    438  CZ  TYR A  57      59.301   7.599  17.797  1.00116.64           C
ATOM    439  OH  TYR A  57      59.213   7.857  19.178  1.00116.64           O
ATOM    440  C   TYR A  57      60.271   7.284  11.421  1.00116.64           C
ATOM    441  O   TYR A  57      60.747   6.244  10.978  1.00116.64           O
ATOM    442  N   GLY A  58      59.414   8.028  10.700  1.00 40.10           N
ATOM    443  CA  GLY A  58      59.097   7.623   9.365  1.00 40.10           C
ATOM    444  C   GLY A  58      57.742   6.993   9.378  1.00 40.10           C
ATOM    445  O   GLY A  58      57.315   6.411   8.384  1.00 40.10           O
ATOM    446  N   ASN A  59      57.036   7.100  10.522  1.00 93.24           N
ATOM    447  CA  ASN A  59      55.708   6.572  10.731  1.00 93.24           C
ATOM    448  CB  ASN A  59      55.316   6.529  12.231  1.00 93.24           C
ATOM    449  CG  ASN A  59      56.229   5.584  13.006  1.00 93.24           C
ATOM    450  OD1 ASN A  59      55.994   5.295  14.176  1.00 93.24           O
ATOM    451  ND2 ASN A  59      57.314   5.092  12.362  1.00 93.24           N
ATOM    452  C   ASN A  59      54.707   7.473  10.037  1.00 93.24           C
ATOM    453  O   ASN A  59      54.883   8.690   9.975  1.00 93.24           O
ATOM    454  N   LEU A  60      53.612   6.873   9.504  1.00 97.88           N
ATOM    455  CA  LEU A  60      52.580   7.584   8.779  1.00 97.88           C
ATOM    456  CB  LEU A  60      52.350   7.006   7.363  1.00 97.88           C
ATOM    457  CG  LEU A  60      52.369   5.458   7.290  1.00 97.88           C
ATOM    458  CD1 LEU A  60      51.214   4.822   8.079  1.00 97.88           C
ATOM    459  CD2 LEU A  60      52.442   4.956   5.837  1.00 97.88           C
ATOM    460  C   LEU A  60      51.269   7.531   9.523  1.00 97.88           C
ATOM    461  O   LEU A  60      50.965   6.548  10.195  1.00 97.88           O
ATOM    462  N   GLY A  61      50.438   8.599   9.408  1.00 28.32           N
ATOM    463  CA  GLY A  61      49.180   8.625  10.118  1.00 28.32           C
ATOM    464  C   GLY A  61      48.304   9.713   9.559  1.00 28.32           C
ATOM    465  O   GLY A  61      48.507  10.162   8.434  1.00 28.32           O
ATOM    466  N   GLY A  62      47.287  10.171  10.333  1.00 36.34           N
ATOM    467  CA  GLY A  62      46.400  11.177   9.798  1.00 36.34           C
ATOM    468  C   GLY A  62      46.060  12.217  10.835  1.00 36.34           C
ATOM    469  O   GLY A  62      46.323  12.039  12.023  1.00 36.34           O
ATOM    470  N   PHE A  63      45.463  13.350  10.388  1.00277.25           N
ATOM    471  CA  PHE A  63      45.011  14.399  11.271  1.00277.25           C
ATOM    472  CB  PHE A  63      45.034  15.896  10.967  1.00277.25           C
ATOM    473  CG  PHE A  63      46.036  16.965  10.941  1.00277.25           C
ATOM    474  CD1 PHE A  63      46.636  17.275   9.752  1.00277.25           C
ATOM    475  CD2 PHE A  63      46.225  17.735  12.065  1.00277.25           C
ATOM    476  CE1 PHE A  63      47.500  18.331   9.708  1.00277.25           C
ATOM    477  CE2 PHE A  63      47.093  18.790  12.019  1.00277.25           C
ATOM    478  CZ  PHE A  63      47.726  19.080  10.839  1.00277.25           C
ATOM    479  C   PHE A  63      43.687  14.787  10.720  1.00277.25           C
ATOM    480  O   PHE A  63      43.305  14.440   9.605  1.00277.25           O
ATOM    481  N   THR A  64      43.056  15.690  11.505  1.00164.21           N
ATOM    482  CA  THR A  64      41.930  16.475  11.100  1.00164.21           C
ATOM    483  CB  THR A  64      40.592  15.774  11.227  1.00164.21           C
ATOM    484  OG1 THR A  64      39.550  16.595  10.714  1.00164.21           O
ATOM    485  CG2 THR A  64      40.320  15.430  12.703  1.00164.21           C
ATOM    486  C   THR A  64      41.914  17.672  12.002  1.00164.21           C
ATOM    487  O   THR A  64      42.260  17.572  13.178  1.00164.21           O
ATOM    488  N   LEU A  65      41.570  18.864  11.471  1.00176.60           N
ATOM    489  CA  LEU A  65      41.417  19.973  12.359  1.00176.60           C
ATOM    490  CB  LEU A  65      41.513  21.347  11.677  1.00176.60           C
ATOM    491  CG  LEU A  65      40.361  21.657  10.703  1.00176.60           C
ATOM    492  CD1 LEU A  65      40.560  23.035  10.048  1.00176.60           C
ATOM    493  CD2 LEU A  65      40.173  20.536   9.672  1.00176.60           C
ATOM    494  C   LEU A  65      40.036  19.791  12.895  1.00176.60           C
ATOM    495  O   LEU A  65      39.226  19.118  12.261  1.00176.60           O
ATOM    496  N   ILE A  66      39.752  20.315  14.100  1.00101.32           N
ATOM    497  CA  ILE A  66      38.416  20.215  14.614  1.00101.32           C
ATOM    498  CB  ILE A  66      38.317  19.767  16.057  1.00101.32           C
ATOM    499  CG1 ILE A  66      38.796  18.310  16.238  1.00101.32           C
ATOM    500  CG2 ILE A  66      36.866  19.971  16.533  1.00101.32           C
ATOM    501  CD1 ILE A  66      38.928  17.891  17.707  1.00101.32           C
ATOM    502  C   ILE A  66      37.858  21.591  14.526  1.00101.32           C
ATOM    503  O   ILE A  66      38.109  22.455  15.364  1.00101.32           O
ATOM    504  N   TYR A  67      37.106  21.830  13.446  1.00266.05           N
ATOM    505  CA  TYR A  67      36.480  23.088  13.234  1.00266.05           C
ATOM    506  CB  TYR A  67      35.509  23.414  14.379  1.00266.05           C
ATOM    507  CG  TYR A  67      34.535  24.425  13.900  1.00266.05           C
ATOM    508  CD1 TYR A  67      34.841  25.758  13.777  1.00266.05           C
ATOM    509  CD2 TYR A  67      33.271  24.005  13.578  1.00266.05           C
ATOM    510  CE1 TYR A  67      33.892  26.650  13.331  1.00266.05           C
ATOM    511  CE2 TYR A  67      32.322  24.888  13.132  1.00266.05           C
ATOM    512  CZ  TYR A  67      32.631  26.217  13.007  1.00266.05           C
ATOM    513  OH  TYR A  67      31.659  27.130  12.550  1.00266.05           O
ATOM    514  C   TYR A  67      37.575  24.109  13.206  1.00266.05           C
ATOM    515  O   TYR A  67      38.423  24.113  12.314  1.00266.05           O
ATOM    516  N   ASN A  68      37.643  24.945  14.258  1.00274.39           N
ATOM    517  CA  ASN A  68      38.551  26.053  14.237  1.00274.39           C
ATOM    518  CB  ASN A  68      37.620  27.254  14.085  1.00274.39           C
ATOM    519  CG  ASN A  68      38.245  28.292  13.207  1.00274.39           C
ATOM    520  OD1 ASN A  68      38.658  29.327  13.690  1.00274.39           O
ATOM    521  ND2 ASN A  68      38.287  28.059  11.874  1.00274.39           N
ATOM    522  C   ASN A  68      39.233  26.087  15.588  1.00274.39           C
ATOM    523  O   ASN A  68      40.048  26.963  15.888  1.00274.39           O
ATOM    524  N   GLN A  69      38.831  25.131  16.450  1.00147.27           N
ATOM    525  CA  GLN A  69      39.239  24.949  17.824  1.00147.27           C
ATOM    526  CB  GLN A  69      38.208  24.131  18.610  1.00147.27           C
ATOM    527  CG  GLN A  69      36.872  24.856  18.746  1.00147.27           C
ATOM    528  CD  GLN A  69      37.032  25.919  19.821  1.00147.27           C
ATOM    529  OE1 GLN A  69      36.864  25.642  21.005  1.00147.27           O
ATOM    530  NE2 GLN A  69      37.375  27.165  19.398  1.00147.27           N
ATOM    531  C   GLN A  69      40.561  24.283  18.111  1.00147.27           C
ATOM    532  O   GLN A  69      41.276  24.708  19.018  1.00147.27           O
ATOM    533  N   GLY A  70      40.906  23.185  17.410  1.00 43.98           N
ATOM    534  CA  GLY A  70      42.092  22.443  17.758  1.00 43.98           C
ATOM    535  C   GLY A  70      42.191  21.303  16.790  1.00 43.98           C
ATOM    536  O   GLY A  70      41.578  21.347  15.725  1.00 43.98           O
ATOM    537  N   PHE A  71      42.977  20.251  17.122  1.00 95.36           N
ATOM    538  CA  PHE A  71      43.112  19.192  16.163  1.00 95.36           C
ATOM    539  CB  PHE A  71      44.223  19.458  15.128  1.00 95.36           C
ATOM    540  CG  PHE A  71      45.541  19.656  15.818  1.00 95.36           C
ATOM    541  CD1 PHE A  71      45.851  20.890  16.360  1.00 95.36           C
ATOM    542  CD2 PHE A  71      46.470  18.638  15.908  1.00 95.36           C
ATOM    543  CE1 PHE A  71      47.060  21.103  16.989  1.00 95.36           C
ATOM    544  CE2 PHE A  71      47.676  18.857  16.538  1.00 95.36           C
ATOM    545  CZ  PHE A  71      47.979  20.084  17.078  1.00 95.36           C
ATOM    546  C   PHE A  71      43.397  17.876  16.819  1.00 95.36           C
ATOM    547  O   PHE A  71      43.814  17.816  17.975  1.00 95.36           O
ATOM    548  N   GLU A  72      43.118  16.763  16.100  1.00163.60           N
ATOM    549  CA  GLU A  72      43.557  15.511  16.636  1.00163.60           C
ATOM    550  CB  GLU A  72      42.512  14.572  17.261  1.00163.60           C
ATOM    551  CG  GLU A  72      41.620  13.833  16.289  1.00163.60           C
ATOM    552  CD  GLU A  72      40.231  14.192  16.768  1.00163.60           C
ATOM    553  OE1 GLU A  72      39.819  13.686  17.851  1.00163.60           O
ATOM    554  OE2 GLU A  72      39.599  15.034  16.076  1.00163.60           O
ATOM    555  C   GLU A  72      44.340  14.783  15.590  1.00163.60           C
ATOM    556  O   GLU A  72      44.046  14.831  14.392  1.00163.60           O
ATOM    557  N   VAL A  73      45.418  14.117  16.043  1.00 99.91           N
ATOM    558  CA  VAL A  73      46.244  13.391  15.129  1.00 99.91           C
ATOM    559  CB  VAL A  73      47.624  13.950  14.984  1.00 99.91           C
ATOM    560  CG1 VAL A  73      48.373  13.748  16.310  1.00 99.91           C
ATOM    561  CG2 VAL A  73      48.288  13.264  13.779  1.00 99.91           C
ATOM    562  C   VAL A  73      46.370  11.988  15.631  1.00 99.91           C
ATOM    563  O   VAL A  73      46.518  11.747  16.828  1.00 99.91           O
ATOM    564  N   LYS A  74      46.282  11.020  14.698  1.00107.34           N
ATOM    565  CA  LYS A  74      46.444   9.633  15.027  1.00107.34           C
ATOM    566  CB  LYS A  74      45.376   8.708  14.415  1.00107.34           C
ATOM    567  CG  LYS A  74      43.931   9.052  14.774  1.00107.34           C
ATOM    568  CD  LYS A  74      42.910   8.243  13.968  1.00107.34           C
ATOM    569  CE  LYS A  74      42.963   8.485  12.456  1.00107.34           C
ATOM    570  NZ  LYS A  74      42.253   9.736  12.110  1.00107.34           N
ATOM    571  C   LYS A  74      47.719   9.217  14.371  1.00107.34           C
ATOM    572  O   LYS A  74      47.800   9.173  13.144  1.00107.34           O
ATOM    573  N   ILE A  75      48.763   8.926  15.166  1.00133.95           N
ATOM    574  CA  ILE A  75      49.986   8.502  14.556  1.00133.95           C
ATOM    575  CB  ILE A  75      50.972   9.614  14.375  1.00133.95           C
ATOM    576  CG1 ILE A  75      51.334  10.216  15.747  1.00133.95           C
ATOM    577  CG2 ILE A  75      50.381  10.620  13.370  1.00133.95           C
ATOM    578  CD1 ILE A  75      52.563  11.129  15.715  1.00133.95           C
ATOM    579  C   ILE A  75      50.640   7.500  15.452  1.00133.95           C
ATOM    580  O   ILE A  75      50.705   7.703  16.661  1.00133.95           O
ATOM    581  N   LEU A  76      51.148   6.398  14.866  1.00317.53           N
ATOM    582  CA  LEU A  76      51.867   5.350  15.543  1.00317.53           C
ATOM    583  CB  LEU A  76      53.358   5.606  15.814  1.00317.53           C
ATOM    584  CG  LEU A  76      54.055   4.376  16.429  1.00317.53           C
ATOM    585  CD1 LEU A  76      53.983   3.172  15.474  1.00317.53           C
ATOM    586  CD2 LEU A  76      55.482   4.709  16.887  1.00317.53           C
ATOM    587  C   LEU A  76      51.192   4.949  16.822  1.00317.53           C
ATOM    588  O   LEU A  76      51.800   4.954  17.891  1.00317.53           O
ATOM    589  N   ASN A  77      49.899   4.583  16.733  1.00114.08           N
ATOM    590  CA  ASN A  77      49.076   4.129  17.821  1.00114.08           C
ATOM    591  CB  ASN A  77      49.455   2.758  18.404  1.00114.08           C
ATOM    592  CG  ASN A  77      48.783   1.701  17.541  1.00114.08           C
ATOM    593  OD1 ASN A  77      47.574   1.488  17.627  1.00114.08           O
ATOM    594  ND2 ASN A  77      49.584   1.028  16.675  1.00114.08           N
ATOM    595  C   ASN A  77      48.973   5.121  18.940  1.00114.08           C
ATOM    596  O   ASN A  77      48.787   4.728  20.091  1.00114.08           O
ATOM    597  N   TYR A  78      49.068   6.434  18.648  1.00123.24           N
ATOM    598  CA  TYR A  78      48.818   7.408  19.680  1.00123.24           C
ATOM    599  CB  TYR A  78      49.983   8.326  20.088  1.00123.24           C
ATOM    600  CG  TYR A  78      51.207   7.589  20.479  1.00123.24           C
ATOM    601  CD1 TYR A  78      51.368   7.034  21.726  1.00123.24           C
ATOM    602  CD2 TYR A  78      52.205   7.456  19.550  1.00123.24           C
ATOM    603  CE1 TYR A  78      52.530   6.370  22.050  1.00123.24           C
ATOM    604  CE2 TYR A  78      53.366   6.797  19.860  1.00123.24           C
ATOM    605  CZ  TYR A  78      53.528   6.258  21.110  1.00123.24           C
ATOM    606  OH  TYR A  78      54.731   5.595  21.405  1.00123.24           O
ATOM    607  C   TYR A  78      47.871   8.410  19.085  1.00123.24           C
ATOM    608  O   TYR A  78      47.850   8.609  17.869  1.00123.24           O
ATOM    609  N   LEU A  79      47.056   9.057  19.944  1.00 92.18           N
ATOM    610  CA  LEU A  79      46.169  10.091  19.492  1.00 92.18           C
ATOM    611  CB  LEU A  79      44.678   9.833  19.781  1.00 92.18           C
ATOM    612  CG  LEU A  79      44.122   8.583  19.074  1.00 92.18           C
ATOM    613  CD1 LEU A  79      44.831   7.311  19.560  1.00 92.18           C
ATOM    614  CD2 LEU A  79      42.592   8.500  19.215  1.00 92.18           C
ATOM    615  C   LEU A  79      46.538  11.334  20.244  1.00 92.18           C
ATOM    616  O   LEU A  79      46.688  11.303  21.465  1.00 92.18           O
ATOM    617  N   PHE A  80      46.699  12.460  19.517  1.00 87.13           N
ATOM    618  CA  PHE A  80      47.053  13.750  20.057  1.00 87.13           C
ATOM    619  CB  PHE A  80      47.998  14.551  19.137  1.00 87.13           C
ATOM    620  CG  PHE A  80      49.411  14.092  19.154  1.00 87.13           C
ATOM    621  CD1 PHE A  80      49.758  12.824  18.753  1.00 87.13           C
ATOM    622  CD2 PHE A  80      50.384  14.958  19.594  1.00 87.13           C
ATOM    623  CE1 PHE A  80      51.077  12.439  18.778  1.00 87.13           C
ATOM    624  CE2 PHE A  80      51.702  14.578  19.618  1.00 87.13           C
ATOM    625  CZ  PHE A  80      52.046  13.315  19.206  1.00 87.13           C
ATOM    626  C   PHE A  80      45.823  14.620  20.000  1.00 87.13           C
ATOM    627  O   PHE A  80      45.134  14.657  18.981  1.00 87.13           O
ATOM    628  N   PHE A  81      45.535  15.365  21.088  1.00210.16           N
ATOM    629  CA  PHE A  81      44.418  16.279  21.110  1.00210.16           C
ATOM    630  CB  PHE A  81      43.202  15.706  21.911  1.00210.16           C
ATOM    631  CG  PHE A  81      42.007  16.614  22.170  1.00210.16           C
ATOM    632  CD1 PHE A  81      41.968  17.977  21.981  1.00210.16           C
ATOM    633  CD2 PHE A  81      40.835  16.065  22.625  1.00210.16           C
ATOM    634  CE1 PHE A  81      40.879  18.773  22.232  1.00210.16           C
ATOM    635  CE2 PHE A  81      39.723  16.838  22.888  1.00210.16           C
ATOM    636  CZ  PHE A  81      39.732  18.197  22.699  1.00210.16           C
ATOM    637  C   PHE A  81      44.849  17.493  21.870  1.00210.16           C
ATOM    638  O   PHE A  81      45.404  17.392  22.962  1.00210.16           O
ATOM    639  N   GLY A  82      44.568  18.685  21.313  1.00 64.86           N
ATOM    640  CA  GLY A  82      44.783  19.896  22.041  1.00 64.86           C
ATOM    641  C   GLY A  82      43.983  20.973  21.377  1.00 64.86           C
ATOM    642  O   GLY A  82      43.652  20.891  20.195  1.00 64.86           O
ATOM    643  N   PHE A  83      43.659  22.031  22.148  1.00161.22           N
ATOM    644  CA  PHE A  83      42.953  23.172  21.635  1.00161.22           C
ATOM    645  CB  PHE A  83      42.068  23.906  22.659  1.00161.22           C
ATOM    646  CG  PHE A  83      40.958  23.032  23.126  1.00161.22           C
ATOM    647  CD1 PHE A  83      39.807  22.916  22.383  1.00161.22           C
ATOM    648  CD2 PHE A  83      41.061  22.334  24.307  1.00161.22           C
ATOM    649  CE1 PHE A  83      38.773  22.119  22.808  1.00161.22           C
ATOM    650  CE2 PHE A  83      40.028  21.536  24.737  1.00161.22           C
ATOM    651  CZ  PHE A  83      38.881  21.424  23.987  1.00161.22           C
ATOM    652  C   PHE A  83      44.009  24.188  21.318  1.00161.22           C
ATOM    653  O   PHE A  83      45.069  24.192  21.940  1.00161.22           O
ATOM    654  N   PHE A  84      43.765  25.082  20.338  1.00103.31           N
ATOM    655  CA  PHE A  84      44.763  26.085  20.052  1.00103.31           C
ATOM    656  CB  PHE A  84      44.485  27.008  18.847  1.00103.31           C
ATOM    657  CG  PHE A  84      44.491  26.161  17.633  1.00103.31           C
ATOM    658  CD1 PHE A  84      45.661  25.604  17.184  1.00103.31           C
ATOM    659  CD2 PHE A  84      43.315  25.903  16.975  1.00103.31           C
ATOM    660  CE1 PHE A  84      45.649  24.808  16.067  1.00103.31           C
ATOM    661  CE2 PHE A  84      43.299  25.109  15.856  1.00103.31           C
ATOM    662  CZ  PHE A  84      44.472  24.563  15.403  1.00103.31           C
ATOM    663  C   PHE A  84      44.853  26.987  21.251  1.00103.31           C
ATOM    664  O   PHE A  84      43.875  27.169  21.974  1.00103.31           O
ATOM    665  N   LYS A  85      46.049  27.571  21.477  1.00110.11           N
ATOM    666  CA  LYS A  85      46.293  28.372  22.642  1.00110.11           C
ATOM    667  CB  LYS A  85      47.764  28.756  22.866  1.00110.11           C
ATOM    668  CG  LYS A  85      47.917  29.555  24.171  1.00110.11           C
ATOM    669  CD  LYS A  85      49.322  30.070  24.532  1.00110.11           C
ATOM    670  CE  LYS A  85      49.420  31.610  24.548  1.00110.11           C
ATOM    671  NZ  LYS A  85      50.799  32.033  24.893  1.00110.11           N
ATOM    672  C   LYS A  85      45.608  29.692  22.587  1.00110.11           C
ATOM    673  O   LYS A  85      45.461  30.328  21.542  1.00110.11           O
ATOM    674  N   TYR A  86      45.123  30.126  23.760  1.00198.76           N
ATOM    675  CA  TYR A  86      44.587  31.445  23.850  1.00198.76           C
ATOM    676  CB  TYR A  86      43.095  31.510  23.477  1.00198.76           C
ATOM    677  CG  TYR A  86      42.238  31.131  24.627  1.00198.76           C
ATOM    678  CD1 TYR A  86      42.263  29.912  25.268  1.00198.76           C
ATOM    679  CD2 TYR A  86      41.370  32.088  25.058  1.00198.76           C
ATOM    680  CE1 TYR A  86      41.404  29.659  26.321  1.00198.76           C
ATOM    681  CE2 TYR A  86      40.513  31.862  26.093  1.00198.76           C
ATOM    682  CZ  TYR A  86      40.531  30.650  26.723  1.00198.76           C
ATOM    683  OH  TYR A  86      39.627  30.447  27.781  1.00198.76           O
ATOM    684  C   TYR A  86      44.838  31.811  25.286  1.00198.76           C
ATOM    685  O   TYR A  86      44.704  30.959  26.167  1.00198.76           O
ATOM    686  N   GLU A  87      45.228  33.070  25.584  1.00112.00           N
ATOM    687  CA  GLU A  87      45.575  33.306  26.958  1.00112.00           C
ATOM    688  CB  GLU A  87      47.098  33.311  27.216  1.00112.00           C
ATOM    689  CG  GLU A  87      47.459  32.956  28.655  1.00112.00           C
ATOM    690  CD  GLU A  87      48.853  32.358  28.590  1.00112.00           C
ATOM    691  OE1 GLU A  87      49.804  33.111  28.252  1.00112.00           O
ATOM    692  OE2 GLU A  87      48.973  31.128  28.842  1.00112.00           O
ATOM    693  C   GLU A  87      44.992  34.586  27.401  1.00112.00           C
ATOM    694  O   GLU A  87      44.619  35.432  26.595  1.00112.00           O
ATOM    695  N   GLN A  88      44.860  34.740  28.723  1.00113.52           N
ATOM    696  CA  GLN A  88      44.254  35.927  29.219  1.00113.52           C
ATOM    697  CB  GLN A  88      43.163  35.640  30.262  1.00113.52           C
ATOM    698  CG  GLN A  88      42.079  34.688  29.745  1.00113.52           C
ATOM    699  CD  GLN A  88      42.612  33.267  29.886  1.00113.52           C
ATOM    700  OE1 GLN A  88      42.037  32.316  29.360  1.00113.52           O
ATOM    701  NE2 GLN A  88      43.746  33.116  30.624  1.00113.52           N
ATOM    702  C   GLN A  88      45.319  36.748  29.889  1.00113.52           C
ATOM    703  O   GLN A  88      45.861  36.373  30.928  1.00113.52           O
ATOM    704  N   ARG A  89      45.645  37.896  29.267  1.00133.72           N
ATOM    705  CA  ARG A  89      46.581  38.882  29.728  1.00133.72           C
ATOM    706  CB  ARG A  89      46.832  39.960  28.662  0.00133.72           C
ATOM    707  CG  ARG A  89      48.019  40.877  28.952  0.00133.72           C
ATOM    708  CD  ARG A  89      48.258  41.918  27.855  0.00133.72           C
ATOM    709  NE  ARG A  89      47.288  43.028  28.070  1.00133.72           N
ATOM    710  CZ  ARG A  89      47.623  44.049  28.910  1.00133.72           C
ATOM    711  NH1 ARG A  89      48.854  44.069  29.509  1.00133.72           N
ATOM    712  NH2 ARG A  89      46.738  45.057  29.148  1.00133.72           N
ATOM    713  C   ARG A  89      45.952  39.528  30.915  1.00133.72           C
ATOM    714  O   ARG A  89      46.629  40.056  31.792  1.00133.72           O
ATOM    715  N   GLY A  90      44.610  39.493  30.938  1.00 67.85           N
ATOM    716  CA  GLY A  90      43.766  40.074  31.934  1.00 67.85           C
ATOM    717  C   GLY A  90      42.786  40.896  31.174  1.00 67.85           C
ATOM    718  O   GLY A  90      41.591  40.612  31.182  1.00 67.85           O
ATOM    719  N   SER A  91      43.243  41.949  30.483  1.00205.02           N
ATOM    720  CA  SER A  91      42.295  42.652  29.673  1.00205.02           C
ATOM    721  CB  SER A  91      42.712  44.104  29.395  1.00205.02           C
ATOM    722  OG  SER A  91      43.914  44.128  28.642  0.00205.02           O
ATOM    723  C   SER A  91      42.142  41.948  28.365  1.00205.02           C
ATOM    724  O   SER A  91      41.045  41.834  27.818  1.00205.02           O
ATOM    725  N   ASN A  92      43.268  41.419  27.858  1.00 91.33           N
ATOM    726  CA  ASN A  92      43.314  40.883  26.533  1.00 91.33           C
ATOM    727  CB  ASN A  92      44.691  41.067  25.854  1.00 91.33           C
ATOM    728  CG  ASN A  92      44.829  42.468  25.269  1.00 91.33           C
ATOM    729  OD1 ASN A  92      44.000  42.890  24.465  1.00 91.33           O
ATOM    730  ND2 ASN A  92      45.915  43.196  25.646  1.00 91.33           N
ATOM    731  C   ASN A  92      43.041  39.411  26.511  1.00 91.33           C
ATOM    732  O   ASN A  92      43.282  38.682  27.473  1.00 91.33           O
ATOM    733  N   VAL A  93      42.469  38.967  25.369  1.00 80.80           N
ATOM    734  CA  VAL A  93      42.284  37.576  25.030  1.00 80.80           C
ATOM    735  CB  VAL A  93      40.851  37.227  24.638  1.00 80.80           C
ATOM    736  CG1 VAL A  93      40.802  35.758  24.147  1.00 80.80           C
ATOM    737  CG2 VAL A  93      39.931  37.493  25.855  1.00 80.80           C
ATOM    738  C   VAL A  93      43.228  37.404  23.860  1.00 80.80           C
ATOM    739  O   VAL A  93      43.144  38.197  22.920  1.00 80.80           O
ATOM    740  N   THR A  94      44.149  36.401  23.909  1.00124.98           N
ATOM    741  CA  THR A  94      45.202  36.293  22.922  1.00124.98           C
ATOM    742  CB  THR A  94      46.587  36.484  23.511  1.00124.98           C
ATOM    743  OG1 THR A  94      46.654  37.808  23.985  1.00124.98           O
ATOM    744  CG2 THR A  94      47.656  36.281  22.440  1.00124.98           C
ATOM    745  C   THR A  94      45.249  34.938  22.244  1.00124.98           C
ATOM    746  O   THR A  94      45.998  34.115  22.737  1.00124.98           O
ATOM    747  N   SER A  95      44.585  34.737  21.052  1.00 95.69           N
ATOM    748  CA  SER A  95      44.750  33.430  20.394  1.00 95.69           C
ATOM    749  CB  SER A  95      43.713  33.091  19.301  1.00 95.69           C
ATOM    750  OG  SER A  95      42.425  33.413  19.784  1.00 95.69           O
ATOM    751  C   SER A  95      46.092  33.318  19.706  1.00 95.69           C
ATOM    752  O   SER A  95      46.583  34.272  19.088  1.00 95.69           O
ATOM    753  N   TYR A  96      46.718  32.115  19.834  1.00129.79           N
ATOM    754  CA  TYR A  96      47.902  31.802  19.068  1.00129.79           C
ATOM    755  CB  TYR A  96      49.192  31.584  19.856  1.00129.79           C
ATOM    756  CG  TYR A  96      49.564  32.819  20.578  1.00129.79           C
ATOM    757  CD1 TYR A  96      49.433  34.023  19.941  1.00129.79           C
ATOM    758  CD2 TYR A  96      49.989  32.793  21.884  1.00129.79           C
ATOM    759  CE1 TYR A  96      49.783  35.196  20.553  1.00129.79           C
ATOM    760  CE2 TYR A  96      50.346  33.971  22.498  1.00129.79           C
ATOM    761  CZ  TYR A  96      50.259  35.165  21.835  1.00129.79           C
ATOM    762  OH  TYR A  96      50.610  36.375  22.470  1.00129.79           O
ATOM    763  C   TYR A  96      47.670  30.492  18.385  1.00129.79           C
ATOM    764  O   TYR A  96      47.568  29.456  19.036  1.00129.79           O
ATOM    765  N   CYS A  97      47.578  30.508  17.048  1.00 92.46           N
ATOM    766  CA  CYS A  97      47.312  29.367  16.211  1.00 92.46           C
ATOM    767  CB  CYS A  97      46.884  29.878  14.856  1.00 92.46           C
ATOM    768  SG  CYS A  97      45.702  31.180  15.253  1.00 92.46           S
ATOM    769  C   CYS A  97      48.531  28.510  16.104  1.00 92.46           C
ATOM    770  O   CYS A  97      48.476  27.361  15.663  1.00 92.46           O
ATOM    771  N   HIS A  98      49.673  29.139  16.424  1.00 95.48           N
ATOM    772  CA  HIS A  98      51.004  28.614  16.404  1.00 95.48           C
ATOM    773  ND1 HIS A  98      50.726  31.835  16.511  1.00 95.48           N
ATOM    774  CG  HIS A  98      51.788  31.028  16.168  1.00 95.48           C
ATOM    775  CB  HIS A  98      52.039  29.684  16.774  1.00 95.48           C
ATOM    776  NE2 HIS A  98      51.922  32.960  15.014  1.00 95.48           N
ATOM    777  CD2 HIS A  98      52.508  31.731  15.252  1.00 95.48           C
ATOM    778  CE1 HIS A  98      50.854  32.978  15.792  1.00 95.48           C
ATOM    779  C   HIS A  98      51.168  27.595  17.491  1.00 95.48           C
ATOM    780  O   HIS A  98      51.966  26.672  17.354  1.00 95.48           O
ATOM    781  N   GLU A  99      50.483  27.775  18.635  1.00140.48           N
ATOM    782  CA  GLU A  99      50.715  26.861  19.714  1.00140.48           C
ATOM    783  CB  GLU A  99      51.620  27.406  20.836  1.00140.48           C
ATOM    784  CG  GLU A  99      51.205  28.741  21.442  1.00140.48           C
ATOM    785  CD  GLU A  99      52.239  29.063  22.511  1.00140.48           C
ATOM    786  OE1 GLU A  99      52.648  28.107  23.224  1.00140.48           O
ATOM    787  OE2 GLU A  99      52.634  30.251  22.637  1.00140.48           O
ATOM    788  C   GLU A  99      49.438  26.342  20.284  1.00140.48           C
ATOM    789  O   GLU A  99      48.349  26.687  19.831  1.00140.48           O
ATOM    790  N   THR A 100      49.550  25.442  21.285  1.00135.81           N
ATOM    791  CA  THR A 100      48.381  24.823  21.838  1.00135.81           C
ATOM    792  CB  THR A 100      48.228  23.383  21.398  1.00135.81           C
ATOM    793  OG1 THR A 100      47.180  22.732  22.096  1.00135.81           O
ATOM    794  CG2 THR A 100      49.543  22.632  21.587  1.00135.81           C
ATOM    795  C   THR A 100      48.338  24.959  23.337  1.00135.81           C
ATOM    796  O   THR A 100      49.305  25.356  23.987  1.00135.81           O
ATOM    797  N   PHE A 101      47.141  24.684  23.894  1.00133.19           N
ATOM    798  CA  PHE A 101      46.826  24.695  25.293  1.00133.19           C
ATOM    799  CB  PHE A 101      45.294  24.699  25.479  1.00133.19           C
ATOM    800  CG  PHE A 101      44.862  24.979  26.879  1.00133.19           C
ATOM    801  CD1 PHE A 101      44.847  26.268  27.360  1.00133.19           C
ATOM    802  CD2 PHE A 101      44.423  23.962  27.695  1.00133.19           C
ATOM    803  CE1 PHE A 101      44.436  26.534  28.644  1.00133.19           C
ATOM    804  CE2 PHE A 101      44.011  24.220  28.981  1.00133.19           C
ATOM    805  CZ  PHE A 101      44.014  25.509  29.458  1.00133.19           C
ATOM    806  C   PHE A 101      47.376  23.393  25.773  1.00133.19           C
ATOM    807  O   PHE A 101      47.878  22.624  24.956  1.00133.19           O
ATOM    808  N   PRO A 102      47.378  23.107  27.042  1.00169.82           N
ATOM    809  CA  PRO A 102      47.851  21.812  27.433  1.00169.82           C
ATOM    810  CD  PRO A 102      47.637  24.111  28.062  1.00169.82           C
ATOM    811  CB  PRO A 102      47.953  21.861  28.953  1.00169.82           C
ATOM    812  CG  PRO A 102      48.287  23.341  29.230  1.00169.82           C
ATOM    813  C   PRO A 102      46.919  20.802  26.849  1.00169.82           C
ATOM    814  O   PRO A 102      45.707  20.960  26.988  1.00169.82           O
ATOM    815  N   GLY A 103      47.458  19.742  26.215  1.00 55.38           N
ATOM    816  CA  GLY A 103      46.609  18.792  25.564  1.00 55.38           C
ATOM    817  C   GLY A 103      46.870  17.426  26.103  1.00 55.38           C
ATOM    818  O   GLY A 103      47.707  17.231  26.988  1.00 55.38           O
ATOM    819  N   TRP A 104      46.117  16.440  25.569  1.00108.29           N
ATOM    820  CA  TRP A 104      46.234  15.107  26.064  1.00108.29           C
ATOM    821  CB  TRP A 104      44.919  14.589  26.653  1.00108.29           C
ATOM    822  CG  TRP A 104      44.422  15.435  27.798  1.00108.29           C
ATOM    823  CD2 TRP A 104      43.551  16.562  27.618  1.00108.29           C
ATOM    824  CD1 TRP A 104      44.647  15.325  29.140  1.00108.29           C
ATOM    825  NE1 TRP A 104      43.962  16.312  29.810  1.00108.29           N
ATOM    826  CE2 TRP A 104      43.284  17.081  28.885  1.00108.29           C
ATOM    827  CE3 TRP A 104      43.016  17.115  26.488  1.00108.29           C
ATOM    828  CZ2 TRP A 104      42.467  18.165  29.042  1.00108.29           C
ATOM    829  CZ3 TRP A 104      42.199  18.212  26.650  1.00108.29           C
ATOM    830  CH2 TRP A 104      41.929  18.725  27.903  1.00108.29           C
ATOM    831  C   TRP A 104      46.637  14.194  24.942  1.00108.29           C
ATOM    832  O   TRP A 104      46.105  14.256  23.834  1.00108.29           O
ATOM    833  N   VAL A 105      47.630  13.326  25.224  1.00 93.25           N
ATOM    834  CA  VAL A 105      48.089  12.322  24.310  1.00 93.25           C
ATOM    835  CB  VAL A 105      49.546  12.422  23.937  1.00 93.25           C
ATOM    836  CG1 VAL A 105      49.960  11.112  23.261  1.00 93.25           C
ATOM    837  CG2 VAL A 105      49.753  13.599  22.990  1.00 93.25           C
ATOM    838  C   VAL A 105      47.967  11.023  25.027  1.00 93.25           C
ATOM    839  O   VAL A 105      48.263  10.933  26.217  1.00 93.25           O
ATOM    840  N   HIS A 106      47.488   9.983  24.323  1.00 88.92           N
ATOM    841  CA  HIS A 106      47.426   8.684  24.924  1.00 88.92           C
ATOM    842  ND1 HIS A 106      44.239   9.948  25.326  1.00 88.92           N
ATOM    843  CG  HIS A 106      44.881   8.736  25.261  1.00 88.92           C
ATOM    844  CB  HIS A 106      46.225   8.462  25.867  1.00 88.92           C
ATOM    845  NE2 HIS A 106      42.890   8.576  24.219  1.00 88.92           N
ATOM    846  CD2 HIS A 106      44.048   7.906  24.581  1.00 88.92           C
ATOM    847  CE1 HIS A 106      43.049   9.796  24.685  1.00 88.92           C
ATOM    848  C   HIS A 106      47.381   7.700  23.802  1.00 88.92           C
ATOM    849  O   HIS A 106      47.056   8.054  22.669  1.00 88.92           O
ATOM    850  N   ASP A 107      47.722   6.426  24.075  1.00 88.27           N
ATOM    851  CA  ASP A 107      47.716   5.507  22.982  1.00 88.27           C
ATOM    852  CB  ASP A 107      48.540   4.220  23.190  1.00 88.27           C
ATOM    853  CG  ASP A 107      48.051   3.473  24.416  1.00 88.27           C
ATOM    854  OD1 ASP A 107      46.811   3.399  24.629  1.00 88.27           O
ATOM    855  OD2 ASP A 107      48.931   2.980  25.171  1.00 88.27           O
ATOM    856  C   ASP A 107      46.293   5.237  22.608  1.00 88.27           C
ATOM    857  O   ASP A 107      45.361   5.634  23.304  1.00 88.27           O
ATOM    858  N   VAL A 108      46.107   4.552  21.468  1.00126.05           N
ATOM    859  CA  VAL A 108      44.829   4.302  20.862  1.00126.05           C
ATOM    860  CB  VAL A 108      44.965   3.408  19.668  1.00126.05           C
ATOM    861  CG1 VAL A 108      45.566   2.075  20.139  1.00126.05           C
ATOM    862  CG2 VAL A 108      43.593   3.244  19.006  1.00126.05           C
ATOM    863  C   VAL A 108      43.925   3.596  21.828  1.00126.05           C
ATOM    864  O   VAL A 108      42.707   3.767  21.788  1.00126.05           O
ATOM    865  N   LEU A 109      44.496   2.726  22.676  1.00 80.84           N
ATOM    866  CA  LEU A 109      43.757   1.973  23.656  1.00 80.84           C
ATOM    867  CB  LEU A 109      44.632   0.932  24.374  1.00 80.84           C
ATOM    868  CG  LEU A 109      45.170  -0.164  23.446  1.00 80.84           C
ATOM    869  CD1 LEU A 109      46.031  -1.175  24.212  1.00 80.84           C
ATOM    870  CD2 LEU A 109      44.024  -0.836  22.676  1.00 80.84           C
ATOM    871  C   LEU A 109      43.232   2.868  24.730  1.00 80.84           C
ATOM    872  O   LEU A 109      42.168   2.602  25.281  1.00 80.84           O
ATOM    873  N   GLY A 110      43.978   3.933  25.082  1.00 47.07           N
ATOM    874  CA  GLY A 110      43.579   4.805  26.153  1.00 47.07           C
ATOM    875  C   GLY A 110      44.263   4.380  27.426  1.00 47.07           C
ATOM    876  O   GLY A 110      43.865   4.810  28.507  1.00 47.07           O
ATOM    877  N   ARG A 111      45.250   3.459  27.346  1.00147.62           N
ATOM    878  CA  ARG A 111      45.948   2.987  28.522  1.00147.62           C
ATOM    879  CB  ARG A 111      46.843   1.769  28.216  1.00147.62           C
ATOM    880  CG  ARG A 111      46.153   0.603  27.489  1.00147.62           C
ATOM    881  CD  ARG A 111      45.441  -0.410  28.393  1.00147.62           C
ATOM    882  NE  ARG A 111      44.027  -0.555  27.937  1.00147.62           N
ATOM    883  CZ  ARG A 111      43.083   0.343  28.348  1.00147.62           C
ATOM    884  NH1 ARG A 111      43.501   1.468  29.001  1.00147.62           N
ATOM    885  NH2 ARG A 111      41.760   0.128  28.115  1.00147.62           N
ATOM    886  C   ARG A 111      46.862   4.016  29.129  1.00147.62           C
ATOM    887  O   ARG A 111      46.664   4.447  30.265  1.00147.62           O
ATOM    888  N   ASN A 112      47.864   4.489  28.355  1.00 63.02           N
ATOM    889  CA  ASN A 112      48.843   5.392  28.893  1.00 63.02           C
ATOM    890  CB  ASN A 112      50.292   5.029  28.521  1.00 63.02           C
ATOM    891  CG  ASN A 112      50.695   3.788  29.311  1.00 63.02           C
ATOM    892  OD1 ASN A 112      50.405   3.669  30.500  1.00 63.02           O
ATOM    893  ND2 ASN A 112      51.383   2.834  28.629  1.00 63.02           N
ATOM    894  C   ASN A 112      48.545   6.750  28.351  1.00 63.02           C
ATOM    895  O   ASN A 112      48.268   6.914  27.163  1.00 63.02           O
ATOM    896  N   TRP A 113      48.608   7.751  29.251  1.00118.25           N
ATOM    897  CA  TRP A 113      48.261   9.120  28.988  1.00118.25           C
ATOM    898  CB  TRP A 113      47.136   9.621  29.903  1.00118.25           C
ATOM    899  CG  TRP A 113      45.780   9.039  29.625  1.00118.25           C
ATOM    900  CD2 TRP A 113      44.621   9.847  29.389  1.00118.25           C
ATOM    901  CD1 TRP A 113      45.363   7.740  29.607  1.00118.25           C
ATOM    902  NE1 TRP A 113      44.014   7.689  29.355  1.00118.25           N
ATOM    903  CE2 TRP A 113      43.544   8.978  29.229  1.00118.25           C
ATOM    904  CE3 TRP A 113      44.470  11.202  29.318  1.00118.25           C
ATOM    905  CZ2 TRP A 113      42.291   9.456  28.997  1.00118.25           C
ATOM    906  CZ3 TRP A 113      43.205  11.684  29.085  1.00118.25           C
ATOM    907  CH2 TRP A 113      42.141  10.824  28.930  1.00118.25           C
ATOM    908  C   TRP A 113      49.423   9.963  29.366  1.00118.25           C
ATOM    909  O   TRP A 113      50.302   9.484  30.067  1.00118.25           O
ATOM    910  N   ALA A 114      49.450  11.228  28.885  1.00 61.72           N
ATOM    911  CA  ALA A 114      50.452  12.206  29.230  1.00 61.72           C
ATOM    912  CB  ALA A 114      51.801  11.974  28.522  1.00 61.72           C
ATOM    913  C   ALA A 114      49.926  13.522  28.741  1.00 61.72           C
ATOM    914  O   ALA A 114      48.964  13.552  27.977  1.00 61.72           O
ATOM    915  N   CYS A 115      50.495  14.659  29.200  1.00123.22           N
ATOM    916  CA  CYS A 115      50.059  15.890  28.596  1.00123.22           C
ATOM    917  CB  CYS A 115      49.503  17.006  29.459  1.00123.22           C
ATOM    918  SG  CYS A 115      50.215  17.101  31.095  1.00123.22           S
ATOM    919  C   CYS A 115      51.180  16.482  27.844  1.00123.22           C
ATOM    920  O   CYS A 115      52.341  16.166  28.093  1.00123.22           O
ATOM    921  N   PHE A 116      50.832  17.347  26.871  1.00 84.66           N
ATOM    922  CA  PHE A 116      51.850  17.960  26.086  1.00 84.66           C
ATOM    923  CB  PHE A 116      52.176  17.189  24.793  1.00 84.66           C
ATOM    924  CG  PHE A 116      51.011  17.261  23.861  1.00 84.66           C
ATOM    925  CD1 PHE A 116      49.968  16.370  23.951  1.00 84.66           C
ATOM    926  CD2 PHE A 116      50.959  18.235  22.888  1.00 84.66           C
ATOM    927  CE1 PHE A 116      48.900  16.442  23.085  1.00 84.66           C
ATOM    928  CE2 PHE A 116      49.896  18.316  22.017  1.00 84.66           C
ATOM    929  CZ  PHE A 116      48.861  17.419  22.117  1.00 84.66           C
ATOM    930  C   PHE A 116      51.410  19.322  25.670  1.00 84.66           C
ATOM    931  O   PHE A 116      50.257  19.715  25.841  1.00 84.66           O
ATOM    932  N   VAL A 117      52.372  20.103  25.149  1.00104.40           N
ATOM    933  CA  VAL A 117      52.084  21.393  24.613  1.00104.40           C
ATOM    934  CB  VAL A 117      52.599  22.527  25.448  1.00104.40           C
ATOM    935  CG1 VAL A 117      51.867  22.539  26.803  1.00104.40           C
ATOM    936  CG2 VAL A 117      54.120  22.366  25.578  1.00104.40           C
ATOM    937  C   VAL A 117      52.793  21.405  23.300  1.00104.40           C
ATOM    938  O   VAL A 117      53.875  20.838  23.162  1.00104.40           O
ATOM    939  N   GLY A 118      52.192  22.044  22.286  1.00 34.71           N
ATOM    940  CA  GLY A 118      52.779  22.030  20.981  1.00 34.71           C
ATOM    941  C   GLY A 118      53.018  23.427  20.518  1.00 34.71           C
ATOM    942  O   GLY A 118      52.297  24.355  20.878  1.00 34.71           O
ATOM    943  N   LYS A 119      54.076  23.593  19.700  1.00 80.24           N
ATOM    944  CA  LYS A 119      54.388  24.865  19.128  1.00 80.24           C
ATOM    945  CB  LYS A 119      55.544  25.587  19.839  1.00 80.24           C
ATOM    946  CG  LYS A 119      55.180  25.951  21.281  1.00 80.24           C
ATOM    947  CD  LYS A 119      56.352  26.470  22.112  1.00 80.24           C
ATOM    948  CE  LYS A 119      56.642  27.950  21.864  1.00 80.24           C
ATOM    949  NZ  LYS A 119      57.677  28.435  22.801  1.00 80.24           N
ATOM    950  C   LYS A 119      54.772  24.586  17.717  1.00 80.24           C
ATOM    951  O   LYS A 119      55.508  23.639  17.442  1.00 80.24           O
ATOM    952  N   LYS A 120      54.249  25.382  16.768  1.00142.91           N
ATOM    953  CA  LYS A 120      54.589  25.083  15.415  1.00142.91           C
ATOM    954  CB  LYS A 120      53.504  25.460  14.390  1.00142.91           C
ATOM    955  CG  LYS A 120      53.008  26.899  14.476  1.00142.91           C
ATOM    956  CD  LYS A 120      52.148  27.288  13.273  1.00142.91           C
ATOM    957  CE  LYS A 120      52.969  27.678  12.042  1.00142.91           C
ATOM    958  NZ  LYS A 120      53.825  26.543  11.635  1.00142.91           N
ATOM    959  C   LYS A 120      55.894  25.723  15.079  1.00142.91           C
ATOM    960  O   LYS A 120      56.135  26.893  15.374  1.00142.91           O
ATOM    961  N   ILE A 121      56.786  24.925  14.463  1.00 80.38           N
ATOM    962  CA  ILE A 121      58.062  25.417  14.049  1.00 80.38           C
ATOM    963  CB  ILE A 121      59.206  24.645  14.643  1.00 80.38           C
ATOM    964  CG1 ILE A 121      59.128  24.704  16.178  0.00 80.38           C
ATOM    965  CG2 ILE A 121      60.528  25.238  14.118  0.00 80.38           C
ATOM    966  CD1 ILE A 121      59.267  26.121  16.736  1.00 80.38           C
ATOM    967  C   ILE A 121      58.048  25.203  12.541  1.00 80.38           C
ATOM    968  O   ILE A 121      59.037  25.555  11.848  1.00 80.38           O
ATOM    969  OXT ILE A 121      56.998  24.707  12.057  1.00 80.38           O
TER     970      ILE A 121
ATOM    971  N   LEU B 122      21.170   2.509  -2.469  1.00168.97           N
ATOM    972  CA  LEU B 122      20.520   3.436  -1.512  1.00168.97           C
ATOM    973  CB  LEU B 122      21.290   4.761  -1.293  1.00168.97           C
ATOM    974  CG  LEU B 122      22.659   4.679  -0.582  1.00168.97           C
ATOM    975  CD1 LEU B 122      22.571   3.903   0.742  1.00168.97           C
ATOM    976  CD2 LEU B 122      23.781   4.226  -1.523  1.00168.97           C
ATOM    977  C   LEU B 122      19.140   3.833  -1.921  1.00168.97           C
ATOM    978  O   LEU B 122      18.800   3.909  -3.102  1.00168.97           O
ATOM    979  N   PRO B 123      18.350   4.071  -0.907  1.00 72.68           N
ATOM    980  CA  PRO B 123      16.975   4.451  -1.107  1.00 72.68           C
ATOM    981  CD  PRO B 123      18.514   3.264   0.292  1.00 72.68           C
ATOM    982  CB  PRO B 123      16.255   4.128   0.199  1.00 72.68           C
ATOM    983  CG  PRO B 123      17.094   2.996   0.810  1.00 72.68           C
ATOM    984  C   PRO B 123      16.799   5.883  -1.505  1.00 72.68           C
ATOM    985  O   PRO B 123      17.713   6.685  -1.322  1.00 72.68           O
ATOM    986  N   THR B 124      15.634   6.199  -2.103  1.00 99.91           N
ATOM    987  CA  THR B 124      15.266   7.539  -2.450  1.00 99.91           C
ATOM    988  CB  THR B 124      14.073   7.604  -3.361  1.00 99.91           C
ATOM    989  OG1 THR B 124      13.873   8.933  -3.819  1.00 99.91           O
ATOM    990  CG2 THR B 124      12.836   7.111  -2.594  1.00 99.91           C
ATOM    991  C   THR B 124      14.938   8.278  -1.186  1.00 99.91           C
ATOM    992  O   THR B 124      15.196   9.476  -1.081  1.00 99.91           O
ATOM    993  N   GLU B 125      14.331   7.586  -0.194  1.00 95.29           N
ATOM    994  CA  GLU B 125      13.954   8.236   1.032  1.00 95.29           C
ATOM    995  CB  GLU B 125      12.441   8.484   1.159  1.00 95.29           C
ATOM    996  CG  GLU B 125      11.974   8.782   2.587  1.00 95.29           C
ATOM    997  CD  GLU B 125      10.540   9.305   2.507  1.00 95.29           C
ATOM    998  OE1 GLU B 125      10.354  10.421   1.951  1.00 95.29           O
ATOM    999  OE2 GLU B 125       9.619   8.603   3.003  1.00 95.29           O
ATOM   1000  C   GLU B 125      14.354   7.394   2.199  1.00 95.29           C
ATOM   1001  O   GLU B 125      14.463   6.173   2.090  1.00 95.29           O
ATOM   1002  N   TRP B 126      14.609   8.054   3.353  1.00 81.01           N
ATOM   1003  CA  TRP B 126      14.966   7.329   4.537  1.00 81.01           C
ATOM   1004  CB  TRP B 126      16.473   7.052   4.607  1.00 81.01           C
ATOM   1005  CG  TRP B 126      16.881   6.149   5.735  1.00 81.01           C
ATOM   1006  CD2 TRP B 126      16.960   4.722   5.612  1.00 81.01           C
ATOM   1007  CD1 TRP B 126      17.244   6.452   7.013  1.00 81.01           C
ATOM   1008  NE1 TRP B 126      17.537   5.299   7.700  1.00 81.01           N
ATOM   1009  CE2 TRP B 126      17.369   4.227   6.848  1.00 81.01           C
ATOM   1010  CE3 TRP B 126      16.713   3.895   4.553  1.00 81.01           C
ATOM   1011  CZ2 TRP B 126      17.536   2.887   7.048  1.00 81.01           C
ATOM   1012  CZ3 TRP B 126      16.883   2.545   4.756  1.00 81.01           C
ATOM   1013  CH2 TRP B 126      17.286   2.052   5.980  1.00 81.01           C
ATOM   1014  C   TRP B 126      14.600   8.152   5.742  1.00 81.01           C
ATOM   1015  O   TRP B 126      14.764   9.373   5.752  1.00 81.01           O
ATOM   1016  N   ASP B 127      14.080   7.488   6.798  1.00104.45           N
ATOM   1017  CA  ASP B 127      13.715   8.157   8.015  1.00104.45           C
ATOM   1018  CB  ASP B 127      12.247   8.624   8.010  1.00104.45           C
ATOM   1019  CG  ASP B 127      12.044   9.626   9.136  1.00104.45           C
ATOM   1020  OD1 ASP B 127      12.465   9.327  10.283  1.00104.45           O
ATOM   1021  OD2 ASP B 127      11.457  10.704   8.859  1.00104.45           O
ATOM   1022  C   ASP B 127      13.896   7.158   9.125  1.00104.45           C
ATOM   1023  O   ASP B 127      13.193   6.150   9.189  1.00104.45           O
ATOM   1024  N   TRP B 128      14.847   7.428  10.043  1.00103.76           N
ATOM   1025  CA  TRP B 128      15.165   6.528  11.120  1.00103.76           C
ATOM   1026  CB  TRP B 128      16.436   6.892  11.900  1.00103.76           C
ATOM   1027  CG  TRP B 128      17.693   6.497  11.165  1.00103.76           C
ATOM   1028  CD2 TRP B 128      18.160   5.140  11.080  1.00103.76           C
ATOM   1029  CD1 TRP B 128      18.579   7.256  10.460  1.00103.76           C
ATOM   1030  NE1 TRP B 128      19.575   6.457   9.947  1.00103.76           N
ATOM   1031  CE2 TRP B 128      19.327   5.152  10.318  1.00103.76           C
ATOM   1032  CE3 TRP B 128      17.654   3.979  11.591  1.00103.76           C
ATOM   1033  CZ2 TRP B 128      20.011   3.998  10.057  1.00103.76           C
ATOM   1034  CZ3 TRP B 128      18.347   2.818  11.328  1.00103.76           C
ATOM   1035  CH2 TRP B 128      19.503   2.827  10.576  1.00103.76           C
ATOM   1036  C   TRP B 128      14.024   6.403  12.072  1.00103.76           C
ATOM   1037  O   TRP B 128      13.971   5.456  12.858  1.00103.76           O
ATOM   1038  N   ARG B 129      13.141   7.413  12.104  1.00127.16           N
ATOM   1039  CA  ARG B 129      11.969   7.335  12.926  1.00127.16           C
ATOM   1040  CB  ARG B 129      11.123   8.609  12.843  1.00127.16           C
ATOM   1041  CG  ARG B 129      11.843   9.863  13.330  1.00127.16           C
ATOM   1042  CD  ARG B 129      10.962  11.108  13.205  1.00127.16           C
ATOM   1043  NE  ARG B 129      10.551  11.181  11.779  1.00127.16           N
ATOM   1044  CZ  ARG B 129       9.699  12.153  11.322  1.00127.16           C
ATOM   1045  NH1 ARG B 129       9.179  13.068  12.194  1.00127.16           N
ATOM   1046  NH2 ARG B 129       9.376  12.199  10.006  1.00127.16           N
ATOM   1047  C   ARG B 129      11.110   6.219  12.415  1.00127.16           C
ATOM   1048  O   ARG B 129      10.509   5.482  13.195  1.00127.16           O
ATOM   1049  N   ASN B 130      10.983   6.079  11.080  1.00113.08           N
ATOM   1050  CA  ASN B 130      10.152   5.000  10.612  1.00113.08           C
ATOM   1051  CB  ASN B 130       8.791   5.427  10.038  1.00113.08           C
ATOM   1052  CG  ASN B 130       7.771   5.361  11.160  1.00113.08           C
ATOM   1053  OD1 ASN B 130       7.636   4.326  11.810  1.00113.08           O
ATOM   1054  ND2 ASN B 130       7.026   6.477  11.387  1.00113.08           N
ATOM   1055  C   ASN B 130      10.806   4.178   9.556  1.00113.08           C
ATOM   1056  O   ASN B 130      10.732   4.494   8.370  1.00113.08           O
ATOM   1057  N   ILE B 131      11.437   3.064   9.962  1.00182.20           N
ATOM   1058  CA  ILE B 131      11.884   2.139   8.975  1.00182.20           C
ATOM   1059  CB  ILE B 131      13.318   1.681   9.160  1.00182.20           C
ATOM   1060  CG1 ILE B 131      13.784   0.809   7.979  1.00182.20           C
ATOM   1061  CG2 ILE B 131      13.505   1.058  10.554  1.00182.20           C
ATOM   1062  CD1 ILE B 131      13.029  -0.511   7.821  1.00182.20           C
ATOM   1063  C   ILE B 131      10.893   1.037   9.128  1.00182.20           C
ATOM   1064  O   ILE B 131      10.939   0.266  10.085  1.00182.20           O
ATOM   1065  N   ALA B 132       9.925   0.977   8.191  1.00131.50           N
ATOM   1066  CA  ALA B 132       8.838   0.066   8.369  1.00131.50           C
ATOM   1067  CB  ALA B 132       9.200  -1.376   8.791  1.00131.50           C
ATOM   1068  C   ALA B 132       8.011   0.737   9.416  1.00131.50           C
ATOM   1069  O   ALA B 132       7.653   1.899   9.269  1.00131.50           O
ATOM   1070  N   GLY B 133       7.546  -0.016  10.418  1.00124.31           N
ATOM   1071  CA  GLY B 133       6.836   0.527  11.543  1.00124.31           C
ATOM   1072  C   GLY B 133       7.730   1.161  12.575  1.00124.31           C
ATOM   1073  O   GLY B 133       7.328   2.109  13.248  1.00124.31           O
ATOM   1074  N   TYR B 134       8.951   0.612  12.745  1.00 81.11           N
ATOM   1075  CA  TYR B 134       9.833   0.875  13.862  1.00 81.11           C
ATOM   1076  CB  TYR B 134      10.965  -0.159  13.997  1.00 81.11           C
ATOM   1077  CG  TYR B 134      10.348  -1.484  14.292  1.00 81.11           C
ATOM   1078  CD1 TYR B 134      10.070  -1.851  15.589  1.00 81.11           C
ATOM   1079  CD2 TYR B 134      10.039  -2.355  13.272  1.00 81.11           C
ATOM   1080  CE1 TYR B 134       9.500  -3.072  15.865  1.00 81.11           C
ATOM   1081  CE2 TYR B 134       9.470  -3.577  13.542  1.00 81.11           C
ATOM   1082  CZ  TYR B 134       9.201  -3.937  14.840  1.00 81.11           C
ATOM   1083  OH  TYR B 134       8.617  -5.191  15.120  1.00 81.11           O
ATOM   1084  C   TYR B 134      10.476   2.234  13.913  1.00 81.11           C
ATOM   1085  O   TYR B 134      10.849   2.818  12.896  1.00 81.11           O
ATOM   1086  N   ASN B 135      10.612   2.761  15.159  1.00 76.95           N
ATOM   1087  CA  ASN B 135      11.244   4.030  15.433  1.00 76.95           C
ATOM   1088  CB  ASN B 135      10.339   4.986  16.235  1.00 76.95           C
ATOM   1089  CG  ASN B 135      11.058   6.313  16.446  1.00 76.95           C
ATOM   1090  OD1 ASN B 135      12.114   6.371  17.071  1.00 76.95           O
ATOM   1091  ND2 ASN B 135      10.473   7.418  15.915  1.00 76.95           N
ATOM   1092  C   ASN B 135      12.497   3.787  16.244  1.00 76.95           C
ATOM   1093  O   ASN B 135      12.466   3.116  17.273  1.00 76.95           O
ATOM   1094  N   PHE B 136      13.651   4.229  15.701  1.00128.42           N
ATOM   1095  CA  PHE B 136      14.987   4.187  16.241  1.00128.42           C
ATOM   1096  CB  PHE B 136      16.027   3.873  15.159  1.00128.42           C
ATOM   1097  CG  PHE B 136      15.719   2.471  14.763  1.00128.42           C
ATOM   1098  CD1 PHE B 136      16.212   1.421  15.501  1.00128.42           C
ATOM   1099  CD2 PHE B 136      14.923   2.205  13.672  1.00128.42           C
ATOM   1100  CE1 PHE B 136      15.929   0.123  15.151  1.00128.42           C
ATOM   1101  CE2 PHE B 136      14.638   0.907  13.318  1.00128.42           C
ATOM   1102  CZ  PHE B 136      15.144  -0.137  14.055  1.00128.42           C
ATOM   1103  C   PHE B 136      15.423   5.410  17.014  1.00128.42           C
ATOM   1104  O   PHE B 136      16.478   5.384  17.644  1.00128.42           O
ATOM   1105  N   VAL B 137      14.727   6.559  16.892  1.00 75.36           N
ATOM   1106  CA  VAL B 137      15.214   7.779  17.484  1.00 75.36           C
ATOM   1107  CB  VAL B 137      14.871   8.989  16.659  1.00 75.36           C
ATOM   1108  CG1 VAL B 137      15.412  10.247  17.358  1.00 75.36           C
ATOM   1109  CG2 VAL B 137      15.391   8.774  15.224  1.00 75.36           C
ATOM   1110  C   VAL B 137      14.631   8.002  18.851  1.00 75.36           C
ATOM   1111  O   VAL B 137      13.456   7.739  19.093  1.00 75.36           O
ATOM   1112  N   THR B 138      15.468   8.520  19.779  1.00 53.56           N
ATOM   1113  CA  THR B 138      15.094   8.819  21.142  1.00 53.56           C
ATOM   1114  CB  THR B 138      16.310   9.063  22.000  1.00 53.56           C
ATOM   1115  OG1 THR B 138      17.143   7.913  21.991  1.00 53.56           O
ATOM   1116  CG2 THR B 138      15.901   9.404  23.441  1.00 53.56           C
ATOM   1117  C   THR B 138      14.285  10.087  21.108  1.00 53.56           C
ATOM   1118  O   THR B 138      14.337  10.826  20.127  1.00 53.56           O
ATOM   1119  N   PRO B 139      13.543  10.368  22.152  1.00 78.70           N
ATOM   1120  CA  PRO B 139      12.692  11.533  22.143  1.00 78.70           C
ATOM   1121  CD  PRO B 139      12.928   9.278  22.898  1.00 78.70           C
ATOM   1122  CB  PRO B 139      11.732  11.350  23.318  1.00 78.70           C
ATOM   1123  CG  PRO B 139      11.589   9.820  23.424  1.00 78.70           C
ATOM   1124  C   PRO B 139      13.389  12.857  22.100  1.00 78.70           C
ATOM   1125  O   PRO B 139      14.559  12.952  22.466  1.00 78.70           O
ATOM   1126  N   VAL B 140      12.671  13.889  21.612  1.00 40.36           N
ATOM   1127  CA  VAL B 140      13.191  15.221  21.492  1.00 40.36           C
ATOM   1128  CB  VAL B 140      12.316  16.119  20.661  1.00 40.36           C
ATOM   1129  CG1 VAL B 140      12.885  17.546  20.703  1.00 40.36           C
ATOM   1130  CG2 VAL B 140      12.220  15.532  19.241  1.00 40.36           C
ATOM   1131  C   VAL B 140      13.289  15.791  22.871  1.00 40.36           C
ATOM   1132  O   VAL B 140      12.447  15.525  23.727  1.00 40.36           O
ATOM   1133  N   ARG B 141      14.347  16.588  23.119  1.00 82.48           N
ATOM   1134  CA  ARG B 141      14.586  17.168  24.412  1.00 82.48           C
ATOM   1135  CB  ARG B 141      15.871  16.663  25.078  1.00 82.48           C
ATOM   1136  CG  ARG B 141      15.768  15.289  25.737  1.00 82.48           C
ATOM   1137  CD  ARG B 141      17.133  14.798  26.220  1.00 82.48           C
ATOM   1138  NE  ARG B 141      16.913  13.700  27.196  1.00 82.48           N
ATOM   1139  CZ  ARG B 141      16.948  13.974  28.533  1.00 82.48           C
ATOM   1140  NH1 ARG B 141      17.182  15.244  28.973  1.00 82.48           N
ATOM   1141  NH2 ARG B 141      16.758  12.968  29.435  1.00 82.48           N
ATOM   1142  C   ARG B 141      14.769  18.646  24.260  1.00 82.48           C
ATOM   1143  O   ARG B 141      14.837  19.175  23.152  1.00 82.48           O
ATOM   1144  N   ASN B 142      14.827  19.350  25.410  1.00 59.76           N
ATOM   1145  CA  ASN B 142      14.990  20.776  25.425  1.00 59.76           C
ATOM   1146  CB  ASN B 142      13.832  21.461  26.184  1.00 59.76           C
ATOM   1147  CG  ASN B 142      13.889  22.971  26.020  1.00 59.76           C
ATOM   1148  OD1 ASN B 142      14.773  23.630  26.558  1.00 59.76           O
ATOM   1149  ND2 ASN B 142      12.914  23.548  25.267  1.00 59.76           N
ATOM   1150  C   ASN B 142      16.297  21.093  26.108  1.00 59.76           C
ATOM   1151  O   ASN B 142      16.537  20.709  27.251  1.00 59.76           O
ATOM   1152  N   GLN B 143      17.171  21.809  25.373  1.00248.78           N
ATOM   1153  CA  GLN B 143      18.501  22.253  25.707  1.00248.78           C
ATOM   1154  CB  GLN B 143      19.056  22.996  24.486  1.00248.78           C
ATOM   1155  CG  GLN B 143      20.551  22.944  24.233  1.00248.78           C
ATOM   1156  CD  GLN B 143      20.676  22.064  22.990  1.00248.78           C
ATOM   1157  OE1 GLN B 143      20.810  20.846  23.080  1.00248.78           O
ATOM   1158  NE2 GLN B 143      20.604  22.700  21.787  1.00248.78           N
ATOM   1159  C   GLN B 143      18.397  23.273  26.795  1.00248.78           C
ATOM   1160  O   GLN B 143      19.281  23.398  27.642  1.00248.78           O
ATOM   1161  N   ALA B 144      17.335  24.096  26.738  1.00227.90           N
ATOM   1162  CA  ALA B 144      17.139  25.107  27.729  1.00227.90           C
ATOM   1163  CB  ALA B 144      17.419  24.668  29.180  1.00227.90           C
ATOM   1164  C   ALA B 144      18.042  26.236  27.358  1.00227.90           C
ATOM   1165  O   ALA B 144      18.491  26.340  26.217  1.00227.90           O
ATOM   1166  N   SER B 145      18.299  27.130  28.326  1.00128.18           N
ATOM   1167  CA  SER B 145      19.072  28.314  28.105  1.00128.18           C
ATOM   1168  CB  SER B 145      18.989  29.315  29.273  1.00128.18           C
ATOM   1169  OG  SER B 145      17.670  29.826  29.397  1.00128.18           O
ATOM   1170  C   SER B 145      20.531  28.040  27.874  1.00128.18           C
ATOM   1171  O   SER B 145      21.239  28.960  27.467  1.00128.18           O
ATOM   1172  N   CYS B 146      21.072  26.823  28.116  1.00144.16           N
ATOM   1173  CA  CYS B 146      22.495  26.876  27.928  1.00144.16           C
ATOM   1174  CB  CYS B 146      23.363  26.461  29.122  1.00144.16           C
ATOM   1175  SG  CYS B 146      23.964  24.782  29.296  1.00144.16           S
ATOM   1176  C   CYS B 146      22.930  26.311  26.605  1.00144.16           C
ATOM   1177  O   CYS B 146      22.199  25.556  25.963  1.00144.16           O
ATOM   1178  N   GLY B 147      24.143  26.723  26.149  1.00 63.18           N
ATOM   1179  CA  GLY B 147      24.590  26.390  24.816  1.00 63.18           C
ATOM   1180  C   GLY B 147      25.120  24.992  24.778  1.00 63.18           C
ATOM   1181  O   GLY B 147      26.303  24.759  24.529  1.00 63.18           O
ATOM   1182  N   SER B 148      24.204  24.042  25.030  1.00183.73           N
ATOM   1183  CA  SER B 148      24.404  22.624  25.133  1.00183.73           C
ATOM   1184  CB  SER B 148      23.419  22.026  26.119  1.00183.73           C
ATOM   1185  OG  SER B 148      23.479  22.825  27.277  1.00183.73           O
ATOM   1186  C   SER B 148      24.205  21.852  23.858  1.00183.73           C
ATOM   1187  O   SER B 148      24.271  20.624  23.902  1.00183.73           O
ATOM   1188  N   CYS B 149      23.977  22.505  22.703  1.00114.81           N
ATOM   1189  CA  CYS B 149      23.546  21.818  21.508  1.00114.81           C
ATOM   1190  CB  CYS B 149      23.605  22.713  20.255  1.00114.81           C
ATOM   1191  SG  CYS B 149      22.751  24.304  20.453  1.00114.81           S
ATOM   1192  C   CYS B 149      24.449  20.668  21.178  1.00114.81           C
ATOM   1193  O   CYS B 149      23.985  19.561  20.911  1.00114.81           O
ATOM   1194  N   TYR B 150      25.767  20.880  21.238  1.00172.56           N
ATOM   1195  CA  TYR B 150      26.710  19.880  20.838  1.00172.56           C
ATOM   1196  CB  TYR B 150      28.182  20.335  21.018  1.00172.56           C
ATOM   1197  CG  TYR B 150      28.515  20.423  22.475  1.00172.56           C
ATOM   1198  CD1 TYR B 150      28.960  19.318  23.158  1.00172.56           C
ATOM   1199  CD2 TYR B 150      28.411  21.602  23.173  1.00172.56           C
ATOM   1200  CE1 TYR B 150      29.269  19.372  24.498  1.00172.56           C
ATOM   1201  CE2 TYR B 150      28.724  21.680  24.513  1.00172.56           C
ATOM   1202  CZ  TYR B 150      29.148  20.558  25.184  1.00172.56           C
ATOM   1203  OH  TYR B 150      29.467  20.626  26.560  1.00172.56           O
ATOM   1204  C   TYR B 150      26.501  18.638  21.659  1.00172.56           C
ATOM   1205  O   TYR B 150      26.639  17.526  21.150  1.00172.56           O
ATOM   1206  N   ALA B 151      26.219  18.791  22.968  1.00 54.62           N
ATOM   1207  CA  ALA B 151      26.051  17.665  23.842  1.00 54.62           C
ATOM   1208  CB  ALA B 151      25.915  18.083  25.320  1.00 54.62           C
ATOM   1209  C   ALA B 151      24.816  16.909  23.470  1.00 54.62           C
ATOM   1210  O   ALA B 151      24.817  15.679  23.425  1.00 54.62           O
ATOM   1211  N   PHE B 152      23.717  17.636  23.197  1.00 77.31           N
ATOM   1212  CA  PHE B 152      22.476  16.995  22.873  1.00 77.31           C
ATOM   1213  CB  PHE B 152      21.292  17.978  22.809  1.00 77.31           C
ATOM   1214  CG  PHE B 152      20.856  18.235  24.219  1.00 77.31           C
ATOM   1215  CD1 PHE B 152      21.543  19.087  25.055  1.00 77.31           C
ATOM   1216  CD2 PHE B 152      19.737  17.600  24.709  1.00 77.31           C
ATOM   1217  CE1 PHE B 152      21.121  19.301  26.348  1.00 77.31           C
ATOM   1218  CE2 PHE B 152      19.307  17.807  25.997  1.00 77.31           C
ATOM   1219  CZ  PHE B 152      20.000  18.661  26.822  1.00 77.31           C
ATOM   1220  C   PHE B 152      22.599  16.249  21.578  1.00 77.31           C
ATOM   1221  O   PHE B 152      22.150  15.110  21.469  1.00 77.31           O
ATOM   1222  N   SER B 153      23.223  16.860  20.557  1.00 78.11           N
ATOM   1223  CA  SER B 153      23.338  16.195  19.292  1.00 78.11           C
ATOM   1224  CB  SER B 153      24.021  17.065  18.231  1.00 78.11           C
ATOM   1225  OG  SER B 153      23.209  18.198  17.976  1.00 78.11           O
ATOM   1226  C   SER B 153      24.156  14.959  19.477  1.00 78.11           C
ATOM   1227  O   SER B 153      23.842  13.901  18.935  1.00 78.11           O
ATOM   1228  N   SER B 154      25.236  15.055  20.269  1.00 65.92           N
ATOM   1229  CA  SER B 154      26.088  13.915  20.426  1.00 65.92           C
ATOM   1230  CB  SER B 154      27.405  14.246  21.128  1.00 65.92           C
ATOM   1231  OG  SER B 154      28.223  14.918  20.179  1.00 65.92           O
ATOM   1232  C   SER B 154      25.371  12.795  21.103  1.00 65.92           C
ATOM   1233  O   SER B 154      25.462  11.645  20.683  1.00 65.92           O
ATOM   1234  N   MET B 155      24.611  13.097  22.158  1.00187.41           N
ATOM   1235  CA  MET B 155      23.908  12.091  22.885  1.00187.41           C
ATOM   1236  CB  MET B 155      23.202  12.757  24.034  1.00187.41           C
ATOM   1237  CG  MET B 155      23.128  11.845  25.215  1.00187.41           C
ATOM   1238  SD  MET B 155      23.612  12.809  26.628  1.00187.41           S
ATOM   1239  CE  MET B 155      25.078  13.452  25.766  1.00187.41           C
ATOM   1240  C   MET B 155      22.881  11.485  21.986  1.00187.41           C
ATOM   1241  O   MET B 155      22.673  10.272  21.981  1.00187.41           O
ATOM   1242  N   GLY B 156      22.219  12.334  21.181  1.00 27.06           N
ATOM   1243  CA  GLY B 156      21.169  11.875  20.323  1.00 27.06           C
ATOM   1244  C   GLY B 156      21.715  10.867  19.363  1.00 27.06           C
ATOM   1245  O   GLY B 156      21.070   9.857  19.088  1.00 27.06           O
ATOM   1246  N   MET B 157      22.915  11.118  18.808  1.00 90.31           N
ATOM   1247  CA  MET B 157      23.468  10.198  17.854  1.00 90.31           C
ATOM   1248  CB  MET B 157      24.855  10.631  17.350  1.00 90.31           C
ATOM   1249  CG  MET B 157      25.449   9.665  16.320  1.00 90.31           C
ATOM   1250  SD  MET B 157      27.255   9.760  16.124  1.00 90.31           S
ATOM   1251  CE  MET B 157      27.320  11.555  15.887  1.00 90.31           C
ATOM   1252  C   MET B 157      23.688   8.871  18.514  1.00 90.31           C
ATOM   1253  O   MET B 157      23.273   7.827  18.011  1.00 90.31           O
ATOM   1254  N   LEU B 158      24.321   8.893  19.696  1.00 59.49           N
ATOM   1255  CA  LEU B 158      24.666   7.691  20.392  1.00 59.49           C
ATOM   1256  CB  LEU B 158      25.448   7.977  21.684  1.00 59.49           C
ATOM   1257  CG  LEU B 158      26.758   8.753  21.456  1.00 59.49           C
ATOM   1258  CD1 LEU B 158      27.494   8.990  22.782  1.00 59.49           C
ATOM   1259  CD2 LEU B 158      27.646   8.080  20.400  1.00 59.49           C
ATOM   1260  C   LEU B 158      23.432   6.932  20.781  1.00 59.49           C
ATOM   1261  O   LEU B 158      23.411   5.704  20.713  1.00 59.49           O
ATOM   1262  N   GLU B 159      22.373   7.636  21.224  1.00106.29           N
ATOM   1263  CA  GLU B 159      21.187   6.933  21.648  1.00106.29           C
ATOM   1264  CB  GLU B 159      20.041   7.791  22.233  1.00106.29           C
ATOM   1265  CG  GLU B 159      20.130   8.079  23.732  1.00106.29           C
ATOM   1266  CD  GLU B 159      20.624   9.492  23.945  1.00106.29           C
ATOM   1267  OE1 GLU B 159      20.078  10.423  23.295  1.00106.29           O
ATOM   1268  OE2 GLU B 159      21.546   9.653  24.783  1.00106.29           O
ATOM   1269  C   GLU B 159      20.545   6.202  20.512  1.00106.29           C
ATOM   1270  O   GLU B 159      20.102   5.067  20.685  1.00106.29           O
ATOM   1271  N   SER B 160      20.429   6.846  19.333  1.00 78.80           N
ATOM   1272  CA  SER B 160      19.767   6.210  18.228  1.00 78.80           C
ATOM   1273  CB  SER B 160      19.586   7.145  17.019  1.00 78.80           C
ATOM   1274  OG  SER B 160      18.927   6.451  15.969  1.00 78.80           O
ATOM   1275  C   SER B 160      20.568   5.032  17.759  1.00 78.80           C
ATOM   1276  O   SER B 160      20.019   3.960  17.507  1.00 78.80           O
ATOM   1277  N   ARG B 161      21.901   5.196  17.654  1.00 84.30           N
ATOM   1278  CA  ARG B 161      22.743   4.145  17.146  1.00 84.30           C
ATOM   1279  CB  ARG B 161      24.221   4.550  16.966  1.00 84.30           C
ATOM   1280  CG  ARG B 161      24.491   5.427  15.733  1.00 84.30           C
ATOM   1281  CD  ARG B 161      25.980   5.558  15.379  1.00 84.30           C
ATOM   1282  NE  ARG B 161      26.104   6.425  14.166  1.00 84.30           N
ATOM   1283  CZ  ARG B 161      27.213   6.361  13.368  1.00 84.30           C
ATOM   1284  NH1 ARG B 161      28.198   5.454  13.628  1.00 84.30           N
ATOM   1285  NH2 ARG B 161      27.334   7.200  12.296  1.00 84.30           N
ATOM   1286  C   ARG B 161      22.687   2.947  18.040  1.00 84.30           C
ATOM   1287  O   ARG B 161      22.766   1.814  17.567  1.00 84.30           O
ATOM   1288  N   ILE B 162      22.589   3.157  19.362  1.00 43.84           N
ATOM   1289  CA  ILE B 162      22.498   2.052  20.276  1.00 43.84           C
ATOM   1290  CB  ILE B 162      22.466   2.481  21.716  1.00 43.84           C
ATOM   1291  CG1 ILE B 162      23.798   3.148  22.099  1.00 43.84           C
ATOM   1292  CG2 ILE B 162      22.112   1.258  22.578  1.00 43.84           C
ATOM   1293  CD1 ILE B 162      23.774   3.829  23.467  1.00 43.84           C
ATOM   1294  C   ILE B 162      21.224   1.322  19.984  1.00 43.84           C
ATOM   1295  O   ILE B 162      21.172   0.093  20.018  1.00 43.84           O
ATOM   1296  N   GLN B 163      20.149   2.077  19.695  1.00 85.06           N
ATOM   1297  CA  GLN B 163      18.856   1.503  19.467  1.00 85.06           C
ATOM   1298  CB  GLN B 163      17.791   2.605  19.306  1.00 85.06           C
ATOM   1299  CG  GLN B 163      16.340   2.130  19.384  1.00 85.06           C
ATOM   1300  CD  GLN B 163      15.496   3.368  19.675  1.00 85.06           C
ATOM   1301  OE1 GLN B 163      16.029   4.439  19.961  1.00 85.06           O
ATOM   1302  NE2 GLN B 163      14.146   3.228  19.615  1.00 85.06           N
ATOM   1303  C   GLN B 163      18.890   0.629  18.243  1.00 85.06           C
ATOM   1304  O   GLN B 163      18.410  -0.502  18.267  1.00 85.06           O
ATOM   1305  N   ILE B 164      19.496   1.117  17.144  1.00 44.05           N
ATOM   1306  CA  ILE B 164      19.568   0.371  15.917  1.00 44.05           C
ATOM   1307  CB  ILE B 164      20.235   1.147  14.818  1.00 44.05           C
ATOM   1308  CG1 ILE B 164      19.466   2.447  14.530  1.00 44.05           C
ATOM   1309  CG2 ILE B 164      20.363   0.225  13.594  1.00 44.05           C
ATOM   1310  CD1 ILE B 164      20.246   3.433  13.663  1.00 44.05           C
ATOM   1311  C   ILE B 164      20.390  -0.867  16.127  1.00 44.05           C
ATOM   1312  O   ILE B 164      20.010  -1.958  15.703  1.00 44.05           O
ATOM   1313  N   ARG B 165      21.544  -0.730  16.805  1.00123.43           N
ATOM   1314  CA  ARG B 165      22.440  -1.842  16.964  1.00123.43           C
ATOM   1315  CB  ARG B 165      23.742  -1.482  17.702  1.00123.43           C
ATOM   1316  CG  ARG B 165      24.779  -0.767  16.831  1.00123.43           C
ATOM   1317  CD  ARG B 165      25.995  -1.634  16.481  1.00123.43           C
ATOM   1318  NE  ARG B 165      25.679  -2.424  15.256  1.00123.43           N
ATOM   1319  CZ  ARG B 165      26.673  -3.111  14.618  1.00123.43           C
ATOM   1320  NH1 ARG B 165      27.944  -3.092  15.117  1.00123.43           N
ATOM   1321  NH2 ARG B 165      26.401  -3.816  13.481  1.00123.43           N
ATOM   1322  C   ARG B 165      21.778  -2.948  17.728  1.00123.43           C
ATOM   1323  O   ARG B 165      21.958  -4.119  17.402  1.00123.43           O
ATOM   1324  N   SER B 166      21.055  -2.602  18.808  1.00 64.76           N
ATOM   1325  CA  SER B 166      20.368  -3.535  19.660  1.00 64.76           C
ATOM   1326  CB  SER B 166      20.229  -3.021  21.103  1.00 64.76           C
ATOM   1327  OG  SER B 166      19.421  -1.854  21.130  1.00 64.76           O
ATOM   1328  C   SER B 166      18.988  -3.816  19.152  1.00 64.76           C
ATOM   1329  O   SER B 166      18.263  -4.615  19.742  1.00 64.76           O
ATOM   1330  N   GLN B 167      18.576  -3.152  18.059  1.00137.27           N
ATOM   1331  CA  GLN B 167      17.247  -3.308  17.544  1.00137.27           C
ATOM   1332  CB  GLN B 167      16.993  -4.667  16.867  1.00137.27           C
ATOM   1333  CG  GLN B 167      17.821  -4.830  15.588  1.00137.27           C
ATOM   1334  CD  GLN B 167      17.432  -6.129  14.898  1.00137.27           C
ATOM   1335  OE1 GLN B 167      16.268  -6.347  14.566  1.00137.27           O
ATOM   1336  NE2 GLN B 167      18.436  -7.018  14.670  1.00137.27           N
ATOM   1337  C   GLN B 167      16.232  -3.050  18.621  1.00137.27           C
ATOM   1338  O   GLN B 167      15.354  -3.872  18.879  1.00137.27           O
ATOM   1339  N   LEU B 168      16.336  -1.871  19.274  1.00106.57           N
ATOM   1340  CA  LEU B 168      15.377  -1.432  20.255  1.00106.57           C
ATOM   1341  CB  LEU B 168      13.922  -1.682  19.806  1.00106.57           C
ATOM   1342  CG  LEU B 168      13.427  -0.851  18.611  1.00106.57           C
ATOM   1343  CD1 LEU B 168      13.168   0.606  19.014  1.00106.57           C
ATOM   1344  CD2 LEU B 168      14.371  -0.980  17.406  1.00106.57           C
ATOM   1345  C   LEU B 168      15.510  -2.203  21.530  1.00106.57           C
ATOM   1346  O   LEU B 168      14.728  -1.990  22.456  1.00106.57           O
ATOM   1347  N   SER B 169      16.495  -3.109  21.631  1.00 32.98           N
ATOM   1348  CA  SER B 169      16.626  -3.869  22.841  1.00 32.98           C
ATOM   1349  CB  SER B 169      17.696  -4.968  22.739  1.00 32.98           C
ATOM   1350  OG  SER B 169      17.782  -5.683  23.963  1.00 32.98           O
ATOM   1351  C   SER B 169      17.031  -2.943  23.948  1.00 32.98           C
ATOM   1352  O   SER B 169      16.558  -3.078  25.077  1.00 32.98           O
ATOM   1353  N   GLN B 170      17.926  -1.977  23.644  1.00 68.02           N
ATOM   1354  CA  GLN B 170      18.411  -1.049  24.635  1.00 68.02           C
ATOM   1355  CB  GLN B 170      19.942  -1.059  24.754  1.00 68.02           C
ATOM   1356  CG  GLN B 170      20.525  -2.396  25.208  1.00 68.02           C
ATOM   1357  CD  GLN B 170      22.040  -2.261  25.201  1.00 68.02           C
ATOM   1358  OE1 GLN B 170      22.596  -1.321  25.767  1.00 68.02           O
ATOM   1359  NE2 GLN B 170      22.731  -3.218  24.528  1.00 68.02           N
ATOM   1360  C   GLN B 170      18.037   0.344  24.210  1.00 68.02           C
ATOM   1361  O   GLN B 170      18.393   0.792  23.123  1.00 68.02           O
ATOM   1362  N   LYS B 171      17.210   1.002  25.046  1.00227.22           N
ATOM   1363  CA  LYS B 171      16.660   2.338  24.985  1.00227.22           C
ATOM   1364  CB  LYS B 171      15.216   2.429  25.517  1.00227.22           C
ATOM   1365  CG  LYS B 171      15.087   2.428  27.043  1.00227.22           C
ATOM   1366  CD  LYS B 171      15.597   1.165  27.735  1.00227.22           C
ATOM   1367  CE  LYS B 171      15.457   1.224  29.258  1.00227.22           C
ATOM   1368  NZ  LYS B 171      15.959  -0.026  29.871  1.00227.22           N
ATOM   1369  C   LYS B 171      17.441   3.444  25.668  1.00227.22           C
ATOM   1370  O   LYS B 171      16.878   4.534  25.744  1.00227.22           O
ATOM   1371  N   PRO B 172      18.599   3.281  26.258  1.00111.98           N
ATOM   1372  CA  PRO B 172      19.159   4.296  27.138  1.00111.98           C
ATOM   1373  CD  PRO B 172      19.644   2.473  25.646  1.00111.98           C
ATOM   1374  CB  PRO B 172      20.588   3.844  27.408  1.00111.98           C
ATOM   1375  CG  PRO B 172      20.969   3.098  26.119  1.00111.98           C
ATOM   1376  C   PRO B 172      19.140   5.739  26.711  1.00111.98           C
ATOM   1377  O   PRO B 172      19.277   6.039  25.527  1.00111.98           O
ATOM   1378  N   ILE B 173      18.917   6.651  27.687  1.00107.27           N
ATOM   1379  CA  ILE B 173      19.001   8.065  27.448  1.00107.27           C
ATOM   1380  CB  ILE B 173      17.831   8.873  27.940  1.00107.27           C
ATOM   1381  CG1 ILE B 173      16.581   8.610  27.083  1.00107.27           C
ATOM   1382  CG2 ILE B 173      18.255  10.350  27.928  1.00107.27           C
ATOM   1383  CD1 ILE B 173      16.037   7.191  27.182  1.00107.27           C
ATOM   1384  C   ILE B 173      20.225   8.522  28.180  1.00107.27           C
ATOM   1385  O   ILE B 173      20.317   8.393  29.400  1.00107.27           O
ATOM   1386  N   LEU B 174      21.213   9.054  27.431  1.00 72.52           N
ATOM   1387  CA  LEU B 174      22.476   9.465  27.982  1.00 72.52           C
ATOM   1388  CB  LEU B 174      23.598   9.508  26.939  1.00 72.52           C
ATOM   1389  CG  LEU B 174      23.946   8.122  26.375  1.00 72.52           C
ATOM   1390  CD1 LEU B 174      25.065   8.218  25.328  1.00 72.52           C
ATOM   1391  CD2 LEU B 174      24.280   7.130  27.504  1.00 72.52           C
ATOM   1392  C   LEU B 174      22.340  10.829  28.597  1.00 72.52           C
ATOM   1393  O   LEU B 174      21.344  11.510  28.361  1.00 72.52           O
ATOM   1394  N   SER B 175      23.341  11.260  29.410  1.00119.73           N
ATOM   1395  CA  SER B 175      23.207  12.523  30.102  1.00119.73           C
ATOM   1396  CB  SER B 175      23.535  12.458  31.604  1.00119.73           C
ATOM   1397  OG  SER B 175      24.940  12.402  31.793  1.00119.73           O
ATOM   1398  C   SER B 175      24.100  13.588  29.517  1.00119.73           C
ATOM   1399  O   SER B 175      25.326  13.485  29.486  1.00119.73           O
ATOM   1400  N   PRO B 176      23.464  14.611  28.994  1.00 96.83           N
ATOM   1401  CA  PRO B 176      24.124  15.743  28.381  1.00 96.83           C
ATOM   1402  CD  PRO B 176      22.038  14.564  28.708  1.00 96.83           C
ATOM   1403  CB  PRO B 176      23.013  16.550  27.713  1.00 96.83           C
ATOM   1404  CG  PRO B 176      21.845  15.554  27.553  1.00 96.83           C
ATOM   1405  C   PRO B 176      24.810  16.557  29.434  1.00 96.83           C
ATOM   1406  O   PRO B 176      25.799  17.228  29.144  1.00 96.83           O
ATOM   1407  N   GLN B 177      24.269  16.523  30.663  1.00 71.37           N
ATOM   1408  CA  GLN B 177      24.733  17.321  31.763  1.00 71.37           C
ATOM   1409  CB  GLN B 177      23.878  17.120  33.027  1.00 71.37           C
ATOM   1410  CG  GLN B 177      24.471  17.756  34.288  1.00 71.37           C
ATOM   1411  CD  GLN B 177      24.296  19.263  34.204  1.00 71.37           C
ATOM   1412  OE1 GLN B 177      23.463  19.765  33.450  1.00 71.37           O
ATOM   1413  NE2 GLN B 177      25.101  20.009  35.006  1.00 71.37           N
ATOM   1414  C   GLN B 177      26.121  16.933  32.147  1.00 71.37           C
ATOM   1415  O   GLN B 177      26.957  17.794  32.419  1.00 71.37           O
ATOM   1416  N   GLN B 178      26.409  15.620  32.172  1.00 89.26           N
ATOM   1417  CA  GLN B 178      27.695  15.185  32.628  1.00 89.26           C
ATOM   1418  CB  GLN B 178      27.835  13.648  32.610  1.00 89.26           C
ATOM   1419  CG  GLN B 178      29.052  13.099  33.366  1.00 89.26           C
ATOM   1420  CD  GLN B 178      30.209  12.845  32.405  1.00 89.26           C
ATOM   1421  OE1 GLN B 178      31.240  13.514  32.459  1.00 89.26           O
ATOM   1422  NE2 GLN B 178      30.045  11.832  31.513  1.00 89.26           N
ATOM   1423  C   GLN B 178      28.722  15.772  31.715  1.00 89.26           C
ATOM   1424  O   GLN B 178      29.776  16.228  32.158  1.00 89.26           O
ATOM   1425  N   VAL B 179      28.431  15.779  30.402  1.00 53.08           N
ATOM   1426  CA  VAL B 179      29.352  16.323  29.447  1.00 53.08           C
ATOM   1427  CB  VAL B 179      28.857  16.187  28.034  1.00 53.08           C
ATOM   1428  CG1 VAL B 179      29.842  16.898  27.089  1.00 53.08           C
ATOM   1429  CG2 VAL B 179      28.655  14.692  27.726  1.00 53.08           C
ATOM   1430  C   VAL B 179      29.528  17.781  29.718  1.00 53.08           C
ATOM   1431  O   VAL B 179      30.649  18.288  29.758  1.00 53.08           O
ATOM   1432  N   VAL B 180      28.410  18.496  29.933  1.00122.17           N
ATOM   1433  CA  VAL B 180      28.487  19.917  30.120  1.00122.17           C
ATOM   1434  CB  VAL B 180      27.136  20.587  30.177  1.00122.17           C
ATOM   1435  CG1 VAL B 180      26.499  20.391  31.559  1.00122.17           C
ATOM   1436  CG2 VAL B 180      27.307  22.054  29.764  1.00122.17           C
ATOM   1437  C   VAL B 180      29.263  20.240  31.366  1.00122.17           C
ATOM   1438  O   VAL B 180      30.061  21.175  31.375  1.00122.17           O
ATOM   1439  N   SER B 181      29.025  19.514  32.477  1.00128.32           N
ATOM   1440  CA  SER B 181      29.720  19.846  33.694  1.00128.32           C
ATOM   1441  CB  SER B 181      28.921  19.457  34.951  1.00128.32           C
ATOM   1442  OG  SER B 181      28.609  18.074  34.934  1.00128.32           O
ATOM   1443  C   SER B 181      31.127  19.296  33.797  1.00128.32           C
ATOM   1444  O   SER B 181      32.012  19.981  34.307  1.00128.32           O
ATOM   1445  N   CYS B 182      31.330  18.004  33.448  1.00106.53           N
ATOM   1446  CA  CYS B 182      32.587  17.304  33.593  1.00106.53           C
ATOM   1447  CB  CYS B 182      32.338  15.819  33.884  1.00106.53           C
ATOM   1448  SG  CYS B 182      31.067  15.595  35.174  1.00106.53           S
ATOM   1449  C   CYS B 182      33.603  17.403  32.469  1.00106.53           C
ATOM   1450  O   CYS B 182      34.805  17.405  32.731  1.00106.53           O
ATOM   1451  N   SER B 183      33.166  17.457  31.191  1.00 80.21           N
ATOM   1452  CA  SER B 183      34.078  17.289  30.080  1.00 80.21           C
ATOM   1453  CB  SER B 183      33.338  16.957  28.768  1.00 80.21           C
ATOM   1454  OG  SER B 183      34.269  16.794  27.710  1.00 80.21           O
ATOM   1455  C   SER B 183      34.970  18.478  29.822  1.00 80.21           C
ATOM   1456  O   SER B 183      34.510  19.592  29.576  1.00 80.21           O
ATOM   1457  N   ASN B 184      36.304  18.241  29.872  1.00122.65           N
ATOM   1458  CA  ASN B 184      37.346  19.214  29.645  1.00122.65           C
ATOM   1459  CB  ASN B 184      38.688  18.810  30.275  1.00122.65           C
ATOM   1460  CG  ASN B 184      39.429  20.093  30.626  1.00122.65           C
ATOM   1461  OD1 ASN B 184      38.821  21.075  31.049  1.00122.65           O
ATOM   1462  ND2 ASN B 184      40.778  20.078  30.465  1.00122.65           N
ATOM   1463  C   ASN B 184      37.533  19.441  28.170  1.00122.65           C
ATOM   1464  O   ASN B 184      38.215  20.365  27.726  1.00122.65           O
ATOM   1465  N   TYR B 185      37.005  18.484  27.400  1.00249.15           N
ATOM   1466  CA  TYR B 185      36.956  18.315  25.987  1.00249.15           C
ATOM   1467  CB  TYR B 185      36.517  16.857  25.787  1.00249.15           C
ATOM   1468  CG  TYR B 185      37.692  15.953  26.032  1.00249.15           C
ATOM   1469  CD1 TYR B 185      38.465  16.043  27.173  1.00249.15           C
ATOM   1470  CD2 TYR B 185      37.989  14.945  25.137  1.00249.15           C
ATOM   1471  CE1 TYR B 185      39.528  15.185  27.385  1.00249.15           C
ATOM   1472  CE2 TYR B 185      39.045  14.087  25.347  1.00249.15           C
ATOM   1473  CZ  TYR B 185      39.825  14.203  26.470  1.00249.15           C
ATOM   1474  OH  TYR B 185      40.907  13.319  26.681  1.00249.15           O
ATOM   1475  C   TYR B 185      36.044  19.373  25.389  1.00249.15           C
ATOM   1476  O   TYR B 185      36.066  19.616  24.183  1.00249.15           O
ATOM   1477  N   SER B 186      35.142  19.970  26.200  1.00123.99           N
ATOM   1478  CA  SER B 186      34.229  20.986  25.729  1.00123.99           C
ATOM   1479  CB  SER B 186      32.802  20.444  25.510  1.00123.99           C
ATOM   1480  OG  SER B 186      32.817  19.409  24.536  1.00123.99           O
ATOM   1481  C   SER B 186      34.133  22.109  26.739  1.00123.99           C
ATOM   1482  O   SER B 186      34.722  22.073  27.817  1.00123.99           O
ATOM   1483  N   GLN B 187      33.428  23.179  26.322  1.00198.17           N
ATOM   1484  CA  GLN B 187      33.166  24.442  26.960  1.00198.17           C
ATOM   1485  CB  GLN B 187      33.019  25.558  25.919  1.00198.17           C
ATOM   1486  CG  GLN B 187      34.171  25.512  24.903  1.00198.17           C
ATOM   1487  CD  GLN B 187      35.450  25.027  25.573  1.00198.17           C
ATOM   1488  OE1 GLN B 187      35.915  25.612  26.547  1.00198.17           O
ATOM   1489  NE2 GLN B 187      36.040  23.925  25.035  1.00198.17           N
ATOM   1490  C   GLN B 187      32.031  24.477  27.957  1.00198.17           C
ATOM   1491  O   GLN B 187      31.741  25.547  28.491  1.00198.17           O
ATOM   1492  N   GLY B 188      31.239  23.401  28.130  1.00 57.06           N
ATOM   1493  CA  GLY B 188      30.142  23.512  29.056  1.00 57.06           C
ATOM   1494  C   GLY B 188      29.029  24.190  28.325  1.00 57.06           C
ATOM   1495  O   GLY B 188      28.701  23.829  27.199  1.00 57.06           O
ATOM   1496  N   CYS B 189      28.384  25.168  28.982  1.00 91.57           N
ATOM   1497  CA  CYS B 189      27.285  25.903  28.427  1.00 91.57           C
ATOM   1498  CB  CYS B 189      26.428  26.543  29.519  1.00 91.57           C
ATOM   1499  SG  CYS B 189      25.587  25.205  30.455  1.00 91.57           S
ATOM   1500  C   CYS B 189      27.775  26.869  27.380  1.00 91.57           C
ATOM   1501  O   CYS B 189      26.990  27.494  26.671  1.00 91.57           O
ATOM   1502  N   GLU B 190      29.100  27.076  27.327  1.00153.85           N
ATOM   1503  CA  GLU B 190      29.785  27.896  26.364  1.00153.85           C
ATOM   1504  CB  GLU B 190      31.187  28.324  26.832  1.00153.85           C
ATOM   1505  CG  GLU B 190      31.160  29.582  27.711  1.00153.85           C
ATOM   1506  CD  GLU B 190      30.320  29.331  28.958  1.00153.85           C
ATOM   1507  OE1 GLU B 190      30.267  28.171  29.435  1.00153.85           O
ATOM   1508  OE2 GLU B 190      29.718  30.315  29.455  1.00153.85           O
ATOM   1509  C   GLU B 190      29.854  27.247  24.997  1.00153.85           C
ATOM   1510  O   GLU B 190      30.246  27.903  24.031  1.00153.85           O
ATOM   1511  N   GLY B 191      29.599  25.922  24.877  1.00 45.38           N
ATOM   1512  CA  GLY B 191      29.625  25.309  23.565  1.00 45.38           C
ATOM   1513  C   GLY B 191      30.622  24.177  23.527  1.00 45.38           C
ATOM   1514  O   GLY B 191      31.318  23.919  24.507  1.00 45.38           O
ATOM   1515  N   GLY B 192      30.704  23.468  22.372  1.00 48.51           N
ATOM   1516  CA  GLY B 192      31.597  22.349  22.202  1.00 48.51           C
ATOM   1517  C   GLY B 192      31.370  21.752  20.834  1.00 48.51           C
ATOM   1518  O   GLY B 192      30.602  22.288  20.035  1.00 48.51           O
ATOM   1519  N   PHE B 193      32.059  20.620  20.522  1.00174.71           N
ATOM   1520  CA  PHE B 193      31.909  19.982  19.230  1.00174.71           C
ATOM   1521  CB  PHE B 193      33.137  20.118  18.311  1.00174.71           C
ATOM   1522  CG  PHE B 193      33.219  21.552  17.940  1.00174.71           C
ATOM   1523  CD1 PHE B 193      32.551  22.017  16.829  1.00174.71           C
ATOM   1524  CD2 PHE B 193      33.942  22.433  18.708  1.00174.71           C
ATOM   1525  CE1 PHE B 193      32.609  23.341  16.476  1.00174.71           C
ATOM   1526  CE2 PHE B 193      34.004  23.764  18.360  1.00174.71           C
ATOM   1527  CZ  PHE B 193      33.342  24.215  17.242  1.00174.71           C
ATOM   1528  C   PHE B 193      31.661  18.504  19.381  1.00174.71           C
ATOM   1529  O   PHE B 193      32.336  17.819  20.147  1.00174.71           O
ATOM   1530  N   PRO B 194      30.737  17.995  18.593  1.00 83.51           N
ATOM   1531  CA  PRO B 194      30.354  16.602  18.631  1.00 83.51           C
ATOM   1532  CD  PRO B 194      29.673  18.834  18.067  1.00 83.51           C
ATOM   1533  CB  PRO B 194      29.183  16.484  17.661  1.00 83.51           C
ATOM   1534  CG  PRO B 194      28.522  17.874  17.725  1.00 83.51           C
ATOM   1535  C   PRO B 194      31.478  15.655  18.356  1.00 83.51           C
ATOM   1536  O   PRO B 194      31.503  14.562  18.919  1.00 83.51           O
ATOM   1537  N   TYR B 195      32.439  16.047  17.515  1.00105.09           N
ATOM   1538  CA  TYR B 195      33.500  15.152  17.179  1.00105.09           C
ATOM   1539  CB  TYR B 195      34.438  15.830  16.168  1.00105.09           C
ATOM   1540  CG  TYR B 195      35.352  14.809  15.645  1.00105.09           C
ATOM   1541  CD1 TYR B 195      36.468  14.508  16.358  1.00105.09           C
ATOM   1542  CD2 TYR B 195      35.093  14.162  14.462  1.00105.09           C
ATOM   1543  CE1 TYR B 195      37.339  13.556  15.910  1.00105.09           C
ATOM   1544  CE2 TYR B 195      35.960  13.203  13.992  1.00105.09           C
ATOM   1545  CZ  TYR B 195      37.090  12.902  14.732  1.00105.09           C
ATOM   1546  OH  TYR B 195      38.011  11.922  14.294  1.00105.09           O
ATOM   1547  C   TYR B 195      34.214  14.825  18.449  1.00105.09           C
ATOM   1548  O   TYR B 195      34.624  13.696  18.706  1.00105.09           O
ATOM   1549  N   LEU B 196      34.421  15.856  19.263  1.00209.46           N
ATOM   1550  CA  LEU B 196      35.112  15.784  20.494  1.00209.46           C
ATOM   1551  CB  LEU B 196      35.552  17.244  20.661  1.00209.46           C
ATOM   1552  CG  LEU B 196      36.547  17.521  21.736  1.00209.46           C
ATOM   1553  CD1 LEU B 196      37.060  18.967  21.711  1.00209.46           C
ATOM   1554  CD2 LEU B 196      35.846  17.157  23.004  1.00209.46           C
ATOM   1555  C   LEU B 196      34.277  15.116  21.585  1.00209.46           C
ATOM   1556  O   LEU B 196      34.831  14.552  22.527  1.00209.46           O
ATOM   1557  N   ILE B 197      32.939  15.307  21.605  1.00248.96           N
ATOM   1558  CA  ILE B 197      32.132  14.671  22.629  1.00248.96           C
ATOM   1559  CB  ILE B 197      31.079  15.636  23.147  1.00248.96           C
ATOM   1560  CG1 ILE B 197      30.900  15.429  24.646  1.00248.96           C
ATOM   1561  CG2 ILE B 197      29.766  15.483  22.389  1.00248.96           C
ATOM   1562  CD1 ILE B 197      30.579  13.997  25.024  1.00248.96           C
ATOM   1563  C   ILE B 197      31.581  13.307  22.257  1.00248.96           C
ATOM   1564  O   ILE B 197      31.776  12.305  22.949  1.00248.96           O
ATOM   1565  N   ALA B 198      30.884  13.219  21.102  1.00 72.99           N
ATOM   1566  CA  ALA B 198      30.290  11.974  20.697  1.00 72.99           C
ATOM   1567  CB  ALA B 198      29.462  12.116  19.402  1.00 72.99           C
ATOM   1568  C   ALA B 198      31.415  11.029  20.439  1.00 72.99           C
ATOM   1569  O   ALA B 198      31.294   9.829  20.690  1.00 72.99           O
ATOM   1570  N   GLY B 199      32.475  11.526  19.769  1.00 87.15           N
ATOM   1571  CA  GLY B 199      33.605  10.672  19.544  1.00 87.15           C
ATOM   1572  C   GLY B 199      34.628  10.556  20.652  1.00 87.15           C
ATOM   1573  O   GLY B 199      34.683   9.553  21.361  1.00 87.15           O
ATOM   1574  N   LYS B 200      35.424  11.633  20.878  1.00165.37           N
ATOM   1575  CA  LYS B 200      36.578  11.489  21.739  1.00165.37           C
ATOM   1576  CB  LYS B 200      37.575  12.648  21.704  1.00165.37           C
ATOM   1577  CG  LYS B 200      38.734  12.369  22.666  1.00165.37           C
ATOM   1578  CD  LYS B 200      39.953  13.264  22.472  1.00165.37           C
ATOM   1579  CE  LYS B 200      40.947  12.727  21.441  1.00165.37           C
ATOM   1580  NZ  LYS B 200      41.554  11.465  21.931  1.00165.37           N
ATOM   1581  C   LYS B 200      36.249  11.293  23.180  1.00165.37           C
ATOM   1582  O   LYS B 200      36.774  10.388  23.825  1.00165.37           O
ATOM   1583  N   TYR B 201      35.377  12.147  23.734  1.00 82.16           N
ATOM   1584  CA  TYR B 201      35.083  12.061  25.128  1.00 82.16           C
ATOM   1585  CB  TYR B 201      34.158  13.201  25.577  1.00 82.16           C
ATOM   1586  CG  TYR B 201      34.089  13.212  27.067  1.00 82.16           C
ATOM   1587  CD1 TYR B 201      35.166  13.652  27.807  1.00 82.16           C
ATOM   1588  CD2 TYR B 201      32.945  12.799  27.711  1.00 82.16           C
ATOM   1589  CE1 TYR B 201      35.102  13.670  29.180  1.00 82.16           C
ATOM   1590  CE2 TYR B 201      32.881  12.819  29.085  1.00 82.16           C
ATOM   1591  CZ  TYR B 201      33.955  13.261  29.817  1.00 82.16           C
ATOM   1592  OH  TYR B 201      33.890  13.275  31.225  1.00 82.16           O
ATOM   1593  C   TYR B 201      34.425  10.741  25.374  1.00 82.16           C
ATOM   1594  O   TYR B 201      34.714  10.062  26.358  1.00 82.16           O
ATOM   1595  N   VAL B 202      33.529  10.317  24.466  1.00 51.04           N
ATOM   1596  CA  VAL B 202      32.841   9.076  24.708  1.00 51.04           C
ATOM   1597  CB  VAL B 202      31.828   8.688  23.676  1.00 51.04           C
ATOM   1598  CG1 VAL B 202      31.239   7.339  24.119  1.00 51.04           C
ATOM   1599  CG2 VAL B 202      30.791   9.802  23.527  1.00 51.04           C
ATOM   1600  C   VAL B 202      33.842   7.961  24.756  1.00 51.04           C
ATOM   1601  O   VAL B 202      33.700   7.020  25.535  1.00 51.04           O
ATOM   1602  N   SER B 203      34.878   7.993  23.879  1.00112.96           N
ATOM   1603  CA  SER B 203      35.854   6.939  23.849  1.00112.96           C
ATOM   1604  CB  SER B 203      36.762   7.050  22.614  1.00112.96           C
ATOM   1605  OG  SER B 203      35.970   7.018  21.435  1.00112.96           O
ATOM   1606  C   SER B 203      36.737   6.968  25.070  1.00112.96           C
ATOM   1607  O   SER B 203      37.021   5.938  25.680  1.00112.96           O
ATOM   1608  N   ASP B 204      37.249   8.161  25.411  1.00167.75           N
ATOM   1609  CA  ASP B 204      38.207   8.323  26.465  1.00167.75           C
ATOM   1610  CB  ASP B 204      38.760   9.751  26.389  1.00167.75           C
ATOM   1611  CG  ASP B 204      40.235   9.665  26.642  1.00167.75           C
ATOM   1612  OD1 ASP B 204      40.701   8.532  26.938  1.00167.75           O
ATOM   1613  OD2 ASP B 204      40.920  10.710  26.482  1.00167.75           O
ATOM   1614  C   ASP B 204      37.613   8.123  27.842  1.00167.75           C
ATOM   1615  O   ASP B 204      38.110   7.320  28.633  1.00167.75           O
ATOM   1616  N   TYR B 205      36.619   8.968  28.206  1.00150.56           N
ATOM   1617  CA  TYR B 205      35.922   8.913  29.467  1.00150.56           C
ATOM   1618  CB  TYR B 205      35.674  10.296  30.080  1.00150.56           C
ATOM   1619  CG  TYR B 205      37.027  10.708  30.550  1.00150.56           C
ATOM   1620  CD1 TYR B 205      37.475  10.274  31.776  1.00150.56           C
ATOM   1621  CD2 TYR B 205      37.857  11.483  29.772  1.00150.56           C
ATOM   1622  CE1 TYR B 205      38.721  10.623  32.240  1.00150.56           C
ATOM   1623  CE2 TYR B 205      39.107  11.839  30.228  1.00150.56           C
ATOM   1624  CZ  TYR B 205      39.540  11.409  31.464  1.00150.56           C
ATOM   1625  OH  TYR B 205      40.819  11.769  31.941  1.00150.56           O
ATOM   1626  C   TYR B 205      34.668   8.089  29.520  1.00150.56           C
ATOM   1627  O   TYR B 205      34.389   7.442  30.528  1.00150.56           O
ATOM   1628  N   GLY B 206      33.838   8.131  28.462  1.00 37.05           N
ATOM   1629  CA  GLY B 206      32.596   7.401  28.492  1.00 37.05           C
ATOM   1630  C   GLY B 206      31.478   8.320  28.901  1.00 37.05           C
ATOM   1631  O   GLY B 206      31.703   9.408  29.429  1.00 37.05           O
ATOM   1632  N   ILE B 207      30.220   7.878  28.675  1.00 92.35           N
ATOM   1633  CA  ILE B 207      29.075   8.688  28.985  1.00 92.35           C
ATOM   1634  CB  ILE B 207      28.246   9.054  27.787  1.00 92.35           C
ATOM   1635  CG1 ILE B 207      27.237  10.153  28.159  1.00 92.35           C
ATOM   1636  CG2 ILE B 207      27.600   7.774  27.232  1.00 92.35           C
ATOM   1637  CD1 ILE B 207      26.562  10.795  26.948  1.00 92.35           C
ATOM   1638  C   ILE B 207      28.197   7.937  29.941  1.00 92.35           C
ATOM   1639  O   ILE B 207      28.176   6.707  29.950  1.00 92.35           O
ATOM   1640  N   VAL B 208      27.464   8.677  30.800  1.00 57.69           N
ATOM   1641  CA  VAL B 208      26.598   8.065  31.770  1.00 57.69           C
ATOM   1642  CB  VAL B 208      26.796   8.574  33.171  1.00 57.69           C
ATOM   1643  CG1 VAL B 208      28.224   8.218  33.616  1.00 57.69           C
ATOM   1644  CG2 VAL B 208      26.482  10.080  33.213  1.00 57.69           C
ATOM   1645  C   VAL B 208      25.181   8.352  31.382  1.00 57.69           C
ATOM   1646  O   VAL B 208      24.906   9.188  30.525  1.00 57.69           O
ATOM   1647  N   GLU B 209      24.232   7.614  31.986  1.00125.21           N
ATOM   1648  CA  GLU B 209      22.852   7.811  31.655  1.00125.21           C
ATOM   1649  CB  GLU B 209      22.025   6.509  31.720  1.00125.21           C
ATOM   1650  CG  GLU B 209      22.410   5.566  32.858  1.00125.21           C
ATOM   1651  CD  GLU B 209      22.093   4.141  32.403  1.00125.21           C
ATOM   1652  OE1 GLU B 209      21.962   3.926  31.169  1.00125.21           O
ATOM   1653  OE2 GLU B 209      21.994   3.246  33.283  1.00125.21           O
ATOM   1654  C   GLU B 209      22.272   8.986  32.390  1.00125.21           C
ATOM   1655  O   GLU B 209      22.850   9.503  33.345  1.00125.21           O
ATOM   1656  N   GLU B 210      21.099   9.452  31.917  1.00 95.60           N
ATOM   1657  CA  GLU B 210      20.458  10.651  32.388  1.00 95.60           C
ATOM   1658  CB  GLU B 210      19.082  10.855  31.721  1.00 95.60           C
ATOM   1659  CG  GLU B 210      18.222  11.967  32.333  1.00 95.60           C
ATOM   1660  CD  GLU B 210      18.682  13.324  31.820  1.00 95.60           C
ATOM   1661  OE1 GLU B 210      19.568  13.362  30.926  1.00 95.60           O
ATOM   1662  OE2 GLU B 210      18.144  14.346  32.323  1.00 95.60           O
ATOM   1663  C   GLU B 210      20.234  10.574  33.870  1.00 95.60           C
ATOM   1664  O   GLU B 210      20.459  11.550  34.584  1.00 95.60           O
ATOM   1665  N   SER B 211      19.806   9.405  34.380  1.00 75.17           N
ATOM   1666  CA  SER B 211      19.494   9.287  35.779  1.00 75.17           C
ATOM   1667  CB  SER B 211      18.965   7.894  36.165  1.00 75.17           C
ATOM   1668  OG  SER B 211      17.700   7.662  35.561  1.00 75.17           O
ATOM   1669  C   SER B 211      20.717   9.538  36.606  1.00 75.17           C
ATOM   1670  O   SER B 211      20.620  10.030  37.731  1.00 75.17           O
ATOM   1671  N   ASP B 212      21.905   9.195  36.079  1.00 45.61           N
ATOM   1672  CA  ASP B 212      23.116   9.350  36.837  1.00 45.61           C
ATOM   1673  CB  ASP B 212      24.351   8.817  36.094  1.00 45.61           C
ATOM   1674  CG  ASP B 212      25.511   8.767  37.079  1.00 45.61           C
ATOM   1675  OD1 ASP B 212      25.244   8.730  38.310  1.00 45.61           O
ATOM   1676  OD2 ASP B 212      26.681   8.770  36.611  1.00 45.61           O
ATOM   1677  C   ASP B 212      23.355  10.805  37.107  1.00 45.61           C
ATOM   1678  O   ASP B 212      23.725  11.173  38.223  1.00 45.61           O
ATOM   1679  N   LEU B 213      23.180  11.667  36.080  1.00 73.37           N
ATOM   1680  CA  LEU B 213      23.357  13.075  36.296  1.00 73.37           C
ATOM   1681  CB  LEU B 213      24.723  13.600  35.822  1.00 73.37           C
ATOM   1682  CG  LEU B 213      24.907  15.111  36.057  1.00 73.37           C
ATOM   1683  CD1 LEU B 213      24.835  15.455  37.556  1.00 73.37           C
ATOM   1684  CD2 LEU B 213      26.199  15.621  35.400  1.00 73.37           C
ATOM   1685  C   LEU B 213      22.290  13.779  35.514  1.00 73.37           C
ATOM   1686  O   LEU B 213      22.439  14.035  34.319  1.00 73.37           O
ATOM   1687  N   PRO B 214      21.243  14.160  36.198  1.00 75.71           N
ATOM   1688  CA  PRO B 214      20.104  14.773  35.562  1.00 75.71           C
ATOM   1689  CD  PRO B 214      20.874  13.473  37.425  1.00 75.71           C
ATOM   1690  CB  PRO B 214      19.032  14.862  36.646  1.00 75.71           C
ATOM   1691  CG  PRO B 214      19.355  13.670  37.567  1.00 75.71           C
ATOM   1692  C   PRO B 214      20.449  16.080  34.928  1.00 75.71           C
ATOM   1693  O   PRO B 214      21.379  16.737  35.390  1.00 75.71           O
ATOM   1694  N   TYR B 215      19.702  16.480  33.875  1.00133.03           N
ATOM   1695  CA  TYR B 215      20.078  17.647  33.127  1.00133.03           C
ATOM   1696  CB  TYR B 215      19.515  17.646  31.698  1.00133.03           C
ATOM   1697  CG  TYR B 215      20.348  18.683  31.065  1.00133.03           C
ATOM   1698  CD1 TYR B 215      21.688  18.419  30.937  1.00133.03           C
ATOM   1699  CD2 TYR B 215      19.825  19.866  30.607  1.00133.03           C
ATOM   1700  CE1 TYR B 215      22.528  19.339  30.378  1.00133.03           C
ATOM   1701  CE2 TYR B 215      20.665  20.795  30.043  1.00133.03           C
ATOM   1702  CZ  TYR B 215      22.008  20.523  29.939  1.00133.03           C
ATOM   1703  OH  TYR B 215      22.884  21.457  29.378  1.00133.03           O
ATOM   1704  C   TYR B 215      19.630  18.895  33.835  1.00133.03           C
ATOM   1705  O   TYR B 215      18.456  19.043  34.174  1.00133.03           O
ATOM   1706  N   THR B 216      20.620  19.747  34.201  1.00 86.80           N
ATOM   1707  CA  THR B 216      20.473  21.043  34.818  1.00 86.80           C
ATOM   1708  CB  THR B 216      21.641  21.372  35.695  1.00 86.80           C
ATOM   1709  OG1 THR B 216      21.761  20.404  36.727  1.00 86.80           O
ATOM   1710  CG2 THR B 216      21.437  22.771  36.294  1.00 86.80           C
ATOM   1711  C   THR B 216      20.302  22.181  33.849  1.00 86.80           C
ATOM   1712  O   THR B 216      19.468  23.062  34.056  1.00 86.80           O
ATOM   1713  N   GLY B 217      21.100  22.196  32.758  1.00 39.35           N
ATOM   1714  CA  GLY B 217      21.071  23.297  31.833  1.00 39.35           C
ATOM   1715  C   GLY B 217      21.999  24.374  32.315  1.00 39.35           C
ATOM   1716  O   GLY B 217      21.906  25.520  31.874  1.00 39.35           O
ATOM   1717  N   SER B 218      22.922  24.039  33.242  1.00 60.46           N
ATOM   1718  CA  SER B 218      23.826  25.036  33.739  1.00 60.46           C
ATOM   1719  CB  SER B 218      23.433  25.602  35.115  1.00 60.46           C
ATOM   1720  OG  SER B 218      23.546  24.594  36.109  1.00 60.46           O
ATOM   1721  C   SER B 218      25.187  24.426  33.898  1.00 60.46           C
ATOM   1722  O   SER B 218      25.392  23.228  33.722  1.00 60.46           O
ATOM   1723  N   ASP B 219      26.144  25.296  34.256  1.00122.88           N
ATOM   1724  CA  ASP B 219      27.549  25.104  34.486  1.00122.88           C
ATOM   1725  CB  ASP B 219      28.350  26.419  34.457  1.00122.88           C
ATOM   1726  CG  ASP B 219      28.458  26.846  32.995  1.00122.88           C
ATOM   1727  OD1 ASP B 219      28.596  25.937  32.132  1.00122.88           O
ATOM   1728  OD2 ASP B 219      28.411  28.075  32.720  1.00122.88           O
ATOM   1729  C   ASP B 219      27.791  24.398  35.793  1.00122.88           C
ATOM   1730  O   ASP B 219      28.851  24.573  36.395  1.00122.88           O
ATOM   1731  N   SER B 220      26.766  23.707  36.336  1.00117.64           N
ATOM   1732  CA  SER B 220      26.858  23.029  37.608  1.00117.64           C
ATOM   1733  CB  SER B 220      25.778  21.956  37.817  1.00117.64           C
ATOM   1734  OG  SER B 220      24.485  22.529  37.766  1.00117.64           O
ATOM   1735  C   SER B 220      28.151  22.275  37.717  1.00117.64           C
ATOM   1736  O   SER B 220      28.817  21.957  36.734  1.00117.64           O
ATOM   1737  N   PRO B 221      28.509  22.013  38.950  1.00128.19           N
ATOM   1738  CA  PRO B 221      29.720  21.287  39.232  1.00128.19           C
ATOM   1739  CD  PRO B 221      28.193  22.962  40.005  1.00128.19           C
ATOM   1740  CB  PRO B 221      30.024  21.531  40.708  1.00128.19           C
ATOM   1741  CG  PRO B 221      29.373  22.898  40.988  1.00128.19           C
ATOM   1742  C   PRO B 221      29.584  19.842  38.871  1.00128.19           C
ATOM   1743  O   PRO B 221      28.461  19.345  38.799  1.00128.19           O
ATOM   1744  N   CYS B 222      30.720  19.149  38.651  1.00 56.79           N
ATOM   1745  CA  CYS B 222      30.696  17.778  38.230  1.00 56.79           C
ATOM   1746  CB  CYS B 222      32.006  17.358  37.518  1.00 56.79           C
ATOM   1747  SG  CYS B 222      32.057  15.624  36.957  1.00 56.79           S
ATOM   1748  C   CYS B 222      30.489  16.896  39.426  1.00 56.79           C
ATOM   1749  O   CYS B 222      31.445  16.458  40.065  1.00 56.79           O
ATOM   1750  N   THR B 223      29.210  16.625  39.762  1.00116.03           N
ATOM   1751  CA  THR B 223      28.873  15.739  40.841  1.00116.03           C
ATOM   1752  CB  THR B 223      28.371  16.450  42.068  1.00116.03           C
ATOM   1753  OG1 THR B 223      28.096  15.515  43.100  1.00116.03           O
ATOM   1754  CG2 THR B 223      27.111  17.265  41.723  1.00116.03           C
ATOM   1755  C   THR B 223      27.789  14.830  40.343  1.00116.03           C
ATOM   1756  O   THR B 223      26.747  15.281  39.871  1.00116.03           O
ATOM   1757  N   LEU B 224      28.017  13.505  40.435  1.00114.31           N
ATOM   1758  CA  LEU B 224      27.078  12.539  39.946  1.00114.31           C
ATOM   1759  CB  LEU B 224      27.505  11.916  38.596  1.00114.31           C
ATOM   1760  CG  LEU B 224      28.817  11.096  38.641  1.00114.31           C
ATOM   1761  CD1 LEU B 224      29.155  10.527  37.252  1.00114.31           C
ATOM   1762  CD2 LEU B 224      29.991  11.892  39.234  1.00114.31           C
ATOM   1763  C   LEU B 224      27.016  11.428  40.935  1.00114.31           C
ATOM   1764  O   LEU B 224      27.786  11.398  41.892  1.00114.31           O
ATOM   1765  N   LYS B 225      26.074  10.481  40.750  1.00116.57           N
ATOM   1766  CA  LYS B 225      26.037   9.410  41.697  1.00116.57           C
ATOM   1767  CB  LYS B 225      24.713   8.641  41.824  1.00116.57           C
ATOM   1768  CG  LYS B 225      23.689   9.430  42.645  1.00116.57           C
ATOM   1769  CD  LYS B 225      22.346   8.727  42.815  1.00116.57           C
ATOM   1770  CE  LYS B 225      22.353   7.729  43.977  1.00116.57           C
ATOM   1771  NZ  LYS B 225      22.804   8.399  45.221  1.00116.57           N
ATOM   1772  C   LYS B 225      27.148   8.451  41.414  1.00116.57           C
ATOM   1773  O   LYS B 225      27.763   8.482  40.350  1.00116.57           O
ATOM   1774  N   ASP B 226      27.470   7.605  42.408  1.00 58.50           N
ATOM   1775  CA  ASP B 226      28.557   6.679  42.265  1.00 58.50           C
ATOM   1776  CB  ASP B 226      29.101   6.152  43.607  1.00 58.50           C
ATOM   1777  CG  ASP B 226      29.891   7.268  44.280  1.00 58.50           C
ATOM   1778  OD1 ASP B 226      30.700   7.926  43.573  1.00 58.50           O
ATOM   1779  OD2 ASP B 226      29.708   7.469  45.511  1.00 58.50           O
ATOM   1780  C   ASP B 226      28.127   5.498  41.454  1.00 58.50           C
ATOM   1781  O   ASP B 226      26.940   5.232  41.268  1.00 58.50           O
ATOM   1782  N   SER B 227      29.136   4.770  40.938  1.00157.44           N
ATOM   1783  CA  SER B 227      29.002   3.545  40.204  1.00157.44           C
ATOM   1784  CB  SER B 227      28.640   2.338  41.091  1.00157.44           C
ATOM   1785  OG  SER B 227      29.690   2.077  42.011  1.00157.44           O
ATOM   1786  C   SER B 227      27.996   3.629  39.102  1.00157.44           C
ATOM   1787  O   SER B 227      27.063   2.828  39.055  1.00157.44           O
ATOM   1788  N   GLN B 228      28.153   4.585  38.168  1.00143.61           N
ATOM   1789  CA  GLN B 228      27.228   4.606  37.073  1.00143.61           C
ATOM   1790  CB  GLN B 228      26.754   6.012  36.667  1.00143.61           C
ATOM   1791  CG  GLN B 228      25.764   5.983  35.502  1.00143.61           C
ATOM   1792  CD  GLN B 228      24.514   5.250  35.971  1.00143.61           C
ATOM   1793  OE1 GLN B 228      24.186   4.172  35.477  1.00143.61           O
ATOM   1794  NE2 GLN B 228      23.795   5.848  36.959  1.00143.61           N
ATOM   1795  C   GLN B 228      27.916   3.997  35.886  1.00143.61           C
ATOM   1796  O   GLN B 228      29.105   4.223  35.667  1.00143.61           O
ATOM   1797  N   GLN B 229      27.165   3.193  35.099  1.00119.38           N
ATOM   1798  CA  GLN B 229      27.663   2.540  33.917  1.00119.38           C
ATOM   1799  CB  GLN B 229      26.610   1.682  33.186  1.00119.38           C
ATOM   1800  CG  GLN B 229      26.361   0.290  33.765  1.00119.38           C
ATOM   1801  CD  GLN B 229      27.160  -0.685  32.912  1.00119.38           C
ATOM   1802  OE1 GLN B 229      27.045  -1.900  33.067  1.00119.38           O
ATOM   1803  NE2 GLN B 229      27.981  -0.138  31.975  1.00119.38           N
ATOM   1804  C   GLN B 229      28.034   3.606  32.944  1.00119.38           C
ATOM   1805  O   GLN B 229      27.435   4.680  32.918  1.00119.38           O
ATOM   1806  N   LYS B 230      29.056   3.337  32.113  1.00137.24           N
ATOM   1807  CA  LYS B 230      29.446   4.351  31.184  1.00137.24           C
ATOM   1808  CB  LYS B 230      30.790   4.975  31.583  1.00137.24           C
ATOM   1809  CG  LYS B 230      30.956   6.402  31.083  1.00137.24           C
ATOM   1810  CD  LYS B 230      31.990   7.196  31.880  1.00137.24           C
ATOM   1811  CE  LYS B 230      31.557   7.442  33.328  1.00137.24           C
ATOM   1812  NZ  LYS B 230      32.340   8.552  33.912  1.00137.24           N
ATOM   1813  C   LYS B 230      29.543   3.724  29.823  1.00137.24           C
ATOM   1814  O   LYS B 230      30.123   2.652  29.665  1.00137.24           O
ATOM   1815  N   TYR B 231      28.951   4.381  28.803  1.00 92.73           N
ATOM   1816  CA  TYR B 231      28.948   3.917  27.439  1.00 92.73           C
ATOM   1817  CB  TYR B 231      27.684   4.329  26.683  1.00 92.73           C
ATOM   1818  CG  TYR B 231      26.504   3.692  27.332  1.00 92.73           C
ATOM   1819  CD1 TYR B 231      25.964   4.244  28.451  1.00 92.73           C
ATOM   1820  CD2 TYR B 231      25.951   2.545  26.838  1.00 92.73           C
ATOM   1821  CE1 TYR B 231      24.870   3.699  29.088  1.00 92.73           C
ATOM   1822  CE2 TYR B 231      24.853   1.968  27.442  1.00 92.73           C
ATOM   1823  CZ  TYR B 231      24.309   2.542  28.582  1.00 92.73           C
ATOM   1824  OH  TYR B 231      23.187   1.971  29.206  1.00 92.73           O
ATOM   1825  C   TYR B 231      30.098   4.569  26.718  1.00 92.73           C
ATOM   1826  O   TYR B 231      30.351   5.759  26.906  1.00 92.73           O
ATOM   1827  N   TYR B 232      30.819   3.806  25.859  1.00162.03           N
ATOM   1828  CA  TYR B 232      31.992   4.339  25.206  1.00162.03           C
ATOM   1829  CB  TYR B 232      33.253   3.490  25.484  1.00162.03           C
ATOM   1830  CG  TYR B 232      33.289   3.180  26.947  1.00162.03           C
ATOM   1831  CD1 TYR B 232      33.683   4.105  27.886  1.00162.03           C
ATOM   1832  CD2 TYR B 232      32.924   1.924  27.368  1.00162.03           C
ATOM   1833  CE1 TYR B 232      33.701   3.781  29.224  1.00162.03           C
ATOM   1834  CE2 TYR B 232      32.947   1.608  28.696  1.00162.03           C
ATOM   1835  CZ  TYR B 232      33.337   2.526  29.636  1.00162.03           C
ATOM   1836  OH  TYR B 232      33.358   2.206  31.010  1.00162.03           O
ATOM   1837  C   TYR B 232      31.773   4.241  23.719  1.00162.03           C
ATOM   1838  O   TYR B 232      30.891   3.515  23.265  1.00162.03           O
ATOM   1839  N   THR B 233      32.577   4.985  22.921  1.00 43.86           N
ATOM   1840  CA  THR B 233      32.480   4.953  21.484  1.00 43.86           C
ATOM   1841  CB  THR B 233      32.399   6.319  20.870  1.00 43.86           C
ATOM   1842  OG1 THR B 233      31.263   7.008  21.366  1.00 43.86           O
ATOM   1843  CG2 THR B 233      32.285   6.174  19.344  1.00 43.86           C
ATOM   1844  C   THR B 233      33.717   4.280  20.945  1.00 43.86           C
ATOM   1845  O   THR B 233      34.844   4.704  21.199  1.00 43.86           O
ATOM   1846  N   ALA B 234      33.517   3.180  20.191  1.00 54.36           N
ATOM   1847  CA  ALA B 234      34.560   2.388  19.589  1.00 54.36           C
ATOM   1848  CB  ALA B 234      34.025   1.087  18.970  1.00 54.36           C
ATOM   1849  C   ALA B 234      35.279   3.140  18.497  1.00 54.36           C
ATOM   1850  O   ALA B 234      36.473   2.934  18.286  1.00 54.36           O
ATOM   1851  N   GLU B 235      34.549   3.983  17.733  1.00133.89           N
ATOM   1852  CA  GLU B 235      35.088   4.686  16.586  1.00133.89           C
ATOM   1853  CB  GLU B 235      34.808   3.927  15.270  1.00133.89           C
ATOM   1854  CG  GLU B 235      34.470   4.822  14.066  1.00133.89           C
ATOM   1855  CD  GLU B 235      35.682   5.102  13.186  1.00133.89           C
ATOM   1856  OE1 GLU B 235      36.499   6.002  13.512  1.00133.89           O
ATOM   1857  OE2 GLU B 235      35.788   4.413  12.141  1.00133.89           O
ATOM   1858  C   GLU B 235      34.414   6.023  16.406  1.00133.89           C
ATOM   1859  O   GLU B 235      33.256   6.197  16.781  1.00133.89           O
ATOM   1860  N   TYR B 236      35.142   7.016  15.829  1.00123.44           N
ATOM   1861  CA  TYR B 236      34.571   8.312  15.534  1.00123.44           C
ATOM   1862  CB  TYR B 236      34.578   9.266  16.746  1.00123.44           C
ATOM   1863  CG  TYR B 236      35.988   9.547  17.148  1.00123.44           C
ATOM   1864  CD1 TYR B 236      36.786   8.539  17.650  1.00123.44           C
ATOM   1865  CD2 TYR B 236      36.500  10.824  17.060  1.00123.44           C
ATOM   1866  CE1 TYR B 236      38.087   8.783  18.026  1.00123.44           C
ATOM   1867  CE2 TYR B 236      37.803  11.073  17.438  1.00123.44           C
ATOM   1868  CZ  TYR B 236      38.597  10.055  17.914  1.00123.44           C
ATOM   1869  OH  TYR B 236      39.930  10.322  18.293  1.00123.44           O
ATOM   1870  C   TYR B 236      35.308   8.917  14.376  1.00123.44           C
ATOM   1871  O   TYR B 236      36.489   8.628  14.189  1.00123.44           O
ATOM   1872  N   HIS B 237      34.646   9.816  13.604  1.00212.70           N
ATOM   1873  CA  HIS B 237      35.227  10.183  12.344  1.00212.70           C
ATOM   1874  ND1 HIS B 237      34.823   9.339   9.065  1.00212.70           N
ATOM   1875  CG  HIS B 237      35.392   8.710  10.144  1.00212.70           C
ATOM   1876  CB  HIS B 237      34.977   8.898  11.553  1.00212.70           C
ATOM   1877  NE2 HIS B 237      36.245   7.829   8.261  1.00212.70           N
ATOM   1878  CD2 HIS B 237      36.263   7.792   9.641  1.00212.70           C
ATOM   1879  CE1 HIS B 237      35.368   8.774   7.959  1.00212.70           C
ATOM   1880  C   HIS B 237      34.396  11.295  11.748  1.00212.70           C
ATOM   1881  O   HIS B 237      33.180  11.322  11.921  1.00212.70           O
ATOM   1882  N   TYR B 238      35.019  12.263  11.036  1.00122.28           N
ATOM   1883  CA  TYR B 238      34.209  13.223  10.325  1.00122.28           C
ATOM   1884  CB  TYR B 238      34.860  14.558   9.906  1.00122.28           C
ATOM   1885  CG  TYR B 238      34.848  15.585  10.989  1.00122.28           C
ATOM   1886  CD1 TYR B 238      33.674  16.195  11.359  1.00122.28           C
ATOM   1887  CD2 TYR B 238      35.995  15.958  11.643  1.00122.28           C
ATOM   1888  CE1 TYR B 238      33.655  17.152  12.346  1.00122.28           C
ATOM   1889  CE2 TYR B 238      35.972  16.918  12.629  1.00122.28           C
ATOM   1890  CZ  TYR B 238      34.801  17.524  12.987  1.00122.28           C
ATOM   1891  OH  TYR B 238      34.775  18.508  13.996  1.00122.28           O
ATOM   1892  C   TYR B 238      33.869  12.569   9.028  1.00122.28           C
ATOM   1893  O   TYR B 238      34.718  11.935   8.415  1.00122.28           O
ATOM   1894  N   VAL B 239      32.614  12.692   8.567  1.00120.91           N
ATOM   1895  CA  VAL B 239      32.251  12.081   7.322  1.00120.91           C
ATOM   1896  CB  VAL B 239      30.825  12.357   6.953  1.00120.91           C
ATOM   1897  CG1 VAL B 239      30.559  11.818   5.545  1.00120.91           C
ATOM   1898  CG2 VAL B 239      29.915  11.735   8.017  1.00120.91           C
ATOM   1899  C   VAL B 239      33.108  12.691   6.261  1.00120.91           C
ATOM   1900  O   VAL B 239      33.245  13.911   6.186  1.00120.91           O
ATOM   1901  N   GLY B 240      33.688  11.841   5.388  1.00 42.37           N
ATOM   1902  CA  GLY B 240      34.569  12.336   4.375  1.00 42.37           C
ATOM   1903  C   GLY B 240      35.975  12.026   4.801  1.00 42.37           C
ATOM   1904  O   GLY B 240      36.903  12.139   4.004  1.00 42.37           O
ATOM   1905  N   GLY B 241      36.173  11.634   6.077  1.00 48.49           N
ATOM   1906  CA  GLY B 241      37.466  11.216   6.544  1.00 48.49           C
ATOM   1907  C   GLY B 241      38.122  12.278   7.388  1.00 48.49           C
ATOM   1908  O   GLY B 241      38.888  11.954   8.296  1.00 48.49           O
ATOM   1909  N   PHE B 242      37.863  13.569   7.105  1.00444.49           N
ATOM   1910  CA  PHE B 242      38.457  14.626   7.870  1.00444.49           C
ATOM   1911  CB  PHE B 242      39.897  14.964   7.403  1.00444.49           C
ATOM   1912  CG  PHE B 242      39.877  15.203   5.782  1.00444.49           C
ATOM   1913  CD1 PHE B 242      39.612  16.326   5.005  1.00444.49           C
ATOM   1914  CD2 PHE B 242      40.053  14.789   4.390  1.00444.49           C
ATOM   1915  CE1 PHE B 242      39.864  15.536   3.847  1.00444.49           C
ATOM   1916  CE2 PHE B 242      39.716  15.970   4.940  1.00444.49           C
ATOM   1917  CZ  PHE B 242      40.072  14.618   4.813  1.00444.49           C
ATOM   1918  C   PHE B 242      37.595  15.844   7.681  1.00444.49           C
ATOM   1919  O   PHE B 242      36.663  15.848   6.873  1.00444.49           O
ATOM   1920  N   TYR B 243      37.906  16.929   8.426  1.00132.74           N
ATOM   1921  CA  TYR B 243      37.109  18.125   8.364  1.00132.74           C
ATOM   1922  CB  TYR B 243      37.561  19.142   9.426  1.00132.74           C
ATOM   1923  CG  TYR B 243      36.584  20.249   9.638  1.00132.74           C
ATOM   1924  CD1 TYR B 243      36.294  21.146   8.646  1.00132.74           C
ATOM   1925  CD2 TYR B 243      35.913  20.367  10.828  1.00132.74           C
ATOM   1926  CE1 TYR B 243      35.401  22.174   8.832  1.00132.74           C
ATOM   1927  CE2 TYR B 243      35.021  21.392  11.035  1.00132.74           C
ATOM   1928  CZ  TYR B 243      34.756  22.301  10.036  1.00132.74           C
ATOM   1929  OH  TYR B 243      33.838  23.359  10.234  1.00132.74           O
ATOM   1930  C   TYR B 243      37.363  18.744   7.017  1.00132.74           C
ATOM   1931  O   TYR B 243      38.490  19.129   6.708  1.00132.74           O
ATOM   1932  N   GLY B 244      36.295  18.909   6.203  1.00 62.76           N
ATOM   1933  CA  GLY B 244      36.411  19.492   4.888  1.00 62.76           C
ATOM   1934  C   GLY B 244      36.076  18.477   3.811  1.00 62.76           C
ATOM   1935  O   GLY B 244      35.905  18.836   2.646  1.00 62.76           O
ATOM   1936  N   GLY B 245      36.048  17.180   4.168  1.00 84.36           N
ATOM   1937  CA  GLY B 245      35.710  16.047   3.344  1.00 84.36           C
ATOM   1938  C   GLY B 245      34.233  15.846   3.118  1.00 84.36           C
ATOM   1939  O   GLY B 245      33.839  15.040   2.284  1.00 84.36           O
ATOM   1940  N   CYS B 246      33.364  16.444   3.943  1.00 79.44           N
ATOM   1941  CA  CYS B 246      31.956  16.106   3.924  1.00 79.44           C
ATOM   1942  CB  CYS B 246      31.173  16.710   5.109  1.00 79.44           C
ATOM   1943  SG  CYS B 246      29.438  16.162   5.178  1.00 79.44           S
ATOM   1944  C   CYS B 246      31.247  16.492   2.650  1.00 79.44           C
ATOM   1945  O   CYS B 246      31.603  17.455   1.972  1.00 79.44           O
ATOM   1946  N   ASN B 247      30.225  15.680   2.274  1.00 84.58           N
ATOM   1947  CA  ASN B 247      29.373  15.995   1.153  1.00 84.58           C
ATOM   1948  CB  ASN B 247      29.966  15.665  -0.242  1.00 84.58           C
ATOM   1949  CG  ASN B 247      30.219  14.173  -0.414  1.00 84.58           C
ATOM   1950  OD1 ASN B 247      29.710  13.351   0.343  1.00 84.58           O
ATOM   1951  ND2 ASN B 247      31.031  13.809  -1.441  1.00 84.58           N
ATOM   1952  C   ASN B 247      28.053  15.289   1.344  1.00 84.58           C
ATOM   1953  O   ASN B 247      27.929  14.448   2.234  1.00 84.58           O
ATOM   1954  N   GLU B 248      27.021  15.616   0.525  1.00125.71           N
ATOM   1955  CA  GLU B 248      25.727  15.033   0.768  1.00125.71           C
ATOM   1956  CB  GLU B 248      24.527  15.576  -0.025  1.00125.71           C
ATOM   1957  CG  GLU B 248      24.369  15.003  -1.431  1.00125.71           C
ATOM   1958  CD  GLU B 248      22.875  14.920  -1.710  1.00125.71           C
ATOM   1959  OE1 GLU B 248      22.202  14.170  -0.962  1.00125.71           O
ATOM   1960  OE2 GLU B 248      22.382  15.596  -2.649  1.00125.71           O
ATOM   1961  C   GLU B 248      25.729  13.568   0.493  1.00125.71           C
ATOM   1962  O   GLU B 248      25.090  12.802   1.212  1.00125.71           O
ATOM   1963  N   ALA B 249      26.432  13.139  -0.572  1.00 48.10           N
ATOM   1964  CA  ALA B 249      26.401  11.758  -0.954  1.00 48.10           C
ATOM   1965  CB  ALA B 249      27.270  11.467  -2.188  1.00 48.10           C
ATOM   1966  C   ALA B 249      26.931  10.929   0.176  1.00 48.10           C
ATOM   1967  O   ALA B 249      26.356   9.910   0.550  1.00 48.10           O
ATOM   1968  N   TYR B 250      28.048  11.346   0.787  1.00155.93           N
ATOM   1969  CA  TYR B 250      28.590  10.525   1.830  1.00155.93           C
ATOM   1970  CB  TYR B 250      30.035  10.865   2.224  1.00155.93           C
ATOM   1971  CG  TYR B 250      30.606   9.566   2.699  1.00155.93           C
ATOM   1972  CD1 TYR B 250      31.040   8.648   1.764  1.00155.93           C
ATOM   1973  CD2 TYR B 250      30.686   9.238   4.035  1.00155.93           C
ATOM   1974  CE1 TYR B 250      31.561   7.439   2.154  1.00155.93           C
ATOM   1975  CE2 TYR B 250      31.212   8.027   4.432  1.00155.93           C
ATOM   1976  CZ  TYR B 250      31.646   7.126   3.489  1.00155.93           C
ATOM   1977  OH  TYR B 250      32.187   5.883   3.881  1.00155.93           O
ATOM   1978  C   TYR B 250      27.688  10.581   3.028  1.00155.93           C
ATOM   1979  O   TYR B 250      27.589   9.616   3.782  1.00155.93           O
ATOM   1980  N   MET B 251      27.027  11.731   3.270  1.00106.84           N
ATOM   1981  CA  MET B 251      26.190  11.827   4.433  1.00106.84           C
ATOM   1982  CB  MET B 251      25.604  13.226   4.698  1.00106.84           C
ATOM   1983  CG  MET B 251      26.675  14.258   5.065  1.00106.84           C
ATOM   1984  SD  MET B 251      26.081  15.703   6.004  1.00106.84           S
ATOM   1985  CE  MET B 251      24.847  16.271   4.807  1.00106.84           C
ATOM   1986  C   MET B 251      25.057  10.851   4.339  1.00106.84           C
ATOM   1987  O   MET B 251      24.738  10.186   5.324  1.00106.84           O
ATOM   1988  N   LYS B 252      24.410  10.718   3.163  1.00225.42           N
ATOM   1989  CA  LYS B 252      23.314   9.795   3.127  1.00225.42           C
ATOM   1990  CB  LYS B 252      22.306   9.950   1.955  1.00225.42           C
ATOM   1991  CG  LYS B 252      22.792   9.616   0.549  1.00225.42           C
ATOM   1992  CD  LYS B 252      23.785  10.616  -0.031  1.00225.42           C
ATOM   1993  CE  LYS B 252      23.263  11.487  -1.175  1.00225.42           C
ATOM   1994  NZ  LYS B 252      22.506  10.667  -2.137  1.00225.42           N
ATOM   1995  C   LYS B 252      23.813   8.385   3.256  1.00225.42           C
ATOM   1996  O   LYS B 252      23.114   7.529   3.795  1.00225.42           O
ATOM   1997  N   LEU B 253      25.027   8.081   2.757  1.00136.65           N
ATOM   1998  CA  LEU B 253      25.498   6.731   2.888  1.00136.65           C
ATOM   1999  CB  LEU B 253      26.808   6.475   2.128  1.00136.65           C
ATOM   2000  CG  LEU B 253      27.196   4.988   2.073  1.00136.65           C
ATOM   2001  CD1 LEU B 253      26.132   4.160   1.334  1.00136.65           C
ATOM   2002  CD2 LEU B 253      28.591   4.806   1.464  1.00136.65           C
ATOM   2003  C   LEU B 253      25.697   6.427   4.352  1.00136.65           C
ATOM   2004  O   LEU B 253      25.295   5.367   4.829  1.00136.65           O
ATOM   2005  N   GLU B 254      26.300   7.358   5.122  1.00113.62           N
ATOM   2006  CA  GLU B 254      26.512   7.104   6.524  1.00113.62           C
ATOM   2007  CB  GLU B 254      27.282   8.213   7.270  1.00113.62           C
ATOM   2008  CG  GLU B 254      28.804   8.056   7.252  1.00113.62           C
ATOM   2009  CD  GLU B 254      29.198   7.301   8.520  1.00113.62           C
ATOM   2010  OE1 GLU B 254      28.280   6.984   9.319  1.00113.62           O
ATOM   2011  OE2 GLU B 254      30.412   7.039   8.720  1.00113.62           O
ATOM   2012  C   GLU B 254      25.201   6.953   7.223  1.00113.62           C
ATOM   2013  O   GLU B 254      25.032   6.063   8.055  1.00113.62           O
ATOM   2014  N   LEU B 255      24.224   7.809   6.886  1.00 73.50           N
ATOM   2015  CA  LEU B 255      22.979   7.816   7.599  1.00 73.50           C
ATOM   2016  CB  LEU B 255      22.045   8.915   7.050  1.00 73.50           C
ATOM   2017  CG  LEU B 255      20.724   9.121   7.813  1.00 73.50           C
ATOM   2018  CD1 LEU B 255      20.980   9.578   9.257  1.00 73.50           C
ATOM   2019  CD2 LEU B 255      19.803  10.092   7.054  1.00 73.50           C
ATOM   2020  C   LEU B 255      22.298   6.482   7.484  1.00 73.50           C
ATOM   2021  O   LEU B 255      21.945   5.879   8.496  1.00 73.50           O
ATOM   2022  N   VAL B 256      22.118   5.965   6.254  1.00 69.74           N
ATOM   2023  CA  VAL B 256      21.406   4.725   6.090  1.00 69.74           C
ATOM   2024  CB  VAL B 256      21.044   4.432   4.656  1.00 69.74           C
ATOM   2025  CG1 VAL B 256      20.207   5.601   4.115  1.00 69.74           C
ATOM   2026  CG2 VAL B 256      22.312   4.148   3.838  1.00 69.74           C
ATOM   2027  C   VAL B 256      22.201   3.560   6.602  1.00 69.74           C
ATOM   2028  O   VAL B 256      21.646   2.643   7.206  1.00 69.74           O
ATOM   2029  N   LEU B 257      23.515   3.513   6.314  1.00152.99           N
ATOM   2030  CA  LEU B 257      24.247   2.368   6.768  1.00152.99           C
ATOM   2031  CB  LEU B 257      25.652   2.275   6.149  1.00152.99           C
ATOM   2032  CG  LEU B 257      26.450   1.051   6.636  1.00152.99           C
ATOM   2033  CD1 LEU B 257      25.775  -0.270   6.223  1.00152.99           C
ATOM   2034  CD2 LEU B 257      27.919   1.137   6.193  1.00152.99           C
ATOM   2035  C   LEU B 257      24.412   2.375   8.261  1.00152.99           C
ATOM   2036  O   LEU B 257      24.084   1.391   8.919  1.00152.99           O
ATOM   2037  N   GLY B 258      24.997   3.474   8.803  1.00 77.35           N
ATOM   2038  CA  GLY B 258      25.345   3.693  10.192  1.00 77.35           C
ATOM   2039  C   GLY B 258      24.285   4.159  11.163  1.00 77.35           C
ATOM   2040  O   GLY B 258      24.283   3.733  12.317  1.00 77.35           O
ATOM   2041  N   GLY B 259      23.412   5.113  10.774  1.00 51.71           N
ATOM   2042  CA  GLY B 259      22.461   5.644  11.722  1.00 51.71           C
ATOM   2043  C   GLY B 259      22.548   7.150  11.705  1.00 51.71           C
ATOM   2044  O   GLY B 259      23.333   7.723  10.951  1.00 51.71           O
ATOM   2045  N   PRO B 260      21.783   7.816  12.546  1.00156.53           N
ATOM   2046  CA  PRO B 260      21.771   9.253  12.591  1.00156.53           C
ATOM   2047  CD  PRO B 260      20.597   7.240  13.151  1.00156.53           C
ATOM   2048  CB  PRO B 260      20.597   9.643  13.497  1.00156.53           C
ATOM   2049  CG  PRO B 260      20.144   8.320  14.147  1.00156.53           C
ATOM   2050  C   PRO B 260      23.109   9.759  13.019  1.00156.53           C
ATOM   2051  O   PRO B 260      23.797   9.076  13.776  1.00156.53           O
ATOM   2052  N   LEU B 261      23.518  10.935  12.506  1.00128.87           N
ATOM   2053  CA  LEU B 261      24.806  11.468  12.840  1.00128.87           C
ATOM   2054  CB  LEU B 261      25.891  11.296  11.748  1.00128.87           C
ATOM   2055  CG  LEU B 261      25.524  11.765  10.322  1.00128.87           C
ATOM   2056  CD1 LEU B 261      26.707  11.553   9.365  1.00128.87           C
ATOM   2057  CD2 LEU B 261      24.257  11.075   9.789  1.00128.87           C
ATOM   2058  C   LEU B 261      24.660  12.921  13.161  1.00128.87           C
ATOM   2059  O   LEU B 261      23.678  13.557  12.778  1.00128.87           O
ATOM   2060  N   SER B 262      25.633  13.472  13.918  1.00 85.66           N
ATOM   2061  CA  SER B 262      25.592  14.854  14.311  1.00 85.66           C
ATOM   2062  CB  SER B 262      26.523  15.185  15.492  1.00 85.66           C
ATOM   2063  OG  SER B 262      26.421  16.562  15.821  1.00 85.66           O
ATOM   2064  C   SER B 262      25.998  15.721  13.154  1.00 85.66           C
ATOM   2065  O   SER B 262      26.895  15.389  12.378  1.00 85.66           O
ATOM   2066  N   VAL B 263      25.335  16.886  13.029  1.00128.77           N
ATOM   2067  CA  VAL B 263      25.606  17.826  11.974  1.00128.77           C
ATOM   2068  CB  VAL B 263      24.598  17.710  10.863  1.00128.77           C
ATOM   2069  CG1 VAL B 263      23.194  17.808  11.470  1.00128.77           C
ATOM   2070  CG2 VAL B 263      24.871  18.786   9.806  1.00128.77           C
ATOM   2071  C   VAL B 263      25.529  19.198  12.583  1.00128.77           C
ATOM   2072  O   VAL B 263      24.964  19.365  13.664  1.00128.77           O
ATOM   2073  N   ALA B 264      26.149  20.209  11.932  1.00 51.16           N
ATOM   2074  CA  ALA B 264      26.080  21.554  12.435  1.00 51.16           C
ATOM   2075  CB  ALA B 264      27.420  22.060  13.001  1.00 51.16           C
ATOM   2076  C   ALA B 264      25.708  22.447  11.283  1.00 51.16           C
ATOM   2077  O   ALA B 264      26.024  22.147  10.132  1.00 51.16           O
ATOM   2078  N   PHE B 265      25.019  23.577  11.570  1.00156.20           N
ATOM   2079  CA  PHE B 265      24.632  24.508  10.542  1.00156.20           C
ATOM   2080  CB  PHE B 265      23.236  24.235   9.952  1.00156.20           C
ATOM   2081  CG  PHE B 265      22.106  24.371  10.946  1.00156.20           C
ATOM   2082  CD1 PHE B 265      22.254  24.665  12.292  1.00156.20           C
ATOM   2083  CD2 PHE B 265      20.826  24.147  10.488  1.00156.20           C
ATOM   2084  CE1 PHE B 265      21.167  24.772  13.127  1.00156.20           C
ATOM   2085  CE2 PHE B 265      19.737  24.251  11.321  1.00156.20           C
ATOM   2086  CZ  PHE B 265      19.900  24.570  12.645  1.00156.20           C
ATOM   2087  C   PHE B 265      24.600  25.896  11.109  1.00156.20           C
ATOM   2088  O   PHE B 265      24.729  26.068  12.319  1.00156.20           O
ATOM   2089  N   GLU B 266      24.440  26.927  10.246  1.00131.43           N
ATOM   2090  CA  GLU B 266      24.342  28.261  10.793  1.00131.43           C
ATOM   2091  CB  GLU B 266      25.055  29.384  10.000  1.00131.43           C
ATOM   2092  CG  GLU B 266      24.791  30.788  10.573  1.00131.43           C
ATOM   2093  CD  GLU B 266      25.451  30.901  11.936  1.00131.43           C
ATOM   2094  OE1 GLU B 266      26.033  29.876  12.379  1.00131.43           O
ATOM   2095  OE2 GLU B 266      25.414  32.012  12.532  1.00131.43           O
ATOM   2096  C   GLU B 266      22.895  28.628  10.897  1.00131.43           C
ATOM   2097  O   GLU B 266      22.163  28.648   9.908  1.00131.43           O
ATOM   2098  N   VAL B 267      22.451  28.913  12.137  1.00134.50           N
ATOM   2099  CA  VAL B 267      21.086  29.242  12.425  1.00134.50           C
ATOM   2100  CB  VAL B 267      20.747  28.961  13.875  1.00134.50           C
ATOM   2101  CG1 VAL B 267      20.914  30.221  14.738  1.00134.50           C
ATOM   2102  CG2 VAL B 267      19.376  28.280  13.943  1.00134.50           C
ATOM   2103  C   VAL B 267      20.914  30.703  12.141  1.00134.50           C
ATOM   2104  O   VAL B 267      21.768  31.517  12.485  1.00134.50           O
ATOM   2105  N   TYR B 268      19.798  31.079  11.488  1.00 93.37           N
ATOM   2106  CA  TYR B 268      19.531  32.461  11.190  1.00 93.37           C
ATOM   2107  CB  TYR B 268      19.477  32.806   9.686  1.00 93.37           C
ATOM   2108  CG  TYR B 268      20.889  32.895   9.204  1.00 93.37           C
ATOM   2109  CD1 TYR B 268      21.567  34.091   9.304  1.00 93.37           C
ATOM   2110  CD2 TYR B 268      21.527  31.795   8.675  1.00 93.37           C
ATOM   2111  CE1 TYR B 268      22.870  34.187   8.871  1.00 93.37           C
ATOM   2112  CE2 TYR B 268      22.829  31.895   8.242  1.00 93.37           C
ATOM   2113  CZ  TYR B 268      23.500  33.089   8.337  1.00 93.37           C
ATOM   2114  OH  TYR B 268      24.833  33.176   7.887  1.00 93.37           O
ATOM   2115  C   TYR B 268      18.208  32.813  11.776  1.00 93.37           C
ATOM   2116  O   TYR B 268      17.475  31.943  12.227  1.00 93.37           O
ATOM   2117  N   ASP B 269      17.886  34.120  11.793  1.00 60.01           N
ATOM   2118  CA  ASP B 269      16.686  34.641  12.390  1.00 60.01           C
ATOM   2119  CB  ASP B 269      16.580  36.171  12.268  1.00 60.01           C
ATOM   2120  CG  ASP B 269      15.267  36.598  12.902  1.00 60.01           C
ATOM   2121  OD1 ASP B 269      15.140  36.573  14.154  1.00 60.01           O
ATOM   2122  OD2 ASP B 269      14.363  36.969  12.110  1.00 60.01           O
ATOM   2123  C   ASP B 269      15.478  34.073  11.715  1.00 60.01           C
ATOM   2124  O   ASP B 269      14.478  33.798  12.371  1.00 60.01           O
ATOM   2125  N   ASP B 270      15.535  33.868  10.389  1.00180.25           N
ATOM   2126  CA  ASP B 270      14.400  33.377   9.659  1.00180.25           C
ATOM   2127  CB  ASP B 270      14.656  32.908   8.210  1.00180.25           C
ATOM   2128  CG  ASP B 270      15.423  33.934   7.396  1.00180.25           C
ATOM   2129  OD1 ASP B 270      16.295  34.606   8.008  1.00180.25           O
ATOM   2130  OD2 ASP B 270      15.182  34.035   6.161  1.00180.25           O
ATOM   2131  C   ASP B 270      14.114  32.059  10.283  1.00180.25           C
ATOM   2132  O   ASP B 270      12.962  31.659  10.434  1.00180.25           O
ATOM   2133  N   PHE B 271      15.203  31.365  10.663  1.00156.43           N
ATOM   2134  CA  PHE B 271      15.162  30.032  11.198  1.00156.43           C
ATOM   2135  CB  PHE B 271      16.566  29.455  11.502  1.00156.43           C
ATOM   2136  CG  PHE B 271      16.501  28.011  11.924  1.00156.43           C
ATOM   2137  CD1 PHE B 271      16.429  27.021  10.966  1.00156.43           C
ATOM   2138  CD2 PHE B 271      16.493  27.632  13.255  1.00156.43           C
ATOM   2139  CE1 PHE B 271      16.381  25.686  11.315  1.00156.43           C
ATOM   2140  CE2 PHE B 271      16.447  26.298  13.615  1.00156.43           C
ATOM   2141  CZ  PHE B 271      16.394  25.320  12.645  1.00156.43           C
ATOM   2142  C   PHE B 271      14.383  30.065  12.474  1.00156.43           C
ATOM   2143  O   PHE B 271      13.637  29.134  12.775  1.00156.43           O
ATOM   2144  N   MET B 272      14.507  31.152  13.257  1.00136.72           N
ATOM   2145  CA  MET B 272      13.821  31.166  14.521  1.00136.72           C
ATOM   2146  CB  MET B 272      13.958  32.493  15.284  1.00136.72           C
ATOM   2147  CG  MET B 272      15.318  32.694  15.946  1.00136.72           C
ATOM   2148  SD  MET B 272      15.685  31.404  17.173  1.00136.72           S
ATOM   2149  CE  MET B 272      14.253  31.780  18.218  1.00136.72           C
ATOM   2150  C   MET B 272      12.344  30.998  14.315  1.00136.72           C
ATOM   2151  O   MET B 272      11.700  30.271  15.067  1.00136.72           O
ATOM   2152  N   HIS B 273      11.766  31.682  13.312  1.00130.73           N
ATOM   2153  CA  HIS B 273      10.347  31.677  13.076  1.00130.73           C
ATOM   2154  ND1 HIS B 273      10.378  35.071  13.032  0.00130.73           N
ATOM   2155  CG  HIS B 273      10.551  34.069  12.098  0.00130.73           C
ATOM   2156  CB  HIS B 273       9.869  32.735  12.056  1.00130.73           C
ATOM   2157  NE2 HIS B 273      11.797  35.859  11.511  0.00130.73           N
ATOM   2158  CD2 HIS B 273      11.426  34.572  11.184  0.00130.73           C
ATOM   2159  CE1 HIS B 273      11.143  36.118  12.632  0.00130.73           C
ATOM   2160  C   HIS B 273       9.917  30.366  12.489  1.00130.73           C
ATOM   2161  O   HIS B 273       8.728  30.075  12.462  1.00130.73           O
ATOM   2162  N   TYR B 274      10.837  29.564  11.940  1.00177.84           N
ATOM   2163  CA  TYR B 274      10.364  28.450  11.178  1.00177.84           C
ATOM   2164  CB  TYR B 274      11.530  27.723  10.475  1.00177.84           C
ATOM   2165  CG  TYR B 274      11.146  26.369  10.035  1.00177.84           C
ATOM   2166  CD1 TYR B 274      11.158  25.352  10.950  1.00177.84           C
ATOM   2167  CD2 TYR B 274      10.857  26.107   8.722  1.00177.84           C
ATOM   2168  CE1 TYR B 274      10.820  24.072  10.633  1.00177.84           C
ATOM   2169  CE2 TYR B 274      10.512  24.809   8.386  1.00177.84           C
ATOM   2170  CZ  TYR B 274      10.496  23.785   9.337  1.00177.84           C
ATOM   2171  OH  TYR B 274      10.155  22.431   9.061  1.00177.84           O
ATOM   2172  C   TYR B 274       9.505  27.514  11.954  1.00177.84           C
ATOM   2173  O   TYR B 274       9.912  26.934  12.958  1.00177.84           O
ATOM   2174  N   ARG B 275       8.240  27.401  11.484  1.00213.20           N
ATOM   2175  CA  ARG B 275       7.250  26.464  11.932  1.00213.20           C
ATOM   2176  CB  ARG B 275       5.853  27.003  11.720  1.00213.20           C
ATOM   2177  CG  ARG B 275       5.596  27.281  10.250  1.00213.20           C
ATOM   2178  CD  ARG B 275       5.880  28.716   9.843  1.00213.20           C
ATOM   2179  NE  ARG B 275       5.182  29.617  10.807  1.00213.20           N
ATOM   2180  CZ  ARG B 275       3.821  29.601  10.949  1.00213.20           C
ATOM   2181  NH1 ARG B 275       3.079  28.627  10.362  1.00213.20           N
ATOM   2182  NH2 ARG B 275       3.195  30.532  11.728  1.00213.20           N
ATOM   2183  C   ARG B 275       7.287  25.126  11.250  1.00213.20           C
ATOM   2184  O   ARG B 275       7.209  24.084  11.892  1.00213.20           O
ATOM   2185  N   SER B 276       7.370  25.112   9.904  1.00109.29           N
ATOM   2186  CA  SER B 276       7.281  23.882   9.177  1.00109.29           C
ATOM   2187  CB  SER B 276       5.885  23.253   9.213  1.00109.29           C
ATOM   2188  OG  SER B 276       5.830  22.054   8.470  1.00109.29           O
ATOM   2189  C   SER B 276       7.632  24.127   7.741  1.00109.29           C
ATOM   2190  O   SER B 276       7.687  25.252   7.256  1.00109.29           O
ATOM   2191  N   GLY B 277       7.840  23.003   7.020  1.00 36.98           N
ATOM   2192  CA  GLY B 277       8.184  23.051   5.635  1.00 36.98           C
ATOM   2193  C   GLY B 277       9.642  22.753   5.497  1.00 36.98           C
ATOM   2194  O   GLY B 277      10.266  22.159   6.380  1.00 36.98           O
ATOM   2195  N   VAL B 278      10.198  23.131   4.332  1.00 67.88           N
ATOM   2196  CA  VAL B 278      11.568  22.881   4.010  1.00 67.88           C
ATOM   2197  CB  VAL B 278      11.726  22.504   2.567  1.00 67.88           C
ATOM   2198  CG1 VAL B 278      13.222  22.263   2.293  1.00 67.88           C
ATOM   2199  CG2 VAL B 278      10.755  21.351   2.229  1.00 67.88           C
ATOM   2200  C   VAL B 278      12.251  24.200   4.153  1.00 67.88           C
ATOM   2201  O   VAL B 278      12.037  25.098   3.341  1.00 67.88           O
ATOM   2202  N   TYR B 279      13.133  24.328   5.158  1.00211.10           N
ATOM   2203  CA  TYR B 279      13.812  25.555   5.457  1.00211.10           C
ATOM   2204  CB  TYR B 279      14.451  25.587   6.862  1.00211.10           C
ATOM   2205  CG  TYR B 279      15.217  26.859   7.004  1.00211.10           C
ATOM   2206  CD1 TYR B 279      14.600  28.015   7.427  1.00211.10           C
ATOM   2207  CD2 TYR B 279      16.563  26.895   6.720  1.00211.10           C
ATOM   2208  CE1 TYR B 279      15.308  29.187   7.553  1.00211.10           C
ATOM   2209  CE2 TYR B 279      17.280  28.062   6.844  1.00211.10           C
ATOM   2210  CZ  TYR B 279      16.650  29.212   7.263  1.00211.10           C
ATOM   2211  OH  TYR B 279      17.373  30.417   7.395  1.00211.10           O
ATOM   2212  C   TYR B 279      14.883  25.825   4.451  1.00211.10           C
ATOM   2213  O   TYR B 279      15.536  24.910   3.948  1.00211.10           O
ATOM   2214  N   HIS B 280      15.051  27.121   4.105  1.00135.58           N
ATOM   2215  CA  HIS B 280      16.018  27.480   3.113  1.00135.58           C
ATOM   2216  ND1 HIS B 280      16.202  28.987   0.083  1.00135.58           N
ATOM   2217  CG  HIS B 280      16.256  27.698   0.558  1.00135.58           C
ATOM   2218  CB  HIS B 280      15.432  27.233   1.713  1.00135.58           C
ATOM   2219  NE2 HIS B 280      17.605  27.888  -1.241  1.00135.58           N
ATOM   2220  CD2 HIS B 280      17.121  27.042  -0.257  1.00135.58           C
ATOM   2221  CE1 HIS B 280      17.024  29.046  -0.991  1.00135.58           C
ATOM   2222  C   HIS B 280      16.370  28.933   3.237  1.00135.58           C
ATOM   2223  O   HIS B 280      15.589  29.722   3.767  1.00135.58           O
ATOM   2224  N   HIS B 281      17.611  29.291   2.826  1.00325.47           N
ATOM   2225  CA  HIS B 281      17.950  30.678   2.618  1.00325.47           C
ATOM   2226  ND1 HIS B 281      16.894  33.521   0.631  0.00325.47           N
ATOM   2227  CG  HIS B 281      16.689  32.816   1.790  0.00325.47           C
ATOM   2228  CB  HIS B 281      16.749  31.339   1.906  1.00325.47           C
ATOM   2229  NE2 HIS B 281      16.353  35.002   2.196  0.00325.47           N
ATOM   2230  CD2 HIS B 281      16.360  33.732   2.737  0.00325.47           C
ATOM   2231  CE1 HIS B 281      16.678  34.827   0.929  0.00325.47           C
ATOM   2232  C   HIS B 281      18.372  31.425   3.848  1.00325.47           C
ATOM   2233  O   HIS B 281      18.008  31.053   4.960  1.00325.47           O
ATOM   2234  N   THR B 282      19.256  32.445   3.643  1.00217.17           N
ATOM   2235  CA  THR B 282      19.751  33.418   4.596  1.00217.17           C
ATOM   2236  CB  THR B 282      19.602  33.080   6.052  1.00217.17           C
ATOM   2237  OG1 THR B 282      20.076  31.768   6.309  1.00217.17           O
ATOM   2238  CG2 THR B 282      18.168  33.291   6.518  1.00217.17           C
ATOM   2239  C   THR B 282      21.221  33.621   4.431  1.00217.17           C
ATOM   2240  O   THR B 282      21.864  33.137   3.503  1.00217.17           O
ATOM   2241  N   GLY B 283      21.752  34.433   5.361  1.00 70.27           N
ATOM   2242  CA  GLY B 283      23.140  34.648   5.616  1.00 70.27           C
ATOM   2243  C   GLY B 283      23.924  35.143   4.464  1.00 70.27           C
ATOM   2244  O   GLY B 283      23.599  36.111   3.775  1.00 70.27           O
ATOM   2245  N   LEU B 284      25.065  34.457   4.303  1.00186.09           N
ATOM   2246  CA  LEU B 284      26.088  34.897   3.424  1.00186.09           C
ATOM   2247  CB  LEU B 284      26.441  36.355   3.842  1.00186.09           C
ATOM   2248  CG  LEU B 284      27.268  37.309   2.941  0.00186.09           C
ATOM   2249  CD1 LEU B 284      27.409  38.672   3.651  0.00186.09           C
ATOM   2250  CD2 LEU B 284      28.649  36.770   2.537  0.00186.09           C
ATOM   2251  C   LEU B 284      27.173  33.957   3.829  1.00186.09           C
ATOM   2252  O   LEU B 284      26.979  32.745   3.864  1.00186.09           O
ATOM   2253  N   GLN B 285      28.358  34.489   4.137  1.00 91.28           N
ATOM   2254  CA  GLN B 285      29.376  33.636   4.653  1.00 91.28           C
ATOM   2255  CB  GLN B 285      30.253  32.961   3.590  1.00 91.28           C
ATOM   2256  CG  GLN B 285      31.089  33.928   2.759  1.00 91.28           C
ATOM   2257  CD  GLN B 285      31.923  33.086   1.806  1.00 91.28           C
ATOM   2258  OE1 GLN B 285      32.907  32.462   2.205  1.00 91.28           O
ATOM   2259  NE2 GLN B 285      31.515  33.070   0.508  1.00 91.28           N
ATOM   2260  C   GLN B 285      30.276  34.497   5.526  1.00 91.28           C
ATOM   2261  O   GLN B 285      31.032  33.912   6.347  1.00 91.28           O
ATOM   2262  OXT GLN B 285      30.205  35.749   5.400  1.00 91.28           O
TER    2263      GLN B 285
ATOM   2264  N   ASP C 286      41.720  25.803  -3.201  1.00105.71           N
ATOM   2265  CA  ASP C 286      42.054  27.156  -3.702  1.00105.71           C
ATOM   2266  CB  ASP C 286      40.836  28.070  -3.492  1.00105.71           C
ATOM   2267  CG  ASP C 286      41.121  29.416  -4.135  0.00105.71           C
ATOM   2268  OD1 ASP C 286      41.887  29.431  -5.136  0.00105.71           O
ATOM   2269  OD2 ASP C 286      40.557  30.433  -3.646  0.00105.71           O
ATOM   2270  C   ASP C 286      43.124  27.602  -2.795  1.00105.71           C
ATOM   2271  O   ASP C 286      43.590  28.741  -2.794  1.00105.71           O
ATOM   2272  N   LYS C 287      43.455  26.605  -1.978  1.00315.70           N
ATOM   2273  CA  LYS C 287      44.371  26.430  -0.927  1.00315.70           C
ATOM   2274  CB  LYS C 287      44.925  27.720  -0.306  1.00315.70           C
ATOM   2275  CG  LYS C 287      46.298  27.518   0.342  1.00315.70           C
ATOM   2276  CD  LYS C 287      46.367  26.361   1.340  1.00315.70           C
ATOM   2277  CE  LYS C 287      45.304  26.423   2.430  1.00315.70           C
ATOM   2278  NZ  LYS C 287      45.468  27.693   3.149  1.00315.70           N
ATOM   2279  C   LYS C 287      43.383  25.856   0.004  1.00315.70           C
ATOM   2280  O   LYS C 287      42.576  26.593   0.564  1.00315.70           O
ATOM   2281  N   PHE C 288      43.383  24.521   0.122  1.00182.67           N
ATOM   2282  CA  PHE C 288      42.408  23.805   0.886  1.00182.67           C
ATOM   2283  CB  PHE C 288      42.845  22.327   1.006  1.00182.67           C
ATOM   2284  CG  PHE C 288      41.828  21.446   1.645  1.00182.67           C
ATOM   2285  CD1 PHE C 288      40.714  21.038   0.945  1.00182.67           C
ATOM   2286  CD2 PHE C 288      41.994  21.030   2.945  1.00182.67           C
ATOM   2287  CE1 PHE C 288      39.779  20.214   1.527  1.00182.67           C
ATOM   2288  CE2 PHE C 288      41.065  20.205   3.531  1.00182.67           C
ATOM   2289  CZ  PHE C 288      39.957  19.797   2.824  1.00182.67           C
ATOM   2290  C   PHE C 288      42.307  24.461   2.233  1.00182.67           C
ATOM   2291  O   PHE C 288      43.289  24.573   2.966  1.00182.67           O
ATOM   2292  N   ASN C 289      41.101  24.998   2.531  1.00121.53           N
ATOM   2293  CA  ASN C 289      40.783  25.660   3.772  1.00121.53           C
ATOM   2294  CB  ASN C 289      40.669  27.192   3.653  1.00121.53           C
ATOM   2295  CG  ASN C 289      41.978  27.890   3.912  1.00121.53           C
ATOM   2296  OD1 ASN C 289      42.321  28.165   5.060  1.00121.53           O
ATOM   2297  ND2 ASN C 289      42.700  28.228   2.812  1.00121.53           N
ATOM   2298  C   ASN C 289      39.381  25.298   4.137  1.00121.53           C
ATOM   2299  O   ASN C 289      38.484  26.068   3.798  1.00121.53           O
ATOM   2300  N   PRO C 290      39.113  24.213   4.806  1.00200.43           N
ATOM   2301  CA  PRO C 290      37.749  23.957   5.169  1.00200.43           C
ATOM   2302  CD  PRO C 290      39.857  22.980   4.606  1.00200.43           C
ATOM   2303  CB  PRO C 290      37.655  22.477   5.526  1.00200.43           C
ATOM   2304  CG  PRO C 290      38.823  21.845   4.750  1.00200.43           C
ATOM   2305  C   PRO C 290      37.354  24.792   6.338  1.00200.43           C
ATOM   2306  O   PRO C 290      38.017  24.734   7.374  1.00200.43           O
ATOM   2307  N   PHE C 291      36.257  25.547   6.207  1.00141.17           N
ATOM   2308  CA  PHE C 291      35.731  26.273   7.319  1.00141.17           C
ATOM   2309  CB  PHE C 291      36.595  27.451   7.807  1.00141.17           C
ATOM   2310  CG  PHE C 291      35.835  28.108   8.915  1.00141.17           C
ATOM   2311  CD1 PHE C 291      35.995  27.683  10.210  1.00141.17           C
ATOM   2312  CD2 PHE C 291      34.949  29.137   8.667  1.00141.17           C
ATOM   2313  CE1 PHE C 291      35.294  28.270  11.236  1.00141.17           C
ATOM   2314  CE2 PHE C 291      34.242  29.732   9.692  1.00141.17           C
ATOM   2315  CZ  PHE C 291      34.417  29.299  10.985  1.00141.17           C
ATOM   2316  C   PHE C 291      34.452  26.857   6.859  1.00141.17           C
ATOM   2317  O   PHE C 291      34.422  27.620   5.894  1.00141.17           O
ATOM   2318  N   GLN C 292      33.362  26.504   7.552  1.00128.72           N
ATOM   2319  CA  GLN C 292      32.083  27.048   7.248  1.00128.72           C
ATOM   2320  CB  GLN C 292      31.120  26.028   6.628  1.00128.72           C
ATOM   2321  CG  GLN C 292      31.355  25.796   5.137  1.00128.72           C
ATOM   2322  CD  GLN C 292      30.391  26.720   4.404  1.00128.72           C
ATOM   2323  OE1 GLN C 292      30.709  27.277   3.357  1.00128.72           O
ATOM   2324  NE2 GLN C 292      29.166  26.880   4.975  1.00128.72           N
ATOM   2325  C   GLN C 292      31.521  27.436   8.563  1.00128.72           C
ATOM   2326  O   GLN C 292      31.484  26.638   9.497  1.00128.72           O
ATOM   2327  N   LEU C 293      31.059  28.687   8.657  1.00159.14           N
ATOM   2328  CA  LEU C 293      30.529  29.227   9.868  1.00159.14           C
ATOM   2329  CB  LEU C 293      30.201  30.717   9.631  1.00159.14           C
ATOM   2330  CG  LEU C 293      29.251  31.410  10.605  1.00159.14           C
ATOM   2331  CD1 LEU C 293      27.843  30.938  10.243  1.00159.14           C
ATOM   2332  CD2 LEU C 293      29.610  31.240  12.091  1.00159.14           C
ATOM   2333  C   LEU C 293      29.335  28.413  10.273  1.00159.14           C
ATOM   2334  O   LEU C 293      28.432  28.156   9.477  1.00159.14           O
ATOM   2335  N   THR C 294      29.320  27.972  11.548  1.00161.34           N
ATOM   2336  CA  THR C 294      28.242  27.161  12.033  1.00161.34           C
ATOM   2337  CB  THR C 294      28.676  25.743  12.221  1.00161.34           C
ATOM   2338  OG1 THR C 294      29.443  25.293  11.116  1.00161.34           O
ATOM   2339  CG2 THR C 294      27.400  24.926  12.197  1.00161.34           C
ATOM   2340  C   THR C 294      27.913  27.697  13.401  1.00161.34           C
ATOM   2341  O   THR C 294      28.712  28.438  13.970  1.00161.34           O
ATOM   2342  N   ASN C 295      26.741  27.348  13.982  1.00233.30           N
ATOM   2343  CA  ASN C 295      26.388  27.944  15.242  1.00233.30           C
ATOM   2344  CB  ASN C 295      25.484  29.155  14.959  1.00233.30           C
ATOM   2345  CG  ASN C 295      25.446  30.122  16.118  1.00233.30           C
ATOM   2346  OD1 ASN C 295      25.228  29.718  17.255  1.00233.30           O
ATOM   2347  ND2 ASN C 295      25.649  31.437  15.824  1.00233.30           N
ATOM   2348  C   ASN C 295      25.561  26.982  16.049  1.00233.30           C
ATOM   2349  O   ASN C 295      25.384  27.185  17.248  1.00233.30           O
ATOM   2350  N   HIS C 296      25.008  25.922  15.423  1.00170.47           N
ATOM   2351  CA  HIS C 296      24.127  25.052  16.157  1.00170.47           C
ATOM   2352  ND1 HIS C 296      21.031  25.169  17.800  1.00170.47           N
ATOM   2353  CG  HIS C 296      21.632  24.630  16.689  1.00170.47           C
ATOM   2354  CB  HIS C 296      22.646  25.368  15.863  1.00170.47           C
ATOM   2355  NE2 HIS C 296      20.153  23.147  17.530  1.00170.47           N
ATOM   2356  CD2 HIS C 296      21.087  23.395  16.538  1.00170.47           C
ATOM   2357  CE1 HIS C 296      20.155  24.241  18.262  1.00170.47           C
ATOM   2358  C   HIS C 296      24.368  23.631  15.730  1.00170.47           C
ATOM   2359  O   HIS C 296      24.438  23.339  14.539  1.00170.47           O
ATOM   2360  N   ALA C 297      24.472  22.696  16.702  1.00 61.08           N
ATOM   2361  CA  ALA C 297      24.711  21.307  16.395  1.00 61.08           C
ATOM   2362  CB  ALA C 297      25.733  20.643  17.334  1.00 61.08           C
ATOM   2363  C   ALA C 297      23.415  20.565  16.545  1.00 61.08           C
ATOM   2364  O   ALA C 297      22.681  20.795  17.506  1.00 61.08           O
ATOM   2365  N   VAL C 298      23.123  19.617  15.617  1.00155.76           N
ATOM   2366  CA  VAL C 298      21.837  18.967  15.607  1.00155.76           C
ATOM   2367  CB  VAL C 298      20.976  19.606  14.553  1.00155.76           C
ATOM   2368  CG1 VAL C 298      19.514  19.461  14.946  1.00155.76           C
ATOM   2369  CG2 VAL C 298      21.434  21.037  14.261  1.00155.76           C
ATOM   2370  C   VAL C 298      22.043  17.528  15.156  1.00155.76           C
ATOM   2371  O   VAL C 298      23.169  17.122  14.870  1.00155.76           O
ATOM   2372  N   LEU C 299      20.951  16.708  15.098  1.00200.17           N
ATOM   2373  CA  LEU C 299      20.989  15.319  14.657  1.00200.17           C
ATOM   2374  CB  LEU C 299      20.249  14.317  15.556  1.00200.17           C
ATOM   2375  CG  LEU C 299      21.018  13.697  16.716  1.00200.17           C
ATOM   2376  CD1 LEU C 299      20.099  12.730  17.477  1.00200.17           C
ATOM   2377  CD2 LEU C 299      22.289  12.995  16.209  1.00200.17           C
ATOM   2378  C   LEU C 299      20.267  15.095  13.351  1.00200.17           C
ATOM   2379  O   LEU C 299      19.069  15.353  13.254  1.00200.17           O
ATOM   2380  N   LEU C 300      20.962  14.528  12.336  1.00221.38           N
ATOM   2381  CA  LEU C 300      20.309  14.154  11.095  1.00221.38           C
ATOM   2382  CB  LEU C 300      21.197  13.911   9.869  1.00221.38           C
ATOM   2383  CG  LEU C 300      21.404  15.064   8.892  1.00221.38           C
ATOM   2384  CD1 LEU C 300      22.206  14.554   7.694  1.00221.38           C
ATOM   2385  CD2 LEU C 300      20.075  15.667   8.426  1.00221.38           C
ATOM   2386  C   LEU C 300      19.698  12.798  11.258  1.00221.38           C
ATOM   2387  O   LEU C 300      20.371  11.848  11.652  1.00221.38           O
ATOM   2388  N   VAL C 301      18.366  12.722  11.088  1.00135.16           N
ATOM   2389  CA  VAL C 301      17.592  11.514  11.108  1.00135.16           C
ATOM   2390  CB  VAL C 301      16.351  11.689  11.922  1.00135.16           C
ATOM   2391  CG1 VAL C 301      16.799  12.015  13.363  1.00135.16           C
ATOM   2392  CG2 VAL C 301      15.476  12.781  11.285  1.00135.16           C
ATOM   2393  C   VAL C 301      17.235  10.906   9.770  1.00135.16           C
ATOM   2394  O   VAL C 301      16.936   9.712   9.717  1.00135.16           O
ATOM   2395  N   GLY C 302      17.152  11.695   8.670  1.00 58.44           N
ATOM   2396  CA  GLY C 302      16.672  11.099   7.442  1.00 58.44           C
ATOM   2397  C   GLY C 302      16.708  12.078   6.296  1.00 58.44           C
ATOM   2398  O   GLY C 302      17.212  13.193   6.419  1.00 58.44           O
ATOM   2399  N   TYR C 303      16.203  11.638   5.116  1.00 94.62           N
ATOM   2400  CA  TYR C 303      16.128  12.484   3.953  1.00 94.62           C
ATOM   2401  CB  TYR C 303      17.430  12.513   3.111  1.00 94.62           C
ATOM   2402  CG  TYR C 303      17.829  11.152   2.612  1.00 94.62           C
ATOM   2403  CD1 TYR C 303      17.303  10.642   1.437  1.00 94.62           C
ATOM   2404  CD2 TYR C 303      18.748  10.390   3.306  1.00 94.62           C
ATOM   2405  CE1 TYR C 303      17.658   9.398   0.959  1.00 94.62           C
ATOM   2406  CE2 TYR C 303      19.108   9.145   2.833  1.00 94.62           C
ATOM   2407  CZ  TYR C 303      18.567   8.648   1.670  1.00 94.62           C
ATOM   2408  OH  TYR C 303      18.961   7.369   1.226  1.00 94.62           O
ATOM   2409  C   TYR C 303      14.961  12.094   3.088  1.00 94.62           C
ATOM   2410  O   TYR C 303      14.429  10.992   3.205  1.00 94.62           O
ATOM   2411  N   GLY C 304      14.529  13.003   2.180  1.00 34.81           N
ATOM   2412  CA  GLY C 304      13.398  12.707   1.336  1.00 34.81           C
ATOM   2413  C   GLY C 304      13.332  13.737   0.260  1.00 34.81           C
ATOM   2414  O   GLY C 304      14.204  14.596   0.165  1.00 34.81           O
ATOM   2415  N   THR C 305      12.316  13.647  -0.618  1.00119.27           N
ATOM   2416  CA  THR C 305      12.160  14.649  -1.626  1.00119.27           C
ATOM   2417  CB  THR C 305      12.585  14.167  -2.983  1.00119.27           C
ATOM   2418  OG1 THR C 305      12.732  15.269  -3.858  1.00119.27           O
ATOM   2419  CG2 THR C 305      11.545  13.177  -3.530  1.00119.27           C
ATOM   2420  C   THR C 305      10.703  14.994  -1.620  1.00119.27           C
ATOM   2421  O   THR C 305       9.851  14.107  -1.597  1.00119.27           O
ATOM   2422  N   ASP C 306      10.354  16.296  -1.583  1.00 77.28           N
ATOM   2423  CA  ASP C 306       8.945  16.551  -1.537  1.00 77.28           C
ATOM   2424  CB  ASP C 306       8.561  17.963  -1.051  1.00 77.28           C
ATOM   2425  CG  ASP C 306       7.139  17.886  -0.491  1.00 77.28           C
ATOM   2426  OD1 ASP C 306       6.747  16.770  -0.062  1.00 77.28           O
ATOM   2427  OD2 ASP C 306       6.432  18.924  -0.484  1.00 77.28           O
ATOM   2428  C   ASP C 306       8.432  16.342  -2.925  1.00 77.28           C
ATOM   2429  O   ASP C 306       9.006  16.840  -3.889  1.00 77.28           O
ATOM   2430  N   GLN C 307       7.348  15.563  -3.088  1.00 59.45           N
ATOM   2431  CA  GLN C 307       6.891  15.385  -4.433  1.00 59.45           C
ATOM   2432  CB  GLN C 307       5.835  14.286  -4.643  1.00 59.45           C
ATOM   2433  CG  GLN C 307       6.414  12.872  -4.692  1.00 59.45           C
ATOM   2434  CD  GLN C 307       5.409  11.992  -5.426  1.00 59.45           C
ATOM   2435  OE1 GLN C 307       4.988  12.311  -6.537  1.00 59.45           O
ATOM   2436  NE2 GLN C 307       5.012  10.855  -4.795  1.00 59.45           N
ATOM   2437  C   GLN C 307       6.326  16.660  -4.975  1.00 59.45           C
ATOM   2438  O   GLN C 307       6.606  17.019  -6.117  1.00 59.45           O
ATOM   2439  N   GLN C 308       5.529  17.393  -4.173  1.00102.67           N
ATOM   2440  CA  GLN C 308       4.877  18.549  -4.718  1.00102.67           C
ATOM   2441  CB  GLN C 308       3.936  19.214  -3.684  1.00102.67           C
ATOM   2442  CG  GLN C 308       4.638  19.787  -2.442  1.00102.67           C
ATOM   2443  CD  GLN C 308       3.594  20.039  -1.350  1.00102.67           C
ATOM   2444  OE1 GLN C 308       3.030  19.097  -0.799  1.00102.67           O
ATOM   2445  NE2 GLN C 308       3.323  21.332  -1.019  1.00102.67           N
ATOM   2446  C   GLN C 308       5.898  19.551  -5.161  1.00102.67           C
ATOM   2447  O   GLN C 308       5.913  19.957  -6.321  1.00102.67           O
ATOM   2448  N   THR C 309       6.802  19.953  -4.252  1.00115.77           N
ATOM   2449  CA  THR C 309       7.808  20.936  -4.550  1.00115.77           C
ATOM   2450  CB  THR C 309       8.440  21.499  -3.306  1.00115.77           C
ATOM   2451  OG1 THR C 309       9.252  22.616  -3.636  1.00115.77           O
ATOM   2452  CG2 THR C 309       9.281  20.406  -2.626  1.00115.77           C
ATOM   2453  C   THR C 309       8.903  20.368  -5.402  1.00115.77           C
ATOM   2454  O   THR C 309       9.434  21.038  -6.285  1.00115.77           O
ATOM   2455  N   GLY C 310       9.303  19.113  -5.138  1.00 25.72           N
ATOM   2456  CA  GLY C 310      10.366  18.496  -5.886  1.00 25.72           C
ATOM   2457  C   GLY C 310      11.678  18.800  -5.219  1.00 25.72           C
ATOM   2458  O   GLY C 310      12.737  18.418  -5.713  1.00 25.72           O
ATOM   2459  N   GLU C 311      11.664  19.484  -4.062  1.00 95.26           N
ATOM   2460  CA  GLU C 311      12.926  19.822  -3.461  1.00 95.26           C
ATOM   2461  CB  GLU C 311      12.921  21.159  -2.696  1.00 95.26           C
ATOM   2462  CG  GLU C 311      11.914  21.233  -1.549  1.00 95.26           C
ATOM   2463  CD  GLU C 311      12.064  22.611  -0.929  1.00 95.26           C
ATOM   2464  OE1 GLU C 311      13.210  23.130  -0.915  1.00 95.26           O
ATOM   2465  OE2 GLU C 311      11.038  23.162  -0.451  1.00 95.26           O
ATOM   2466  C   GLU C 311      13.341  18.752  -2.498  1.00 95.26           C
ATOM   2467  O   GLU C 311      12.529  18.209  -1.752  1.00 95.26           O
ATOM   2468  N   LYS C 312      14.653  18.427  -2.507  1.00154.85           N
ATOM   2469  CA  LYS C 312      15.237  17.411  -1.669  1.00154.85           C
ATOM   2470  CB  LYS C 312      16.655  17.026  -2.129  1.00154.85           C
ATOM   2471  CG  LYS C 312      16.843  17.011  -3.650  1.00154.85           C
ATOM   2472  CD  LYS C 312      16.068  15.937  -4.413  1.00154.85           C
ATOM   2473  CE  LYS C 312      16.979  14.856  -4.999  1.00154.85           C
ATOM   2474  NZ  LYS C 312      17.934  15.474  -5.948  1.00154.85           N
ATOM   2475  C   LYS C 312      15.440  18.019  -0.312  1.00154.85           C
ATOM   2476  O   LYS C 312      15.759  19.203  -0.212  1.00154.85           O
ATOM   2477  N   TYR C 313      15.235  17.245   0.779  1.00111.13           N
ATOM   2478  CA  TYR C 313      15.561  17.797   2.068  1.00111.13           C
ATOM   2479  CB  TYR C 313      14.503  18.682   2.780  1.00111.13           C
ATOM   2480  CG  TYR C 313      13.158  18.068   2.968  1.00111.13           C
ATOM   2481  CD1 TYR C 313      12.955  16.997   3.807  1.00111.13           C
ATOM   2482  CD2 TYR C 313      12.077  18.634   2.334  1.00111.13           C
ATOM   2483  CE1 TYR C 313      11.692  16.468   3.974  1.00111.13           C
ATOM   2484  CE2 TYR C 313      10.816  18.116   2.497  1.00111.13           C
ATOM   2485  CZ  TYR C 313      10.625  17.032   3.313  1.00111.13           C
ATOM   2486  OH  TYR C 313       9.317  16.519   3.464  1.00111.13           O
ATOM   2487  C   TYR C 313      16.077  16.764   3.022  1.00111.13           C
ATOM   2488  O   TYR C 313      16.054  15.563   2.755  1.00111.13           O
ATOM   2489  N   TRP C 314      16.607  17.252   4.166  1.00108.45           N
ATOM   2490  CA  TRP C 314      17.123  16.419   5.216  1.00108.45           C
ATOM   2491  CB  TRP C 314      18.473  16.914   5.803  1.00108.45           C
ATOM   2492  CG  TRP C 314      19.673  17.009   4.866  1.00108.45           C
ATOM   2493  CD2 TRP C 314      20.479  15.899   4.432  1.00108.45           C
ATOM   2494  CD1 TRP C 314      20.216  18.121   4.281  1.00108.45           C
ATOM   2495  NE1 TRP C 314      21.310  17.775   3.520  1.00108.45           N
ATOM   2496  CE2 TRP C 314      21.483  16.409   3.602  1.00108.45           C
ATOM   2497  CE3 TRP C 314      20.390  14.564   4.702  1.00108.45           C
ATOM   2498  CZ2 TRP C 314      22.411  15.586   3.026  1.00108.45           C
ATOM   2499  CZ3 TRP C 314      21.330  13.739   4.124  1.00108.45           C
ATOM   2500  CH2 TRP C 314      22.320  14.240   3.304  1.00108.45           C
ATOM   2501  C   TRP C 314      16.121  16.540   6.333  1.00108.45           C
ATOM   2502  O   TRP C 314      15.457  17.568   6.460  1.00108.45           O
ATOM   2503  N   ILE C 315      15.956  15.483   7.159  1.00120.48           N
ATOM   2504  CA  ILE C 315      15.051  15.535   8.282  1.00120.48           C
ATOM   2505  CB  ILE C 315      14.240  14.277   8.463  1.00120.48           C
ATOM   2506  CG1 ILE C 315      13.323  14.007   7.257  1.00120.48           C
ATOM   2507  CG2 ILE C 315      13.450  14.417   9.775  1.00120.48           C
ATOM   2508  CD1 ILE C 315      12.132  14.955   7.162  1.00120.48           C
ATOM   2509  C   ILE C 315      15.945  15.635   9.489  1.00120.48           C
ATOM   2510  O   ILE C 315      16.766  14.752   9.717  1.00120.48           O
ATOM   2511  N   VAL C 316      15.811  16.717  10.293  1.00 64.53           N
ATOM   2512  CA  VAL C 316      16.726  16.901  11.398  1.00 64.53           C
ATOM   2513  CB  VAL C 316      17.608  18.107  11.217  1.00 64.53           C
ATOM   2514  CG1 VAL C 316      18.551  18.233  12.425  1.00 64.53           C
ATOM   2515  CG2 VAL C 316      18.336  17.992   9.864  1.00 64.53           C
ATOM   2516  C   VAL C 316      16.001  17.083  12.709  1.00 64.53           C
ATOM   2517  O   VAL C 316      14.961  17.736  12.774  1.00 64.53           O
ATOM   2518  N   LYS C 317      16.554  16.508  13.817  1.00171.03           N
ATOM   2519  CA  LYS C 317      15.904  16.699  15.091  1.00171.03           C
ATOM   2520  CB  LYS C 317      15.625  15.425  15.932  1.00171.03           C
ATOM   2521  CG  LYS C 317      16.752  14.929  16.832  1.00171.03           C
ATOM   2522  CD  LYS C 317      16.358  13.747  17.731  1.00171.03           C
ATOM   2523  CE  LYS C 317      15.399  14.092  18.876  1.00171.03           C
ATOM   2524  NZ  LYS C 317      16.108  14.852  19.933  1.00171.03           N
ATOM   2525  C   LYS C 317      16.675  17.711  15.893  1.00171.03           C
ATOM   2526  O   LYS C 317      17.884  17.597  16.086  1.00171.03           O
ATOM   2527  N   ASN C 318      15.959  18.758  16.360  1.00 92.77           N
ATOM   2528  CA  ASN C 318      16.503  19.885  17.078  1.00 92.77           C
ATOM   2529  CB  ASN C 318      15.680  21.167  16.833  1.00 92.77           C
ATOM   2530  CG  ASN C 318      16.521  22.410  17.110  1.00 92.77           C
ATOM   2531  OD1 ASN C 318      17.616  22.335  17.662  1.00 92.77           O
ATOM   2532  ND2 ASN C 318      15.994  23.597  16.704  1.00 92.77           N
ATOM   2533  C   ASN C 318      16.478  19.581  18.556  1.00 92.77           C
ATOM   2534  O   ASN C 318      15.928  18.563  18.972  1.00 92.77           O
ATOM   2535  N   SER C 319      17.108  20.442  19.394  1.00147.64           N
ATOM   2536  CA  SER C 319      17.094  20.199  20.816  1.00147.64           C
ATOM   2537  CB  SER C 319      18.506  20.100  21.417  1.00147.64           C
ATOM   2538  OG  SER C 319      19.282  19.138  20.721  1.00147.64           O
ATOM   2539  C   SER C 319      16.464  21.371  21.517  1.00147.64           C
ATOM   2540  O   SER C 319      16.839  21.702  22.643  1.00147.64           O
ATOM   2541  N   TRP C 320      15.543  22.060  20.823  1.00171.78           N
ATOM   2542  CA  TRP C 320      14.760  23.170  21.289  1.00171.78           C
ATOM   2543  CB  TRP C 320      14.613  24.269  20.230  1.00171.78           C
ATOM   2544  CG  TRP C 320      15.983  24.897  20.076  1.00171.78           C
ATOM   2545  CD2 TRP C 320      16.354  25.968  19.193  1.00171.78           C
ATOM   2546  CD1 TRP C 320      17.112  24.557  20.764  1.00171.78           C
ATOM   2547  NE1 TRP C 320      18.163  25.346  20.371  1.00171.78           N
ATOM   2548  CE2 TRP C 320      17.712  26.220  19.406  1.00171.78           C
ATOM   2549  CE3 TRP C 320      15.628  26.683  18.287  1.00171.78           C
ATOM   2550  CZ2 TRP C 320      18.365  27.196  18.708  1.00171.78           C
ATOM   2551  CZ3 TRP C 320      16.291  27.665  17.584  1.00171.78           C
ATOM   2552  CH2 TRP C 320      17.633  27.917  17.791  1.00171.78           C
ATOM   2553  C   TRP C 320      13.483  22.752  21.949  1.00171.78           C
ATOM   2554  O   TRP C 320      12.673  23.594  22.332  1.00171.78           O
ATOM   2555  N   GLY C 321      13.187  21.443  21.984  1.00 38.38           N
ATOM   2556  CA  GLY C 321      11.962  21.026  22.603  1.00 38.38           C
ATOM   2557  C   GLY C 321      10.976  20.691  21.529  1.00 38.38           C
ATOM   2558  O   GLY C 321      11.176  20.990  20.355  1.00 38.38           O
ATOM   2559  N   GLU C 322       9.876  20.039  21.947  1.00 83.64           N
ATOM   2560  CA  GLU C 322       8.777  19.560  21.149  1.00 83.64           C
ATOM   2561  CB  GLU C 322       7.673  18.943  22.010  1.00 83.64           C
ATOM   2562  CG  GLU C 322       8.071  17.845  22.984  1.00 83.64           C
ATOM   2563  CD  GLU C 322       6.943  17.853  24.007  1.00 83.64           C
ATOM   2564  OE1 GLU C 322       6.803  18.892  24.707  1.00 83.64           O
ATOM   2565  OE2 GLU C 322       6.194  16.843  24.087  1.00 83.64           O
ATOM   2566  C   GLU C 322       8.024  20.725  20.578  1.00 83.64           C
ATOM   2567  O   GLU C 322       7.435  20.635  19.502  1.00 83.64           O
ATOM   2568  N   SER C 323       7.975  21.830  21.345  1.00 87.14           N
ATOM   2569  CA  SER C 323       7.176  22.986  21.052  1.00 87.14           C
ATOM   2570  CB  SER C 323       7.307  24.071  22.128  1.00 87.14           C
ATOM   2571  OG  SER C 323       6.668  25.265  21.701  1.00 87.14           O
ATOM   2572  C   SER C 323       7.598  23.629  19.778  1.00 87.14           C
ATOM   2573  O   SER C 323       6.805  24.322  19.148  1.00 87.14           O
ATOM   2574  N   TRP C 324       8.851  23.400  19.356  1.00 95.29           N
ATOM   2575  CA  TRP C 324       9.364  24.131  18.233  1.00 95.29           C
ATOM   2576  CB  TRP C 324      10.827  24.557  18.503  1.00 95.29           C
ATOM   2577  CG  TRP C 324      11.479  25.466  17.490  1.00 95.29           C
ATOM   2578  CD2 TRP C 324      12.239  25.005  16.360  1.00 95.29           C
ATOM   2579  CD1 TRP C 324      11.529  26.829  17.460  1.00 95.29           C
ATOM   2580  NE1 TRP C 324      12.255  27.252  16.377  1.00 95.29           N
ATOM   2581  CE2 TRP C 324      12.705  26.142  15.691  1.00 95.29           C
ATOM   2582  CE3 TRP C 324      12.516  23.741  15.912  1.00 95.29           C
ATOM   2583  CZ2 TRP C 324      13.458  26.032  14.552  1.00 95.29           C
ATOM   2584  CZ3 TRP C 324      13.288  23.642  14.773  1.00 95.29           C
ATOM   2585  CH2 TRP C 324      13.744  24.761  14.111  1.00 95.29           C
ATOM   2586  C   TRP C 324       9.321  23.287  16.993  1.00 95.29           C
ATOM   2587  O   TRP C 324       9.489  22.073  17.034  1.00 95.29           O
ATOM   2588  N   GLY C 325       9.037  23.923  15.843  1.00 46.07           N
ATOM   2589  CA  GLY C 325       9.073  23.300  14.551  1.00 46.07           C
ATOM   2590  C   GLY C 325       8.059  22.208  14.416  1.00 46.07           C
ATOM   2591  O   GLY C 325       6.924  22.311  14.881  1.00 46.07           O
ATOM   2592  N   GLU C 326       8.482  21.127  13.725  1.00145.12           N
ATOM   2593  CA  GLU C 326       7.652  20.006  13.403  1.00145.12           C
ATOM   2594  CB  GLU C 326       8.182  19.329  12.121  1.00145.12           C
ATOM   2595  CG  GLU C 326       7.145  18.984  11.055  1.00145.12           C
ATOM   2596  CD  GLU C 326       7.157  20.107  10.039  1.00145.12           C
ATOM   2597  OE1 GLU C 326       7.370  21.259  10.479  1.00145.12           O
ATOM   2598  OE2 GLU C 326       6.981  19.821   8.827  1.00145.12           O
ATOM   2599  C   GLU C 326       7.852  19.021  14.520  1.00145.12           C
ATOM   2600  O   GLU C 326       8.543  18.018  14.350  1.00145.12           O
ATOM   2601  N   LYS C 327       7.217  19.266  15.683  1.00110.06           N
ATOM   2602  CA  LYS C 327       7.347  18.404  16.827  1.00110.06           C
ATOM   2603  CB  LYS C 327       6.771  16.991  16.630  1.00110.06           C
ATOM   2604  CG  LYS C 327       5.245  16.911  16.635  1.00110.06           C
ATOM   2605  CD  LYS C 327       4.715  15.559  16.147  1.00110.06           C
ATOM   2606  CE  LYS C 327       5.554  14.355  16.590  1.00110.06           C
ATOM   2607  NZ  LYS C 327       6.759  14.228  15.736  1.00110.06           N
ATOM   2608  C   LYS C 327       8.788  18.243  17.216  1.00110.06           C
ATOM   2609  O   LYS C 327       9.194  17.163  17.645  1.00110.06           O
ATOM   2610  N   GLY C 328       9.594  19.318  17.108  1.00 40.90           N
ATOM   2611  CA  GLY C 328      10.961  19.257  17.542  1.00 40.90           C
ATOM   2612  C   GLY C 328      11.877  18.954  16.389  1.00 40.90           C
ATOM   2613  O   GLY C 328      13.093  18.943  16.568  1.00 40.90           O
ATOM   2614  N   TYR C 329      11.326  18.741  15.177  1.00111.13           N
ATOM   2615  CA  TYR C 329      12.098  18.378  14.013  1.00111.13           C
ATOM   2616  CB  TYR C 329      11.586  17.107  13.297  1.00111.13           C
ATOM   2617  CG  TYR C 329      11.816  15.846  14.065  1.00111.13           C
ATOM   2618  CD1 TYR C 329      11.046  15.504  15.153  1.00111.13           C
ATOM   2619  CD2 TYR C 329      12.796  14.970  13.657  1.00111.13           C
ATOM   2620  CE1 TYR C 329      11.268  14.326  15.831  1.00111.13           C
ATOM   2621  CE2 TYR C 329      13.022  13.792  14.327  1.00111.13           C
ATOM   2622  CZ  TYR C 329      12.259  13.466  15.421  1.00111.13           C
ATOM   2623  OH  TYR C 329      12.489  12.254  16.111  1.00111.13           O
ATOM   2624  C   TYR C 329      11.953  19.454  12.973  1.00111.13           C
ATOM   2625  O   TYR C 329      11.034  20.270  13.038  1.00111.13           O
ATOM   2626  N   PHE C 330      12.908  19.510  12.007  1.00 97.35           N
ATOM   2627  CA  PHE C 330      12.810  20.468  10.936  1.00 97.35           C
ATOM   2628  CB  PHE C 330      13.453  21.836  11.250  1.00 97.35           C
ATOM   2629  CG  PHE C 330      14.900  21.615  11.460  1.00 97.35           C
ATOM   2630  CD1 PHE C 330      15.394  21.202  12.678  1.00 97.35           C
ATOM   2631  CD2 PHE C 330      15.752  21.825  10.406  1.00 97.35           C
ATOM   2632  CE1 PHE C 330      16.749  21.001  12.822  1.00 97.35           C
ATOM   2633  CE2 PHE C 330      17.102  21.625  10.551  1.00 97.35           C
ATOM   2634  CZ  PHE C 330      17.602  21.209  11.761  1.00 97.35           C
ATOM   2635  C   PHE C 330      13.445  19.889   9.704  1.00 97.35           C
ATOM   2636  O   PHE C 330      14.344  19.052   9.772  1.00 97.35           O
ATOM   2637  N   ARG C 331      12.964  20.347   8.534  1.00183.36           N
ATOM   2638  CA  ARG C 331      13.374  19.865   7.248  1.00183.36           C
ATOM   2639  CB  ARG C 331      12.164  19.722   6.337  1.00183.36           C
ATOM   2640  CG  ARG C 331      11.164  18.703   6.866  1.00183.36           C
ATOM   2641  CD  ARG C 331       9.738  19.045   6.461  1.00183.36           C
ATOM   2642  NE  ARG C 331       8.976  17.775   6.397  1.00183.36           N
ATOM   2643  CZ  ARG C 331       8.509  17.165   7.524  1.00183.36           C
ATOM   2644  NH1 ARG C 331       8.883  17.587   8.765  1.00183.36           N
ATOM   2645  NH2 ARG C 331       7.659  16.108   7.386  1.00183.36           N
ATOM   2646  C   ARG C 331      14.195  20.948   6.634  1.00183.36           C
ATOM   2647  O   ARG C 331      13.859  22.121   6.755  1.00183.36           O
ATOM   2648  N   ILE C 332      15.302  20.578   5.963  1.00139.31           N
ATOM   2649  CA  ILE C 332      16.124  21.600   5.400  1.00139.31           C
ATOM   2650  CB  ILE C 332      17.311  21.863   6.294  1.00139.31           C
ATOM   2651  CG1 ILE C 332      17.975  23.214   5.998  1.00139.31           C
ATOM   2652  CG2 ILE C 332      18.256  20.648   6.226  1.00139.31           C
ATOM   2653  CD1 ILE C 332      18.729  23.261   4.683  1.00139.31           C
ATOM   2654  C   ILE C 332      16.546  21.156   4.032  1.00139.31           C
ATOM   2655  O   ILE C 332      16.763  19.970   3.790  1.00139.31           O
ATOM   2656  N   ARG C 333      16.689  22.110   3.088  1.00132.92           N
ATOM   2657  CA  ARG C 333      16.990  21.702   1.751  1.00132.92           C
ATOM   2658  CB  ARG C 333      16.988  22.835   0.714  1.00132.92           C
ATOM   2659  CG  ARG C 333      16.961  22.288  -0.714  1.00132.92           C
ATOM   2660  CD  ARG C 333      18.234  22.563  -1.505  0.00132.92           C
ATOM   2661  NE  ARG C 333      18.184  23.985  -1.929  0.00132.92           N
ATOM   2662  CZ  ARG C 333      17.733  24.308  -3.181  0.00132.92           C
ATOM   2663  NH1 ARG C 333      17.307  23.308  -4.016  0.00132.92           N
ATOM   2664  NH2 ARG C 333      17.695  25.598  -3.588  0.00132.92           N
ATOM   2665  C   ARG C 333      18.299  20.984   1.734  1.00132.92           C
ATOM   2666  O   ARG C 333      19.242  21.336   2.443  1.00132.92           O
ATOM   2667  N   ARG C 334      18.366  19.923   0.906  1.00152.81           N
ATOM   2668  CA  ARG C 334      19.523  19.080   0.822  1.00152.81           C
ATOM   2669  CB  ARG C 334      19.206  17.588   1.036  1.00152.81           C
ATOM   2670  CG  ARG C 334      20.332  16.653   0.581  1.00152.81           C
ATOM   2671  CD  ARG C 334      20.050  15.163   0.809  1.00152.81           C
ATOM   2672  NE  ARG C 334      18.991  14.740  -0.146  1.00152.81           N
ATOM   2673  CZ  ARG C 334      19.065  13.504  -0.729  1.00152.81           C
ATOM   2674  NH1 ARG C 334      20.094  12.673  -0.425  1.00152.81           N
ATOM   2675  NH2 ARG C 334      18.101  13.105  -1.609  1.00152.81           N
ATOM   2676  C   ARG C 334      20.135  19.190  -0.540  1.00152.81           C
ATOM   2677  O   ARG C 334      19.444  19.415  -1.533  1.00152.81           O
ATOM   2678  N   GLY C 335      21.479  19.042  -0.589  1.00 56.53           N
ATOM   2679  CA  GLY C 335      22.219  18.996  -1.824  1.00 56.53           C
ATOM   2680  C   GLY C 335      22.901  20.305  -2.120  1.00 56.53           C
ATOM   2681  O   GLY C 335      23.757  20.378  -3.001  1.00 56.53           O
ATOM   2682  N   THR C 336      22.447  21.384  -1.466  1.00180.89           N
ATOM   2683  CA  THR C 336      22.932  22.735  -1.576  1.00180.89           C
ATOM   2684  CB  THR C 336      21.807  23.702  -1.408  1.00180.89           C
ATOM   2685  OG1 THR C 336      20.783  23.362  -2.323  1.00180.89           O
ATOM   2686  CG2 THR C 336      22.293  25.111  -1.749  1.00180.89           C
ATOM   2687  C   THR C 336      24.009  23.092  -0.578  1.00180.89           C
ATOM   2688  O   THR C 336      24.631  24.147  -0.703  1.00180.89           O
ATOM   2689  N   ASP C 337      24.230  22.277   0.475  1.00 85.51           N
ATOM   2690  CA  ASP C 337      25.109  22.701   1.534  1.00 85.51           C
ATOM   2691  CB  ASP C 337      26.503  23.141   1.037  1.00 85.51           C
ATOM   2692  CG  ASP C 337      27.412  23.411   2.241  1.00 85.51           C
ATOM   2693  OD1 ASP C 337      27.188  22.782   3.310  1.00 85.51           O
ATOM   2694  OD2 ASP C 337      28.336  24.259   2.110  1.00 85.51           O
ATOM   2695  C   ASP C 337      24.451  23.876   2.197  1.00 85.51           C
ATOM   2696  O   ASP C 337      25.100  24.845   2.590  1.00 85.51           O
ATOM   2697  N   GLU C 338      23.113  23.788   2.355  1.00145.74           N
ATOM   2698  CA  GLU C 338      22.338  24.850   2.936  1.00145.74           C
ATOM   2699  CB  GLU C 338      20.847  24.533   3.087  1.00145.74           C
ATOM   2700  CG  GLU C 338      20.027  24.709   1.818  1.00145.74           C
ATOM   2701  CD  GLU C 338      19.893  26.200   1.576  1.00145.74           C
ATOM   2702  OE1 GLU C 338      19.849  26.957   2.580  1.00145.74           O
ATOM   2703  OE2 GLU C 338      19.838  26.605   0.386  1.00145.74           O
ATOM   2704  C   GLU C 338      22.808  25.150   4.319  1.00145.74           C
ATOM   2705  O   GLU C 338      22.785  24.301   5.208  1.00145.74           O
ATOM   2706  N   CYS C 339      23.223  26.409   4.529  1.00 75.08           N
ATOM   2707  CA  CYS C 339      23.616  26.903   5.818  1.00 75.08           C
ATOM   2708  CB  CYS C 339      22.459  26.960   6.831  1.00 75.08           C
ATOM   2709  SG  CYS C 339      21.168  28.143   6.348  1.00 75.08           S
ATOM   2710  C   CYS C 339      24.705  26.054   6.406  1.00 75.08           C
ATOM   2711  O   CYS C 339      24.799  25.939   7.627  1.00 75.08           O
ATOM   2712  N   ALA C 340      25.584  25.482   5.558  1.00 66.18           N
ATOM   2713  CA  ALA C 340      26.714  24.699   5.987  1.00 66.18           C
ATOM   2714  CB  ALA C 340      27.629  25.464   6.961  1.00 66.18           C
ATOM   2715  C   ALA C 340      26.317  23.413   6.665  1.00 66.18           C
ATOM   2716  O   ALA C 340      27.113  22.832   7.400  1.00 66.18           O
ATOM   2717  N   ILE C 341      25.101  22.907   6.407  1.00153.97           N
ATOM   2718  CA  ILE C 341      24.641  21.673   6.996  1.00153.97           C
ATOM   2719  CB  ILE C 341      23.171  21.418   6.771  1.00153.97           C
ATOM   2720  CG1 ILE C 341      22.376  22.352   7.699  1.00153.97           C
ATOM   2721  CG2 ILE C 341      22.832  19.930   6.975  1.00153.97           C
ATOM   2722  CD1 ILE C 341      20.861  22.188   7.563  1.00153.97           C
ATOM   2723  C   ILE C 341      25.450  20.497   6.523  1.00153.97           C
ATOM   2724  O   ILE C 341      25.513  19.451   7.165  1.00153.97           O
ATOM   2725  N   GLU C 342      25.957  20.585   5.299  1.00190.92           N
ATOM   2726  CA  GLU C 342      26.724  19.571   4.639  1.00190.92           C
ATOM   2727  CB  GLU C 342      26.489  19.626   3.124  1.00190.92           C
ATOM   2728  CG  GLU C 342      26.542  18.243   2.484  1.00190.92           C
ATOM   2729  CD  GLU C 342      25.679  18.292   1.231  1.00190.92           C
ATOM   2730  OE1 GLU C 342      24.434  18.142   1.367  1.00190.92           O
ATOM   2731  OE2 GLU C 342      26.253  18.483   0.126  1.00190.92           O
ATOM   2732  C   GLU C 342      28.202  19.592   4.974  1.00190.92           C
ATOM   2733  O   GLU C 342      28.958  18.873   4.329  1.00190.92           O
ATOM   2734  N   SER C 343      28.681  20.554   5.797  1.00183.15           N
ATOM   2735  CA  SER C 343      30.085  20.762   6.104  1.00183.15           C
ATOM   2736  CB  SER C 343      30.354  22.179   6.639  1.00183.15           C
ATOM   2737  OG  SER C 343      29.834  23.160   5.761  1.00183.15           O
ATOM   2738  C   SER C 343      30.758  19.872   7.134  1.00183.15           C
ATOM   2739  O   SER C 343      31.927  19.537   6.988  1.00183.15           O
ATOM   2740  N   ILE C 344      30.159  19.772   8.329  1.00379.98           N
ATOM   2741  CA  ILE C 344      30.562  19.059   9.518  1.00379.98           C
ATOM   2742  CB  ILE C 344      31.097  19.802  10.717  1.00379.98           C
ATOM   2743  CG1 ILE C 344      30.190  20.827  11.373  1.00379.98           C
ATOM   2744  CG2 ILE C 344      32.366  20.464  10.193  1.00379.98           C
ATOM   2745  CD1 ILE C 344      30.305  22.198  10.711  1.00379.98           C
ATOM   2746  C   ILE C 344      29.978  17.756   9.966  1.00379.98           C
ATOM   2747  O   ILE C 344      29.965  17.592  11.185  1.00379.98           O
ATOM   2748  N   ALA C 345      29.231  16.965   9.178  1.00 84.70           N
ATOM   2749  CA  ALA C 345      28.633  15.792   9.775  1.00 84.70           C
ATOM   2750  CB  ALA C 345      27.906  14.897   8.751  1.00 84.70           C
ATOM   2751  C   ALA C 345      29.669  14.957  10.482  1.00 84.70           C
ATOM   2752  O   ALA C 345      30.790  14.799  10.000  1.00 84.70           O
ATOM   2753  N   VAL C 346      29.310  14.407  11.674  1.00110.61           N
ATOM   2754  CA  VAL C 346      30.245  13.633  12.443  1.00110.61           C
ATOM   2755  CB  VAL C 346      30.650  14.334  13.703  1.00110.61           C
ATOM   2756  CG1 VAL C 346      29.868  13.737  14.886  1.00110.61           C
ATOM   2757  CG2 VAL C 346      32.179  14.347  13.811  1.00110.61           C
ATOM   2758  C   VAL C 346      29.587  12.332  12.809  1.00110.61           C
ATOM   2759  O   VAL C 346      28.391  12.285  13.088  1.00110.61           O
ATOM   2760  N   SER C 347      30.361  11.227  12.810  1.00 97.26           N
ATOM   2761  CA  SER C 347      29.821   9.928  13.088  1.00 97.26           C
ATOM   2762  CB  SER C 347      29.942   8.987  11.872  1.00 97.26           C
ATOM   2763  OG  SER C 347      29.159   9.494  10.801  1.00 97.26           O
ATOM   2764  C   SER C 347      30.622   9.318  14.196  1.00 97.26           C
ATOM   2765  O   SER C 347      31.822   9.560  14.316  1.00 97.26           O
ATOM   2766  N   ALA C 348      29.954   8.524  15.059  1.00 41.43           N
ATOM   2767  CA  ALA C 348      30.632   7.833  16.119  1.00 41.43           C
ATOM   2768  CB  ALA C 348      30.628   8.592  17.456  1.00 41.43           C
ATOM   2769  C   ALA C 348      29.868   6.566  16.329  1.00 41.43           C
ATOM   2770  O   ALA C 348      28.668   6.521  16.069  1.00 41.43           O
ATOM   2771  N   GLU C 349      30.544   5.491  16.785  1.00 87.65           N
ATOM   2772  CA  GLU C 349      29.850   4.255  17.026  1.00 87.65           C
ATOM   2773  CB  GLU C 349      30.418   3.044  16.263  1.00 87.65           C
ATOM   2774  CG  GLU C 349      29.937   2.928  14.813  1.00 87.65           C
ATOM   2775  CD  GLU C 349      30.737   3.865  13.917  1.00 87.65           C
ATOM   2776  OE1 GLU C 349      31.542   4.675  14.451  1.00 87.65           O
ATOM   2777  OE2 GLU C 349      30.550   3.773  12.674  1.00 87.65           O
ATOM   2778  C   GLU C 349      29.922   3.932  18.489  1.00 87.65           C
ATOM   2779  O   GLU C 349      31.004   3.766  19.049  1.00 87.65           O
ATOM   2780  N   PRO C 350      28.775   3.852  19.121  1.00 83.79           N
ATOM   2781  CA  PRO C 350      28.697   3.539  20.530  1.00 83.79           C
ATOM   2782  CD  PRO C 350      27.628   4.625  18.679  1.00 83.79           C
ATOM   2783  CB  PRO C 350      27.385   4.139  21.034  1.00 83.79           C
ATOM   2784  CG  PRO C 350      26.563   4.380  19.758  1.00 83.79           C
ATOM   2785  C   PRO C 350      28.799   2.068  20.796  1.00 83.79           C
ATOM   2786  O   PRO C 350      28.524   1.274  19.897  1.00 83.79           O
ATOM   2787  N   ILE C 351      29.191   1.691  22.033  1.00130.48           N
ATOM   2788  CA  ILE C 351      29.302   0.314  22.427  1.00130.48           C
ATOM   2789  CB  ILE C 351      30.483   0.047  23.314  1.00130.48           C
ATOM   2790  CG1 ILE C 351      31.816   0.326  22.614  1.00130.48           C
ATOM   2791  CG2 ILE C 351      30.349  -1.395  23.829  1.00130.48           C
ATOM   2792  CD1 ILE C 351      32.101  -0.677  21.512  1.00130.48           C
ATOM   2793  C   ILE C 351      28.151   0.037  23.339  1.00130.48           C
ATOM   2794  O   ILE C 351      28.167   0.442  24.500  1.00130.48           O
ATOM   2795  N   ILE C 352      27.145  -0.703  22.843  1.00173.48           N
ATOM   2796  CA  ILE C 352      25.977  -1.057  23.599  1.00173.48           C
ATOM   2797  CB  ILE C 352      24.903  -1.718  22.782  1.00173.48           C
ATOM   2798  CG1 ILE C 352      25.392  -3.058  22.197  1.00173.48           C
ATOM   2799  CG2 ILE C 352      24.434  -0.709  21.720  1.00173.48           C
ATOM   2800  CD1 ILE C 352      26.554  -2.927  21.212  1.00173.48           C
ATOM   2801  C   ILE C 352      26.371  -2.015  24.683  1.00173.48           C
ATOM   2802  O   ILE C 352      27.474  -2.558  24.682  1.00173.48           O
ATOM   2803  N   LYS C 353      25.492  -2.166  25.697  1.00173.32           N
ATOM   2804  CA  LYS C 353      25.718  -3.080  26.783  1.00173.32           C
ATOM   2805  CB  LYS C 353      24.657  -2.981  27.897  1.00173.32           C
ATOM   2806  CG  LYS C 353      24.302  -1.561  28.358  1.00173.32           C
ATOM   2807  CD  LYS C 353      25.467  -0.722  28.876  1.00173.32           C
ATOM   2808  CE  LYS C 353      26.292  -1.410  29.958  1.00173.32           C
ATOM   2809  NZ  LYS C 353      27.407  -2.141  29.319  1.00173.32           N
ATOM   2810  C   LYS C 353      25.566  -4.450  26.198  1.00173.32           C
ATOM   2811  O   LYS C 353      25.018  -4.607  25.108  1.00173.32           O
ATOM   2812  N   LEU C 354      26.076  -5.485  26.892  1.00 48.65           N
ATOM   2813  CA  LEU C 354      25.929  -6.806  26.360  1.00 48.65           C
ATOM   2814  CB  LEU C 354      26.677  -7.888  27.155  1.00 48.65           C
ATOM   2815  CG  LEU C 354      28.206  -7.802  27.003  1.00 48.65           C
ATOM   2816  CD1 LEU C 354      28.917  -8.901  27.806  1.00 48.65           C
ATOM   2817  CD2 LEU C 354      28.605  -7.810  25.522  1.00 48.65           C
ATOM   2818  C   LEU C 354      24.478  -7.122  26.373  1.00 48.65           C
ATOM   2819  O   LEU C 354      23.767  -6.792  27.321  1.00 48.65           O
ATOM   2820  N   ALA C 355      24.002  -7.752  25.282  1.00  6.07           N
ATOM   2821  CA  ALA C 355      22.624  -8.118  25.173  1.00  6.07           C
ATOM   2822  CB  ALA C 355      22.052  -7.885  23.766  1.00  6.07           C
ATOM   2823  C   ALA C 355      22.563  -9.614  25.442  1.00  6.07           C
ATOM   2824  O   ALA C 355      21.857 -10.016  26.404  1.00  6.07           O
ATOM   2825  OXT ALA C 355      23.223 -10.377  24.686  1.00  6.07           O
TER    2826      ALA C 355
ATOM   2827  N   ASP D 356      49.749 -24.524  30.464  1.00 35.79           N
ATOM   2828  CA  ASP D 356      48.538 -25.094  29.831  1.00 35.79           C
ATOM   2829  CB  ASP D 356      48.918 -26.242  28.879  1.00 35.79           C
ATOM   2830  CG  ASP D 356      49.757 -25.678  27.740  1.00 35.79           C
ATOM   2831  OD1 ASP D 356      50.076 -24.460  27.781  1.00 35.79           O
ATOM   2832  OD2 ASP D 356      50.091 -26.461  26.812  1.00 35.79           O
ATOM   2833  C   ASP D 356      47.665 -25.658  30.897  1.00 35.79           C
ATOM   2834  O   ASP D 356      48.119 -25.924  32.009  1.00 35.79           O
ATOM   2835  N   THR D 357      46.365 -25.806  30.589  1.00 42.10           N
ATOM   2836  CA  THR D 357      45.455 -26.426  31.498  1.00 42.10           C
ATOM   2837  CB  THR D 357      44.059 -25.880  31.420  1.00 42.10           C
ATOM   2838  OG1 THR D 357      43.517 -26.102  30.127  1.00 42.10           O
ATOM   2839  CG2 THR D 357      44.102 -24.373  31.728  1.00 42.10           C
ATOM   2840  C   THR D 357      45.417 -27.855  31.068  1.00 42.10           C
ATOM   2841  O   THR D 357      46.012 -28.225  30.058  1.00 42.10           O
ATOM   2842  N   PRO D 358      44.751 -28.671  31.823  1.00 69.77           N
ATOM   2843  CA  PRO D 358      44.663 -30.069  31.490  1.00 69.77           C
ATOM   2844  CD  PRO D 358      44.688 -28.447  33.259  1.00 69.77           C
ATOM   2845  CB  PRO D 358      44.147 -30.758  32.751  1.00 69.77           C
ATOM   2846  CG  PRO D 358      44.630 -29.846  33.892  1.00 69.77           C
ATOM   2847  C   PRO D 358      43.803 -30.316  30.287  1.00 69.77           C
ATOM   2848  O   PRO D 358      43.741 -31.458  29.835  1.00 69.77           O
ATOM   2849  N   ALA D 359      43.107 -29.284  29.773  1.00 57.44           N
ATOM   2850  CA  ALA D 359      42.167 -29.483  28.701  1.00 57.44           C
ATOM   2851  CB  ALA D 359      41.207 -28.295  28.509  1.00 57.44           C
ATOM   2852  C   ALA D 359      42.833 -29.731  27.381  1.00 57.44           C
ATOM   2853  O   ALA D 359      43.837 -29.110  27.034  1.00 57.44           O
ATOM   2854  N   ASN D 360      42.261 -30.682  26.610  1.00135.75           N
ATOM   2855  CA  ASN D 360      42.708 -30.970  25.277  1.00135.75           C
ATOM   2856  CB  ASN D 360      43.384 -32.349  25.164  1.00135.75           C
ATOM   2857  CG  ASN D 360      44.068 -32.463  23.809  1.00135.75           C
ATOM   2858  OD1 ASN D 360      43.733 -31.749  22.865  1.00135.75           O
ATOM   2859  ND2 ASN D 360      45.055 -33.393  23.706  1.00135.75           N
ATOM   2860  C   ASN D 360      41.470 -31.006  24.431  1.00135.75           C
ATOM   2861  O   ASN D 360      41.006 -32.079  24.046  1.00135.75           O
ATOM   2862  N   CYS D 361      40.915 -29.825  24.088  1.00 63.40           N
ATOM   2863  CA  CYS D 361      39.690 -29.793  23.337  1.00 63.40           C
ATOM   2864  CB  CYS D 361      38.662 -28.784  23.875  1.00 63.40           C
ATOM   2865  SG  CYS D 361      38.048 -29.307  25.501  1.00 63.40           S
ATOM   2866  C   CYS D 361      39.983 -29.481  21.904  1.00 63.40           C
ATOM   2867  O   CYS D 361      41.065 -29.011  21.559  1.00 63.40           O
ATOM   2868  N   SER D 362      38.997 -29.744  21.021  1.00 46.25           N
ATOM   2869  CA  SER D 362      39.230 -29.582  19.618  1.00 46.25           C
ATOM   2870  CB  SER D 362      38.937 -30.852  18.799  1.00 46.25           C
ATOM   2871  OG  SER D 362      37.548 -31.145  18.830  1.00 46.25           O
ATOM   2872  C   SER D 362      38.364 -28.503  19.057  1.00 46.25           C
ATOM   2873  O   SER D 362      37.411 -28.032  19.675  1.00 46.25           O
ATOM   2874  N   PHE D 363      38.714 -28.107  17.820  1.00 88.32           N
ATOM   2875  CA  PHE D 363      38.062 -27.090  17.051  1.00 88.32           C
ATOM   2876  CB  PHE D 363      38.752 -26.923  15.680  1.00 88.32           C
ATOM   2877  CG  PHE D 363      38.036 -25.924  14.840  1.00 88.32           C
ATOM   2878  CD1 PHE D 363      38.277 -24.578  14.981  1.00 88.32           C
ATOM   2879  CD2 PHE D 363      37.134 -26.346  13.891  1.00 88.32           C
ATOM   2880  CE1 PHE D 363      37.616 -23.665  14.193  1.00 88.32           C
ATOM   2881  CE2 PHE D 363      36.471 -25.438  13.100  1.00 88.32           C
ATOM   2882  CZ  PHE D 363      36.711 -24.094  13.252  1.00 88.32           C
ATOM   2883  C   PHE D 363      36.631 -27.504  16.854  1.00 88.32           C
ATOM   2884  O   PHE D 363      35.730 -26.671  16.957  1.00 88.32           O
ATOM   2885  N   PRO D 364      36.373 -28.757  16.567  1.00133.93           N
ATOM   2886  CA  PRO D 364      35.007 -29.167  16.390  1.00133.93           C
ATOM   2887  CD  PRO D 364      37.276 -29.560  15.756  1.00133.93           C
ATOM   2888  CB  PRO D 364      35.062 -30.563  15.778  1.00133.93           C
ATOM   2889  CG  PRO D 364      36.380 -30.545  14.986  1.00133.93           C
ATOM   2890  C   PRO D 364      34.204 -29.068  17.650  1.00133.93           C
ATOM   2891  O   PRO D 364      32.993 -28.869  17.566  1.00133.93           O
ATOM   2892  N   ASP D 365      34.844 -29.200  18.825  1.00 51.99           N
ATOM   2893  CA  ASP D 365      34.126 -29.119  20.065  1.00 51.99           C
ATOM   2894  CB  ASP D 365      35.034 -29.304  21.294  1.00 51.99           C
ATOM   2895  CG  ASP D 365      35.491 -30.754  21.364  1.00 51.99           C
ATOM   2896  OD1 ASP D 365      34.617 -31.658  21.313  1.00 51.99           O
ATOM   2897  OD2 ASP D 365      36.726 -30.976  21.465  1.00 51.99           O
ATOM   2898  C   ASP D 365      33.565 -27.736  20.157  1.00 51.99           C
ATOM   2899  O   ASP D 365      32.489 -27.521  20.712  1.00 51.99           O
ATOM   2900  N   LEU D 366      34.339 -26.763  19.645  1.00 75.73           N
ATOM   2901  CA  LEU D 366      34.043 -25.356  19.658  1.00 75.73           C
ATOM   2902  CB  LEU D 366      35.276 -24.506  19.300  1.00 75.73           C
ATOM   2903  CG  LEU D 366      35.038 -22.989  19.396  1.00 75.73           C
ATOM   2904  CD1 LEU D 366      34.679 -22.575  20.832  1.00 75.73           C
ATOM   2905  CD2 LEU D 366      36.237 -22.203  18.842  1.00 75.73           C
ATOM   2906  C   LEU D 366      32.924 -24.979  18.721  1.00 75.73           C
ATOM   2907  O   LEU D 366      32.181 -24.038  18.997  1.00 75.73           O
ATOM   2908  N   GLU D 367      32.789 -25.657  17.563  1.00 77.61           N
ATOM   2909  CA  GLU D 367      31.779 -25.231  16.624  1.00 77.61           C
ATOM   2910  CB  GLU D 367      31.881 -25.924  15.254  1.00 77.61           C
ATOM   2911  CG  GLU D 367      30.810 -25.471  14.259  1.00 77.61           C
ATOM   2912  CD  GLU D 367      31.029 -26.226  12.955  1.00 77.61           C
ATOM   2913  OE1 GLU D 367      31.983 -27.048  12.901  1.00 77.61           O
ATOM   2914  OE2 GLU D 367      30.245 -25.991  11.997  1.00 77.61           O
ATOM   2915  C   GLU D 367      30.421 -25.535  17.187  1.00 77.61           C
ATOM   2916  O   GLU D 367      30.212 -26.583  17.797  1.00 77.61           O
ATOM   2917  N   GLY D 368      29.452 -24.609  16.999  1.00 30.51           N
ATOM   2918  CA  GLY D 368      28.124 -24.870  17.480  1.00 30.51           C
ATOM   2919  C   GLY D 368      27.562 -23.647  18.143  1.00 30.51           C
ATOM   2920  O   GLY D 368      28.022 -22.526  17.931  1.00 30.51           O
ATOM   2921  N   THR D 369      26.522 -23.850  18.979  1.00 35.71           N
ATOM   2922  CA  THR D 369      25.892 -22.746  19.643  1.00 35.71           C
ATOM   2923  CB  THR D 369      24.393 -22.796  19.587  1.00 35.71           C
ATOM   2924  OG1 THR D 369      23.956 -22.826  18.237  1.00 35.71           O
ATOM   2925  CG2 THR D 369      23.829 -21.553  20.295  1.00 35.71           C
ATOM   2926  C   THR D 369      26.293 -22.773  21.087  1.00 35.71           C
ATOM   2927  O   THR D 369      26.303 -23.824  21.726  1.00 35.71           O
ATOM   2928  N   TRP D 370      26.651 -21.592  21.634  1.00 54.26           N
ATOM   2929  CA  TRP D 370      27.068 -21.511  23.006  1.00 54.26           C
ATOM   2930  CB  TRP D 370      28.529 -21.061  23.168  1.00 54.26           C
ATOM   2931  CG  TRP D 370      29.547 -22.071  22.696  1.00 54.26           C
ATOM   2932  CD2 TRP D 370      30.334 -22.891  23.572  1.00 54.26           C
ATOM   2933  CD1 TRP D 370      29.929 -22.385  21.425  1.00 54.26           C
ATOM   2934  NE1 TRP D 370      30.901 -23.356  21.454  1.00 54.26           N
ATOM   2935  CE2 TRP D 370      31.161 -23.677  22.769  1.00 54.26           C
ATOM   2936  CE3 TRP D 370      30.365 -22.982  24.934  1.00 54.26           C
ATOM   2937  CZ2 TRP D 370      32.036 -24.569  23.318  1.00 54.26           C
ATOM   2938  CZ3 TRP D 370      31.247 -23.885  25.485  1.00 54.26           C
ATOM   2939  CH2 TRP D 370      32.066 -24.663  24.692  1.00 54.26           C
ATOM   2940  C   TRP D 370      26.229 -20.480  23.686  1.00 54.26           C
ATOM   2941  O   TRP D 370      25.834 -19.485  23.082  1.00 54.26           O
ATOM   2942  N   GLU D 371      25.911 -20.710  24.975  1.00 36.26           N
ATOM   2943  CA  GLU D 371      25.178 -19.725  25.711  1.00 36.26           C
ATOM   2944  CB  GLU D 371      23.918 -20.256  26.415  1.00 36.26           C
ATOM   2945  CG  GLU D 371      23.124 -19.154  27.122  1.00 36.26           C
ATOM   2946  CD  GLU D 371      21.905 -19.788  27.775  1.00 36.26           C
ATOM   2947  OE1 GLU D 371      21.712 -21.021  27.601  1.00 36.26           O
ATOM   2948  OE2 GLU D 371      21.149 -19.046  28.458  1.00 36.26           O
ATOM   2949  C   GLU D 371      26.106 -19.225  26.767  1.00 36.26           C
ATOM   2950  O   GLU D 371      26.690 -20.010  27.515  1.00 36.26           O
ATOM   2951  N   PHE D 372      26.283 -17.892  26.845  1.00 68.53           N
ATOM   2952  CA  PHE D 372      27.172 -17.381  27.842  1.00 68.53           C
ATOM   2953  CB  PHE D 372      28.206 -16.363  27.325  1.00 68.53           C
ATOM   2954  CG  PHE D 372      29.069 -17.015  26.298  1.00 68.53           C
ATOM   2955  CD1 PHE D 372      29.807 -18.135  26.601  1.00 68.53           C
ATOM   2956  CD2 PHE D 372      29.175 -16.473  25.037  1.00 68.53           C
ATOM   2957  CE1 PHE D 372      30.610 -18.726  25.654  1.00 68.53           C
ATOM   2958  CE2 PHE D 372      29.979 -17.058  24.086  1.00 68.53           C
ATOM   2959  CZ  PHE D 372      30.696 -18.189  24.392  1.00 68.53           C
ATOM   2960  C   PHE D 372      26.349 -16.664  28.865  1.00 68.53           C
ATOM   2961  O   PHE D 372      25.521 -15.817  28.532  1.00 68.53           O
ATOM   2962  N   GLN D 373      26.553 -17.003  30.154  1.00 45.32           N
ATOM   2963  CA  GLN D 373      25.863 -16.313  31.206  1.00 45.32           C
ATOM   2964  CB  GLN D 373      25.423 -17.223  32.365  1.00 45.32           C
ATOM   2965  CG  GLN D 373      24.328 -18.212  31.961  1.00 45.32           C
ATOM   2966  CD  GLN D 373      23.043 -17.425  31.732  1.00 45.32           C
ATOM   2967  OE1 GLN D 373      22.955 -16.245  32.068  1.00 45.32           O
ATOM   2968  NE2 GLN D 373      22.015 -18.095  31.148  1.00 45.32           N
ATOM   2969  C   GLN D 373      26.852 -15.323  31.726  1.00 45.32           C
ATOM   2970  O   GLN D 373      27.973 -15.682  32.081  1.00 45.32           O
ATOM   2971  N   ILE D 374      26.446 -14.041  31.788  1.00140.00           N
ATOM   2972  CA  ILE D 374      27.359 -12.984  32.107  1.00140.00           C
ATOM   2973  CB  ILE D 374      27.353 -11.974  30.984  1.00140.00           C
ATOM   2974  CG1 ILE D 374      28.512 -10.974  31.054  1.00140.00           C
ATOM   2975  CG2 ILE D 374      25.963 -11.317  30.963  1.00140.00           C
ATOM   2976  CD1 ILE D 374      28.346  -9.946  32.159  1.00140.00           C
ATOM   2977  C   ILE D 374      26.978 -12.349  33.414  1.00140.00           C
ATOM   2978  O   ILE D 374      25.832 -11.959  33.630  1.00140.00           O
ATOM   2979  N   GLY D 375      27.955 -12.252  34.340  1.00 67.72           N
ATOM   2980  CA  GLY D 375      27.710 -11.701  35.642  1.00 67.72           C
ATOM   2981  C   GLY D 375      28.322 -10.339  35.724  1.00 67.72           C
ATOM   2982  O   GLY D 375      28.156  -9.498  34.844  1.00 67.72           O
ATOM   2983  N   GLU D 376      29.033 -10.108  36.843  1.00338.83           N
ATOM   2984  CA  GLU D 376      29.744  -8.910  37.179  1.00338.83           C
ATOM   2985  CB  GLU D 376      30.868  -8.531  36.205  1.00338.83           C
ATOM   2986  CG  GLU D 376      32.006  -9.552  36.254  1.00338.83           C
ATOM   2987  CD  GLU D 376      32.268  -9.885  37.719  1.00338.83           C
ATOM   2988  OE1 GLU D 376      32.121  -8.968  38.570  1.00338.83           O
ATOM   2989  OE2 GLU D 376      32.608 -11.063  38.010  1.00338.83           O
ATOM   2990  C   GLU D 376      28.803  -7.785  37.357  1.00338.83           C
ATOM   2991  O   GLU D 376      28.003  -7.496  36.472  1.00338.83           O
ATOM   2992  N   GLY D 377      28.865  -7.180  38.566  1.00105.51           N
ATOM   2993  CA  GLY D 377      28.109  -6.024  38.947  1.00105.51           C
ATOM   2994  C   GLY D 377      26.702  -6.254  38.538  1.00105.51           C
ATOM   2995  O   GLY D 377      26.259  -7.392  38.392  1.00105.51           O
ATOM   2996  N   SER D 378      25.957  -5.153  38.339  1.00 45.29           N
ATOM   2997  CA  SER D 378      24.663  -5.330  37.773  1.00 45.29           C
ATOM   2998  CB  SER D 378      23.919  -4.005  37.540  1.00 45.29           C
ATOM   2999  OG  SER D 378      24.620  -3.211  36.594  1.00 45.29           O
ATOM   3000  C   SER D 378      25.020  -5.897  36.450  1.00 45.29           C
ATOM   3001  O   SER D 378      24.357  -6.786  35.920  1.00 45.29           O
ATOM   3002  N   GLY D 379      26.137  -5.374  35.908  1.00 86.80           N
ATOM   3003  CA  GLY D 379      26.687  -5.879  34.694  1.00 86.80           C
ATOM   3004  C   GLY D 379      28.000  -5.198  34.479  1.00 86.80           C
ATOM   3005  O   GLY D 379      28.043  -4.045  34.049  1.00 86.80           O
ATOM   3006  N   ALA D 380      29.113  -5.899  34.787  1.00164.02           N
ATOM   3007  CA  ALA D 380      30.379  -5.374  34.452  1.00164.02           C
ATOM   3008  CB  ALA D 380      30.442  -4.862  33.000  1.00164.02           C
ATOM   3009  C   ALA D 380      30.895  -4.280  35.323  1.00164.02           C
ATOM   3010  O   ALA D 380      30.170  -3.428  35.830  1.00164.02           O
ATOM   3011  N   ALA D 381      32.238  -4.274  35.421  1.00 80.93           N
ATOM   3012  CA  ALA D 381      33.036  -3.347  36.161  1.00 80.93           C
ATOM   3013  CB  ALA D 381      33.488  -3.900  37.521  1.00 80.93           C
ATOM   3014  C   ALA D 381      34.262  -3.117  35.329  1.00 80.93           C
ATOM   3015  O   ALA D 381      34.268  -3.394  34.131  1.00 80.93           O
ATOM   3016  N   ARG D 382      35.310  -2.520  35.929  1.00134.62           N
ATOM   3017  CA  ARG D 382      36.552  -2.283  35.247  1.00134.62           C
ATOM   3018  CB  ARG D 382      37.350  -1.089  35.800  1.00134.62           C
ATOM   3019  CG  ARG D 382      36.697   0.266  35.527  1.00134.62           C
ATOM   3020  CD  ARG D 382      35.363   0.459  36.248  1.00134.62           C
ATOM   3021  NE  ARG D 382      35.639   0.431  37.712  1.00134.62           N
ATOM   3022  CZ  ARG D 382      34.647   0.742  38.596  1.00134.62           C
ATOM   3023  NH1 ARG D 382      33.406   1.078  38.138  1.00134.62           N
ATOM   3024  NH2 ARG D 382      34.897   0.716  39.938  1.00134.62           N
ATOM   3025  C   ARG D 382      37.417  -3.498  35.393  1.00134.62           C
ATOM   3026  O   ARG D 382      37.037  -4.481  36.029  1.00134.62           O
ATOM   3027  N   ASP D 383      38.607  -3.458  34.758  1.00112.11           N
ATOM   3028  CA  ASP D 383      39.556  -4.537  34.789  1.00112.11           C
ATOM   3029  CB  ASP D 383      40.805  -4.248  33.935  1.00112.11           C
ATOM   3030  CG  ASP D 383      41.645  -5.514  33.833  1.00112.11           C
ATOM   3031  OD1 ASP D 383      41.183  -6.579  34.322  1.00112.11           O
ATOM   3032  OD2 ASP D 383      42.764  -5.431  33.261  1.00112.11           O
ATOM   3033  C   ASP D 383      40.014  -4.737  36.204  1.00112.11           C
ATOM   3034  O   ASP D 383      40.349  -5.849  36.609  1.00112.11           O
ATOM   3035  N   LYS D 384      40.140  -3.635  36.966  1.00101.34           N
ATOM   3036  CA  LYS D 384      40.518  -3.698  38.351  1.00101.34           C
ATOM   3037  CB  LYS D 384      40.955  -2.331  38.911  1.00101.34           C
ATOM   3038  CG  LYS D 384      42.290  -1.841  38.342  0.00101.34           C
ATOM   3039  CD  LYS D 384      42.593  -0.372  38.648  0.00101.34           C
ATOM   3040  CE  LYS D 384      43.955   0.095  38.130  1.00101.34           C
ATOM   3041  NZ  LYS D 384      43.935   0.184  36.653  1.00101.34           N
ATOM   3042  C   LYS D 384      39.386  -4.195  39.194  1.00101.34           C
ATOM   3043  O   LYS D 384      39.592  -4.947  40.146  1.00101.34           O
ATOM   3044  N   SER D 385      38.157  -3.757  38.864  1.00 83.16           N
ATOM   3045  CA  SER D 385      36.985  -4.031  39.647  1.00 83.16           C
ATOM   3046  CB  SER D 385      35.783  -3.176  39.219  1.00 83.16           C
ATOM   3047  OG  SER D 385      34.656  -3.482  40.025  1.00 83.16           O
ATOM   3048  C   SER D 385      36.581  -5.472  39.577  1.00 83.16           C
ATOM   3049  O   SER D 385      35.881  -5.957  40.465  1.00 83.16           O
ATOM   3050  N   ILE D 386      36.993  -6.207  38.530  1.00112.79           N
ATOM   3051  CA  ILE D 386      36.512  -7.554  38.425  1.00112.79           C
ATOM   3052  CB  ILE D 386      35.656  -7.764  37.211  1.00112.79           C
ATOM   3053  CG1 ILE D 386      34.523  -6.726  37.183  1.00112.79           C
ATOM   3054  CG2 ILE D 386      35.168  -9.220  37.212  1.00112.79           C
ATOM   3055  CD1 ILE D 386      33.670  -6.704  38.450  1.00112.79           C
ATOM   3056  C   ILE D 386      37.680  -8.474  38.273  1.00112.79           C
ATOM   3057  O   ILE D 386      38.751  -8.064  37.833  1.00112.79           O
ATOM   3058  N   ASP D 387      37.504  -9.735  38.721  1.00118.47           N
ATOM   3059  CA  ASP D 387      38.462 -10.783  38.520  1.00118.47           C
ATOM   3060  CB  ASP D 387      39.476 -10.980  39.667  1.00118.47           C
ATOM   3061  CG  ASP D 387      38.765 -11.437  40.931  0.00118.47           C
ATOM   3062  OD1 ASP D 387      37.861 -10.702  41.411  0.00118.47           O
ATOM   3063  OD2 ASP D 387      39.106 -12.547  41.421  1.00118.47           O
ATOM   3064  C   ASP D 387      37.638 -12.025  38.373  1.00118.47           C
ATOM   3065  O   ASP D 387      36.818 -12.336  39.237  1.00118.47           O
ATOM   3066  N   CYS D 388      37.819 -12.766  37.262  1.00 80.37           N
ATOM   3067  CA  CYS D 388      36.945 -13.875  37.008  1.00 80.37           C
ATOM   3068  CB  CYS D 388      36.637 -14.007  35.510  1.00 80.37           C
ATOM   3069  SG  CYS D 388      36.043 -12.421  34.859  1.00 80.37           S
ATOM   3070  C   CYS D 388      37.589 -15.148  37.450  1.00 80.37           C
ATOM   3071  O   CYS D 388      37.886 -16.023  36.637  1.00 80.37           O
ATOM   3072  N   SER D 389      37.889 -15.246  38.755  1.00119.54           N
ATOM   3073  CA  SER D 389      38.386 -16.461  39.320  1.00119.54           C
ATOM   3074  CB  SER D 389      39.154 -16.217  40.626  1.00119.54           C
ATOM   3075  OG  SER D 389      40.266 -15.371  40.380  1.00119.54           O
ATOM   3076  C   SER D 389      37.238 -17.382  39.650  1.00119.54           C
ATOM   3077  O   SER D 389      37.304 -18.581  39.379  1.00119.54           O
ATOM   3078  N   GLN D 390      36.237 -16.861  40.403  1.00110.85           N
ATOM   3079  CA  GLN D 390      35.098 -17.647  40.830  1.00110.85           C
ATOM   3080  CB  GLN D 390      34.542 -17.167  42.183  1.00110.85           C
ATOM   3081  CG  GLN D 390      35.526 -17.331  43.343  1.00110.85           C
ATOM   3082  CD  GLN D 390      34.851 -16.815  44.606  1.00110.85           C
ATOM   3083  OE1 GLN D 390      35.442 -16.816  45.685  1.00110.85           O
ATOM   3084  NE2 GLN D 390      33.575 -16.362  44.472  1.00110.85           N
ATOM   3085  C   GLN D 390      33.913 -17.748  39.906  1.00110.85           C
ATOM   3086  O   GLN D 390      33.583 -18.851  39.471  1.00110.85           O
ATOM   3087  N   LEU D 391      33.269 -16.586  39.589  1.00168.09           N
ATOM   3088  CA  LEU D 391      32.057 -16.448  38.802  1.00168.09           C
ATOM   3089  CB  LEU D 391      31.315 -17.759  38.456  1.00168.09           C
ATOM   3090  CG  LEU D 391      30.294 -17.670  37.296  1.00168.09           C
ATOM   3091  CD1 LEU D 391      29.448 -18.949  37.214  1.00168.09           C
ATOM   3092  CD2 LEU D 391      29.454 -16.385  37.309  1.00168.09           C
ATOM   3093  C   LEU D 391      31.090 -15.619  39.627  1.00168.09           C
ATOM   3094  O   LEU D 391      31.194 -14.393  39.693  1.00168.09           O
ATOM   3095  N   GLY D 392      30.093 -16.286  40.267  1.00 40.49           N
ATOM   3096  CA  GLY D 392      29.121 -15.599  41.085  1.00 40.49           C
ATOM   3097  C   GLY D 392      27.827 -15.452  40.330  1.00 40.49           C
ATOM   3098  O   GLY D 392      27.607 -16.103  39.312  1.00 40.49           O
ATOM   3099  N   LYS D 393      26.923 -14.582  40.836  1.00119.53           N
ATOM   3100  CA  LYS D 393      25.607 -14.382  40.274  1.00119.53           C
ATOM   3101  CB  LYS D 393      24.736 -13.406  41.084  1.00119.53           C
ATOM   3102  CG  LYS D 393      24.373 -13.928  42.476  1.00119.53           C
ATOM   3103  CD  LYS D 393      23.614 -15.255  42.444  1.00119.53           C
ATOM   3104  CE  LYS D 393      22.258 -15.167  41.740  1.00119.53           C
ATOM   3105  NZ  LYS D 393      21.618 -16.501  41.706  1.00119.53           N
ATOM   3106  C   LYS D 393      25.708 -13.844  38.875  1.00119.53           C
ATOM   3107  O   LYS D 393      26.681 -13.180  38.519  1.00119.53           O
ATOM   3108  N   VAL D 394      24.686 -14.145  38.033  1.00 49.21           N
ATOM   3109  CA  VAL D 394      24.720 -13.727  36.653  1.00 49.21           C
ATOM   3110  CB  VAL D 394      24.767 -14.887  35.702  1.00 49.21           C
ATOM   3111  CG1 VAL D 394      24.655 -14.356  34.264  1.00 49.21           C
ATOM   3112  CG2 VAL D 394      26.051 -15.688  35.976  1.00 49.21           C
ATOM   3113  C   VAL D 394      23.508 -12.911  36.289  1.00 49.21           C
ATOM   3114  O   VAL D 394      22.371 -13.270  36.602  1.00 49.21           O
ATOM   3115  N   ARG D 395      23.765 -11.733  35.672  1.00139.93           N
ATOM   3116  CA  ARG D 395      22.776 -10.800  35.190  1.00139.93           C
ATOM   3117  CB  ARG D 395      23.358  -9.398  34.932  1.00139.93           C
ATOM   3118  CG  ARG D 395      24.434  -9.380  33.842  1.00139.93           C
ATOM   3119  CD  ARG D 395      24.945  -7.978  33.496  1.00139.93           C
ATOM   3120  NE  ARG D 395      23.819  -7.224  32.874  1.00139.93           N
ATOM   3121  CZ  ARG D 395      23.643  -7.239  31.520  1.00139.93           C
ATOM   3122  NH1 ARG D 395      24.496  -7.949  30.725  1.00139.93           N
ATOM   3123  NH2 ARG D 395      22.610  -6.543  30.959  1.00139.93           N
ATOM   3124  C   ARG D 395      22.121 -11.195  33.891  1.00139.93           C
ATOM   3125  O   ARG D 395      20.896 -11.146  33.778  1.00139.93           O
ATOM   3126  N   THR D 396      22.910 -11.602  32.865  1.00 60.10           N
ATOM   3127  CA  THR D 396      22.284 -11.742  31.572  1.00 60.10           C
ATOM   3128  CB  THR D 396      22.402 -10.462  30.779  1.00 60.10           C
ATOM   3129  OG1 THR D 396      21.872  -9.391  31.546  1.00 60.10           O
ATOM   3130  CG2 THR D 396      21.610 -10.558  29.463  1.00 60.10           C
ATOM   3131  C   THR D 396      22.897 -12.870  30.783  1.00 60.10           C
ATOM   3132  O   THR D 396      23.954 -13.397  31.124  1.00 60.10           O
ATOM   3133  N   LYS D 397      22.211 -13.290  29.694  1.00 71.89           N
ATOM   3134  CA  LYS D 397      22.716 -14.336  28.853  1.00 71.89           C
ATOM   3135  CB  LYS D 397      21.791 -15.557  28.722  1.00 71.89           C
ATOM   3136  CG  LYS D 397      20.561 -15.302  27.854  1.00 71.89           C
ATOM   3137  CD  LYS D 397      19.842 -16.583  27.429  1.00 71.89           C
ATOM   3138  CE  LYS D 397      18.612 -16.333  26.556  1.00 71.89           C
ATOM   3139  NZ  LYS D 397      18.004 -17.622  26.158  1.00 71.89           N
ATOM   3140  C   LYS D 397      22.899 -13.790  27.469  1.00 71.89           C
ATOM   3141  O   LYS D 397      22.206 -12.858  27.062  1.00 71.89           O
ATOM   3142  N   LEU D 398      23.882 -14.345  26.727  1.00106.82           N
ATOM   3143  CA  LEU D 398      24.128 -13.949  25.367  1.00106.82           C
ATOM   3144  CB  LEU D 398      25.386 -13.064  25.220  1.00106.82           C
ATOM   3145  CG  LEU D 398      25.617 -12.412  23.833  1.00106.82           C
ATOM   3146  CD1 LEU D 398      26.900 -11.564  23.852  1.00106.82           C
ATOM   3147  CD2 LEU D 398      25.618 -13.419  22.674  1.00106.82           C
ATOM   3148  C   LEU D 398      24.349 -15.224  24.610  1.00106.82           C
ATOM   3149  O   LEU D 398      25.109 -16.086  25.044  1.00106.82           O
ATOM   3150  N   THR D 399      23.701 -15.385  23.438  1.00104.47           N
ATOM   3151  CA  THR D 399      23.880 -16.608  22.707  1.00104.47           C
ATOM   3152  CB  THR D 399      22.597 -17.207  22.209  1.00104.47           C
ATOM   3153  OG1 THR D 399      21.976 -16.329  21.283  1.00104.47           O
ATOM   3154  CG2 THR D 399      21.670 -17.449  23.413  1.00104.47           C
ATOM   3155  C   THR D 399      24.727 -16.319  21.504  1.00104.47           C
ATOM   3156  O   THR D 399      24.541 -15.305  20.833  1.00104.47           O
ATOM   3157  N   VAL D 400      25.706 -17.207  21.215  1.00 35.25           N
ATOM   3158  CA  VAL D 400      26.559 -16.988  20.080  1.00 35.25           C
ATOM   3159  CB  VAL D 400      27.953 -16.572  20.453  1.00 35.25           C
ATOM   3160  CG1 VAL D 400      27.880 -15.214  21.172  1.00 35.25           C
ATOM   3161  CG2 VAL D 400      28.591 -17.690  21.294  1.00 35.25           C
ATOM   3162  C   VAL D 400      26.671 -18.261  19.298  1.00 35.25           C
ATOM   3163  O   VAL D 400      26.677 -19.357  19.858  1.00 35.25           O
ATOM   3164  N   THR D 401      26.760 -18.132  17.958  1.00 35.78           N
ATOM   3165  CA  THR D 401      26.892 -19.268  17.093  1.00 35.78           C
ATOM   3166  CB  THR D 401      25.848 -19.327  16.018  1.00 35.78           C
ATOM   3167  OG1 THR D 401      24.551 -19.371  16.595  1.00 35.78           O
ATOM   3168  CG2 THR D 401      26.093 -20.583  15.165  1.00 35.78           C
ATOM   3169  C   THR D 401      28.222 -19.167  16.409  1.00 35.78           C
ATOM   3170  O   THR D 401      28.576 -18.126  15.856  1.00 35.78           O
ATOM   3171  N   MET D 402      29.002 -20.265  16.440  1.00 46.34           N
ATOM   3172  CA  MET D 402      30.293 -20.254  15.801  1.00 46.34           C
ATOM   3173  CB  MET D 402      31.455 -20.661  16.723  1.00 46.34           C
ATOM   3174  CG  MET D 402      31.741 -19.635  17.823  1.00 46.34           C
ATOM   3175  SD  MET D 402      33.109 -20.078  18.935  1.00 46.34           S
ATOM   3176  CE  MET D 402      32.185 -21.362  19.824  1.00 46.34           C
ATOM   3177  C   MET D 402      30.257 -21.217  14.655  1.00 46.34           C
ATOM   3178  O   MET D 402      29.880 -22.378  14.810  1.00 46.34           O
ATOM   3179  N   LYS D 403      30.682 -20.760  13.458  1.00113.63           N
ATOM   3180  CA  LYS D 403      30.567 -21.598  12.300  1.00113.63           C
ATOM   3181  CB  LYS D 403      29.569 -21.037  11.281  1.00113.63           C
ATOM   3182  CG  LYS D 403      28.124 -21.071  11.784  1.00113.63           C
ATOM   3183  CD  LYS D 403      27.638 -22.482  12.125  1.00113.63           C
ATOM   3184  CE  LYS D 403      26.195 -22.532  12.632  1.00113.63           C
ATOM   3185  NZ  LYS D 403      25.813 -23.931  12.932  1.00113.63           N
ATOM   3186  C   LYS D 403      31.890 -21.805  11.611  1.00113.63           C
ATOM   3187  O   LYS D 403      32.762 -20.937  11.603  1.00113.63           O
ATOM   3188  N   GLU D 404      31.998 -22.970  10.930  1.00122.48           N
ATOM   3189  CA  GLU D 404      33.172 -23.510  10.293  1.00122.48           C
ATOM   3190  CB  GLU D 404      32.852 -24.530   9.187  1.00122.48           C
ATOM   3191  CG  GLU D 404      34.095 -25.205   8.603  1.00122.48           C
ATOM   3192  CD  GLU D 404      34.613 -26.201   9.631  1.00122.48           C
ATOM   3193  OE1 GLU D 404      33.817 -27.080  10.058  1.00122.48           O
ATOM   3194  OE2 GLU D 404      35.810 -26.092  10.008  1.00122.48           O
ATOM   3195  C   GLU D 404      34.038 -22.451   9.701  1.00122.48           C
ATOM   3196  O   GLU D 404      33.601 -21.581   8.946  1.00122.48           O
ATOM   3197  N   LEU D 405      35.339 -22.573  10.037  1.00215.91           N
ATOM   3198  CA  LEU D 405      36.350 -21.622   9.719  1.00215.91           C
ATOM   3199  CB  LEU D 405      36.248 -20.969   8.329  1.00215.91           C
ATOM   3200  CG  LEU D 405      36.873 -21.870   7.239  1.00215.91           C
ATOM   3201  CD1 LEU D 405      36.197 -23.249   7.167  1.00215.91           C
ATOM   3202  CD2 LEU D 405      36.939 -21.156   5.879  1.00215.91           C
ATOM   3203  C   LEU D 405      36.374 -20.625  10.852  1.00215.91           C
ATOM   3204  O   LEU D 405      36.790 -20.972  11.954  1.00215.91           O
ATOM   3205  N   TYR D 406      36.142 -19.333  10.548  1.00228.71           N
ATOM   3206  CA  TYR D 406      36.156 -18.190  11.439  1.00228.71           C
ATOM   3207  CB  TYR D 406      37.007 -17.040  10.869  1.00228.71           C
ATOM   3208  CG  TYR D 406      36.479 -16.667   9.527  1.00228.71           C
ATOM   3209  CD1 TYR D 406      35.417 -15.802   9.400  1.00228.71           C
ATOM   3210  CD2 TYR D 406      37.058 -17.184   8.391  1.00228.71           C
ATOM   3211  CE1 TYR D 406      34.940 -15.460   8.156  1.00228.71           C
ATOM   3212  CE2 TYR D 406      36.585 -16.846   7.145  1.00228.71           C
ATOM   3213  CZ  TYR D 406      35.523 -15.984   7.027  1.00228.71           C
ATOM   3214  OH  TYR D 406      35.035 -15.635   5.750  1.00228.71           O
ATOM   3215  C   TYR D 406      34.916 -17.567  12.053  1.00228.71           C
ATOM   3216  O   TYR D 406      35.064 -16.824  13.016  1.00228.71           O
ATOM   3217  N   ILE D 407      33.702 -17.711  11.483  1.00144.48           N
ATOM   3218  CA  ILE D 407      32.608 -16.803  11.793  1.00144.48           C
ATOM   3219  CB  ILE D 407      31.568 -16.795  10.713  1.00144.48           C
ATOM   3220  CG1 ILE D 407      30.925 -18.186  10.593  1.00144.48           C
ATOM   3221  CG2 ILE D 407      32.229 -16.305   9.414  1.00144.48           C
ATOM   3222  CD1 ILE D 407      29.674 -18.204   9.718  1.00144.48           C
ATOM   3223  C   ILE D 407      31.864 -17.005  13.084  1.00144.48           C
ATOM   3224  O   ILE D 407      31.536 -18.122  13.478  1.00144.48           O
ATOM   3225  N   ALA D 408      31.560 -15.870  13.768  1.00 42.93           N
ATOM   3226  CA  ALA D 408      30.761 -15.873  14.965  1.00 42.93           C
ATOM   3227  CB  ALA D 408      31.514 -15.377  16.210  1.00 42.93           C
ATOM   3228  C   ALA D 408      29.612 -14.923  14.738  1.00 42.93           C
ATOM   3229  O   ALA D 408      29.775 -13.903  14.071  1.00 42.93           O
ATOM   3230  N   GLU D 409      28.410 -15.250  15.267  1.00100.11           N
ATOM   3231  CA  GLU D 409      27.261 -14.388  15.110  1.00100.11           C
ATOM   3232  CB  GLU D 409      26.372 -14.740  13.909  1.00100.11           C
ATOM   3233  CG  GLU D 409      26.999 -14.491  12.540  1.00100.11           C
ATOM   3234  CD  GLU D 409      25.950 -14.906  11.519  1.00100.11           C
ATOM   3235  OE1 GLU D 409      25.548 -16.102  11.550  1.00100.11           O
ATOM   3236  OE2 GLU D 409      25.528 -14.042  10.709  1.00100.11           O
ATOM   3237  C   GLU D 409      26.373 -14.556  16.307  1.00100.11           C
ATOM   3238  O   GLU D 409      26.414 -15.584  16.979  1.00100.11           O
ATOM   3239  N   ASP D 410      25.550 -13.524  16.607  1.00 67.47           N
ATOM   3240  CA  ASP D 410      24.634 -13.562  17.714  1.00 67.47           C
ATOM   3241  CB  ASP D 410      24.872 -12.423  18.721  1.00 67.47           C
ATOM   3242  CG  ASP D 410      24.779 -11.102  17.971  1.00 67.47           C
ATOM   3243  OD1 ASP D 410      25.563 -10.913  17.002  1.00 67.47           O
ATOM   3244  OD2 ASP D 410      23.917 -10.267  18.350  1.00 67.47           O
ATOM   3245  C   ASP D 410      23.213 -13.477  17.218  1.00 67.47           C
ATOM   3246  O   ASP D 410      22.949 -13.505  16.017  1.00 67.47           O
ATOM   3247  N   GLN D 411      22.259 -13.386  18.173  1.00 40.20           N
ATOM   3248  CA  GLN D 411      20.834 -13.323  17.938  1.00 40.20           C
ATOM   3249  CB  GLN D 411      20.018 -13.333  19.241  1.00 40.20           C
ATOM   3250  CG  GLN D 411      20.150 -14.626  20.048  1.00 40.20           C
ATOM   3251  CD  GLN D 411      19.293 -14.481  21.298  1.00 40.20           C
ATOM   3252  OE1 GLN D 411      18.640 -13.460  21.504  1.00 40.20           O
ATOM   3253  NE2 GLN D 411      19.288 -15.537  22.155  1.00 40.20           N
ATOM   3254  C   GLN D 411      20.473 -12.050  17.230  1.00 40.20           C
ATOM   3255  O   GLN D 411      19.581 -12.024  16.384  1.00 40.20           O
ATOM   3256  N   TYR D 412      21.169 -10.957  17.575  1.00131.84           N
ATOM   3257  CA  TYR D 412      20.942  -9.635  17.067  1.00131.84           C
ATOM   3258  CB  TYR D 412      21.757  -8.565  17.807  1.00131.84           C
ATOM   3259  CG  TYR D 412      21.133  -8.545  19.160  1.00131.84           C
ATOM   3260  CD1 TYR D 412      21.505  -9.460  20.119  1.00131.84           C
ATOM   3261  CD2 TYR D 412      20.155  -7.626  19.461  1.00131.84           C
ATOM   3262  CE1 TYR D 412      20.918  -9.449  21.362  1.00131.84           C
ATOM   3263  CE2 TYR D 412      19.565  -7.610  20.703  1.00131.84           C
ATOM   3264  CZ  TYR D 412      19.946  -8.523  21.656  1.00131.84           C
ATOM   3265  OH  TYR D 412      19.342  -8.509  22.931  1.00131.84           O
ATOM   3266  C   TYR D 412      21.211  -9.610  15.598  1.00131.84           C
ATOM   3267  O   TYR D 412      20.748  -8.709  14.902  1.00131.84           O
ATOM   3268  N   GLY D 413      22.031 -10.551  15.091  1.00 33.16           N
ATOM   3269  CA  GLY D 413      22.269 -10.592  13.677  1.00 33.16           C
ATOM   3270  C   GLY D 413      23.625 -10.038  13.397  1.00 33.16           C
ATOM   3271  O   GLY D 413      24.008  -9.868  12.241  1.00 33.16           O
ATOM   3272  N   ASN D 414      24.390  -9.735  14.459  1.00 57.94           N
ATOM   3273  CA  ASN D 414      25.702  -9.190  14.282  1.00 57.94           C
ATOM   3274  CB  ASN D 414      26.189  -8.447  15.532  1.00 57.94           C
ATOM   3275  CG  ASN D 414      25.225  -7.283  15.712  1.00 57.94           C
ATOM   3276  OD1 ASN D 414      25.078  -6.440  14.828  1.00 57.94           O
ATOM   3277  ND2 ASN D 414      24.537  -7.239  16.884  1.00 57.94           N
ATOM   3278  C   ASN D 414      26.652 -10.301  13.942  1.00 57.94           C
ATOM   3279  O   ASN D 414      26.451 -11.451  14.330  1.00 57.94           O
ATOM   3280  N   LEU D 415      27.708  -9.983  13.160  1.00 57.29           N
ATOM   3281  CA  LEU D 415      28.657 -10.998  12.797  1.00 57.29           C
ATOM   3282  CB  LEU D 415      28.700 -11.336  11.299  1.00 57.29           C
ATOM   3283  CG  LEU D 415      27.415 -12.036  10.824  1.00 57.29           C
ATOM   3284  CD1 LEU D 415      26.218 -11.072  10.816  1.00 57.29           C
ATOM   3285  CD2 LEU D 415      27.632 -12.768   9.494  1.00 57.29           C
ATOM   3286  C   LEU D 415      30.034 -10.601  13.238  1.00 57.29           C
ATOM   3287  O   LEU D 415      30.345  -9.419  13.381  1.00 57.29           O
ATOM   3288  N   GLY D 416      30.902 -11.610  13.471  1.00 26.03           N
ATOM   3289  CA  GLY D 416      32.235 -11.357  13.945  1.00 26.03           C
ATOM   3290  C   GLY D 416      33.074 -12.573  13.681  1.00 26.03           C
ATOM   3291  O   GLY D 416      32.763 -13.369  12.796  1.00 26.03           O
ATOM   3292  N   GLY D 417      34.177 -12.744  14.449  1.00 28.40           N
ATOM   3293  CA  GLY D 417      35.055 -13.857  14.201  1.00 28.40           C
ATOM   3294  C   GLY D 417      35.480 -14.493  15.493  1.00 28.40           C
ATOM   3295  O   GLY D 417      35.300 -13.931  16.572  1.00 28.40           O
ATOM   3296  N   PHE D 418      36.058 -15.714  15.398  1.00144.85           N
ATOM   3297  CA  PHE D 418      36.521 -16.426  16.557  1.00144.85           C
ATOM   3298  CB  PHE D 418      35.459 -17.351  17.183  1.00144.85           C
ATOM   3299  CG  PHE D 418      35.196 -18.481  16.245  1.00144.85           C
ATOM   3300  CD1 PHE D 418      34.241 -18.372  15.260  1.00144.85           C
ATOM   3301  CD2 PHE D 418      35.909 -19.655  16.349  1.00144.85           C
ATOM   3302  CE1 PHE D 418      34.001 -19.414  14.396  1.00144.85           C
ATOM   3303  CE2 PHE D 418      35.674 -20.700  15.488  1.00144.85           C
ATOM   3304  CZ  PHE D 418      34.717 -20.581  14.509  1.00144.85           C
ATOM   3305  C   PHE D 418      37.665 -17.300  16.145  1.00144.85           C
ATOM   3306  O   PHE D 418      37.895 -17.537  14.960  1.00144.85           O
ATOM   3307  N   THR D 419      38.444 -17.770  17.139  1.00133.19           N
ATOM   3308  CA  THR D 419      39.509 -18.690  16.877  1.00133.19           C
ATOM   3309  CB  THR D 419      40.832 -18.020  16.638  1.00133.19           C
ATOM   3310  OG1 THR D 419      41.829 -18.989  16.347  1.00133.19           O
ATOM   3311  CG2 THR D 419      41.217 -17.213  17.890  1.00133.19           C
ATOM   3312  C   THR D 419      39.652 -19.521  18.107  1.00133.19           C
ATOM   3313  O   THR D 419      39.421 -19.041  19.215  1.00133.19           O
ATOM   3314  N   LEU D 420      39.997 -20.811  17.946  1.00131.22           N
ATOM   3315  CA  LEU D 420      40.270 -21.597  19.107  1.00131.22           C
ATOM   3316  CB  LEU D 420      40.160 -23.118  18.865  1.00131.22           C
ATOM   3317  CG  LEU D 420      40.962 -23.657  17.660  1.00131.22           C
ATOM   3318  CD1 LEU D 420      42.481 -23.596  17.887  1.00131.22           C
ATOM   3319  CD2 LEU D 420      40.481 -25.063  17.268  1.00131.22           C
ATOM   3320  C   LEU D 420      41.678 -21.241  19.455  1.00131.22           C
ATOM   3321  O   LEU D 420      42.419 -20.764  18.597  1.00131.22           O
ATOM   3322  N   ILE D 421      42.073 -21.395  20.732  1.00 71.22           N
ATOM   3323  CA  ILE D 421      43.437 -21.123  21.080  1.00 71.22           C
ATOM   3324  CB  ILE D 421      43.579 -20.247  22.292  1.00 71.22           C
ATOM   3325  CG1 ILE D 421      42.956 -18.867  22.017  1.00 71.22           C
ATOM   3326  CG2 ILE D 421      45.066 -20.186  22.678  1.00 71.22           C
ATOM   3327  CD1 ILE D 421      42.794 -18.008  23.270  1.00 71.22           C
ATOM   3328  C   ILE D 421      44.030 -22.455  21.393  1.00 71.22           C
ATOM   3329  O   ILE D 421      43.859 -22.986  22.489  1.00 71.22           O
ATOM   3330  N   TYR D 422      44.732 -23.037  20.406  1.00165.61           N
ATOM   3331  CA  TYR D 422      45.336 -24.325  20.564  1.00165.61           C
ATOM   3332  CB  TYR D 422      46.432 -24.307  21.648  1.00165.61           C
ATOM   3333  CG  TYR D 422      47.263 -25.542  21.560  1.00165.61           C
ATOM   3334  CD1 TYR D 422      48.056 -25.762  20.457  1.00165.61           C
ATOM   3335  CD2 TYR D 422      47.290 -26.453  22.591  1.00165.61           C
ATOM   3336  CE1 TYR D 422      48.840 -26.887  20.368  1.00165.61           C
ATOM   3337  CE2 TYR D 422      48.072 -27.581  22.508  1.00165.61           C
ATOM   3338  CZ  TYR D 422      48.846 -27.800  21.394  1.00165.61           C
ATOM   3339  OH  TYR D 422      49.651 -28.956  21.305  1.00165.61           O
ATOM   3340  C   TYR D 422      44.215 -25.257  20.929  1.00165.61           C
ATOM   3341  O   TYR D 422      43.273 -25.425  20.156  1.00165.61           O
ATOM   3342  N   ASN D 423      44.262 -25.864  22.134  1.00138.19           N
ATOM   3343  CA  ASN D 423      43.181 -26.724  22.544  1.00138.19           C
ATOM   3344  CB  ASN D 423      43.607 -28.200  22.645  1.00138.19           C
ATOM   3345  CG  ASN D 423      44.704 -28.332  23.695  1.00138.19           C
ATOM   3346  OD1 ASN D 423      45.241 -27.341  24.189  1.00138.19           O
ATOM   3347  ND2 ASN D 423      45.061 -29.598  24.037  1.00138.19           N
ATOM   3348  C   ASN D 423      42.724 -26.287  23.911  1.00138.19           C
ATOM   3349  O   ASN D 423      42.008 -27.014  24.599  1.00138.19           O
ATOM   3350  N   GLN D 424      43.198 -25.103  24.346  1.00108.73           N
ATOM   3351  CA  GLN D 424      42.955 -24.512  25.640  1.00108.73           C
ATOM   3352  CB  GLN D 424      44.039 -23.483  25.989  1.00108.73           C
ATOM   3353  CG  GLN D 424      45.432 -24.098  26.097  1.00108.73           C
ATOM   3354  CD  GLN D 424      45.485 -24.882  27.396  1.00108.73           C
ATOM   3355  OE1 GLN D 424      46.091 -24.441  28.370  1.00108.73           O
ATOM   3356  NE2 GLN D 424      44.824 -26.071  27.421  1.00108.73           N
ATOM   3357  C   GLN D 424      41.642 -23.806  25.841  1.00108.73           C
ATOM   3358  O   GLN D 424      41.018 -23.944  26.894  1.00108.73           O
ATOM   3359  N   GLY D 425      41.205 -22.997  24.856  1.00 34.20           N
ATOM   3360  CA  GLY D 425      40.037 -22.178  25.045  1.00 34.20           C
ATOM   3361  C   GLY D 425      39.828 -21.417  23.773  1.00 34.20           C
ATOM   3362  O   GLY D 425      40.330 -21.820  22.725  1.00 34.20           O
ATOM   3363  N   PHE D 426      39.075 -20.293  23.823  1.00 64.46           N
ATOM   3364  CA  PHE D 426      38.788 -19.588  22.604  1.00 64.46           C
ATOM   3365  CB  PHE D 426      37.482 -20.067  21.947  1.00 64.46           C
ATOM   3366  CG  PHE D 426      36.390 -19.881  22.950  1.00 64.46           C
ATOM   3367  CD1 PHE D 426      36.119 -20.867  23.872  1.00 64.46           C
ATOM   3368  CD2 PHE D 426      35.640 -18.728  22.978  1.00 64.46           C
ATOM   3369  CE1 PHE D 426      35.118 -20.707  24.802  1.00 64.46           C
ATOM   3370  CE2 PHE D 426      34.637 -18.561  23.906  1.00 64.46           C
ATOM   3371  CZ  PHE D 426      34.373 -19.552  24.821  1.00 64.46           C
ATOM   3372  C   PHE D 426      38.630 -18.116  22.843  1.00 64.46           C
ATOM   3373  O   PHE D 426      38.441 -17.655  23.968  1.00 64.46           O
ATOM   3374  N   GLU D 427      38.735 -17.334  21.746  1.00 56.07           N
ATOM   3375  CA  GLU D 427      38.503 -15.922  21.802  1.00 56.07           C
ATOM   3376  CB  GLU D 427      39.765 -15.063  21.604  1.00 56.07           C
ATOM   3377  CG  GLU D 427      39.487 -13.565  21.755  1.00 56.07           C
ATOM   3378  CD  GLU D 427      40.813 -12.821  21.760  1.00 56.07           C
ATOM   3379  OE1 GLU D 427      41.388 -12.638  22.866  1.00 56.07           O
ATOM   3380  OE2 GLU D 427      41.271 -12.426  20.654  1.00 56.07           O
ATOM   3381  C   GLU D 427      37.540 -15.587  20.703  1.00 56.07           C
ATOM   3382  O   GLU D 427      37.686 -16.045  19.569  1.00 56.07           O
ATOM   3383  N   VAL D 428      36.503 -14.788  21.030  1.00 91.93           N
ATOM   3384  CA  VAL D 428      35.540 -14.397  20.041  1.00 91.93           C
ATOM   3385  CB  VAL D 428      34.160 -14.924  20.305  1.00 91.93           C
ATOM   3386  CG1 VAL D 428      33.652 -14.332  21.630  1.00 91.93           C
ATOM   3387  CG2 VAL D 428      33.273 -14.585  19.095  1.00 91.93           C
ATOM   3388  C   VAL D 428      35.450 -12.905  20.055  1.00 91.93           C
ATOM   3389  O   VAL D 428      35.406 -12.282  21.116  1.00 91.93           O
ATOM   3390  N   LYS D 429      35.445 -12.288  18.858  1.00126.82           N
ATOM   3391  CA  LYS D 429      35.304 -10.864  18.774  1.00126.82           C
ATOM   3392  CB  LYS D 429      36.426 -10.181  17.974  1.00126.82           C
ATOM   3393  CG  LYS D 429      37.800 -10.281  18.638  1.00126.82           C
ATOM   3394  CD  LYS D 429      38.368 -11.702  18.666  1.00126.82           C
ATOM   3395  CE  LYS D 429      39.046 -12.120  17.359  1.00126.82           C
ATOM   3396  NZ  LYS D 429      38.042 -12.230  16.278  1.00126.82           N
ATOM   3397  C   LYS D 429      34.029 -10.619  18.036  1.00126.82           C
ATOM   3398  O   LYS D 429      33.921 -10.928  16.849  1.00126.82           O
ATOM   3399  N   ILE D 430      33.007 -10.093  18.738  1.00127.95           N
ATOM   3400  CA  ILE D 430      31.771  -9.821  18.069  1.00127.95           C
ATOM   3401  CB  ILE D 430      30.800 -10.965  18.133  1.00127.95           C
ATOM   3402  CG1 ILE D 430      30.411 -11.265  19.591  1.00127.95           C
ATOM   3403  CG2 ILE D 430      31.426 -12.160  17.396  1.00127.95           C
ATOM   3404  CD1 ILE D 430      29.225 -12.219  19.720  1.00127.95           C
ATOM   3405  C   ILE D 430      31.130  -8.640  18.733  1.00127.95           C
ATOM   3406  O   ILE D 430      31.213  -8.488  19.950  1.00127.95           O
ATOM   3407  N   LEU D 431      30.473  -7.764  17.945  1.00239.75           N
ATOM   3408  CA  LEU D 431      29.755  -6.655  18.514  1.00239.75           C
ATOM   3409  CB  LEU D 431      28.530  -7.069  19.339  1.00239.75           C
ATOM   3410  CG  LEU D 431      27.284  -7.292  18.486  1.00239.75           C
ATOM   3411  CD1 LEU D 431      26.081  -7.703  19.348  1.00239.75           C
ATOM   3412  CD2 LEU D 431      27.014  -6.023  17.668  1.00239.75           C
ATOM   3413  C   LEU D 431      30.598  -5.797  19.414  1.00239.75           C
ATOM   3414  O   LEU D 431      30.120  -5.336  20.448  1.00239.75           O
ATOM   3415  N   ASN D 432      31.857  -5.545  19.026  1.00153.94           N
ATOM   3416  CA  ASN D 432      32.830  -4.738  19.712  1.00153.94           C
ATOM   3417  CB  ASN D 432      32.550  -3.234  19.716  1.00153.94           C
ATOM   3418  CG  ASN D 432      33.945  -2.647  19.644  1.00153.94           C
ATOM   3419  OD1 ASN D 432      34.179  -1.478  19.940  1.00153.94           O
ATOM   3420  ND2 ASN D 432      34.903  -3.496  19.184  1.00153.94           N
ATOM   3421  C   ASN D 432      33.073  -5.223  21.117  1.00153.94           C
ATOM   3422  O   ASN D 432      33.401  -4.445  22.013  1.00153.94           O
ATOM   3423  N   TYR D 433      32.938  -6.545  21.336  1.00 66.58           N
ATOM   3424  CA  TYR D 433      33.243  -7.177  22.593  1.00 66.58           C
ATOM   3425  CB  TYR D 433      32.017  -7.721  23.348  1.00 66.58           C
ATOM   3426  CG  TYR D 433      31.308  -6.615  24.054  1.00 66.58           C
ATOM   3427  CD1 TYR D 433      31.685  -6.281  25.335  1.00 66.58           C
ATOM   3428  CD2 TYR D 433      30.277  -5.921  23.463  1.00 66.58           C
ATOM   3429  CE1 TYR D 433      31.050  -5.274  26.020  1.00 66.58           C
ATOM   3430  CE2 TYR D 433      29.636  -4.911  24.145  1.00 66.58           C
ATOM   3431  CZ  TYR D 433      30.021  -4.586  25.425  1.00 66.58           C
ATOM   3432  OH  TYR D 433      29.366  -3.553  26.128  1.00 66.58           O
ATOM   3433  C   TYR D 433      34.114  -8.361  22.299  1.00 66.58           C
ATOM   3434  O   TYR D 433      34.008  -8.969  21.236  1.00 66.58           O
ATOM   3435  N   LEU D 434      35.025  -8.704  23.236  1.00 81.69           N
ATOM   3436  CA  LEU D 434      35.879  -9.845  23.058  1.00 81.69           C
ATOM   3437  CB  LEU D 434      37.379  -9.506  23.104  1.00 81.69           C
ATOM   3438  CG  LEU D 434      37.839  -8.603  21.944  1.00 81.69           C
ATOM   3439  CD1 LEU D 434      37.167  -7.221  22.007  1.00 81.69           C
ATOM   3440  CD2 LEU D 434      39.372  -8.519  21.879  1.00 81.69           C
ATOM   3441  C   LEU D 434      35.599 -10.795  24.184  1.00 81.69           C
ATOM   3442  O   LEU D 434      35.563 -10.391  25.345  1.00 81.69           O
ATOM   3443  N   PHE D 435      35.389 -12.090  23.860  1.00 46.52           N
ATOM   3444  CA  PHE D 435      35.103 -13.083  24.860  1.00 46.52           C
ATOM   3445  CB  PHE D 435      33.864 -13.942  24.545  1.00 46.52           C
ATOM   3446  CG  PHE D 435      32.648 -13.083  24.613  1.00 46.52           C
ATOM   3447  CD1 PHE D 435      32.276 -12.307  23.539  1.00 46.52           C
ATOM   3448  CD2 PHE D 435      31.874 -13.062  25.750  1.00 46.52           C
ATOM   3449  CE1 PHE D 435      31.152 -11.518  23.602  1.00 46.52           C
ATOM   3450  CE2 PHE D 435      30.749 -12.276  25.818  1.00 46.52           C
ATOM   3451  CZ  PHE D 435      30.387 -11.500  24.743  1.00 46.52           C
ATOM   3452  C   PHE D 435      36.255 -14.041  24.924  1.00 46.52           C
ATOM   3453  O   PHE D 435      36.766 -14.481  23.894  1.00 46.52           O
ATOM   3454  N   PHE D 436      36.701 -14.381  26.153  1.00113.07           N
ATOM   3455  CA  PHE D 436      37.772 -15.327  26.311  1.00113.07           C
ATOM   3456  CB  PHE D 436      39.153 -14.655  26.441  1.00113.07           C
ATOM   3457  CG  PHE D 436      40.145 -15.659  26.923  1.00113.07           C
ATOM   3458  CD1 PHE D 436      40.594 -16.670  26.105  1.00113.07           C
ATOM   3459  CD2 PHE D 436      40.604 -15.598  28.219  1.00113.07           C
ATOM   3460  CE1 PHE D 436      41.505 -17.591  26.569  1.00113.07           C
ATOM   3461  CE2 PHE D 436      41.515 -16.514  28.687  1.00113.07           C
ATOM   3462  CZ  PHE D 436      41.969 -17.512  27.860  1.00113.07           C
ATOM   3463  C   PHE D 436      37.535 -16.182  27.520  1.00113.07           C
ATOM   3464  O   PHE D 436      37.082 -15.710  28.562  1.00113.07           O
ATOM   3465  N   GLY D 437      37.852 -17.489  27.403  1.00 36.81           N
ATOM   3466  CA  GLY D 437      37.685 -18.404  28.496  1.00 36.81           C
ATOM   3467  C   GLY D 437      38.386 -19.678  28.141  1.00 36.81           C
ATOM   3468  O   GLY D 437      38.558 -20.004  26.967  1.00 36.81           O
ATOM   3469  N   PHE D 438      38.807 -20.438  29.173  1.00129.89           N
ATOM   3470  CA  PHE D 438      39.449 -21.702  28.959  1.00129.89           C
ATOM   3471  CB  PHE D 438      40.509 -22.093  30.010  1.00129.89           C
ATOM   3472  CG  PHE D 438      41.714 -21.219  29.918  1.00129.89           C
ATOM   3473  CD1 PHE D 438      42.683 -21.469  28.974  1.00129.89           C
ATOM   3474  CD2 PHE D 438      41.880 -20.152  30.771  1.00129.89           C
ATOM   3475  CE1 PHE D 438      43.801 -20.673  28.884  1.00129.89           C
ATOM   3476  CE2 PHE D 438      42.996 -19.353  30.686  1.00129.89           C
ATOM   3477  CZ  PHE D 438      43.960 -19.613  29.742  1.00129.89           C
ATOM   3478  C   PHE D 438      38.382 -22.745  29.073  1.00129.89           C
ATOM   3479  O   PHE D 438      37.378 -22.547  29.756  1.00129.89           O
ATOM   3480  N   PHE D 439      38.566 -23.891  28.387  1.00 61.38           N
ATOM   3481  CA  PHE D 439      37.591 -24.944  28.472  1.00 61.38           C
ATOM   3482  CB  PHE D 439      37.833 -26.106  27.491  1.00 61.38           C
ATOM   3483  CG  PHE D 439      37.637 -25.581  26.107  1.00 61.38           C
ATOM   3484  CD1 PHE D 439      36.371 -25.373  25.608  1.00 61.38           C
ATOM   3485  CD2 PHE D 439      38.717 -25.309  25.300  1.00 61.38           C
ATOM   3486  CE1 PHE D 439      36.186 -24.892  24.332  1.00 61.38           C
ATOM   3487  CE2 PHE D 439      38.538 -24.828  24.023  1.00 61.38           C
ATOM   3488  CZ  PHE D 439      37.271 -24.617  23.535  1.00 61.38           C
ATOM   3489  C   PHE D 439      37.643 -25.480  29.875  1.00 61.38           C
ATOM   3490  O   PHE D 439      38.683 -25.434  30.529  1.00 61.38           O
ATOM   3491  N   LYS D 440      36.499 -25.991  30.373  1.00 49.91           N
ATOM   3492  CA  LYS D 440      36.350 -26.416  31.741  1.00 49.91           C
ATOM   3493  CB  LYS D 440      34.878 -26.596  32.149  1.00 49.91           C
ATOM   3494  CG  LYS D 440      34.687 -27.020  33.606  1.00 49.91           C
ATOM   3495  CD  LYS D 440      33.233 -26.951  34.074  1.00 49.91           C
ATOM   3496  CE  LYS D 440      33.034 -27.423  35.515  1.00 49.91           C
ATOM   3497  NZ  LYS D 440      31.606 -27.321  35.890  1.00 49.91           N
ATOM   3498  C   LYS D 440      37.050 -27.708  32.040  1.00 49.91           C
ATOM   3499  O   LYS D 440      37.119 -28.614  31.211  1.00 49.91           O
ATOM   3500  N   TYR D 441      37.631 -27.788  33.261  1.00 63.78           N
ATOM   3501  CA  TYR D 441      38.231 -28.990  33.766  1.00 63.78           C
ATOM   3502  CB  TYR D 441      39.733 -29.127  33.442  1.00 63.78           C
ATOM   3503  CG  TYR D 441      40.492 -27.991  34.038  1.00 63.78           C
ATOM   3504  CD1 TYR D 441      40.968 -28.065  35.326  1.00 63.78           C
ATOM   3505  CD2 TYR D 441      40.732 -26.852  33.303  1.00 63.78           C
ATOM   3506  CE1 TYR D 441      41.673 -27.019  35.875  1.00 63.78           C
ATOM   3507  CE2 TYR D 441      41.436 -25.803  33.846  1.00 63.78           C
ATOM   3508  CZ  TYR D 441      41.908 -25.887  35.133  1.00 63.78           C
ATOM   3509  OH  TYR D 441      42.631 -24.813  35.694  1.00 63.78           O
ATOM   3510  C   TYR D 441      38.032 -28.998  35.253  1.00 63.78           C
ATOM   3511  O   TYR D 441      37.939 -27.940  35.872  1.00 63.78           O
ATOM   3512  N   GLU D 442      37.943 -30.195  35.874  1.00 71.14           N
ATOM   3513  CA  GLU D 442      37.722 -30.248  37.294  1.00 71.14           C
ATOM   3514  CB  GLU D 442      36.354 -30.840  37.676  1.00 71.14           C
ATOM   3515  CG  GLU D 442      36.081 -30.835  39.182  1.00 71.14           C
ATOM   3516  CD  GLU D 442      34.705 -31.440  39.411  1.00 71.14           C
ATOM   3517  OE1 GLU D 442      34.056 -31.834  38.405  1.00 71.14           O
ATOM   3518  OE2 GLU D 442      34.287 -31.527  40.597  1.00 71.14           O
ATOM   3519  C   GLU D 442      38.775 -31.111  37.914  1.00 71.14           C
ATOM   3520  O   GLU D 442      39.178 -32.127  37.350  1.00 71.14           O
ATOM   3521  N   GLN D 443      39.255 -30.713  39.109  1.00 96.92           N
ATOM   3522  CA  GLN D 443      40.281 -31.458  39.779  1.00 96.92           C
ATOM   3523  CB  GLN D 443      41.406 -30.565  40.332  1.00 96.92           C
ATOM   3524  CG  GLN D 443      42.130 -29.750  39.256  1.00 96.92           C
ATOM   3525  CD  GLN D 443      42.995 -30.690  38.430  1.00 96.92           C
ATOM   3526  OE1 GLN D 443      43.588 -30.285  37.432  1.00 96.92           O
ATOM   3527  NE2 GLN D 443      43.069 -31.979  38.855  1.00 96.92           N
ATOM   3528  C   GLN D 443      39.663 -32.161  40.948  1.00 96.92           C
ATOM   3529  O   GLN D 443      39.373 -31.562  41.982  1.00 96.92           O
ATOM   3530  N   ARG D 444      39.437 -33.472  40.770  1.00162.46           N
ATOM   3531  CA  ARG D 444      38.897 -34.402  41.717  1.00162.46           C
ATOM   3532  CB  ARG D 444      38.365 -35.689  41.060  0.00162.46           C
ATOM   3533  CG  ARG D 444      37.066 -35.450  40.281  0.00162.46           C
ATOM   3534  CD  ARG D 444      36.432 -36.711  39.686  0.00162.46           C
ATOM   3535  NE  ARG D 444      37.247 -37.125  38.511  1.00162.46           N
ATOM   3536  CZ  ARG D 444      37.033 -38.339  37.924  1.00162.46           C
ATOM   3537  NH1 ARG D 444      36.068 -39.172  38.411  1.00162.46           N
ATOM   3538  NH2 ARG D 444      37.784 -38.720  36.850  1.00162.46           N
ATOM   3539  C   ARG D 444      39.938 -34.752  42.730  1.00162.46           C
ATOM   3540  O   ARG D 444      39.619 -35.320  43.772  1.00162.46           O
ATOM   3541  N   GLY D 445      41.219 -34.424  42.470  1.00 57.43           N
ATOM   3542  CA  GLY D 445      42.228 -34.937  43.344  1.00 57.43           C
ATOM   3543  C   GLY D 445      42.774 -36.145  42.656  1.00 57.43           C
ATOM   3544  O   GLY D 445      42.401 -37.282  42.935  1.00 57.43           O
ATOM   3545  N   SER D 446      43.664 -35.875  41.681  1.00 55.19           N
ATOM   3546  CA  SER D 446      44.312 -36.849  40.855  1.00 55.19           C
ATOM   3547  CB  SER D 446      44.792 -38.082  41.642  1.00 55.19           C
ATOM   3548  OG  SER D 446      45.801 -37.708  42.568  0.00 55.19           O
ATOM   3549  C   SER D 446      43.352 -37.313  39.811  1.00 55.19           C
ATOM   3550  O   SER D 446      43.725 -38.044  38.897  1.00 55.19           O
ATOM   3551  N   ASN D 447      42.088 -36.865  39.878  1.00 43.06           N
ATOM   3552  CA  ASN D 447      41.203 -37.237  38.816  1.00 43.06           C
ATOM   3553  CB  ASN D 447      39.895 -37.889  39.293  1.00 43.06           C
ATOM   3554  CG  ASN D 447      40.220 -39.283  39.808  1.00 43.06           C
ATOM   3555  OD1 ASN D 447      40.977 -40.026  39.185  1.00 43.06           O
ATOM   3556  ND2 ASN D 447      39.632 -39.651  40.978  1.00 43.06           N
ATOM   3557  C   ASN D 447      40.852 -35.969  38.108  1.00 43.06           C
ATOM   3558  O   ASN D 447      40.245 -35.071  38.688  1.00 43.06           O
ATOM   3559  N   VAL D 448      41.233 -35.855  36.822  1.00 38.93           N
ATOM   3560  CA  VAL D 448      40.950 -34.636  36.123  1.00 38.93           C
ATOM   3561  CB  VAL D 448      42.161 -34.017  35.485  1.00 38.93           C
ATOM   3562  CG1 VAL D 448      41.724 -32.768  34.701  1.00 38.93           C
ATOM   3563  CG2 VAL D 448      43.199 -33.729  36.584  1.00 38.93           C
ATOM   3564  C   VAL D 448      39.974 -34.938  35.037  1.00 38.93           C
ATOM   3565  O   VAL D 448      40.125 -35.907  34.294  1.00 38.93           O
ATOM   3566  N   THR D 449      38.921 -34.107  34.933  1.00108.27           N
ATOM   3567  CA  THR D 449      37.968 -34.338  33.893  1.00108.27           C
ATOM   3568  CB  THR D 449      36.616 -34.738  34.403  1.00108.27           C
ATOM   3569  OG1 THR D 449      35.852 -35.297  33.349  1.00108.27           O
ATOM   3570  CG2 THR D 449      35.903 -33.502  34.976  1.00108.27           C
ATOM   3571  C   THR D 449      37.832 -33.062  33.126  1.00108.27           C
ATOM   3572  O   THR D 449      37.787 -31.973  33.698  1.00108.27           O
ATOM   3573  N   SER D 450      37.770 -33.164  31.787  1.00 38.36           N
ATOM   3574  CA  SER D 450      37.672 -31.973  30.999  1.00 38.36           C
ATOM   3575  CB  SER D 450      38.699 -31.908  29.856  1.00 38.36           C
ATOM   3576  OG  SER D 450      40.016 -31.870  30.385  1.00 38.36           O
ATOM   3577  C   SER D 450      36.316 -31.950  30.379  1.00 38.36           C
ATOM   3578  O   SER D 450      35.736 -32.996  30.090  1.00 38.36           O
ATOM   3579  N   TYR D 451      35.755 -30.734  30.220  1.00 59.47           N
ATOM   3580  CA  TYR D 451      34.482 -30.583  29.581  1.00 59.47           C
ATOM   3581  CB  TYR D 451      33.405 -30.018  30.521  1.00 59.47           C
ATOM   3582  CG  TYR D 451      33.196 -31.017  31.606  1.00 59.47           C
ATOM   3583  CD1 TYR D 451      32.291 -32.042  31.450  1.00 59.47           C
ATOM   3584  CD2 TYR D 451      33.912 -30.935  32.778  1.00 59.47           C
ATOM   3585  CE1 TYR D 451      32.097 -32.966  32.449  1.00 59.47           C
ATOM   3586  CE2 TYR D 451      33.724 -31.856  33.781  1.00 59.47           C
ATOM   3587  CZ  TYR D 451      32.814 -32.873  33.617  1.00 59.47           C
ATOM   3588  OH  TYR D 451      32.617 -33.820  34.644  1.00 59.47           O
ATOM   3589  C   TYR D 451      34.668 -29.592  28.475  1.00 59.47           C
ATOM   3590  O   TYR D 451      34.798 -28.393  28.714  1.00 59.47           O
ATOM   3591  N   CYS D 452      34.690 -30.086  27.226  1.00 62.34           N
ATOM   3592  CA  CYS D 452      34.861 -29.279  26.051  1.00 62.34           C
ATOM   3593  CB  CYS D 452      35.228 -30.113  24.815  1.00 62.34           C
ATOM   3594  SG  CYS D 452      36.849 -30.890  25.065  1.00 62.34           S
ATOM   3595  C   CYS D 452      33.614 -28.494  25.782  1.00 62.34           C
ATOM   3596  O   CYS D 452      33.632 -27.516  25.035  1.00 62.34           O
ATOM   3597  N   HIS D 453      32.476 -28.984  26.304  1.00113.17           N
ATOM   3598  CA  HIS D 453      31.192 -28.358  26.165  1.00113.17           C
ATOM   3599  ND1 HIS D 453      29.554 -29.392  28.953  1.00113.17           N
ATOM   3600  CG  HIS D 453      30.047 -29.959  27.800  1.00113.17           C
ATOM   3601  CB  HIS D 453      30.009 -29.302  26.454  1.00113.17           C
ATOM   3602  NE2 HIS D 453      30.335 -31.396  29.515  1.00113.17           N
ATOM   3603  CD2 HIS D 453      30.521 -31.183  28.161  1.00113.17           C
ATOM   3604  CE1 HIS D 453      29.751 -30.294  29.948  1.00113.17           C
ATOM   3605  C   HIS D 453      31.072 -27.138  27.038  1.00113.17           C
ATOM   3606  O   HIS D 453      30.210 -26.296  26.794  1.00113.17           O
ATOM   3607  N   GLU D 454      31.874 -27.024  28.117  1.00 59.54           N
ATOM   3608  CA  GLU D 454      31.704 -25.909  29.014  1.00 59.54           C
ATOM   3609  CB  GLU D 454      31.233 -26.338  30.412  1.00 59.54           C
ATOM   3610  CG  GLU D 454      29.824 -26.931  30.397  1.00 59.54           C
ATOM   3611  CD  GLU D 454      29.509 -27.455  31.789  1.00 59.54           C
ATOM   3612  OE1 GLU D 454      30.251 -27.096  32.743  1.00 59.54           O
ATOM   3613  OE2 GLU D 454      28.520 -28.224  31.917  1.00 59.54           O
ATOM   3614  C   GLU D 454      32.991 -25.153  29.184  1.00 59.54           C
ATOM   3615  O   GLU D 454      34.037 -25.551  28.673  1.00 59.54           O
ATOM   3616  N   THR D 455      32.926 -24.003  29.899  1.00 47.51           N
ATOM   3617  CA  THR D 455      34.096 -23.191  30.093  1.00 47.51           C
ATOM   3618  CB  THR D 455      34.028 -21.859  29.402  1.00 47.51           C
ATOM   3619  OG1 THR D 455      32.990 -21.067  29.962  1.00 47.51           O
ATOM   3620  CG2 THR D 455      33.769 -22.091  27.904  1.00 47.51           C
ATOM   3621  C   THR D 455      34.282 -22.897  31.551  1.00 47.51           C
ATOM   3622  O   THR D 455      33.384 -23.071  32.374  1.00 47.51           O
ATOM   3623  N   PHE D 456      35.508 -22.462  31.895  1.00113.02           N
ATOM   3624  CA  PHE D 456      35.871 -22.027  33.212  1.00113.02           C
ATOM   3625  CB  PHE D 456      37.403 -22.012  33.400  1.00113.02           C
ATOM   3626  CG  PHE D 456      37.746 -21.607  34.792  1.00113.02           C
ATOM   3627  CD1 PHE D 456      37.730 -22.530  35.812  1.00113.02           C
ATOM   3628  CD2 PHE D 456      38.087 -20.305  35.077  1.00113.02           C
ATOM   3629  CE1 PHE D 456      38.045 -22.160  37.098  1.00113.02           C
ATOM   3630  CE2 PHE D 456      38.405 -19.929  36.362  1.00113.02           C
ATOM   3631  CZ  PHE D 456      38.384 -20.857  37.375  1.00113.02           C
ATOM   3632  C   PHE D 456      35.362 -20.620  33.257  1.00113.02           C
ATOM   3633  O   PHE D 456      34.872 -20.132  32.239  1.00113.02           O
ATOM   3634  N   PRO D 457      35.380 -19.944  34.370  1.00161.54           N
ATOM   3635  CA  PRO D 457      34.931 -18.584  34.312  1.00161.54           C
ATOM   3636  CD  PRO D 457      35.050 -20.554  35.650  1.00161.54           C
ATOM   3637  CB  PRO D 457      34.821 -18.122  35.760  1.00161.54           C
ATOM   3638  CG  PRO D 457      34.437 -19.422  36.498  1.00161.54           C
ATOM   3639  C   PRO D 457      35.834 -17.800  33.417  1.00161.54           C
ATOM   3640  O   PRO D 457      37.052 -17.931  33.538  1.00161.54           O
ATOM   3641  N   GLY D 458      35.257 -16.967  32.526  1.00 48.35           N
ATOM   3642  CA  GLY D 458      36.052 -16.263  31.565  1.00 48.35           C
ATOM   3643  C   GLY D 458      35.829 -14.785  31.678  1.00 48.35           C
ATOM   3644  O   GLY D 458      35.071 -14.303  32.523  1.00 48.35           O
ATOM   3645  N   TRP D 459      36.514 -14.033  30.787  1.00 88.28           N
ATOM   3646  CA  TRP D 459      36.476 -12.601  30.819  1.00 88.28           C
ATOM   3647  CB  TRP D 459      37.884 -11.992  30.905  1.00 88.28           C
ATOM   3648  CG  TRP D 459      38.665 -12.393  32.133  1.00 88.28           C
ATOM   3649  CD2 TRP D 459      39.388 -13.630  32.243  1.00 88.28           C
ATOM   3650  CD1 TRP D 459      38.846 -11.733  33.312  1.00 88.28           C
ATOM   3651  NE1 TRP D 459      39.647 -12.476  34.148  1.00 88.28           N
ATOM   3652  CE2 TRP D 459      39.985 -13.647  33.503  1.00 88.28           C
ATOM   3653  CE3 TRP D 459      39.541 -14.664  31.366  1.00 88.28           C
ATOM   3654  CZ2 TRP D 459      40.750 -14.705  33.905  1.00 88.28           C
ATOM   3655  CZ3 TRP D 459      40.312 -15.730  31.775  1.00 88.28           C
ATOM   3656  CH2 TRP D 459      40.905 -15.749  33.021  1.00 88.28           C
ATOM   3657  C   TRP D 459      35.893 -12.090  29.532  1.00 88.28           C
ATOM   3658  O   TRP D 459      36.257 -12.537  28.445  1.00 88.28           O
ATOM   3659  N   VAL D 460      34.954 -11.126  29.633  1.00105.26           N
ATOM   3660  CA  VAL D 460      34.399 -10.492  28.472  1.00105.26           C
ATOM   3661  CB  VAL D 460      32.946 -10.802  28.260  1.00105.26           C
ATOM   3662  CG1 VAL D 460      32.158 -10.330  29.494  1.00105.26           C
ATOM   3663  CG2 VAL D 460      32.491 -10.139  26.949  1.00105.26           C
ATOM   3664  C   VAL D 460      34.517  -9.021  28.721  1.00105.26           C
ATOM   3665  O   VAL D 460      34.287  -8.552  29.834  1.00105.26           O
ATOM   3666  N   HIS D 461      34.916  -8.253  27.689  1.00 62.87           N
ATOM   3667  CA  HIS D 461      35.061  -6.832  27.829  1.00 62.87           C
ATOM   3668  ND1 HIS D 461      38.337  -8.028  28.126  1.00 62.87           N
ATOM   3669  CG  HIS D 461      37.607  -6.936  27.713  1.00 62.87           C
ATOM   3670  CB  HIS D 461      36.407  -6.400  28.441  1.00 62.87           C
ATOM   3671  NE2 HIS D 461      39.301  -7.291  26.263  1.00 62.87           N
ATOM   3672  CD2 HIS D 461      38.210  -6.500  26.574  1.00 62.87           C
ATOM   3673  CE1 HIS D 461      39.337  -8.195  27.223  1.00 62.87           C
ATOM   3674  C   HIS D 461      34.974  -6.234  26.464  1.00 62.87           C
ATOM   3675  O   HIS D 461      35.199  -6.911  25.462  1.00 62.87           O
ATOM   3676  N   ASP D 462      34.648  -4.931  26.383  1.00 66.55           N
ATOM   3677  CA  ASP D 462      34.557  -4.336  25.085  1.00 66.55           C
ATOM   3678  CB  ASP D 462      33.855  -2.961  25.071  1.00 66.55           C
ATOM   3679  CG  ASP D 462      34.553  -1.985  26.011  1.00 66.55           C
ATOM   3680  OD1 ASP D 462      35.812  -1.953  26.020  1.00 66.55           O
ATOM   3681  OD2 ASP D 462      33.824  -1.264  26.745  1.00 66.55           O
ATOM   3682  C   ASP D 462      35.938  -4.249  24.524  1.00 66.55           C
ATOM   3683  O   ASP D 462      36.928  -4.433  25.227  1.00 66.55           O
ATOM   3684  N   VAL D 463      36.028  -3.955  23.219  1.00128.42           N
ATOM   3685  CA  VAL D 463      37.265  -3.931  22.493  1.00128.42           C
ATOM   3686  CB  VAL D 463      37.069  -3.466  21.080  1.00128.42           C
ATOM   3687  CG1 VAL D 463      36.600  -2.004  21.103  1.00128.42           C
ATOM   3688  CG2 VAL D 463      38.377  -3.648  20.307  1.00128.42           C
ATOM   3689  C   VAL D 463      38.222  -2.968  23.134  1.00128.42           C
ATOM   3690  O   VAL D 463      39.433  -3.166  23.065  1.00128.42           O
ATOM   3691  N   LEU D 464      37.712  -1.858  23.701  1.00123.80           N
ATOM   3692  CA  LEU D 464      38.542  -0.860  24.324  1.00123.80           C
ATOM   3693  CB  LEU D 464      37.806   0.426  24.738  1.00123.80           C
ATOM   3694  CG  LEU D 464      37.173   1.227  23.591  1.00123.80           C
ATOM   3695  CD1 LEU D 464      35.893   0.558  23.082  1.00123.80           C
ATOM   3696  CD2 LEU D 464      36.965   2.691  23.994  1.00123.80           C
ATOM   3697  C   LEU D 464      39.138  -1.380  25.593  1.00123.80           C
ATOM   3698  O   LEU D 464      40.222  -0.952  25.983  1.00123.80           O
ATOM   3699  N   GLY D 465      38.422  -2.273  26.303  1.00 48.10           N
ATOM   3700  CA  GLY D 465      38.907  -2.778  27.556  1.00 48.10           C
ATOM   3701  C   GLY D 465      38.316  -1.977  28.686  1.00 48.10           C
ATOM   3702  O   GLY D 465      38.804  -2.040  29.813  1.00 48.10           O
ATOM   3703  N   ARG D 466      37.303  -1.135  28.394  1.00144.82           N
ATOM   3704  CA  ARG D 466      36.672  -0.314  29.398  1.00144.82           C
ATOM   3705  CB  ARG D 466      35.727   0.695  28.752  1.00144.82           C
ATOM   3706  CG  ARG D 466      36.423   1.589  27.741  1.00144.82           C
ATOM   3707  CD  ARG D 466      36.843   2.928  28.327  1.00144.82           C
ATOM   3708  NE  ARG D 466      37.959   3.405  27.479  1.00144.82           N
ATOM   3709  CZ  ARG D 466      39.185   2.859  27.706  1.00144.82           C
ATOM   3710  NH1 ARG D 466      39.309   1.875  28.642  1.00144.82           N
ATOM   3711  NH2 ARG D 466      40.276   3.287  27.012  1.00144.82           N
ATOM   3712  C   ARG D 466      35.829  -1.090  30.373  1.00144.82           C
ATOM   3713  O   ARG D 466      36.133  -1.151  31.565  1.00144.82           O
ATOM   3714  N   ASN D 467      34.767  -1.759  29.867  1.00 71.46           N
ATOM   3715  CA  ASN D 467      33.840  -2.438  30.727  1.00 71.46           C
ATOM   3716  CB  ASN D 467      32.365  -2.172  30.375  1.00 71.46           C
ATOM   3717  CG  ASN D 467      32.039  -0.754  30.833  1.00 71.46           C
ATOM   3718  OD1 ASN D 467      32.546  -0.290  31.853  1.00 71.46           O
ATOM   3719  ND2 ASN D 467      31.148  -0.059  30.081  1.00 71.46           N
ATOM   3720  C   ASN D 467      34.114  -3.902  30.622  1.00 71.46           C
ATOM   3721  O   ASN D 467      34.271  -4.435  29.523  1.00 71.46           O
ATOM   3722  N   TRP D 468      34.179  -4.575  31.792  1.00 93.83           N
ATOM   3723  CA  TRP D 468      34.540  -5.966  31.892  1.00 93.83           C
ATOM   3724  CB  TRP D 468      35.859  -6.186  32.659  1.00 93.83           C
ATOM   3725  CG  TRP D 468      37.124  -5.755  31.955  1.00 93.83           C
ATOM   3726  CD2 TRP D 468      38.250  -6.622  31.739  1.00 93.83           C
ATOM   3727  CD1 TRP D 468      37.481  -4.532  31.469  1.00 93.83           C
ATOM   3728  NE1 TRP D 468      38.752  -4.586  30.945  1.00 93.83           N
ATOM   3729  CE2 TRP D 468      39.238  -5.865  31.110  1.00 93.83           C
ATOM   3730  CE3 TRP D 468      38.447  -7.937  32.047  1.00 93.83           C
ATOM   3731  CZ2 TRP D 468      40.443  -6.418  30.778  1.00 93.83           C
ATOM   3732  CZ3 TRP D 468      39.660  -8.493  31.704  1.00 93.83           C
ATOM   3733  CH2 TRP D 468      40.638  -7.747  31.081  1.00 93.83           C
ATOM   3734  C   TRP D 468      33.507  -6.684  32.701  1.00 93.83           C
ATOM   3735  O   TRP D 468      32.830  -6.083  33.526  1.00 93.83           O
ATOM   3736  N   ALA D 469      33.366  -8.008  32.481  1.00 45.36           N
ATOM   3737  CA  ALA D 469      32.439  -8.824  33.212  1.00 45.36           C
ATOM   3738  CB  ALA D 469      31.031  -8.827  32.605  1.00 45.36           C
ATOM   3739  C   ALA D 469      32.962 -10.225  33.145  1.00 45.36           C
ATOM   3740  O   ALA D 469      33.903 -10.507  32.405  1.00 45.36           O
ATOM   3741  N   CYS D 470      32.379 -11.139  33.947  1.00 47.32           N
ATOM   3742  CA  CYS D 470      32.819 -12.507  33.965  1.00 47.32           C
ATOM   3743  CB  CYS D 470      33.141 -12.999  35.382  1.00 47.32           C
ATOM   3744  SG  CYS D 470      34.487 -12.010  36.091  1.00 47.32           S
ATOM   3745  C   CYS D 470      31.688 -13.323  33.427  1.00 47.32           C
ATOM   3746  O   CYS D 470      30.532 -12.935  33.578  1.00 47.32           O
ATOM   3747  N   PHE D 471      31.989 -14.454  32.749  1.00 62.06           N
ATOM   3748  CA  PHE D 471      30.926 -15.253  32.207  1.00 62.06           C
ATOM   3749  CB  PHE D 471      30.556 -14.883  30.758  1.00 62.06           C
ATOM   3750  CG  PHE D 471      31.684 -15.259  29.855  1.00 62.06           C
ATOM   3751  CD1 PHE D 471      32.784 -14.444  29.712  1.00 62.06           C
ATOM   3752  CD2 PHE D 471      31.632 -16.430  29.134  1.00 62.06           C
ATOM   3753  CE1 PHE D 471      33.816 -14.799  28.874  1.00 62.06           C
ATOM   3754  CE2 PHE D 471      32.660 -16.791  28.294  1.00 62.06           C
ATOM   3755  CZ  PHE D 471      33.756 -15.973  28.162  1.00 62.06           C
ATOM   3756  C   PHE D 471      31.326 -16.698  32.198  1.00 62.06           C
ATOM   3757  O   PHE D 471      32.492 -17.047  32.382  1.00 62.06           O
ATOM   3758  N   VAL D 472      30.326 -17.584  32.013  1.00 36.11           N
ATOM   3759  CA  VAL D 472      30.571 -18.993  31.898  1.00 36.11           C
ATOM   3760  CB  VAL D 472      30.053 -19.791  33.058  1.00 36.11           C
ATOM   3761  CG1 VAL D 472      30.264 -21.285  32.758  1.00 36.11           C
ATOM   3762  CG2 VAL D 472      30.758 -19.306  34.336  1.00 36.11           C
ATOM   3763  C   VAL D 472      29.807 -19.419  30.688  1.00 36.11           C
ATOM   3764  O   VAL D 472      28.727 -18.896  30.418  1.00 36.11           O
ATOM   3765  N   GLY D 473      30.343 -20.382  29.917  1.00 32.02           N
ATOM   3766  CA  GLY D 473      29.645 -20.752  28.720  1.00 32.02           C
ATOM   3767  C   GLY D 473      29.374 -22.221  28.714  1.00 32.02           C
ATOM   3768  O   GLY D 473      30.157 -23.023  29.222  1.00 32.02           O
ATOM   3769  N   LYS D 474      28.220 -22.598  28.128  1.00102.71           N
ATOM   3770  CA  LYS D 474      27.861 -23.976  27.975  1.00102.71           C
ATOM   3771  CB  LYS D 474      26.669 -24.423  28.841  1.00102.71           C
ATOM   3772  CG  LYS D 474      26.963 -24.522  30.340  1.00102.71           C
ATOM   3773  CD  LYS D 474      27.158 -23.177  31.042  1.00102.71           C
ATOM   3774  CE  LYS D 474      27.249 -23.299  32.565  1.00102.71           C
ATOM   3775  NZ  LYS D 474      28.507 -23.976  32.950  1.00102.71           N
ATOM   3776  C   LYS D 474      27.434 -24.140  26.553  1.00102.71           C
ATOM   3777  O   LYS D 474      26.707 -23.306  26.016  1.00102.71           O
ATOM   3778  N   LYS D 475      27.894 -25.221  25.896  1.00 60.85           N
ATOM   3779  CA  LYS D 475      27.499 -25.438  24.538  1.00 60.85           C
ATOM   3780  CB  LYS D 475      28.406 -26.430  23.791  1.00 60.85           C
ATOM   3781  CG  LYS D 475      28.136 -26.491  22.286  1.00 60.85           C
ATOM   3782  CD  LYS D 475      29.239 -27.204  21.500  1.00 60.85           C
ATOM   3783  CE  LYS D 475      29.286 -28.713  21.748  1.00 60.85           C
ATOM   3784  NZ  LYS D 475      30.375 -29.322  20.952  1.00 60.85           N
ATOM   3785  C   LYS D 475      26.119 -26.001  24.581  1.00 60.85           C
ATOM   3786  O   LYS D 475      25.845 -26.935  25.332  1.00 60.85           O
ATOM   3787  N   ILE D 476      25.206 -25.437  23.768  1.00 71.95           N
ATOM   3788  CA  ILE D 476      23.856 -25.911  23.777  1.00 71.95           C
ATOM   3789  CB  ILE D 476      22.888 -24.983  23.104  1.00 71.95           C
ATOM   3790  CG1 ILE D 476      23.217 -24.846  21.609  0.00 71.95           C
ATOM   3791  CG2 ILE D 476      22.901 -23.647  23.866  0.00 71.95           C
ATOM   3792  CD1 ILE D 476      22.097 -24.191  20.803  1.00 71.95           C
ATOM   3793  C   ILE D 476      23.842 -27.216  23.004  1.00 71.95           C
ATOM   3794  O   ILE D 476      24.908 -27.561  22.429  1.00 71.95           O
ATOM   3795  OXT ILE D 476      22.774 -27.884  22.973  1.00 71.95           O
TER    3796      ILE D 476
ATOM   3797  N   LEU E 477      59.668  -9.640  -1.841  1.00 59.22           N
ATOM   3798  CA  LEU E 477      60.078 -10.429  -0.662  1.00 59.22           C
ATOM   3799  CB  LEU E 477      59.048 -11.547  -0.403  1.00 59.22           C
ATOM   3800  CG  LEU E 477      59.193 -12.256   0.957  1.00 59.22           C
ATOM   3801  CD1 LEU E 477      58.954 -11.274   2.116  1.00 59.22           C
ATOM   3802  CD2 LEU E 477      58.273 -13.486   1.046  1.00 59.22           C
ATOM   3803  C   LEU E 477      61.437 -11.006  -0.923  1.00 59.22           C
ATOM   3804  O   LEU E 477      61.713 -11.526  -2.004  1.00 59.22           O
ATOM   3805  N   PRO E 478      62.293 -10.880   0.059  1.00 70.07           N
ATOM   3806  CA  PRO E 478      63.658 -11.324  -0.083  1.00 70.07           C
ATOM   3807  CD  PRO E 478      62.196  -9.717   0.928  1.00 70.07           C
ATOM   3808  CB  PRO E 478      64.448 -10.606   1.010  1.00 70.07           C
ATOM   3809  CG  PRO E 478      63.642  -9.323   1.265  1.00 70.07           C
ATOM   3810  C   PRO E 478      63.823 -12.808  -0.019  1.00 70.07           C
ATOM   3811  O   PRO E 478      62.919 -13.504   0.439  1.00 70.07           O
ATOM   3812  N   THR E 479      64.960 -13.306  -0.545  1.00 41.78           N
ATOM   3813  CA  THR E 479      65.324 -14.690  -0.498  1.00 41.78           C
ATOM   3814  CB  THR E 479      66.483 -15.014  -1.392  1.00 41.78           C
ATOM   3815  OG1 THR E 479      67.638 -14.296  -0.983  1.00 41.78           O
ATOM   3816  CG2 THR E 479      66.107 -14.638  -2.836  1.00 41.78           C
ATOM   3817  C   THR E 479      65.729 -15.033   0.904  1.00 41.78           C
ATOM   3818  O   THR E 479      65.466 -16.138   1.376  1.00 41.78           O
ATOM   3819  N   GLU E 480      66.411 -14.092   1.594  1.00 39.88           N
ATOM   3820  CA  GLU E 480      66.891 -14.348   2.921  1.00 39.88           C
ATOM   3821  CB  GLU E 480      68.418 -14.518   2.989  1.00 39.88           C
ATOM   3822  CG  GLU E 480      68.935 -15.753   2.250  1.00 39.88           C
ATOM   3823  CD  GLU E 480      70.449 -15.786   2.402  1.00 39.88           C
ATOM   3824  OE1 GLU E 480      70.998 -14.858   3.054  1.00 39.88           O
ATOM   3825  OE2 GLU E 480      71.079 -16.733   1.858  1.00 39.88           O
ATOM   3826  C   GLU E 480      66.555 -13.178   3.795  1.00 39.88           C
ATOM   3827  O   GLU E 480      66.439 -12.048   3.320  1.00 39.88           O
ATOM   3828  N   TRP E 481      66.357 -13.430   5.109  1.00 76.31           N
ATOM   3829  CA  TRP E 481      66.077 -12.345   6.008  1.00 76.31           C
ATOM   3830  CB  TRP E 481      64.583 -11.975   6.055  1.00 76.31           C
ATOM   3831  CG  TRP E 481      64.263 -10.766   6.897  1.00 76.31           C
ATOM   3832  CD2 TRP E 481      64.329  -9.415   6.414  1.00 76.31           C
ATOM   3833  CD1 TRP E 481      63.869 -10.692   8.200  1.00 76.31           C
ATOM   3834  NE1 TRP E 481      63.685  -9.379   8.561  1.00 76.31           N
ATOM   3835  CE2 TRP E 481      63.964  -8.583   7.471  1.00 76.31           C
ATOM   3836  CE3 TRP E 481      64.665  -8.913   5.191  1.00 76.31           C
ATOM   3837  CZ2 TRP E 481      63.931  -7.226   7.320  1.00 76.31           C
ATOM   3838  CZ3 TRP E 481      64.629  -7.544   5.041  1.00 76.31           C
ATOM   3839  CH2 TRP E 481      64.269  -6.718   6.085  1.00 76.31           C
ATOM   3840  C   TRP E 481      66.505 -12.736   7.396  1.00 76.31           C
ATOM   3841  O   TRP E 481      66.340 -13.881   7.815  1.00 76.31           O
ATOM   3842  N   ASP E 482      67.086 -11.774   8.145  1.00 89.92           N
ATOM   3843  CA  ASP E 482      67.517 -12.015   9.494  1.00 89.92           C
ATOM   3844  CB  ASP E 482      68.991 -12.456   9.572  1.00 89.92           C
ATOM   3845  CG  ASP E 482      69.295 -12.971  10.973  1.00 89.92           C
ATOM   3846  OD1 ASP E 482      68.532 -12.632  11.916  1.00 89.92           O
ATOM   3847  OD2 ASP E 482      70.300 -13.719  11.115  1.00 89.92           O
ATOM   3848  C   ASP E 482      67.385 -10.706  10.219  1.00 89.92           C
ATOM   3849  O   ASP E 482      68.068  -9.737   9.897  1.00 89.92           O
ATOM   3850  N   TRP E 483      66.503 -10.650  11.234  1.00105.64           N
ATOM   3851  CA  TRP E 483      66.241  -9.440  11.965  1.00105.64           C
ATOM   3852  CB  TRP E 483      65.020  -9.512  12.896  1.00105.64           C
ATOM   3853  CG  TRP E 483      63.714  -9.406  12.146  1.00105.64           C
ATOM   3854  CD2 TRP E 483      63.175  -8.169  11.663  1.00105.64           C
ATOM   3855  CD1 TRP E 483      62.834 -10.382  11.770  1.00105.64           C
ATOM   3856  NE1 TRP E 483      61.780  -9.822  11.087  1.00105.64           N
ATOM   3857  CE2 TRP E 483      61.976  -8.458  11.011  1.00105.64           C
ATOM   3858  CE3 TRP E 483      63.642  -6.886  11.750  1.00105.64           C
ATOM   3859  CZ2 TRP E 483      61.225  -7.474  10.439  1.00105.64           C
ATOM   3860  CZ3 TRP E 483      62.881  -5.894  11.174  1.00105.64           C
ATOM   3861  CH2 TRP E 483      61.695  -6.182  10.530  1.00105.64           C
ATOM   3862  C   TRP E 483      67.437  -9.012  12.749  1.00105.64           C
ATOM   3863  O   TRP E 483      67.510  -7.865  13.189  1.00105.64           O
ATOM   3864  N   ARG E 484      68.343  -9.959  13.048  1.00 98.63           N
ATOM   3865  CA  ARG E 484      69.563  -9.674  13.747  1.00 98.63           C
ATOM   3866  CB  ARG E 484      70.307 -10.952  14.161  1.00 98.63           C
ATOM   3867  CG  ARG E 484      69.527 -11.778  15.186  1.00 98.63           C
ATOM   3868  CD  ARG E 484      70.208 -13.094  15.558  1.00 98.63           C
ATOM   3869  NE  ARG E 484      70.286 -13.907  14.313  1.00 98.63           N
ATOM   3870  CZ  ARG E 484      70.880 -15.136  14.334  1.00 98.63           C
ATOM   3871  NH1 ARG E 484      71.388 -15.630  15.500  1.00 98.63           N
ATOM   3872  NH2 ARG E 484      70.966 -15.869  13.185  1.00 98.63           N
ATOM   3873  C   ARG E 484      70.457  -8.860  12.864  1.00 98.63           C
ATOM   3874  O   ARG E 484      71.215  -8.024  13.352  1.00 98.63           O
ATOM   3875  N   ASN E 485      70.443  -9.108  11.538  1.00 62.40           N
ATOM   3876  CA  ASN E 485      71.321  -8.329  10.715  1.00 62.40           C
ATOM   3877  CB  ASN E 485      72.529  -9.139  10.209  1.00 62.40           C
ATOM   3878  CG  ASN E 485      73.548  -8.183   9.605  1.00 62.40           C
ATOM   3879  OD1 ASN E 485      73.209  -7.323   8.794  1.00 62.40           O
ATOM   3880  ND2 ASN E 485      74.837  -8.331  10.014  1.00 62.40           N
ATOM   3881  C   ASN E 485      70.586  -7.820   9.514  1.00 62.40           C
ATOM   3882  O   ASN E 485      70.506  -8.498   8.490  1.00 62.40           O
ATOM   3883  N   ILE E 486      70.038  -6.593   9.603  1.00104.09           N
ATOM   3884  CA  ILE E 486      69.432  -6.003   8.451  1.00104.09           C
ATOM   3885  CB  ILE E 486      68.080  -5.409   8.717  1.00104.09           C
ATOM   3886  CG1 ILE E 486      67.095  -6.499   9.172  1.00104.09           C
ATOM   3887  CG2 ILE E 486      67.633  -4.661   7.450  1.00104.09           C
ATOM   3888  CD1 ILE E 486      66.885  -7.600   8.135  1.00104.09           C
ATOM   3889  C   ILE E 486      70.349  -4.880   8.096  1.00104.09           C
ATOM   3890  O   ILE E 486      70.249  -3.780   8.636  1.00104.09           O
ATOM   3891  N   ALA E 487      71.262  -5.139   7.146  1.00 44.31           N
ATOM   3892  CA  ALA E 487      72.217  -4.157   6.731  1.00 44.31           C
ATOM   3893  CB  ALA E 487      71.568  -2.916   6.092  1.00 44.31           C
ATOM   3894  C   ALA E 487      73.063  -3.702   7.887  1.00 44.31           C
ATOM   3895  O   ALA E 487      73.413  -2.526   7.975  1.00 44.31           O
ATOM   3896  N   GLY E 488      73.422  -4.621   8.807  1.00 28.92           N
ATOM   3897  CA  GLY E 488      74.339  -4.291   9.867  1.00 28.92           C
ATOM   3898  C   GLY E 488      73.623  -3.984  11.153  1.00 28.92           C
ATOM   3899  O   GLY E 488      74.229  -4.040  12.222  1.00 28.92           O
ATOM   3900  N   TYR E 489      72.317  -3.671  11.107  1.00 99.22           N
ATOM   3901  CA  TYR E 489      71.618  -3.306  12.314  1.00 99.22           C
ATOM   3902  CB  TYR E 489      70.500  -2.274  12.083  1.00 99.22           C
ATOM   3903  CG  TYR E 489      71.135  -1.010  11.614  1.00 99.22           C
ATOM   3904  CD1 TYR E 489      71.500  -0.859  10.295  1.00 99.22           C
ATOM   3905  CD2 TYR E 489      71.360   0.027  12.489  1.00 99.22           C
ATOM   3906  CE1 TYR E 489      72.086   0.306   9.859  1.00 99.22           C
ATOM   3907  CE2 TYR E 489      71.946   1.195  12.059  1.00 99.22           C
ATOM   3908  CZ  TYR E 489      72.308   1.336  10.741  1.00 99.22           C
ATOM   3909  OH  TYR E 489      72.909   2.533  10.296  1.00 99.22           O
ATOM   3910  C   TYR E 489      70.980  -4.517  12.940  1.00 99.22           C
ATOM   3911  O   TYR E 489      70.478  -5.395  12.240  1.00 99.22           O
ATOM   3912  N   ASN E 490      71.009  -4.600  14.295  1.00 66.81           N
ATOM   3913  CA  ASN E 490      70.418  -5.705  15.015  1.00 66.81           C
ATOM   3914  CB  ASN E 490      71.356  -6.320  16.067  1.00 66.81           C
ATOM   3915  CG  ASN E 490      70.635  -7.500  16.703  1.00 66.81           C
ATOM   3916  OD1 ASN E 490      69.706  -8.062  16.126  1.00 66.81           O
ATOM   3917  ND2 ASN E 490      71.067  -7.884  17.934  1.00 66.81           N
ATOM   3918  C   ASN E 490      69.198  -5.221  15.761  1.00 66.81           C
ATOM   3919  O   ASN E 490      69.257  -4.250  16.511  1.00 66.81           O
ATOM   3920  N   PHE E 491      68.034  -5.834  15.457  1.00126.81           N
ATOM   3921  CA  PHE E 491      66.723  -5.627  16.024  1.00126.81           C
ATOM   3922  CB  PHE E 491      65.619  -5.784  14.971  1.00126.81           C
ATOM   3923  CG  PHE E 491      65.869  -4.706  13.974  1.00126.81           C
ATOM   3924  CD1 PHE E 491      65.417  -3.426  14.196  1.00126.81           C
ATOM   3925  CD2 PHE E 491      66.567  -4.978  12.820  1.00126.81           C
ATOM   3926  CE1 PHE E 491      65.650  -2.433  13.274  1.00126.81           C
ATOM   3927  CE2 PHE E 491      66.802  -3.988  11.896  1.00126.81           C
ATOM   3928  CZ  PHE E 491      66.344  -2.713  12.122  1.00126.81           C
ATOM   3929  C   PHE E 491      66.366  -6.516  17.196  1.00126.81           C
ATOM   3930  O   PHE E 491      65.369  -6.265  17.868  1.00126.81           O
ATOM   3931  N   VAL E 492      67.061  -7.655  17.399  1.00 64.55           N
ATOM   3932  CA  VAL E 492      66.626  -8.608  18.394  1.00 64.55           C
ATOM   3933  CB  VAL E 492      66.869 -10.027  17.961  1.00 64.55           C
ATOM   3934  CG1 VAL E 492      66.383 -10.982  19.067  1.00 64.55           C
ATOM   3935  CG2 VAL E 492      66.181 -10.247  16.599  1.00 64.55           C
ATOM   3936  C   VAL E 492      67.312  -8.408  19.714  1.00 64.55           C
ATOM   3937  O   VAL E 492      68.499  -8.105  19.779  1.00 64.55           O
ATOM   3938  N   THR E 493      66.545  -8.594  20.814  1.00110.89           N
ATOM   3939  CA  THR E 493      67.047  -8.448  22.157  1.00110.89           C
ATOM   3940  CB  THR E 493      65.941  -8.346  23.170  1.00110.89           C
ATOM   3941  OG1 THR E 493      66.446  -7.981  24.446  1.00110.89           O
ATOM   3942  CG2 THR E 493      65.233  -9.710  23.247  1.00110.89           C
ATOM   3943  C   THR E 493      67.848  -9.680  22.469  1.00110.89           C
ATOM   3944  O   THR E 493      67.747 -10.679  21.761  1.00110.89           O
ATOM   3945  N   PRO E 494      68.634  -9.644  23.518  1.00 72.51           N
ATOM   3946  CA  PRO E 494      69.501 -10.756  23.827  1.00 72.51           C
ATOM   3947  CD  PRO E 494      69.232  -8.380  23.927  1.00 72.51           C
ATOM   3948  CB  PRO E 494      70.487 -10.236  24.869  1.00 72.51           C
ATOM   3949  CG  PRO E 494      70.596  -8.736  24.540  1.00 72.51           C
ATOM   3950  C   PRO E 494      68.815 -12.022  24.226  1.00 72.51           C
ATOM   3951  O   PRO E 494      67.665 -11.991  24.660  1.00 72.51           O
ATOM   3952  N   VAL E 495      69.521 -13.158  24.050  1.00 32.42           N
ATOM   3953  CA  VAL E 495      69.013 -14.455  24.392  1.00 32.42           C
ATOM   3954  CB  VAL E 495      69.863 -15.580  23.874  1.00 32.42           C
ATOM   3955  CG1 VAL E 495      69.285 -16.912  24.380  1.00 32.42           C
ATOM   3956  CG2 VAL E 495      69.941 -15.473  22.342  1.00 32.42           C
ATOM   3957  C   VAL E 495      69.011 -14.550  25.884  1.00 32.42           C
ATOM   3958  O   VAL E 495      69.903 -14.026  26.549  1.00 32.42           O
ATOM   3959  N   ARG E 496      67.986 -15.217  26.449  1.00109.45           N
ATOM   3960  CA  ARG E 496      67.884 -15.354  27.876  1.00109.45           C
ATOM   3961  CB  ARG E 496      66.708 -14.572  28.484  1.00109.45           C
ATOM   3962  CG  ARG E 496      66.854 -13.055  28.358  1.00109.45           C
ATOM   3963  CD  ARG E 496      65.705 -12.281  29.005  1.00109.45           C
ATOM   3964  NE  ARG E 496      65.774 -12.533  30.471  1.00109.45           N
ATOM   3965  CZ  ARG E 496      64.938 -11.868  31.321  1.00109.45           C
ATOM   3966  NH1 ARG E 496      64.037 -10.969  30.827  1.00109.45           N
ATOM   3967  NH2 ARG E 496      65.003 -12.102  32.664  1.00109.45           N
ATOM   3968  C   ARG E 496      67.661 -16.802  28.194  1.00109.45           C
ATOM   3969  O   ARG E 496      67.492 -17.629  27.299  1.00109.45           O
ATOM   3970  N   ASN E 497      67.698 -17.149  29.499  1.00 43.71           N
ATOM   3971  CA  ASN E 497      67.490 -18.515  29.898  1.00 43.71           C
ATOM   3972  CB  ASN E 497      68.669 -19.090  30.705  1.00 43.71           C
ATOM   3973  CG  ASN E 497      68.520 -20.603  30.781  1.00 43.71           C
ATOM   3974  OD1 ASN E 497      67.427 -21.144  30.624  1.00 43.71           O
ATOM   3975  ND2 ASN E 497      69.655 -21.309  31.032  1.00 43.71           N
ATOM   3976  C   ASN E 497      66.270 -18.574  30.773  1.00 43.71           C
ATOM   3977  O   ASN E 497      66.172 -17.873  31.779  1.00 43.71           O
ATOM   3978  N   GLN E 498      65.294 -19.417  30.384  1.00103.17           N
ATOM   3979  CA  GLN E 498      64.062 -19.611  31.101  1.00103.17           C
ATOM   3980  CB  GLN E 498      62.997 -20.360  30.282  1.00103.17           C
ATOM   3981  CG  GLN E 498      63.381 -21.788  29.896  1.00103.17           C
ATOM   3982  CD  GLN E 498      62.250 -22.342  29.041  1.00103.17           C
ATOM   3983  OE1 GLN E 498      61.125 -22.514  29.507  1.00103.17           O
ATOM   3984  NE2 GLN E 498      62.554 -22.616  27.745  1.00103.17           N
ATOM   3985  C   GLN E 498      64.303 -20.344  32.383  1.00103.17           C
ATOM   3986  O   GLN E 498      63.516 -20.209  33.319  1.00103.17           O
ATOM   3987  N   ALA E 499      65.339 -21.210  32.428  1.00223.11           N
ATOM   3988  CA  ALA E 499      65.622 -21.927  33.640  1.00223.11           C
ATOM   3989  CB  ALA E 499      65.519 -21.105  34.941  1.00223.11           C
ATOM   3990  C   ALA E 499      64.671 -23.079  33.693  1.00223.11           C
ATOM   3991  O   ALA E 499      64.145 -23.507  32.669  1.00223.11           O
ATOM   3992  N   SER E 500      64.466 -23.630  34.904  1.00117.67           N
ATOM   3993  CA  SER E 500      63.646 -24.786  35.139  1.00117.67           C
ATOM   3994  CB  SER E 500      63.847 -25.362  36.551  1.00117.67           C
ATOM   3995  OG  SER E 500      63.018 -26.500  36.733  1.00117.67           O
ATOM   3996  C   SER E 500      62.170 -24.503  34.983  1.00117.67           C
ATOM   3997  O   SER E 500      61.379 -25.443  34.942  1.00117.67           O
ATOM   3998  N   CYS E 501      61.748 -23.227  34.910  1.00 62.20           N
ATOM   3999  CA  CYS E 501      60.335 -22.908  34.858  1.00 62.20           C
ATOM   4000  CB  CYS E 501      60.076 -21.447  35.282  1.00 62.20           C
ATOM   4001  SG  CYS E 501      58.335 -20.926  35.245  1.00 62.20           S
ATOM   4002  C   CYS E 501      59.821 -23.096  33.455  1.00 62.20           C
ATOM   4003  O   CYS E 501      60.509 -22.778  32.488  1.00 62.20           O
ATOM   4004  N   GLY E 502      58.574 -23.607  33.293  1.00 55.29           N
ATOM   4005  CA  GLY E 502      58.049 -23.836  31.966  1.00 55.29           C
ATOM   4006  C   GLY E 502      57.496 -22.537  31.466  1.00 55.29           C
ATOM   4007  O   GLY E 502      56.302 -22.404  31.195  1.00 55.29           O
ATOM   4008  N   SER E 503      58.401 -21.547  31.357  1.00100.38           N
ATOM   4009  CA  SER E 503      58.157 -20.180  30.995  1.00100.38           C
ATOM   4010  CB  SER E 503      59.095 -19.230  31.760  1.00100.38           C
ATOM   4011  OG  SER E 503      58.720 -17.879  31.542  1.00100.38           O
ATOM   4012  C   SER E 503      58.285 -19.864  29.520  1.00100.38           C
ATOM   4013  O   SER E 503      58.180 -18.695  29.155  1.00100.38           O
ATOM   4014  N   CYS E 504      58.477 -20.850  28.623  1.00 64.74           N
ATOM   4015  CA  CYS E 504      58.815 -20.560  27.246  1.00 64.74           C
ATOM   4016  CB  CYS E 504      58.876 -21.828  26.378  1.00 64.74           C
ATOM   4017  SG  CYS E 504      57.289 -22.711  26.317  1.00 64.74           S
ATOM   4018  C   CYS E 504      57.849 -19.601  26.598  1.00 64.74           C
ATOM   4019  O   CYS E 504      58.274 -18.653  25.940  1.00 64.74           O
ATOM   4020  N   TYR E 505      56.534 -19.770  26.802  1.00 66.56           N
ATOM   4021  CA  TYR E 505      55.564 -18.933  26.146  1.00 66.56           C
ATOM   4022  CB  TYR E 505      54.110 -19.301  26.505  1.00 66.56           C
ATOM   4023  CG  TYR E 505      53.886 -19.055  27.960  1.00 66.56           C
ATOM   4024  CD1 TYR E 505      54.309 -19.966  28.901  1.00 66.56           C
ATOM   4025  CD2 TYR E 505      53.239 -17.916  28.381  1.00 66.56           C
ATOM   4026  CE1 TYR E 505      54.096 -19.739  30.242  1.00 66.56           C
ATOM   4027  CE2 TYR E 505      53.024 -17.684  29.720  1.00 66.56           C
ATOM   4028  CZ  TYR E 505      53.455 -18.595  30.653  1.00 66.56           C
ATOM   4029  OH  TYR E 505      53.235 -18.360  32.027  1.00 66.56           O
ATOM   4030  C   TYR E 505      55.787 -17.495  26.520  1.00 66.56           C
ATOM   4031  O   TYR E 505      55.607 -16.601  25.693  1.00 66.56           O
ATOM   4032  N   ALA E 506      56.128 -17.227  27.794  1.00 42.01           N
ATOM   4033  CA  ALA E 506      56.357 -15.878  28.239  1.00 42.01           C
ATOM   4034  CB  ALA E 506      56.580 -15.783  29.758  1.00 42.01           C
ATOM   4035  C   ALA E 506      57.571 -15.302  27.569  1.00 42.01           C
ATOM   4036  O   ALA E 506      57.559 -14.152  27.133  1.00 42.01           O
ATOM   4037  N   PHE E 507      58.663 -16.088  27.473  1.00 56.20           N
ATOM   4038  CA  PHE E 507      59.871 -15.592  26.872  1.00 56.20           C
ATOM   4039  CB  PHE E 507      61.066 -16.555  26.995  1.00 56.20           C
ATOM   4040  CG  PHE E 507      61.602 -16.440  28.384  1.00 56.20           C
ATOM   4041  CD1 PHE E 507      61.027 -17.118  29.434  1.00 56.20           C
ATOM   4042  CD2 PHE E 507      62.697 -15.643  28.632  1.00 56.20           C
ATOM   4043  CE1 PHE E 507      61.535 -17.000  30.708  1.00 56.20           C
ATOM   4044  CE2 PHE E 507      63.209 -15.520  29.902  1.00 56.20           C
ATOM   4045  CZ  PHE E 507      62.628 -16.200  30.945  1.00 56.20           C
ATOM   4046  C   PHE E 507      59.640 -15.293  25.421  1.00 56.20           C
ATOM   4047  O   PHE E 507      60.068 -14.254  24.922  1.00 56.20           O
ATOM   4048  N   SER E 508      58.950 -16.194  24.697  1.00 30.49           N
ATOM   4049  CA  SER E 508      58.710 -15.974  23.298  1.00 30.49           C
ATOM   4050  CB  SER E 508      57.912 -17.115  22.644  1.00 30.49           C
ATOM   4051  OG  SER E 508      56.611 -17.186  23.209  1.00 30.49           O
ATOM   4052  C   SER E 508      57.908 -14.719  23.147  1.00 30.49           C
ATOM   4053  O   SER E 508      58.182 -13.889  22.282  1.00 30.49           O
ATOM   4054  N   SER E 509      56.897 -14.539  24.014  1.00 38.35           N
ATOM   4055  CA  SER E 509      56.030 -13.399  23.927  1.00 38.35           C
ATOM   4056  CB  SER E 509      54.924 -13.409  24.996  1.00 38.35           C
ATOM   4057  OG  SER E 509      54.054 -14.512  24.789  1.00 38.35           O
ATOM   4058  C   SER E 509      56.814 -12.135  24.112  1.00 38.35           C
ATOM   4059  O   SER E 509      56.689 -11.208  23.313  1.00 38.35           O
ATOM   4060  N   MET E 510      57.652 -12.066  25.165  1.00 44.45           N
ATOM   4061  CA  MET E 510      58.402 -10.873  25.453  1.00 44.45           C
ATOM   4062  CB  MET E 510      59.253 -10.999  26.727  1.00 44.45           C
ATOM   4063  CG  MET E 510      58.446 -11.270  28.001  1.00 44.45           C
ATOM   4064  SD  MET E 510      57.304  -9.948  28.504  1.00 44.45           S
ATOM   4065  CE  MET E 510      55.978 -10.407  27.352  1.00 44.45           C
ATOM   4066  C   MET E 510      59.349 -10.622  24.322  1.00 44.45           C
ATOM   4067  O   MET E 510      59.535  -9.482  23.896  1.00 44.45           O
ATOM   4068  N   GLY E 511      59.963 -11.696  23.792  1.00 24.74           N
ATOM   4069  CA  GLY E 511      60.944 -11.551  22.758  1.00 24.74           C
ATOM   4070  C   GLY E 511      60.329 -10.902  21.558  1.00 24.74           C
ATOM   4071  O   GLY E 511      60.942 -10.038  20.932  1.00 24.74           O
ATOM   4072  N   MET E 512      59.102 -11.311  21.187  1.00 50.72           N
ATOM   4073  CA  MET E 512      58.483 -10.735  20.029  1.00 50.72           C
ATOM   4074  CB  MET E 512      57.120 -11.370  19.707  1.00 50.72           C
ATOM   4075  CG  MET E 512      56.441 -10.769  18.474  1.00 50.72           C
ATOM   4076  SD  MET E 512      54.953 -11.655  17.916  1.00 50.72           S
ATOM   4077  CE  MET E 512      53.970 -11.319  19.405  1.00 50.72           C
ATOM   4078  C   MET E 512      58.254  -9.267  20.249  1.00 50.72           C
ATOM   4079  O   MET E 512      58.611  -8.436  19.414  1.00 50.72           O
ATOM   4080  N   LEU E 513      57.694  -8.904  21.415  1.00 54.64           N
ATOM   4081  CA  LEU E 513      57.365  -7.533  21.689  1.00 54.64           C
ATOM   4082  CB  LEU E 513      56.622  -7.367  23.024  1.00 54.64           C
ATOM   4083  CG  LEU E 513      55.264  -8.095  23.053  1.00 54.64           C
ATOM   4084  CD1 LEU E 513      54.521  -7.847  24.376  1.00 54.64           C
ATOM   4085  CD2 LEU E 513      54.417  -7.752  21.818  1.00 54.64           C
ATOM   4086  C   LEU E 513      58.606  -6.694  21.741  1.00 54.64           C
ATOM   4087  O   LEU E 513      58.601  -5.544  21.304  1.00 54.64           O
ATOM   4088  N   GLU E 514      59.702  -7.233  22.307  1.00 48.30           N
ATOM   4089  CA  GLU E 514      60.906  -6.461  22.458  1.00 48.30           C
ATOM   4090  CB  GLU E 514      61.962  -7.182  23.314  1.00 48.30           C
ATOM   4091  CG  GLU E 514      61.510  -7.341  24.768  1.00 48.30           C
ATOM   4092  CD  GLU E 514      62.604  -8.060  25.543  1.00 48.30           C
ATOM   4093  OE1 GLU E 514      63.721  -8.217  24.983  1.00 48.30           O
ATOM   4094  OE2 GLU E 514      62.338  -8.458  26.709  1.00 48.30           O
ATOM   4095  C   GLU E 514      61.511  -6.131  21.123  1.00 48.30           C
ATOM   4096  O   GLU E 514      61.972  -5.010  20.913  1.00 48.30           O
ATOM   4097  N   SER E 515      61.544  -7.100  20.185  1.00 38.23           N
ATOM   4098  CA  SER E 515      62.133  -6.851  18.897  1.00 38.23           C
ATOM   4099  CB  SER E 515      62.244  -8.126  18.041  1.00 38.23           C
ATOM   4100  OG  SER E 515      60.949  -8.618  17.731  1.00 38.23           O
ATOM   4101  C   SER E 515      61.290  -5.872  18.131  1.00 38.23           C
ATOM   4102  O   SER E 515      61.804  -4.940  17.514  1.00 38.23           O
ATOM   4103  N   ARG E 516      59.957  -6.049  18.173  1.00140.23           N
ATOM   4104  CA  ARG E 516      59.050  -5.227  17.418  1.00140.23           C
ATOM   4105  CB  ARG E 516      57.589  -5.700  17.543  1.00140.23           C
ATOM   4106  CG  ARG E 516      57.367  -7.091  16.937  1.00140.23           C
ATOM   4107  CD  ARG E 516      55.938  -7.620  17.085  1.00140.23           C
ATOM   4108  NE  ARG E 516      55.146  -7.165  15.907  1.00140.23           N
ATOM   4109  CZ  ARG E 516      55.062  -7.943  14.787  1.00140.23           C
ATOM   4110  NH1 ARG E 516      55.700  -9.148  14.732  1.00140.23           N
ATOM   4111  NH2 ARG E 516      54.327  -7.515  13.720  1.00140.23           N
ATOM   4112  C   ARG E 516      59.141  -3.803  17.876  1.00140.23           C
ATOM   4113  O   ARG E 516      59.006  -2.879  17.077  1.00140.23           O
ATOM   4114  N   ILE E 517      59.337  -3.582  19.186  1.00 43.47           N
ATOM   4115  CA  ILE E 517      59.469  -2.245  19.690  1.00 43.47           C
ATOM   4116  CB  ILE E 517      59.590  -2.178  21.186  1.00 43.47           C
ATOM   4117  CG1 ILE E 517      58.304  -2.696  21.853  1.00 43.47           C
ATOM   4118  CG2 ILE E 517      59.938  -0.730  21.565  1.00 43.47           C
ATOM   4119  CD1 ILE E 517      58.430  -2.881  23.364  1.00 43.47           C
ATOM   4120  C   ILE E 517      60.717  -1.660  19.098  1.00 43.47           C
ATOM   4121  O   ILE E 517      60.753  -0.484  18.742  1.00 43.47           O
ATOM   4122  N   GLN E 518      61.786  -2.472  18.991  1.00 39.60           N
ATOM   4123  CA  GLN E 518      63.043  -1.987  18.494  1.00 39.60           C
ATOM   4124  CB  GLN E 518      64.154  -3.048  18.562  1.00 39.60           C
ATOM   4125  CG  GLN E 518      64.510  -3.436  19.999  1.00 39.60           C
ATOM   4126  CD  GLN E 518      65.613  -4.481  19.959  1.00 39.60           C
ATOM   4127  OE1 GLN E 518      66.632  -4.303  19.291  1.00 39.60           O
ATOM   4128  NE2 GLN E 518      65.402  -5.610  20.684  1.00 39.60           N
ATOM   4129  C   GLN E 518      62.902  -1.554  17.065  1.00 39.60           C
ATOM   4130  O   GLN E 518      63.360  -0.477  16.692  1.00 39.60           O
ATOM   4131  N   ILE E 519      62.239  -2.370  16.226  1.00 42.27           N
ATOM   4132  CA  ILE E 519      62.082  -2.054  14.833  1.00 42.27           C
ATOM   4133  CB  ILE E 519      61.337  -3.122  14.084  1.00 42.27           C
ATOM   4134  CG1 ILE E 519      62.084  -4.464  14.155  1.00 42.27           C
ATOM   4135  CG2 ILE E 519      61.107  -2.619  12.649  1.00 42.27           C
ATOM   4136  CD1 ILE E 519      61.241  -5.650  13.689  1.00 42.27           C
ATOM   4137  C   ILE E 519      61.262  -0.809  14.704  1.00 42.27           C
ATOM   4138  O   ILE E 519      61.587   0.089  13.929  1.00 42.27           O
ATOM   4139  N   ARG E 520      60.172  -0.718  15.486  1.00144.99           N
ATOM   4140  CA  ARG E 520      59.256   0.376  15.355  1.00144.99           C
ATOM   4141  CB  ARG E 520      58.051   0.262  16.303  1.00144.99           C
ATOM   4142  CG  ARG E 520      57.237  -1.018  16.098  1.00144.99           C
ATOM   4143  CD  ARG E 520      57.392  -1.639  14.707  1.00144.99           C
ATOM   4144  NE  ARG E 520      57.005  -0.618  13.694  1.00144.99           N
ATOM   4145  CZ  ARG E 520      56.606  -1.016  12.450  1.00144.99           C
ATOM   4146  NH1 ARG E 520      56.492  -2.347  12.168  1.00144.99           N
ATOM   4147  NH2 ARG E 520      56.321  -0.087  11.493  1.00144.99           N
ATOM   4148  C   ARG E 520      59.949   1.669  15.661  1.00144.99           C
ATOM   4149  O   ARG E 520      59.719   2.669  14.983  1.00144.99           O
ATOM   4150  N   SER E 521      60.759   1.690  16.735  1.00 70.68           N
ATOM   4151  CA  SER E 521      61.500   2.837  17.190  1.00 70.68           C
ATOM   4152  CB  SER E 521      61.739   2.824  18.708  1.00 70.68           C
ATOM   4153  OG  SER E 521      62.496   1.683  19.082  1.00 70.68           O
ATOM   4154  C   SER E 521      62.843   2.935  16.530  1.00 70.68           C
ATOM   4155  O   SER E 521      63.598   3.865  16.811  1.00 70.68           O
ATOM   4156  N   GLN E 522      63.199   1.980  15.654  1.00125.52           N
ATOM   4157  CA  GLN E 522      64.500   2.003  15.045  1.00125.52           C
ATOM   4158  CB  GLN E 522      64.749   3.216  14.130  1.00125.52           C
ATOM   4159  CG  GLN E 522      66.083   3.125  13.382  1.00125.52           C
ATOM   4160  CD  GLN E 522      66.296   4.409  12.594  1.00125.52           C
ATOM   4161  OE1 GLN E 522      67.232   5.163  12.858  1.00125.52           O
ATOM   4162  NE2 GLN E 522      65.407   4.667  11.598  1.00125.52           N
ATOM   4163  C   GLN E 522      65.559   2.005  16.109  1.00125.52           C
ATOM   4164  O   GLN E 522      66.495   2.803  16.074  1.00125.52           O
ATOM   4165  N   LEU E 523      65.425   1.095  17.093  1.00 95.63           N
ATOM   4166  CA  LEU E 523      66.400   0.891  18.130  1.00 95.63           C
ATOM   4167  CB  LEU E 523      67.810   0.636  17.570  1.00 95.63           C
ATOM   4168  CG  LEU E 523      67.921  -0.651  16.731  1.00 95.63           C
ATOM   4169  CD1 LEU E 523      67.668  -1.902  17.588  1.00 95.63           C
ATOM   4170  CD2 LEU E 523      67.026  -0.589  15.483  1.00 95.63           C
ATOM   4171  C   LEU E 523      66.468   2.071  19.048  1.00 95.63           C
ATOM   4172  O   LEU E 523      67.372   2.161  19.878  1.00 95.63           O
ATOM   4173  N   SER E 524      65.510   3.007  18.938  1.00 79.66           N
ATOM   4174  CA  SER E 524      65.505   4.131  19.827  1.00 79.66           C
ATOM   4175  CB  SER E 524      64.450   5.185  19.448  1.00 79.66           C
ATOM   4176  OG  SER E 524      64.742   5.738  18.174  1.00 79.66           O
ATOM   4177  C   SER E 524      65.161   3.626  21.194  1.00 79.66           C
ATOM   4178  O   SER E 524      65.675   4.124  22.196  1.00 79.66           O
ATOM   4179  N   GLN E 525      64.270   2.615  21.259  1.00120.47           N
ATOM   4180  CA  GLN E 525      63.833   2.078  22.518  1.00120.47           C
ATOM   4181  CB  GLN E 525      62.323   2.262  22.708  1.00120.47           C
ATOM   4182  CG  GLN E 525      61.819   1.979  24.116  1.00120.47           C
ATOM   4183  CD  GLN E 525      60.373   2.441  24.145  1.00120.47           C
ATOM   4184  OE1 GLN E 525      59.464   1.675  24.459  1.00120.47           O
ATOM   4185  NE2 GLN E 525      60.150   3.736  23.797  1.00120.47           N
ATOM   4186  C   GLN E 525      64.155   0.606  22.550  1.00120.47           C
ATOM   4187  O   GLN E 525      63.717  -0.165  21.700  1.00120.47           O
ATOM   4188  N   LYS E 526      65.040   0.242  23.499  1.00223.85           N
ATOM   4189  CA  LYS E 526      65.631  -1.025  23.868  1.00223.85           C
ATOM   4190  CB  LYS E 526      67.081  -0.825  24.361  1.00223.85           C
ATOM   4191  CG  LYS E 526      67.936  -2.095  24.415  1.00223.85           C
ATOM   4192  CD  LYS E 526      68.223  -2.712  23.045  1.00223.85           C
ATOM   4193  CE  LYS E 526      69.481  -2.160  22.371  1.00223.85           C
ATOM   4194  NZ  LYS E 526      69.743  -2.895  21.113  1.00223.85           N
ATOM   4195  C   LYS E 526      64.899  -1.868  24.899  1.00223.85           C
ATOM   4196  O   LYS E 526      65.469  -2.891  25.274  1.00223.85           O
ATOM   4197  N   PRO E 527      63.770  -1.531  25.470  1.00107.08           N
ATOM   4198  CA  PRO E 527      63.274  -2.218  26.651  1.00107.08           C
ATOM   4199  CD  PRO E 527      62.680  -0.956  24.695  1.00107.08           C
ATOM   4200  CB  PRO E 527      61.847  -1.709  26.840  1.00107.08           C
ATOM   4201  CG  PRO E 527      61.391  -1.405  25.404  1.00107.08           C
ATOM   4202  C   PRO E 527      63.303  -3.723  26.704  1.00107.08           C
ATOM   4203  O   PRO E 527      63.111  -4.385  25.685  1.00107.08           O
ATOM   4204  N   ILE E 528      63.598  -4.269  27.907  1.00100.10           N
ATOM   4205  CA  ILE E 528      63.563  -5.683  28.156  1.00100.10           C
ATOM   4206  CB  ILE E 528      64.776  -6.216  28.870  1.00100.10           C
ATOM   4207  CG1 ILE E 528      66.012  -6.164  27.955  1.00100.10           C
ATOM   4208  CG2 ILE E 528      64.449  -7.633  29.366  1.00100.10           C
ATOM   4209  CD1 ILE E 528      66.465  -4.754  27.594  1.00100.10           C
ATOM   4210  C   ILE E 528      62.380  -5.888  29.048  1.00100.10           C
ATOM   4211  O   ILE E 528      62.339  -5.385  30.170  1.00100.10           O
ATOM   4212  N   LEU E 529      61.370  -6.633  28.551  1.00 60.25           N
ATOM   4213  CA  LEU E 529      60.136  -6.852  29.252  1.00 60.25           C
ATOM   4214  CB  LEU E 529      58.994  -7.267  28.309  1.00 60.25           C
ATOM   4215  CG  LEU E 529      58.644  -6.176  27.281  1.00 60.25           C
ATOM   4216  CD1 LEU E 529      57.499  -6.619  26.361  1.00 60.25           C
ATOM   4217  CD2 LEU E 529      58.360  -4.830  27.969  1.00 60.25           C
ATOM   4218  C   LEU E 529      60.328  -7.944  30.271  1.00 60.25           C
ATOM   4219  O   LEU E 529      61.324  -8.669  30.233  1.00 60.25           O
ATOM   4220  N   SER E 530      59.371  -8.076  31.222  1.00 62.39           N
ATOM   4221  CA  SER E 530      59.511  -9.030  32.297  1.00 62.39           C
ATOM   4222  CB  SER E 530      59.135  -8.436  33.664  1.00 62.39           C
ATOM   4223  OG  SER E 530      59.182  -9.442  34.664  1.00 62.39           O
ATOM   4224  C   SER E 530      58.633 -10.241  32.105  1.00 62.39           C
ATOM   4225  O   SER E 530      57.406 -10.165  32.149  1.00 62.39           O
ATOM   4226  N   PRO E 531      59.258 -11.376  31.900  1.00 87.07           N
ATOM   4227  CA  PRO E 531      58.542 -12.624  31.773  1.00 87.07           C
ATOM   4228  CD  PRO E 531      60.519 -11.400  31.178  1.00 87.07           C
ATOM   4229  CB  PRO E 531      59.545 -13.624  31.204  1.00 87.07           C
ATOM   4230  CG  PRO E 531      60.545 -12.744  30.434  1.00 87.07           C
ATOM   4231  C   PRO E 531      57.968 -13.068  33.085  1.00 87.07           C
ATOM   4232  O   PRO E 531      56.971 -13.789  33.100  1.00 87.07           O
ATOM   4233  N   GLN E 532      58.601 -12.662  34.198  1.00 54.28           N
ATOM   4234  CA  GLN E 532      58.212 -13.094  35.511  1.00 54.28           C
ATOM   4235  CB  GLN E 532      59.188 -12.632  36.603  1.00 54.28           C
ATOM   4236  CG  GLN E 532      58.774 -13.100  37.997  1.00 54.28           C
ATOM   4237  CD  GLN E 532      58.802 -14.620  37.977  1.00 54.28           C
ATOM   4238  OE1 GLN E 532      59.666 -15.227  37.346  1.00 54.28           O
ATOM   4239  NE2 GLN E 532      57.822 -15.257  38.674  1.00 54.28           N
ATOM   4240  C   GLN E 532      56.861 -12.561  35.868  1.00 54.28           C
ATOM   4241  O   GLN E 532      56.049 -13.265  36.469  1.00 54.28           O
ATOM   4242  N   GLN E 533      56.575 -11.299  35.501  1.00 84.82           N
ATOM   4243  CA  GLN E 533      55.324 -10.713  35.886  1.00 84.82           C
ATOM   4244  CB  GLN E 533      55.200  -9.256  35.396  1.00 84.82           C
ATOM   4245  CG  GLN E 533      54.066  -8.454  36.044  1.00 84.82           C
ATOM   4246  CD  GLN E 533      52.785  -8.638  35.245  1.00 84.82           C
ATOM   4247  OE1 GLN E 533      52.804  -9.097  34.105  1.00 84.82           O
ATOM   4248  NE2 GLN E 533      51.633  -8.251  35.856  1.00 84.82           N
ATOM   4249  C   GLN E 533      54.231 -11.539  35.276  1.00 84.82           C
ATOM   4250  O   GLN E 533      53.213 -11.808  35.913  1.00 84.82           O
ATOM   4251  N   VAL E 534      54.423 -11.975  34.017  1.00 42.07           N
ATOM   4252  CA  VAL E 534      53.436 -12.784  33.359  1.00 42.07           C
ATOM   4253  CB  VAL E 534      53.815 -13.115  31.943  1.00 42.07           C
ATOM   4254  CG1 VAL E 534      52.779 -14.099  31.377  1.00 42.07           C
ATOM   4255  CG2 VAL E 534      53.933 -11.806  31.142  1.00 42.07           C
ATOM   4256  C   VAL E 534      53.296 -14.079  34.097  1.00 42.07           C
ATOM   4257  O   VAL E 534      52.187 -14.535  34.371  1.00 42.07           O
ATOM   4258  N   VAL E 535      54.432 -14.701  34.455  1.00 50.98           N
ATOM   4259  CA  VAL E 535      54.396 -15.976  35.119  1.00 50.98           C
ATOM   4260  CB  VAL E 535      55.768 -16.528  35.384  1.00 50.98           C
ATOM   4261  CG1 VAL E 535      55.631 -17.820  36.207  1.00 50.98           C
ATOM   4262  CG2 VAL E 535      56.485 -16.723  34.036  1.00 50.98           C
ATOM   4263  C   VAL E 535      53.695 -15.858  36.441  1.00 50.98           C
ATOM   4264  O   VAL E 535      52.908 -16.730  36.806  1.00 50.98           O
ATOM   4265  N   SER E 536      54.002 -14.809  37.227  1.00 71.56           N
ATOM   4266  CA  SER E 536      53.409 -14.684  38.534  1.00 71.56           C
ATOM   4267  CB  SER E 536      54.216 -13.753  39.454  1.00 71.56           C
ATOM   4268  OG  SER E 536      55.505 -14.300  39.692  1.00 71.56           O
ATOM   4269  C   SER E 536      51.993 -14.165  38.527  1.00 71.56           C
ATOM   4270  O   SER E 536      51.148 -14.663  39.268  1.00 71.56           O
ATOM   4271  N   CYS E 537      51.754 -13.052  37.800  1.00103.52           N
ATOM   4272  CA  CYS E 537      50.501 -12.339  37.790  1.00103.52           C
ATOM   4273  CB  CYS E 537      50.749 -10.837  37.575  1.00103.52           C
ATOM   4274  SG  CYS E 537      52.111 -10.218  38.623  1.00103.52           S
ATOM   4275  C   CYS E 537      49.423 -12.795  36.827  1.00103.52           C
ATOM   4276  O   CYS E 537      48.238 -12.695  37.144  1.00103.52           O
ATOM   4277  N   SER E 538      49.784 -13.284  35.620  1.00 75.53           N
ATOM   4278  CA  SER E 538      48.810 -13.472  34.569  1.00 75.53           C
ATOM   4279  CB  SER E 538      49.461 -13.560  33.178  1.00 75.53           C
ATOM   4280  OG  SER E 538      48.471 -13.739  32.178  1.00 75.53           O
ATOM   4281  C   SER E 538      47.906 -14.662  34.737  1.00 75.53           C
ATOM   4282  O   SER E 538      48.344 -15.803  34.859  1.00 75.53           O
ATOM   4283  N   ASN E 539      46.583 -14.381  34.730  1.00 93.21           N
ATOM   4284  CA  ASN E 539      45.493 -15.318  34.821  1.00 93.21           C
ATOM   4285  CB  ASN E 539      44.168 -14.634  35.195  1.00 93.21           C
ATOM   4286  CG  ASN E 539      44.297 -14.109  36.618  1.00 93.21           C
ATOM   4287  OD1 ASN E 539      44.176 -12.910  36.864  1.00 93.21           O
ATOM   4288  ND2 ASN E 539      44.552 -15.031  37.584  1.00 93.21           N
ATOM   4289  C   ASN E 539      45.279 -16.007  33.499  1.00 93.21           C
ATOM   4290  O   ASN E 539      44.588 -17.024  33.424  1.00 93.21           O
ATOM   4291  N   TYR E 540      45.774 -15.382  32.413  1.00162.71           N
ATOM   4292  CA  TYR E 540      45.684 -15.846  31.055  1.00162.71           C
ATOM   4293  CB  TYR E 540      46.023 -14.797  29.980  1.00162.71           C
ATOM   4294  CG  TYR E 540      44.966 -13.748  30.046  1.00162.71           C
ATOM   4295  CD1 TYR E 540      43.635 -14.099  30.039  1.00162.71           C
ATOM   4296  CD2 TYR E 540      45.298 -12.413  30.062  1.00162.71           C
ATOM   4297  CE1 TYR E 540      42.653 -13.137  30.090  1.00162.71           C
ATOM   4298  CE2 TYR E 540      44.321 -11.447  30.110  1.00162.71           C
ATOM   4299  CZ  TYR E 540      42.996 -11.807  30.129  1.00162.71           C
ATOM   4300  OH  TYR E 540      41.995 -10.814  30.179  1.00162.71           O
ATOM   4301  C   TYR E 540      46.555 -17.047  30.841  1.00162.71           C
ATOM   4302  O   TYR E 540      46.483 -17.671  29.783  1.00162.71           O
ATOM   4303  N   SER E 541      47.521 -17.293  31.750  1.00111.84           N
ATOM   4304  CA  SER E 541      48.413 -18.414  31.623  1.00111.84           C
ATOM   4305  CB  SER E 541      49.826 -18.015  31.163  1.00111.84           C
ATOM   4306  OG  SER E 541      49.777 -17.456  29.859  1.00111.84           O
ATOM   4307  C   SER E 541      48.565 -19.120  32.948  1.00111.84           C
ATOM   4308  O   SER E 541      48.018 -18.721  33.974  1.00111.84           O
ATOM   4309  N   GLN E 542      49.266 -20.269  32.878  1.00178.36           N
ATOM   4310  CA  GLN E 542      49.613 -21.261  33.863  1.00178.36           C
ATOM   4311  CB  GLN E 542      49.759 -22.658  33.237  1.00178.36           C
ATOM   4312  CG  GLN E 542      48.410 -23.250  32.804  1.00178.36           C
ATOM   4313  CD  GLN E 542      47.796 -22.373  31.715  1.00178.36           C
ATOM   4314  OE1 GLN E 542      48.368 -22.206  30.639  1.00178.36           O
ATOM   4315  NE2 GLN E 542      46.604 -21.784  32.005  1.00178.36           N
ATOM   4316  C   GLN E 542      50.804 -20.969  34.740  1.00178.36           C
ATOM   4317  O   GLN E 542      51.129 -21.803  35.582  1.00178.36           O
ATOM   4318  N   GLY E 543      51.598 -19.907  34.501  1.00 51.91           N
ATOM   4319  CA  GLY E 543      52.752 -19.722  35.346  1.00 51.91           C
ATOM   4320  C   GLY E 543      53.836 -20.604  34.801  1.00 51.91           C
ATOM   4321  O   GLY E 543      54.104 -20.594  33.603  1.00 51.91           O
ATOM   4322  N   CYS E 544      54.517 -21.361  35.684  1.00 84.89           N
ATOM   4323  CA  CYS E 544      55.566 -22.279  35.331  1.00 84.89           C
ATOM   4324  CB  CYS E 544      56.383 -22.785  36.531  1.00 84.89           C
ATOM   4325  SG  CYS E 544      57.599 -21.540  37.035  1.00 84.89           S
ATOM   4326  C   CYS E 544      54.994 -23.462  34.613  1.00 84.89           C
ATOM   4327  O   CYS E 544      55.729 -24.263  34.040  1.00 84.89           O
ATOM   4328  N   GLU E 545      53.670 -23.643  34.735  1.00135.98           N
ATOM   4329  CA  GLU E 545      52.882 -24.692  34.151  1.00135.98           C
ATOM   4330  CB  GLU E 545      51.491 -24.804  34.797  1.00135.98           C
ATOM   4331  CG  GLU E 545      51.552 -25.391  36.210  1.00135.98           C
ATOM   4332  CD  GLU E 545      52.298 -24.416  37.113  1.00135.98           C
ATOM   4333  OE1 GLU E 545      51.696 -23.376  37.489  1.00135.98           O
ATOM   4334  OE2 GLU E 545      53.480 -24.699  37.442  1.00135.98           O
ATOM   4335  C   GLU E 545      52.723 -24.533  32.658  1.00135.98           C
ATOM   4336  O   GLU E 545      52.264 -25.464  31.994  1.00135.98           O
ATOM   4337  N   GLY E 546      52.985 -23.334  32.092  1.00 42.33           N
ATOM   4338  CA  GLY E 546      52.863 -23.183  30.660  1.00 42.33           C
ATOM   4339  C   GLY E 546      51.867 -22.102  30.336  1.00 42.33           C
ATOM   4340  O   GLY E 546      51.245 -21.526  31.227  1.00 42.33           O
ATOM   4341  N   GLY E 547      51.706 -21.795  29.024  1.00 32.42           N
ATOM   4342  CA  GLY E 547      50.796 -20.773  28.569  1.00 32.42           C
ATOM   4343  C   GLY E 547      50.920 -20.641  27.071  1.00 32.42           C
ATOM   4344  O   GLY E 547      51.629 -21.420  26.433  1.00 32.42           O
ATOM   4345  N   PHE E 548      50.214 -19.649  26.465  1.00 71.64           N
ATOM   4346  CA  PHE E 548      50.279 -19.474  25.029  1.00 71.64           C
ATOM   4347  CB  PHE E 548      49.012 -19.952  24.301  1.00 71.64           C
ATOM   4348  CG  PHE E 548      48.967 -21.430  24.469  1.00 71.64           C
ATOM   4349  CD1 PHE E 548      48.453 -21.983  25.619  1.00 71.64           C
ATOM   4350  CD2 PHE E 548      49.438 -22.262  23.480  1.00 71.64           C
ATOM   4351  CE1 PHE E 548      48.414 -23.347  25.780  1.00 71.64           C
ATOM   4352  CE2 PHE E 548      49.401 -23.627  23.636  1.00 71.64           C
ATOM   4353  CZ  PHE E 548      48.885 -24.172  24.787  1.00 71.64           C
ATOM   4354  C   PHE E 548      50.488 -18.022  24.672  1.00 71.64           C
ATOM   4355  O   PHE E 548      49.857 -17.126  25.230  1.00 71.64           O
ATOM   4356  N   PRO E 549      51.336 -17.787  23.693  1.00 73.14           N
ATOM   4357  CA  PRO E 549      51.689 -16.453  23.262  1.00 73.14           C
ATOM   4358  CD  PRO E 549      52.357 -18.760  23.339  1.00 73.14           C
ATOM   4359  CB  PRO E 549      52.789 -16.638  22.219  1.00 73.14           C
ATOM   4360  CG  PRO E 549      53.470 -17.953  22.646  1.00 73.14           C
ATOM   4361  C   PRO E 549      50.525 -15.638  22.791  1.00 73.14           C
ATOM   4362  O   PRO E 549      50.543 -14.420  22.963  1.00 73.14           O
ATOM   4363  N   TYR E 550      49.495 -16.273  22.211  1.00 59.83           N
ATOM   4364  CA  TYR E 550      48.365 -15.538  21.721  1.00 59.83           C
ATOM   4365  CB  TYR E 550      47.315 -16.493  21.120  1.00 59.83           C
ATOM   4366  CG  TYR E 550      46.142 -15.744  20.584  1.00 59.83           C
ATOM   4367  CD1 TYR E 550      45.089 -15.405  21.401  1.00 59.83           C
ATOM   4368  CD2 TYR E 550      46.094 -15.394  19.253  1.00 59.83           C
ATOM   4369  CE1 TYR E 550      44.006 -14.724  20.896  1.00 59.83           C
ATOM   4370  CE2 TYR E 550      45.014 -14.713  18.743  1.00 59.83           C
ATOM   4371  CZ  TYR E 550      43.966 -14.378  19.566  1.00 59.83           C
ATOM   4372  OH  TYR E 550      42.856 -13.680  19.043  1.00 59.83           O
ATOM   4373  C   TYR E 550      47.765 -14.830  22.900  1.00 59.83           C
ATOM   4374  O   TYR E 550      47.380 -13.666  22.813  1.00 59.83           O
ATOM   4375  N   LEU E 551      47.644 -15.537  24.042  1.00 94.33           N
ATOM   4376  CA  LEU E 551      47.091 -14.995  25.252  1.00 94.33           C
ATOM   4377  CB  LEU E 551      46.752 -16.091  26.278  1.00 94.33           C
ATOM   4378  CG  LEU E 551      45.563 -16.969  25.846  1.00 94.33           C
ATOM   4379  CD1 LEU E 551      45.251 -18.050  26.893  1.00 94.33           C
ATOM   4380  CD2 LEU E 551      44.332 -16.101  25.525  1.00 94.33           C
ATOM   4381  C   LEU E 551      48.006 -14.003  25.926  1.00 94.33           C
ATOM   4382  O   LEU E 551      47.523 -13.138  26.649  1.00 94.33           O
ATOM   4383  N   ILE E 552      49.339 -14.221  25.895  1.00143.74           N
ATOM   4384  CA  ILE E 552      50.255 -13.300  26.536  1.00143.74           C
ATOM   4385  CB  ILE E 552      51.478 -13.997  27.052  1.00143.74           C
ATOM   4386  CG1 ILE E 552      51.057 -15.077  28.061  1.00143.74           C
ATOM   4387  CG2 ILE E 552      52.421 -12.937  27.648  1.00143.74           C
ATOM   4388  CD1 ILE E 552      50.244 -14.525  29.231  1.00143.74           C
ATOM   4389  C   ILE E 552      50.719 -12.146  25.694  1.00143.74           C
ATOM   4390  O   ILE E 552      50.549 -10.978  26.043  1.00143.74           O
ATOM   4391  N   ALA E 553      51.332 -12.461  24.537  1.00 61.56           N
ATOM   4392  CA  ALA E 553      51.870 -11.430  23.706  1.00 61.56           C
ATOM   4393  CB  ALA E 553      52.600 -11.976  22.467  1.00 61.56           C
ATOM   4394  C   ALA E 553      50.722 -10.619  23.231  1.00 61.56           C
ATOM   4395  O   ALA E 553      50.879  -9.422  23.007  1.00 61.56           O
ATOM   4396  N   GLY E 554      49.602 -11.283  22.872  1.00 90.90           N
ATOM   4397  CA  GLY E 554      48.441 -10.538  22.466  1.00 90.90           C
ATOM   4398  C   GLY E 554      47.487 -10.056  23.538  1.00 90.90           C
ATOM   4399  O   GLY E 554      47.423  -8.874  23.866  1.00 90.90           O
ATOM   4400  N   LYS E 555      46.755 -11.002  24.170  1.00109.02           N
ATOM   4401  CA  LYS E 555      45.642 -10.629  25.013  1.00109.02           C
ATOM   4402  CB  LYS E 555      44.757 -11.825  25.392  1.00109.02           C
ATOM   4403  CG  LYS E 555      43.442 -11.398  26.043  1.00109.02           C
ATOM   4404  CD  LYS E 555      42.398 -12.512  26.097  1.00109.02           C
ATOM   4405  CE  LYS E 555      41.033 -12.033  26.591  1.00109.02           C
ATOM   4406  NZ  LYS E 555      40.409 -11.161  25.571  1.00109.02           N
ATOM   4407  C   LYS E 555      46.051  -9.961  26.287  1.00109.02           C
ATOM   4408  O   LYS E 555      45.550  -8.889  26.626  1.00109.02           O
ATOM   4409  N   TYR E 556      46.988 -10.579  27.024  1.00 68.23           N
ATOM   4410  CA  TYR E 556      47.392 -10.071  28.302  1.00 68.23           C
ATOM   4411  CB  TYR E 556      48.422 -11.011  28.962  1.00 68.23           C
ATOM   4412  CG  TYR E 556      48.775 -10.537  30.331  1.00 68.23           C
ATOM   4413  CD1 TYR E 556      47.911 -10.744  31.382  1.00 68.23           C
ATOM   4414  CD2 TYR E 556      49.978  -9.915  30.573  1.00 68.23           C
ATOM   4415  CE1 TYR E 556      48.232 -10.321  32.649  1.00 68.23           C
ATOM   4416  CE2 TYR E 556      50.306  -9.490  31.838  1.00 68.23           C
ATOM   4417  CZ  TYR E 556      49.432  -9.692  32.878  1.00 68.23           C
ATOM   4418  OH  TYR E 556      49.765  -9.258  34.179  1.00 68.23           O
ATOM   4419  C   TYR E 556      48.020  -8.734  28.094  1.00 68.23           C
ATOM   4420  O   TYR E 556      47.765  -7.785  28.834  1.00 68.23           O
ATOM   4421  N   VAL E 557      48.860  -8.610  27.057  1.00116.08           N
ATOM   4422  CA  VAL E 557      49.518  -7.352  26.871  1.00116.08           C
ATOM   4423  CB  VAL E 557      50.520  -7.349  25.781  1.00116.08           C
ATOM   4424  CG1 VAL E 557      49.714  -7.525  24.514  1.00116.08           C
ATOM   4425  CG2 VAL E 557      51.329  -6.042  25.828  1.00116.08           C
ATOM   4426  C   VAL E 557      48.500  -6.281  26.584  1.00116.08           C
ATOM   4427  O   VAL E 557      48.680  -5.139  26.998  1.00116.08           O
ATOM   4428  N   SER E 558      47.425  -6.595  25.828  1.00 56.80           N
ATOM   4429  CA  SER E 558      46.449  -5.593  25.504  1.00 56.80           C
ATOM   4430  CB  SER E 558      45.443  -6.072  24.442  1.00 56.80           C
ATOM   4431  OG  SER E 558      44.503  -5.045  24.164  1.00 56.80           O
ATOM   4432  C   SER E 558      45.656  -5.223  26.726  1.00 56.80           C
ATOM   4433  O   SER E 558      45.432  -4.044  27.001  1.00 56.80           O
ATOM   4434  N   ASP E 559      45.151  -6.236  27.464  1.00115.37           N
ATOM   4435  CA  ASP E 559      44.306  -5.983  28.597  1.00115.37           C
ATOM   4436  CB  ASP E 559      43.609  -7.264  29.083  1.00115.37           C
ATOM   4437  CG  ASP E 559      42.652  -7.739  27.998  1.00115.37           C
ATOM   4438  OD1 ASP E 559      42.424  -6.966  27.029  1.00115.37           O
ATOM   4439  OD2 ASP E 559      42.141  -8.885  28.120  1.00115.37           O
ATOM   4440  C   ASP E 559      45.028  -5.412  29.789  1.00115.37           C
ATOM   4441  O   ASP E 559      44.601  -4.399  30.343  1.00115.37           O
ATOM   4442  N   TYR E 560      46.043  -6.145  30.302  1.00133.38           N
ATOM   4443  CA  TYR E 560      46.830  -5.764  31.449  1.00133.38           C
ATOM   4444  CB  TYR E 560      47.236  -6.976  32.298  1.00133.38           C
ATOM   4445  CG  TYR E 560      45.951  -7.534  32.801  1.00133.38           C
ATOM   4446  CD1 TYR E 560      45.400  -7.070  33.972  1.00133.38           C
ATOM   4447  CD2 TYR E 560      45.283  -8.502  32.088  1.00133.38           C
ATOM   4448  CE1 TYR E 560      44.208  -7.577  34.433  1.00133.38           C
ATOM   4449  CE2 TYR E 560      44.091  -9.013  32.545  1.00133.38           C
ATOM   4450  CZ  TYR E 560      43.553  -8.551  33.720  1.00133.38           C
ATOM   4451  OH  TYR E 560      42.330  -9.073  34.194  1.00133.38           O
ATOM   4452  C   TYR E 560      48.056  -4.943  31.176  1.00133.38           C
ATOM   4453  O   TYR E 560      48.374  -4.020  31.924  1.00133.38           O
ATOM   4454  N   GLY E 561      48.819  -5.295  30.124  1.00 35.81           N
ATOM   4455  CA  GLY E 561      50.049  -4.594  29.858  1.00 35.81           C
ATOM   4456  C   GLY E 561      51.202  -5.355  30.451  1.00 35.81           C
ATOM   4457  O   GLY E 561      51.026  -6.220  31.309  1.00 35.81           O
ATOM   4458  N   ILE E 562      52.434  -5.016  30.007  1.00 95.29           N
ATOM   4459  CA  ILE E 562      53.628  -5.693  30.439  1.00 95.29           C
ATOM   4460  CB  ILE E 562      54.383  -6.326  29.305  1.00 95.29           C
ATOM   4461  CG1 ILE E 562      53.509  -7.378  28.602  1.00 95.29           C
ATOM   4462  CG2 ILE E 562      55.697  -6.897  29.863  1.00 95.29           C
ATOM   4463  CD1 ILE E 562      53.079  -8.524  29.516  1.00 95.29           C
ATOM   4464  C   ILE E 562      54.548  -4.686  31.067  1.00 95.29           C
ATOM   4465  O   ILE E 562      54.539  -3.511  30.707  1.00 95.29           O
ATOM   4466  N   VAL E 563      55.363  -5.134  32.047  1.00 52.40           N
ATOM   4467  CA  VAL E 563      56.280  -4.265  32.736  1.00 52.40           C
ATOM   4468  CB  VAL E 563      56.175  -4.350  34.231  1.00 52.40           C
ATOM   4469  CG1 VAL E 563      54.764  -3.898  34.647  1.00 52.40           C
ATOM   4470  CG2 VAL E 563      56.530  -5.781  34.671  1.00 52.40           C
ATOM   4471  C   VAL E 563      57.679  -4.663  32.365  1.00 52.40           C
ATOM   4472  O   VAL E 563      57.909  -5.720  31.779  1.00 52.40           O
ATOM   4473  N   GLU E 564      58.656  -3.789  32.679  1.00 56.84           N
ATOM   4474  CA  GLU E 564      60.033  -4.040  32.348  1.00 56.84           C
ATOM   4475  CB  GLU E 564      60.891  -2.764  32.339  1.00 56.84           C
ATOM   4476  CG  GLU E 564      60.487  -1.809  31.214  1.00 56.84           C
ATOM   4477  CD  GLU E 564      61.379  -0.579  31.273  1.00 56.84           C
ATOM   4478  OE1 GLU E 564      62.605  -0.725  31.031  1.00 56.84           O
ATOM   4479  OE2 GLU E 564      60.842   0.526  31.559  1.00 56.84           O
ATOM   4480  C   GLU E 564      60.623  -5.024  33.314  1.00 56.84           C
ATOM   4481  O   GLU E 564      60.089  -5.268  34.395  1.00 56.84           O
ATOM   4482  N   GLU E 565      61.769  -5.620  32.922  1.00 80.41           N
ATOM   4483  CA  GLU E 565      62.425  -6.642  33.692  1.00 80.41           C
ATOM   4484  CB  GLU E 565      63.726  -7.135  33.036  1.00 80.41           C
ATOM   4485  CG  GLU E 565      64.472  -8.174  33.875  1.00 80.41           C
ATOM   4486  CD  GLU E 565      63.696  -9.482  33.831  1.00 80.41           C
ATOM   4487  OE1 GLU E 565      62.795  -9.611  32.960  1.00 80.41           O
ATOM   4488  OE2 GLU E 565      63.996 -10.371  34.672  1.00 80.41           O
ATOM   4489  C   GLU E 565      62.791  -6.116  35.047  1.00 80.41           C
ATOM   4490  O   GLU E 565      62.647  -6.816  36.049  1.00 80.41           O
ATOM   4491  N   SER E 566      63.263  -4.859  35.118  1.00 27.66           N
ATOM   4492  CA  SER E 566      63.708  -4.310  36.368  1.00 27.66           C
ATOM   4493  CB  SER E 566      64.265  -2.883  36.224  1.00 27.66           C
ATOM   4494  OG  SER E 566      63.238  -1.998  35.801  1.00 27.66           O
ATOM   4495  C   SER E 566      62.564  -4.251  37.332  1.00 27.66           C
ATOM   4496  O   SER E 566      62.759  -4.359  38.543  1.00 27.66           O
ATOM   4497  N   ASP E 567      61.335  -4.064  36.821  1.00 40.69           N
ATOM   4498  CA  ASP E 567      60.196  -3.953  37.686  1.00 40.69           C
ATOM   4499  CB  ASP E 567      58.900  -3.636  36.924  1.00 40.69           C
ATOM   4500  CG  ASP E 567      57.813  -3.356  37.950  1.00 40.69           C
ATOM   4501  OD1 ASP E 567      58.164  -3.057  39.122  1.00 40.69           O
ATOM   4502  OD2 ASP E 567      56.615  -3.441  37.572  1.00 40.69           O
ATOM   4503  C   ASP E 567      59.985  -5.248  38.410  1.00 40.69           C
ATOM   4504  O   ASP E 567      59.718  -5.250  39.612  1.00 40.69           O
ATOM   4505  N   LEU E 568      60.069  -6.388  37.689  1.00127.14           N
ATOM   4506  CA  LEU E 568      59.907  -7.665  38.325  1.00127.14           C
ATOM   4507  CB  LEU E 568      58.550  -8.335  38.041  1.00127.14           C
ATOM   4508  CG  LEU E 568      57.332  -7.554  38.565  1.00127.14           C
ATOM   4509  CD1 LEU E 568      57.159  -6.227  37.814  1.00127.14           C
ATOM   4510  CD2 LEU E 568      56.063  -8.420  38.540  1.00127.14           C
ATOM   4511  C   LEU E 568      60.946  -8.578  37.753  1.00127.14           C
ATOM   4512  O   LEU E 568      60.723  -9.198  36.715  1.00127.14           O
ATOM   4513  N   PRO E 569      62.046  -8.738  38.437  1.00 73.02           N
ATOM   4514  CA  PRO E 569      63.119  -9.548  37.920  1.00 73.02           C
ATOM   4515  CD  PRO E 569      62.536  -7.688  39.314  1.00 73.02           C
ATOM   4516  CB  PRO E 569      64.307  -9.293  38.842  1.00 73.02           C
ATOM   4517  CG  PRO E 569      64.066  -7.856  39.343  1.00 73.02           C
ATOM   4518  C   PRO E 569      62.717 -10.983  37.796  1.00 73.02           C
ATOM   4519  O   PRO E 569      61.849 -11.427  38.545  1.00 73.02           O
ATOM   4520  N   TYR E 570      63.346 -11.725  36.859  1.00 98.05           N
ATOM   4521  CA  TYR E 570      62.939 -13.075  36.577  1.00 98.05           C
ATOM   4522  CB  TYR E 570      63.438 -13.550  35.199  1.00 98.05           C
ATOM   4523  CG  TYR E 570      62.875 -14.894  34.893  1.00 98.05           C
ATOM   4524  CD1 TYR E 570      61.538 -15.034  34.600  1.00 98.05           C
ATOM   4525  CD2 TYR E 570      63.685 -16.006  34.864  1.00 98.05           C
ATOM   4526  CE1 TYR E 570      61.011 -16.269  34.304  1.00 98.05           C
ATOM   4527  CE2 TYR E 570      63.163 -17.243  34.568  1.00 98.05           C
ATOM   4528  CZ  TYR E 570      61.824 -17.376  34.290  1.00 98.05           C
ATOM   4529  OH  TYR E 570      61.286 -18.644  33.985  1.00 98.05           O
ATOM   4530  C   TYR E 570      63.452 -14.005  37.638  1.00 98.05           C
ATOM   4531  O   TYR E 570      64.647 -14.032  37.928  1.00 98.05           O
ATOM   4532  N   THR E 571      62.501 -14.677  38.335  1.00173.41           N
ATOM   4533  CA  THR E 571      62.717 -15.690  39.340  1.00173.41           C
ATOM   4534  CB  THR E 571      61.575 -15.816  40.300  1.00173.41           C
ATOM   4535  OG1 THR E 571      60.411 -16.234  39.606  1.00173.41           O
ATOM   4536  CG2 THR E 571      61.317 -14.472  40.980  1.00173.41           C
ATOM   4537  C   THR E 571      62.864 -17.066  38.768  1.00173.41           C
ATOM   4538  O   THR E 571      63.731 -17.834  39.181  1.00173.41           O
ATOM   4539  N   GLY E 572      61.991 -17.413  37.798  1.00 40.19           N
ATOM   4540  CA  GLY E 572      61.951 -18.753  37.286  1.00 40.19           C
ATOM   4541  C   GLY E 572      61.081 -19.581  38.187  1.00 40.19           C
ATOM   4542  O   GLY E 572      61.182 -20.808  38.195  1.00 40.19           O
ATOM   4543  N   SER E 573      60.200 -18.934  38.979  1.00 65.52           N
ATOM   4544  CA  SER E 573      59.357 -19.676  39.875  1.00 65.52           C
ATOM   4545  CB  SER E 573      59.870 -19.693  41.325  1.00 65.52           C
ATOM   4546  OG  SER E 573      59.811 -18.386  41.879  1.00 65.52           O
ATOM   4547  C   SER E 573      57.995 -19.045  39.912  1.00 65.52           C
ATOM   4548  O   SER E 573      57.757 -17.967  39.376  1.00 65.52           O
ATOM   4549  N   ASP E 574      57.074 -19.752  40.588  1.00113.32           N
ATOM   4550  CA  ASP E 574      55.681 -19.490  40.831  1.00113.32           C
ATOM   4551  CB  ASP E 574      54.913 -20.727  41.326  1.00113.32           C
ATOM   4552  CG  ASP E 574      54.768 -21.674  40.142  1.00113.32           C
ATOM   4553  OD1 ASP E 574      54.962 -21.206  38.988  1.00113.32           O
ATOM   4554  OD2 ASP E 574      54.461 -22.875  40.371  1.00113.32           O
ATOM   4555  C   ASP E 574      55.520 -18.399  41.853  1.00113.32           C
ATOM   4556  O   ASP E 574      54.489 -18.335  42.522  1.00113.32           O
ATOM   4557  N   SER E 575      56.584 -17.608  42.105  1.00 62.77           N
ATOM   4558  CA  SER E 575      56.553 -16.586  43.122  1.00 62.77           C
ATOM   4559  CB  SER E 575      57.747 -15.617  43.060  1.00 62.77           C
ATOM   4560  OG  SER E 575      57.681 -14.836  41.875  1.00 62.77           O
ATOM   4561  C   SER E 575      55.299 -15.763  43.024  1.00 62.77           C
ATOM   4562  O   SER E 575      54.594 -15.754  42.017  1.00 62.77           O
ATOM   4563  N   PRO E 576      55.002 -15.097  44.115  1.00 81.97           N
ATOM   4564  CA  PRO E 576      53.815 -14.285  44.218  1.00 81.97           C
ATOM   4565  CD  PRO E 576      55.459 -15.552  45.416  1.00 81.97           C
ATOM   4566  CB  PRO E 576      53.592 -14.041  45.714  1.00 81.97           C
ATOM   4567  CG  PRO E 576      54.895 -14.507  46.389  1.00 81.97           C
ATOM   4568  C   PRO E 576      53.908 -13.034  43.405  1.00 81.97           C
ATOM   4569  O   PRO E 576      55.014 -12.586  43.110  1.00 81.97           O
ATOM   4570  N   CYS E 577      52.747 -12.455  43.033  1.00 55.55           N
ATOM   4571  CA  CYS E 577      52.727 -11.291  42.197  1.00 55.55           C
ATOM   4572  CB  CYS E 577      51.371 -11.106  41.473  1.00 55.55           C
ATOM   4573  SG  CYS E 577      51.271  -9.647  40.386  1.00 55.55           S
ATOM   4574  C   CYS E 577      53.005 -10.082  43.033  1.00 55.55           C
ATOM   4575  O   CYS E 577      52.091  -9.461  43.572  1.00 55.55           O
ATOM   4576  N   THR E 578      54.302  -9.732  43.175  1.00112.69           N
ATOM   4577  CA  THR E 578      54.685  -8.545  43.885  1.00112.69           C
ATOM   4578  CB  THR E 578      55.190  -8.811  45.277  1.00112.69           C
ATOM   4579  OG1 THR E 578      55.451  -7.585  45.943  1.00112.69           O
ATOM   4580  CG2 THR E 578      56.464  -9.671  45.212  1.00112.69           C
ATOM   4581  C   THR E 578      55.784  -7.898  43.093  1.00112.69           C
ATOM   4582  O   THR E 578      56.762  -8.547  42.729  1.00112.69           O
ATOM   4583  N   LEU E 579      55.642  -6.593  42.799  1.00112.34           N
ATOM   4584  CA  LEU E 579      56.608  -5.898  41.995  1.00112.34           C
ATOM   4585  CB  LEU E 579      56.149  -5.705  40.538  1.00112.34           C
ATOM   4586  CG  LEU E 579      54.933  -4.767  40.371  1.00112.34           C
ATOM   4587  CD1 LEU E 579      54.531  -4.635  38.895  1.00112.34           C
ATOM   4588  CD2 LEU E 579      53.746  -5.186  41.257  1.00112.34           C
ATOM   4589  C   LEU E 579      56.818  -4.534  42.569  1.00112.34           C
ATOM   4590  O   LEU E 579      56.256  -4.187  43.607  1.00112.34           O
ATOM   4591  N   LYS E 580      57.671  -3.729  41.901  1.00132.74           N
ATOM   4592  CA  LYS E 580      57.929  -2.384  42.325  1.00132.74           C
ATOM   4593  CB  LYS E 580      59.126  -1.737  41.606  1.00132.74           C
ATOM   4594  CG  LYS E 580      59.560  -0.404  42.219  1.00132.74           C
ATOM   4595  CD  LYS E 580      60.208  -0.543  43.598  1.00132.74           C
ATOM   4596  CE  LYS E 580      60.644   0.791  44.210  1.00132.74           C
ATOM   4597  NZ  LYS E 580      59.456   1.540  44.676  1.00132.74           N
ATOM   4598  C   LYS E 580      56.703  -1.585  42.005  1.00132.74           C
ATOM   4599  O   LYS E 580      55.897  -1.980  41.164  1.00132.74           O
ATOM   4600  N   ASP E 581      56.497  -0.454  42.705  1.00103.81           N
ATOM   4601  CA  ASP E 581      55.320   0.323  42.442  1.00103.81           C
ATOM   4602  CB  ASP E 581      54.894   1.224  43.614  1.00103.81           C
ATOM   4603  CG  ASP E 581      56.004   2.232  43.874  1.00103.81           C
ATOM   4604  OD1 ASP E 581      57.121   2.036  43.327  1.00103.81           O
ATOM   4605  OD2 ASP E 581      55.749   3.208  44.629  1.00103.81           O
ATOM   4606  C   ASP E 581      55.540   1.194  41.243  1.00103.81           C
ATOM   4607  O   ASP E 581      56.670   1.457  40.833  1.00103.81           O
ATOM   4608  N   SER E 582      54.419   1.648  40.647  1.00196.82           N
ATOM   4609  CA  SER E 582      54.390   2.570  39.548  1.00196.82           C
ATOM   4610  CB  SER E 582      54.705   4.019  39.964  1.00196.82           C
ATOM   4611  OG  SER E 582      56.036   4.108  40.452  1.00196.82           O
ATOM   4612  C   SER E 582      55.319   2.184  38.440  1.00196.82           C
ATOM   4613  O   SER E 582      56.189   2.967  38.061  1.00196.82           O
ATOM   4614  N   GLN E 583      55.162   0.973  37.870  1.00139.77           N
ATOM   4615  CA  GLN E 583      56.010   0.630  36.765  1.00139.77           C
ATOM   4616  CB  GLN E 583      56.504  -0.824  36.764  1.00139.77           C
ATOM   4617  CG  GLN E 583      57.457  -1.120  35.605  1.00139.77           C
ATOM   4618  CD  GLN E 583      58.740  -0.339  35.855  1.00139.77           C
ATOM   4619  OE1 GLN E 583      59.543  -0.128  34.947  1.00139.77           O
ATOM   4620  NE2 GLN E 583      58.939   0.107  37.124  1.00139.77           N
ATOM   4621  C   GLN E 583      55.217   0.839  35.511  1.00139.77           C
ATOM   4622  O   GLN E 583      54.013   0.591  35.475  1.00139.77           O
ATOM   4623  N   GLN E 584      55.896   1.316  34.447  1.00134.32           N
ATOM   4624  CA  GLN E 584      55.273   1.610  33.184  1.00134.32           C
ATOM   4625  CB  GLN E 584      56.239   2.287  32.196  1.00134.32           C
ATOM   4626  CG  GLN E 584      56.950   3.524  32.754  1.00134.32           C
ATOM   4627  CD  GLN E 584      55.936   4.638  32.962  1.00134.32           C
ATOM   4628  OE1 GLN E 584      56.285   5.735  33.397  1.00134.32           O
ATOM   4629  NE2 GLN E 584      54.645   4.354  32.643  1.00134.32           N
ATOM   4630  C   GLN E 584      54.881   0.302  32.566  1.00134.32           C
ATOM   4631  O   GLN E 584      55.561  -0.706  32.754  1.00134.32           O
ATOM   4632  N   LYS E 585      53.756   0.275  31.820  1.00 71.39           N
ATOM   4633  CA  LYS E 585      53.338  -0.956  31.205  1.00 71.39           C
ATOM   4634  CB  LYS E 585      52.020  -1.514  31.768  1.00 71.39           C
ATOM   4635  CG  LYS E 585      52.150  -2.057  33.192  1.00 71.39           C
ATOM   4636  CD  LYS E 585      50.806  -2.351  33.860  1.00 71.39           C
ATOM   4637  CE  LYS E 585      50.934  -3.055  35.212  1.00 71.39           C
ATOM   4638  NZ  LYS E 585      51.413  -4.443  35.017  1.00 71.39           N
ATOM   4639  C   LYS E 585      53.145  -0.746  29.730  1.00 71.39           C
ATOM   4640  O   LYS E 585      52.549   0.239  29.299  1.00 71.39           O
ATOM   4641  N   TYR E 586      53.652  -1.702  28.920  1.00 71.09           N
ATOM   4642  CA  TYR E 586      53.551  -1.665  27.484  1.00 71.09           C
ATOM   4643  CB  TYR E 586      54.766  -2.283  26.767  1.00 71.09           C
ATOM   4644  CG  TYR E 586      55.996  -1.524  27.134  1.00 71.09           C
ATOM   4645  CD1 TYR E 586      56.670  -1.810  28.299  1.00 71.09           C
ATOM   4646  CD2 TYR E 586      56.482  -0.534  26.311  1.00 71.09           C
ATOM   4647  CE1 TYR E 586      57.808  -1.119  28.645  1.00 71.09           C
ATOM   4648  CE2 TYR E 586      57.618   0.161  26.651  1.00 71.09           C
ATOM   4649  CZ  TYR E 586      58.283  -0.129  27.819  1.00 71.09           C
ATOM   4650  OH  TYR E 586      59.449   0.585  28.169  1.00 71.09           O
ATOM   4651  C   TYR E 586      52.373  -2.514  27.096  1.00 71.09           C
ATOM   4652  O   TYR E 586      52.171  -3.589  27.659  1.00 71.09           O
ATOM   4653  N   TYR E 587      51.566  -2.059  26.111  1.00 66.60           N
ATOM   4654  CA  TYR E 587      50.382  -2.787  25.723  1.00 66.60           C
ATOM   4655  CB  TYR E 587      49.082  -1.977  25.897  1.00 66.60           C
ATOM   4656  CG  TYR E 587      48.887  -1.647  27.340  1.00 66.60           C
ATOM   4657  CD1 TYR E 587      49.569  -0.597  27.914  1.00 66.60           C
ATOM   4658  CD2 TYR E 587      48.011  -2.372  28.116  1.00 66.60           C
ATOM   4659  CE1 TYR E 587      49.389  -0.283  29.241  1.00 66.60           C
ATOM   4660  CE2 TYR E 587      47.826  -2.063  29.444  1.00 66.60           C
ATOM   4661  CZ  TYR E 587      48.517  -1.018  30.008  1.00 66.60           C
ATOM   4662  OH  TYR E 587      48.330  -0.698  31.369  1.00 66.60           O
ATOM   4663  C   TYR E 587      50.471  -3.118  24.255  1.00 66.60           C
ATOM   4664  O   TYR E 587      51.284  -2.554  23.526  1.00 66.60           O
ATOM   4665  N   THR E 588      49.652  -4.089  23.786  1.00 59.53           N
ATOM   4666  CA  THR E 588      49.642  -4.436  22.388  1.00 59.53           C
ATOM   4667  CB  THR E 588      49.845  -5.892  22.106  1.00 59.53           C
ATOM   4668  OG1 THR E 588      51.157  -6.277  22.492  1.00 59.53           O
ATOM   4669  CG2 THR E 588      49.588  -6.206  20.634  1.00 59.53           C
ATOM   4670  C   THR E 588      48.351  -3.998  21.768  1.00 59.53           C
ATOM   4671  O   THR E 588      47.260  -4.323  22.234  1.00 59.53           O
ATOM   4672  N   ALA E 589      48.480  -3.205  20.687  1.00 52.05           N
ATOM   4673  CA  ALA E 589      47.389  -2.653  19.935  1.00 52.05           C
ATOM   4674  CB  ALA E 589      47.850  -1.640  18.872  1.00 52.05           C
ATOM   4675  C   ALA E 589      46.622  -3.729  19.228  1.00 52.05           C
ATOM   4676  O   ALA E 589      45.412  -3.595  19.049  1.00 52.05           O
ATOM   4677  N   GLU E 590      47.304  -4.789  18.735  1.00121.57           N
ATOM   4678  CA  GLU E 590      46.565  -5.809  18.034  1.00121.57           C
ATOM   4679  CB  GLU E 590      46.336  -5.502  16.543  1.00121.57           C
ATOM   4680  CG  GLU E 590      47.574  -5.701  15.664  1.00121.57           C
ATOM   4681  CD  GLU E 590      47.556  -7.138  15.153  1.00121.57           C
ATOM   4682  OE1 GLU E 590      46.549  -7.511  14.495  1.00121.57           O
ATOM   4683  OE2 GLU E 590      48.539  -7.882  15.413  1.00121.57           O
ATOM   4684  C   GLU E 590      47.311  -7.111  18.089  1.00121.57           C
ATOM   4685  O   GLU E 590      48.522  -7.143  18.299  1.00121.57           O
ATOM   4686  N   TYR E 591      46.580  -8.239  17.942  1.00 76.63           N
ATOM   4687  CA  TYR E 591      47.208  -9.534  17.911  1.00 76.63           C
ATOM   4688  CB  TYR E 591      47.463 -10.131  19.308  1.00 76.63           C
ATOM   4689  CG  TYR E 591      46.200 -10.098  20.099  1.00 76.63           C
ATOM   4690  CD1 TYR E 591      45.821  -8.945  20.750  1.00 76.63           C
ATOM   4691  CD2 TYR E 591      45.403 -11.213  20.206  1.00 76.63           C
ATOM   4692  CE1 TYR E 591      44.662  -8.902  21.489  1.00 76.63           C
ATOM   4693  CE2 TYR E 591      44.243 -11.176  20.945  1.00 76.63           C
ATOM   4694  CZ  TYR E 591      43.871 -10.021  21.588  1.00 76.63           C
ATOM   4695  OH  TYR E 591      42.681  -9.984  22.346  1.00 76.63           O
ATOM   4696  C   TYR E 591      46.356 -10.472  17.108  1.00 76.63           C
ATOM   4697  O   TYR E 591      45.143 -10.288  17.011  1.00 76.63           O
ATOM   4698  N   HIS E 592      46.978 -11.509  16.500  1.00 73.02           N
ATOM   4699  CA  HIS E 592      46.229 -12.438  15.699  1.00 73.02           C
ATOM   4700  ND1 HIS E 592      47.728 -12.301  12.684  1.00 73.02           N
ATOM   4701  CG  HIS E 592      47.074 -11.452  13.550  1.00 73.02           C
ATOM   4702  CB  HIS E 592      45.851 -11.833  14.338  1.00 73.02           C
ATOM   4703  NE2 HIS E 592      48.870 -10.393  12.679  1.00 73.02           N
ATOM   4704  CD2 HIS E 592      47.784 -10.290  13.533  1.00 73.02           C
ATOM   4705  CE1 HIS E 592      48.794 -11.618  12.193  1.00 73.02           C
ATOM   4706  C   HIS E 592      47.098 -13.623  15.385  1.00 73.02           C
ATOM   4707  O   HIS E 592      48.325 -13.543  15.432  1.00 73.02           O
ATOM   4708  N   TYR E 593      46.471 -14.774  15.058  1.00 91.74           N
ATOM   4709  CA  TYR E 593      47.229 -15.909  14.606  1.00 91.74           C
ATOM   4710  CB  TYR E 593      46.503 -17.268  14.666  1.00 91.74           C
ATOM   4711  CG  TYR E 593      46.495 -17.831  16.047  1.00 91.74           C
ATOM   4712  CD1 TYR E 593      47.633 -18.423  16.548  1.00 91.74           C
ATOM   4713  CD2 TYR E 593      45.360 -17.807  16.824  1.00 91.74           C
ATOM   4714  CE1 TYR E 593      47.651 -18.966  17.810  1.00 91.74           C
ATOM   4715  CE2 TYR E 593      45.371 -18.349  18.089  1.00 91.74           C
ATOM   4716  CZ  TYR E 593      46.517 -18.928  18.583  1.00 91.74           C
ATOM   4717  OH  TYR E 593      46.532 -19.487  19.879  1.00 91.74           O
ATOM   4718  C   TYR E 593      47.483 -15.655  13.154  1.00 91.74           C
ATOM   4719  O   TYR E 593      46.596 -15.194  12.442  1.00 91.74           O
ATOM   4720  N   VAL E 594      48.709 -15.918  12.668  1.00111.14           N
ATOM   4721  CA  VAL E 594      48.962 -15.691  11.276  1.00111.14           C
ATOM   4722  CB  VAL E 594      50.367 -16.018  10.862  1.00111.14           C
ATOM   4723  CG1 VAL E 594      50.512 -15.734   9.363  1.00111.14           C
ATOM   4724  CG2 VAL E 594      51.346 -15.217  11.730  1.00111.14           C
ATOM   4725  C   VAL E 594      48.051 -16.601  10.518  1.00111.14           C
ATOM   4726  O   VAL E 594      47.925 -17.781  10.845  1.00111.14           O
ATOM   4727  N   GLY E 595      47.404 -16.070   9.461  1.00 37.04           N
ATOM   4728  CA  GLY E 595      46.479 -16.872   8.724  1.00 37.04           C
ATOM   4729  C   GLY E 595      45.094 -16.458   9.126  1.00 37.04           C
ATOM   4730  O   GLY E 595      44.119 -16.844   8.486  1.00 37.04           O
ATOM   4731  N   GLY E 596      44.973 -15.668  10.214  1.00 39.97           N
ATOM   4732  CA  GLY E 596      43.712 -15.112  10.622  1.00 39.97           C
ATOM   4733  C   GLY E 596      43.135 -15.826  11.810  1.00 39.97           C
ATOM   4734  O   GLY E 596      42.462 -15.208  12.633  1.00 39.97           O
ATOM   4735  N   PHE E 597      43.367 -17.146  11.930  1.00 74.88           N
ATOM   4736  CA  PHE E 597      42.854 -17.896  13.043  1.00 74.88           C
ATOM   4737  CB  PHE E 597      41.363 -18.261  12.891  1.00 74.88           C
ATOM   4738  CG  PHE E 597      41.137 -18.869  11.546  1.00 74.88           C
ATOM   4739  CD1 PHE E 597      40.933 -18.056  10.454  1.00 74.88           C
ATOM   4740  CD2 PHE E 597      41.113 -20.233  11.366  1.00 74.88           C
ATOM   4741  CE1 PHE E 597      40.718 -18.589   9.204  1.00 74.88           C
ATOM   4742  CE2 PHE E 597      40.900 -20.772  10.117  1.00 74.88           C
ATOM   4743  CZ  PHE E 597      40.700 -19.952   9.033  1.00 74.88           C
ATOM   4744  C   PHE E 597      43.683 -19.135  13.178  1.00 74.88           C
ATOM   4745  O   PHE E 597      44.541 -19.412  12.341  1.00 74.88           O
ATOM   4746  N   TYR E 598      43.459 -19.920  14.250  1.00152.15           N
ATOM   4747  CA  TYR E 598      44.299 -21.068  14.445  1.00152.15           C
ATOM   4748  CB  TYR E 598      44.162 -21.668  15.860  1.00152.15           C
ATOM   4749  CG  TYR E 598      45.117 -22.802  16.040  1.00152.15           C
ATOM   4750  CD1 TYR E 598      46.408 -22.566  16.458  1.00152.15           C
ATOM   4751  CD2 TYR E 598      44.727 -24.098  15.793  1.00152.15           C
ATOM   4752  CE1 TYR E 598      47.294 -23.604  16.633  1.00152.15           C
ATOM   4753  CE2 TYR E 598      45.608 -25.140  15.966  1.00152.15           C
ATOM   4754  CZ  TYR E 598      46.892 -24.895  16.387  1.00152.15           C
ATOM   4755  OH  TYR E 598      47.794 -25.966  16.564  1.00152.15           O
ATOM   4756  C   TYR E 598      43.929 -22.094  13.418  1.00152.15           C
ATOM   4757  O   TYR E 598      42.780 -22.530  13.339  1.00152.15           O
ATOM   4758  N   GLY E 599      44.932 -22.529  12.624  1.00 50.78           N
ATOM   4759  CA  GLY E 599      44.739 -23.497  11.577  1.00 50.78           C
ATOM   4760  C   GLY E 599      45.010 -22.881  10.226  1.00 50.78           C
ATOM   4761  O   GLY E 599      45.133 -23.593   9.230  1.00 50.78           O
ATOM   4762  N   GLY E 600      45.031 -21.539  10.155  1.00 81.85           N
ATOM   4763  CA  GLY E 600      45.303 -20.716   9.004  1.00 81.85           C
ATOM   4764  C   GLY E 600      46.759 -20.603   8.641  1.00 81.85           C
ATOM   4765  O   GLY E 600      47.087 -20.109   7.569  1.00 81.85           O
ATOM   4766  N   CYS E 601      47.684 -20.917   9.559  1.00 74.26           N
ATOM   4767  CA  CYS E 601      49.082 -20.618   9.348  1.00 74.26           C
ATOM   4768  CB  CYS E 601      49.937 -20.838  10.610  1.00 74.26           C
ATOM   4769  SG  CYS E 601      51.665 -20.317  10.397  1.00 74.26           S
ATOM   4770  C   CYS E 601      49.709 -21.389   8.218  1.00 74.26           C
ATOM   4771  O   CYS E 601      49.310 -22.506   7.890  1.00 74.26           O
ATOM   4772  N   ASN E 602      50.705 -20.751   7.553  1.00 73.31           N
ATOM   4773  CA  ASN E 602      51.486 -21.391   6.530  1.00 73.31           C
ATOM   4774  CB  ASN E 602      50.786 -21.488   5.160  1.00 73.31           C
ATOM   4775  CG  ASN E 602      50.438 -20.104   4.658  1.00 73.31           C
ATOM   4776  OD1 ASN E 602      51.305 -19.243   4.542  1.00 73.31           O
ATOM   4777  ND2 ASN E 602      49.136 -19.882   4.338  1.00 73.31           N
ATOM   4778  C   ASN E 602      52.786 -20.647   6.405  1.00 73.31           C
ATOM   4779  O   ASN E 602      52.954 -19.569   6.970  1.00 73.31           O
ATOM   4780  N   GLU E 603      53.755 -21.232   5.672  1.00 98.91           N
ATOM   4781  CA  GLU E 603      55.085 -20.701   5.541  1.00 98.91           C
ATOM   4782  CB  GLU E 603      56.004 -21.676   4.777  1.00 98.91           C
ATOM   4783  CG  GLU E 603      57.477 -21.269   4.705  1.00 98.91           C
ATOM   4784  CD  GLU E 603      57.785 -20.807   3.290  1.00 98.91           C
ATOM   4785  OE1 GLU E 603      56.824 -20.513   2.531  1.00 98.91           O
ATOM   4786  OE2 GLU E 603      58.996 -20.758   2.946  1.00 98.91           O
ATOM   4787  C   GLU E 603      55.073 -19.380   4.831  1.00 98.91           C
ATOM   4788  O   GLU E 603      55.769 -18.451   5.241  1.00 98.91           O
ATOM   4789  N   ALA E 604      54.269 -19.253   3.756  1.00 38.82           N
ATOM   4790  CA  ALA E 604      54.264 -18.046   2.975  1.00 38.82           C
ATOM   4791  CB  ALA E 604      53.314 -18.115   1.769  1.00 38.82           C
ATOM   4792  C   ALA E 604      53.826 -16.890   3.826  1.00 38.82           C
ATOM   4793  O   ALA E 604      54.457 -15.835   3.816  1.00 38.82           O
ATOM   4794  N   TYR E 605      52.741 -17.063   4.604  1.00 72.06           N
ATOM   4795  CA  TYR E 605      52.272 -16.014   5.466  1.00 72.06           C
ATOM   4796  CB  TYR E 605      50.944 -16.278   6.198  1.00 72.06           C
ATOM   4797  CG  TYR E 605      49.840 -15.762   5.346  1.00 72.06           C
ATOM   4798  CD1 TYR E 605      49.683 -14.401   5.221  1.00 72.06           C
ATOM   4799  CD2 TYR E 605      48.955 -16.598   4.710  1.00 72.06           C
ATOM   4800  CE1 TYR E 605      48.677 -13.868   4.454  1.00 72.06           C
ATOM   4801  CE2 TYR E 605      47.946 -16.066   3.942  1.00 72.06           C
ATOM   4802  CZ  TYR E 605      47.804 -14.705   3.809  1.00 72.06           C
ATOM   4803  OH  TYR E 605      46.769 -14.162   3.020  1.00 72.06           O
ATOM   4804  C   TYR E 605      53.281 -15.711   6.517  1.00 72.06           C
ATOM   4805  O   TYR E 605      53.434 -14.560   6.919  1.00 72.06           O
ATOM   4806  N   MET E 606      53.971 -16.740   7.028  1.00 49.41           N
ATOM   4807  CA  MET E 606      54.901 -16.494   8.092  1.00 49.41           C
ATOM   4808  CB  MET E 606      55.543 -17.784   8.630  1.00 49.41           C
ATOM   4809  CG  MET E 606      54.556 -18.656   9.411  1.00 49.41           C
ATOM   4810  SD  MET E 606      55.192 -20.290   9.892  1.00 49.41           S
ATOM   4811  CE  MET E 606      56.474 -19.667  11.015  1.00 49.41           C
ATOM   4812  C   MET E 606      55.989 -15.578   7.617  1.00 49.41           C
ATOM   4813  O   MET E 606      56.360 -14.639   8.319  1.00 49.41           O
ATOM   4814  N   LYS E 607      56.525 -15.807   6.404  1.00111.76           N
ATOM   4815  CA  LYS E 607      57.598 -14.971   5.935  1.00111.76           C
ATOM   4816  CB  LYS E 607      58.155 -15.344   4.556  1.00111.76           C
ATOM   4817  CG  LYS E 607      58.931 -16.649   4.473  1.00111.76           C
ATOM   4818  CD  LYS E 607      59.236 -17.025   3.024  1.00111.76           C
ATOM   4819  CE  LYS E 607      60.127 -18.255   2.884  1.00111.76           C
ATOM   4820  NZ  LYS E 607      60.081 -18.755   1.493  1.00111.76           N
ATOM   4821  C   LYS E 607      57.108 -13.579   5.729  1.00111.76           C
ATOM   4822  O   LYS E 607      57.838 -12.617   5.958  1.00111.76           O
ATOM   4823  N   LEU E 608      55.875 -13.428   5.225  1.00135.34           N
ATOM   4824  CA  LEU E 608      55.423 -12.104   4.938  1.00135.34           C
ATOM   4825  CB  LEU E 608      54.084 -12.088   4.191  1.00135.34           C
ATOM   4826  CG  LEU E 608      53.741 -10.708   3.612  1.00135.34           C
ATOM   4827  CD1 LEU E 608      54.822 -10.233   2.628  1.00135.34           C
ATOM   4828  CD2 LEU E 608      52.355 -10.723   2.960  1.00135.34           C
ATOM   4829  C   LEU E 608      55.307 -11.352   6.230  1.00135.34           C
ATOM   4830  O   LEU E 608      55.713 -10.194   6.323  1.00135.34           O
ATOM   4831  N   GLU E 609      54.772 -12.004   7.281  1.00 93.89           N
ATOM   4832  CA  GLU E 609      54.603 -11.339   8.542  1.00 93.89           C
ATOM   4833  CB  GLU E 609      53.853 -12.203   9.574  1.00 93.89           C
ATOM   4834  CG  GLU E 609      53.236 -11.406  10.730  1.00 93.89           C
ATOM   4835  CD  GLU E 609      54.277 -11.194  11.816  1.00 93.89           C
ATOM   4836  OE1 GLU E 609      54.715 -12.213  12.414  1.00 93.89           O
ATOM   4837  OE2 GLU E 609      54.638 -10.014  12.073  1.00 93.89           O
ATOM   4838  C   GLU E 609      55.952 -10.985   9.098  1.00 93.89           C
ATOM   4839  O   GLU E 609      56.151  -9.886   9.615  1.00 93.89           O
ATOM   4840  N   LEU E 610      56.929 -11.902   8.975  1.00 64.63           N
ATOM   4841  CA  LEU E 610      58.214 -11.692   9.581  1.00 64.63           C
ATOM   4842  CB  LEU E 610      59.144 -12.898   9.363  1.00 64.63           C
ATOM   4843  CG  LEU E 610      60.529 -12.760  10.019  1.00 64.63           C
ATOM   4844  CD1 LEU E 610      60.410 -12.687  11.549  1.00 64.63           C
ATOM   4845  CD2 LEU E 610      61.477 -13.878   9.555  1.00 64.63           C
ATOM   4846  C   LEU E 610      58.885 -10.478   9.015  1.00 64.63           C
ATOM   4847  O   LEU E 610      59.304  -9.586   9.751  1.00 64.63           O
ATOM   4848  N   VAL E 611      58.991 -10.399   7.677  1.00131.23           N
ATOM   4849  CA  VAL E 611      59.703  -9.321   7.059  1.00131.23           C
ATOM   4850  CB  VAL E 611      59.917  -9.595   5.599  1.00131.23           C
ATOM   4851  CG1 VAL E 611      60.678  -8.431   4.969  1.00131.23           C
ATOM   4852  CG2 VAL E 611      60.635 -10.948   5.452  1.00131.23           C
ATOM   4853  C   VAL E 611      58.951  -8.030   7.213  1.00131.23           C
ATOM   4854  O   VAL E 611      59.550  -6.981   7.454  1.00131.23           O
ATOM   4855  N   LEU E 612      57.622  -8.054   7.010  1.00154.93           N
ATOM   4856  CA  LEU E 612      56.901  -6.816   7.123  1.00154.93           C
ATOM   4857  CB  LEU E 612      55.452  -6.928   6.610  1.00154.93           C
ATOM   4858  CG  LEU E 612      54.661  -5.613   6.723  1.00154.93           C
ATOM   4859  CD1 LEU E 612      55.274  -4.514   5.838  1.00154.93           C
ATOM   4860  CD2 LEU E 612      53.165  -5.839   6.440  1.00154.93           C
ATOM   4861  C   LEU E 612      56.833  -6.346   8.550  1.00154.93           C
ATOM   4862  O   LEU E 612      57.212  -5.216   8.848  1.00154.93           O
ATOM   4863  N   GLY E 613      56.277  -7.202   9.448  1.00 75.32           N
ATOM   4864  CA  GLY E 613      56.009  -6.968  10.849  1.00 75.32           C
ATOM   4865  C   GLY E 613      57.127  -7.109  11.856  1.00 75.32           C
ATOM   4866  O   GLY E 613      57.197  -6.333  12.808  1.00 75.32           O
ATOM   4867  N   GLY E 614      57.983  -8.146  11.739  1.00 48.68           N
ATOM   4868  CA  GLY E 614      58.995  -8.361  12.744  1.00 48.68           C
ATOM   4869  C   GLY E 614      58.922  -9.791  13.216  1.00 48.68           C
ATOM   4870  O   GLY E 614      58.101 -10.571  12.735  1.00 48.68           O
ATOM   4871  N   PRO E 615      59.746 -10.152  14.181  1.00 78.15           N
ATOM   4872  CA  PRO E 615      59.782 -11.505  14.674  1.00 78.15           C
ATOM   4873  CD  PRO E 615      60.998  -9.451  14.417  1.00 78.15           C
ATOM   4874  CB  PRO E 615      60.976 -11.567  15.623  1.00 78.15           C
ATOM   4875  CG  PRO E 615      61.927 -10.486  15.078  1.00 78.15           C
ATOM   4876  C   PRO E 615      58.472 -11.842  15.309  1.00 78.15           C
ATOM   4877  O   PRO E 615      57.816 -10.947  15.838  1.00 78.15           O
ATOM   4878  N   LEU E 616      58.059 -13.122  15.240  1.00155.79           N
ATOM   4879  CA  LEU E 616      56.794 -13.513  15.789  1.00155.79           C
ATOM   4880  CB  LEU E 616      55.700 -13.736  14.721  1.00155.79           C
ATOM   4881  CG  LEU E 616      56.074 -14.692  13.565  1.00155.79           C
ATOM   4882  CD1 LEU E 616      57.244 -14.141  12.734  1.00155.79           C
ATOM   4883  CD2 LEU E 616      56.296 -16.136  14.045  1.00155.79           C
ATOM   4884  C   LEU E 616      56.983 -14.776  16.563  1.00155.79           C
ATOM   4885  O   LEU E 616      57.951 -15.506  16.355  1.00155.79           O
ATOM   4886  N   SER E 617      56.059 -15.047  17.507  1.00 41.09           N
ATOM   4887  CA  SER E 617      56.144 -16.230  18.317  1.00 41.09           C
ATOM   4888  CB  SER E 617      55.294 -16.149  19.598  1.00 41.09           C
ATOM   4889  OG  SER E 617      53.916 -16.072  19.265  1.00 41.09           O
ATOM   4890  C   SER E 617      55.666 -17.415  17.529  1.00 41.09           C
ATOM   4891  O   SER E 617      54.709 -17.329  16.760  1.00 41.09           O
ATOM   4892  N   VAL E 618      56.338 -18.571  17.717  1.00 44.62           N
ATOM   4893  CA  VAL E 618      55.961 -19.792  17.056  1.00 44.62           C
ATOM   4894  CB  VAL E 618      56.845 -20.156  15.896  1.00 44.62           C
ATOM   4895  CG1 VAL E 618      56.706 -19.075  14.810  1.00 44.62           C
ATOM   4896  CG2 VAL E 618      58.283 -20.342  16.408  1.00 44.62           C
ATOM   4897  C   VAL E 618      56.095 -20.887  18.071  1.00 44.62           C
ATOM   4898  O   VAL E 618      56.729 -20.706  19.109  1.00 44.62           O
ATOM   4899  N   ALA E 619      55.458 -22.049  17.812  1.00 42.36           N
ATOM   4900  CA  ALA E 619      55.575 -23.165  18.710  1.00 42.36           C
ATOM   4901  CB  ALA E 619      54.303 -23.434  19.532  1.00 42.36           C
ATOM   4902  C   ALA E 619      55.834 -24.383  17.878  1.00 42.36           C
ATOM   4903  O   ALA E 619      55.445 -24.443  16.712  1.00 42.36           O
ATOM   4904  N   PHE E 620      56.537 -25.381  18.454  1.00176.82           N
ATOM   4905  CA  PHE E 620      56.819 -26.587  17.729  1.00176.82           C
ATOM   4906  CB  PHE E 620      58.091 -26.502  16.857  1.00176.82           C
ATOM   4907  CG  PHE E 620      59.304 -26.374  17.718  1.00176.82           C
ATOM   4908  CD1 PHE E 620      59.702 -25.149  18.202  1.00176.82           C
ATOM   4909  CD2 PHE E 620      60.048 -27.484  18.046  1.00176.82           C
ATOM   4910  CE1 PHE E 620      60.822 -25.034  18.994  1.00176.82           C
ATOM   4911  CE2 PHE E 620      61.170 -27.376  18.836  1.00176.82           C
ATOM   4912  CZ  PHE E 620      61.560 -26.148  19.313  1.00176.82           C
ATOM   4913  C   PHE E 620      56.983 -27.698  18.715  1.00176.82           C
ATOM   4914  O   PHE E 620      56.994 -27.479  19.927  1.00176.82           O
ATOM   4915  N   GLU E 621      57.091 -28.941  18.211  1.00110.48           N
ATOM   4916  CA  GLU E 621      57.227 -30.068  19.089  1.00110.48           C
ATOM   4917  CB  GLU E 621      56.532 -31.336  18.561  1.00110.48           C
ATOM   4918  CG  GLU E 621      56.668 -32.547  19.487  1.00110.48           C
ATOM   4919  CD  GLU E 621      55.773 -32.327  20.699  1.00110.48           C
ATOM   4920  OE1 GLU E 621      55.148 -31.236  20.789  1.00110.48           O
ATOM   4921  OE2 GLU E 621      55.703 -33.250  21.554  1.00110.48           O
ATOM   4922  C   GLU E 621      58.680 -30.378  19.246  1.00110.48           C
ATOM   4923  O   GLU E 621      59.378 -30.687  18.279  1.00110.48           O
ATOM   4924  N   VAL E 622      59.177 -30.286  20.495  1.00 64.90           N
ATOM   4925  CA  VAL E 622      60.547 -30.600  20.772  1.00 64.90           C
ATOM   4926  CB  VAL E 622      61.069 -29.953  22.026  1.00 64.90           C
ATOM   4927  CG1 VAL E 622      62.468 -30.517  22.326  1.00 64.90           C
ATOM   4928  CG2 VAL E 622      61.056 -28.426  21.834  1.00 64.90           C
ATOM   4929  C   VAL E 622      60.637 -32.081  20.949  1.00 64.90           C
ATOM   4930  O   VAL E 622      59.785 -32.698  21.586  1.00 64.90           O
ATOM   4931  N   TYR E 623      61.697 -32.686  20.383  1.00 63.54           N
ATOM   4932  CA  TYR E 623      61.893 -34.104  20.469  1.00 63.54           C
ATOM   4933  CB  TYR E 623      61.900 -34.823  19.106  1.00 63.54           C
ATOM   4934  CG  TYR E 623      60.534 -34.777  18.504  1.00 63.54           C
ATOM   4935  CD1 TYR E 623      59.558 -35.656  18.919  1.00 63.54           C
ATOM   4936  CD2 TYR E 623      60.231 -33.875  17.510  1.00 63.54           C
ATOM   4937  CE1 TYR E 623      58.300 -35.628  18.362  1.00 63.54           C
ATOM   4938  CE2 TYR E 623      58.975 -33.841  16.949  1.00 63.54           C
ATOM   4939  CZ  TYR E 623      58.006 -34.718  17.376  1.00 63.54           C
ATOM   4940  OH  TYR E 623      56.717 -34.685  16.802  1.00 63.54           O
ATOM   4941  C   TYR E 623      63.243 -34.305  21.080  1.00 63.54           C
ATOM   4942  O   TYR E 623      64.037 -33.372  21.177  1.00 63.54           O
ATOM   4943  N   ASP E 624      63.536 -35.548  21.504  1.00 43.46           N
ATOM   4944  CA  ASP E 624      64.744 -35.864  22.211  1.00 43.46           C
ATOM   4945  CB  ASP E 624      64.854 -37.365  22.534  1.00 43.46           C
ATOM   4946  CG  ASP E 624      66.027 -37.569  23.481  1.00 43.46           C
ATOM   4947  OD1 ASP E 624      66.404 -36.591  24.181  1.00 43.46           O
ATOM   4948  OD2 ASP E 624      66.566 -38.707  23.513  1.00 43.46           O
ATOM   4949  C   ASP E 624      65.933 -35.504  21.372  1.00 43.46           C
ATOM   4950  O   ASP E 624      66.911 -34.965  21.886  1.00 43.46           O
ATOM   4951  N   ASP E 625      65.879 -35.767  20.053  1.00 69.09           N
ATOM   4952  CA  ASP E 625      67.018 -35.507  19.219  1.00 69.09           C
ATOM   4953  CB  ASP E 625      66.877 -36.011  17.758  1.00 69.09           C
ATOM   4954  CG  ASP E 625      65.741 -35.316  17.016  1.00 69.09           C
ATOM   4955  OD1 ASP E 625      64.906 -34.657  17.690  1.00 69.09           O
ATOM   4956  OD2 ASP E 625      65.690 -35.448  15.762  1.00 69.09           O
ATOM   4957  C   ASP E 625      67.308 -34.036  19.228  1.00 69.09           C
ATOM   4958  O   ASP E 625      68.456 -33.624  19.080  1.00 69.09           O
ATOM   4959  N   PHE E 626      66.264 -33.207  19.399  1.00122.63           N
ATOM   4960  CA  PHE E 626      66.364 -31.772  19.408  1.00122.63           C
ATOM   4961  CB  PHE E 626      64.974 -31.104  19.448  1.00122.63           C
ATOM   4962  CG  PHE E 626      65.109 -29.623  19.309  1.00122.63           C
ATOM   4963  CD1 PHE E 626      65.168 -29.041  18.063  1.00122.63           C
ATOM   4964  CD2 PHE E 626      65.174 -28.812  20.419  1.00122.63           C
ATOM   4965  CE1 PHE E 626      65.288 -27.678  17.923  1.00122.63           C
ATOM   4966  CE2 PHE E 626      65.293 -27.447  20.286  1.00122.63           C
ATOM   4967  CZ  PHE E 626      65.352 -26.877  19.037  1.00122.63           C
ATOM   4968  C   PHE E 626      67.160 -31.325  20.601  1.00122.63           C
ATOM   4969  O   PHE E 626      67.913 -30.355  20.525  1.00122.63           O
ATOM   4970  N   MET E 627      67.030 -32.028  21.741  1.00106.39           N
ATOM   4971  CA  MET E 627      67.686 -31.597  22.946  1.00106.39           C
ATOM   4972  CB  MET E 627      67.451 -32.556  24.126  1.00106.39           C
ATOM   4973  CG  MET E 627      66.000 -32.590  24.613  1.00106.39           C
ATOM   4974  SD  MET E 627      65.429 -31.047  25.387  1.00106.39           S
ATOM   4975  CE  MET E 627      63.785 -31.684  25.822  1.00106.39           C
ATOM   4976  C   MET E 627      69.169 -31.527  22.712  1.00106.39           C
ATOM   4977  O   MET E 627      69.836 -30.602  23.172  1.00106.39           O
ATOM   4978  N   HIS E 628      69.710 -32.515  21.984  1.00150.38           N
ATOM   4979  CA  HIS E 628      71.103 -32.697  21.670  1.00150.38           C
ATOM   4980  ND1 HIS E 628      69.536 -35.673  21.757  0.00150.38           N
ATOM   4981  CG  HIS E 628      70.829 -35.213  21.861  0.00150.38           C
ATOM   4982  CB  HIS E 628      71.373 -34.077  21.046  1.00150.38           C
ATOM   4983  NE2 HIS E 628      70.535 -36.930  23.295  0.00150.38           N
ATOM   4984  CD2 HIS E 628      71.426 -35.990  22.805  0.00150.38           C
ATOM   4985  CE1 HIS E 628      69.414 -36.700  22.636  0.00150.38           C
ATOM   4986  C   HIS E 628      71.600 -31.688  20.671  1.00150.38           C
ATOM   4987  O   HIS E 628      72.806 -31.565  20.491  1.00150.38           O
ATOM   4988  N   TYR E 629      70.701 -31.003  19.940  1.00115.65           N
ATOM   4989  CA  TYR E 629      71.044 -30.144  18.828  1.00115.65           C
ATOM   4990  CB  TYR E 629      69.810 -29.345  18.361  1.00115.65           C
ATOM   4991  CG  TYR E 629      70.185 -28.254  17.418  1.00115.65           C
ATOM   4992  CD1 TYR E 629      70.567 -27.024  17.903  1.00115.65           C
ATOM   4993  CD2 TYR E 629      70.142 -28.448  16.057  1.00115.65           C
ATOM   4994  CE1 TYR E 629      70.905 -26.003  17.047  1.00115.65           C
ATOM   4995  CE2 TYR E 629      70.479 -27.430  15.195  1.00115.65           C
ATOM   4996  CZ  TYR E 629      70.863 -26.206  15.689  1.00115.65           C
ATOM   4997  OH  TYR E 629      71.209 -25.160  14.806  1.00115.65           O
ATOM   4998  C   TYR E 629      72.159 -29.190  19.139  1.00115.65           C
ATOM   4999  O   TYR E 629      72.061 -28.374  20.054  1.00115.65           O
ATOM   5000  N   ARG E 630      73.313 -29.386  18.454  1.00184.08           N
ATOM   5001  CA  ARG E 630      74.446 -28.499  18.488  1.00184.08           C
ATOM   5002  CB  ARG E 630      75.769 -29.246  18.259  1.00184.08           C
ATOM   5003  CG  ARG E 630      76.008 -30.347  19.293  1.00184.08           C
ATOM   5004  CD  ARG E 630      75.824 -29.875  20.736  1.00184.08           C
ATOM   5005  NE  ARG E 630      76.910 -28.896  21.025  1.00184.08           N
ATOM   5006  CZ  ARG E 630      76.799 -28.043  22.084  1.00184.08           C
ATOM   5007  NH1 ARG E 630      75.686 -28.074  22.874  1.00184.08           N
ATOM   5008  NH2 ARG E 630      77.802 -27.156  22.353  1.00184.08           N
ATOM   5009  C   ARG E 630      74.381 -27.387  17.474  1.00184.08           C
ATOM   5010  O   ARG E 630      74.552 -26.218  17.814  1.00184.08           O
ATOM   5011  N   SER E 631      74.115 -27.734  16.188  1.00 96.88           N
ATOM   5012  CA  SER E 631      74.164 -26.755  15.130  1.00 96.88           C
ATOM   5013  CB  SER E 631      75.589 -26.280  14.795  1.00 96.88           C
ATOM   5014  OG  SER E 631      76.156 -25.587  15.896  1.00 96.88           O
ATOM   5015  C   SER E 631      73.616 -27.357  13.865  1.00 96.88           C
ATOM   5016  O   SER E 631      73.286 -28.541  13.811  1.00 96.88           O
ATOM   5017  N   GLY E 632      73.517 -26.532  12.796  1.00 25.48           N
ATOM   5018  CA  GLY E 632      73.036 -26.993  11.521  1.00 25.48           C
ATOM   5019  C   GLY E 632      71.560 -26.760  11.411  1.00 25.48           C
ATOM   5020  O   GLY E 632      70.965 -26.024  12.198  1.00 25.48           O
ATOM   5021  N   VAL E 633      70.935 -27.369  10.380  1.00102.46           N
ATOM   5022  CA  VAL E 633      69.520 -27.213  10.192  1.00102.46           C
ATOM   5023  CB  VAL E 633      69.122 -26.993   8.757  1.00102.46           C
ATOM   5024  CG1 VAL E 633      69.673 -25.626   8.317  1.00102.46           C
ATOM   5025  CG2 VAL E 633      69.646 -28.153   7.893  1.00102.46           C
ATOM   5026  C   VAL E 633      68.852 -28.452  10.710  1.00102.46           C
ATOM   5027  O   VAL E 633      68.998 -29.542  10.160  1.00102.46           O
ATOM   5028  N   TYR E 634      68.062 -28.283  11.786  1.00181.18           N
ATOM   5029  CA  TYR E 634      67.415 -29.348  12.498  1.00181.18           C
ATOM   5030  CB  TYR E 634      66.927 -28.904  13.890  1.00181.18           C
ATOM   5031  CG  TYR E 634      66.086 -29.973  14.498  1.00181.18           C
ATOM   5032  CD1 TYR E 634      66.652 -30.988  15.234  1.00181.18           C
ATOM   5033  CD2 TYR E 634      64.721 -29.955  14.327  1.00181.18           C
ATOM   5034  CE1 TYR E 634      65.865 -31.968  15.794  1.00181.18           C
[truncated: 495,191 more chars]
