# Supplementary material for: Evolutionary Analysis of Dipeptidyl Peptidase I
Source: Int J Mol Sci. 2022 Feb 6;23(3):1852. doi: 10.3390/ijms23031852 (PMC8836896; doi:10.3390/ijms23031852)
Supplement: Supplementary file 1 [file ijms-23-01852-s001.zip › Supplementary File S2 Homology models/Modeller/Xenopus laevis/mod.B99990006.pdb]

EXPDTA    THEORETICAL MODEL, MODELLER 10.1 2021/11/04 16:12:38
REMARK   6 MODELLER OBJECTIVE FUNCTION:     12101.3184
REMARK   6 MODELLER BEST TEMPLATE % SEQ ID:  68.466
REMARK   6 SEQUENCE: mod
REMARK   6 ALIGNMENT: alignment.pir
REMARK   6 SCRIPT: model.py
REMARK   6 DOPE score: -171058.95312
REMARK   6 GA341 score: 1.00000
REMARK   6 DOPE-HR score: -144711.54688
REMARK   6 TEMPLATE: 1K3B 1:A - 118:A MODELS 1:A - 121:A AT 68.5%
REMARK   6 TEMPLATE: 1K3B 120:B - 283:B MODELS 122:B - 285:B AT 68.5%
REMARK   6 TEMPLATE: 1K3B 284:C - 352:C MODELS 286:C - 354:C AT 68.5%
REMARK   6 TEMPLATE: 1K3B 353:D - 470:D MODELS 356:D - 476:D AT 68.5%
REMARK   6 TEMPLATE: 1K3B 472:E - 635:E MODELS 477:E - 640:E AT 68.5%
REMARK   6 TEMPLATE: 1K3B 636:F - 704:F MODELS 641:F - 709:F AT 68.5%
REMARK   6 TEMPLATE: 1K3B 705:G - 822:G MODELS 711:G - 831:G AT 68.5%
REMARK   6 TEMPLATE: 1K3B 824:H - 987:H MODELS 832:H - 995:H AT 68.5%
REMARK   6 TEMPLATE: 1K3B 988:I - 1056:I MODELS 996:I - 1064:I AT 68.5%
REMARK   6 TEMPLATE: 1K3B 1057:J - 1174:J MODELS 1066:J - 1186:J AT 68.5%
REMARK   6 TEMPLATE: 1K3B 1176:K - 1339:K MODELS 1187:K - 1350:K AT 68.5%
REMARK   6 TEMPLATE: 1K3B 1340:L - 1408:L MODELS 1351:L - 1419:L AT 68.5%
SSBOND   1 CYS A    6    CYS A   97                          1555   1555  2.04
SSBOND   2 CYS A   33    CYS A  115                          1555   1555  2.03
SSBOND   3 CYS B  146    CYS B  189                          1555   1555  2.03
SSBOND   4 CYS B  182    CYS B  222                          1555   1555  2.03
SSBOND   5 CYS D  361    CYS D  452                          1555   1555  2.03
SSBOND   6 CYS D  388    CYS D  470                          1555   1555  2.01
SSBOND   7 CYS E  501    CYS E  544                          1555   1555  2.03
SSBOND   8 CYS E  537    CYS E  577                          1555   1555  2.03
SSBOND   9 CYS G  716    CYS G  807                          1555   1555  1.99
SSBOND  10 CYS G  743    CYS G  825                          1555   1555  2.04
SSBOND  11 CYS H  856    CYS H  899                          1555   1555  2.02
SSBOND  12 CYS H  892    CYS H  932                          1555   1555  2.04
SSBOND  13 CYS J 1071    CYS J 1162                          1555   1555  2.02
SSBOND  14 CYS J 1098    CYS J 1180                          1555   1555  2.03
SSBOND  15 CYS K 1211    CYS K 1254                          1555   1555  2.04
SSBOND  16 CYS K 1247    CYS K 1287                          1555   1555  2.03
ATOM      1  N   ASP A   1      32.355  24.342  22.378  1.00108.36           N
ATOM      2  CA  ASP A   1      33.707  24.670  21.872  1.00108.36           C
ATOM      3  CB  ASP A   1      33.664  25.194  20.420  1.00108.36           C
ATOM      4  CG  ASP A   1      32.812  26.447  20.317  1.00108.36           C
ATOM      5  OD1 ASP A   1      32.176  26.827  21.334  1.00108.36           O
ATOM      6  OD2 ASP A   1      32.778  27.036  19.203  1.00108.36           O
ATOM      7  C   ASP A   1      34.452  25.593  22.770  1.00108.36           C
ATOM      8  O   ASP A   1      33.907  26.106  23.745  1.00108.36           O
ATOM      9  N   THR A   2      35.755  25.764  22.483  1.00 42.96           N
ATOM     10  CA  THR A   2      36.603  26.617  23.254  1.00 42.96           C
ATOM     11  CB  THR A   2      38.034  26.169  23.267  1.00 42.96           C
ATOM     12  OG1 THR A   2      38.568  26.203  21.951  1.00 42.96           O
ATOM     13  CG2 THR A   2      38.094  24.735  23.823  1.00 42.96           C
ATOM     14  C   THR A   2      36.549  27.954  22.593  1.00 42.96           C
ATOM     15  O   THR A   2      35.943  28.120  21.537  1.00 42.96           O
ATOM     16  N   PRO A   3      37.159  28.915  23.216  1.00 73.26           N
ATOM     17  CA  PRO A   3      37.179  30.249  22.675  1.00 73.26           C
ATOM     18  CD  PRO A   3      37.205  28.920  24.671  1.00 73.26           C
ATOM     19  CB  PRO A   3      37.641  31.149  23.819  1.00 73.26           C
ATOM     20  CG  PRO A   3      37.184  30.400  25.082  1.00 73.26           C
ATOM     21  C   PRO A   3      38.039  30.356  21.451  1.00 73.26           C
ATOM     22  O   PRO A   3      38.049  31.421  20.836  1.00 73.26           O
ATOM     23  N   ALA A   4      38.790  29.295  21.097  1.00 57.70           N
ATOM     24  CA  ALA A   4      39.724  29.377  20.003  1.00 57.70           C
ATOM     25  CB  ALA A   4      40.739  28.221  19.982  1.00 57.70           C
ATOM     26  C   ALA A   4      39.045  29.396  18.666  1.00 57.70           C
ATOM     27  O   ALA A   4      38.075  28.678  18.422  1.00 57.70           O
ATOM     28  N   ASN A   5      39.566  30.251  17.758  1.00136.79           N
ATOM     29  CA  ASN A   5      39.103  30.325  16.402  1.00136.79           C
ATOM     30  CB  ASN A   5      38.353  31.638  16.110  1.00136.79           C
ATOM     31  CG  ASN A   5      37.666  31.538  14.756  1.00136.79           C
ATOM     32  OD1 ASN A   5      38.303  31.277  13.738  1.00136.79           O
ATOM     33  ND2 ASN A   5      36.323  31.752  14.742  1.00136.79           N
ATOM     34  C   ASN A   5      40.338  30.303  15.550  1.00136.79           C
ATOM     35  O   ASN A   5      40.752  31.329  15.013  1.00136.79           O
ATOM     36  N   CYS A   6      40.942  29.111  15.374  1.00 63.64           N
ATOM     37  CA  CYS A   6      42.179  28.999  14.652  1.00 63.64           C
ATOM     38  CB  CYS A   6      43.187  28.090  15.374  1.00 63.64           C
ATOM     39  SG  CYS A   6      43.779  28.876  16.902  1.00 63.64           S
ATOM     40  C   CYS A   6      41.916  28.475  13.272  1.00 63.64           C
ATOM     41  O   CYS A   6      40.869  27.892  13.002  1.00 63.64           O
ATOM     42  N   SER A   7      42.878  28.675  12.347  1.00 53.55           N
ATOM     43  CA  SER A   7      42.663  28.293  10.983  1.00 53.55           C
ATOM     44  CB  SER A   7      42.906  29.432   9.977  1.00 53.55           C
ATOM     45  OG  SER A   7      44.285  29.772   9.956  1.00 53.55           O
ATOM     46  C   SER A   7      43.584  27.188  10.585  1.00 53.55           C
ATOM     47  O   SER A   7      44.561  26.864  11.257  1.00 53.55           O
ATOM     48  N   PHE A   8      43.258  26.598   9.424  1.00 90.73           N
ATOM     49  CA  PHE A   8      43.965  25.522   8.796  1.00 90.73           C
ATOM     50  CB  PHE A   8      43.295  25.155   7.455  1.00 90.73           C
ATOM     51  CG  PHE A   8      44.033  24.056   6.776  1.00 90.73           C
ATOM     52  CD1 PHE A   8      43.810  22.743   7.120  1.00 90.73           C
ATOM     53  CD2 PHE A   8      44.935  24.342   5.777  1.00 90.73           C
ATOM     54  CE1 PHE A   8      44.488  21.730   6.483  1.00 90.73           C
ATOM     55  CE2 PHE A   8      45.615  23.333   5.137  1.00 90.73           C
ATOM     56  CZ  PHE A   8      45.392  22.025   5.491  1.00 90.73           C
ATOM     57  C   PHE A   8      45.372  25.982   8.534  1.00 90.73           C
ATOM     58  O   PHE A   8      46.317  25.219   8.745  1.00 90.73           O
ATOM     59  N   PRO A   9      45.565  27.195   8.072  1.00131.79           N
ATOM     60  CA  PRO A   9      46.903  27.652   7.828  1.00131.79           C
ATOM     61  CD  PRO A   9      44.611  27.869   7.203  1.00131.79           C
ATOM     62  CB  PRO A   9      46.774  28.980   7.093  1.00131.79           C
ATOM     63  CG  PRO A   9      45.442  28.839   6.347  1.00131.79           C
ATOM     64  C   PRO A   9      47.715  27.747   9.075  1.00131.79           C
ATOM     65  O   PRO A   9      48.928  27.555   9.002  1.00131.79           O
ATOM     66  N   ASP A  10      47.096  28.051  10.230  1.00142.18           N
ATOM     67  CA  ASP A  10      47.925  28.160  11.391  1.00142.18           C
ATOM     68  CB  ASP A  10      47.291  28.835  12.621  1.00142.18           C
ATOM     69  CG  ASP A  10      46.122  28.055  13.176  1.00142.18           C
ATOM     70  OD1 ASP A  10      46.165  26.797  13.220  1.00142.18           O
ATOM     71  OD2 ASP A  10      45.165  28.747  13.605  1.00142.18           O
ATOM     72  C   ASP A  10      48.464  26.805  11.721  1.00142.18           C
ATOM     73  O   ASP A  10      49.520  26.693  12.339  1.00142.18           O
ATOM     74  N   LEU A  11      47.714  25.744  11.355  1.00196.17           N
ATOM     75  CA  LEU A  11      48.102  24.369  11.557  1.00196.17           C
ATOM     76  CB  LEU A  11      47.018  23.321  11.243  1.00196.17           C
ATOM     77  CG  LEU A  11      45.946  23.127  12.321  1.00196.17           C
ATOM     78  CD1 LEU A  11      46.581  22.660  13.641  1.00196.17           C
ATOM     79  CD2 LEU A  11      45.045  24.357  12.463  1.00196.17           C
ATOM     80  C   LEU A  11      49.252  23.951  10.685  1.00196.17           C
ATOM     81  O   LEU A  11      50.060  23.118  11.092  1.00196.17           O
ATOM     82  N   GLU A  12      49.331  24.451   9.438  1.00 81.78           N
ATOM     83  CA  GLU A  12      50.363  23.967   8.551  1.00 81.78           C
ATOM     84  CB  GLU A  12      50.226  24.499   7.114  1.00 81.78           C
ATOM     85  CG  GLU A  12      51.315  23.992   6.165  1.00 81.78           C
ATOM     86  CD  GLU A  12      51.057  24.592   4.790  1.00 81.78           C
ATOM     87  OE1 GLU A  12      50.072  25.365   4.657  1.00 81.78           O
ATOM     88  OE2 GLU A  12      51.849  24.293   3.857  1.00 81.78           O
ATOM     89  C   GLU A  12      51.700  24.413   9.060  1.00 81.78           C
ATOM     90  O   GLU A  12      51.853  25.546   9.511  1.00 81.78           O
ATOM     91  N   GLY A  13      52.716  23.520   9.004  1.00 31.00           N
ATOM     92  CA  GLY A  13      54.029  23.919   9.425  1.00 31.00           C
ATOM     93  C   GLY A  13      54.661  22.846  10.259  1.00 31.00           C
ATOM     94  O   GLY A  13      54.271  21.680  10.219  1.00 31.00           O
ATOM     95  N   THR A  14      55.685  23.238  11.047  1.00 35.07           N
ATOM     96  CA  THR A  14      56.388  22.297  11.868  1.00 35.07           C
ATOM     97  CB  THR A  14      57.879  22.465  11.817  1.00 35.07           C
ATOM     98  OG1 THR A  14      58.340  22.329  10.481  1.00 35.07           O
ATOM     99  CG2 THR A  14      58.530  21.396  12.710  1.00 35.07           C
ATOM    100  C   THR A  14      55.966  22.509  13.288  1.00 35.07           C
ATOM    101  O   THR A  14      55.877  23.639  13.766  1.00 35.07           O
ATOM    102  N   TRP A  15      55.678  21.400  14.000  1.00 59.55           N
ATOM    103  CA  TRP A  15      55.253  21.488  15.367  1.00 59.55           C
ATOM    104  CB  TRP A  15      53.827  20.956  15.600  1.00 59.55           C
ATOM    105  CG  TRP A  15      52.735  21.817  15.010  1.00 59.55           C
ATOM    106  CD2 TRP A  15      51.917  22.718  15.774  1.00 59.55           C
ATOM    107  CD1 TRP A  15      52.303  21.907  13.718  1.00 59.55           C
ATOM    108  NE1 TRP A  15      51.269  22.809  13.629  1.00 59.55           N
ATOM    109  CE2 TRP A  15      51.020  23.315  14.887  1.00 59.55           C
ATOM    110  CE3 TRP A  15      51.910  23.020  17.106  1.00 59.55           C
ATOM    111  CZ2 TRP A  15      50.101  24.228  15.321  1.00 59.55           C
ATOM    112  CZ3 TRP A  15      50.984  23.943  17.539  1.00 59.55           C
ATOM    113  CH2 TRP A  15      50.097  24.536  16.664  1.00 59.55           C
ATOM    114  C   TRP A  15      56.168  20.639  16.189  1.00 59.55           C
ATOM    115  O   TRP A  15      56.648  19.601  15.739  1.00 59.55           O
ATOM    116  N   GLU A  16      56.451  21.091  17.424  1.00 37.09           N
ATOM    117  CA  GLU A  16      57.269  20.340  18.329  1.00 37.09           C
ATOM    118  CB  GLU A  16      58.380  21.188  18.970  1.00 37.09           C
ATOM    119  CG  GLU A  16      59.274  20.422  19.948  1.00 37.09           C
ATOM    120  CD  GLU A  16      60.305  21.405  20.487  1.00 37.09           C
ATOM    121  OE1 GLU A  16      60.518  22.455  19.823  1.00 37.09           O
ATOM    122  OE2 GLU A  16      60.891  21.123  21.565  1.00 37.09           O
ATOM    123  C   GLU A  16      56.358  19.904  19.426  1.00 37.09           C
ATOM    124  O   GLU A  16      55.693  20.730  20.050  1.00 37.09           O
ATOM    125  N   PHE A  17      56.286  18.582  19.685  1.00 71.64           N
ATOM    126  CA  PHE A  17      55.423  18.151  20.738  1.00 71.64           C
ATOM    127  CB  PHE A  17      54.475  16.993  20.365  1.00 71.64           C
ATOM    128  CG  PHE A  17      53.577  17.427  19.257  1.00 71.64           C
ATOM    129  CD1 PHE A  17      52.742  18.511  19.406  1.00 71.64           C
ATOM    130  CD2 PHE A  17      53.535  16.718  18.078  1.00 71.64           C
ATOM    131  CE1 PHE A  17      51.907  18.899  18.385  1.00 71.64           C
ATOM    132  CE2 PHE A  17      52.701  17.100  17.054  1.00 71.64           C
ATOM    133  CZ  PHE A  17      51.886  18.196  17.206  1.00 71.64           C
ATOM    134  C   PHE A  17      56.286  17.646  21.850  1.00 71.64           C
ATOM    135  O   PHE A  17      57.167  16.813  21.642  1.00 71.64           O
ATOM    136  N   GLN A  18      56.058  18.158  23.074  1.00 40.45           N
ATOM    137  CA  GLN A  18      56.796  17.682  24.206  1.00 40.45           C
ATOM    138  CB  GLN A  18      57.142  18.781  25.225  1.00 40.45           C
ATOM    139  CG  GLN A  18      58.113  19.830  24.679  1.00 40.45           C
ATOM    140  CD  GLN A  18      59.494  19.194  24.577  1.00 40.45           C
ATOM    141  OE1 GLN A  18      59.730  18.104  25.095  1.00 40.45           O
ATOM    142  NE2 GLN A  18      60.435  19.896  23.891  1.00 40.45           N
ATOM    143  C   GLN A  18      55.880  16.711  24.873  1.00 40.45           C
ATOM    144  O   GLN A  18      54.744  17.049  25.203  1.00 40.45           O
ATOM    145  N   ILE A  19      56.360  15.472  25.092  1.00 39.36           N
ATOM    146  CA  ILE A  19      55.504  14.457  25.627  1.00 39.36           C
ATOM    147  CB  ILE A  19      55.548  13.174  24.849  1.00 39.36           C
ATOM    148  CG1 ILE A  19      55.069  13.406  23.407  1.00 39.36           C
ATOM    149  CG2 ILE A  19      54.722  12.124  25.612  1.00 39.36           C
ATOM    150  CD1 ILE A  19      55.349  12.229  22.474  1.00 39.36           C
ATOM    151  C   ILE A  19      55.920  14.136  27.019  1.00 39.36           C
ATOM    152  O   ILE A  19      57.089  13.879  27.305  1.00 39.36           O
ATOM    153  N   GLY A  20      54.928  14.149  27.924  1.00 67.62           N
ATOM    154  CA  GLY A  20      55.143  13.869  29.306  1.00 67.62           C
ATOM    155  C   GLY A  20      54.736  12.461  29.532  1.00 67.62           C
ATOM    156  O   GLY A  20      54.972  11.602  28.677  1.00 67.62           O
ATOM    157  N   GLU A  21      54.024  12.226  30.661  1.00313.50           N
ATOM    158  CA  GLU A  21      53.801  10.885  31.087  1.00313.50           C
ATOM    159  CB  GLU A  21      52.917  10.083  30.131  1.00313.50           C
ATOM    160  CG  GLU A  21      51.512  10.682  30.108  1.00313.50           C
ATOM    161  CD  GLU A  21      51.081  10.920  31.549  1.00313.50           C
ATOM    162  OE1 GLU A  21      51.240   9.987  32.380  1.00313.50           O
ATOM    163  OE2 GLU A  21      50.600  12.047  31.841  1.00313.50           O
ATOM    164  C   GLU A  21      55.207  10.424  31.105  1.00313.50           C
ATOM    165  O   GLU A  21      55.616   9.578  30.317  1.00313.50           O
ATOM    166  N   GLY A  22      55.977  11.124  31.967  1.00116.59           N
ATOM    167  CA  GLY A  22      57.402  11.102  32.131  1.00116.59           C
ATOM    168  C   GLY A  22      57.882   9.742  32.479  1.00116.59           C
ATOM    169  O   GLY A  22      58.978   9.368  32.061  1.00116.59           O
ATOM    170  N   SER A  23      57.110   8.991  33.289  1.00 42.91           N
ATOM    171  CA  SER A  23      57.515   7.648  33.579  1.00 42.91           C
ATOM    172  CB  SER A  23      56.470   6.874  34.393  1.00 42.91           C
ATOM    173  OG  SER A  23      55.279   6.729  33.633  1.00 42.91           O
ATOM    174  C   SER A  23      57.597   7.028  32.231  1.00 42.91           C
ATOM    175  O   SER A  23      58.503   6.254  31.925  1.00 42.91           O
ATOM    176  N   GLY A  24      56.632   7.418  31.381  1.00 62.17           N
ATOM    177  CA  GLY A  24      56.653   7.068  29.999  1.00 62.17           C
ATOM    178  C   GLY A  24      55.296   6.604  29.604  1.00 62.17           C
ATOM    179  O   GLY A  24      55.158   5.441  29.228  1.00 62.17           O
ATOM    180  N   ALA A  25      54.269   7.493  29.643  1.00143.25           N
ATOM    181  CA  ALA A  25      53.010   7.049  29.196  1.00143.25           C
ATOM    182  CB  ALA A  25      53.075   6.443  27.776  1.00143.25           C
ATOM    183  C   ALA A  25      52.450   6.018  30.121  1.00143.25           C
ATOM    184  O   ALA A  25      53.154   5.226  30.743  1.00143.25           O
ATOM    185  N   ALA A  26      51.114   5.993  30.193  1.00 77.83           N
ATOM    186  CA  ALA A  26      50.401   5.101  31.046  1.00 77.83           C
ATOM    187  CB  ALA A  26      49.934   5.769  32.342  1.00 77.83           C
ATOM    188  C   ALA A  26      49.187   4.688  30.280  1.00 77.83           C
ATOM    189  O   ALA A  26      49.150   4.792  29.057  1.00 77.83           O
ATOM    190  N   ARG A  27      48.191   4.120  30.983  1.00 85.27           N
ATOM    191  CA  ARG A  27      46.961   3.721  30.364  1.00 85.27           C
ATOM    192  CB  ARG A  27      46.210   2.618  31.128  1.00 85.27           C
ATOM    193  CG  ARG A  27      46.953   1.285  31.221  1.00 85.27           C
ATOM    194  CD  ARG A  27      46.156   0.224  31.981  1.00 85.27           C
ATOM    195  NE  ARG A  27      45.922   0.746  33.358  1.00 85.27           N
ATOM    196  CZ  ARG A  27      44.649   0.836  33.843  1.00 85.27           C
ATOM    197  NH1 ARG A  27      43.596   0.464  33.060  1.00 85.27           N
ATOM    198  NH2 ARG A  27      44.426   1.309  35.104  1.00 85.27           N
ATOM    199  C   ARG A  27      46.050   4.910  30.331  1.00 85.27           C
ATOM    200  O   ARG A  27      46.394   5.992  30.803  1.00 85.27           O
ATOM    201  N   ASP A  28      44.859   4.725  29.726  1.00110.73           N
ATOM    202  CA  ASP A  28      43.859   5.750  29.617  1.00110.73           C
ATOM    203  CB  ASP A  28      42.617   5.270  28.844  1.00110.73           C
ATOM    204  CG  ASP A  28      41.683   6.452  28.630  1.00110.73           C
ATOM    205  OD1 ASP A  28      42.106   7.604  28.909  1.00110.73           O
ATOM    206  OD2 ASP A  28      40.529   6.213  28.182  1.00110.73           O
ATOM    207  C   ASP A  28      43.412   6.121  31.002  1.00110.73           C
ATOM    208  O   ASP A  28      43.016   7.257  31.255  1.00110.73           O
ATOM    209  N   LYS A  29      43.367   5.133  31.913  1.00 70.44           N
ATOM    210  CA  LYS A  29      43.000   5.364  33.284  1.00 70.44           C
ATOM    211  CB  LYS A  29      42.668   4.061  34.032  1.00 70.44           C
ATOM    212  CG  LYS A  29      42.097   4.288  35.434  0.00 70.44           C
ATOM    213  CD  LYS A  29      41.464   3.038  36.050  0.00 70.44           C
ATOM    214  CE  LYS A  29      40.896   3.268  37.452  1.00 70.44           C
ATOM    215  NZ  LYS A  29      39.628   4.025  37.362  1.00 70.44           N
ATOM    216  C   LYS A  29      44.105   6.043  34.036  1.00 70.44           C
ATOM    217  O   LYS A  29      43.856   6.907  34.875  1.00 70.44           O
ATOM    218  N   SER A  30      45.362   5.642  33.759  1.00 84.87           N
ATOM    219  CA  SER A  30      46.510   6.095  34.495  1.00 84.87           C
ATOM    220  CB  SER A  30      47.756   5.236  34.238  1.00 84.87           C
ATOM    221  OG  SER A  30      48.853   5.728  34.993  1.00 84.87           O
ATOM    222  C   SER A  30      46.850   7.527  34.206  1.00 84.87           C
ATOM    223  O   SER A  30      47.534   8.166  35.003  1.00 84.87           O
ATOM    224  N   ILE A  31      46.402   8.081  33.067  1.00 57.10           N
ATOM    225  CA  ILE A  31      46.781   9.430  32.760  1.00 57.10           C
ATOM    226  CB  ILE A  31      47.651   9.513  31.543  1.00 57.10           C
ATOM    227  CG1 ILE A  31      48.912   8.668  31.760  1.00 57.10           C
ATOM    228  CG2 ILE A  31      47.958  10.990  31.245  1.00 57.10           C
ATOM    229  CD1 ILE A  31      49.677   8.406  30.470  1.00 57.10           C
ATOM    230  C   ILE A  31      45.544  10.228  32.486  1.00 57.10           C
ATOM    231  O   ILE A  31      44.503   9.680  32.128  1.00 57.10           O
ATOM    232  N   ASP A  32      45.630  11.552  32.737  1.00 80.56           N
ATOM    233  CA  ASP A  32      44.588  12.494  32.442  1.00 80.56           C
ATOM    234  CB  ASP A  32      43.685  12.810  33.647  1.00 80.56           C
ATOM    235  CG  ASP A  32      42.513  13.656  33.164  0.00 80.56           C
ATOM    236  OD1 ASP A  32      41.969  13.352  32.069  0.00 80.56           O
ATOM    237  OD2 ASP A  32      42.160  14.634  33.876  1.00 80.56           O
ATOM    238  C   ASP A  32      45.322  13.750  32.097  1.00 80.56           C
ATOM    239  O   ASP A  32      46.088  14.254  32.917  1.00 80.56           O
ATOM    240  N   CYS A  33      45.113  14.296  30.882  1.00 80.63           N
ATOM    241  CA  CYS A  33      45.914  15.415  30.476  1.00 80.63           C
ATOM    242  CB  CYS A  33      46.267  15.328  28.987  1.00 80.63           C
ATOM    243  SG  CYS A  33      46.977  13.699  28.627  1.00 80.63           S
ATOM    244  C   CYS A  33      45.181  16.698  30.707  1.00 80.63           C
ATOM    245  O   CYS A  33      44.827  17.407  29.764  1.00 80.63           O
ATOM    246  N   SER A  34      44.864  16.988  31.980  1.00119.62           N
ATOM    247  CA  SER A  34      44.291  18.248  32.341  1.00119.62           C
ATOM    248  CB  SER A  34      43.509  18.177  33.662  1.00119.62           C
ATOM    249  OG  SER A  34      42.432  17.262  33.540  1.00119.62           O
ATOM    250  C   SER A  34      45.386  19.264  32.541  1.00119.62           C
ATOM    251  O   SER A  34      45.258  20.415  32.124  1.00119.62           O
ATOM    252  N   GLN A  35      46.411  18.892  33.347  1.00141.55           N
ATOM    253  CA  GLN A  35      47.503  19.775  33.687  1.00141.55           C
ATOM    254  CB  GLN A  35      48.072  19.447  35.079  1.00141.55           C
ATOM    255  CG  GLN A  35      49.234  20.346  35.505  1.00141.55           C
ATOM    256  CD  GLN A  35      49.687  19.893  36.886  1.00141.55           C
ATOM    257  OE1 GLN A  35      49.185  18.907  37.424  1.00141.55           O
ATOM    258  NE2 GLN A  35      50.662  20.632  37.479  1.00141.55           N
ATOM    259  C   GLN A  35      48.685  19.846  32.754  1.00141.55           C
ATOM    260  O   GLN A  35      48.944  20.907  32.187  1.00141.55           O
ATOM    261  N   LEU A  36      49.396  18.695  32.567  1.00111.40           N
ATOM    262  CA  LEU A  36      50.643  18.554  31.833  1.00111.40           C
ATOM    263  CB  LEU A  36      51.307  19.860  31.356  1.00111.40           C
ATOM    264  CG  LEU A  36      52.622  19.642  30.586  1.00111.40           C
ATOM    265  CD1 LEU A  36      52.383  18.876  29.275  1.00111.40           C
ATOM    266  CD2 LEU A  36      53.372  20.967  30.370  1.00111.40           C
ATOM    267  C   LEU A  36      51.655  17.892  32.743  1.00111.40           C
ATOM    268  O   LEU A  36      51.623  16.680  32.966  1.00111.40           O
ATOM    269  N   GLY A  37      52.612  18.695  33.281  1.00 39.57           N
ATOM    270  CA  GLY A  37      53.627  18.186  34.170  1.00 39.57           C
ATOM    271  C   GLY A  37      54.919  17.998  33.418  1.00 39.57           C
ATOM    272  O   GLY A  37      55.078  18.489  32.303  1.00 39.57           O
ATOM    273  N   LYS A  38      55.885  17.275  34.035  1.00 52.75           N
ATOM    274  CA  LYS A  38      57.206  17.061  33.488  1.00 52.75           C
ATOM    275  CB  LYS A  38      58.114  16.153  34.340  1.00 52.75           C
ATOM    276  CG  LYS A  38      58.640  16.762  35.639  1.00 52.75           C
ATOM    277  CD  LYS A  38      59.376  15.734  36.502  1.00 52.75           C
ATOM    278  CE  LYS A  38      60.174  16.339  37.658  1.00 52.75           C
ATOM    279  NZ  LYS A  38      60.978  15.286  38.320  1.00 52.75           N
ATOM    280  C   LYS A  38      57.122  16.385  32.151  1.00 52.75           C
ATOM    281  O   LYS A  38      56.181  15.643  31.874  1.00 52.75           O
ATOM    282  N   VAL A  39      58.129  16.644  31.277  1.00 50.17           N
ATOM    283  CA  VAL A  39      58.123  16.064  29.957  1.00 50.17           C
ATOM    284  CB  VAL A  39      58.017  17.099  28.875  1.00 50.17           C
ATOM    285  CG1 VAL A  39      58.143  16.405  27.509  1.00 50.17           C
ATOM    286  CG2 VAL A  39      56.701  17.871  29.067  1.00 50.17           C
ATOM    287  C   VAL A  39      59.388  15.286  29.697  1.00 50.17           C
ATOM    288  O   VAL A  39      60.498  15.772  29.917  1.00 50.17           O
ATOM    289  N   ARG A  40      59.217  14.005  29.293  1.00184.43           N
ATOM    290  CA  ARG A  40      60.271  13.084  28.945  1.00184.43           C
ATOM    291  CB  ARG A  40      59.821  11.616  29.019  1.00184.43           C
ATOM    292  CG  ARG A  40      58.676  11.275  28.064  1.00184.43           C
ATOM    293  CD  ARG A  40      58.376   9.776  27.982  1.00184.43           C
ATOM    294  NE  ARG A  40      59.566   9.121  27.367  1.00184.43           N
ATOM    295  CZ  ARG A  40      60.611   8.719  28.149  1.00184.43           C
ATOM    296  NH1 ARG A  40      60.556   8.887  29.503  1.00184.43           N
ATOM    297  NH2 ARG A  40      61.711   8.148  27.578  1.00184.43           N
ATOM    298  C   ARG A  40      60.862  13.270  27.569  1.00184.43           C
ATOM    299  O   ARG A  40      62.084  13.255  27.419  1.00184.43           O
ATOM    300  N   THR A  41      60.028  13.448  26.515  1.00112.90           N
ATOM    301  CA  THR A  41      60.600  13.407  25.190  1.00112.90           C
ATOM    302  CB  THR A  41      60.460  12.063  24.535  1.00112.90           C
ATOM    303  OG1 THR A  41      61.222  12.017  23.338  1.00112.90           O
ATOM    304  CG2 THR A  41      58.972  11.819  24.230  1.00112.90           C
ATOM    305  C   THR A  41      59.968  14.405  24.269  1.00112.90           C
ATOM    306  O   THR A  41      58.931  14.998  24.559  1.00112.90           O
ATOM    307  N   LYS A  42      60.618  14.601  23.101  1.00 65.60           N
ATOM    308  CA  LYS A  42      60.178  15.527  22.096  1.00 65.60           C
ATOM    309  CB  LYS A  42      61.249  16.583  21.772  1.00 65.60           C
ATOM    310  CG  LYS A  42      60.835  17.599  20.706  1.00 65.60           C
ATOM    311  CD  LYS A  42      61.834  18.750  20.562  1.00 65.60           C
ATOM    312  CE  LYS A  42      63.207  18.306  20.054  1.00 65.60           C
ATOM    313  NZ  LYS A  42      64.107  19.476  19.944  1.00 65.60           N
ATOM    314  C   LYS A  42      59.935  14.763  20.832  1.00 65.60           C
ATOM    315  O   LYS A  42      60.617  13.779  20.553  1.00 65.60           O
ATOM    316  N   LEU A  43      58.919  15.181  20.045  1.00 54.98           N
ATOM    317  CA  LEU A  43      58.635  14.575  18.777  1.00 54.98           C
ATOM    318  CB  LEU A  43      57.394  13.660  18.795  1.00 54.98           C
ATOM    319  CG  LEU A  43      57.092  13.011  17.432  1.00 54.98           C
ATOM    320  CD1 LEU A  43      58.221  12.066  16.997  1.00 54.98           C
ATOM    321  CD2 LEU A  43      55.711  12.334  17.433  1.00 54.98           C
ATOM    322  C   LEU A  43      58.341  15.693  17.821  1.00 54.98           C
ATOM    323  O   LEU A  43      57.522  16.561  18.113  1.00 54.98           O
ATOM    324  N   THR A  44      58.995  15.702  16.646  1.00 39.42           N
ATOM    325  CA  THR A  44      58.776  16.782  15.726  1.00 39.42           C
ATOM    326  CB  THR A  44      60.037  17.313  15.112  1.00 39.42           C
ATOM    327  OG1 THR A  44      60.917  17.782  16.126  1.00 39.42           O
ATOM    328  CG2 THR A  44      59.674  18.459  14.154  1.00 39.42           C
ATOM    329  C   THR A  44      57.920  16.272  14.610  1.00 39.42           C
ATOM    330  O   THR A  44      58.140  15.175  14.100  1.00 39.42           O
ATOM    331  N   VAL A  45      56.907  17.068  14.217  1.00114.78           N
ATOM    332  CA  VAL A  45      56.006  16.632  13.181  1.00114.78           C
ATOM    333  CB  VAL A  45      54.627  16.375  13.704  1.00114.78           C
ATOM    334  CG1 VAL A  45      53.757  15.926  12.531  1.00114.78           C
ATOM    335  CG2 VAL A  45      54.681  15.377  14.863  1.00114.78           C
ATOM    336  C   VAL A  45      55.863  17.743  12.193  1.00114.78           C
ATOM    337  O   VAL A  45      55.829  18.919  12.556  1.00114.78           O
ATOM    338  N   THR A  46      55.767  17.392  10.895  1.00107.48           N
ATOM    339  CA  THR A  46      55.570  18.390   9.889  1.00107.48           C
ATOM    340  CB  THR A  46      56.650  18.415   8.844  1.00107.48           C
ATOM    341  OG1 THR A  46      56.500  19.562   8.021  1.00107.48           O
ATOM    342  CG2 THR A  46      56.576  17.129   8.006  1.00107.48           C
ATOM    343  C   THR A  46      54.256  18.119   9.220  1.00107.48           C
ATOM    344  O   THR A  46      53.962  16.990   8.824  1.00107.48           O
ATOM    345  N   MET A  47      53.413  19.164   9.093  1.00 46.60           N
ATOM    346  CA  MET A  47      52.128  18.989   8.467  1.00 46.60           C
ATOM    347  CB  MET A  47      50.940  19.480   9.312  1.00 46.60           C
ATOM    348  CG  MET A  47      50.685  18.626  10.557  1.00 46.60           C
ATOM    349  SD  MET A  47      49.269  19.159  11.565  1.00 46.60           S
ATOM    350  CE  MET A  47      50.091  20.626  12.247  1.00 46.60           C
ATOM    351  C   MET A  47      52.117  19.758   7.180  1.00 46.60           C
ATOM    352  O   MET A  47      52.423  20.949   7.146  1.00 46.60           O
ATOM    353  N   LYS A  48      51.731  19.088   6.075  1.00131.18           N
ATOM    354  CA  LYS A  48      51.788  19.717   4.786  1.00131.18           C
ATOM    355  CB  LYS A  48      52.734  19.005   3.814  1.00131.18           C
ATOM    356  CG  LYS A  48      54.221  19.220   4.095  1.00131.18           C
ATOM    357  CD  LYS A  48      54.747  18.487   5.326  1.00131.18           C
ATOM    358  CE  LYS A  48      56.271  18.550   5.439  1.00131.18           C
ATOM    359  NZ  LYS A  48      56.891  17.878   4.275  1.00131.18           N
ATOM    360  C   LYS A  48      50.446  19.763   4.115  1.00131.18           C
ATOM    361  O   LYS A  48      49.615  18.867   4.261  1.00131.18           O
ATOM    362  N   GLU A  49      50.280  20.796   3.258  1.00 90.35           N
ATOM    363  CA  GLU A  49      49.070  21.167   2.571  1.00 90.35           C
ATOM    364  CB  GLU A  49      49.313  22.043   1.330  1.00 90.35           C
ATOM    365  CG  GLU A  49      48.022  22.521   0.663  1.00 90.35           C
ATOM    366  CD  GLU A  49      48.402  23.371  -0.541  1.00 90.35           C
ATOM    367  OE1 GLU A  49      49.627  23.542  -0.782  1.00 90.35           O
ATOM    368  OE2 GLU A  49      47.472  23.863  -1.235  1.00 90.35           O
ATOM    369  C   GLU A  49      48.271  19.986   2.146  1.00 90.35           C
ATOM    370  O   GLU A  49      48.758  19.035   1.532  1.00 90.35           O
ATOM    371  N   LEU A  50      46.966  20.092   2.463  1.00220.48           N
ATOM    372  CA  LEU A  50      45.998  19.061   2.317  1.00220.48           C
ATOM    373  CB  LEU A  50      46.131  18.138   1.089  1.00220.48           C
ATOM    374  CG  LEU A  50      45.529  18.747  -0.199  1.00220.48           C
ATOM    375  CD1 LEU A  50      44.046  19.096   0.008  1.00220.48           C
ATOM    376  CD2 LEU A  50      46.336  19.926  -0.752  1.00220.48           C
ATOM    377  C   LEU A  50      46.021  18.278   3.604  1.00220.48           C
ATOM    378  O   LEU A  50      45.584  18.780   4.636  1.00220.48           O
ATOM    379  N   TYR A  51      46.318  16.968   3.504  1.00230.70           N
ATOM    380  CA  TYR A  51      46.381  15.962   4.541  1.00230.70           C
ATOM    381  CB  TYR A  51      45.603  14.702   4.126  1.00230.70           C
ATOM    382  CG  TYR A  51      46.026  14.345   2.743  1.00230.70           C
ATOM    383  CD1 TYR A  51      47.190  13.653   2.504  1.00230.70           C
ATOM    384  CD2 TYR A  51      45.237  14.710   1.676  1.00230.70           C
ATOM    385  CE1 TYR A  51      47.557  13.337   1.217  1.00230.70           C
ATOM    386  CE2 TYR A  51      45.600  14.395   0.388  1.00230.70           C
ATOM    387  CZ  TYR A  51      46.764  13.706   0.158  1.00230.70           C
ATOM    388  OH  TYR A  51      47.145  13.379  -1.161  1.00230.70           O
ATOM    389  C   TYR A  51      47.657  15.508   5.222  1.00230.70           C
ATOM    390  O   TYR A  51      47.554  14.911   6.287  1.00230.70           O
ATOM    391  N   ILE A  52      48.859  15.636   4.623  1.00171.68           N
ATOM    392  CA  ILE A  52      50.004  14.848   5.050  1.00171.68           C
ATOM    393  CB  ILE A  52      51.049  14.738   3.978  1.00171.68           C
ATOM    394  CG1 ILE A  52      52.091  13.667   4.344  1.00171.68           C
ATOM    395  CG2 ILE A  52      51.649  16.138   3.763  1.00171.68           C
ATOM    396  CD1 ILE A  52      51.532  12.245   4.340  1.00171.68           C
ATOM    397  C   ILE A  52      50.736  15.284   6.287  1.00171.68           C
ATOM    398  O   ILE A  52      51.008  16.463   6.500  1.00171.68           O
ATOM    399  N   ALA A  53      51.100  14.285   7.133  1.00 43.94           N
ATOM    400  CA  ALA A  53      51.907  14.517   8.300  1.00 43.94           C
ATOM    401  CB  ALA A  53      51.189  14.197   9.621  1.00 43.94           C
ATOM    402  C   ALA A  53      53.094  13.596   8.206  1.00 43.94           C
ATOM    403  O   ALA A  53      52.972  12.477   7.710  1.00 43.94           O
ATOM    404  N   GLU A  54      54.288  14.057   8.649  1.00 98.13           N
ATOM    405  CA  GLU A  54      55.457  13.214   8.632  1.00 98.13           C
ATOM    406  CB  GLU A  54      56.271  13.273   7.328  1.00 98.13           C
ATOM    407  CG  GLU A  54      55.580  12.600   6.140  1.00 98.13           C
ATOM    408  CD  GLU A  54      56.573  12.558   4.987  1.00 98.13           C
ATOM    409  OE1 GLU A  54      57.130  13.634   4.642  1.00 98.13           O
ATOM    410  OE2 GLU A  54      56.795  11.443   4.441  1.00 98.13           O
ATOM    411  C   GLU A  54      56.372  13.640   9.742  1.00 98.13           C
ATOM    412  O   GLU A  54      56.301  14.774  10.214  1.00 98.13           O
ATOM    413  N   ASP A  55      57.238  12.711  10.209  1.00 77.41           N
ATOM    414  CA  ASP A  55      58.163  12.996  11.274  1.00 77.41           C
ATOM    415  CB  ASP A  55      57.963  12.089  12.506  1.00 77.41           C
ATOM    416  CG  ASP A  55      58.126  10.625  12.111  1.00 77.41           C
ATOM    417  OD1 ASP A  55      58.540  10.351  10.953  1.00 77.41           O
ATOM    418  OD2 ASP A  55      57.831   9.755  12.975  1.00 77.41           O
ATOM    419  C   ASP A  55      59.581  12.882  10.782  1.00 77.41           C
ATOM    420  O   ASP A  55      59.836  12.720   9.590  1.00 77.41           O
ATOM    421  N   GLN A  56      60.546  12.985  11.722  1.00 83.19           N
ATOM    422  CA  GLN A  56      61.965  12.947  11.465  1.00 83.19           C
ATOM    423  CB  GLN A  56      62.806  13.261  12.715  1.00 83.19           C
ATOM    424  CG  GLN A  56      64.314  13.230  12.455  1.00 83.19           C
ATOM    425  CD  GLN A  56      65.026  13.576  13.755  1.00 83.19           C
ATOM    426  OE1 GLN A  56      64.396  13.733  14.800  1.00 83.19           O
ATOM    427  NE2 GLN A  56      66.378  13.705  13.692  1.00 83.19           N
ATOM    428  C   GLN A  56      62.377  11.593  10.961  1.00 83.19           C
ATOM    429  O   GLN A  56      63.274  11.476  10.127  1.00 83.19           O
ATOM    430  N   TYR A  57      61.720  10.534  11.462  1.00129.29           N
ATOM    431  CA  TYR A  57      61.997   9.160  11.142  1.00129.29           C
ATOM    432  CB  TYR A  57      61.123   8.155  11.911  1.00129.29           C
ATOM    433  CG  TYR A  57      61.536   8.203  13.340  1.00129.29           C
ATOM    434  CD1 TYR A  57      61.040   9.172  14.180  1.00129.29           C
ATOM    435  CD2 TYR A  57      62.420   7.274  13.836  1.00129.29           C
ATOM    436  CE1 TYR A  57      61.423   9.214  15.500  1.00129.29           C
ATOM    437  CE2 TYR A  57      62.807   7.310  15.154  1.00129.29           C
ATOM    438  CZ  TYR A  57      62.308   8.282  15.986  1.00129.29           C
ATOM    439  OH  TYR A  57      62.705   8.321  17.339  1.00129.29           O
ATOM    440  C   TYR A  57      61.757   8.937   9.686  1.00129.29           C
ATOM    441  O   TYR A  57      62.295   7.995   9.111  1.00129.29           O
ATOM    442  N   GLY A  58      60.883   9.743   9.061  1.00 33.84           N
ATOM    443  CA  GLY A  58      60.640   9.549   7.663  1.00 33.84           C
ATOM    444  C   GLY A  58      59.314   8.877   7.503  1.00 33.84           C
ATOM    445  O   GLY A  58      58.938   8.485   6.399  1.00 33.84           O
ATOM    446  N   ASN A  59      58.573   8.721   8.615  1.00 50.80           N
ATOM    447  CA  ASN A  59      57.282   8.093   8.569  1.00 50.80           C
ATOM    448  CB  ASN A  59      56.786   7.631   9.950  1.00 50.80           C
ATOM    449  CG  ASN A  59      57.711   6.521  10.432  1.00 50.80           C
ATOM    450  OD1 ASN A  59      57.916   5.521   9.747  1.00 50.80           O
ATOM    451  ND2 ASN A  59      58.296   6.707  11.646  1.00 50.80           N
ATOM    452  C   ASN A  59      56.286   9.074   8.026  1.00 50.80           C
ATOM    453  O   ASN A  59      56.429  10.284   8.198  1.00 50.80           O
ATOM    454  N   LEU A  60      55.244   8.559   7.335  1.00148.96           N
ATOM    455  CA  LEU A  60      54.234   9.396   6.746  1.00148.96           C
ATOM    456  CB  LEU A  60      54.157   9.267   5.207  1.00148.96           C
ATOM    457  CG  LEU A  60      53.952   7.836   4.660  1.00148.96           C
ATOM    458  CD1 LEU A  60      55.121   6.914   5.041  1.00148.96           C
ATOM    459  CD2 LEU A  60      52.574   7.260   5.025  1.00148.96           C
ATOM    460  C   LEU A  60      52.889   9.061   7.330  1.00148.96           C
ATOM    461  O   LEU A  60      52.631   7.919   7.707  1.00148.96           O
ATOM    462  N   GLY A  61      51.983  10.065   7.410  1.00 26.45           N
ATOM    463  CA  GLY A  61      50.681   9.847   7.987  1.00 26.45           C
ATOM    464  C   GLY A  61      49.764  10.956   7.549  1.00 26.45           C
ATOM    465  O   GLY A  61      50.011  11.607   6.535  1.00 26.45           O
ATOM    466  N   GLY A  62      48.665  11.196   8.307  1.00 29.86           N
ATOM    467  CA  GLY A  62      47.722  12.208   7.903  1.00 29.86           C
ATOM    468  C   GLY A  62      47.256  13.010   9.087  1.00 29.86           C
ATOM    469  O   GLY A  62      47.460  12.623  10.236  1.00 29.86           O
ATOM    470  N   PHE A  63      46.618  14.178   8.820  1.00157.70           N
ATOM    471  CA  PHE A  63      46.108  15.013   9.873  1.00157.70           C
ATOM    472  CB  PHE A  63      47.103  16.073  10.387  1.00157.70           C
ATOM    473  CG  PHE A  63      47.231  17.166   9.379  1.00157.70           C
ATOM    474  CD1 PHE A  63      48.103  17.058   8.320  1.00157.70           C
ATOM    475  CD2 PHE A  63      46.465  18.306   9.499  1.00157.70           C
ATOM    476  CE1 PHE A  63      48.211  18.073   7.399  1.00157.70           C
ATOM    477  CE2 PHE A  63      46.569  19.325   8.582  1.00157.70           C
ATOM    478  CZ  PHE A  63      47.445  19.208   7.529  1.00157.70           C
ATOM    479  C   PHE A  63      44.917  15.759   9.351  1.00157.70           C
ATOM    480  O   PHE A  63      44.683  15.822   8.144  1.00157.70           O
ATOM    481  N   THR A  64      44.105  16.309  10.277  1.00108.00           N
ATOM    482  CA  THR A  64      42.956  17.090   9.920  1.00108.00           C
ATOM    483  CB  THR A  64      41.669  16.311   9.981  1.00108.00           C
ATOM    484  OG1 THR A  64      41.702  15.205   9.104  1.00108.00           O
ATOM    485  CG2 THR A  64      40.497  17.216   9.595  1.00108.00           C
ATOM    486  C   THR A  64      42.804  18.116  10.993  1.00108.00           C
ATOM    487  O   THR A  64      43.072  17.839  12.160  1.00108.00           O
ATOM    488  N   LEU A  65      42.387  19.340  10.628  1.00192.35           N
ATOM    489  CA  LEU A  65      42.087  20.291  11.650  1.00192.35           C
ATOM    490  CB  LEU A  65      42.112  21.760  11.171  1.00192.35           C
ATOM    491  CG  LEU A  65      41.225  22.095   9.948  1.00192.35           C
ATOM    492  CD1 LEU A  65      41.638  21.279   8.713  1.00192.35           C
ATOM    493  CD2 LEU A  65      39.722  22.019  10.264  1.00192.35           C
ATOM    494  C   LEU A  65      40.705  19.921  12.074  1.00192.35           C
ATOM    495  O   LEU A  65      39.978  19.282  11.314  1.00192.35           O
ATOM    496  N   ILE A  66      40.311  20.249  13.314  1.00168.89           N
ATOM    497  CA  ILE A  66      38.968  19.927  13.680  1.00168.89           C
ATOM    498  CB  ILE A  66      38.922  19.027  14.897  1.00168.89           C
ATOM    499  CG1 ILE A  66      37.581  18.309  14.992  1.00168.89           C
ATOM    500  CG2 ILE A  66      39.320  19.774  16.175  1.00168.89           C
ATOM    501  CD1 ILE A  66      37.622  17.153  15.988  1.00168.89           C
ATOM    502  C   ILE A  66      38.269  21.249  13.837  1.00168.89           C
ATOM    503  O   ILE A  66      38.411  21.959  14.831  1.00168.89           O
ATOM    504  N   TYR A  67      37.519  21.641  12.790  1.00175.84           N
ATOM    505  CA  TYR A  67      36.844  22.905  12.779  1.00175.84           C
ATOM    506  CB  TYR A  67      35.769  22.985  13.883  1.00175.84           C
ATOM    507  CG  TYR A  67      34.867  24.154  13.663  1.00175.84           C
ATOM    508  CD1 TYR A  67      34.029  24.184  12.571  1.00175.84           C
ATOM    509  CD2 TYR A  67      34.819  25.193  14.564  1.00175.84           C
ATOM    510  CE1 TYR A  67      33.181  25.246  12.364  1.00175.84           C
ATOM    511  CE2 TYR A  67      33.972  26.258  14.363  1.00175.84           C
ATOM    512  CZ  TYR A  67      33.153  26.287  13.259  1.00175.84           C
ATOM    513  OH  TYR A  67      32.283  27.377  13.050  1.00175.84           O
ATOM    514  C   TYR A  67      37.922  23.934  12.985  1.00175.84           C
ATOM    515  O   TYR A  67      38.863  24.006  12.194  1.00175.84           O
ATOM    516  N   ASN A  68      37.835  24.743  14.066  1.00210.82           N
ATOM    517  CA  ASN A  68      38.868  25.712  14.353  1.00210.82           C
ATOM    518  CB  ASN A  68      38.366  27.163  14.373  1.00210.82           C
ATOM    519  CG  ASN A  68      38.147  27.600  12.946  1.00210.82           C
ATOM    520  OD1 ASN A  68      38.392  26.836  12.015  1.00210.82           O
ATOM    521  ND2 ASN A  68      37.710  28.873  12.762  1.00210.82           N
ATOM    522  C   ASN A  68      39.359  25.480  15.751  1.00210.82           C
ATOM    523  O   ASN A  68      40.045  26.327  16.323  1.00210.82           O
ATOM    524  N   GLN A  69      38.945  24.350  16.348  1.00118.85           N
ATOM    525  CA  GLN A  69      39.227  23.976  17.712  1.00118.85           C
ATOM    526  CB  GLN A  69      38.199  22.960  18.227  1.00118.85           C
ATOM    527  CG  GLN A  69      36.780  23.521  18.258  1.00118.85           C
ATOM    528  CD  GLN A  69      36.707  24.494  19.421  1.00118.85           C
ATOM    529  OE1 GLN A  69      36.313  24.121  20.523  1.00118.85           O
ATOM    530  NE2 GLN A  69      37.107  25.771  19.178  1.00118.85           N
ATOM    531  C   GLN A  69      40.577  23.384  18.006  1.00118.85           C
ATOM    532  O   GLN A  69      41.188  23.711  19.024  1.00118.85           O
ATOM    533  N   GLY A  70      41.063  22.462  17.153  1.00 35.20           N
ATOM    534  CA  GLY A  70      42.277  21.750  17.451  1.00 35.20           C
ATOM    535  C   GLY A  70      42.529  20.822  16.303  1.00 35.20           C
ATOM    536  O   GLY A  70      42.001  21.036  15.214  1.00 35.20           O
ATOM    537  N   PHE A  71      43.348  19.765  16.510  1.00 66.25           N
ATOM    538  CA  PHE A  71      43.673  18.908  15.403  1.00 66.25           C
ATOM    539  CB  PHE A  71      44.937  19.377  14.656  1.00 66.25           C
ATOM    540  CG  PHE A  71      46.050  19.424  15.650  1.00 66.25           C
ATOM    541  CD1 PHE A  71      46.243  20.542  16.430  1.00 66.25           C
ATOM    542  CD2 PHE A  71      46.902  18.354  15.811  1.00 66.25           C
ATOM    543  CE1 PHE A  71      47.265  20.594  17.350  1.00 66.25           C
ATOM    544  CE2 PHE A  71      47.926  18.399  16.729  1.00 66.25           C
ATOM    545  CZ  PHE A  71      48.110  19.521  17.502  1.00 66.25           C
ATOM    546  C   PHE A  71      43.922  17.500  15.852  1.00 66.25           C
ATOM    547  O   PHE A  71      44.131  17.219  17.032  1.00 66.25           O
ATOM    548  N   GLU A  72      43.869  16.562  14.881  1.00 78.95           N
ATOM    549  CA  GLU A  72      44.176  15.188  15.143  1.00 78.95           C
ATOM    550  CB  GLU A  72      42.955  14.251  15.090  1.00 78.95           C
ATOM    551  CG  GLU A  72      43.294  12.834  15.562  1.00 78.95           C
ATOM    552  CD  GLU A  72      42.007  12.034  15.687  1.00 78.95           C
ATOM    553  OE1 GLU A  72      41.471  11.608  14.630  1.00 78.95           O
ATOM    554  OE2 GLU A  72      41.541  11.838  16.842  1.00 78.95           O
ATOM    555  C   GLU A  72      45.154  14.747  14.095  1.00 78.95           C
ATOM    556  O   GLU A  72      44.978  15.020  12.907  1.00 78.95           O
ATOM    557  N   VAL A  73      46.240  14.069  14.524  1.00 95.12           N
ATOM    558  CA  VAL A  73      47.218  13.590  13.587  1.00 95.12           C
ATOM    559  CB  VAL A  73      48.569  14.223  13.747  1.00 95.12           C
ATOM    560  CG1 VAL A  73      48.436  15.733  13.491  1.00 95.12           C
ATOM    561  CG2 VAL A  73      49.120  13.866  15.137  1.00 95.12           C
ATOM    562  C   VAL A  73      47.389  12.124  13.821  1.00 95.12           C
ATOM    563  O   VAL A  73      47.476  11.669  14.960  1.00 95.12           O
ATOM    564  N   LYS A  74      47.421  11.338  12.727  1.00 68.23           N
ATOM    565  CA  LYS A  74      47.632   9.928  12.860  1.00 68.23           C
ATOM    566  CB  LYS A  74      46.527   9.084  12.201  1.00 68.23           C
ATOM    567  CG  LYS A  74      45.154   9.292  12.844  1.00 68.23           C
ATOM    568  CD  LYS A  74      43.993   8.688  12.054  1.00 68.23           C
ATOM    569  CE  LYS A  74      42.630   8.904  12.715  1.00 68.23           C
ATOM    570  NZ  LYS A  74      42.583   8.212  14.021  1.00 68.23           N
ATOM    571  C   LYS A  74      48.910   9.638  12.148  1.00 68.23           C
ATOM    572  O   LYS A  74      48.989   9.754  10.925  1.00 68.23           O
ATOM    573  N   ILE A  75      49.967   9.294  12.909  1.00120.34           N
ATOM    574  CA  ILE A  75      51.208   8.996  12.266  1.00120.34           C
ATOM    575  CB  ILE A  75      52.126  10.180  12.165  1.00120.34           C
ATOM    576  CG1 ILE A  75      53.300   9.871  11.221  1.00120.34           C
ATOM    577  CG2 ILE A  75      52.555  10.577  13.587  1.00120.34           C
ATOM    578  CD1 ILE A  75      54.113  11.107  10.835  1.00120.34           C
ATOM    579  C   ILE A  75      51.914   7.948  13.066  1.00120.34           C
ATOM    580  O   ILE A  75      51.871   7.960  14.295  1.00120.34           O
ATOM    581  N   LEU A  76      52.580   7.006  12.369  1.00308.57           N
ATOM    582  CA  LEU A  76      53.391   5.999  12.994  1.00308.57           C
ATOM    583  CB  LEU A  76      54.697   6.577  13.578  1.00308.57           C
ATOM    584  CG  LEU A  76      55.662   5.521  14.153  1.00308.57           C
ATOM    585  CD1 LEU A  76      56.181   4.581  13.054  1.00308.57           C
ATOM    586  CD2 LEU A  76      56.794   6.178  14.959  1.00308.57           C
ATOM    587  C   LEU A  76      52.639   5.273  14.082  1.00308.57           C
ATOM    588  O   LEU A  76      53.164   5.066  15.175  1.00308.57           O
ATOM    589  N   ASN A  77      51.390   4.847  13.809  1.00 99.61           N
ATOM    590  CA  ASN A  77      50.603   4.072  14.738  1.00 99.61           C
ATOM    591  CB  ASN A  77      51.290   2.758  15.151  1.00 99.61           C
ATOM    592  CG  ASN A  77      51.198   1.786  13.983  1.00 99.61           C
ATOM    593  OD1 ASN A  77      50.114   1.331  13.625  1.00 99.61           O
ATOM    594  ND2 ASN A  77      52.367   1.461  13.369  1.00 99.61           N
ATOM    595  C   ASN A  77      50.274   4.827  15.998  1.00 99.61           C
ATOM    596  O   ASN A  77      49.950   4.211  17.013  1.00 99.61           O
ATOM    597  N   TYR A  78      50.307   6.174  15.971  1.00 65.53           N
ATOM    598  CA  TYR A  78      49.939   6.967  17.119  1.00 65.53           C
ATOM    599  CB  TYR A  78      51.117   7.697  17.794  1.00 65.53           C
ATOM    600  CG  TYR A  78      51.887   6.727  18.624  1.00 65.53           C
ATOM    601  CD1 TYR A  78      51.542   6.537  19.943  1.00 65.53           C
ATOM    602  CD2 TYR A  78      52.940   6.012  18.102  1.00 65.53           C
ATOM    603  CE1 TYR A  78      52.234   5.652  20.732  1.00 65.53           C
ATOM    604  CE2 TYR A  78      53.638   5.123  18.887  1.00 65.53           C
ATOM    605  CZ  TYR A  78      53.284   4.944  20.204  1.00 65.53           C
ATOM    606  OH  TYR A  78      53.991   4.037  21.020  1.00 65.53           O
ATOM    607  C   TYR A  78      48.981   8.030  16.670  1.00 65.53           C
ATOM    608  O   TYR A  78      49.006   8.455  15.517  1.00 65.53           O
ATOM    609  N   LEU A  79      48.088   8.472  17.582  1.00 52.83           N
ATOM    610  CA  LEU A  79      47.131   9.497  17.266  1.00 52.83           C
ATOM    611  CB  LEU A  79      45.678   9.062  17.525  1.00 52.83           C
ATOM    612  CG  LEU A  79      45.280   7.764  16.800  1.00 52.83           C
ATOM    613  CD1 LEU A  79      43.792   7.440  17.008  1.00 52.83           C
ATOM    614  CD2 LEU A  79      45.695   7.793  15.323  1.00 52.83           C
ATOM    615  C   LEU A  79      47.393  10.634  18.211  1.00 52.83           C
ATOM    616  O   LEU A  79      47.510  10.419  19.417  1.00 52.83           O
ATOM    617  N   PHE A  80      47.492  11.876  17.690  1.00 46.74           N
ATOM    618  CA  PHE A  80      47.734  13.016  18.536  1.00 46.74           C
ATOM    619  CB  PHE A  80      48.912  13.897  18.079  1.00 46.74           C
ATOM    620  CG  PHE A  80      50.177  13.120  18.200  1.00 46.74           C
ATOM    621  CD1 PHE A  80      50.562  12.253  17.203  1.00 46.74           C
ATOM    622  CD2 PHE A  80      50.983  13.266  19.305  1.00 46.74           C
ATOM    623  CE1 PHE A  80      51.731  11.538  17.310  1.00 46.74           C
ATOM    624  CE2 PHE A  80      52.153  12.553  19.418  1.00 46.74           C
ATOM    625  CZ  PHE A  80      52.529  11.687  18.420  1.00 46.74           C
ATOM    626  C   PHE A  80      46.525  13.904  18.479  1.00 46.74           C
ATOM    627  O   PHE A  80      45.981  14.157  17.405  1.00 46.74           O
ATOM    628  N   PHE A  81      46.067  14.395  19.652  1.00120.56           N
ATOM    629  CA  PHE A  81      44.935  15.281  19.687  1.00120.56           C
ATOM    630  CB  PHE A  81      43.606  14.536  19.931  1.00120.56           C
ATOM    631  CG  PHE A  81      42.542  15.519  20.284  1.00120.56           C
ATOM    632  CD1 PHE A  81      41.983  16.345  19.335  1.00120.56           C
ATOM    633  CD2 PHE A  81      42.120  15.624  21.589  1.00120.56           C
ATOM    634  CE1 PHE A  81      41.007  17.251  19.684  1.00120.56           C
ATOM    635  CE2 PHE A  81      41.144  16.525  21.943  1.00120.56           C
ATOM    636  CZ  PHE A  81      40.585  17.340  20.989  1.00120.56           C
ATOM    637  C   PHE A  81      45.121  16.320  20.755  1.00120.56           C
ATOM    638  O   PHE A  81      45.602  16.033  21.850  1.00120.56           O
ATOM    639  N   GLY A  82      44.726  17.575  20.451  1.00 36.88           N
ATOM    640  CA  GLY A  82      44.842  18.651  21.397  1.00 36.88           C
ATOM    641  C   GLY A  82      44.064  19.817  20.869  1.00 36.88           C
ATOM    642  O   GLY A  82      43.863  19.955  19.663  1.00 36.88           O
ATOM    643  N   PHE A  83      43.611  20.699  21.783  1.00132.08           N
ATOM    644  CA  PHE A  83      42.893  21.880  21.399  1.00132.08           C
ATOM    645  CB  PHE A  83      41.827  22.362  22.404  1.00132.08           C
ATOM    646  CG  PHE A  83      40.672  21.420  22.477  1.00132.08           C
ATOM    647  CD1 PHE A  83      39.670  21.477  21.537  1.00132.08           C
ATOM    648  CD2 PHE A  83      40.586  20.485  23.483  1.00132.08           C
ATOM    649  CE1 PHE A  83      38.598  20.619  21.597  1.00132.08           C
ATOM    650  CE2 PHE A  83      39.515  19.624  23.549  1.00132.08           C
ATOM    651  CZ  PHE A  83      38.517  19.690  22.606  1.00132.08           C
ATOM    652  C   PHE A  83      43.894  22.990  21.345  1.00132.08           C
ATOM    653  O   PHE A  83      44.911  22.955  22.036  1.00132.08           O
ATOM    654  N   PHE A  84      43.634  24.011  20.503  1.00 64.69           N
ATOM    655  CA  PHE A  84      44.536  25.126  20.421  1.00 64.69           C
ATOM    656  CB  PHE A  84      44.196  26.126  19.304  1.00 64.69           C
ATOM    657  CG  PHE A  84      44.379  25.410  18.011  1.00 64.69           C
ATOM    658  CD1 PHE A  84      45.640  25.201  17.502  1.00 64.69           C
ATOM    659  CD2 PHE A  84      43.289  24.953  17.308  1.00 64.69           C
ATOM    660  CE1 PHE A  84      45.812  24.540  16.309  1.00 64.69           C
ATOM    661  CE2 PHE A  84      43.453  24.292  16.115  1.00 64.69           C
ATOM    662  CZ  PHE A  84      44.716  24.084  15.616  1.00 64.69           C
ATOM    663  C   PHE A  84      44.449  25.847  21.734  1.00 64.69           C
ATOM    664  O   PHE A  84      43.410  25.841  22.390  1.00 64.69           O
ATOM    665  N   LYS A  85      45.563  26.480  22.146  1.00153.50           N
ATOM    666  CA  LYS A  85      45.722  27.105  23.432  1.00153.50           C
ATOM    667  CB  LYS A  85      47.228  27.275  23.733  1.00153.50           C
ATOM    668  CG  LYS A  85      47.643  27.865  25.081  1.00153.50           C
ATOM    669  CD  LYS A  85      47.458  29.374  25.207  1.00153.50           C
ATOM    670  CE  LYS A  85      48.244  29.968  26.378  1.00153.50           C
ATOM    671  NZ  LYS A  85      47.997  29.169  27.599  1.00153.50           N
ATOM    672  C   LYS A  85      44.991  28.418  23.548  1.00153.50           C
ATOM    673  O   LYS A  85      44.903  29.198  22.600  1.00153.50           O
ATOM    674  N   TYR A  86      44.377  28.651  24.735  1.00 77.40           N
ATOM    675  CA  TYR A  86      43.752  29.905  25.063  1.00 77.40           C
ATOM    676  CB  TYR A  86      42.260  30.022  24.680  1.00 77.40           C
ATOM    677  CG  TYR A  86      41.452  28.987  25.385  1.00 77.40           C
ATOM    678  CD1 TYR A  86      41.102  29.141  26.707  1.00 77.40           C
ATOM    679  CD2 TYR A  86      41.018  27.872  24.708  1.00 77.40           C
ATOM    680  CE1 TYR A  86      40.351  28.187  27.350  1.00 77.40           C
ATOM    681  CE2 TYR A  86      40.266  26.913  25.346  1.00 77.40           C
ATOM    682  CZ  TYR A  86      39.933  27.069  26.670  1.00 77.40           C
ATOM    683  OH  TYR A  86      39.162  26.087  27.328  1.00 77.40           O
ATOM    684  C   TYR A  86      43.900  30.117  26.544  1.00 77.40           C
ATOM    685  O   TYR A  86      43.975  29.155  27.309  1.00 77.40           O
ATOM    686  N   GLU A  87      43.964  31.394  26.989  1.00 72.36           N
ATOM    687  CA  GLU A  87      44.118  31.680  28.393  1.00 72.36           C
ATOM    688  CB  GLU A  87      45.424  32.413  28.742  1.00 72.36           C
ATOM    689  CG  GLU A  87      46.672  31.534  28.657  1.00 72.36           C
ATOM    690  CD  GLU A  87      46.628  30.562  29.828  1.00 72.36           C
ATOM    691  OE1 GLU A  87      45.522  30.387  30.406  1.00 72.36           O
ATOM    692  OE2 GLU A  87      47.696  29.984  30.161  1.00 72.36           O
ATOM    693  C   GLU A  87      43.000  32.573  28.831  1.00 72.36           C
ATOM    694  O   GLU A  87      42.608  33.499  28.122  1.00 72.36           O
ATOM    695  N   GLN A  88      42.456  32.314  30.037  1.00 53.82           N
ATOM    696  CA  GLN A  88      41.361  33.110  30.506  1.00 53.82           C
ATOM    697  CB  GLN A  88      40.159  32.259  30.947  1.00 53.82           C
ATOM    698  CG  GLN A  88      39.544  31.444  29.808  1.00 53.82           C
ATOM    699  CD  GLN A  88      38.417  30.601  30.387  1.00 53.82           C
ATOM    700  OE1 GLN A  88      37.792  29.810  29.682  1.00 53.82           O
ATOM    701  NE2 GLN A  88      38.152  30.769  31.710  1.00 53.82           N
ATOM    702  C   GLN A  88      41.805  33.891  31.701  1.00 53.82           C
ATOM    703  O   GLN A  88      41.979  33.348  32.792  1.00 53.82           O
ATOM    704  N   ARG A  89      42.009  35.205  31.503  1.00127.15           N
ATOM    705  CA  ARG A  89      42.336  36.112  32.563  1.00127.15           C
ATOM    706  CB  ARG A  89      42.712  37.515  32.059  0.00127.15           C
ATOM    707  CG  ARG A  89      43.061  38.487  33.188  0.00127.15           C
ATOM    708  CD  ARG A  89      44.315  38.096  33.969  0.00127.15           C
ATOM    709  NE  ARG A  89      45.495  38.372  33.102  1.00127.15           N
ATOM    710  CZ  ARG A  89      46.754  38.122  33.566  1.00127.15           C
ATOM    711  NH1 ARG A  89      46.931  37.608  34.818  1.00127.15           N
ATOM    712  NH2 ARG A  89      47.837  38.388  32.778  1.00127.15           N
ATOM    713  C   ARG A  89      41.108  36.242  33.400  1.00127.15           C
ATOM    714  O   ARG A  89      41.175  36.472  34.604  1.00127.15           O
ATOM    715  N   GLY A  90      39.944  36.082  32.748  1.00 66.36           N
ATOM    716  CA  GLY A  90      38.638  36.220  33.320  1.00 66.36           C
ATOM    717  C   GLY A  90      37.961  37.229  32.456  1.00 66.36           C
ATOM    718  O   GLY A  90      36.934  36.953  31.840  1.00 66.36           O
ATOM    719  N   SER A  91      38.520  38.444  32.388  1.00156.64           N
ATOM    720  CA  SER A  91      37.954  39.399  31.491  1.00156.64           C
ATOM    721  CB  SER A  91      38.341  40.843  31.844  1.00156.64           C
ATOM    722  OG  SER A  91      37.812  41.188  33.116  0.00156.64           O
ATOM    723  C   SER A  91      38.459  39.122  30.117  1.00156.64           C
ATOM    724  O   SER A  91      37.720  39.183  29.135  1.00156.64           O
ATOM    725  N   ASN A  92      39.751  38.764  30.019  1.00 96.90           N
ATOM    726  CA  ASN A  92      40.326  38.702  28.711  1.00 96.90           C
ATOM    727  CB  ASN A  92      41.631  39.509  28.607  1.00 96.90           C
ATOM    728  CG  ASN A  92      41.990  39.691  27.138  1.00 96.90           C
ATOM    729  OD1 ASN A  92      41.291  39.214  26.246  1.00 96.90           O
ATOM    730  ND2 ASN A  92      43.118  40.404  26.877  1.00 96.90           N
ATOM    731  C   ASN A  92      40.643  37.293  28.341  1.00 96.90           C
ATOM    732  O   ASN A  92      41.165  36.516  29.138  1.00 96.90           O
ATOM    733  N   VAL A  93      40.313  36.933  27.088  1.00 37.68           N
ATOM    734  CA  VAL A  93      40.617  35.626  26.595  1.00 37.68           C
ATOM    735  CB  VAL A  93      39.420  34.913  26.039  1.00 37.68           C
ATOM    736  CG1 VAL A  93      39.875  33.567  25.451  1.00 37.68           C
ATOM    737  CG2 VAL A  93      38.369  34.785  27.156  1.00 37.68           C
ATOM    738  C   VAL A  93      41.597  35.802  25.479  1.00 37.68           C
ATOM    739  O   VAL A  93      41.401  36.627  24.587  1.00 37.68           O
ATOM    740  N   THR A  94      42.701  35.033  25.521  1.00121.96           N
ATOM    741  CA  THR A  94      43.690  35.098  24.485  1.00121.96           C
ATOM    742  CB  THR A  94      45.073  35.412  24.965  1.00121.96           C
ATOM    743  OG1 THR A  94      45.430  34.522  26.011  1.00121.96           O
ATOM    744  CG2 THR A  94      45.161  36.868  25.423  1.00121.96           C
ATOM    745  C   THR A  94      43.801  33.746  23.876  1.00121.96           C
ATOM    746  O   THR A  94      43.821  32.735  24.576  1.00121.96           O
ATOM    747  N   SER A  95      43.891  33.700  22.535  1.00 40.18           N
ATOM    748  CA  SER A  95      44.025  32.436  21.879  1.00 40.18           C
ATOM    749  CB  SER A  95      43.003  32.218  20.749  1.00 40.18           C
ATOM    750  OG  SER A  95      41.686  32.198  21.279  1.00 40.18           O
ATOM    751  C   SER A  95      45.381  32.405  21.259  1.00 40.18           C
ATOM    752  O   SER A  95      45.892  33.432  20.810  1.00 40.18           O
ATOM    753  N   TYR A  96      46.025  31.219  21.279  1.00 69.88           N
ATOM    754  CA  TYR A  96      47.304  31.066  20.652  1.00 69.88           C
ATOM    755  CB  TYR A  96      48.427  30.792  21.667  1.00 69.88           C
ATOM    756  CG  TYR A  96      48.528  32.000  22.540  1.00 69.88           C
ATOM    757  CD1 TYR A  96      49.332  33.059  22.184  1.00 69.88           C
ATOM    758  CD2 TYR A  96      47.810  32.082  23.712  1.00 69.88           C
ATOM    759  CE1 TYR A  96      49.425  34.174  22.985  1.00 69.88           C
ATOM    760  CE2 TYR A  96      47.898  33.194  24.518  1.00 69.88           C
ATOM    761  CZ  TYR A  96      48.708  34.242  24.155  1.00 69.88           C
ATOM    762  OH  TYR A  96      48.803  35.386  24.976  1.00 69.88           O
ATOM    763  C   TYR A  96      47.195  29.892  19.725  1.00 69.88           C
ATOM    764  O   TYR A  96      47.153  28.741  20.157  1.00 69.88           O
ATOM    765  N   CYS A  97      47.135  30.171  18.411  1.00 66.33           N
ATOM    766  CA  CYS A  97      47.013  29.177  17.380  1.00 66.33           C
ATOM    767  CB  CYS A  97      46.545  29.771  16.044  1.00 66.33           C
ATOM    768  SG  CYS A  97      44.871  30.457  16.229  1.00 66.33           S
ATOM    769  C   CYS A  97      48.310  28.447  17.204  1.00 66.33           C
ATOM    770  O   CYS A  97      48.359  27.380  16.593  1.00 66.33           O
ATOM    771  N   HIS A  98      49.410  29.079  17.649  1.00 69.74           N
ATOM    772  CA  HIS A  98      50.744  28.551  17.600  1.00 69.74           C
ATOM    773  ND1 HIS A  98      51.024  31.806  16.840  1.00 69.74           N
ATOM    774  CG  HIS A  98      51.842  30.697  16.831  1.00 69.74           C
ATOM    775  CB  HIS A  98      51.813  29.622  17.876  1.00 69.74           C
ATOM    776  NE2 HIS A  98      52.300  31.972  15.027  1.00 69.74           N
ATOM    777  CD2 HIS A  98      52.614  30.815  15.716  1.00 69.74           C
ATOM    778  CE1 HIS A  98      51.341  32.534  15.740  1.00 69.74           C
ATOM    779  C   HIS A  98      50.930  27.458  18.618  1.00 69.74           C
ATOM    780  O   HIS A  98      51.829  26.633  18.472  1.00 69.74           O
ATOM    781  N   GLU A  99      50.138  27.448  19.710  1.00 64.64           N
ATOM    782  CA  GLU A  99      50.371  26.492  20.765  1.00 64.64           C
ATOM    783  CB  GLU A  99      50.769  27.164  22.089  1.00 64.64           C
ATOM    784  CG  GLU A  99      52.100  27.913  22.007  1.00 64.64           C
ATOM    785  CD  GLU A  99      52.331  28.627  23.332  1.00 64.64           C
ATOM    786  OE1 GLU A  99      51.605  28.316  24.314  1.00 64.64           O
ATOM    787  OE2 GLU A  99      53.241  29.497  23.376  1.00 64.64           O
ATOM    788  C   GLU A  99      49.130  25.692  21.043  1.00 64.64           C
ATOM    789  O   GLU A  99      48.067  25.947  20.479  1.00 64.64           O
ATOM    790  N   THR A 100      49.254  24.667  21.924  1.00 48.50           N
ATOM    791  CA  THR A 100      48.125  23.834  22.241  1.00 48.50           C
ATOM    792  CB  THR A 100      48.257  22.425  21.737  1.00 48.50           C
ATOM    793  OG1 THR A 100      49.336  21.771  22.389  1.00 48.50           O
ATOM    794  CG2 THR A 100      48.497  22.462  20.218  1.00 48.50           C
ATOM    795  C   THR A 100      47.962  23.730  23.729  1.00 48.50           C
ATOM    796  O   THR A 100      48.861  24.054  24.503  1.00 48.50           O
ATOM    797  N   PHE A 101      46.758  23.296  24.159  1.00 73.69           N
ATOM    798  CA  PHE A 101      46.492  22.998  25.538  1.00 73.69           C
ATOM    799  CB  PHE A 101      45.010  22.834  25.914  1.00 73.69           C
ATOM    800  CG  PHE A 101      44.385  24.172  26.054  1.00 73.69           C
ATOM    801  CD1 PHE A 101      43.881  24.832  24.962  1.00 73.69           C
ATOM    802  CD2 PHE A 101      44.301  24.758  27.296  1.00 73.69           C
ATOM    803  CE1 PHE A 101      43.303  26.066  25.119  1.00 73.69           C
ATOM    804  CE2 PHE A 101      43.723  25.994  27.454  1.00 73.69           C
ATOM    805  CZ  PHE A 101      43.221  26.651  26.359  1.00 73.69           C
ATOM    806  C   PHE A 101      47.090  21.650  25.735  1.00 73.69           C
ATOM    807  O   PHE A 101      47.638  21.075  24.796  1.00 73.69           O
ATOM    808  N   PRO A 102      47.059  21.134  26.928  1.00158.84           N
ATOM    809  CA  PRO A 102      47.584  19.815  27.115  1.00158.84           C
ATOM    810  CD  PRO A 102      47.154  21.940  28.133  1.00158.84           C
ATOM    811  CB  PRO A 102      47.610  19.591  28.624  1.00158.84           C
ATOM    812  CG  PRO A 102      47.798  21.017  29.184  1.00158.84           C
ATOM    813  C   PRO A 102      46.742  18.866  26.326  1.00158.84           C
ATOM    814  O   PRO A 102      45.518  18.944  26.419  1.00158.84           O
ATOM    815  N   GLY A 103      47.374  17.948  25.567  1.00 49.34           N
ATOM    816  CA  GLY A 103      46.626  17.069  24.718  1.00 49.34           C
ATOM    817  C   GLY A 103      46.939  15.637  25.040  1.00 49.34           C
ATOM    818  O   GLY A 103      47.730  15.325  25.933  1.00 49.34           O
ATOM    819  N   TRP A 104      46.294  14.724  24.280  1.00 86.67           N
ATOM    820  CA  TRP A 104      46.431  13.317  24.522  1.00 86.67           C
ATOM    821  CB  TRP A 104      45.070  12.637  24.735  1.00 86.67           C
ATOM    822  CG  TRP A 104      44.293  13.162  25.919  1.00 86.67           C
ATOM    823  CD2 TRP A 104      43.492  14.353  25.877  1.00 86.67           C
ATOM    824  CD1 TRP A 104      44.186  12.668  27.186  1.00 86.67           C
ATOM    825  NE1 TRP A 104      43.359  13.472  27.934  1.00 86.67           N
ATOM    826  CE2 TRP A 104      42.927  14.515  27.142  1.00 86.67           C
ATOM    827  CE3 TRP A 104      43.248  15.240  24.868  1.00 86.67           C
ATOM    828  CZ2 TRP A 104      42.105  15.570  27.416  1.00 86.67           C
ATOM    829  CZ3 TRP A 104      42.418  16.303  25.148  1.00 86.67           C
ATOM    830  CH2 TRP A 104      41.857  16.464  26.398  1.00 86.67           C
ATOM    831  C   TRP A 104      47.034  12.659  23.313  1.00 86.67           C
ATOM    832  O   TRP A 104      46.632  12.921  22.180  1.00 86.67           O
ATOM    833  N   VAL A 105      48.034  11.779  23.537  1.00105.07           N
ATOM    834  CA  VAL A 105      48.628  11.018  22.474  1.00105.07           C
ATOM    835  CB  VAL A 105      50.058  11.392  22.200  1.00105.07           C
ATOM    836  CG1 VAL A 105      50.889  11.136  23.468  1.00105.07           C
ATOM    837  CG2 VAL A 105      50.545  10.601  20.973  1.00105.07           C
ATOM    838  C   VAL A 105      48.607   9.591  22.930  1.00105.07           C
ATOM    839  O   VAL A 105      48.890   9.298  24.091  1.00105.07           O
ATOM    840  N   HIS A 106      48.237   8.664  22.025  1.00 62.12           N
ATOM    841  CA  HIS A 106      48.191   7.270  22.364  1.00 62.12           C
ATOM    842  ND1 HIS A 106      44.872   8.288  22.550  1.00 62.12           N
ATOM    843  CG  HIS A 106      45.636   7.160  22.337  1.00 62.12           C
ATOM    844  CB  HIS A 106      46.898   6.843  23.088  1.00 62.12           C
ATOM    845  NE2 HIS A 106      43.852   7.119  20.957  1.00 62.12           N
ATOM    846  CD2 HIS A 106      44.998   6.459  21.361  1.00 62.12           C
ATOM    847  CE1 HIS A 106      43.818   8.212  21.698  1.00 62.12           C
ATOM    848  C   HIS A 106      48.285   6.490  21.093  1.00 62.12           C
ATOM    849  O   HIS A 106      47.999   7.005  20.013  1.00 62.12           O
ATOM    850  N   ASP A 107      48.688   5.206  21.189  1.00 65.82           N
ATOM    851  CA  ASP A 107      48.806   4.421  19.995  1.00 65.82           C
ATOM    852  CB  ASP A 107      49.575   3.096  20.187  1.00 65.82           C
ATOM    853  CG  ASP A 107      48.914   2.237  21.257  1.00 65.82           C
ATOM    854  OD1 ASP A 107      47.662   2.102  21.239  1.00 65.82           O
ATOM    855  OD2 ASP A 107      49.666   1.713  22.124  1.00 65.82           O
ATOM    856  C   ASP A 107      47.429   4.181  19.461  1.00 65.82           C
ATOM    857  O   ASP A 107      46.434   4.407  20.145  1.00 65.82           O
ATOM    858  N   VAL A 108      47.342   3.716  18.203  1.00 57.68           N
ATOM    859  CA  VAL A 108      46.095   3.550  17.509  1.00 57.68           C
ATOM    860  CB  VAL A 108      46.276   2.990  16.128  1.00 57.68           C
ATOM    861  CG1 VAL A 108      47.051   4.020  15.286  1.00 57.68           C
ATOM    862  CG2 VAL A 108      46.982   1.626  16.236  1.00 57.68           C
ATOM    863  C   VAL A 108      45.197   2.616  18.271  1.00 57.68           C
ATOM    864  O   VAL A 108      43.976   2.720  18.185  1.00 57.68           O
ATOM    865  N   LEU A 109      45.776   1.632  18.973  1.00 79.46           N
ATOM    866  CA  LEU A 109      45.034   0.676  19.753  1.00 79.46           C
ATOM    867  CB  LEU A 109      45.920  -0.459  20.281  1.00 79.46           C
ATOM    868  CG  LEU A 109      46.523  -1.331  19.167  1.00 79.46           C
ATOM    869  CD1 LEU A 109      47.397  -2.448  19.754  1.00 79.46           C
ATOM    870  CD2 LEU A 109      45.428  -1.861  18.229  1.00 79.46           C
ATOM    871  C   LEU A 109      44.411   1.327  20.950  1.00 79.46           C
ATOM    872  O   LEU A 109      43.352   0.897  21.404  1.00 79.46           O
ATOM    873  N   GLY A 110      45.068   2.354  21.525  1.00 46.80           N
ATOM    874  CA  GLY A 110      44.559   3.006  22.701  1.00 46.80           C
ATOM    875  C   GLY A 110      45.200   2.413  23.926  1.00 46.80           C
ATOM    876  O   GLY A 110      44.718   2.618  25.040  1.00 46.80           O
ATOM    877  N   ARG A 111      46.255   1.591  23.745  1.00158.34           N
ATOM    878  CA  ARG A 111      46.928   0.958  24.851  1.00158.34           C
ATOM    879  CB  ARG A 111      47.906  -0.117  24.372  1.00158.34           C
ATOM    880  CG  ARG A 111      47.330  -1.177  23.435  1.00158.34           C
ATOM    881  CD  ARG A 111      46.794  -2.409  24.155  1.00158.34           C
ATOM    882  NE  ARG A 111      45.441  -2.676  23.596  1.00158.34           N
ATOM    883  CZ  ARG A 111      44.398  -1.888  23.982  1.00158.34           C
ATOM    884  NH1 ARG A 111      44.642  -0.813  24.784  1.00158.34           N
ATOM    885  NH2 ARG A 111      43.129  -2.166  23.561  1.00158.34           N
ATOM    886  C   ARG A 111      47.752   1.906  25.682  1.00158.34           C
ATOM    887  O   ARG A 111      47.505   2.086  26.875  1.00158.34           O
ATOM    888  N   ASN A 112      48.724   2.592  25.044  1.00113.54           N
ATOM    889  CA  ASN A 112      49.676   3.378  25.773  1.00113.54           C
ATOM    890  CB  ASN A 112      51.086   3.106  25.239  1.00113.54           C
ATOM    891  CG  ASN A 112      52.032   3.058  26.415  1.00113.54           C
ATOM    892  OD1 ASN A 112      51.778   3.644  27.464  1.00113.54           O
ATOM    893  ND2 ASN A 112      53.143   2.295  26.244  1.00113.54           N
ATOM    894  C   ASN A 112      49.326   4.812  25.510  1.00113.54           C
ATOM    895  O   ASN A 112      49.117   5.191  24.358  1.00113.54           O
ATOM    896  N   TRP A 113      49.263   5.637  26.582  1.00 91.12           N
ATOM    897  CA  TRP A 113      48.822   7.009  26.508  1.00 91.12           C
ATOM    898  CB  TRP A 113      47.511   7.249  27.282  1.00 91.12           C
ATOM    899  CG  TRP A 113      46.265   6.644  26.678  1.00 91.12           C
ATOM    900  CD2 TRP A 113      45.097   7.404  26.326  1.00 91.12           C
ATOM    901  CD1 TRP A 113      45.971   5.339  26.410  1.00 91.12           C
ATOM    902  NE1 TRP A 113      44.698   5.239  25.899  1.00 91.12           N
ATOM    903  CE2 TRP A 113      44.147   6.503  25.848  1.00 91.12           C
ATOM    904  CE3 TRP A 113      44.834   8.743  26.406  1.00 91.12           C
ATOM    905  CZ2 TRP A 113      42.915   6.930  25.439  1.00 91.12           C
ATOM    906  CZ3 TRP A 113      43.594   9.171  25.985  1.00 91.12           C
ATOM    907  CH2 TRP A 113      42.653   8.281  25.510  1.00 91.12           C
ATOM    908  C   TRP A 113      49.829   7.901  27.169  1.00 91.12           C
ATOM    909  O   TRP A 113      50.569   7.473  28.049  1.00 91.12           O
ATOM    910  N   ALA A 114      49.867   9.186  26.758  1.00 46.74           N
ATOM    911  CA  ALA A 114      50.753  10.166  27.319  1.00 46.74           C
ATOM    912  CB  ALA A 114      52.134  10.199  26.643  1.00 46.74           C
ATOM    913  C   ALA A 114      50.123  11.506  27.092  1.00 46.74           C
ATOM    914  O   ALA A 114      49.151  11.620  26.348  1.00 46.74           O
ATOM    915  N   CYS A 115      50.648  12.557  27.757  1.00 48.84           N
ATOM    916  CA  CYS A 115      50.118  13.887  27.602  1.00 48.84           C
ATOM    917  CB  CYS A 115      49.821  14.563  28.948  1.00 48.84           C
ATOM    918  SG  CYS A 115      48.576  13.621  29.867  1.00 48.84           S
ATOM    919  C   CYS A 115      51.180  14.688  26.917  1.00 48.84           C
ATOM    920  O   CYS A 115      52.363  14.400  27.088  1.00 48.84           O
ATOM    921  N   PHE A 116      50.796  15.697  26.099  1.00 62.82           N
ATOM    922  CA  PHE A 116      51.803  16.473  25.431  1.00 62.82           C
ATOM    923  CB  PHE A 116      52.190  15.923  24.044  1.00 62.82           C
ATOM    924  CG  PHE A 116      51.042  16.110  23.107  1.00 62.82           C
ATOM    925  CD1 PHE A 116      49.981  15.234  23.098  1.00 62.82           C
ATOM    926  CD2 PHE A 116      51.037  17.164  22.222  1.00 62.82           C
ATOM    927  CE1 PHE A 116      48.931  15.416  22.227  1.00 62.82           C
ATOM    928  CE2 PHE A 116      49.992  17.352  21.349  1.00 62.82           C
ATOM    929  CZ  PHE A 116      48.933  16.475  21.351  1.00 62.82           C
ATOM    930  C   PHE A 116      51.314  17.875  25.219  1.00 62.82           C
ATOM    931  O   PHE A 116      50.130  18.177  25.364  1.00 62.82           O
ATOM    932  N   VAL A 117      52.259  18.784  24.898  1.00 94.01           N
ATOM    933  CA  VAL A 117      51.931  20.144  24.583  1.00 94.01           C
ATOM    934  CB  VAL A 117      52.409  21.135  25.604  1.00 94.01           C
ATOM    935  CG1 VAL A 117      51.686  20.854  26.932  1.00 94.01           C
ATOM    936  CG2 VAL A 117      53.941  21.044  25.697  1.00 94.01           C
ATOM    937  C   VAL A 117      52.662  20.427  23.313  1.00 94.01           C
ATOM    938  O   VAL A 117      53.771  19.936  23.109  1.00 94.01           O
ATOM    939  N   GLY A 118      52.064  21.227  22.414  1.00 29.45           N
ATOM    940  CA  GLY A 118      52.731  21.452  21.166  1.00 29.45           C
ATOM    941  C   GLY A 118      52.915  22.914  20.942  1.00 29.45           C
ATOM    942  O   GLY A 118      52.102  23.739  21.358  1.00 29.45           O
ATOM    943  N   LYS A 119      54.029  23.261  20.269  1.00 43.11           N
ATOM    944  CA  LYS A 119      54.289  24.623  19.922  1.00 43.11           C
ATOM    945  CB  LYS A 119      55.359  25.289  20.802  1.00 43.11           C
ATOM    946  CG  LYS A 119      54.863  25.477  22.237  1.00 43.11           C
ATOM    947  CD  LYS A 119      55.940  25.882  23.243  1.00 43.11           C
ATOM    948  CE  LYS A 119      55.383  26.058  24.657  1.00 43.11           C
ATOM    949  NZ  LYS A 119      56.423  26.609  25.550  1.00 43.11           N
ATOM    950  C   LYS A 119      54.753  24.619  18.505  1.00 43.11           C
ATOM    951  O   LYS A 119      55.564  23.785  18.104  1.00 43.11           O
ATOM    952  N   LYS A 120      54.216  25.552  17.700  1.00 37.44           N
ATOM    953  CA  LYS A 120      54.577  25.622  16.319  1.00 37.44           C
ATOM    954  CB  LYS A 120      53.596  26.481  15.503  1.00 37.44           C
ATOM    955  CG  LYS A 120      53.787  26.407  13.989  1.00 37.44           C
ATOM    956  CD  LYS A 120      52.633  27.055  13.222  1.00 37.44           C
ATOM    957  CE  LYS A 120      52.835  27.094  11.707  1.00 37.44           C
ATOM    958  NZ  LYS A 120      51.674  27.750  11.065  1.00 37.44           N
ATOM    959  C   LYS A 120      55.923  26.261  16.257  1.00 37.44           C
ATOM    960  O   LYS A 120      56.150  27.312  16.853  1.00 37.44           O
ATOM    961  N   ILE A 121      56.858  25.628  15.524  1.00104.18           N
ATOM    962  CA  ILE A 121      58.180  26.161  15.413  1.00104.18           C
ATOM    963  CB  ILE A 121      59.227  25.086  15.294  1.00104.18           C
ATOM    964  CG1 ILE A 121      60.636  25.702  15.280  0.00104.18           C
ATOM    965  CG2 ILE A 121      58.893  24.204  14.078  0.00104.18           C
ATOM    966  CD1 ILE A 121      61.026  26.362  16.602  1.00104.18           C
ATOM    967  C   ILE A 121      58.219  27.042  14.169  1.00104.18           C
ATOM    968  O   ILE A 121      59.101  26.820  13.297  1.00104.18           O
ATOM    969  OXT ILE A 121      57.362  27.961  14.081  1.00104.18           O
TER     970      ILE A 121
ATOM    971  N   LEU B 122      23.577   4.487  -7.153  1.00156.79           N
ATOM    972  CA  LEU B 122      22.890   5.321  -6.138  1.00156.79           C
ATOM    973  CB  LEU B 122      23.588   6.672  -5.881  1.00156.79           C
ATOM    974  CG  LEU B 122      24.905   6.608  -5.090  1.00156.79           C
ATOM    975  CD1 LEU B 122      24.693   5.982  -3.703  1.00156.79           C
ATOM    976  CD2 LEU B 122      26.031   5.960  -5.899  1.00156.79           C
ATOM    977  C   LEU B 122      21.490   5.659  -6.514  1.00156.79           C
ATOM    978  O   LEU B 122      21.166   5.902  -7.676  1.00156.79           O
ATOM    979  N   PRO B 123      20.671   5.658  -5.498  1.00 68.13           N
ATOM    980  CA  PRO B 123      19.278   5.968  -5.676  1.00 68.13           C
ATOM    981  CD  PRO B 123      20.872   4.681  -4.438  1.00 68.13           C
ATOM    982  CB  PRO B 123      18.558   5.388  -4.462  1.00 68.13           C
ATOM    983  CG  PRO B 123      19.466   4.235  -4.009  1.00 68.13           C
ATOM    984  C   PRO B 123      19.035   7.434  -5.828  1.00 68.13           C
ATOM    985  O   PRO B 123      19.907   8.233  -5.490  1.00 68.13           O
ATOM    986  N   THR B 124      17.869   7.791  -6.398  1.00 42.36           N
ATOM    987  CA  THR B 124      17.437   9.148  -6.541  1.00 42.36           C
ATOM    988  CB  THR B 124      16.247   9.285  -7.444  1.00 42.36           C
ATOM    989  OG1 THR B 124      15.135   8.588  -6.901  1.00 42.36           O
ATOM    990  CG2 THR B 124      16.609   8.713  -8.825  1.00 42.36           C
ATOM    991  C   THR B 124      17.034   9.667  -5.194  1.00 42.36           C
ATOM    992  O   THR B 124      17.247  10.839  -4.889  1.00 42.36           O
ATOM    993  N   GLU B 125      16.411   8.799  -4.366  1.00 77.68           N
ATOM    994  CA  GLU B 125      15.928   9.218  -3.078  1.00 77.68           C
ATOM    995  CB  GLU B 125      14.397   9.333  -3.011  1.00 77.68           C
ATOM    996  CG  GLU B 125      13.873   9.784  -1.646  1.00 77.68           C
ATOM    997  CD  GLU B 125      12.355   9.855  -1.727  1.00 77.68           C
ATOM    998  OE1 GLU B 125      11.808   9.577  -2.828  1.00 77.68           O
ATOM    999  OE2 GLU B 125      11.722  10.189  -0.691  1.00 77.68           O
ATOM   1000  C   GLU B 125      16.334   8.207  -2.048  1.00 77.68           C
ATOM   1001  O   GLU B 125      16.510   7.029  -2.355  1.00 77.68           O
ATOM   1002  N   TRP B 126      16.524   8.661  -0.787  1.00 80.98           N
ATOM   1003  CA  TRP B 126      16.878   7.742   0.260  1.00 80.98           C
ATOM   1004  CB  TRP B 126      18.398   7.491   0.335  1.00 80.98           C
ATOM   1005  CG  TRP B 126      18.817   6.449   1.343  1.00 80.98           C
ATOM   1006  CD2 TRP B 126      18.794   5.037   1.087  1.00 80.98           C
ATOM   1007  CD1 TRP B 126      19.262   6.604   2.623  1.00 80.98           C
ATOM   1008  NE1 TRP B 126      19.521   5.375   3.181  1.00 80.98           N
ATOM   1009  CE2 TRP B 126      19.236   4.401   2.247  1.00 80.98           C
ATOM   1010  CE3 TRP B 126      18.432   4.328  -0.022  1.00 80.98           C
ATOM   1011  CZ2 TRP B 126      19.321   3.039   2.316  1.00 80.98           C
ATOM   1012  CZ3 TRP B 126      18.522   2.955   0.049  1.00 80.98           C
ATOM   1013  CH2 TRP B 126      18.958   2.324   1.196  1.00 80.98           C
ATOM   1014  C   TRP B 126      16.426   8.306   1.578  1.00 80.98           C
ATOM   1015  O   TRP B 126      16.514   9.509   1.821  1.00 80.98           O
ATOM   1016  N   ASP B 127      15.909   7.434   2.469  1.00101.05           N
ATOM   1017  CA  ASP B 127      15.468   7.849   3.773  1.00101.05           C
ATOM   1018  CB  ASP B 127      13.976   8.237   3.800  1.00101.05           C
ATOM   1019  CG  ASP B 127      13.663   8.988   5.088  1.00101.05           C
ATOM   1020  OD1 ASP B 127      14.445   8.853   6.066  1.00101.05           O
ATOM   1021  OD2 ASP B 127      12.632   9.713   5.108  1.00101.05           O
ATOM   1022  C   ASP B 127      15.668   6.669   4.683  1.00101.05           C
ATOM   1023  O   ASP B 127      15.031   5.631   4.515  1.00101.05           O
ATOM   1024  N   TRP B 128      16.559   6.802   5.686  1.00115.65           N
ATOM   1025  CA  TRP B 128      16.878   5.723   6.582  1.00115.65           C
ATOM   1026  CB  TRP B 128      18.100   5.973   7.485  1.00115.65           C
ATOM   1027  CG  TRP B 128      19.423   5.810   6.766  1.00115.65           C
ATOM   1028  CD2 TRP B 128      20.067   4.542   6.546  1.00115.65           C
ATOM   1029  CD1 TRP B 128      20.229   6.753   6.199  1.00115.65           C
ATOM   1030  NE1 TRP B 128      21.335   6.153   5.643  1.00115.65           N
ATOM   1031  CE2 TRP B 128      21.247   4.793   5.848  1.00115.65           C
ATOM   1032  CE3 TRP B 128      19.705   3.274   6.897  1.00115.65           C
ATOM   1033  CZ2 TRP B 128      22.086   3.775   5.488  1.00115.65           C
ATOM   1034  CZ3 TRP B 128      20.552   2.250   6.531  1.00115.65           C
ATOM   1035  CH2 TRP B 128      21.720   2.495   5.840  1.00115.65           C
ATOM   1036  C   TRP B 128      15.701   5.366   7.431  1.00115.65           C
ATOM   1037  O   TRP B 128      15.681   4.300   8.046  1.00115.65           O
ATOM   1038  N   ARG B 129      14.754   6.307   7.581  1.00169.15           N
ATOM   1039  CA  ARG B 129      13.538   6.105   8.314  1.00169.15           C
ATOM   1040  CB  ARG B 129      12.778   7.431   8.465  1.00169.15           C
ATOM   1041  CG  ARG B 129      13.553   8.407   9.355  1.00169.15           C
ATOM   1042  CD  ARG B 129      13.458   9.868   8.914  1.00169.15           C
ATOM   1043  NE  ARG B 129      12.067  10.341   9.136  1.00169.15           N
ATOM   1044  CZ  ARG B 129      11.629  11.450   8.473  1.00169.15           C
ATOM   1045  NH1 ARG B 129      12.411  12.022   7.511  1.00169.15           N
ATOM   1046  NH2 ARG B 129      10.421  11.998   8.788  1.00169.15           N
ATOM   1047  C   ARG B 129      12.696   5.109   7.582  1.00169.15           C
ATOM   1048  O   ARG B 129      12.009   4.306   8.209  1.00169.15           O
ATOM   1049  N   ASN B 130      12.666   5.147   6.232  1.00135.80           N
ATOM   1050  CA  ASN B 130      11.914   4.088   5.631  1.00135.80           C
ATOM   1051  CB  ASN B 130      10.470   4.446   5.197  1.00135.80           C
ATOM   1052  CG  ASN B 130      10.433   5.309   3.948  1.00135.80           C
ATOM   1053  OD1 ASN B 130      10.426   4.779   2.837  1.00135.80           O
ATOM   1054  ND2 ASN B 130      10.400   6.658   4.121  1.00135.80           N
ATOM   1055  C   ASN B 130      12.676   3.501   4.482  1.00135.80           C
ATOM   1056  O   ASN B 130      12.796   4.074   3.400  1.00135.80           O
ATOM   1057  N   ILE B 131      13.256   2.314   4.711  1.00 58.13           N
ATOM   1058  CA  ILE B 131      13.865   1.623   3.626  1.00 58.13           C
ATOM   1059  CB  ILE B 131      15.228   1.081   3.941  1.00 58.13           C
ATOM   1060  CG1 ILE B 131      16.200   2.229   4.263  1.00 58.13           C
ATOM   1061  CG2 ILE B 131      15.675   0.202   2.761  1.00 58.13           C
ATOM   1062  CD1 ILE B 131      17.518   1.759   4.876  1.00 58.13           C
ATOM   1063  C   ILE B 131      12.949   0.467   3.428  1.00 58.13           C
ATOM   1064  O   ILE B 131      13.062  -0.554   4.104  1.00 58.13           O
ATOM   1065  N   ALA B 132      12.013   0.609   2.476  1.00 49.35           N
ATOM   1066  CA  ALA B 132      11.050  -0.414   2.204  1.00 49.35           C
ATOM   1067  CB  ALA B 132      11.683  -1.719   1.690  1.00 49.35           C
ATOM   1068  C   ALA B 132      10.237  -0.736   3.428  1.00 49.35           C
ATOM   1069  O   ALA B 132       9.916  -1.899   3.666  1.00 49.35           O
ATOM   1070  N   GLY B 133       9.872   0.276   4.241  1.00 30.14           N
ATOM   1071  CA  GLY B 133       8.979   0.035   5.345  1.00 30.14           C
ATOM   1072  C   GLY B 133       9.707  -0.054   6.657  1.00 30.14           C
ATOM   1073  O   GLY B 133       9.108   0.167   7.707  1.00 30.14           O
ATOM   1074  N   TYR B 134      11.017  -0.362   6.652  1.00162.30           N
ATOM   1075  CA  TYR B 134      11.725  -0.516   7.897  1.00162.30           C
ATOM   1076  CB  TYR B 134      12.801  -1.615   7.849  1.00162.30           C
ATOM   1077  CG  TYR B 134      13.539  -1.532   9.134  1.00162.30           C
ATOM   1078  CD1 TYR B 134      13.095  -2.164  10.275  1.00162.30           C
ATOM   1079  CD2 TYR B 134      14.693  -0.797   9.182  1.00162.30           C
ATOM   1080  CE1 TYR B 134      13.800  -2.057  11.453  1.00162.30           C
ATOM   1081  CE2 TYR B 134      15.392  -0.688  10.349  1.00162.30           C
ATOM   1082  CZ  TYR B 134      14.955  -1.312  11.482  1.00162.30           C
ATOM   1083  OH  TYR B 134      15.715  -1.159  12.657  1.00162.30           O
ATOM   1084  C   TYR B 134      12.377   0.781   8.307  1.00162.30           C
ATOM   1085  O   TYR B 134      12.885   1.523   7.468  1.00162.30           O
ATOM   1086  N   ASN B 135      12.360   1.087   9.631  1.00 74.13           N
ATOM   1087  CA  ASN B 135      12.924   2.313  10.153  1.00 74.13           C
ATOM   1088  CB  ASN B 135      11.952   3.084  11.062  1.00 74.13           C
ATOM   1089  CG  ASN B 135      12.627   4.373  11.510  1.00 74.13           C
ATOM   1090  OD1 ASN B 135      13.491   4.913  10.821  1.00 74.13           O
ATOM   1091  ND2 ASN B 135      12.227   4.880  12.706  1.00 74.13           N
ATOM   1092  C   ASN B 135      14.147   2.023  10.987  1.00 74.13           C
ATOM   1093  O   ASN B 135      14.098   1.243  11.934  1.00 74.13           O
ATOM   1094  N   PHE B 136      15.301   2.591  10.577  1.00134.29           N
ATOM   1095  CA  PHE B 136      16.604   2.531  11.198  1.00134.29           C
ATOM   1096  CB  PHE B 136      17.753   2.528  10.182  1.00134.29           C
ATOM   1097  CG  PHE B 136      17.681   1.228   9.463  1.00134.29           C
ATOM   1098  CD1 PHE B 136      18.202   0.085  10.028  1.00134.29           C
ATOM   1099  CD2 PHE B 136      17.093   1.154   8.221  1.00134.29           C
ATOM   1100  CE1 PHE B 136      18.136  -1.114   9.359  1.00134.29           C
ATOM   1101  CE2 PHE B 136      17.024  -0.042   7.549  1.00134.29           C
ATOM   1102  CZ  PHE B 136      17.547  -1.177   8.119  1.00134.29           C
ATOM   1103  C   PHE B 136      16.905   3.621  12.204  1.00134.29           C
ATOM   1104  O   PHE B 136      17.916   3.536  12.898  1.00134.29           O
ATOM   1105  N   VAL B 137      16.151   4.740  12.226  1.00 63.55           N
ATOM   1106  CA  VAL B 137      16.538   5.853  13.062  1.00 63.55           C
ATOM   1107  CB  VAL B 137      16.207   7.177  12.436  1.00 63.55           C
ATOM   1108  CG1 VAL B 137      16.613   8.302  13.398  1.00 63.55           C
ATOM   1109  CG2 VAL B 137      16.895   7.248  11.064  1.00 63.55           C
ATOM   1110  C   VAL B 137      15.859   5.802  14.406  1.00 63.55           C
ATOM   1111  O   VAL B 137      14.686   5.448  14.525  1.00 63.55           O
ATOM   1112  N   THR B 138      16.611   6.181  15.468  1.00112.52           N
ATOM   1113  CA  THR B 138      16.120   6.199  16.824  1.00112.52           C
ATOM   1114  CB  THR B 138      17.229   6.333  17.827  1.00112.52           C
ATOM   1115  OG1 THR B 138      16.749   6.131  19.147  1.00112.52           O
ATOM   1116  CG2 THR B 138      17.834   7.741  17.693  1.00112.52           C
ATOM   1117  C   THR B 138      15.237   7.405  16.956  1.00112.52           C
ATOM   1118  O   THR B 138      15.270   8.288  16.102  1.00112.52           O
ATOM   1119  N   PRO B 139      14.462   7.476  18.010  1.00 71.71           N
ATOM   1120  CA  PRO B 139      13.528   8.564  18.158  1.00 71.71           C
ATOM   1121  CD  PRO B 139      13.943   6.252  18.605  1.00 71.71           C
ATOM   1122  CB  PRO B 139      12.574   8.146  19.273  1.00 71.71           C
ATOM   1123  CG  PRO B 139      12.558   6.611  19.170  1.00 71.71           C
ATOM   1124  C   PRO B 139      14.135   9.914  18.357  1.00 71.71           C
ATOM   1125  O   PRO B 139      15.285  10.015  18.782  1.00 71.71           O
ATOM   1126  N   VAL B 140      13.362  10.965  18.017  1.00 31.93           N
ATOM   1127  CA  VAL B 140      13.790  12.326  18.159  1.00 31.93           C
ATOM   1128  CB  VAL B 140      12.873  13.308  17.487  1.00 31.93           C
ATOM   1129  CG1 VAL B 140      13.368  14.734  17.786  1.00 31.93           C
ATOM   1130  CG2 VAL B 140      12.804  12.971  15.989  1.00 31.93           C
ATOM   1131  C   VAL B 140      13.784  12.634  19.621  1.00 31.93           C
ATOM   1132  O   VAL B 140      12.929  12.152  20.362  1.00 31.93           O
ATOM   1133  N   ARG B 141      14.761  13.442  20.074  1.00108.69           N
ATOM   1134  CA  ARG B 141      14.853  13.785  21.465  1.00108.69           C
ATOM   1135  CB  ARG B 141      16.075  13.172  22.166  1.00108.69           C
ATOM   1136  CG  ARG B 141      16.026  11.645  22.245  1.00108.69           C
ATOM   1137  CD  ARG B 141      17.211  11.041  23.000  1.00108.69           C
ATOM   1138  NE  ARG B 141      17.104  11.492  24.416  1.00108.69           N
ATOM   1139  CZ  ARG B 141      17.973  11.015  25.354  1.00108.69           C
ATOM   1140  NH1 ARG B 141      18.942  10.123  24.997  1.00108.69           N
ATOM   1141  NH2 ARG B 141      17.871  11.432  26.649  1.00108.69           N
ATOM   1142  C   ARG B 141      14.977  15.273  21.579  1.00108.69           C
ATOM   1143  O   ARG B 141      15.088  15.980  20.578  1.00108.69           O
ATOM   1144  N   ASN B 142      14.920  15.789  22.826  1.00 47.51           N
ATOM   1145  CA  ASN B 142      15.025  17.204  23.043  1.00 47.51           C
ATOM   1146  CB  ASN B 142      13.816  17.785  23.798  1.00 47.51           C
ATOM   1147  CG  ASN B 142      13.831  19.302  23.667  1.00 47.51           C
ATOM   1148  OD1 ASN B 142      14.871  19.910  23.421  1.00 47.51           O
ATOM   1149  ND2 ASN B 142      12.638  19.933  23.839  1.00 47.51           N
ATOM   1150  C   ASN B 142      16.251  17.472  23.872  1.00 47.51           C
ATOM   1151  O   ASN B 142      16.429  16.923  24.958  1.00 47.51           O
ATOM   1152  N   GLN B 143      17.130  18.336  23.337  1.00188.13           N
ATOM   1153  CA  GLN B 143      18.377  18.794  23.886  1.00188.13           C
ATOM   1154  CB  GLN B 143      19.080  19.625  22.801  1.00188.13           C
ATOM   1155  CG  GLN B 143      20.432  20.232  23.140  1.00188.13           C
ATOM   1156  CD  GLN B 143      20.868  20.979  21.885  1.00188.13           C
ATOM   1157  OE1 GLN B 143      21.877  21.682  21.883  1.00188.13           O
ATOM   1158  NE2 GLN B 143      20.083  20.826  20.783  1.00188.13           N
ATOM   1159  C   GLN B 143      18.118  19.652  25.085  1.00188.13           C
ATOM   1160  O   GLN B 143      18.929  19.690  26.012  1.00188.13           O
ATOM   1161  N   ALA B 144      17.005  20.419  25.069  1.00219.71           N
ATOM   1162  CA  ALA B 144      16.702  21.268  26.183  1.00219.71           C
ATOM   1163  CB  ALA B 144      16.900  20.634  27.574  1.00219.71           C
ATOM   1164  C   ALA B 144      17.581  22.471  26.048  1.00219.71           C
ATOM   1165  O   ALA B 144      18.086  22.760  24.966  1.00219.71           O
ATOM   1166  N   SER B 145      17.746  23.222  27.153  1.00 80.90           N
ATOM   1167  CA  SER B 145      18.496  24.446  27.195  1.00 80.90           C
ATOM   1168  CB  SER B 145      18.243  25.249  28.483  1.00 80.90           C
ATOM   1169  OG  SER B 145      18.693  24.518  29.615  1.00 80.90           O
ATOM   1170  C   SER B 145      19.985  24.234  27.084  1.00 80.90           C
ATOM   1171  O   SER B 145      20.721  25.201  26.899  1.00 80.90           O
ATOM   1172  N   CYS B 146      20.487  22.990  27.213  1.00 64.60           N
ATOM   1173  CA  CYS B 146      21.913  22.752  27.196  1.00 64.60           C
ATOM   1174  CB  CYS B 146      22.261  21.384  27.821  1.00 64.60           C
ATOM   1175  SG  CYS B 146      24.032  20.978  27.856  1.00 64.60           S
ATOM   1176  C   CYS B 146      22.418  22.766  25.776  1.00 64.60           C
ATOM   1177  O   CYS B 146      21.749  22.280  24.869  1.00 64.60           O
ATOM   1178  N   GLY B 147      23.635  23.311  25.538  1.00 55.48           N
ATOM   1179  CA  GLY B 147      24.139  23.374  24.186  1.00 55.48           C
ATOM   1180  C   GLY B 147      24.775  22.054  23.875  1.00 55.48           C
ATOM   1181  O   GLY B 147      25.974  21.967  23.607  1.00 55.48           O
ATOM   1182  N   SER B 148      23.948  20.992  23.936  1.00154.02           N
ATOM   1183  CA  SER B 148      24.336  19.622  23.748  1.00154.02           C
ATOM   1184  CB  SER B 148      23.640  18.651  24.719  1.00154.02           C
ATOM   1185  OG  SER B 148      22.252  18.572  24.446  1.00154.02           O
ATOM   1186  C   SER B 148      24.180  19.082  22.345  1.00154.02           C
ATOM   1187  O   SER B 148      24.321  17.875  22.161  1.00154.02           O
ATOM   1188  N   CYS B 149      23.928  19.913  21.314  1.00 63.64           N
ATOM   1189  CA  CYS B 149      23.596  19.401  20.003  1.00 63.64           C
ATOM   1190  CB  CYS B 149      23.464  20.517  18.951  1.00 63.64           C
ATOM   1191  SG  CYS B 149      25.003  21.458  18.726  1.00 63.64           S
ATOM   1192  C   CYS B 149      24.615  18.413  19.498  1.00 63.64           C
ATOM   1193  O   CYS B 149      24.247  17.352  18.996  1.00 63.64           O
ATOM   1194  N   TYR B 150      25.919  18.689  19.662  1.00 67.08           N
ATOM   1195  CA  TYR B 150      26.942  17.825  19.134  1.00 67.08           C
ATOM   1196  CB  TYR B 150      28.368  18.335  19.425  1.00 67.08           C
ATOM   1197  CG  TYR B 150      28.591  18.361  20.900  1.00 67.08           C
ATOM   1198  CD1 TYR B 150      28.128  19.409  21.663  1.00 67.08           C
ATOM   1199  CD2 TYR B 150      29.277  17.342  21.520  1.00 67.08           C
ATOM   1200  CE1 TYR B 150      28.338  19.434  23.022  1.00 67.08           C
ATOM   1201  CE2 TYR B 150      29.491  17.361  22.878  1.00 67.08           C
ATOM   1202  CZ  TYR B 150      29.021  18.409  23.632  1.00 67.08           C
ATOM   1203  OH  TYR B 150      29.239  18.431  25.026  1.00 67.08           O
ATOM   1204  C   TYR B 150      26.807  16.447  19.719  1.00 67.08           C
ATOM   1205  O   TYR B 150      27.044  15.452  19.033  1.00 67.08           O
ATOM   1206  N   ALA B 151      26.480  16.352  21.021  1.00 43.22           N
ATOM   1207  CA  ALA B 151      26.327  15.076  21.668  1.00 43.22           C
ATOM   1208  CB  ALA B 151      26.094  15.207  23.183  1.00 43.22           C
ATOM   1209  C   ALA B 151      25.151  14.335  21.096  1.00 43.22           C
ATOM   1210  O   ALA B 151      25.234  13.136  20.833  1.00 43.22           O
ATOM   1211  N   PHE B 152      24.015  15.030  20.890  1.00 58.26           N
ATOM   1212  CA  PHE B 152      22.838  14.382  20.378  1.00 58.26           C
ATOM   1213  CB  PHE B 152      21.591  15.288  20.353  1.00 58.26           C
ATOM   1214  CG  PHE B 152      21.012  15.323  21.729  1.00 58.26           C
ATOM   1215  CD1 PHE B 152      21.533  16.130  22.714  1.00 58.26           C
ATOM   1216  CD2 PHE B 152      19.922  14.536  22.028  1.00 58.26           C
ATOM   1217  CE1 PHE B 152      20.977  16.142  23.974  1.00 58.26           C
ATOM   1218  CE2 PHE B 152      19.364  14.545  23.285  1.00 58.26           C
ATOM   1219  CZ  PHE B 152      19.893  15.350  24.263  1.00 58.26           C
ATOM   1220  C   PHE B 152      23.089  13.882  18.987  1.00 58.26           C
ATOM   1221  O   PHE B 152      22.724  12.757  18.652  1.00 58.26           O
ATOM   1222  N   SER B 153      23.728  14.703  18.133  1.00 71.87           N
ATOM   1223  CA  SER B 153      23.986  14.299  16.779  1.00 71.87           C
ATOM   1224  CB  SER B 153      24.744  15.372  15.981  1.00 71.87           C
ATOM   1225  OG  SER B 153      24.988  14.911  14.661  1.00 71.87           O
ATOM   1226  C   SER B 153      24.852  13.082  16.809  1.00 71.87           C
ATOM   1227  O   SER B 153      24.629  12.117  16.080  1.00 71.87           O
ATOM   1228  N   SER B 154      25.864  13.097  17.686  1.00 88.13           N
ATOM   1229  CA  SER B 154      26.808  12.026  17.790  1.00 88.13           C
ATOM   1230  CB  SER B 154      27.854  12.321  18.872  1.00 88.13           C
ATOM   1231  OG  SER B 154      28.777  11.252  18.962  1.00 88.13           O
ATOM   1232  C   SER B 154      26.104  10.751  18.156  1.00 88.13           C
ATOM   1233  O   SER B 154      26.278   9.736  17.485  1.00 88.13           O
ATOM   1234  N   MET B 155      25.280  10.768  19.222  1.00136.76           N
ATOM   1235  CA  MET B 155      24.605   9.573  19.649  1.00136.76           C
ATOM   1236  CB  MET B 155      23.788   9.742  20.945  1.00136.76           C
ATOM   1237  CG  MET B 155      24.608   9.607  22.232  1.00136.76           C
ATOM   1238  SD  MET B 155      25.822  10.918  22.553  1.00136.76           S
ATOM   1239  CE  MET B 155      27.183  10.120  21.656  1.00136.76           C
ATOM   1240  C   MET B 155      23.663   9.122  18.581  1.00136.76           C
ATOM   1241  O   MET B 155      23.537   7.926  18.325  1.00136.76           O
ATOM   1242  N   GLY B 156      22.988  10.073  17.913  1.00 25.26           N
ATOM   1243  CA  GLY B 156      22.016   9.717  16.922  1.00 25.26           C
ATOM   1244  C   GLY B 156      22.674   8.933  15.829  1.00 25.26           C
ATOM   1245  O   GLY B 156      22.115   7.953  15.340  1.00 25.26           O
ATOM   1246  N   MET B 157      23.875   9.355  15.397  1.00 55.55           N
ATOM   1247  CA  MET B 157      24.539   8.660  14.332  1.00 55.55           C
ATOM   1248  CB  MET B 157      25.848   9.356  13.923  1.00 55.55           C
ATOM   1249  CG  MET B 157      26.601   8.658  12.792  1.00 55.55           C
ATOM   1250  SD  MET B 157      27.981   9.623  12.105  1.00 55.55           S
ATOM   1251  CE  MET B 157      28.981   9.617  13.620  1.00 55.55           C
ATOM   1252  C   MET B 157      24.859   7.256  14.757  1.00 55.55           C
ATOM   1253  O   MET B 157      24.548   6.294  14.056  1.00 55.55           O
ATOM   1254  N   LEU B 158      25.447   7.092  15.954  1.00108.51           N
ATOM   1255  CA  LEU B 158      25.834   5.781  16.391  1.00108.51           C
ATOM   1256  CB  LEU B 158      26.692   5.792  17.665  1.00108.51           C
ATOM   1257  CG  LEU B 158      28.116   6.310  17.398  1.00108.51           C
ATOM   1258  CD1 LEU B 158      28.120   7.776  16.952  1.00108.51           C
ATOM   1259  CD2 LEU B 158      29.036   6.052  18.593  1.00108.51           C
ATOM   1260  C   LEU B 158      24.644   4.902  16.603  1.00108.51           C
ATOM   1261  O   LEU B 158      24.706   3.700  16.352  1.00108.51           O
ATOM   1262  N   GLU B 159      23.524   5.463  17.099  1.00 49.68           N
ATOM   1263  CA  GLU B 159      22.365   4.654  17.376  1.00 49.68           C
ATOM   1264  CB  GLU B 159      21.261   5.441  18.103  1.00 49.68           C
ATOM   1265  CG  GLU B 159      21.679   5.878  19.510  1.00 49.68           C
ATOM   1266  CD  GLU B 159      20.526   6.643  20.141  1.00 49.68           C
ATOM   1267  OE1 GLU B 159      19.389   6.542  19.609  1.00 49.68           O
ATOM   1268  OE2 GLU B 159      20.767   7.339  21.163  1.00 49.68           O
ATOM   1269  C   GLU B 159      21.787   4.096  16.107  1.00 49.68           C
ATOM   1270  O   GLU B 159      21.391   2.931  16.069  1.00 49.68           O
ATOM   1271  N   SER B 160      21.698   4.911  15.036  1.00 81.02           N
ATOM   1272  CA  SER B 160      21.124   4.440  13.803  1.00 81.02           C
ATOM   1273  CB  SER B 160      20.928   5.565  12.773  1.00 81.02           C
ATOM   1274  OG  SER B 160      19.984   6.508  13.259  1.00 81.02           O
ATOM   1275  C   SER B 160      22.023   3.411  13.181  1.00 81.02           C
ATOM   1276  O   SER B 160      21.562   2.373  12.711  1.00 81.02           O
ATOM   1277  N   ARG B 161      23.345   3.667  13.185  1.00 65.84           N
ATOM   1278  CA  ARG B 161      24.293   2.789  12.551  1.00 65.84           C
ATOM   1279  CB  ARG B 161      25.730   3.344  12.581  1.00 65.84           C
ATOM   1280  CG  ARG B 161      25.933   4.540  11.643  1.00 65.84           C
ATOM   1281  CD  ARG B 161      27.352   5.118  11.663  1.00 65.84           C
ATOM   1282  NE  ARG B 161      27.394   6.254  10.696  1.00 65.84           N
ATOM   1283  CZ  ARG B 161      27.984   6.098   9.473  1.00 65.84           C
ATOM   1284  NH1 ARG B 161      28.590   4.918   9.151  1.00 65.84           N
ATOM   1285  NH2 ARG B 161      27.980   7.127   8.575  1.00 65.84           N
ATOM   1286  C   ARG B 161      24.283   1.446  13.213  1.00 65.84           C
ATOM   1287  O   ARG B 161      24.468   0.422  12.557  1.00 65.84           O
ATOM   1288  N   ILE B 162      24.107   1.411  14.544  1.00 43.29           N
ATOM   1289  CA  ILE B 162      24.044   0.159  15.243  1.00 43.29           C
ATOM   1290  CB  ILE B 162      23.929   0.326  16.733  1.00 43.29           C
ATOM   1291  CG1 ILE B 162      25.197   0.995  17.295  1.00 43.29           C
ATOM   1292  CG2 ILE B 162      23.631  -1.050  17.348  1.00 43.29           C
ATOM   1293  CD1 ILE B 162      25.064   1.439  18.751  1.00 43.29           C
ATOM   1294  C   ILE B 162      22.830  -0.574  14.759  1.00 43.29           C
ATOM   1295  O   ILE B 162      22.859  -1.790  14.574  1.00 43.29           O
ATOM   1296  N   GLN B 163      21.718   0.157  14.551  1.00 95.69           N
ATOM   1297  CA  GLN B 163      20.480  -0.449  14.150  1.00 95.69           C
ATOM   1298  CB  GLN B 163      19.329   0.577  14.134  1.00 95.69           C
ATOM   1299  CG  GLN B 163      17.929  -0.016  13.956  1.00 95.69           C
ATOM   1300  CD  GLN B 163      16.934   1.057  14.384  1.00 95.69           C
ATOM   1301  OE1 GLN B 163      15.737   0.964  14.118  1.00 95.69           O
ATOM   1302  NE2 GLN B 163      17.443   2.103  15.088  1.00 95.69           N
ATOM   1303  C   GLN B 163      20.626  -1.073  12.792  1.00 95.69           C
ATOM   1304  O   GLN B 163      20.235  -2.221  12.589  1.00 95.69           O
ATOM   1305  N   ILE B 164      21.224  -0.348  11.825  1.00136.07           N
ATOM   1306  CA  ILE B 164      21.375  -0.878  10.498  1.00136.07           C
ATOM   1307  CB  ILE B 164      21.854   0.138   9.484  1.00136.07           C
ATOM   1308  CG1 ILE B 164      23.238   0.701   9.802  1.00136.07           C
ATOM   1309  CG2 ILE B 164      20.815   1.259   9.399  1.00136.07           C
ATOM   1310  CD1 ILE B 164      23.703   1.711   8.749  1.00136.07           C
ATOM   1311  C   ILE B 164      22.302  -2.058  10.520  1.00136.07           C
ATOM   1312  O   ILE B 164      22.034  -3.076   9.882  1.00136.07           O
ATOM   1313  N   ARG B 165      23.412  -1.968  11.277  1.00 92.00           N
ATOM   1314  CA  ARG B 165      24.374  -3.032  11.275  1.00 92.00           C
ATOM   1315  CB  ARG B 165      25.638  -2.723  12.090  1.00 92.00           C
ATOM   1316  CG  ARG B 165      26.537  -1.669  11.441  1.00 92.00           C
ATOM   1317  CD  ARG B 165      26.965  -2.022  10.013  1.00 92.00           C
ATOM   1318  NE  ARG B 165      27.996  -1.033   9.586  1.00 92.00           N
ATOM   1319  CZ  ARG B 165      27.629   0.168   9.049  1.00 92.00           C
ATOM   1320  NH1 ARG B 165      26.308   0.493   8.936  1.00 92.00           N
ATOM   1321  NH2 ARG B 165      28.585   1.047   8.628  1.00 92.00           N
ATOM   1322  C   ARG B 165      23.764  -4.293  11.805  1.00 92.00           C
ATOM   1323  O   ARG B 165      24.044  -5.374  11.293  1.00 92.00           O
ATOM   1324  N   SER B 166      22.967  -4.191  12.885  1.00 70.38           N
ATOM   1325  CA  SER B 166      22.311  -5.300  13.529  1.00 70.38           C
ATOM   1326  CB  SER B 166      22.087  -5.059  15.033  1.00 70.38           C
ATOM   1327  OG  SER B 166      21.214  -3.956  15.230  1.00 70.38           O
ATOM   1328  C   SER B 166      20.974  -5.587  12.911  1.00 70.38           C
ATOM   1329  O   SER B 166      20.295  -6.526  13.324  1.00 70.38           O
ATOM   1330  N   GLN B 167      20.542  -4.786  11.922  1.00119.16           N
ATOM   1331  CA  GLN B 167      19.251  -4.979  11.327  1.00119.16           C
ATOM   1332  CB  GLN B 167      19.126  -6.316  10.574  1.00119.16           C
ATOM   1333  CG  GLN B 167      17.793  -6.500   9.847  1.00119.16           C
ATOM   1334  CD  GLN B 167      17.831  -7.861   9.165  1.00119.16           C
ATOM   1335  OE1 GLN B 167      18.729  -8.664   9.413  1.00119.16           O
ATOM   1336  NE2 GLN B 167      16.832  -8.135   8.283  1.00119.16           N
ATOM   1337  C   GLN B 167      18.183  -4.916  12.383  1.00119.16           C
ATOM   1338  O   GLN B 167      17.308  -5.779  12.449  1.00119.16           O
ATOM   1339  N   LEU B 168      18.230  -3.870  13.237  1.00149.36           N
ATOM   1340  CA  LEU B 168      17.210  -3.627  14.224  1.00149.36           C
ATOM   1341  CB  LEU B 168      15.796  -3.746  13.624  1.00149.36           C
ATOM   1342  CG  LEU B 168      14.644  -3.422  14.597  1.00149.36           C
ATOM   1343  CD1 LEU B 168      14.750  -1.986  15.135  1.00149.36           C
ATOM   1344  CD2 LEU B 168      13.277  -3.715  13.959  1.00149.36           C
ATOM   1345  C   LEU B 168      17.293  -4.627  15.337  1.00149.36           C
ATOM   1346  O   LEU B 168      16.465  -4.619  16.247  1.00149.36           O
ATOM   1347  N   SER B 169      18.304  -5.508  15.322  1.00 33.68           N
ATOM   1348  CA  SER B 169      18.398  -6.466  16.383  1.00 33.68           C
ATOM   1349  CB  SER B 169      19.504  -7.508  16.152  1.00 33.68           C
ATOM   1350  OG  SER B 169      19.544  -8.427  17.234  1.00 33.68           O
ATOM   1351  C   SER B 169      18.718  -5.735  17.651  1.00 33.68           C
ATOM   1352  O   SER B 169      18.244  -6.106  18.725  1.00 33.68           O
ATOM   1353  N   GLN B 170      19.540  -4.669  17.552  1.00122.42           N
ATOM   1354  CA  GLN B 170      19.943  -3.930  18.715  1.00122.42           C
ATOM   1355  CB  GLN B 170      21.462  -4.004  18.924  1.00122.42           C
ATOM   1356  CG  GLN B 170      21.948  -3.478  20.267  1.00122.42           C
ATOM   1357  CD  GLN B 170      23.415  -3.867  20.366  1.00122.42           C
ATOM   1358  OE1 GLN B 170      24.294  -3.015  20.482  1.00122.42           O
ATOM   1359  NE2 GLN B 170      23.689  -5.197  20.309  1.00122.42           N
ATOM   1360  C   GLN B 170      19.541  -2.490  18.530  1.00122.42           C
ATOM   1361  O   GLN B 170      19.941  -1.832  17.574  1.00122.42           O
ATOM   1362  N   LYS B 171      18.632  -2.039  19.417  1.00180.79           N
ATOM   1363  CA  LYS B 171      17.975  -0.766  19.602  1.00180.79           C
ATOM   1364  CB  LYS B 171      16.550  -0.940  20.153  1.00180.79           C
ATOM   1365  CG  LYS B 171      15.612  -1.670  19.190  1.00180.79           C
ATOM   1366  CD  LYS B 171      14.326  -2.166  19.852  1.00180.79           C
ATOM   1367  CE  LYS B 171      14.539  -3.379  20.761  1.00180.79           C
ATOM   1368  NZ  LYS B 171      14.940  -4.554  19.955  1.00180.79           N
ATOM   1369  C   LYS B 171      18.652   0.250  20.498  1.00180.79           C
ATOM   1370  O   LYS B 171      18.006   1.268  20.741  1.00180.79           O
ATOM   1371  N   PRO B 172      19.803   0.061  21.093  1.00108.96           N
ATOM   1372  CA  PRO B 172      20.258   0.929  22.164  1.00108.96           C
ATOM   1373  CD  PRO B 172      20.925  -0.532  20.381  1.00108.96           C
ATOM   1374  CB  PRO B 172      21.715   0.539  22.405  1.00108.96           C
ATOM   1375  CG  PRO B 172      22.186   0.083  21.014  1.00108.96           C
ATOM   1376  C   PRO B 172      20.143   2.417  21.995  1.00108.96           C
ATOM   1377  O   PRO B 172      20.276   2.933  20.886  1.00108.96           O
ATOM   1378  N   ILE B 173      19.843   3.116  23.111  1.00 67.99           N
ATOM   1379  CA  ILE B 173      19.808   4.547  23.118  1.00 67.99           C
ATOM   1380  CB  ILE B 173      18.530   5.104  23.665  1.00 67.99           C
ATOM   1381  CG1 ILE B 173      17.390   4.721  22.708  1.00 67.99           C
ATOM   1382  CG2 ILE B 173      18.692   6.620  23.865  1.00 67.99           C
ATOM   1383  CD1 ILE B 173      15.997   4.970  23.269  1.00 67.99           C
ATOM   1384  C   ILE B 173      20.959   4.962  23.976  1.00 67.99           C
ATOM   1385  O   ILE B 173      21.021   4.636  25.160  1.00 67.99           O
ATOM   1386  N   LEU B 174      21.920   5.684  23.366  1.00 64.80           N
ATOM   1387  CA  LEU B 174      23.137   6.088  24.014  1.00 64.80           C
ATOM   1388  CB  LEU B 174      24.244   6.482  23.023  1.00 64.80           C
ATOM   1389  CG  LEU B 174      24.677   5.334  22.090  1.00 64.80           C
ATOM   1390  CD1 LEU B 174      25.786   5.791  21.126  1.00 64.80           C
ATOM   1391  CD2 LEU B 174      25.068   4.077  22.889  1.00 64.80           C
ATOM   1392  C   LEU B 174      22.866   7.290  24.871  1.00 64.80           C
ATOM   1393  O   LEU B 174      21.824   7.931  24.741  1.00 64.80           O
ATOM   1394  N   SER B 175      23.811   7.620  25.786  1.00 62.89           N
ATOM   1395  CA  SER B 175      23.608   8.711  26.709  1.00 62.89           C
ATOM   1396  CB  SER B 175      24.023   8.351  28.144  1.00 62.89           C
ATOM   1397  OG  SER B 175      23.917   9.489  28.983  1.00 62.89           O
ATOM   1398  C   SER B 175      24.408   9.933  26.331  1.00 62.89           C
ATOM   1399  O   SER B 175      25.638   9.939  26.377  1.00 62.89           O
ATOM   1400  N   PRO B 176      23.713  10.982  25.961  1.00 86.94           N
ATOM   1401  CA  PRO B 176      24.349  12.241  25.647  1.00 86.94           C
ATOM   1402  CD  PRO B 176      22.459  10.817  25.243  1.00 86.94           C
ATOM   1403  CB  PRO B 176      23.288  13.078  24.937  1.00 86.94           C
ATOM   1404  CG  PRO B 176      22.354  12.032  24.307  1.00 86.94           C
ATOM   1405  C   PRO B 176      24.887  12.911  26.875  1.00 86.94           C
ATOM   1406  O   PRO B 176      25.838  13.686  26.778  1.00 86.94           O
ATOM   1407  N   GLN B 177      24.274  12.640  28.040  1.00 51.32           N
ATOM   1408  CA  GLN B 177      24.638  13.295  29.266  1.00 51.32           C
ATOM   1409  CB  GLN B 177      23.675  12.983  30.423  1.00 51.32           C
ATOM   1410  CG  GLN B 177      24.009  13.757  31.699  1.00 51.32           C
ATOM   1411  CD  GLN B 177      23.791  15.237  31.423  1.00 51.32           C
ATOM   1412  OE1 GLN B 177      22.794  15.630  30.820  1.00 51.32           O
ATOM   1413  NE2 GLN B 177      24.757  16.083  31.869  1.00 51.32           N
ATOM   1414  C   GLN B 177      26.015  12.894  29.693  1.00 51.32           C
ATOM   1415  O   GLN B 177      26.785  13.722  30.179  1.00 51.32           O
ATOM   1416  N   GLN B 178      26.372  11.610  29.514  1.00 84.55           N
ATOM   1417  CA  GLN B 178      27.654  11.155  29.965  1.00 84.55           C
ATOM   1418  CB  GLN B 178      27.849   9.653  29.681  1.00 84.55           C
ATOM   1419  CG  GLN B 178      29.140   9.054  30.240  1.00 84.55           C
ATOM   1420  CD  GLN B 178      30.241   9.213  29.201  1.00 84.55           C
ATOM   1421  OE1 GLN B 178      31.410   8.949  29.478  1.00 84.55           O
ATOM   1422  NE2 GLN B 178      29.863   9.647  27.970  1.00 84.55           N
ATOM   1423  C   GLN B 178      28.701  11.944  29.236  1.00 84.55           C
ATOM   1424  O   GLN B 178      29.700  12.363  29.822  1.00 84.55           O
ATOM   1425  N   VAL B 179      28.494  12.177  27.927  1.00 42.26           N
ATOM   1426  CA  VAL B 179      29.437  12.940  27.159  1.00 42.26           C
ATOM   1427  CB  VAL B 179      29.062  13.036  25.706  1.00 42.26           C
ATOM   1428  CG1 VAL B 179      30.037  13.998  25.007  1.00 42.26           C
ATOM   1429  CG2 VAL B 179      29.051  11.619  25.107  1.00 42.26           C
ATOM   1430  C   VAL B 179      29.490  14.337  27.695  1.00 42.26           C
ATOM   1431  O   VAL B 179      30.567  14.897  27.894  1.00 42.26           O
ATOM   1432  N   VAL B 180      28.314  14.935  27.959  1.00 53.64           N
ATOM   1433  CA  VAL B 180      28.267  16.294  28.426  1.00 53.64           C
ATOM   1434  CB  VAL B 180      26.860  16.798  28.610  1.00 53.64           C
ATOM   1435  CG1 VAL B 180      26.919  18.201  29.239  1.00 53.64           C
ATOM   1436  CG2 VAL B 180      26.136  16.758  27.251  1.00 53.64           C
ATOM   1437  C   VAL B 180      28.970  16.416  29.747  1.00 53.64           C
ATOM   1438  O   VAL B 180      29.701  17.379  29.975  1.00 53.64           O
ATOM   1439  N   SER B 181      28.726  15.477  30.680  1.00 72.62           N
ATOM   1440  CA  SER B 181      29.320  15.582  31.989  1.00 72.62           C
ATOM   1441  CB  SER B 181      28.563  14.752  33.040  1.00 72.62           C
ATOM   1442  OG  SER B 181      27.244  15.254  33.199  1.00 72.62           O
ATOM   1443  C   SER B 181      30.766  15.155  32.053  1.00 72.62           C
ATOM   1444  O   SER B 181      31.573  15.812  32.708  1.00 72.62           O
ATOM   1445  N   CYS B 182      31.080  13.963  31.501  1.00101.92           N
ATOM   1446  CA  CYS B 182      32.379  13.338  31.591  1.00101.92           C
ATOM   1447  CB  CYS B 182      32.226  11.808  31.613  1.00101.92           C
ATOM   1448  SG  CYS B 182      30.898  11.278  32.748  1.00101.92           S
ATOM   1449  C   CYS B 182      33.430  13.710  30.564  1.00101.92           C
ATOM   1450  O   CYS B 182      34.617  13.738  30.886  1.00101.92           O
ATOM   1451  N   SER B 183      33.045  13.980  29.296  1.00 78.14           N
ATOM   1452  CA  SER B 183      34.008  14.072  28.223  1.00 78.14           C
ATOM   1453  CB  SER B 183      33.353  13.956  26.833  1.00 78.14           C
ATOM   1454  OG  SER B 183      34.333  14.053  25.811  1.00 78.14           O
ATOM   1455  C   SER B 183      34.846  15.324  28.219  1.00 78.14           C
ATOM   1456  O   SER B 183      34.344  16.446  28.175  1.00 78.14           O
ATOM   1457  N   ASN B 184      36.182  15.116  28.245  1.00 77.26           N
ATOM   1458  CA  ASN B 184      37.218  16.117  28.193  1.00 77.26           C
ATOM   1459  CB  ASN B 184      38.580  15.581  28.665  1.00 77.26           C
ATOM   1460  CG  ASN B 184      38.485  15.310  30.160  1.00 77.26           C
ATOM   1461  OD1 ASN B 184      38.028  16.154  30.929  1.00 77.26           O
ATOM   1462  ND2 ASN B 184      38.924  14.095  30.586  1.00 77.26           N
ATOM   1463  C   ASN B 184      37.396  16.619  26.784  1.00 77.26           C
ATOM   1464  O   ASN B 184      38.029  17.650  26.556  1.00 77.26           O
ATOM   1465  N   TYR B 185      36.939  15.817  25.803  1.00167.76           N
ATOM   1466  CA  TYR B 185      37.005  16.080  24.392  1.00167.76           C
ATOM   1467  CB  TYR B 185      36.741  14.863  23.489  1.00167.76           C
ATOM   1468  CG  TYR B 185      37.860  13.907  23.728  1.00167.76           C
ATOM   1469  CD1 TYR B 185      39.167  14.334  23.672  1.00167.76           C
ATOM   1470  CD2 TYR B 185      37.608  12.575  23.958  1.00167.76           C
ATOM   1471  CE1 TYR B 185      40.205  13.455  23.882  1.00167.76           C
ATOM   1472  CE2 TYR B 185      38.640  11.691  24.167  1.00167.76           C
ATOM   1473  CZ  TYR B 185      39.941  12.130  24.134  1.00167.76           C
ATOM   1474  OH  TYR B 185      40.998  11.220  24.349  1.00167.76           O
ATOM   1475  C   TYR B 185      36.061  17.182  24.006  1.00167.76           C
ATOM   1476  O   TYR B 185      36.097  17.642  22.866  1.00167.76           O
ATOM   1477  N   SER B 186      35.080  17.505  24.874  1.00 71.29           N
ATOM   1478  CA  SER B 186      34.123  18.540  24.586  1.00 71.29           C
ATOM   1479  CB  SER B 186      32.739  17.995  24.191  1.00 71.29           C
ATOM   1480  OG  SER B 186      32.154  17.308  25.288  1.00 71.29           O
ATOM   1481  C   SER B 186      33.918  19.429  25.791  1.00 71.29           C
ATOM   1482  O   SER B 186      34.478  19.220  26.865  1.00 71.29           O
ATOM   1483  N   GLN B 187      33.151  20.512  25.554  1.00179.01           N
ATOM   1484  CA  GLN B 187      32.740  21.614  26.387  1.00179.01           C
ATOM   1485  CB  GLN B 187      32.514  22.898  25.572  1.00179.01           C
ATOM   1486  CG  GLN B 187      33.829  23.499  25.060  1.00179.01           C
ATOM   1487  CD  GLN B 187      34.484  22.520  24.091  1.00179.01           C
ATOM   1488  OE1 GLN B 187      33.924  22.198  23.045  1.00179.01           O
ATOM   1489  NE2 GLN B 187      35.699  22.023  24.450  1.00179.01           N
ATOM   1490  C   GLN B 187      31.562  21.387  27.302  1.00179.01           C
ATOM   1491  O   GLN B 187      31.183  22.317  28.011  1.00179.01           O
ATOM   1492  N   GLY B 188      30.832  20.257  27.224  1.00 52.94           N
ATOM   1493  CA  GLY B 188      29.686  20.130  28.092  1.00 52.94           C
ATOM   1494  C   GLY B 188      28.554  20.858  27.428  1.00 52.94           C
ATOM   1495  O   GLY B 188      28.292  20.653  26.247  1.00 52.94           O
ATOM   1496  N   CYS B 189      27.827  21.697  28.191  1.00 85.38           N
ATOM   1497  CA  CYS B 189      26.724  22.490  27.713  1.00 85.38           C
ATOM   1498  CB  CYS B 189      25.874  23.119  28.829  1.00 85.38           C
ATOM   1499  SG  CYS B 189      24.731  21.897  29.526  1.00 85.38           S
ATOM   1500  C   CYS B 189      27.225  23.587  26.825  1.00 85.38           C
ATOM   1501  O   CYS B 189      26.444  24.251  26.147  1.00 85.38           O
ATOM   1502  N   GLU B 190      28.536  23.861  26.909  1.00138.27           N
ATOM   1503  CA  GLU B 190      29.270  24.856  26.175  1.00138.27           C
ATOM   1504  CB  GLU B 190      30.656  25.124  26.783  1.00138.27           C
ATOM   1505  CG  GLU B 190      30.592  25.940  28.078  1.00138.27           C
ATOM   1506  CD  GLU B 190      29.752  25.178  29.095  1.00138.27           C
ATOM   1507  OE1 GLU B 190      30.304  24.260  29.759  1.00138.27           O
ATOM   1508  OE2 GLU B 190      28.542  25.506  29.218  1.00138.27           O
ATOM   1509  C   GLU B 190      29.440  24.488  24.722  1.00138.27           C
ATOM   1510  O   GLU B 190      29.845  25.335  23.924  1.00138.27           O
ATOM   1511  N   GLY B 191      29.245  23.206  24.342  1.00 41.88           N
ATOM   1512  CA  GLY B 191      29.383  22.849  22.950  1.00 41.88           C
ATOM   1513  C   GLY B 191      30.445  21.795  22.788  1.00 41.88           C
ATOM   1514  O   GLY B 191      31.103  21.405  23.750  1.00 41.88           O
ATOM   1515  N   GLY B 192      30.619  21.296  21.539  1.00 32.40           N
ATOM   1516  CA  GLY B 192      31.589  20.274  21.235  1.00 32.40           C
ATOM   1517  C   GLY B 192      31.474  19.918  19.775  1.00 32.40           C
ATOM   1518  O   GLY B 192      30.721  20.552  19.034  1.00 32.40           O
ATOM   1519  N   PHE B 193      32.237  18.892  19.316  1.00 85.21           N
ATOM   1520  CA  PHE B 193      32.187  18.525  17.918  1.00 85.21           C
ATOM   1521  CB  PHE B 193      33.418  19.035  17.143  1.00 85.21           C
ATOM   1522  CG  PHE B 193      33.356  20.529  17.209  1.00 85.21           C
ATOM   1523  CD1 PHE B 193      33.807  21.203  18.323  1.00 85.21           C
ATOM   1524  CD2 PHE B 193      32.841  21.264  16.164  1.00 85.21           C
ATOM   1525  CE1 PHE B 193      33.749  22.577  18.394  1.00 85.21           C
ATOM   1526  CE2 PHE B 193      32.781  22.638  16.230  1.00 85.21           C
ATOM   1527  CZ  PHE B 193      33.235  23.299  17.345  1.00 85.21           C
ATOM   1528  C   PHE B 193      32.073  17.022  17.768  1.00 85.21           C
ATOM   1529  O   PHE B 193      32.762  16.257  18.441  1.00 85.21           O
ATOM   1530  N   PRO B 194      31.231  16.583  16.852  1.00 80.30           N
ATOM   1531  CA  PRO B 194      30.972  15.175  16.643  1.00 80.30           C
ATOM   1532  CD  PRO B 194      30.110  17.400  16.418  1.00 80.30           C
ATOM   1533  CB  PRO B 194      29.830  15.108  15.634  1.00 80.30           C
ATOM   1534  CG  PRO B 194      29.050  16.410  15.899  1.00 80.30           C
ATOM   1535  C   PRO B 194      32.178  14.371  16.276  1.00 80.30           C
ATOM   1536  O   PRO B 194      32.234  13.192  16.620  1.00 80.30           O
ATOM   1537  N   TYR B 195      33.163  14.977  15.600  1.00 76.19           N
ATOM   1538  CA  TYR B 195      34.342  14.262  15.210  1.00 76.19           C
ATOM   1539  CB  TYR B 195      35.315  15.220  14.492  1.00 76.19           C
ATOM   1540  CG  TYR B 195      36.567  14.542  14.051  1.00 76.19           C
ATOM   1541  CD1 TYR B 195      37.642  14.410  14.898  1.00 76.19           C
ATOM   1542  CD2 TYR B 195      36.667  14.054  12.768  1.00 76.19           C
ATOM   1543  CE1 TYR B 195      38.796  13.795  14.471  1.00 76.19           C
ATOM   1544  CE2 TYR B 195      37.818  13.438  12.336  1.00 76.19           C
ATOM   1545  CZ  TYR B 195      38.885  13.308  13.189  1.00 76.19           C
ATOM   1546  OH  TYR B 195      40.068  12.679  12.747  1.00 76.19           O
ATOM   1547  C   TYR B 195      34.982  13.764  16.479  1.00 76.19           C
ATOM   1548  O   TYR B 195      35.431  12.622  16.553  1.00 76.19           O
ATOM   1549  N   LEU B 196      35.059  14.632  17.505  1.00 99.04           N
ATOM   1550  CA  LEU B 196      35.639  14.305  18.778  1.00 99.04           C
ATOM   1551  CB  LEU B 196      35.909  15.554  19.637  1.00 99.04           C
ATOM   1552  CG  LEU B 196      37.058  16.428  19.103  1.00 99.04           C
ATOM   1553  CD1 LEU B 196      37.290  17.662  19.985  1.00 99.04           C
ATOM   1554  CD2 LEU B 196      38.335  15.593  18.919  1.00 99.04           C
ATOM   1555  C   LEU B 196      34.789  13.368  19.599  1.00 99.04           C
ATOM   1556  O   LEU B 196      35.329  12.641  20.427  1.00 99.04           O
ATOM   1557  N   ILE B 197      33.445  13.502  19.564  1.00146.07           N
ATOM   1558  CA  ILE B 197      32.590  12.615  20.324  1.00146.07           C
ATOM   1559  CB  ILE B 197      31.351  13.296  20.830  1.00146.07           C
ATOM   1560  CG1 ILE B 197      31.725  14.264  21.965  1.00146.07           C
ATOM   1561  CG2 ILE B 197      30.358  12.214  21.284  1.00146.07           C
ATOM   1562  CD1 ILE B 197      32.710  15.358  21.570  1.00146.07           C
ATOM   1563  C   ILE B 197      32.187  11.336  19.654  1.00146.07           C
ATOM   1564  O   ILE B 197      32.424  10.244  20.170  1.00146.07           O
ATOM   1565  N   ALA B 198      31.563  11.434  18.464  1.00 64.06           N
ATOM   1566  CA  ALA B 198      31.099  10.246  17.815  1.00 64.06           C
ATOM   1567  CB  ALA B 198      30.366  10.535  16.493  1.00 64.06           C
ATOM   1568  C   ALA B 198      32.304   9.438  17.492  1.00 64.06           C
ATOM   1569  O   ALA B 198      32.260   8.209  17.539  1.00 64.06           O
ATOM   1570  N   GLY B 199      33.363  10.110  16.996  1.00 88.91           N
ATOM   1571  CA  GLY B 199      34.563   9.382  16.695  1.00 88.91           C
ATOM   1572  C   GLY B 199      35.538   9.123  17.821  1.00 88.91           C
ATOM   1573  O   GLY B 199      35.659   8.012  18.331  1.00 88.91           O
ATOM   1574  N   LYS B 200      36.205  10.200  18.292  1.00194.57           N
ATOM   1575  CA  LYS B 200      37.362  10.098  19.153  1.00194.57           C
ATOM   1576  CB  LYS B 200      37.984  11.502  19.312  1.00194.57           C
ATOM   1577  CG  LYS B 200      39.504  11.596  19.478  1.00194.57           C
ATOM   1578  CD  LYS B 200      40.111  11.013  20.745  1.00194.57           C
ATOM   1579  CE  LYS B 200      41.613  11.293  20.846  1.00194.57           C
ATOM   1580  NZ  LYS B 200      42.315  10.706  19.683  1.00194.57           N
ATOM   1581  C   LYS B 200      37.013   9.572  20.514  1.00194.57           C
ATOM   1582  O   LYS B 200      37.586   8.589  20.984  1.00194.57           O
ATOM   1583  N   TYR B 201      36.028  10.209  21.170  1.00 73.98           N
ATOM   1584  CA  TYR B 201      35.640   9.864  22.505  1.00 73.98           C
ATOM   1585  CB  TYR B 201      34.563  10.844  23.013  1.00 73.98           C
ATOM   1586  CG  TYR B 201      34.283  10.630  24.460  1.00 73.98           C
ATOM   1587  CD1 TYR B 201      35.186  11.054  25.408  1.00 73.98           C
ATOM   1588  CD2 TYR B 201      33.111  10.040  24.874  1.00 73.98           C
ATOM   1589  CE1 TYR B 201      34.937  10.874  26.746  1.00 73.98           C
ATOM   1590  CE2 TYR B 201      32.854   9.857  26.213  1.00 73.98           C
ATOM   1591  CZ  TYR B 201      33.770  10.273  27.150  1.00 73.98           C
ATOM   1592  OH  TYR B 201      33.518  10.091  28.526  1.00 73.98           O
ATOM   1593  C   TYR B 201      35.080   8.476  22.486  1.00 73.98           C
ATOM   1594  O   TYR B 201      35.373   7.660  23.358  1.00 73.98           O
ATOM   1595  N   VAL B 202      34.261   8.158  21.468  1.00 48.15           N
ATOM   1596  CA  VAL B 202      33.671   6.850  21.435  1.00 48.15           C
ATOM   1597  CB  VAL B 202      32.723   6.612  20.299  1.00 48.15           C
ATOM   1598  CG1 VAL B 202      32.232   5.160  20.424  1.00 48.15           C
ATOM   1599  CG2 VAL B 202      31.585   7.643  20.363  1.00 48.15           C
ATOM   1600  C   VAL B 202      34.748   5.810  21.338  1.00 48.15           C
ATOM   1601  O   VAL B 202      34.644   4.749  21.949  1.00 48.15           O
ATOM   1602  N   SER B 203      35.797   6.058  20.534  1.00 55.27           N
ATOM   1603  CA  SER B 203      36.844   5.086  20.379  1.00 55.27           C
ATOM   1604  CB  SER B 203      37.814   5.443  19.240  1.00 55.27           C
ATOM   1605  OG  SER B 203      38.824   4.450  19.131  1.00 55.27           O
ATOM   1606  C   SER B 203      37.664   4.952  21.638  1.00 55.27           C
ATOM   1607  O   SER B 203      37.959   3.841  22.078  1.00 55.27           O
ATOM   1608  N   ASP B 204      38.113   6.084  22.213  1.00114.83           N
ATOM   1609  CA  ASP B 204      38.978   6.053  23.363  1.00114.83           C
ATOM   1610  CB  ASP B 204      39.585   7.434  23.666  1.00114.83           C
ATOM   1611  CG  ASP B 204      40.526   7.814  22.532  1.00114.83           C
ATOM   1612  OD1 ASP B 204      40.761   6.957  21.639  1.00114.83           O
ATOM   1613  OD2 ASP B 204      41.020   8.974  22.543  1.00114.83           O
ATOM   1614  C   ASP B 204      38.301   5.611  24.634  1.00114.83           C
ATOM   1615  O   ASP B 204      38.792   4.711  25.315  1.00114.83           O
ATOM   1616  N   TYR B 205      37.249   6.351  25.055  1.00132.69           N
ATOM   1617  CA  TYR B 205      36.495   6.096  26.260  1.00132.69           C
ATOM   1618  CB  TYR B 205      36.048   7.395  26.946  1.00132.69           C
ATOM   1619  CG  TYR B 205      37.318   8.078  27.325  1.00132.69           C
ATOM   1620  CD1 TYR B 205      37.918   7.823  28.537  1.00132.69           C
ATOM   1621  CD2 TYR B 205      37.924   8.957  26.458  1.00132.69           C
ATOM   1622  CE1 TYR B 205      39.094   8.447  28.883  1.00132.69           C
ATOM   1623  CE2 TYR B 205      39.100   9.584  26.798  1.00132.69           C
ATOM   1624  CZ  TYR B 205      39.686   9.331  28.014  1.00132.69           C
ATOM   1625  OH  TYR B 205      40.892   9.972  28.366  1.00132.69           O
ATOM   1626  C   TYR B 205      35.311   5.180  26.128  1.00132.69           C
ATOM   1627  O   TYR B 205      35.044   4.367  27.011  1.00132.69           O
ATOM   1628  N   GLY B 206      34.526   5.327  25.043  1.00 34.93           N
ATOM   1629  CA  GLY B 206      33.337   4.527  24.887  1.00 34.93           C
ATOM   1630  C   GLY B 206      32.138   5.299  25.370  1.00 34.93           C
ATOM   1631  O   GLY B 206      32.259   6.287  26.093  1.00 34.93           O
ATOM   1632  N   ILE B 207      30.927   4.832  24.986  1.00127.44           N
ATOM   1633  CA  ILE B 207      29.701   5.495  25.338  1.00127.44           C
ATOM   1634  CB  ILE B 207      28.911   5.967  24.151  1.00127.44           C
ATOM   1635  CG1 ILE B 207      27.773   6.900  24.598  1.00127.44           C
ATOM   1636  CG2 ILE B 207      28.434   4.727  23.375  1.00127.44           C
ATOM   1637  CD1 ILE B 207      28.264   8.226  25.176  1.00127.44           C
ATOM   1638  C   ILE B 207      28.836   4.537  26.102  1.00127.44           C
ATOM   1639  O   ILE B 207      28.911   3.324  25.911  1.00127.44           O
ATOM   1640  N   VAL B 208      27.996   5.073  27.012  1.00 51.87           N
ATOM   1641  CA  VAL B 208      27.132   4.259  27.823  1.00 51.87           C
ATOM   1642  CB  VAL B 208      27.224   4.569  29.288  1.00 51.87           C
ATOM   1643  CG1 VAL B 208      28.655   4.265  29.761  1.00 51.87           C
ATOM   1644  CG2 VAL B 208      26.788   6.028  29.511  1.00 51.87           C
ATOM   1645  C   VAL B 208      25.716   4.512  27.402  1.00 51.87           C
ATOM   1646  O   VAL B 208      25.425   5.454  26.669  1.00 51.87           O
ATOM   1647  N   GLU B 209      24.793   3.635  27.843  1.00 59.23           N
ATOM   1648  CA  GLU B 209      23.408   3.745  27.483  1.00 59.23           C
ATOM   1649  CB  GLU B 209      22.650   2.417  27.638  1.00 59.23           C
ATOM   1650  CG  GLU B 209      23.153   1.370  26.638  1.00 59.23           C
ATOM   1651  CD  GLU B 209      22.465   0.042  26.907  1.00 59.23           C
ATOM   1652  OE1 GLU B 209      21.214  -0.017  26.773  1.00 59.23           O
ATOM   1653  OE2 GLU B 209      23.184  -0.935  27.249  1.00 59.23           O
ATOM   1654  C   GLU B 209      22.750   4.816  28.302  1.00 59.23           C
ATOM   1655  O   GLU B 209      23.264   5.246  29.334  1.00 59.23           O
ATOM   1656  N   GLU B 210      21.572   5.278  27.834  1.00 80.45           N
ATOM   1657  CA  GLU B 210      20.850   6.360  28.448  1.00 80.45           C
ATOM   1658  CB  GLU B 210      19.523   6.668  27.731  1.00 80.45           C
ATOM   1659  CG  GLU B 210      18.703   7.768  28.409  1.00 80.45           C
ATOM   1660  CD  GLU B 210      19.369   9.110  28.144  1.00 80.45           C
ATOM   1661  OE1 GLU B 210      20.264   9.169  27.260  1.00 80.45           O
ATOM   1662  OE2 GLU B 210      18.987  10.098  28.827  1.00 80.45           O
ATOM   1663  C   GLU B 210      20.512   6.016  29.868  1.00 80.45           C
ATOM   1664  O   GLU B 210      20.610   6.863  30.755  1.00 80.45           O
ATOM   1665  N   SER B 211      20.121   4.756  30.126  1.00 68.58           N
ATOM   1666  CA  SER B 211      19.707   4.366  31.445  1.00 68.58           C
ATOM   1667  CB  SER B 211      19.262   2.895  31.516  1.00 68.58           C
ATOM   1668  OG  SER B 211      18.111   2.693  30.710  1.00 68.58           O
ATOM   1669  C   SER B 211      20.851   4.526  32.397  1.00 68.58           C
ATOM   1670  O   SER B 211      20.649   4.797  33.580  1.00 68.58           O
ATOM   1671  N   ASP B 212      22.089   4.346  31.905  1.00 40.15           N
ATOM   1672  CA  ASP B 212      23.241   4.440  32.753  1.00 40.15           C
ATOM   1673  CB  ASP B 212      24.544   4.137  31.996  1.00 40.15           C
ATOM   1674  CG  ASP B 212      25.703   4.204  32.978  1.00 40.15           C
ATOM   1675  OD1 ASP B 212      25.444   4.299  34.207  1.00 40.15           O
ATOM   1676  OD2 ASP B 212      26.870   4.156  32.506  1.00 40.15           O
ATOM   1677  C   ASP B 212      23.350   5.834  33.289  1.00 40.15           C
ATOM   1678  O   ASP B 212      23.601   6.023  34.479  1.00 40.15           O
ATOM   1679  N   LEU B 213      23.186   6.853  32.417  1.00124.34           N
ATOM   1680  CA  LEU B 213      23.260   8.204  32.895  1.00124.34           C
ATOM   1681  CB  LEU B 213      24.617   8.874  32.584  1.00124.34           C
ATOM   1682  CG  LEU B 213      24.896  10.201  33.329  1.00124.34           C
ATOM   1683  CD1 LEU B 213      26.266  10.772  32.930  1.00124.34           C
ATOM   1684  CD2 LEU B 213      23.759  11.226  33.186  1.00124.34           C
ATOM   1685  C   LEU B 213      22.185   8.963  32.174  1.00124.34           C
ATOM   1686  O   LEU B 213      22.392   9.436  31.058  1.00124.34           O
ATOM   1687  N   PRO B 214      21.064   9.156  32.816  1.00 71.44           N
ATOM   1688  CA  PRO B 214      19.951   9.812  32.178  1.00 71.44           C
ATOM   1689  CD  PRO B 214      20.623   8.216  33.835  1.00 71.44           C
ATOM   1690  CB  PRO B 214      18.765   9.617  33.117  1.00 71.44           C
ATOM   1691  CG  PRO B 214      19.086   8.287  33.824  1.00 71.44           C
ATOM   1692  C   PRO B 214      20.256  11.238  31.846  1.00 71.44           C
ATOM   1693  O   PRO B 214      21.088  11.842  32.519  1.00 71.44           O
ATOM   1694  N   TYR B 215      19.584  11.791  30.813  1.00 95.39           N
ATOM   1695  CA  TYR B 215      19.893  13.111  30.330  1.00 95.39           C
ATOM   1696  CB  TYR B 215      19.348  13.338  28.906  1.00 95.39           C
ATOM   1697  CG  TYR B 215      19.775  14.672  28.399  1.00 95.39           C
ATOM   1698  CD1 TYR B 215      21.088  14.895  28.058  1.00 95.39           C
ATOM   1699  CD2 TYR B 215      18.860  15.685  28.230  1.00 95.39           C
ATOM   1700  CE1 TYR B 215      21.489  16.119  27.578  1.00 95.39           C
ATOM   1701  CE2 TYR B 215      19.255  16.911  27.749  1.00 95.39           C
ATOM   1702  CZ  TYR B 215      20.572  17.130  27.425  1.00 95.39           C
ATOM   1703  OH  TYR B 215      20.981  18.387  26.931  1.00 95.39           O
ATOM   1704  C   TYR B 215      19.320  14.150  31.248  1.00 95.39           C
ATOM   1705  O   TYR B 215      18.125  14.144  31.544  1.00 95.39           O
ATOM   1706  N   THR B 216      20.226  14.970  31.833  1.00 84.61           N
ATOM   1707  CA  THR B 216      19.954  16.103  32.681  1.00 84.61           C
ATOM   1708  CB  THR B 216      21.051  16.328  33.675  1.00 84.61           C
ATOM   1709  OG1 THR B 216      21.185  15.193  34.518  1.00 84.61           O
ATOM   1710  CG2 THR B 216      20.727  17.581  34.504  1.00 84.61           C
ATOM   1711  C   THR B 216      19.756  17.390  31.933  1.00 84.61           C
ATOM   1712  O   THR B 216      18.856  18.168  32.250  1.00 84.61           O
ATOM   1713  N   GLY B 217      20.605  17.649  30.914  1.00 35.55           N
ATOM   1714  CA  GLY B 217      20.565  18.906  30.215  1.00 35.55           C
ATOM   1715  C   GLY B 217      21.376  19.915  30.981  1.00 35.55           C
ATOM   1716  O   GLY B 217      21.205  21.120  30.797  1.00 35.55           O
ATOM   1717  N   SER B 218      22.285  19.444  31.862  1.00123.88           N
ATOM   1718  CA  SER B 218      23.084  20.335  32.661  1.00123.88           C
ATOM   1719  CB  SER B 218      22.692  20.381  34.147  1.00123.88           C
ATOM   1720  OG  SER B 218      21.381  20.884  34.319  1.00123.88           O
ATOM   1721  C   SER B 218      24.490  19.824  32.713  1.00123.88           C
ATOM   1722  O   SER B 218      24.803  18.712  32.299  1.00123.88           O
ATOM   1723  N   ASP B 219      25.355  20.678  33.280  1.00115.99           N
ATOM   1724  CA  ASP B 219      26.760  20.552  33.546  1.00115.99           C
ATOM   1725  CB  ASP B 219      27.433  21.899  33.860  1.00115.99           C
ATOM   1726  CG  ASP B 219      27.499  22.691  32.561  1.00115.99           C
ATOM   1727  OD1 ASP B 219      27.369  22.059  31.479  1.00115.99           O
ATOM   1728  OD2 ASP B 219      27.681  23.936  32.630  1.00115.99           O
ATOM   1729  C   ASP B 219      26.971  19.635  34.717  1.00115.99           C
ATOM   1730  O   ASP B 219      27.999  19.722  35.388  1.00115.99           O
ATOM   1731  N   SER B 220      25.946  18.840  35.085  1.00 71.06           N
ATOM   1732  CA  SER B 220      26.016  17.982  36.242  1.00 71.06           C
ATOM   1733  CB  SER B 220      24.858  16.973  36.321  1.00 71.06           C
ATOM   1734  OG  SER B 220      24.917  16.073  35.224  1.00 71.06           O
ATOM   1735  C   SER B 220      27.310  17.216  36.270  1.00 71.06           C
ATOM   1736  O   SER B 220      28.026  17.094  35.278  1.00 71.06           O
ATOM   1737  N   PRO B 221      27.629  16.734  37.448  1.00 82.58           N
ATOM   1738  CA  PRO B 221      28.856  16.012  37.682  1.00 82.58           C
ATOM   1739  CD  PRO B 221      27.112  17.331  38.666  1.00 82.58           C
ATOM   1740  CB  PRO B 221      29.056  15.993  39.200  1.00 82.58           C
ATOM   1741  CG  PRO B 221      27.710  16.464  39.783  1.00 82.58           C
ATOM   1742  C   PRO B 221      28.855  14.654  37.056  1.00 82.58           C
ATOM   1743  O   PRO B 221      27.784  14.096  36.828  1.00 82.58           O
ATOM   1744  N   CYS B 222      30.055  14.103  36.775  1.00 55.52           N
ATOM   1745  CA  CYS B 222      30.165  12.833  36.120  1.00 55.52           C
ATOM   1746  CB  CYS B 222      31.538  12.637  35.431  1.00 55.52           C
ATOM   1747  SG  CYS B 222      31.755  11.042  34.578  1.00 55.52           S
ATOM   1748  C   CYS B 222      29.958  11.743  37.126  1.00 55.52           C
ATOM   1749  O   CYS B 222      30.905  11.281  37.759  1.00 55.52           O
ATOM   1750  N   THR B 223      28.689  11.321  37.308  1.00113.25           N
ATOM   1751  CA  THR B 223      28.373  10.238  38.199  1.00113.25           C
ATOM   1752  CB  THR B 223      27.773  10.690  39.498  1.00113.25           C
ATOM   1753  OG1 THR B 223      26.533  11.341  39.263  1.00113.25           O
ATOM   1754  CG2 THR B 223      28.755  11.654  40.185  1.00113.25           C
ATOM   1755  C   THR B 223      27.336   9.406  37.510  1.00113.25           C
ATOM   1756  O   THR B 223      26.313   9.925  37.068  1.00113.25           O
ATOM   1757  N   LEU B 224      27.570   8.082  37.408  1.00108.36           N
ATOM   1758  CA  LEU B 224      26.650   7.217  36.721  1.00108.36           C
ATOM   1759  CB  LEU B 224      27.110   6.848  35.299  1.00108.36           C
ATOM   1760  CG  LEU B 224      28.378   5.969  35.250  1.00108.36           C
ATOM   1761  CD1 LEU B 224      28.774   5.647  33.801  1.00108.36           C
ATOM   1762  CD2 LEU B 224      29.538   6.582  36.052  1.00108.36           C
ATOM   1763  C   LEU B 224      26.533   5.934  37.484  1.00108.36           C
ATOM   1764  O   LEU B 224      27.116   5.776  38.555  1.00108.36           O
ATOM   1765  N   LYS B 225      25.738   4.985  36.944  1.00 38.33           N
ATOM   1766  CA  LYS B 225      25.561   3.699  37.560  1.00 38.33           C
ATOM   1767  CB  LYS B 225      24.420   2.865  36.951  1.00 38.33           C
ATOM   1768  CG  LYS B 225      23.024   3.432  37.214  1.00 38.33           C
ATOM   1769  CD  LYS B 225      21.930   2.759  36.382  1.00 38.33           C
ATOM   1770  CE  LYS B 225      20.527   3.305  36.649  1.00 38.33           C
ATOM   1771  NZ  LYS B 225      19.540   2.597  35.804  1.00 38.33           N
ATOM   1772  C   LYS B 225      26.828   2.926  37.370  1.00 38.33           C
ATOM   1773  O   LYS B 225      27.650   3.254  36.517  1.00 38.33           O
ATOM   1774  N   ASP B 226      27.036   1.890  38.206  1.00 50.57           N
ATOM   1775  CA  ASP B 226      28.236   1.110  38.117  1.00 50.57           C
ATOM   1776  CB  ASP B 226      28.555   0.339  39.411  1.00 50.57           C
ATOM   1777  CG  ASP B 226      28.892   1.350  40.498  1.00 50.57           C
ATOM   1778  OD1 ASP B 226      29.015   2.559  40.165  1.00 50.57           O
ATOM   1779  OD2 ASP B 226      29.025   0.928  41.677  1.00 50.57           O
ATOM   1780  C   ASP B 226      28.101   0.097  37.020  1.00 50.57           C
ATOM   1781  O   ASP B 226      26.998  -0.258  36.604  1.00 50.57           O
ATOM   1782  N   SER B 227      29.262  -0.378  36.522  1.00191.91           N
ATOM   1783  CA  SER B 227      29.377  -1.431  35.552  1.00191.91           C
ATOM   1784  CB  SER B 227      29.140  -2.831  36.146  1.00191.91           C
ATOM   1785  OG  SER B 227      29.266  -3.821  35.136  1.00191.91           O
ATOM   1786  C   SER B 227      28.444  -1.250  34.396  1.00191.91           C
ATOM   1787  O   SER B 227      27.605  -2.112  34.138  1.00191.91           O
ATOM   1788  N   GLN B 228      28.562  -0.133  33.652  1.00127.83           N
ATOM   1789  CA  GLN B 228      27.712   0.011  32.507  1.00127.83           C
ATOM   1790  CB  GLN B 228      27.177   1.436  32.297  1.00127.83           C
ATOM   1791  CG  GLN B 228      26.212   1.543  31.117  1.00127.83           C
ATOM   1792  CD  GLN B 228      24.917   0.846  31.513  1.00127.83           C
ATOM   1793  OE1 GLN B 228      24.717   0.498  32.676  1.00127.83           O
ATOM   1794  NE2 GLN B 228      24.010   0.635  30.522  1.00127.83           N
ATOM   1795  C   GLN B 228      28.526  -0.339  31.302  1.00127.83           C
ATOM   1796  O   GLN B 228      29.706  -0.002  31.218  1.00127.83           O
ATOM   1797  N   GLN B 229      27.904  -1.045  30.333  1.00 76.50           N
ATOM   1798  CA  GLN B 229      28.610  -1.458  29.153  1.00 76.50           C
ATOM   1799  CB  GLN B 229      27.848  -2.483  28.293  1.00 76.50           C
ATOM   1800  CG  GLN B 229      28.686  -3.032  27.134  1.00 76.50           C
ATOM   1801  CD  GLN B 229      29.795  -3.888  27.733  1.00 76.50           C
ATOM   1802  OE1 GLN B 229      29.832  -4.121  28.940  1.00 76.50           O
ATOM   1803  NE2 GLN B 229      30.728  -4.370  26.868  1.00 76.50           N
ATOM   1804  C   GLN B 229      28.850  -0.241  28.318  1.00 76.50           C
ATOM   1805  O   GLN B 229      28.061   0.702  28.337  1.00 76.50           O
ATOM   1806  N   LYS B 230      29.978  -0.223  27.577  1.00 69.12           N
ATOM   1807  CA  LYS B 230      30.279   0.923  26.767  1.00 69.12           C
ATOM   1808  CB  LYS B 230      31.556   1.667  27.191  1.00 69.12           C
ATOM   1809  CG  LYS B 230      31.413   2.397  28.527  1.00 69.12           C
ATOM   1810  CD  LYS B 230      32.742   2.890  29.100  1.00 69.12           C
ATOM   1811  CE  LYS B 230      32.593   3.640  30.425  1.00 69.12           C
ATOM   1812  NZ  LYS B 230      31.914   4.936  30.201  1.00 69.12           N
ATOM   1813  C   LYS B 230      30.471   0.501  25.342  1.00 69.12           C
ATOM   1814  O   LYS B 230      31.120  -0.504  25.056  1.00 69.12           O
ATOM   1815  N   TYR B 231      29.898   1.291  24.408  1.00 68.10           N
ATOM   1816  CA  TYR B 231      30.002   1.054  22.992  1.00 68.10           C
ATOM   1817  CB  TYR B 231      28.756   1.489  22.196  1.00 68.10           C
ATOM   1818  CG  TYR B 231      27.584   0.679  22.631  1.00 68.10           C
ATOM   1819  CD1 TYR B 231      26.870   1.032  23.753  1.00 68.10           C
ATOM   1820  CD2 TYR B 231      27.191  -0.425  21.911  1.00 68.10           C
ATOM   1821  CE1 TYR B 231      25.785   0.291  24.158  1.00 68.10           C
ATOM   1822  CE2 TYR B 231      26.107  -1.170  22.312  1.00 68.10           C
ATOM   1823  CZ  TYR B 231      25.403  -0.813  23.436  1.00 68.10           C
ATOM   1824  OH  TYR B 231      24.290  -1.575  23.850  1.00 68.10           O
ATOM   1825  C   TYR B 231      31.128   1.903  22.477  1.00 68.10           C
ATOM   1826  O   TYR B 231      31.268   3.058  22.879  1.00 68.10           O
ATOM   1827  N   TYR B 232      31.956   1.353  21.557  1.00 79.85           N
ATOM   1828  CA  TYR B 232      33.103   2.073  21.054  1.00 79.85           C
ATOM   1829  CB  TYR B 232      34.437   1.337  21.272  1.00 79.85           C
ATOM   1830  CG  TYR B 232      34.658   1.101  22.724  1.00 79.85           C
ATOM   1831  CD1 TYR B 232      34.037   0.044  23.349  1.00 79.85           C
ATOM   1832  CD2 TYR B 232      35.493   1.919  23.449  1.00 79.85           C
ATOM   1833  CE1 TYR B 232      34.237  -0.193  24.687  1.00 79.85           C
ATOM   1834  CE2 TYR B 232      35.696   1.685  24.788  1.00 79.85           C
ATOM   1835  CZ  TYR B 232      35.068   0.630  25.407  1.00 79.85           C
ATOM   1836  OH  TYR B 232      35.281   0.394  26.782  1.00 79.85           O
ATOM   1837  C   TYR B 232      32.989   2.191  19.557  1.00 79.85           C
ATOM   1838  O   TYR B 232      32.234   1.460  18.917  1.00 79.85           O
ATOM   1839  N   THR B 233      33.734   3.150  18.958  1.00111.85           N
ATOM   1840  CA  THR B 233      33.720   3.334  17.529  1.00111.85           C
ATOM   1841  CB  THR B 233      33.571   4.763  17.093  1.00111.85           C
ATOM   1842  OG1 THR B 233      34.598   5.556  17.669  1.00111.85           O
ATOM   1843  CG2 THR B 233      32.180   5.287  17.485  1.00111.85           C
ATOM   1844  C   THR B 233      35.015   2.833  16.959  1.00111.85           C
ATOM   1845  O   THR B 233      36.096   3.261  17.362  1.00111.85           O
ATOM   1846  N   ALA B 234      34.917   1.884  16.005  1.00 52.68           N
ATOM   1847  CA  ALA B 234      36.038   1.281  15.336  1.00 52.68           C
ATOM   1848  CB  ALA B 234      35.633   0.101  14.437  1.00 52.68           C
ATOM   1849  C   ALA B 234      36.747   2.285  14.473  1.00 52.68           C
ATOM   1850  O   ALA B 234      37.964   2.198  14.310  1.00 52.68           O
ATOM   1851  N   GLU B 235      36.008   3.220  13.830  1.00122.95           N
ATOM   1852  CA  GLU B 235      36.692   4.186  13.005  1.00122.95           C
ATOM   1853  CB  GLU B 235      36.993   3.703  11.572  1.00122.95           C
ATOM   1854  CG  GLU B 235      35.784   3.669  10.633  1.00122.95           C
ATOM   1855  CD  GLU B 235      35.646   5.041   9.977  1.00122.95           C
ATOM   1856  OE1 GLU B 235      36.650   5.523   9.387  1.00122.95           O
ATOM   1857  OE2 GLU B 235      34.534   5.625  10.062  1.00122.95           O
ATOM   1858  C   GLU B 235      35.864   5.432  12.884  1.00122.95           C
ATOM   1859  O   GLU B 235      34.662   5.422  13.146  1.00122.95           O
ATOM   1860  N   TYR B 236      36.521   6.563  12.533  1.00 77.59           N
ATOM   1861  CA  TYR B 236      35.826   7.802  12.307  1.00 77.59           C
ATOM   1862  CB  TYR B 236      35.520   8.589  13.596  1.00 77.59           C
ATOM   1863  CG  TYR B 236      36.776   8.793  14.374  1.00 77.59           C
ATOM   1864  CD1 TYR B 236      37.249   7.799  15.201  1.00 77.59           C
ATOM   1865  CD2 TYR B 236      37.474   9.976  14.292  1.00 77.59           C
ATOM   1866  CE1 TYR B 236      38.401   7.978  15.931  1.00 77.59           C
ATOM   1867  CE2 TYR B 236      38.627  10.161  15.019  1.00 77.59           C
ATOM   1868  CZ  TYR B 236      39.092   9.161  15.840  1.00 77.59           C
ATOM   1869  OH  TYR B 236      40.274   9.350  16.587  1.00 77.59           O
ATOM   1870  C   TYR B 236      36.635   8.663  11.381  1.00 77.59           C
ATOM   1871  O   TYR B 236      37.857   8.534  11.311  1.00 77.59           O
ATOM   1872  N   HIS B 237      35.961   9.563  10.627  1.00 62.71           N
ATOM   1873  CA  HIS B 237      36.667  10.437   9.730  1.00 62.71           C
ATOM   1874  ND1 HIS B 237      35.453   9.715   6.656  1.00 62.71           N
ATOM   1875  CG  HIS B 237      36.118   9.071   7.675  1.00 62.71           C
ATOM   1876  CB  HIS B 237      37.209   9.700   8.494  1.00 62.71           C
ATOM   1877  NE2 HIS B 237      34.575   7.678   6.798  1.00 62.71           N
ATOM   1878  CD2 HIS B 237      35.569   7.827   7.749  1.00 62.71           C
ATOM   1879  CE1 HIS B 237      34.541   8.837   6.166  1.00 62.71           C
ATOM   1880  C   HIS B 237      35.719  11.489   9.227  1.00 62.71           C
ATOM   1881  O   HIS B 237      34.502  11.329   9.286  1.00 62.71           O
ATOM   1882  N   TYR B 238      36.266  12.620   8.730  1.00 97.45           N
ATOM   1883  CA  TYR B 238      35.442  13.625   8.110  1.00 97.45           C
ATOM   1884  CB  TYR B 238      36.092  15.013   7.936  1.00 97.45           C
ATOM   1885  CG  TYR B 238      36.086  15.797   9.204  1.00 97.45           C
ATOM   1886  CD1 TYR B 238      34.924  16.408   9.621  1.00 97.45           C
ATOM   1887  CD2 TYR B 238      37.230  15.957   9.951  1.00 97.45           C
ATOM   1888  CE1 TYR B 238      34.894  17.152  10.776  1.00 97.45           C
ATOM   1889  CE2 TYR B 238      37.205  16.701  11.109  1.00 97.45           C
ATOM   1890  CZ  TYR B 238      36.037  17.298  11.522  1.00 97.45           C
ATOM   1891  OH  TYR B 238      36.006  18.063  12.707  1.00 97.45           O
ATOM   1892  C   TYR B 238      35.201  13.133   6.718  1.00 97.45           C
ATOM   1893  O   TYR B 238      36.115  12.621   6.078  1.00 97.45           O
ATOM   1894  N   VAL B 239      33.962  13.249   6.203  1.00 51.16           N
ATOM   1895  CA  VAL B 239      33.742  12.783   4.866  1.00 51.16           C
ATOM   1896  CB  VAL B 239      32.321  12.901   4.392  1.00 51.16           C
ATOM   1897  CG1 VAL B 239      31.418  12.083   5.329  1.00 51.16           C
ATOM   1898  CG2 VAL B 239      31.945  14.387   4.288  1.00 51.16           C
ATOM   1899  C   VAL B 239      34.590  13.630   3.972  1.00 51.16           C
ATOM   1900  O   VAL B 239      34.645  14.852   4.119  1.00 51.16           O
ATOM   1901  N   GLY B 240      35.267  12.989   2.998  1.00 33.67           N
ATOM   1902  CA  GLY B 240      36.146  13.726   2.145  1.00 33.67           C
ATOM   1903  C   GLY B 240      37.550  13.455   2.601  1.00 33.67           C
ATOM   1904  O   GLY B 240      38.505  13.797   1.908  1.00 33.67           O
ATOM   1905  N   GLY B 241      37.711  12.845   3.794  1.00 40.15           N
ATOM   1906  CA  GLY B 241      39.001  12.428   4.272  1.00 40.15           C
ATOM   1907  C   GLY B 241      39.535  13.345   5.334  1.00 40.15           C
ATOM   1908  O   GLY B 241      40.241  12.895   6.236  1.00 40.15           O
ATOM   1909  N   PHE B 242      39.230  14.653   5.257  1.00 75.73           N
ATOM   1910  CA  PHE B 242      39.696  15.584   6.246  1.00 75.73           C
ATOM   1911  CB  PHE B 242      41.167  16.006   6.042  1.00 75.73           C
ATOM   1912  CG  PHE B 242      41.375  16.444   4.631  1.00 75.73           C
ATOM   1913  CD1 PHE B 242      41.612  15.508   3.649  1.00 75.73           C
ATOM   1914  CD2 PHE B 242      41.351  17.775   4.281  1.00 75.73           C
ATOM   1915  CE1 PHE B 242      41.813  15.888   2.343  1.00 75.73           C
ATOM   1916  CE2 PHE B 242      41.551  18.160   2.975  1.00 75.73           C
ATOM   1917  CZ  PHE B 242      41.782  17.218   2.002  1.00 75.73           C
ATOM   1918  C   PHE B 242      38.799  16.782   6.202  1.00 75.73           C
ATOM   1919  O   PHE B 242      37.926  16.884   5.342  1.00 75.73           O
ATOM   1920  N   TYR B 243      38.980  17.729   7.144  1.00153.03           N
ATOM   1921  CA  TYR B 243      38.078  18.846   7.177  1.00153.03           C
ATOM   1922  CB  TYR B 243      38.199  19.660   8.482  1.00153.03           C
ATOM   1923  CG  TYR B 243      37.188  20.760   8.512  1.00153.03           C
ATOM   1924  CD1 TYR B 243      35.912  20.521   8.972  1.00153.03           C
ATOM   1925  CD2 TYR B 243      37.508  22.028   8.085  1.00153.03           C
ATOM   1926  CE1 TYR B 243      34.973  21.525   9.011  1.00153.03           C
ATOM   1927  CE2 TYR B 243      36.574  23.039   8.122  1.00153.03           C
ATOM   1928  CZ  TYR B 243      35.305  22.788   8.586  1.00153.03           C
ATOM   1929  OH  TYR B 243      34.349  23.826   8.624  1.00153.03           O
ATOM   1930  C   TYR B 243      38.386  19.723   6.002  1.00153.03           C
ATOM   1931  O   TYR B 243      39.507  20.206   5.848  1.00153.03           O
ATOM   1932  N   GLY B 244      37.356  19.974   5.162  1.00 51.77           N
ATOM   1933  CA  GLY B 244      37.496  20.783   3.981  1.00 51.77           C
ATOM   1934  C   GLY B 244      37.262  19.958   2.738  1.00 51.77           C
ATOM   1935  O   GLY B 244      37.102  20.505   1.649  1.00 51.77           O
ATOM   1936  N   GLY B 245      37.314  18.620   2.869  1.00 81.68           N
ATOM   1937  CA  GLY B 245      37.092  17.621   1.854  1.00 81.68           C
ATOM   1938  C   GLY B 245      35.644  17.382   1.518  1.00 81.68           C
ATOM   1939  O   GLY B 245      35.346  16.715   0.535  1.00 81.68           O
ATOM   1940  N   CYS B 246      34.701  17.787   2.380  1.00 74.29           N
ATOM   1941  CA  CYS B 246      33.318  17.392   2.229  1.00 74.29           C
ATOM   1942  CB  CYS B 246      32.452  17.781   3.441  1.00 74.29           C
ATOM   1943  SG  CYS B 246      30.761  17.120   3.336  1.00 74.29           S
ATOM   1944  C   CYS B 246      32.652  17.942   0.995  1.00 74.29           C
ATOM   1945  O   CYS B 246      32.988  19.017   0.500  1.00 74.29           O
ATOM   1946  N   ASN B 247      31.695  17.156   0.440  1.00 73.89           N
ATOM   1947  CA  ASN B 247      30.882  17.592  -0.665  1.00 73.89           C
ATOM   1948  CB  ASN B 247      31.575  17.511  -2.041  1.00 73.89           C
ATOM   1949  CG  ASN B 247      31.940  16.072  -2.358  1.00 73.89           C
ATOM   1950  OD1 ASN B 247      31.069  15.220  -2.511  1.00 73.89           O
ATOM   1951  ND2 ASN B 247      33.265  15.792  -2.481  1.00 73.89           N
ATOM   1952  C   ASN B 247      29.621  16.772  -0.668  1.00 73.89           C
ATOM   1953  O   ASN B 247      29.513  15.783   0.054  1.00 73.89           O
ATOM   1954  N   GLU B 248      28.618  17.183  -1.475  1.00 76.72           N
ATOM   1955  CA  GLU B 248      27.329  16.541  -1.511  1.00 76.72           C
ATOM   1956  CB  GLU B 248      26.348  17.193  -2.492  1.00 76.72           C
ATOM   1957  CG  GLU B 248      24.993  16.486  -2.514  1.00 76.72           C
ATOM   1958  CD  GLU B 248      24.324  16.795  -3.844  1.00 76.72           C
ATOM   1959  OE1 GLU B 248      24.962  17.489  -4.679  1.00 76.72           O
ATOM   1960  OE2 GLU B 248      23.173  16.327  -4.049  1.00 76.72           O
ATOM   1961  C   GLU B 248      27.437  15.132  -1.997  1.00 76.72           C
ATOM   1962  O   GLU B 248      26.808  14.234  -1.437  1.00 76.72           O
ATOM   1963  N   ALA B 249      28.233  14.906  -3.060  1.00 40.45           N
ATOM   1964  CA  ALA B 249      28.302  13.605  -3.660  1.00 40.45           C
ATOM   1965  CB  ALA B 249      29.258  13.558  -4.865  1.00 40.45           C
ATOM   1966  C   ALA B 249      28.802  12.621  -2.651  1.00 40.45           C
ATOM   1967  O   ALA B 249      28.217  11.555  -2.479  1.00 40.45           O
ATOM   1968  N   TYR B 250      29.879  12.967  -1.925  1.00110.90           N
ATOM   1969  CA  TYR B 250      30.422  12.085  -0.932  1.00110.90           C
ATOM   1970  CB  TYR B 250      31.775  12.534  -0.352  1.00110.90           C
ATOM   1971  CG  TYR B 250      32.801  12.051  -1.318  1.00110.90           C
ATOM   1972  CD1 TYR B 250      33.102  12.742  -2.469  1.00110.90           C
ATOM   1973  CD2 TYR B 250      33.460  10.873  -1.056  1.00110.90           C
ATOM   1974  CE1 TYR B 250      34.051  12.256  -3.341  1.00110.90           C
ATOM   1975  CE2 TYR B 250      34.407  10.383  -1.921  1.00110.90           C
ATOM   1976  CZ  TYR B 250      34.703  11.076  -3.068  1.00110.90           C
ATOM   1977  OH  TYR B 250      35.675  10.572  -3.959  1.00110.90           O
ATOM   1978  C   TYR B 250      29.445  11.886   0.178  1.00110.90           C
ATOM   1979  O   TYR B 250      29.365  10.802   0.751  1.00110.90           O
ATOM   1980  N   MET B 251      28.691  12.935   0.538  1.00 49.71           N
ATOM   1981  CA  MET B 251      27.771  12.795   1.630  1.00 49.71           C
ATOM   1982  CB  MET B 251      27.041  14.108   1.965  1.00 49.71           C
ATOM   1983  CG  MET B 251      27.958  15.165   2.586  1.00 49.71           C
ATOM   1984  SD  MET B 251      27.197  16.801   2.821  1.00 49.71           S
ATOM   1985  CE  MET B 251      26.004  16.287   4.089  1.00 49.71           C
ATOM   1986  C   MET B 251      26.742  11.755   1.299  1.00 49.71           C
ATOM   1987  O   MET B 251      26.427  10.908   2.132  1.00 49.71           O
ATOM   1988  N   LYS B 252      26.191  11.774   0.070  1.00148.33           N
ATOM   1989  CA  LYS B 252      25.162  10.820  -0.241  1.00148.33           C
ATOM   1990  CB  LYS B 252      24.387  11.117  -1.541  1.00148.33           C
ATOM   1991  CG  LYS B 252      25.152  10.897  -2.843  1.00148.33           C
ATOM   1992  CD  LYS B 252      24.238  10.944  -4.070  1.00148.33           C
ATOM   1993  CE  LYS B 252      24.191  12.315  -4.749  1.00148.33           C
ATOM   1994  NZ  LYS B 252      23.634  13.329  -3.825  1.00148.33           N
ATOM   1995  C   LYS B 252      25.724   9.431  -0.299  1.00148.33           C
ATOM   1996  O   LYS B 252      25.042   8.475   0.064  1.00148.33           O
ATOM   1997  N   LEU B 253      26.970   9.259  -0.789  1.00 85.64           N
ATOM   1998  CA  LEU B 253      27.522   7.933  -0.826  1.00 85.64           C
ATOM   1999  CB  LEU B 253      28.901   7.838  -1.511  1.00 85.64           C
ATOM   2000  CG  LEU B 253      28.857   7.829  -3.055  1.00 85.64           C
ATOM   2001  CD1 LEU B 253      28.228   6.528  -3.578  1.00 85.64           C
ATOM   2002  CD2 LEU B 253      28.172   9.074  -3.632  1.00 85.64           C
ATOM   2003  C   LEU B 253      27.662   7.422   0.575  1.00 85.64           C
ATOM   2004  O   LEU B 253      27.304   6.282   0.865  1.00 85.64           O
ATOM   2005  N   GLU B 254      28.163   8.262   1.500  1.00 83.14           N
ATOM   2006  CA  GLU B 254      28.344   7.819   2.855  1.00 83.14           C
ATOM   2007  CB  GLU B 254      28.960   8.899   3.762  1.00 83.14           C
ATOM   2008  CG  GLU B 254      29.022   8.493   5.238  1.00 83.14           C
ATOM   2009  CD  GLU B 254      30.106   7.441   5.416  1.00 83.14           C
ATOM   2010  OE1 GLU B 254      30.984   7.332   4.519  1.00 83.14           O
ATOM   2011  OE2 GLU B 254      30.071   6.732   6.457  1.00 83.14           O
ATOM   2012  C   GLU B 254      27.017   7.457   3.445  1.00 83.14           C
ATOM   2013  O   GLU B 254      26.881   6.428   4.106  1.00 83.14           O
ATOM   2014  N   LEU B 255      25.991   8.289   3.197  1.00 58.21           N
ATOM   2015  CA  LEU B 255      24.716   8.091   3.824  1.00 58.21           C
ATOM   2016  CB  LEU B 255      23.717   9.193   3.425  1.00 58.21           C
ATOM   2017  CG  LEU B 255      22.337   9.076   4.094  1.00 58.21           C
ATOM   2018  CD1 LEU B 255      22.445   9.245   5.618  1.00 58.21           C
ATOM   2019  CD2 LEU B 255      21.331  10.054   3.464  1.00 58.21           C
ATOM   2020  C   LEU B 255      24.124   6.764   3.445  1.00 58.21           C
ATOM   2021  O   LEU B 255      23.786   5.963   4.315  1.00 58.21           O
ATOM   2022  N   VAL B 256      23.994   6.477   2.138  1.00123.64           N
ATOM   2023  CA  VAL B 256      23.372   5.244   1.746  1.00123.64           C
ATOM   2024  CB  VAL B 256      22.925   5.239   0.310  1.00123.64           C
ATOM   2025  CG1 VAL B 256      24.023   5.850  -0.566  1.00123.64           C
ATOM   2026  CG2 VAL B 256      22.564   3.797  -0.080  1.00123.64           C
ATOM   2027  C   VAL B 256      24.231   4.053   2.046  1.00123.64           C
ATOM   2028  O   VAL B 256      23.717   3.005   2.438  1.00123.64           O
ATOM   2029  N   LEU B 257      25.554   4.133   1.815  1.00109.90           N
ATOM   2030  CA  LEU B 257      26.340   2.972   2.113  1.00109.90           C
ATOM   2031  CB  LEU B 257      27.764   3.048   1.536  1.00109.90           C
ATOM   2032  CG  LEU B 257      27.806   2.930   0.000  1.00109.90           C
ATOM   2033  CD1 LEU B 257      27.385   1.524  -0.458  1.00109.90           C
ATOM   2034  CD2 LEU B 257      26.984   4.037  -0.677  1.00109.90           C
ATOM   2035  C   LEU B 257      26.452   2.736   3.597  1.00109.90           C
ATOM   2036  O   LEU B 257      26.149   1.642   4.065  1.00109.90           O
ATOM   2037  N   GLY B 258      26.952   3.750   4.346  1.00 76.04           N
ATOM   2038  CA  GLY B 258      27.237   3.739   5.768  1.00 76.04           C
ATOM   2039  C   GLY B 258      26.113   3.957   6.753  1.00 76.04           C
ATOM   2040  O   GLY B 258      26.096   3.331   7.812  1.00 76.04           O
ATOM   2041  N   GLY B 259      25.191   4.908   6.493  1.00 47.83           N
ATOM   2042  CA  GLY B 259      24.171   5.206   7.467  1.00 47.83           C
ATOM   2043  C   GLY B 259      24.160   6.693   7.720  1.00 47.83           C
ATOM   2044  O   GLY B 259      24.935   7.440   7.124  1.00 47.83           O
ATOM   2045  N   PRO B 260      23.313   7.138   8.626  1.00 80.36           N
ATOM   2046  CA  PRO B 260      23.187   8.542   8.919  1.00 80.36           C
ATOM   2047  CD  PRO B 260      22.114   6.391   8.971  1.00 80.36           C
ATOM   2048  CB  PRO B 260      21.984   8.652   9.854  1.00 80.36           C
ATOM   2049  CG  PRO B 260      21.111   7.442   9.477  1.00 80.36           C
ATOM   2050  C   PRO B 260      24.472   9.055   9.489  1.00 80.36           C
ATOM   2051  O   PRO B 260      25.182   8.291  10.141  1.00 80.36           O
ATOM   2052  N   LEU B 261      24.807  10.335   9.229  1.00154.27           N
ATOM   2053  CA  LEU B 261      26.045  10.883   9.703  1.00154.27           C
ATOM   2054  CB  LEU B 261      27.117  11.034   8.601  1.00154.27           C
ATOM   2055  CG  LEU B 261      26.682  11.809   7.335  1.00154.27           C
ATOM   2056  CD1 LEU B 261      25.535  11.092   6.606  1.00154.27           C
ATOM   2057  CD2 LEU B 261      26.391  13.293   7.617  1.00154.27           C
ATOM   2058  C   LEU B 261      25.780  12.231  10.291  1.00154.27           C
ATOM   2059  O   LEU B 261      24.772  12.867   9.986  1.00154.27           O
ATOM   2060  N   SER B 262      26.689  12.688  11.176  1.00 42.64           N
ATOM   2061  CA  SER B 262      26.544  13.971  11.806  1.00 42.64           C
ATOM   2062  CB  SER B 262      27.411  14.130  13.067  1.00 42.64           C
ATOM   2063  OG  SER B 262      28.787  14.077  12.722  1.00 42.64           O
ATOM   2064  C   SER B 262      26.947  15.048  10.842  1.00 42.64           C
ATOM   2065  O   SER B 262      27.898  14.903  10.076  1.00 42.64           O
ATOM   2066  N   VAL B 263      26.216  16.180  10.877  1.00125.34           N
ATOM   2067  CA  VAL B 263      26.482  17.302  10.021  1.00125.34           C
ATOM   2068  CB  VAL B 263      25.557  17.320   8.829  1.00125.34           C
ATOM   2069  CG1 VAL B 263      24.111  17.194   9.327  1.00125.34           C
ATOM   2070  CG2 VAL B 263      25.803  18.581   7.995  1.00125.34           C
ATOM   2071  C   VAL B 263      26.279  18.536  10.854  1.00125.34           C
ATOM   2072  O   VAL B 263      25.656  18.476  11.913  1.00125.34           O
ATOM   2073  N   ALA B 264      26.854  19.682  10.428  1.00 47.56           N
ATOM   2074  CA  ALA B 264      26.673  20.909  11.157  1.00 47.56           C
ATOM   2075  CB  ALA B 264      27.924  21.361  11.930  1.00 47.56           C
ATOM   2076  C   ALA B 264      26.353  21.984  10.163  1.00 47.56           C
ATOM   2077  O   ALA B 264      26.756  21.907   9.003  1.00 47.56           O
ATOM   2078  N   PHE B 265      25.584  23.009  10.588  1.00183.71           N
ATOM   2079  CA  PHE B 265      25.255  24.088   9.699  1.00183.71           C
ATOM   2080  CB  PHE B 265      24.026  23.823   8.807  1.00183.71           C
ATOM   2081  CG  PHE B 265      22.781  23.728   9.622  1.00183.71           C
ATOM   2082  CD1 PHE B 265      22.425  22.547  10.230  1.00183.71           C
ATOM   2083  CD2 PHE B 265      21.963  24.824   9.781  1.00183.71           C
ATOM   2084  CE1 PHE B 265      21.275  22.461  10.982  1.00183.71           C
ATOM   2085  CE2 PHE B 265      20.811  24.744  10.531  1.00183.71           C
ATOM   2086  CZ  PHE B 265      20.465  23.560  11.134  1.00183.71           C
ATOM   2087  C   PHE B 265      25.004  25.316  10.514  1.00183.71           C
ATOM   2088  O   PHE B 265      25.001  25.274  11.744  1.00183.71           O
ATOM   2089  N   GLU B 266      24.811  26.464   9.835  1.00123.60           N
ATOM   2090  CA  GLU B 266      24.594  27.687  10.556  1.00123.60           C
ATOM   2091  CB  GLU B 266      25.219  28.919   9.876  1.00123.60           C
ATOM   2092  CG  GLU B 266      24.997  30.228  10.641  1.00123.60           C
ATOM   2093  CD  GLU B 266      25.894  30.230  11.870  1.00123.60           C
ATOM   2094  OE1 GLU B 266      26.601  29.210  12.091  1.00123.60           O
ATOM   2095  OE2 GLU B 266      25.884  31.252  12.608  1.00123.60           O
ATOM   2096  C   GLU B 266      23.123  27.927  10.666  1.00123.60           C
ATOM   2097  O   GLU B 266      22.420  28.070   9.666  1.00123.60           O
ATOM   2098  N   VAL B 267      22.621  27.964  11.916  1.00 69.01           N
ATOM   2099  CA  VAL B 267      21.233  28.220  12.152  1.00 69.01           C
ATOM   2100  CB  VAL B 267      20.739  27.681  13.467  1.00 69.01           C
ATOM   2101  CG1 VAL B 267      19.304  28.181  13.698  1.00 69.01           C
ATOM   2102  CG2 VAL B 267      20.854  26.146  13.444  1.00 69.01           C
ATOM   2103  C   VAL B 267      21.043  29.700  12.164  1.00 69.01           C
ATOM   2104  O   VAL B 267      21.848  30.441  12.726  1.00 69.01           O
ATOM   2105  N   TYR B 268      19.951  30.164  11.532  1.00149.97           N
ATOM   2106  CA  TYR B 268      19.643  31.562  11.476  1.00149.97           C
ATOM   2107  CB  TYR B 268      19.659  32.150  10.055  1.00149.97           C
ATOM   2108  CG  TYR B 268      21.080  32.308   9.631  1.00149.97           C
ATOM   2109  CD1 TYR B 268      21.772  31.276   9.039  1.00149.97           C
ATOM   2110  CD2 TYR B 268      21.730  33.502   9.844  1.00149.97           C
ATOM   2111  CE1 TYR B 268      23.080  31.439   8.648  1.00149.97           C
ATOM   2112  CE2 TYR B 268      23.038  33.671   9.458  1.00149.97           C
ATOM   2113  CZ  TYR B 268      23.715  32.639   8.856  1.00149.97           C
ATOM   2114  OH  TYR B 268      25.058  32.811   8.457  1.00149.97           O
ATOM   2115  C   TYR B 268      18.267  31.720  12.038  1.00149.97           C
ATOM   2116  O   TYR B 268      17.538  30.745  12.200  1.00149.97           O
ATOM   2117  N   ASP B 269      17.876  32.970  12.351  1.00 47.03           N
ATOM   2118  CA  ASP B 269      16.632  33.226  13.017  1.00 47.03           C
ATOM   2119  CB  ASP B 269      16.380  34.720  13.276  1.00 47.03           C
ATOM   2120  CG  ASP B 269      15.205  34.834  14.239  1.00 47.03           C
ATOM   2121  OD1 ASP B 269      14.706  33.771  14.696  1.00 47.03           O
ATOM   2122  OD2 ASP B 269      14.797  35.987  14.538  1.00 47.03           O
ATOM   2123  C   ASP B 269      15.493  32.716  12.191  1.00 47.03           C
ATOM   2124  O   ASP B 269      14.530  32.175  12.730  1.00 47.03           O
ATOM   2125  N   ASP B 270      15.572  32.846  10.856  1.00 64.47           N
ATOM   2126  CA  ASP B 270      14.474  32.430  10.033  1.00 64.47           C
ATOM   2127  CB  ASP B 270      14.679  32.700   8.526  1.00 64.47           C
ATOM   2128  CG  ASP B 270      15.841  31.879   7.980  1.00 64.47           C
ATOM   2129  OD1 ASP B 270      16.771  31.548   8.761  1.00 64.47           O
ATOM   2130  OD2 ASP B 270      15.814  31.583   6.755  1.00 64.47           O
ATOM   2131  C   ASP B 270      14.260  30.962  10.234  1.00 64.47           C
ATOM   2132  O   ASP B 270      13.138  30.471  10.138  1.00 64.47           O
ATOM   2133  N   PHE B 271      15.348  30.227  10.516  1.00123.10           N
ATOM   2134  CA  PHE B 271      15.331  28.806  10.714  1.00123.10           C
ATOM   2135  CB  PHE B 271      16.756  28.230  10.842  1.00123.10           C
ATOM   2136  CG  PHE B 271      16.705  26.739  10.900  1.00123.10           C
ATOM   2137  CD1 PHE B 271      16.679  25.996   9.742  1.00123.10           C
ATOM   2138  CD2 PHE B 271      16.683  26.080  12.108  1.00123.10           C
ATOM   2139  CE1 PHE B 271      16.635  24.622   9.785  1.00123.10           C
ATOM   2140  CE2 PHE B 271      16.639  24.706  12.158  1.00123.10           C
ATOM   2141  CZ  PHE B 271      16.616  23.973  10.996  1.00123.10           C
ATOM   2142  C   PHE B 271      14.554  28.487  11.959  1.00123.10           C
ATOM   2143  O   PHE B 271      13.860  27.473  12.023  1.00123.10           O
ATOM   2144  N   MET B 272      14.629  29.356  12.984  1.00117.52           N
ATOM   2145  CA  MET B 272      13.998  29.062  14.242  1.00117.52           C
ATOM   2146  CB  MET B 272      14.157  30.201  15.264  1.00117.52           C
ATOM   2147  CG  MET B 272      15.602  30.414  15.719  1.00117.52           C
ATOM   2148  SD  MET B 272      16.303  29.030  16.668  1.00117.52           S
ATOM   2149  CE  MET B 272      15.312  29.340  18.158  1.00117.52           C
ATOM   2150  C   MET B 272      12.525  28.850  14.034  1.00117.52           C
ATOM   2151  O   MET B 272      11.931  27.944  14.617  1.00117.52           O
ATOM   2152  N   HIS B 273      11.908  29.690  13.190  1.00123.90           N
ATOM   2153  CA  HIS B 273      10.503  29.719  12.882  1.00123.90           C
ATOM   2154  ND1 HIS B 273      10.159  32.591  14.151  0.00123.90           N
ATOM   2155  CG  HIS B 273      10.566  32.236  12.884  0.00123.90           C
ATOM   2156  CB  HIS B 273      10.097  31.011  12.157  1.00123.90           C
ATOM   2157  NE2 HIS B 273      11.593  34.153  13.483  0.00123.90           N
ATOM   2158  CD2 HIS B 273      11.441  33.201  12.491  0.00123.90           C
ATOM   2159  CE1 HIS B 273      10.805  33.744  14.460  0.00123.90           C
ATOM   2160  C   HIS B 273      10.077  28.570  12.010  1.00123.90           C
ATOM   2161  O   HIS B 273       8.882  28.355  11.842  1.00123.90           O
ATOM   2162  N   TYR B 274      11.020  27.854  11.370  1.00117.67           N
ATOM   2163  CA  TYR B 274      10.733  26.838  10.381  1.00117.67           C
ATOM   2164  CB  TYR B 274      12.015  26.063  10.009  1.00117.67           C
ATOM   2165  CG  TYR B 274      11.715  24.828   9.229  1.00117.67           C
ATOM   2166  CD1 TYR B 274      11.426  23.652   9.883  1.00117.67           C
ATOM   2167  CD2 TYR B 274      11.741  24.832   7.853  1.00117.67           C
ATOM   2168  CE1 TYR B 274      11.158  22.500   9.180  1.00117.67           C
ATOM   2169  CE2 TYR B 274      11.474  23.683   7.145  1.00117.67           C
ATOM   2170  CZ  TYR B 274      11.182  22.513   7.807  1.00117.67           C
ATOM   2171  OH  TYR B 274      10.909  21.332   7.081  1.00117.67           O
ATOM   2172  C   TYR B 274       9.684  25.864  10.833  1.00117.67           C
ATOM   2173  O   TYR B 274       9.833  25.198  11.856  1.00117.67           O
ATOM   2174  N   ARG B 275       8.520  25.882  10.136  1.00198.97           N
ATOM   2175  CA  ARG B 275       7.454  24.930  10.307  1.00198.97           C
ATOM   2176  CB  ARG B 275       6.076  25.538  10.002  1.00198.97           C
ATOM   2177  CG  ARG B 275       5.758  26.741  10.891  1.00198.97           C
ATOM   2178  CD  ARG B 275       5.816  26.438  12.390  1.00198.97           C
ATOM   2179  NE  ARG B 275       4.632  25.597  12.729  1.00198.97           N
ATOM   2180  CZ  ARG B 275       4.705  24.235  12.661  1.00198.97           C
ATOM   2181  NH1 ARG B 275       5.876  23.625  12.315  1.00198.97           N
ATOM   2182  NH2 ARG B 275       3.605  23.480  12.950  1.00198.97           N
ATOM   2183  C   ARG B 275       7.597  23.698   9.454  1.00198.97           C
ATOM   2184  O   ARG B 275       7.479  22.576   9.944  1.00198.97           O
ATOM   2185  N   SER B 276       7.861  23.885   8.136  1.00 54.40           N
ATOM   2186  CA  SER B 276       7.889  22.763   7.233  1.00 54.40           C
ATOM   2187  CB  SER B 276       6.507  22.123   7.013  1.00 54.40           C
ATOM   2188  OG  SER B 276       5.635  23.049   6.383  1.00 54.40           O
ATOM   2189  C   SER B 276       8.385  23.214   5.887  1.00 54.40           C
ATOM   2190  O   SER B 276       8.620  24.400   5.658  1.00 54.40           O
ATOM   2191  N   GLY B 277       8.551  22.254   4.949  1.00 24.59           N
ATOM   2192  CA  GLY B 277       9.004  22.569   3.621  1.00 24.59           C
ATOM   2193  C   GLY B 277      10.493  22.417   3.539  1.00 24.59           C
ATOM   2194  O   GLY B 277      11.128  21.835   4.419  1.00 24.59           O
ATOM   2195  N   VAL B 278      11.085  22.913   2.432  1.00102.10           N
ATOM   2196  CA  VAL B 278      12.508  22.818   2.264  1.00102.10           C
ATOM   2197  CB  VAL B 278      12.925  22.421   0.873  1.00102.10           C
ATOM   2198  CG1 VAL B 278      12.458  20.976   0.632  1.00102.10           C
ATOM   2199  CG2 VAL B 278      12.339  23.416  -0.145  1.00102.10           C
ATOM   2200  C   VAL B 278      13.098  24.155   2.598  1.00102.10           C
ATOM   2201  O   VAL B 278      12.885  25.146   1.903  1.00102.10           O
ATOM   2202  N   TYR B 279      13.895  24.187   3.683  1.00185.72           N
ATOM   2203  CA  TYR B 279      14.481  25.378   4.234  1.00185.72           C
ATOM   2204  CB  TYR B 279      15.035  25.155   5.654  1.00185.72           C
ATOM   2205  CG  TYR B 279      15.834  26.343   6.070  1.00185.72           C
ATOM   2206  CD1 TYR B 279      15.240  27.405   6.714  1.00185.72           C
ATOM   2207  CD2 TYR B 279      17.185  26.392   5.812  1.00185.72           C
ATOM   2208  CE1 TYR B 279      15.985  28.495   7.098  1.00185.72           C
ATOM   2209  CE2 TYR B 279      17.935  27.479   6.195  1.00185.72           C
ATOM   2210  CZ  TYR B 279      17.334  28.532   6.840  1.00185.72           C
ATOM   2211  OH  TYR B 279      18.100  29.649   7.237  1.00185.72           O
ATOM   2212  C   TYR B 279      15.589  25.896   3.374  1.00185.72           C
ATOM   2213  O   TYR B 279      16.343  25.129   2.775  1.00185.72           O
ATOM   2214  N   HIS B 280      15.675  27.244   3.269  1.00105.15           N
ATOM   2215  CA  HIS B 280      16.696  27.880   2.487  1.00105.15           C
ATOM   2216  ND1 HIS B 280      17.132  30.074  -0.145  1.00105.15           N
ATOM   2217  CG  HIS B 280      17.294  28.741   0.160  1.00105.15           C
ATOM   2218  CB  HIS B 280      16.323  27.960   0.995  1.00105.15           C
ATOM   2219  NE2 HIS B 280      19.025  29.429  -1.113  1.00105.15           N
ATOM   2220  CD2 HIS B 280      18.456  28.363  -0.439  1.00105.15           C
ATOM   2221  CE1 HIS B 280      18.194  30.435  -0.908  1.00105.15           C
ATOM   2222  C   HIS B 280      16.933  29.294   2.955  1.00105.15           C
ATOM   2223  O   HIS B 280      16.074  29.921   3.573  1.00105.15           O
ATOM   2224  N   HIS B 281      18.163  29.789   2.685  1.00242.18           N
ATOM   2225  CA  HIS B 281      18.637  31.153   2.796  1.00242.18           C
ATOM   2226  ND1 HIS B 281      16.445  33.397   3.781  0.00242.18           N
ATOM   2227  CG  HIS B 281      16.515  32.580   2.672  0.00242.18           C
ATOM   2228  CB  HIS B 281      17.803  32.185   2.009  1.00242.18           C
ATOM   2229  NE2 HIS B 281      14.351  32.883   3.238  0.00242.18           N
ATOM   2230  CD2 HIS B 281      15.228  32.276   2.355  0.00242.18           C
ATOM   2231  CE1 HIS B 281      15.130  33.544   4.075  0.00242.18           C
ATOM   2232  C   HIS B 281      18.844  31.700   4.172  1.00242.18           C
ATOM   2233  O   HIS B 281      18.357  31.167   5.166  1.00242.18           O
ATOM   2234  N   THR B 282      19.677  32.777   4.200  1.00195.17           N
ATOM   2235  CA  THR B 282      20.035  33.649   5.293  1.00195.17           C
ATOM   2236  CB  THR B 282      19.750  33.127   6.668  1.00195.17           C
ATOM   2237  OG1 THR B 282      20.230  31.800   6.799  1.00195.17           O
ATOM   2238  CG2 THR B 282      18.254  33.232   6.966  1.00195.17           C
ATOM   2239  C   THR B 282      21.502  33.943   5.223  1.00195.17           C
ATOM   2240  O   THR B 282      22.191  33.575   4.272  1.00195.17           O
ATOM   2241  N   GLY B 283      21.988  34.690   6.233  1.00 58.23           N
ATOM   2242  CA  GLY B 283      23.381  34.941   6.479  1.00 58.23           C
ATOM   2243  C   GLY B 283      24.110  35.471   5.292  1.00 58.23           C
ATOM   2244  O   GLY B 283      23.694  36.412   4.617  1.00 58.23           O
ATOM   2245  N   LEU B 284      25.297  34.877   5.084  1.00 96.31           N
ATOM   2246  CA  LEU B 284      26.213  35.232   4.049  1.00 96.31           C
ATOM   2247  CB  LEU B 284      26.600  36.722   4.075  1.00 96.31           C
ATOM   2248  CG  LEU B 284      27.584  37.127   2.962  0.00 96.31           C
ATOM   2249  CD1 LEU B 284      26.960  36.958   1.569  0.00 96.31           C
ATOM   2250  CD2 LEU B 284      28.139  38.541   3.200  0.00 96.31           C
ATOM   2251  C   LEU B 284      27.435  34.442   4.361  1.00 96.31           C
ATOM   2252  O   LEU B 284      27.568  33.278   3.988  1.00 96.31           O
ATOM   2253  N   GLN B 285      28.385  35.083   5.060  1.00110.33           N
ATOM   2254  CA  GLN B 285      29.577  34.391   5.440  1.00110.33           C
ATOM   2255  CB  GLN B 285      30.858  35.189   5.150  1.00110.33           C
ATOM   2256  CG  GLN B 285      31.092  35.436   3.658  1.00110.33           C
ATOM   2257  CD  GLN B 285      31.388  34.096   3.000  1.00110.33           C
ATOM   2258  OE1 GLN B 285      31.456  33.064   3.666  1.00110.33           O
ATOM   2259  NE2 GLN B 285      31.570  34.109   1.652  1.00110.33           N
ATOM   2260  C   GLN B 285      29.518  34.158   6.943  1.00110.33           C
ATOM   2261  O   GLN B 285      30.490  34.556   7.640  1.00110.33           O
ATOM   2262  OXT GLN B 285      28.504  33.576   7.414  1.00110.33           O
TER    2263      GLN B 285
ATOM   2264  N   ASP C 286      42.970  28.660  -2.558  1.00 96.25           N
ATOM   2265  CA  ASP C 286      43.454  30.030  -2.859  1.00 96.25           C
ATOM   2266  CB  ASP C 286      42.257  30.976  -3.040  1.00 96.25           C
ATOM   2267  CG  ASP C 286      42.769  32.290  -3.608  0.00 96.25           C
ATOM   2268  OD1 ASP C 286      44.004  32.399  -3.830  0.00 96.25           O
ATOM   2269  OD2 ASP C 286      41.929  33.200  -3.837  0.00 96.25           O
ATOM   2270  C   ASP C 286      44.178  30.394  -1.633  1.00 96.25           C
ATOM   2271  O   ASP C 286      44.230  31.541  -1.193  1.00 96.25           O
ATOM   2272  N   LYS C 287      44.756  29.310  -1.118  1.00220.79           N
ATOM   2273  CA  LYS C 287      45.425  29.022   0.081  1.00220.79           C
ATOM   2274  CB  LYS C 287      45.852  30.237   0.943  1.00220.79           C
ATOM   2275  CG  LYS C 287      44.740  31.149   1.470  1.00220.79           C
ATOM   2276  CD  LYS C 287      45.202  32.084   2.590  1.00220.79           C
ATOM   2277  CE  LYS C 287      44.097  32.999   3.122  1.00220.79           C
ATOM   2278  NZ  LYS C 287      44.607  33.797   4.260  1.00220.79           N
ATOM   2279  C   LYS C 287      44.346  28.234   0.730  1.00220.79           C
ATOM   2280  O   LYS C 287      43.388  28.788   1.263  1.00220.79           O
ATOM   2281  N   PHE C 288      44.444  26.897   0.623  1.00164.57           N
ATOM   2282  CA  PHE C 288      43.410  26.039   1.117  1.00164.57           C
ATOM   2283  CB  PHE C 288      43.821  24.556   0.962  1.00164.57           C
ATOM   2284  CG  PHE C 288      42.782  23.610   1.458  1.00164.57           C
ATOM   2285  CD1 PHE C 288      41.654  23.357   0.712  1.00164.57           C
ATOM   2286  CD2 PHE C 288      42.935  22.972   2.668  1.00164.57           C
ATOM   2287  CE1 PHE C 288      40.694  22.481   1.160  1.00164.57           C
ATOM   2288  CE2 PHE C 288      41.979  22.093   3.121  1.00164.57           C
ATOM   2289  CZ  PHE C 288      40.856  21.846   2.368  1.00164.57           C
ATOM   2290  C   PHE C 288      43.204  26.388   2.556  1.00164.57           C
ATOM   2291  O   PHE C 288      44.126  26.280   3.363  1.00164.57           O
ATOM   2292  N   ASN C 289      41.985  26.886   2.879  1.00109.85           N
ATOM   2293  CA  ASN C 289      41.619  27.247   4.222  1.00109.85           C
ATOM   2294  CB  ASN C 289      41.597  28.768   4.490  1.00109.85           C
ATOM   2295  CG  ASN C 289      42.992  29.367   4.411  1.00109.85           C
ATOM   2296  OD1 ASN C 289      43.941  28.724   3.974  1.00109.85           O
ATOM   2297  ND2 ASN C 289      43.128  30.649   4.835  1.00109.85           N
ATOM   2298  C   ASN C 289      40.189  26.845   4.399  1.00109.85           C
ATOM   2299  O   ASN C 289      39.300  27.662   4.161  1.00109.85           O
ATOM   2300  N   PRO C 290      39.905  25.642   4.808  1.00112.21           N
ATOM   2301  CA  PRO C 290      38.537  25.262   4.997  1.00112.21           C
ATOM   2302  CD  PRO C 290      40.770  24.501   4.579  1.00112.21           C
ATOM   2303  CB  PRO C 290      38.500  23.736   4.917  1.00112.21           C
ATOM   2304  CG  PRO C 290      39.964  23.311   5.127  1.00112.21           C
ATOM   2305  C   PRO C 290      38.007  25.803   6.283  1.00112.21           C
ATOM   2306  O   PRO C 290      38.596  25.548   7.334  1.00112.21           O
ATOM   2307  N   PHE C 291      36.881  26.531   6.221  1.00119.14           N
ATOM   2308  CA  PHE C 291      36.234  26.990   7.408  1.00119.14           C
ATOM   2309  CB  PHE C 291      37.012  28.053   8.199  1.00119.14           C
ATOM   2310  CG  PHE C 291      36.126  28.478   9.321  1.00119.14           C
ATOM   2311  CD1 PHE C 291      36.063  27.747  10.485  1.00119.14           C
ATOM   2312  CD2 PHE C 291      35.336  29.598   9.198  1.00119.14           C
ATOM   2313  CE1 PHE C 291      35.238  28.139  11.515  1.00119.14           C
ATOM   2314  CE2 PHE C 291      34.512  29.995  10.224  1.00119.14           C
ATOM   2315  CZ  PHE C 291      34.462  29.266  11.387  1.00119.14           C
ATOM   2316  C   PHE C 291      34.947  27.597   6.982  1.00119.14           C
ATOM   2317  O   PHE C 291      34.919  28.518   6.168  1.00119.14           O
ATOM   2318  N   GLN C 292      33.842  27.080   7.540  1.00 98.50           N
ATOM   2319  CA  GLN C 292      32.538  27.583   7.248  1.00 98.50           C
ATOM   2320  CB  GLN C 292      31.684  26.580   6.455  1.00 98.50           C
ATOM   2321  CG  GLN C 292      32.218  26.267   5.055  1.00 98.50           C
ATOM   2322  CD  GLN C 292      31.468  27.136   4.058  1.00 98.50           C
ATOM   2323  OE1 GLN C 292      30.240  27.106   3.994  1.00 98.50           O
ATOM   2324  NE2 GLN C 292      32.223  27.935   3.258  1.00 98.50           N
ATOM   2325  C   GLN C 292      31.896  27.712   8.589  1.00 98.50           C
ATOM   2326  O   GLN C 292      31.878  26.759   9.365  1.00 98.50           O
ATOM   2327  N   LEU C 293      31.337  28.892   8.900  1.00 57.25           N
ATOM   2328  CA  LEU C 293      30.782  29.088  10.207  1.00 57.25           C
ATOM   2329  CB  LEU C 293      30.348  30.544  10.458  1.00 57.25           C
ATOM   2330  CG  LEU C 293      29.753  30.801  11.855  1.00 57.25           C
ATOM   2331  CD1 LEU C 293      30.804  30.587  12.961  1.00 57.25           C
ATOM   2332  CD2 LEU C 293      29.087  32.184  11.931  1.00 57.25           C
ATOM   2333  C   LEU C 293      29.575  28.209  10.369  1.00 57.25           C
ATOM   2334  O   LEU C 293      28.721  28.132   9.486  1.00 57.25           O
ATOM   2335  N   THR C 294      29.494  27.507  11.520  1.00 60.40           N
ATOM   2336  CA  THR C 294      28.377  26.657  11.841  1.00 60.40           C
ATOM   2337  CB  THR C 294      28.681  25.197  11.681  1.00 60.40           C
ATOM   2338  OG1 THR C 294      29.758  24.825  12.528  1.00 60.40           O
ATOM   2339  CG2 THR C 294      29.038  24.919  10.211  1.00 60.40           C
ATOM   2340  C   THR C 294      28.047  26.889  13.287  1.00 60.40           C
ATOM   2341  O   THR C 294      28.839  27.484  14.016  1.00 60.40           O
ATOM   2342  N   ASN C 295      26.842  26.477  13.743  1.00131.66           N
ATOM   2343  CA  ASN C 295      26.557  26.669  15.140  1.00131.66           C
ATOM   2344  CB  ASN C 295      25.917  28.037  15.437  1.00131.66           C
ATOM   2345  CG  ASN C 295      24.577  28.130  14.722  1.00131.66           C
ATOM   2346  OD1 ASN C 295      24.203  27.248  13.950  1.00131.66           O
ATOM   2347  ND2 ASN C 295      23.836  29.241  14.973  1.00131.66           N
ATOM   2348  C   ASN C 295      25.617  25.607  15.639  1.00131.66           C
ATOM   2349  O   ASN C 295      25.171  25.676  16.785  1.00131.66           O
ATOM   2350  N   HIS C 296      25.293  24.582  14.820  1.00 95.07           N
ATOM   2351  CA  HIS C 296      24.368  23.595  15.309  1.00 95.07           C
ATOM   2352  ND1 HIS C 296      20.918  22.412  14.992  1.00 95.07           N
ATOM   2353  CG  HIS C 296      21.874  23.122  15.683  1.00 95.07           C
ATOM   2354  CB  HIS C 296      22.905  23.997  15.034  1.00 95.07           C
ATOM   2355  NE2 HIS C 296      20.586  21.991  17.151  1.00 95.07           N
ATOM   2356  CD2 HIS C 296      21.658  22.852  17.000  1.00 95.07           C
ATOM   2357  CE1 HIS C 296      20.175  21.755  15.918  1.00 95.07           C
ATOM   2358  C   HIS C 296      24.655  22.275  14.646  1.00 95.07           C
ATOM   2359  O   HIS C 296      24.772  22.194  13.425  1.00 95.07           O
ATOM   2360  N   ALA C 297      24.758  21.189  15.447  1.00 48.20           N
ATOM   2361  CA  ALA C 297      25.072  19.890  14.907  1.00 48.20           C
ATOM   2362  CB  ALA C 297      26.117  19.120  15.734  1.00 48.20           C
ATOM   2363  C   ALA C 297      23.822  19.055  14.882  1.00 48.20           C
ATOM   2364  O   ALA C 297      23.057  19.052  15.845  1.00 48.20           O
ATOM   2365  N   VAL C 298      23.600  18.311  13.769  1.00 73.94           N
ATOM   2366  CA  VAL C 298      22.407  17.521  13.575  1.00 73.94           C
ATOM   2367  CB  VAL C 298      21.369  18.232  12.754  1.00 73.94           C
ATOM   2368  CG1 VAL C 298      20.848  19.434  13.563  1.00 73.94           C
ATOM   2369  CG2 VAL C 298      21.997  18.633  11.405  1.00 73.94           C
ATOM   2370  C   VAL C 298      22.742  16.232  12.863  1.00 73.94           C
ATOM   2371  O   VAL C 298      23.907  15.960  12.570  1.00 73.94           O
ATOM   2372  N   LEU C 299      21.709  15.387  12.592  1.00142.84           N
ATOM   2373  CA  LEU C 299      21.921  14.088  11.993  1.00142.84           C
ATOM   2374  CB  LEU C 299      21.312  12.967  12.859  1.00142.84           C
ATOM   2375  CG  LEU C 299      21.873  11.553  12.609  1.00142.84           C
ATOM   2376  CD1 LEU C 299      20.914  10.471  13.130  1.00142.84           C
ATOM   2377  CD2 LEU C 299      22.353  11.348  11.170  1.00142.84           C
ATOM   2378  C   LEU C 299      21.241  14.019  10.637  1.00142.84           C
ATOM   2379  O   LEU C 299      20.029  14.196  10.520  1.00142.84           O
ATOM   2380  N   LEU C 300      22.012  13.703   9.570  1.00 85.06           N
ATOM   2381  CA  LEU C 300      21.494  13.598   8.225  1.00 85.06           C
ATOM   2382  CB  LEU C 300      22.585  13.849   7.171  1.00 85.06           C
ATOM   2383  CG  LEU C 300      22.102  13.758   5.716  1.00 85.06           C
ATOM   2384  CD1 LEU C 300      21.109  14.880   5.382  1.00 85.06           C
ATOM   2385  CD2 LEU C 300      23.296  13.705   4.748  1.00 85.06           C
ATOM   2386  C   LEU C 300      20.981  12.189   8.040  1.00 85.06           C
ATOM   2387  O   LEU C 300      21.710  11.224   8.254  1.00 85.06           O
ATOM   2388  N   VAL C 301      19.655  12.052   7.823  1.00120.65           N
ATOM   2389  CA  VAL C 301      18.953  10.812   7.595  1.00120.65           C
ATOM   2390  CB  VAL C 301      17.658  10.767   8.351  1.00120.65           C
ATOM   2391  CG1 VAL C 301      17.997  10.821   9.852  1.00120.65           C
ATOM   2392  CG2 VAL C 301      16.758  11.921   7.881  1.00120.65           C
ATOM   2393  C   VAL C 301      18.684  10.416   6.161  1.00120.65           C
ATOM   2394  O   VAL C 301      18.460   9.233   5.899  1.00120.65           O
ATOM   2395  N   GLY C 302      18.589  11.372   5.205  1.00 47.30           N
ATOM   2396  CA  GLY C 302      18.206  10.961   3.869  1.00 47.30           C
ATOM   2397  C   GLY C 302      18.217  12.125   2.912  1.00 47.30           C
ATOM   2398  O   GLY C 302      18.639  13.226   3.257  1.00 47.30           O
ATOM   2399  N   TYR C 303      17.793  11.881   1.645  1.00 81.70           N
ATOM   2400  CA  TYR C 303      17.734  12.926   0.653  1.00 81.70           C
ATOM   2401  CB  TYR C 303      19.059  13.143  -0.115  1.00 81.70           C
ATOM   2402  CG  TYR C 303      19.517  11.896  -0.807  1.00 81.70           C
ATOM   2403  CD1 TYR C 303      18.989  11.521  -2.022  1.00 81.70           C
ATOM   2404  CD2 TYR C 303      20.503  11.109  -0.251  1.00 81.70           C
ATOM   2405  CE1 TYR C 303      19.425  10.379  -2.657  1.00 81.70           C
ATOM   2406  CE2 TYR C 303      20.944   9.967  -0.880  1.00 81.70           C
ATOM   2407  CZ  TYR C 303      20.404   9.597  -2.088  1.00 81.70           C
ATOM   2408  OH  TYR C 303      20.854   8.426  -2.737  1.00 81.70           O
ATOM   2409  C   TYR C 303      16.636  12.650  -0.335  1.00 81.70           C
ATOM   2410  O   TYR C 303      16.152  11.525  -0.450  1.00 81.70           O
ATOM   2411  N   GLY C 304      16.208  13.692  -1.085  1.00 25.64           N
ATOM   2412  CA  GLY C 304      15.155  13.508  -2.048  1.00 25.64           C
ATOM   2413  C   GLY C 304      15.098  14.710  -2.937  1.00 25.64           C
ATOM   2414  O   GLY C 304      15.953  15.590  -2.863  1.00 25.64           O
ATOM   2415  N   THR C 305      14.097  14.744  -3.844  1.00 37.66           N
ATOM   2416  CA  THR C 305      13.918  15.876  -4.710  1.00 37.66           C
ATOM   2417  CB  THR C 305      14.357  15.616  -6.121  1.00 37.66           C
ATOM   2418  OG1 THR C 305      15.726  15.239  -6.145  1.00 37.66           O
ATOM   2419  CG2 THR C 305      14.150  16.897  -6.947  1.00 37.66           C
ATOM   2420  C   THR C 305      12.454  16.189  -4.751  1.00 37.66           C
ATOM   2421  O   THR C 305      11.625  15.296  -4.927  1.00 37.66           O
ATOM   2422  N   ASP C 306      12.088  17.477  -4.579  1.00 58.88           N
ATOM   2423  CA  ASP C 306      10.697  17.827  -4.646  1.00 58.88           C
ATOM   2424  CB  ASP C 306      10.402  19.266  -4.185  1.00 58.88           C
ATOM   2425  CG  ASP C 306       8.894  19.451  -4.070  1.00 58.88           C
ATOM   2426  OD1 ASP C 306       8.215  18.515  -3.569  1.00 58.88           O
ATOM   2427  OD2 ASP C 306       8.404  20.542  -4.465  1.00 58.88           O
ATOM   2428  C   ASP C 306      10.302  17.688  -6.080  1.00 58.88           C
ATOM   2429  O   ASP C 306      10.940  18.245  -6.972  1.00 58.88           O
ATOM   2430  N   GLN C 307       9.223  16.933  -6.351  1.00 37.15           N
ATOM   2431  CA  GLN C 307       8.874  16.692  -7.721  1.00 37.15           C
ATOM   2432  CB  GLN C 307       7.699  15.709  -7.864  1.00 37.15           C
ATOM   2433  CG  GLN C 307       8.017  14.302  -7.355  1.00 37.15           C
ATOM   2434  CD  GLN C 307       6.782  13.435  -7.556  1.00 37.15           C
ATOM   2435  OE1 GLN C 307       5.756  13.899  -8.053  1.00 37.15           O
ATOM   2436  NE2 GLN C 307       6.878  12.139  -7.155  1.00 37.15           N
ATOM   2437  C   GLN C 307       8.477  17.963  -8.406  1.00 37.15           C
ATOM   2438  O   GLN C 307       8.964  18.257  -9.496  1.00 37.15           O
ATOM   2439  N   GLN C 308       7.582  18.759  -7.790  1.00 45.27           N
ATOM   2440  CA  GLN C 308       7.110  19.928  -8.476  1.00 45.27           C
ATOM   2441  CB  GLN C 308       5.897  20.571  -7.781  1.00 45.27           C
ATOM   2442  CG  GLN C 308       5.321  21.767  -8.541  1.00 45.27           C
ATOM   2443  CD  GLN C 308       4.085  22.247  -7.793  1.00 45.27           C
ATOM   2444  OE1 GLN C 308       3.714  21.692  -6.760  1.00 45.27           O
ATOM   2445  NE2 GLN C 308       3.423  23.307  -8.332  1.00 45.27           N
ATOM   2446  C   GLN C 308       8.177  20.973  -8.601  1.00 45.27           C
ATOM   2447  O   GLN C 308       8.447  21.461  -9.697  1.00 45.27           O
ATOM   2448  N   THR C 309       8.826  21.337  -7.476  1.00 99.61           N
ATOM   2449  CA  THR C 309       9.815  22.380  -7.505  1.00 99.61           C
ATOM   2450  CB  THR C 309      10.212  22.880  -6.144  1.00 99.61           C
ATOM   2451  OG1 THR C 309      10.932  24.098  -6.268  1.00 99.61           O
ATOM   2452  CG2 THR C 309      11.092  21.830  -5.453  1.00 99.61           C
ATOM   2453  C   THR C 309      11.042  21.892  -8.203  1.00 99.61           C
ATOM   2454  O   THR C 309      11.692  22.636  -8.935  1.00 99.61           O
ATOM   2455  N   GLY C 310      11.403  20.616  -7.985  1.00 16.50           N
ATOM   2456  CA  GLY C 310      12.575  20.085  -8.615  1.00 16.50           C
ATOM   2457  C   GLY C 310      13.768  20.409  -7.767  1.00 16.50           C
ATOM   2458  O   GLY C 310      14.906  20.195  -8.182  1.00 16.50           O
ATOM   2459  N   GLU C 311      13.547  20.926  -6.541  1.00 83.35           N
ATOM   2460  CA  GLU C 311      14.665  21.283  -5.710  1.00 83.35           C
ATOM   2461  CB  GLU C 311      14.365  22.445  -4.747  1.00 83.35           C
ATOM   2462  CG  GLU C 311      14.141  23.783  -5.454  1.00 83.35           C
ATOM   2463  CD  GLU C 311      13.857  24.835  -4.390  1.00 83.35           C
ATOM   2464  OE1 GLU C 311      13.836  24.467  -3.185  1.00 83.35           O
ATOM   2465  OE2 GLU C 311      13.658  26.020  -4.769  1.00 83.35           O
ATOM   2466  C   GLU C 311      15.054  20.099  -4.875  1.00 83.35           C
ATOM   2467  O   GLU C 311      14.207  19.432  -4.284  1.00 83.35           O
ATOM   2468  N   LYS C 312      16.371  19.810  -4.821  1.00 70.97           N
ATOM   2469  CA  LYS C 312      16.873  18.696  -4.064  1.00 70.97           C
ATOM   2470  CB  LYS C 312      18.268  18.229  -4.512  1.00 70.97           C
ATOM   2471  CG  LYS C 312      18.268  17.600  -5.907  1.00 70.97           C
ATOM   2472  CD  LYS C 312      17.917  18.585  -7.023  1.00 70.97           C
ATOM   2473  CE  LYS C 312      17.915  17.956  -8.418  1.00 70.97           C
ATOM   2474  NZ  LYS C 312      17.566  18.976  -9.433  1.00 70.97           N
ATOM   2475  C   LYS C 312      16.962  19.093  -2.625  1.00 70.97           C
ATOM   2476  O   LYS C 312      17.169  20.262  -2.304  1.00 70.97           O
ATOM   2477  N   TYR C 313      16.771  18.119  -1.709  1.00 70.41           N
ATOM   2478  CA  TYR C 313      16.845  18.443  -0.314  1.00 70.41           C
ATOM   2479  CB  TYR C 313      15.480  18.802   0.310  1.00 70.41           C
ATOM   2480  CG  TYR C 313      14.525  17.668   0.132  1.00 70.41           C
ATOM   2481  CD1 TYR C 313      14.570  16.570   0.959  1.00 70.41           C
ATOM   2482  CD2 TYR C 313      13.565  17.711  -0.855  1.00 70.41           C
ATOM   2483  CE1 TYR C 313      13.684  15.530   0.799  1.00 70.41           C
ATOM   2484  CE2 TYR C 313      12.676  16.674  -1.021  1.00 70.41           C
ATOM   2485  CZ  TYR C 313      12.735  15.580  -0.193  1.00 70.41           C
ATOM   2486  OH  TYR C 313      11.826  14.514  -0.359  1.00 70.41           O
ATOM   2487  C   TYR C 313      17.443  17.311   0.468  1.00 70.41           C
ATOM   2488  O   TYR C 313      17.575  16.188  -0.020  1.00 70.41           O
ATOM   2489  N   TRP C 314      17.855  17.617   1.718  1.00 98.19           N
ATOM   2490  CA  TRP C 314      18.376  16.635   2.628  1.00 98.19           C
ATOM   2491  CB  TRP C 314      19.634  17.079   3.399  1.00 98.19           C
ATOM   2492  CG  TRP C 314      20.887  17.333   2.591  1.00 98.19           C
ATOM   2493  CD2 TRP C 314      21.718  16.304   2.030  1.00 98.19           C
ATOM   2494  CD1 TRP C 314      21.470  18.522   2.262  1.00 98.19           C
ATOM   2495  NE1 TRP C 314      22.624  18.300   1.549  1.00 98.19           N
ATOM   2496  CE2 TRP C 314      22.786  16.939   1.394  1.00 98.19           C
ATOM   2497  CE3 TRP C 314      21.604  14.944   2.046  1.00 98.19           C
ATOM   2498  CZ2 TRP C 314      23.760  16.217   0.764  1.00 98.19           C
ATOM   2499  CZ3 TRP C 314      22.585  14.220   1.406  1.00 98.19           C
ATOM   2500  CH2 TRP C 314      23.643  14.844   0.777  1.00 98.19           C
ATOM   2501  C   TRP C 314      17.319  16.490   3.682  1.00 98.19           C
ATOM   2502  O   TRP C 314      16.571  17.432   3.942  1.00 98.19           O
ATOM   2503  N   ILE C 315      17.205  15.294   4.300  1.00104.77           N
ATOM   2504  CA  ILE C 315      16.255  15.116   5.366  1.00104.77           C
ATOM   2505  CB  ILE C 315      15.468  13.831   5.320  1.00104.77           C
ATOM   2506  CG1 ILE C 315      14.658  13.697   4.018  1.00104.77           C
ATOM   2507  CG2 ILE C 315      14.589  13.778   6.578  1.00104.77           C
ATOM   2508  CD1 ILE C 315      15.491  13.252   2.821  1.00104.77           C
ATOM   2509  C   ILE C 315      17.080  15.053   6.614  1.00104.77           C
ATOM   2510  O   ILE C 315      17.943  14.186   6.742  1.00104.77           O
ATOM   2511  N   VAL C 316      16.843  15.974   7.573  1.00 54.55           N
ATOM   2512  CA  VAL C 316      17.679  16.029   8.749  1.00 54.55           C
ATOM   2513  CB  VAL C 316      18.465  17.307   8.827  1.00 54.55           C
ATOM   2514  CG1 VAL C 316      19.330  17.285  10.101  1.00 54.55           C
ATOM   2515  CG2 VAL C 316      19.268  17.483   7.526  1.00 54.55           C
ATOM   2516  C   VAL C 316      16.873  15.914  10.014  1.00 54.55           C
ATOM   2517  O   VAL C 316      15.758  16.423  10.113  1.00 54.55           O
ATOM   2518  N   LYS C 317      17.461  15.241  11.029  1.00 62.99           N
ATOM   2519  CA  LYS C 317      16.859  15.022  12.322  1.00 62.99           C
ATOM   2520  CB  LYS C 317      17.228  13.645  12.902  1.00 62.99           C
ATOM   2521  CG  LYS C 317      16.634  13.341  14.275  1.00 62.99           C
ATOM   2522  CD  LYS C 317      17.019  11.952  14.789  1.00 62.99           C
ATOM   2523  CE  LYS C 317      16.530  11.657  16.207  1.00 62.99           C
ATOM   2524  NZ  LYS C 317      16.989  10.315  16.629  1.00 62.99           N
ATOM   2525  C   LYS C 317      17.416  16.039  13.280  1.00 62.99           C
ATOM   2526  O   LYS C 317      18.626  16.119  13.483  1.00 62.99           O
ATOM   2527  N   ASN C 318      16.528  16.845  13.904  1.00 78.28           N
ATOM   2528  CA  ASN C 318      16.930  17.874  14.822  1.00 78.28           C
ATOM   2529  CB  ASN C 318      16.027  19.120  14.714  1.00 78.28           C
ATOM   2530  CG  ASN C 318      16.785  20.354  15.183  1.00 78.28           C
ATOM   2531  OD1 ASN C 318      17.779  20.263  15.900  1.00 78.28           O
ATOM   2532  ND2 ASN C 318      16.304  21.551  14.753  1.00 78.28           N
ATOM   2533  C   ASN C 318      16.837  17.325  16.229  1.00 78.28           C
ATOM   2534  O   ASN C 318      16.305  16.240  16.447  1.00 78.28           O
ATOM   2535  N   SER C 319      17.485  18.011  17.197  1.00157.53           N
ATOM   2536  CA  SER C 319      17.525  17.703  18.611  1.00157.53           C
ATOM   2537  CB  SER C 319      18.903  17.994  19.229  1.00157.53           C
ATOM   2538  OG  SER C 319      19.924  17.290  18.541  1.00157.53           O
ATOM   2539  C   SER C 319      16.571  18.517  19.447  1.00157.53           C
ATOM   2540  O   SER C 319      16.735  18.556  20.668  1.00157.53           O
ATOM   2541  N   TRP C 320      15.683  19.300  18.813  1.00150.03           N
ATOM   2542  CA  TRP C 320      14.743  20.213  19.414  1.00150.03           C
ATOM   2543  CB  TRP C 320      14.475  21.425  18.513  1.00150.03           C
ATOM   2544  CG  TRP C 320      15.751  22.231  18.411  1.00150.03           C
ATOM   2545  CD2 TRP C 320      15.986  23.327  17.513  1.00150.03           C
ATOM   2546  CD1 TRP C 320      16.907  22.060  19.120  1.00150.03           C
ATOM   2547  NE1 TRP C 320      17.848  22.975  18.718  1.00150.03           N
ATOM   2548  CE2 TRP C 320      17.296  23.762  17.729  1.00150.03           C
ATOM   2549  CE3 TRP C 320      15.182  23.918  16.582  1.00150.03           C
ATOM   2550  CZ2 TRP C 320      17.820  24.800  17.013  1.00150.03           C
ATOM   2551  CZ3 TRP C 320      15.714  24.968  15.866  1.00150.03           C
ATOM   2552  CH2 TRP C 320      17.007  25.399  16.076  1.00150.03           C
ATOM   2553  C   TRP C 320      13.480  19.573  19.915  1.00150.03           C
ATOM   2554  O   TRP C 320      12.584  20.266  20.396  1.00150.03           O
ATOM   2555  N   GLY C 321      13.291  18.262  19.700  1.00 36.28           N
ATOM   2556  CA  GLY C 321      12.076  17.653  20.165  1.00 36.28           C
ATOM   2557  C   GLY C 321      11.179  17.475  18.980  1.00 36.28           C
ATOM   2558  O   GLY C 321      11.390  18.073  17.927  1.00 36.28           O
ATOM   2559  N   GLU C 322      10.155  16.616  19.141  1.00 83.73           N
ATOM   2560  CA  GLU C 322       9.196  16.269  18.129  1.00 83.73           C
ATOM   2561  CB  GLU C 322       8.314  15.073  18.529  1.00 83.73           C
ATOM   2562  CG  GLU C 322       7.372  14.614  17.414  1.00 83.73           C
ATOM   2563  CD  GLU C 322       6.563  13.435  17.934  1.00 83.73           C
ATOM   2564  OE1 GLU C 322       6.747  13.069  19.126  1.00 83.73           O
ATOM   2565  OE2 GLU C 322       5.749  12.884  17.145  1.00 83.73           O
ATOM   2566  C   GLU C 322       8.289  17.427  17.841  1.00 83.73           C
ATOM   2567  O   GLU C 322       7.700  17.512  16.766  1.00 83.73           O
ATOM   2568  N   SER C 323       8.111  18.328  18.820  1.00 42.48           N
ATOM   2569  CA  SER C 323       7.195  19.427  18.698  1.00 42.48           C
ATOM   2570  CB  SER C 323       7.051  20.223  20.007  1.00 42.48           C
ATOM   2571  OG  SER C 323       6.506  19.395  21.024  1.00 42.48           O
ATOM   2572  C   SER C 323       7.643  20.392  17.641  1.00 42.48           C
ATOM   2573  O   SER C 323       6.863  21.244  17.217  1.00 42.48           O
ATOM   2574  N   TRP C 324       8.905  20.298  17.180  1.00 71.12           N
ATOM   2575  CA  TRP C 324       9.383  21.280  16.244  1.00 71.12           C
ATOM   2576  CB  TRP C 324      10.779  21.806  16.622  1.00 71.12           C
ATOM   2577  CG  TRP C 324      11.370  22.827  15.680  1.00 71.12           C
ATOM   2578  CD2 TRP C 324      12.230  22.497  14.579  1.00 71.12           C
ATOM   2579  CD1 TRP C 324      11.249  24.186  15.683  1.00 71.12           C
ATOM   2580  NE1 TRP C 324      11.984  24.724  14.653  1.00 71.12           N
ATOM   2581  CE2 TRP C 324      12.592  23.695  13.964  1.00 71.12           C
ATOM   2582  CE3 TRP C 324      12.684  21.293  14.120  1.00 71.12           C
ATOM   2583  CZ2 TRP C 324      13.418  23.707  12.876  1.00 71.12           C
ATOM   2584  CZ3 TRP C 324      13.513  21.308  13.020  1.00 71.12           C
ATOM   2585  CH2 TRP C 324      13.873  22.493  12.411  1.00 71.12           C
ATOM   2586  C   TRP C 324       9.476  20.707  14.859  1.00 71.12           C
ATOM   2587  O   TRP C 324       9.713  19.518  14.666  1.00 71.12           O
ATOM   2588  N   GLY C 325       9.238  21.569  13.849  1.00 34.49           N
ATOM   2589  CA  GLY C 325       9.397  21.240  12.458  1.00 34.49           C
ATOM   2590  C   GLY C 325       8.478  20.135  12.057  1.00 34.49           C
ATOM   2591  O   GLY C 325       7.319  20.084  12.465  1.00 34.49           O
ATOM   2592  N   GLU C 326       8.994  19.229  11.199  1.00 61.17           N
ATOM   2593  CA  GLU C 326       8.209  18.131  10.728  1.00 61.17           C
ATOM   2594  CB  GLU C 326       8.574  17.722   9.289  1.00 61.17           C
ATOM   2595  CG  GLU C 326       8.270  18.805   8.250  1.00 61.17           C
ATOM   2596  CD  GLU C 326       8.826  18.353   6.905  1.00 61.17           C
ATOM   2597  OE1 GLU C 326       9.678  17.425   6.896  1.00 61.17           O
ATOM   2598  OE2 GLU C 326       8.409  18.934   5.867  1.00 61.17           O
ATOM   2599  C   GLU C 326       8.515  16.966  11.612  1.00 61.17           C
ATOM   2600  O   GLU C 326       9.350  16.124  11.285  1.00 61.17           O
ATOM   2601  N   LYS C 327       7.809  16.880  12.754  1.00120.21           N
ATOM   2602  CA  LYS C 327       7.977  15.800  13.683  1.00120.21           C
ATOM   2603  CB  LYS C 327       7.582  14.432  13.099  1.00120.21           C
ATOM   2604  CG  LYS C 327       6.082  14.275  12.839  1.00120.21           C
ATOM   2605  CD  LYS C 327       5.227  14.389  14.102  1.00120.21           C
ATOM   2606  CE  LYS C 327       3.731  14.186  13.851  1.00120.21           C
ATOM   2607  NZ  LYS C 327       3.208  15.270  12.990  1.00120.21           N
ATOM   2608  C   LYS C 327       9.401  15.709  14.145  1.00120.21           C
ATOM   2609  O   LYS C 327       9.904  14.611  14.382  1.00120.21           O
ATOM   2610  N   GLY C 328      10.086  16.857  14.315  1.00 37.77           N
ATOM   2611  CA  GLY C 328      11.426  16.838  14.833  1.00 37.77           C
ATOM   2612  C   GLY C 328      12.434  16.846  13.720  1.00 37.77           C
ATOM   2613  O   GLY C 328      13.631  16.947  13.983  1.00 37.77           O
ATOM   2614  N   TYR C 329      11.987  16.781  12.450  1.00 95.91           N
ATOM   2615  CA  TYR C 329      12.898  16.727  11.335  1.00 95.91           C
ATOM   2616  CB  TYR C 329      12.666  15.529  10.393  1.00 95.91           C
ATOM   2617  CG  TYR C 329      13.047  14.249  11.054  1.00 95.91           C
ATOM   2618  CD1 TYR C 329      12.217  13.646  11.972  1.00 95.91           C
ATOM   2619  CD2 TYR C 329      14.235  13.636  10.729  1.00 95.91           C
ATOM   2620  CE1 TYR C 329      12.577  12.459  12.566  1.00 95.91           C
ATOM   2621  CE2 TYR C 329      14.600  12.450  11.319  1.00 95.91           C
ATOM   2622  CZ  TYR C 329      13.770  11.860  12.241  1.00 95.91           C
ATOM   2623  OH  TYR C 329      14.140  10.641  12.848  1.00 95.91           O
ATOM   2624  C   TYR C 329      12.688  17.932  10.469  1.00 95.91           C
ATOM   2625  O   TYR C 329      11.695  18.647  10.604  1.00 95.91           O
ATOM   2626  N   PHE C 330      13.675  18.217   9.586  1.00 82.01           N
ATOM   2627  CA  PHE C 330      13.524  19.303   8.659  1.00 82.01           C
ATOM   2628  CB  PHE C 330      14.086  20.655   9.153  1.00 82.01           C
ATOM   2629  CG  PHE C 330      15.568  20.587   9.321  1.00 82.01           C
ATOM   2630  CD1 PHE C 330      16.126  20.093  10.477  1.00 82.01           C
ATOM   2631  CD2 PHE C 330      16.403  21.040   8.324  1.00 82.01           C
ATOM   2632  CE1 PHE C 330      17.493  20.041  10.628  1.00 82.01           C
ATOM   2633  CE2 PHE C 330      17.771  20.992   8.468  1.00 82.01           C
ATOM   2634  CZ  PHE C 330      18.318  20.490   9.623  1.00 82.01           C
ATOM   2635  C   PHE C 330      14.211  18.942   7.376  1.00 82.01           C
ATOM   2636  O   PHE C 330      15.096  18.089   7.337  1.00 82.01           O
ATOM   2637  N   ARG C 331      13.788  19.584   6.271  1.00121.71           N
ATOM   2638  CA  ARG C 331      14.387  19.344   4.993  1.00121.71           C
ATOM   2639  CB  ARG C 331      13.354  19.046   3.900  1.00121.71           C
ATOM   2640  CG  ARG C 331      12.649  17.708   4.121  1.00121.71           C
ATOM   2641  CD  ARG C 331      11.437  17.501   3.218  1.00121.71           C
ATOM   2642  NE  ARG C 331      10.960  16.109   3.436  1.00121.71           N
ATOM   2643  CZ  ARG C 331       9.640  15.804   3.275  1.00121.71           C
ATOM   2644  NH1 ARG C 331       8.731  16.795   3.041  1.00121.71           N
ATOM   2645  NH2 ARG C 331       9.237  14.502   3.335  1.00121.71           N
ATOM   2646  C   ARG C 331      15.095  20.610   4.639  1.00121.71           C
ATOM   2647  O   ARG C 331      14.651  21.696   5.009  1.00121.71           O
ATOM   2648  N   ILE C 332      16.250  20.498   3.953  1.00128.87           N
ATOM   2649  CA  ILE C 332      17.010  21.669   3.631  1.00128.87           C
ATOM   2650  CB  ILE C 332      18.109  21.875   4.646  1.00128.87           C
ATOM   2651  CG1 ILE C 332      18.709  23.293   4.626  1.00128.87           C
ATOM   2652  CG2 ILE C 332      19.129  20.742   4.459  1.00128.87           C
ATOM   2653  CD1 ILE C 332      19.552  23.624   3.404  1.00128.87           C
ATOM   2654  C   ILE C 332      17.570  21.486   2.250  1.00128.87           C
ATOM   2655  O   ILE C 332      17.873  20.367   1.837  1.00128.87           O
ATOM   2656  N   ARG C 333      17.734  22.596   1.503  1.00142.40           N
ATOM   2657  CA  ARG C 333      18.172  22.543   0.137  1.00142.40           C
ATOM   2658  CB  ARG C 333      18.301  23.946  -0.486  1.00142.40           C
ATOM   2659  CG  ARG C 333      18.228  23.976  -2.013  1.00142.40           C
ATOM   2660  CD  ARG C 333      19.567  23.740  -2.705  0.00142.40           C
ATOM   2661  NE  ARG C 333      19.331  23.812  -4.174  0.00142.40           N
ATOM   2662  CZ  ARG C 333      19.324  25.023  -4.807  0.00142.40           C
ATOM   2663  NH1 ARG C 333      19.494  26.171  -4.089  0.00142.40           N
ATOM   2664  NH2 ARG C 333      19.150  25.085  -6.159  0.00142.40           N
ATOM   2665  C   ARG C 333      19.501  21.852   0.088  1.00142.40           C
ATOM   2666  O   ARG C 333      20.377  22.093   0.917  1.00142.40           O
ATOM   2667  N   ARG C 334      19.668  20.955  -0.907  1.00149.97           N
ATOM   2668  CA  ARG C 334      20.853  20.154  -1.046  1.00149.97           C
ATOM   2669  CB  ARG C 334      20.530  18.650  -1.101  1.00149.97           C
ATOM   2670  CG  ARG C 334      21.705  17.765  -1.521  1.00149.97           C
ATOM   2671  CD  ARG C 334      21.360  16.274  -1.568  1.00149.97           C
ATOM   2672  NE  ARG C 334      20.077  16.124  -2.312  1.00149.97           N
ATOM   2673  CZ  ARG C 334      19.990  15.254  -3.360  1.00149.97           C
ATOM   2674  NH1 ARG C 334      21.098  14.577  -3.778  1.00149.97           N
ATOM   2675  NH2 ARG C 334      18.796  15.064  -3.995  1.00149.97           N
ATOM   2676  C   ARG C 334      21.557  20.502  -2.327  1.00149.97           C
ATOM   2677  O   ARG C 334      20.923  20.821  -3.331  1.00149.97           O
ATOM   2678  N   GLY C 335      22.910  20.456  -2.309  1.00 50.34           N
ATOM   2679  CA  GLY C 335      23.704  20.665  -3.495  1.00 50.34           C
ATOM   2680  C   GLY C 335      24.311  22.042  -3.535  1.00 50.34           C
ATOM   2681  O   GLY C 335      25.216  22.303  -4.327  1.00 50.34           O
ATOM   2682  N   THR C 336      23.740  22.975  -2.758  1.00177.41           N
ATOM   2683  CA  THR C 336      24.129  24.352  -2.606  1.00177.41           C
ATOM   2684  CB  THR C 336      22.933  25.207  -2.311  1.00177.41           C
ATOM   2685  OG1 THR C 336      21.959  25.016  -3.321  1.00177.41           O
ATOM   2686  CG2 THR C 336      23.342  26.683  -2.309  1.00177.41           C
ATOM   2687  C   THR C 336      25.130  24.566  -1.499  1.00177.41           C
ATOM   2688  O   THR C 336      25.703  25.650  -1.392  1.00177.41           O
ATOM   2689  N   ASP C 337      25.330  23.578  -0.600  1.00 82.02           N
ATOM   2690  CA  ASP C 337      26.126  23.825   0.574  1.00 82.02           C
ATOM   2691  CB  ASP C 337      27.535  24.363   0.261  1.00 82.02           C
ATOM   2692  CG  ASP C 337      28.367  24.332   1.539  1.00 82.02           C
ATOM   2693  OD1 ASP C 337      27.866  23.799   2.566  1.00 82.02           O
ATOM   2694  OD2 ASP C 337      29.519  24.842   1.505  1.00 82.02           O
ATOM   2695  C   ASP C 337      25.386  24.849   1.382  1.00 82.02           C
ATOM   2696  O   ASP C 337      25.968  25.772   1.953  1.00 82.02           O
ATOM   2697  N   GLU C 338      24.050  24.676   1.452  1.00123.27           N
ATOM   2698  CA  GLU C 338      23.185  25.597   2.134  1.00123.27           C
ATOM   2699  CB  GLU C 338      21.701  25.205   2.043  1.00123.27           C
ATOM   2700  CG  GLU C 338      20.767  26.219   2.703  1.00123.27           C
ATOM   2701  CD  GLU C 338      20.727  27.447   1.809  1.00123.27           C
ATOM   2702  OE1 GLU C 338      20.817  27.273   0.564  1.00123.27           O
ATOM   2703  OE2 GLU C 338      20.607  28.574   2.360  1.00123.27           O
ATOM   2704  C   GLU C 338      23.544  25.673   3.586  1.00123.27           C
ATOM   2705  O   GLU C 338      23.528  24.682   4.313  1.00123.27           O
ATOM   2706  N   CYS C 339      23.868  26.896   4.043  1.00 76.11           N
ATOM   2707  CA  CYS C 339      24.164  27.178   5.420  1.00 76.11           C
ATOM   2708  CB  CYS C 339      22.953  26.993   6.352  1.00 76.11           C
ATOM   2709  SG  CYS C 339      21.642  28.214   6.042  1.00 76.11           S
ATOM   2710  C   CYS C 339      25.280  26.302   5.911  1.00 76.11           C
ATOM   2711  O   CYS C 339      25.322  25.969   7.094  1.00 76.11           O
ATOM   2712  N   ALA C 340      26.234  25.952   5.021  1.00 63.21           N
ATOM   2713  CA  ALA C 340      27.400  25.170   5.338  1.00 63.21           C
ATOM   2714  CB  ALA C 340      28.261  25.806   6.443  1.00 63.21           C
ATOM   2715  C   ALA C 340      27.054  23.770   5.775  1.00 63.21           C
ATOM   2716  O   ALA C 340      27.850  23.123   6.452  1.00 63.21           O
ATOM   2717  N   ILE C 341      25.884  23.233   5.376  1.00181.61           N
ATOM   2718  CA  ILE C 341      25.517  21.898   5.784  1.00181.61           C
ATOM   2719  CB  ILE C 341      24.076  21.494   5.593  1.00181.61           C
ATOM   2720  CG1 ILE C 341      23.658  21.337   4.141  1.00181.61           C
ATOM   2721  CG2 ILE C 341      23.193  22.513   6.312  1.00181.61           C
ATOM   2722  CD1 ILE C 341      22.273  20.700   4.081  1.00181.61           C
ATOM   2723  C   ILE C 341      26.403  20.857   5.142  1.00181.61           C
ATOM   2724  O   ILE C 341      26.463  19.712   5.581  1.00181.61           O
ATOM   2725  N   GLU C 342      26.959  21.182   3.970  1.00181.66           N
ATOM   2726  CA  GLU C 342      27.836  20.382   3.153  1.00181.66           C
ATOM   2727  CB  GLU C 342      27.782  20.828   1.683  1.00181.66           C
ATOM   2728  CG  GLU C 342      26.388  20.684   1.066  1.00181.66           C
ATOM   2729  CD  GLU C 342      26.231  19.257   0.580  1.00181.66           C
ATOM   2730  OE1 GLU C 342      27.264  18.538   0.539  1.00181.66           O
ATOM   2731  OE2 GLU C 342      25.081  18.868   0.242  1.00181.66           O
ATOM   2732  C   GLU C 342      29.283  20.418   3.584  1.00181.66           C
ATOM   2733  O   GLU C 342      30.116  19.874   2.869  1.00181.66           O
ATOM   2734  N   SER C 343      29.664  21.240   4.582  1.00128.01           N
ATOM   2735  CA  SER C 343      31.057  21.425   4.935  1.00128.01           C
ATOM   2736  CB  SER C 343      31.308  22.846   5.471  1.00128.01           C
ATOM   2737  OG  SER C 343      30.561  23.060   6.660  1.00128.01           O
ATOM   2738  C   SER C 343      31.719  20.463   5.910  1.00128.01           C
ATOM   2739  O   SER C 343      32.927  20.264   5.855  1.00128.01           O
ATOM   2740  N   ILE C 344      31.000  20.104   6.980  1.00247.52           N
ATOM   2741  CA  ILE C 344      31.349  19.343   8.155  1.00247.52           C
ATOM   2742  CB  ILE C 344      31.128  20.147   9.411  1.00247.52           C
ATOM   2743  CG1 ILE C 344      32.088  19.692  10.529  1.00247.52           C
ATOM   2744  CG2 ILE C 344      29.637  20.088   9.769  1.00247.52           C
ATOM   2745  CD1 ILE C 344      32.244  20.701  11.663  1.00247.52           C
ATOM   2746  C   ILE C 344      30.931  17.897   8.338  1.00247.52           C
ATOM   2747  O   ILE C 344      30.891  17.479   9.493  1.00247.52           O
ATOM   2748  N   ALA C 345      30.317  17.189   7.371  1.00 72.09           N
ATOM   2749  CA  ALA C 345      29.785  15.884   7.710  1.00 72.09           C
ATOM   2750  CB  ALA C 345      29.169  15.142   6.512  1.00 72.09           C
ATOM   2751  C   ALA C 345      30.838  14.996   8.324  1.00 72.09           C
ATOM   2752  O   ALA C 345      31.985  14.980   7.882  1.00 72.09           O
ATOM   2753  N   VAL C 346      30.452  14.233   9.384  1.00 46.56           N
ATOM   2754  CA  VAL C 346      31.359  13.362  10.084  1.00 46.56           C
ATOM   2755  CB  VAL C 346      31.599  13.777  11.507  1.00 46.56           C
ATOM   2756  CG1 VAL C 346      32.455  12.703  12.199  1.00 46.56           C
ATOM   2757  CG2 VAL C 346      32.233  15.178  11.516  1.00 46.56           C
ATOM   2758  C   VAL C 346      30.762  11.988  10.143  1.00 46.56           C
ATOM   2759  O   VAL C 346      29.560  11.837  10.356  1.00 46.56           O
ATOM   2760  N   SER C 347      31.601  10.941   9.970  1.00 77.13           N
ATOM   2761  CA  SER C 347      31.102   9.597  10.022  1.00 77.13           C
ATOM   2762  CB  SER C 347      31.225   8.838   8.690  1.00 77.13           C
ATOM   2763  OG  SER C 347      30.712   7.522   8.831  1.00 77.13           O
ATOM   2764  C   SER C 347      31.909   8.840  11.034  1.00 77.13           C
ATOM   2765  O   SER C 347      33.093   9.110  11.236  1.00 77.13           O
ATOM   2766  N   ALA C 348      31.260   7.876  11.719  1.00 38.52           N
ATOM   2767  CA  ALA C 348      31.928   7.053  12.685  1.00 38.52           C
ATOM   2768  CB  ALA C 348      31.790   7.562  14.129  1.00 38.52           C
ATOM   2769  C   ALA C 348      31.244   5.726  12.624  1.00 38.52           C
ATOM   2770  O   ALA C 348      30.071   5.651  12.265  1.00 38.52           O
ATOM   2771  N   GLU C 349      31.962   4.634  12.955  1.00 53.45           N
ATOM   2772  CA  GLU C 349      31.354   3.335  12.898  1.00 53.45           C
ATOM   2773  CB  GLU C 349      32.129   2.363  11.996  1.00 53.45           C
ATOM   2774  CG  GLU C 349      32.156   2.793  10.528  1.00 53.45           C
ATOM   2775  CD  GLU C 349      33.236   1.977   9.835  1.00 53.45           C
ATOM   2776  OE1 GLU C 349      33.880   1.144  10.528  1.00 53.45           O
ATOM   2777  OE2 GLU C 349      33.436   2.178   8.608  1.00 53.45           O
ATOM   2778  C   GLU C 349      31.365   2.756  14.283  1.00 53.45           C
ATOM   2779  O   GLU C 349      32.430   2.556  14.865  1.00 53.45           O
ATOM   2780  N   PRO C 350      30.199   2.487  14.827  1.00 86.59           N
ATOM   2781  CA  PRO C 350      30.112   1.915  16.147  1.00 86.59           C
ATOM   2782  CD  PRO C 350      29.022   3.282  14.519  1.00 86.59           C
ATOM   2783  CB  PRO C 350      28.763   2.339  16.726  1.00 86.59           C
ATOM   2784  CG  PRO C 350      27.949   2.784  15.503  1.00 86.59           C
ATOM   2785  C   PRO C 350      30.299   0.431  16.154  1.00 86.59           C
ATOM   2786  O   PRO C 350      30.119  -0.205  15.116  1.00 86.59           O
ATOM   2787  N   ILE C 351      30.661  -0.136  17.325  1.00130.12           N
ATOM   2788  CA  ILE C 351      30.828  -1.559  17.481  1.00130.12           C
ATOM   2789  CB  ILE C 351      32.081  -1.958  18.256  1.00130.12           C
ATOM   2790  CG1 ILE C 351      33.358  -1.860  17.398  1.00130.12           C
ATOM   2791  CG2 ILE C 351      31.887  -3.348  18.884  1.00130.12           C
ATOM   2792  CD1 ILE C 351      33.931  -0.462  17.195  1.00130.12           C
ATOM   2793  C   ILE C 351      29.665  -2.056  18.279  1.00130.12           C
ATOM   2794  O   ILE C 351      29.606  -1.845  19.488  1.00130.12           O
ATOM   2795  N   ILE C 352      28.727  -2.751  17.603  1.00 81.58           N
ATOM   2796  CA  ILE C 352      27.529  -3.296  18.187  1.00 81.58           C
ATOM   2797  CB  ILE C 352      26.586  -3.898  17.166  1.00 81.58           C
ATOM   2798  CG1 ILE C 352      26.268  -2.909  16.036  1.00 81.58           C
ATOM   2799  CG2 ILE C 352      25.305  -4.362  17.881  1.00 81.58           C
ATOM   2800  CD1 ILE C 352      25.476  -3.561  14.904  1.00 81.58           C
ATOM   2801  C   ILE C 352      27.935  -4.403  19.119  1.00 81.58           C
ATOM   2802  O   ILE C 352      29.068  -4.883  19.073  1.00 81.58           O
ATOM   2803  N   LYS C 353      27.040  -4.769  20.061  1.00 89.89           N
ATOM   2804  CA  LYS C 353      27.313  -5.863  20.946  1.00 89.89           C
ATOM   2805  CB  LYS C 353      26.361  -5.976  22.152  1.00 89.89           C
ATOM   2806  CG  LYS C 353      26.543  -4.846  23.170  1.00 89.89           C
ATOM   2807  CD  LYS C 353      25.591  -4.922  24.369  1.00 89.89           C
ATOM   2808  CE  LYS C 353      24.145  -4.523  24.063  1.00 89.89           C
ATOM   2809  NZ  LYS C 353      23.316  -4.670  25.280  1.00 89.89           N
ATOM   2810  C   LYS C 353      27.209  -7.116  20.142  1.00 89.89           C
ATOM   2811  O   LYS C 353      26.723  -7.108  19.013  1.00 89.89           O
ATOM   2812  N   LEU C 354      27.699  -8.237  20.701  1.00 75.58           N
ATOM   2813  CA  LEU C 354      27.706  -9.464  19.970  1.00 75.58           C
ATOM   2814  CB  LEU C 354      28.294 -10.629  20.776  1.00 75.58           C
ATOM   2815  CG  LEU C 354      29.656 -10.283  21.400  1.00 75.58           C
ATOM   2816  CD1 LEU C 354      30.390 -11.540  21.884  1.00 75.58           C
ATOM   2817  CD2 LEU C 354      30.484  -9.396  20.469  1.00 75.58           C
ATOM   2818  C   LEU C 354      26.286  -9.802  19.688  1.00 75.58           C
ATOM   2819  O   LEU C 354      25.433  -9.684  20.567  1.00 75.58           O
ATOM   2820  N   ALA C 355      26.016 -10.238  18.441  1.00 14.00           N
ATOM   2821  CA  ALA C 355      24.682 -10.568  18.038  1.00 14.00           C
ATOM   2822  CB  ALA C 355      24.110 -11.789  18.776  1.00 14.00           C
ATOM   2823  C   ALA C 355      23.789  -9.369  18.324  1.00 14.00           C
ATOM   2824  O   ALA C 355      24.069  -8.281  17.748  1.00 14.00           O
ATOM   2825  OXT ALA C 355      22.818  -9.525  19.112  1.00 14.00           O
TER    2826      ALA C 355
ATOM   2827  N   ASP D 356      52.466 -26.458  21.991  1.00 43.93           N
ATOM   2828  CA  ASP D 356      51.204 -26.838  21.315  1.00 43.93           C
ATOM   2829  CB  ASP D 356      51.483 -27.758  20.116  1.00 43.93           C
ATOM   2830  CG  ASP D 356      52.290 -26.994  19.078  1.00 43.93           C
ATOM   2831  OD1 ASP D 356      52.713 -25.844  19.369  1.00 43.93           O
ATOM   2832  OD2 ASP D 356      52.492 -27.556  17.970  1.00 43.93           O
ATOM   2833  C   ASP D 356      50.344 -27.617  22.251  1.00 43.93           C
ATOM   2834  O   ASP D 356      50.792 -28.032  23.319  1.00 43.93           O
ATOM   2835  N   THR D 357      49.061 -27.796  21.881  1.00 54.39           N
ATOM   2836  CA  THR D 357      48.184 -28.637  22.639  1.00 54.39           C
ATOM   2837  CB  THR D 357      46.748 -28.195  22.654  1.00 54.39           C
ATOM   2838  OG1 THR D 357      46.231 -28.155  21.333  1.00 54.39           O
ATOM   2839  CG2 THR D 357      46.664 -26.803  23.300  1.00 54.39           C
ATOM   2840  C   THR D 357      48.247 -29.960  21.948  1.00 54.39           C
ATOM   2841  O   THR D 357      48.909 -30.104  20.925  1.00 54.39           O
ATOM   2842  N   PRO D 358      47.585 -30.932  22.499  1.00 79.07           N
ATOM   2843  CA  PRO D 358      47.582 -32.248  21.912  1.00 79.07           C
ATOM   2844  CD  PRO D 358      47.430 -30.984  23.944  1.00 79.07           C
ATOM   2845  CB  PRO D 358      47.022 -33.178  22.987  1.00 79.07           C
ATOM   2846  CG  PRO D 358      47.397 -32.478  24.305  1.00 79.07           C
ATOM   2847  C   PRO D 358      46.801 -32.302  20.631  1.00 79.07           C
ATOM   2848  O   PRO D 358      46.829 -33.340  19.971  1.00 79.07           O
ATOM   2849  N   ALA D 359      46.078 -31.224  20.275  1.00 66.02           N
ATOM   2850  CA  ALA D 359      45.198 -31.263  19.137  1.00 66.02           C
ATOM   2851  CB  ALA D 359      44.204 -30.088  19.114  1.00 66.02           C
ATOM   2852  C   ALA D 359      45.937 -31.240  17.829  1.00 66.02           C
ATOM   2853  O   ALA D 359      46.919 -30.519  17.657  1.00 66.02           O
ATOM   2854  N   ASN D 360      45.461 -32.069  16.869  1.00183.64           N
ATOM   2855  CA  ASN D 360      45.943 -32.082  15.513  1.00183.64           C
ATOM   2856  CB  ASN D 360      46.715 -33.348  15.121  1.00183.64           C
ATOM   2857  CG  ASN D 360      48.154 -33.132  15.541  1.00183.64           C
ATOM   2858  OD1 ASN D 360      49.049 -33.082  14.699  1.00183.64           O
ATOM   2859  ND2 ASN D 360      48.374 -32.964  16.874  1.00183.64           N
ATOM   2860  C   ASN D 360      44.742 -32.034  14.626  1.00183.64           C
ATOM   2861  O   ASN D 360      44.332 -33.042  14.050  1.00183.64           O
ATOM   2862  N   CYS D 361      44.169 -30.832  14.453  1.00 74.07           N
ATOM   2863  CA  CYS D 361      42.974 -30.713  13.672  1.00 74.07           C
ATOM   2864  CB  CYS D 361      41.916 -29.820  14.331  1.00 74.07           C
ATOM   2865  SG  CYS D 361      41.325 -30.599  15.861  1.00 74.07           S
ATOM   2866  C   CYS D 361      43.313 -30.179  12.320  1.00 74.07           C
ATOM   2867  O   CYS D 361      44.396 -29.640  12.100  1.00 74.07           O
ATOM   2868  N   SER D 362      42.367 -30.323  11.370  1.00 54.92           N
ATOM   2869  CA  SER D 362      42.640 -29.967  10.014  1.00 54.92           C
ATOM   2870  CB  SER D 362      42.336 -31.096   9.009  1.00 54.92           C
ATOM   2871  OG  SER D 362      40.939 -31.358   8.963  1.00 54.92           O
ATOM   2872  C   SER D 362      41.793 -28.819   9.594  1.00 54.92           C
ATOM   2873  O   SER D 362      40.803 -28.445  10.220  1.00 54.92           O
ATOM   2874  N   PHE D 363      42.193 -28.237   8.458  1.00167.56           N
ATOM   2875  CA  PHE D 363      41.539 -27.120   7.856  1.00167.56           C
ATOM   2876  CB  PHE D 363      42.251 -26.718   6.531  1.00167.56           C
ATOM   2877  CG  PHE D 363      41.448 -25.669   5.843  1.00167.56           C
ATOM   2878  CD1 PHE D 363      40.355 -26.001   5.066  1.00167.56           C
ATOM   2879  CD2 PHE D 363      41.821 -24.360   5.935  1.00167.56           C
ATOM   2880  CE1 PHE D 363      39.583 -25.042   4.438  1.00167.56           C
ATOM   2881  CE2 PHE D 363      41.057 -23.406   5.308  1.00167.56           C
ATOM   2882  CZ  PHE D 363      39.935 -23.721   4.576  1.00167.56           C
ATOM   2883  C   PHE D 363      40.124 -27.528   7.546  1.00167.56           C
ATOM   2884  O   PHE D 363      39.204 -26.735   7.768  1.00167.56           O
ATOM   2885  N   PRO D 364      39.896 -28.704   6.997  1.00154.76           N
ATOM   2886  CA  PRO D 364      38.550 -29.029   6.643  1.00154.76           C
ATOM   2887  CD  PRO D 364      40.831 -29.333   6.073  1.00154.76           C
ATOM   2888  CB  PRO D 364      38.612 -30.217   5.686  1.00154.76           C
ATOM   2889  CG  PRO D 364      39.972 -30.034   5.004  1.00154.76           C
ATOM   2890  C   PRO D 364      37.703 -29.232   7.837  1.00154.76           C
ATOM   2891  O   PRO D 364      36.487 -29.097   7.726  1.00154.76           O
ATOM   2892  N   ASP D 365      38.319 -29.561   8.978  1.00104.24           N
ATOM   2893  CA  ASP D 365      37.568 -29.837  10.158  1.00104.24           C
ATOM   2894  CB  ASP D 365      38.497 -30.286  11.289  1.00104.24           C
ATOM   2895  CG  ASP D 365      37.759 -31.390  12.020  1.00104.24           C
ATOM   2896  OD1 ASP D 365      36.525 -31.258  12.221  1.00104.24           O
ATOM   2897  OD2 ASP D 365      38.424 -32.407  12.358  1.00104.24           O
ATOM   2898  C   ASP D 365      36.910 -28.550  10.536  1.00104.24           C
ATOM   2899  O   ASP D 365      35.827 -28.519  11.120  1.00104.24           O
ATOM   2900  N   LEU D 366      37.628 -27.455  10.237  1.00167.14           N
ATOM   2901  CA  LEU D 366      37.291 -26.099  10.543  1.00167.14           C
ATOM   2902  CB  LEU D 366      38.557 -25.234  10.436  1.00167.14           C
ATOM   2903  CG  LEU D 366      38.600 -24.100  11.466  1.00167.14           C
ATOM   2904  CD1 LEU D 366      37.388 -23.180  11.385  1.00167.14           C
ATOM   2905  CD2 LEU D 366      38.774 -24.688  12.869  1.00167.14           C
ATOM   2906  C   LEU D 366      36.196 -25.572   9.638  1.00167.14           C
ATOM   2907  O   LEU D 366      35.397 -24.732  10.055  1.00167.14           O
ATOM   2908  N   GLU D 367      36.133 -26.014   8.358  1.00105.64           N
ATOM   2909  CA  GLU D 367      35.144 -25.422   7.486  1.00105.64           C
ATOM   2910  CB  GLU D 367      35.289 -25.726   5.984  1.00105.64           C
ATOM   2911  CG  GLU D 367      34.972 -27.158   5.572  1.00105.64           C
ATOM   2912  CD  GLU D 367      34.927 -27.197   4.048  1.00105.64           C
ATOM   2913  OE1 GLU D 367      35.849 -26.634   3.407  1.00105.64           O
ATOM   2914  OE2 GLU D 367      33.969 -27.807   3.500  1.00105.64           O
ATOM   2915  C   GLU D 367      33.785 -25.896   7.895  1.00105.64           C
ATOM   2916  O   GLU D 367      33.610 -27.039   8.313  1.00105.64           O
ATOM   2917  N   GLY D 368      32.774 -25.003   7.807  1.00 34.91           N
ATOM   2918  CA  GLY D 368      31.439 -25.417   8.134  1.00 34.91           C
ATOM   2919  C   GLY D 368      30.788 -24.389   9.001  1.00 34.91           C
ATOM   2920  O   GLY D 368      31.227 -23.242   9.077  1.00 34.91           O
ATOM   2921  N   THR D 369      29.691 -24.788   9.675  1.00121.53           N
ATOM   2922  CA  THR D 369      28.999 -23.864  10.521  1.00121.53           C
ATOM   2923  CB  THR D 369      27.507 -23.868  10.351  1.00121.53           C
ATOM   2924  OG1 THR D 369      27.002 -25.186  10.479  1.00121.53           O
ATOM   2925  CG2 THR D 369      27.142 -23.274   8.987  1.00121.53           C
ATOM   2926  C   THR D 369      29.300 -24.178  11.947  1.00121.53           C
ATOM   2927  O   THR D 369      29.326 -25.334  12.366  1.00121.53           O
ATOM   2928  N   TRP D 370      29.555 -23.115  12.731  1.00104.21           N
ATOM   2929  CA  TRP D 370      29.856 -23.292  14.117  1.00104.21           C
ATOM   2930  CB  TRP D 370      31.279 -22.841  14.489  1.00104.21           C
ATOM   2931  CG  TRP D 370      32.389 -23.748  14.003  1.00104.21           C
ATOM   2932  CD2 TRP D 370      33.299 -24.432  14.879  1.00104.21           C
ATOM   2933  CD1 TRP D 370      32.785 -24.045  12.730  1.00104.21           C
ATOM   2934  NE1 TRP D 370      33.883 -24.874  12.759  1.00104.21           N
ATOM   2935  CE2 TRP D 370      34.212 -25.116  14.076  1.00104.21           C
ATOM   2936  CE3 TRP D 370      33.372 -24.479  16.242  1.00104.21           C
ATOM   2937  CZ2 TRP D 370      35.219 -25.858  14.627  1.00104.21           C
ATOM   2938  CZ3 TRP D 370      34.383 -25.234  16.795  1.00104.21           C
ATOM   2939  CH2 TRP D 370      35.290 -25.909  16.002  1.00104.21           C
ATOM   2940  C   TRP D 370      28.882 -22.469  14.902  1.00104.21           C
ATOM   2941  O   TRP D 370      28.376 -21.455  14.423  1.00104.21           O
ATOM   2942  N   GLU D 371      28.567 -22.929  16.131  1.00 85.66           N
ATOM   2943  CA  GLU D 371      27.708 -22.216  17.035  1.00 85.66           C
ATOM   2944  CB  GLU D 371      26.601 -23.106  17.646  1.00 85.66           C
ATOM   2945  CG  GLU D 371      25.612 -23.677  16.621  1.00 85.66           C
ATOM   2946  CD  GLU D 371      24.629 -24.615  17.320  1.00 85.66           C
ATOM   2947  OE1 GLU D 371      24.312 -24.371  18.515  1.00 85.66           O
ATOM   2948  OE2 GLU D 371      24.178 -25.589  16.659  1.00 85.66           O
ATOM   2949  C   GLU D 371      28.588 -21.807  18.179  1.00 85.66           C
ATOM   2950  O   GLU D 371      29.250 -22.649  18.785  1.00 85.66           O
ATOM   2951  N   PHE D 372      28.639 -20.498  18.507  1.00108.37           N
ATOM   2952  CA  PHE D 372      29.477 -20.112  19.605  1.00108.37           C
ATOM   2953  CB  PHE D 372      30.516 -19.060  19.252  1.00108.37           C
ATOM   2954  CG  PHE D 372      31.342 -19.718  18.216  1.00108.37           C
ATOM   2955  CD1 PHE D 372      32.402 -20.533  18.550  1.00108.37           C
ATOM   2956  CD2 PHE D 372      31.037 -19.539  16.889  1.00108.37           C
ATOM   2957  CE1 PHE D 372      33.163 -21.133  17.576  1.00108.37           C
ATOM   2958  CE2 PHE D 372      31.800 -20.142  15.920  1.00108.37           C
ATOM   2959  CZ  PHE D 372      32.867 -20.935  16.254  1.00108.37           C
ATOM   2960  C   PHE D 372      28.613 -19.571  20.690  1.00108.37           C
ATOM   2961  O   PHE D 372      27.763 -18.709  20.478  1.00108.37           O
ATOM   2962  N   GLN D 373      28.836 -20.095  21.904  1.00141.36           N
ATOM   2963  CA  GLN D 373      28.057 -19.719  23.041  1.00141.36           C
ATOM   2964  CB  GLN D 373      27.807 -20.952  23.924  1.00141.36           C
ATOM   2965  CG  GLN D 373      26.571 -20.874  24.806  1.00141.36           C
ATOM   2966  CD  GLN D 373      25.359 -21.186  23.943  1.00141.36           C
ATOM   2967  OE1 GLN D 373      24.223 -20.992  24.368  1.00141.36           O
ATOM   2968  NE2 GLN D 373      25.592 -21.691  22.702  1.00141.36           N
ATOM   2969  C   GLN D 373      28.932 -18.755  23.785  1.00141.36           C
ATOM   2970  O   GLN D 373      30.028 -19.121  24.204  1.00141.36           O
ATOM   2971  N   ILE D 374      28.464 -17.503  23.979  1.00101.24           N
ATOM   2972  CA  ILE D 374      29.281 -16.469  24.555  1.00101.24           C
ATOM   2973  CB  ILE D 374      29.164 -15.152  23.840  1.00101.24           C
ATOM   2974  CG1 ILE D 374      29.504 -15.265  22.342  1.00101.24           C
ATOM   2975  CG2 ILE D 374      30.060 -14.155  24.595  1.00101.24           C
ATOM   2976  CD1 ILE D 374      30.948 -15.670  22.052  1.00101.24           C
ATOM   2977  C   ILE D 374      28.810 -16.180  25.940  1.00101.24           C
ATOM   2978  O   ILE D 374      27.645 -15.864  26.173  1.00101.24           O
ATOM   2979  N   GLY D 375      29.734 -16.260  26.910  1.00 65.42           N
ATOM   2980  CA  GLY D 375      29.355 -16.021  28.264  1.00 65.42           C
ATOM   2981  C   GLY D 375      29.814 -14.669  28.661  1.00 65.42           C
ATOM   2982  O   GLY D 375      29.705 -13.688  27.921  1.00 65.42           O
ATOM   2983  N   GLU D 376      30.369 -14.636  29.881  1.00309.84           N
ATOM   2984  CA  GLU D 376      30.858 -13.464  30.500  1.00309.84           C
ATOM   2985  CB  GLU D 376      32.285 -13.183  30.056  1.00309.84           C
ATOM   2986  CG  GLU D 376      33.249 -14.261  30.552  1.00309.84           C
ATOM   2987  CD  GLU D 376      33.047 -14.421  32.057  1.00309.84           C
ATOM   2988  OE1 GLU D 376      32.511 -13.472  32.691  1.00309.84           O
ATOM   2989  OE2 GLU D 376      33.426 -15.498  32.592  1.00309.84           O
ATOM   2990  C   GLU D 376      29.826 -12.405  30.346  1.00309.84           C
ATOM   2991  O   GLU D 376      29.882 -11.559  29.468  1.00309.84           O
ATOM   2992  N   GLY D 377      28.745 -12.551  31.142  1.00 92.87           N
ATOM   2993  CA  GLY D 377      27.696 -11.578  31.212  1.00 92.87           C
ATOM   2994  C   GLY D 377      26.952 -11.584  29.923  1.00 92.87           C
ATOM   2995  O   GLY D 377      27.162 -12.446  29.070  1.00 92.87           O
ATOM   2996  N   SER D 378      26.053 -10.596  29.750  1.00 81.35           N
ATOM   2997  CA  SER D 378      25.350 -10.498  28.509  1.00 81.35           C
ATOM   2998  CB  SER D 378      24.396  -9.290  28.462  1.00 81.35           C
ATOM   2999  OG  SER D 378      23.726  -9.242  27.211  1.00 81.35           O
ATOM   3000  C   SER D 378      26.441 -10.272  27.524  1.00 81.35           C
ATOM   3001  O   SER D 378      26.442 -10.810  26.417  1.00 81.35           O
ATOM   3002  N   GLY D 379      27.420  -9.457  27.952  1.00113.44           N
ATOM   3003  CA  GLY D 379      28.624  -9.185  27.229  1.00113.44           C
ATOM   3004  C   GLY D 379      29.632  -9.091  28.317  1.00113.44           C
ATOM   3005  O   GLY D 379      29.332  -8.561  29.387  1.00113.44           O
ATOM   3006  N   ALA D 380      30.864  -9.588  28.106  1.00174.42           N
ATOM   3007  CA  ALA D 380      31.701  -9.517  29.252  1.00174.42           C
ATOM   3008  CB  ALA D 380      32.893 -10.459  29.349  1.00174.42           C
ATOM   3009  C   ALA D 380      32.246  -8.174  29.512  1.00174.42           C
ATOM   3010  O   ALA D 380      31.608  -7.139  29.324  1.00174.42           O
ATOM   3011  N   ALA D 381      33.423  -8.243  30.151  1.00 91.56           N
ATOM   3012  CA  ALA D 381      34.160  -7.131  30.640  1.00 91.56           C
ATOM   3013  CB  ALA D 381      34.575  -7.287  32.103  1.00 91.56           C
ATOM   3014  C   ALA D 381      35.373  -6.859  29.817  1.00 91.56           C
ATOM   3015  O   ALA D 381      35.392  -7.052  28.602  1.00 91.56           O
ATOM   3016  N   ARG D 382      36.389  -6.281  30.487  1.00131.84           N
ATOM   3017  CA  ARG D 382      37.645  -5.926  29.898  1.00131.84           C
ATOM   3018  CB  ARG D 382      38.334  -4.735  30.588  1.00131.84           C
ATOM   3019  CG  ARG D 382      37.483  -3.463  30.545  1.00131.84           C
ATOM   3020  CD  ARG D 382      38.255  -2.175  30.836  1.00131.84           C
ATOM   3021  NE  ARG D 382      38.866  -1.738  29.550  1.00131.84           N
ATOM   3022  CZ  ARG D 382      38.733  -0.447  29.128  1.00131.84           C
ATOM   3023  NH1 ARG D 382      38.050   0.457  29.892  1.00131.84           N
ATOM   3024  NH2 ARG D 382      39.275  -0.063  27.936  1.00131.84           N
ATOM   3025  C   ARG D 382      38.574  -7.101  29.941  1.00131.84           C
ATOM   3026  O   ARG D 382      38.221  -8.182  30.410  1.00131.84           O
ATOM   3027  N   ASP D 383      39.795  -6.904  29.398  1.00 54.26           N
ATOM   3028  CA  ASP D 383      40.809  -7.920  29.313  1.00 54.26           C
ATOM   3029  CB  ASP D 383      42.088  -7.437  28.600  1.00 54.26           C
ATOM   3030  CG  ASP D 383      42.700  -6.313  29.428  1.00 54.26           C
ATOM   3031  OD1 ASP D 383      41.958  -5.352  29.762  1.00 54.26           O
ATOM   3032  OD2 ASP D 383      43.921  -6.398  29.731  1.00 54.26           O
ATOM   3033  C   ASP D 383      41.208  -8.352  30.690  1.00 54.26           C
ATOM   3034  O   ASP D 383      41.594  -9.502  30.893  1.00 54.26           O
ATOM   3035  N   LYS D 384      41.235  -7.413  31.653  1.00145.21           N
ATOM   3036  CA  LYS D 384      41.534  -7.752  33.018  1.00145.21           C
ATOM   3037  CB  LYS D 384      41.895  -6.542  33.897  1.00145.21           C
ATOM   3038  CG  LYS D 384      43.397  -6.258  33.959  0.00145.21           C
ATOM   3039  CD  LYS D 384      44.167  -7.372  34.678  0.00145.21           C
ATOM   3040  CE  LYS D 384      45.674  -7.134  34.787  1.00145.21           C
ATOM   3041  NZ  LYS D 384      46.340  -7.486  33.514  1.00145.21           N
ATOM   3042  C   LYS D 384      40.396  -8.455  33.681  1.00145.21           C
ATOM   3043  O   LYS D 384      40.607  -9.392  34.449  1.00145.21           O
ATOM   3044  N   SER D 385      39.156  -8.006  33.413  1.00 53.38           N
ATOM   3045  CA  SER D 385      38.022  -8.520  34.125  1.00 53.38           C
ATOM   3046  CB  SER D 385      36.778  -7.639  33.997  1.00 53.38           C
ATOM   3047  OG  SER D 385      37.001  -6.382  34.619  1.00 53.38           O
ATOM   3048  C   SER D 385      37.677  -9.923  33.727  1.00 53.38           C
ATOM   3049  O   SER D 385      36.988 -10.617  34.473  1.00 53.38           O
ATOM   3050  N   ILE D 386      38.128 -10.393  32.551  1.00112.87           N
ATOM   3051  CA  ILE D 386      37.753 -11.720  32.147  1.00112.87           C
ATOM   3052  CB  ILE D 386      36.960 -11.736  30.866  1.00112.87           C
ATOM   3053  CG1 ILE D 386      35.682 -10.895  31.031  1.00112.87           C
ATOM   3054  CG2 ILE D 386      36.683 -13.195  30.467  1.00112.87           C
ATOM   3055  CD1 ILE D 386      34.752 -11.403  32.131  1.00112.87           C
ATOM   3056  C   ILE D 386      39.001 -12.513  31.909  1.00112.87           C
ATOM   3057  O   ILE D 386      40.066 -11.960  31.642  1.00112.87           O
ATOM   3058  N   ASP D 387      38.897 -13.844  32.092  1.00 86.36           N
ATOM   3059  CA  ASP D 387      39.962 -14.767  31.831  1.00 86.36           C
ATOM   3060  CB  ASP D 387      40.780 -15.097  33.091  1.00 86.36           C
ATOM   3061  CG  ASP D 387      41.919 -16.023  32.701  0.00 86.36           C
ATOM   3062  OD1 ASP D 387      42.589 -15.739  31.672  0.00 86.36           O
ATOM   3063  OD2 ASP D 387      42.121 -17.041  33.415  1.00 86.36           O
ATOM   3064  C   ASP D 387      39.261 -16.014  31.422  1.00 86.36           C
ATOM   3065  O   ASP D 387      38.500 -16.564  32.218  1.00 86.36           O
ATOM   3066  N   CYS D 388      39.466 -16.509  30.182  1.00149.47           N
ATOM   3067  CA  CYS D 388      38.644 -17.641  29.894  1.00149.47           C
ATOM   3068  CB  CYS D 388      37.975 -17.651  28.534  1.00149.47           C
ATOM   3069  SG  CYS D 388      36.596 -18.805  28.700  1.00149.47           S
ATOM   3070  C   CYS D 388      39.398 -18.921  30.024  1.00149.47           C
ATOM   3071  O   CYS D 388      39.778 -19.558  29.040  1.00149.47           O
ATOM   3072  N   SER D 389      39.697 -19.284  31.279  1.00 85.43           N
ATOM   3073  CA  SER D 389      40.250 -20.562  31.583  1.00 85.43           C
ATOM   3074  CB  SER D 389      41.072 -20.531  32.882  1.00 85.43           C
ATOM   3075  OG  SER D 389      40.280 -20.015  33.942  1.00 85.43           O
ATOM   3076  C   SER D 389      39.142 -21.574  31.736  1.00 85.43           C
ATOM   3077  O   SER D 389      39.282 -22.717  31.302  1.00 85.43           O
ATOM   3078  N   GLN D 390      38.082 -21.216  32.507  1.00149.52           N
ATOM   3079  CA  GLN D 390      36.982 -22.115  32.781  1.00149.52           C
ATOM   3080  CB  GLN D 390      36.349 -21.828  34.154  1.00149.52           C
ATOM   3081  CG  GLN D 390      37.337 -21.931  35.319  1.00149.52           C
ATOM   3082  CD  GLN D 390      37.699 -23.395  35.520  1.00149.52           C
ATOM   3083  OE1 GLN D 390      37.180 -24.055  36.418  1.00149.52           O
ATOM   3084  NE2 GLN D 390      38.611 -23.921  34.659  1.00149.52           N
ATOM   3085  C   GLN D 390      35.837 -22.158  31.802  1.00149.52           C
ATOM   3086  O   GLN D 390      35.599 -23.202  31.196  1.00149.52           O
ATOM   3087  N   LEU D 391      35.134 -21.001  31.622  1.00116.84           N
ATOM   3088  CA  LEU D 391      33.908 -20.846  30.856  1.00116.84           C
ATOM   3089  CB  LEU D 391      33.236 -22.150  30.380  1.00116.84           C
ATOM   3090  CG  LEU D 391      31.944 -21.928  29.575  1.00116.84           C
ATOM   3091  CD1 LEU D 391      32.237 -21.235  28.236  1.00116.84           C
ATOM   3092  CD2 LEU D 391      31.150 -23.232  29.408  1.00116.84           C
ATOM   3093  C   LEU D 391      32.880 -20.187  31.750  1.00116.84           C
ATOM   3094  O   LEU D 391      32.907 -18.978  31.985  1.00116.84           O
ATOM   3095  N   GLY D 392      31.914 -20.997  32.256  1.00 41.58           N
ATOM   3096  CA  GLY D 392      30.869 -20.500  33.115  1.00 41.58           C
ATOM   3097  C   GLY D 392      29.607 -20.337  32.315  1.00 41.58           C
ATOM   3098  O   GLY D 392      29.522 -20.784  31.173  1.00 41.58           O
ATOM   3099  N   LYS D 393      28.578 -19.686  32.906  1.00176.19           N
ATOM   3100  CA  LYS D 393      27.297 -19.563  32.254  1.00176.19           C
ATOM   3101  CB  LYS D 393      26.160 -19.011  33.138  1.00176.19           C
ATOM   3102  CG  LYS D 393      26.231 -17.523  33.485  1.00176.19           C
ATOM   3103  CD  LYS D 393      27.435 -17.111  34.329  1.00176.19           C
ATOM   3104  CE  LYS D 393      27.252 -15.731  34.967  1.00176.19           C
ATOM   3105  NZ  LYS D 393      26.763 -14.767  33.955  1.00176.19           N
ATOM   3106  C   LYS D 393      27.408 -18.710  31.022  1.00176.19           C
ATOM   3107  O   LYS D 393      28.326 -17.901  30.878  1.00176.19           O
ATOM   3108  N   VAL D 394      26.463 -18.905  30.073  1.00 56.91           N
ATOM   3109  CA  VAL D 394      26.533 -18.215  28.812  1.00 56.91           C
ATOM   3110  CB  VAL D 394      26.766 -19.155  27.671  1.00 56.91           C
ATOM   3111  CG1 VAL D 394      26.591 -18.378  26.360  1.00 56.91           C
ATOM   3112  CG2 VAL D 394      28.152 -19.803  27.846  1.00 56.91           C
ATOM   3113  C   VAL D 394      25.270 -17.462  28.505  1.00 56.91           C
ATOM   3114  O   VAL D 394      24.164 -17.990  28.627  1.00 56.91           O
ATOM   3115  N   ARG D 395      25.418 -16.155  28.180  1.00 93.60           N
ATOM   3116  CA  ARG D 395      24.308 -15.325  27.795  1.00 93.60           C
ATOM   3117  CB  ARG D 395      24.436 -13.858  28.233  1.00 93.60           C
ATOM   3118  CG  ARG D 395      24.147 -13.733  29.732  1.00 93.60           C
ATOM   3119  CD  ARG D 395      23.586 -12.379  30.166  1.00 93.60           C
ATOM   3120  NE  ARG D 395      23.114 -12.538  31.572  1.00 93.60           N
ATOM   3121  CZ  ARG D 395      21.876 -13.058  31.827  1.00 93.60           C
ATOM   3122  NH1 ARG D 395      21.069 -13.448  30.797  1.00 93.60           N
ATOM   3123  NH2 ARG D 395      21.445 -13.192  33.115  1.00 93.60           N
ATOM   3124  C   ARG D 395      23.863 -15.393  26.353  1.00 93.60           C
ATOM   3125  O   ARG D 395      22.660 -15.355  26.097  1.00 93.60           O
ATOM   3126  N   THR D 396      24.780 -15.493  25.359  1.00 57.13           N
ATOM   3127  CA  THR D 396      24.282 -15.354  24.008  1.00 57.13           C
ATOM   3128  CB  THR D 396      24.521 -13.962  23.485  1.00 57.13           C
ATOM   3129  OG1 THR D 396      23.973 -13.017  24.392  1.00 57.13           O
ATOM   3130  CG2 THR D 396      23.839 -13.785  22.116  1.00 57.13           C
ATOM   3131  C   THR D 396      24.953 -16.330  23.075  1.00 57.13           C
ATOM   3132  O   THR D 396      25.978 -16.924  23.395  1.00 57.13           O
ATOM   3133  N   LYS D 397      24.357 -16.539  21.878  1.00124.46           N
ATOM   3134  CA  LYS D 397      24.920 -17.415  20.890  1.00124.46           C
ATOM   3135  CB  LYS D 397      24.092 -18.687  20.656  1.00124.46           C
ATOM   3136  CG  LYS D 397      22.596 -18.417  20.533  1.00124.46           C
ATOM   3137  CD  LYS D 397      21.765 -19.672  20.272  1.00124.46           C
ATOM   3138  CE  LYS D 397      20.270 -19.486  20.546  1.00124.46           C
ATOM   3139  NZ  LYS D 397      19.729 -18.381  19.726  1.00124.46           N
ATOM   3140  C   LYS D 397      25.096 -16.659  19.604  1.00124.46           C
ATOM   3141  O   LYS D 397      24.347 -15.727  19.311  1.00124.46           O
ATOM   3142  N   LEU D 398      26.145 -17.029  18.831  1.00114.69           N
ATOM   3143  CA  LEU D 398      26.462 -16.391  17.585  1.00114.69           C
ATOM   3144  CB  LEU D 398      27.686 -15.448  17.732  1.00114.69           C
ATOM   3145  CG  LEU D 398      28.120 -14.596  16.517  1.00114.69           C
ATOM   3146  CD1 LEU D 398      29.344 -13.739  16.896  1.00114.69           C
ATOM   3147  CD2 LEU D 398      28.401 -15.430  15.258  1.00114.69           C
ATOM   3148  C   LEU D 398      26.805 -17.488  16.621  1.00114.69           C
ATOM   3149  O   LEU D 398      27.635 -18.345  16.918  1.00114.69           O
ATOM   3150  N   THR D 399      26.188 -17.485  15.422  1.00 44.71           N
ATOM   3151  CA  THR D 399      26.457 -18.540  14.486  1.00 44.71           C
ATOM   3152  CB  THR D 399      25.231 -19.096  13.826  1.00 44.71           C
ATOM   3153  OG1 THR D 399      24.324 -19.579  14.805  1.00 44.71           O
ATOM   3154  CG2 THR D 399      25.658 -20.255  12.907  1.00 44.71           C
ATOM   3155  C   THR D 399      27.337 -17.990  13.409  1.00 44.71           C
ATOM   3156  O   THR D 399      27.144 -16.872  12.933  1.00 44.71           O
ATOM   3157  N   VAL D 400      28.349 -18.782  13.004  1.00134.20           N
ATOM   3158  CA  VAL D 400      29.307 -18.317  12.043  1.00134.20           C
ATOM   3159  CB  VAL D 400      30.624 -18.075  12.720  1.00134.20           C
ATOM   3160  CG1 VAL D 400      31.179 -19.433  13.147  1.00134.20           C
ATOM   3161  CG2 VAL D 400      31.559 -17.284  11.809  1.00134.20           C
ATOM   3162  C   VAL D 400      29.496 -19.393  11.012  1.00134.20           C
ATOM   3163  O   VAL D 400      29.488 -20.583  11.328  1.00134.20           O
ATOM   3164  N   THR D 401      29.673 -18.991   9.737  1.00 45.83           N
ATOM   3165  CA  THR D 401      29.871 -19.943   8.682  1.00 45.83           C
ATOM   3166  CB  THR D 401      28.829 -19.837   7.610  1.00 45.83           C
ATOM   3167  OG1 THR D 401      27.537 -20.002   8.177  1.00 45.83           O
ATOM   3168  CG2 THR D 401      29.078 -20.931   6.560  1.00 45.83           C
ATOM   3169  C   THR D 401      31.208 -19.669   8.063  1.00 45.83           C
ATOM   3170  O   THR D 401      31.529 -18.536   7.701  1.00 45.83           O
ATOM   3171  N   MET D 402      32.034 -20.723   7.925  1.00 77.72           N
ATOM   3172  CA  MET D 402      33.349 -20.528   7.381  1.00 77.72           C
ATOM   3173  CB  MET D 402      34.444 -21.026   8.327  1.00 77.72           C
ATOM   3174  CG  MET D 402      34.386 -20.239   9.633  1.00 77.72           C
ATOM   3175  SD  MET D 402      35.533 -20.811  10.907  1.00 77.72           S
ATOM   3176  CE  MET D 402      34.804 -19.928  12.317  1.00 77.72           C
ATOM   3177  C   MET D 402      33.440 -21.280   6.089  1.00 77.72           C
ATOM   3178  O   MET D 402      33.135 -22.470   6.025  1.00 77.72           O
ATOM   3179  N   LYS D 403      33.887 -20.593   5.016  1.00149.33           N
ATOM   3180  CA  LYS D 403      33.911 -21.224   3.728  1.00149.33           C
ATOM   3181  CB  LYS D 403      32.902 -20.623   2.734  1.00149.33           C
ATOM   3182  CG  LYS D 403      31.448 -20.992   3.060  1.00149.33           C
ATOM   3183  CD  LYS D 403      31.198 -22.505   3.058  1.00149.33           C
ATOM   3184  CE  LYS D 403      31.592 -23.186   1.744  1.00149.33           C
ATOM   3185  NZ  LYS D 403      31.514 -24.659   1.892  1.00149.33           N
ATOM   3186  C   LYS D 403      35.276 -21.200   3.097  1.00149.33           C
ATOM   3187  O   LYS D 403      36.080 -20.290   3.303  1.00149.33           O
ATOM   3188  N   GLU D 404      35.502 -22.212   2.228  1.00 94.22           N
ATOM   3189  CA  GLU D 404      36.722 -22.548   1.539  1.00 94.22           C
ATOM   3190  CB  GLU D 404      36.457 -23.266   0.201  1.00 94.22           C
ATOM   3191  CG  GLU D 404      37.700 -23.574  -0.629  1.00 94.22           C
ATOM   3192  CD  GLU D 404      37.194 -24.183  -1.929  1.00 94.22           C
ATOM   3193  OE1 GLU D 404      35.973 -24.487  -1.998  1.00 94.22           O
ATOM   3194  OE2 GLU D 404      38.013 -24.343  -2.872  1.00 94.22           O
ATOM   3195  C   GLU D 404      37.554 -21.353   1.236  1.00 94.22           C
ATOM   3196  O   GLU D 404      37.118 -20.385   0.611  1.00 94.22           O
ATOM   3197  N   LEU D 405      38.816 -21.461   1.691  1.00246.49           N
ATOM   3198  CA  LEU D 405      39.840 -20.483   1.557  1.00246.49           C
ATOM   3199  CB  LEU D 405      39.722 -19.634   0.280  1.00246.49           C
ATOM   3200  CG  LEU D 405      41.062 -19.016  -0.137  1.00246.49           C
ATOM   3201  CD1 LEU D 405      42.119 -20.122  -0.333  1.00246.49           C
ATOM   3202  CD2 LEU D 405      40.906 -18.176  -1.414  1.00246.49           C
ATOM   3203  C   LEU D 405      39.780 -19.664   2.837  1.00246.49           C
ATOM   3204  O   LEU D 405      40.196 -20.148   3.888  1.00246.49           O
ATOM   3205  N   TYR D 406      39.431 -18.363   2.722  1.00310.80           N
ATOM   3206  CA  TYR D 406      39.299 -17.290   3.697  1.00310.80           C
ATOM   3207  CB  TYR D 406      39.461 -15.905   3.056  1.00310.80           C
ATOM   3208  CG  TYR D 406      40.800 -15.456   2.589  1.00310.80           C
ATOM   3209  CD1 TYR D 406      41.257 -15.743   1.323  1.00310.80           C
ATOM   3210  CD2 TYR D 406      41.578 -14.695   3.427  1.00310.80           C
ATOM   3211  CE1 TYR D 406      42.489 -15.289   0.908  1.00310.80           C
ATOM   3212  CE2 TYR D 406      42.807 -14.239   3.018  1.00310.80           C
ATOM   3213  CZ  TYR D 406      43.264 -14.537   1.758  1.00310.80           C
ATOM   3214  OH  TYR D 406      44.525 -14.065   1.338  1.00310.80           O
ATOM   3215  C   TYR D 406      38.031 -16.974   4.453  1.00310.80           C
ATOM   3216  O   TYR D 406      38.126 -16.457   5.561  1.00310.80           O
ATOM   3217  N   ILE D 407      36.828 -17.145   3.870  1.00151.01           N
ATOM   3218  CA  ILE D 407      35.774 -16.272   4.344  1.00151.01           C
ATOM   3219  CB  ILE D 407      34.922 -15.755   3.232  1.00151.01           C
ATOM   3220  CG1 ILE D 407      34.169 -16.894   2.538  1.00151.01           C
ATOM   3221  CG2 ILE D 407      35.845 -14.969   2.287  1.00151.01           C
ATOM   3222  CD1 ILE D 407      33.230 -16.375   1.453  1.00151.01           C
ATOM   3223  C   ILE D 407      34.889 -16.766   5.443  1.00151.01           C
ATOM   3224  O   ILE D 407      34.554 -17.943   5.541  1.00151.01           O
ATOM   3225  N   ALA D 408      34.505 -15.815   6.332  1.00 46.01           N
ATOM   3226  CA  ALA D 408      33.617 -16.082   7.429  1.00 46.01           C
ATOM   3227  CB  ALA D 408      34.254 -15.835   8.811  1.00 46.01           C
ATOM   3228  C   ALA D 408      32.442 -15.155   7.289  1.00 46.01           C
ATOM   3229  O   ALA D 408      32.591 -14.028   6.814  1.00 46.01           O
ATOM   3230  N   GLU D 409      31.230 -15.624   7.672  1.00126.73           N
ATOM   3231  CA  GLU D 409      30.056 -14.795   7.557  1.00126.73           C
ATOM   3232  CB  GLU D 409      29.233 -15.058   6.285  1.00126.73           C
ATOM   3233  CG  GLU D 409      30.047 -15.113   4.993  1.00126.73           C
ATOM   3234  CD  GLU D 409      30.502 -16.560   4.829  1.00126.73           C
ATOM   3235  OE1 GLU D 409      29.739 -17.351   4.209  1.00126.73           O
ATOM   3236  OE2 GLU D 409      31.606 -16.896   5.334  1.00126.73           O
ATOM   3237  C   GLU D 409      29.124 -15.181   8.669  1.00126.73           C
ATOM   3238  O   GLU D 409      29.175 -16.309   9.157  1.00126.73           O
ATOM   3239  N   ASP D 410      28.258 -14.236   9.106  1.00183.49           N
ATOM   3240  CA  ASP D 410      27.293 -14.506  10.141  1.00183.49           C
ATOM   3241  CB  ASP D 410      27.034 -13.390  11.150  1.00183.49           C
ATOM   3242  CG  ASP D 410      28.225 -12.933  11.946  1.00183.49           C
ATOM   3243  OD1 ASP D 410      29.332 -13.522  11.846  1.00183.49           O
ATOM   3244  OD2 ASP D 410      28.008 -11.922  12.666  1.00183.49           O
ATOM   3245  C   ASP D 410      25.916 -14.503   9.564  1.00183.49           C
ATOM   3246  O   ASP D 410      25.680 -14.479   8.358  1.00183.49           O
ATOM   3247  N   GLN D 411      24.970 -14.466  10.525  1.00122.99           N
ATOM   3248  CA  GLN D 411      23.544 -14.396  10.407  1.00122.99           C
ATOM   3249  CB  GLN D 411      22.897 -14.331  11.806  1.00122.99           C
ATOM   3250  CG  GLN D 411      23.599 -15.141  12.908  1.00122.99           C
ATOM   3251  CD  GLN D 411      23.186 -16.602  12.874  1.00122.99           C
ATOM   3252  OE1 GLN D 411      23.145 -17.266  13.909  1.00122.99           O
ATOM   3253  NE2 GLN D 411      22.882 -17.123  11.657  1.00122.99           N
ATOM   3254  C   GLN D 411      23.201 -13.048   9.825  1.00122.99           C
ATOM   3255  O   GLN D 411      22.329 -12.928   8.965  1.00122.99           O
ATOM   3256  N   TYR D 412      23.915 -11.996  10.292  1.00141.55           N
ATOM   3257  CA  TYR D 412      23.648 -10.617   9.959  1.00141.55           C
ATOM   3258  CB  TYR D 412      24.649  -9.521  10.419  1.00141.55           C
ATOM   3259  CG  TYR D 412      24.887  -9.260  11.873  1.00141.55           C
ATOM   3260  CD1 TYR D 412      23.908  -9.294  12.839  1.00141.55           C
ATOM   3261  CD2 TYR D 412      26.176  -8.957  12.258  1.00141.55           C
ATOM   3262  CE1 TYR D 412      24.239  -9.027  14.152  1.00141.55           C
ATOM   3263  CE2 TYR D 412      26.512  -8.689  13.560  1.00141.55           C
ATOM   3264  CZ  TYR D 412      25.533  -8.724  14.516  1.00141.55           C
ATOM   3265  OH  TYR D 412      25.863  -8.452  15.862  1.00141.55           O
ATOM   3266  C   TYR D 412      23.808 -10.453   8.493  1.00141.55           C
ATOM   3267  O   TYR D 412      23.217  -9.551   7.904  1.00141.55           O
ATOM   3268  N   GLY D 413      24.691 -11.256   7.879  1.00 36.93           N
ATOM   3269  CA  GLY D 413      24.964 -11.061   6.492  1.00 36.93           C
ATOM   3270  C   GLY D 413      26.295 -10.382   6.402  1.00 36.93           C
ATOM   3271  O   GLY D 413      26.721  -9.977   5.322  1.00 36.93           O
ATOM   3272  N   ASN D 414      26.983 -10.232   7.553  1.00133.94           N
ATOM   3273  CA  ASN D 414      28.276  -9.603   7.582  1.00133.94           C
ATOM   3274  CB  ASN D 414      28.691  -9.123   8.977  1.00133.94           C
ATOM   3275  CG  ASN D 414      28.673 -10.335   9.871  1.00133.94           C
ATOM   3276  OD1 ASN D 414      29.696 -10.975  10.103  1.00133.94           O
ATOM   3277  ND2 ASN D 414      27.460 -10.670  10.373  1.00133.94           N
ATOM   3278  C   ASN D 414      29.310 -10.568   7.075  1.00133.94           C
ATOM   3279  O   ASN D 414      29.151 -11.786   7.164  1.00133.94           O
ATOM   3280  N   LEU D 415      30.408 -10.014   6.515  1.00 73.56           N
ATOM   3281  CA  LEU D 415      31.452 -10.775   5.880  1.00 73.56           C
ATOM   3282  CB  LEU D 415      31.763 -10.272   4.468  1.00 73.56           C
ATOM   3283  CG  LEU D 415      30.569 -10.208   3.506  1.00 73.56           C
ATOM   3284  CD1 LEU D 415      29.479  -9.224   3.970  1.00 73.56           C
ATOM   3285  CD2 LEU D 415      31.083  -9.839   2.115  1.00 73.56           C
ATOM   3286  C   LEU D 415      32.741 -10.542   6.609  1.00 73.56           C
ATOM   3287  O   LEU D 415      32.987  -9.450   7.116  1.00 73.56           O
ATOM   3288  N   GLY D 416      33.627 -11.562   6.640  1.00 27.41           N
ATOM   3289  CA  GLY D 416      34.887 -11.398   7.313  1.00 27.41           C
ATOM   3290  C   GLY D 416      35.823 -12.474   6.848  1.00 27.41           C
ATOM   3291  O   GLY D 416      35.615 -13.074   5.794  1.00 27.41           O
ATOM   3292  N   GLY D 417      36.893 -12.745   7.631  1.00 31.44           N
ATOM   3293  CA  GLY D 417      37.844 -13.742   7.221  1.00 31.44           C
ATOM   3294  C   GLY D 417      38.265 -14.566   8.399  1.00 31.44           C
ATOM   3295  O   GLY D 417      38.014 -14.204   9.548  1.00 31.44           O
ATOM   3296  N   PHE D 418      38.907 -15.728   8.130  1.00152.18           N
ATOM   3297  CA  PHE D 418      39.386 -16.533   9.215  1.00152.18           C
ATOM   3298  CB  PHE D 418      38.345 -17.530   9.760  1.00152.18           C
ATOM   3299  CG  PHE D 418      38.419 -18.841   9.055  1.00152.18           C
ATOM   3300  CD1 PHE D 418      38.358 -18.977   7.689  1.00152.18           C
ATOM   3301  CD2 PHE D 418      38.519 -19.979   9.815  1.00152.18           C
ATOM   3302  CE1 PHE D 418      38.427 -20.223   7.106  1.00152.18           C
ATOM   3303  CE2 PHE D 418      38.583 -21.226   9.241  1.00152.18           C
ATOM   3304  CZ  PHE D 418      38.539 -21.352   7.874  1.00152.18           C
ATOM   3305  C   PHE D 418      40.565 -17.308   8.711  1.00152.18           C
ATOM   3306  O   PHE D 418      40.819 -17.371   7.509  1.00152.18           O
ATOM   3307  N   THR D 419      41.364 -17.873   9.638  1.00131.26           N
ATOM   3308  CA  THR D 419      42.459 -18.715   9.249  1.00131.26           C
ATOM   3309  CB  THR D 419      43.783 -17.996   9.134  1.00131.26           C
ATOM   3310  OG1 THR D 419      44.800 -18.900   8.727  1.00131.26           O
ATOM   3311  CG2 THR D 419      44.157 -17.380  10.493  1.00131.26           C
ATOM   3312  C   THR D 419      42.597 -19.749  10.313  1.00131.26           C
ATOM   3313  O   THR D 419      42.290 -19.499  11.476  1.00131.26           O
ATOM   3314  N   LEU D 420      43.036 -20.962   9.938  1.00135.17           N
ATOM   3315  CA  LEU D 420      43.247 -21.956  10.944  1.00135.17           C
ATOM   3316  CB  LEU D 420      43.277 -23.378  10.351  1.00135.17           C
ATOM   3317  CG  LEU D 420      42.971 -24.511  11.352  1.00135.17           C
ATOM   3318  CD1 LEU D 420      43.919 -24.548  12.550  1.00135.17           C
ATOM   3319  CD2 LEU D 420      41.511 -24.426  11.809  1.00135.17           C
ATOM   3320  C   LEU D 420      44.622 -21.606  11.436  1.00135.17           C
ATOM   3321  O   LEU D 420      45.375 -20.954  10.714  1.00135.17           O
ATOM   3322  N   ILE D 421      44.972 -21.943  12.691  1.00154.80           N
ATOM   3323  CA  ILE D 421      46.302 -21.670  13.155  1.00154.80           C
ATOM   3324  CB  ILE D 421      46.368 -21.129  14.553  1.00154.80           C
ATOM   3325  CG1 ILE D 421      45.638 -19.785  14.706  1.00154.80           C
ATOM   3326  CG2 ILE D 421      47.856 -21.082  14.935  1.00154.80           C
ATOM   3327  CD1 ILE D 421      46.297 -18.627  13.972  1.00154.80           C
ATOM   3328  C   ILE D 421      46.960 -23.004  13.248  1.00154.80           C
ATOM   3329  O   ILE D 421      46.783 -23.691  14.256  1.00154.80           O
ATOM   3330  N   TYR D 422      47.771 -23.376  12.226  1.00227.19           N
ATOM   3331  CA  TYR D 422      48.400 -24.666  12.270  1.00227.19           C
ATOM   3332  CB  TYR D 422      49.406 -24.811  13.421  1.00227.19           C
ATOM   3333  CG  TYR D 422      50.346 -25.925  13.113  1.00227.19           C
ATOM   3334  CD1 TYR D 422      51.221 -25.791  12.057  1.00227.19           C
ATOM   3335  CD2 TYR D 422      50.388 -27.071  13.876  1.00227.19           C
ATOM   3336  CE1 TYR D 422      52.118 -26.787  11.757  1.00227.19           C
ATOM   3337  CE2 TYR D 422      51.287 -28.068  13.577  1.00227.19           C
ATOM   3338  CZ  TYR D 422      52.151 -27.926  12.521  1.00227.19           C
ATOM   3339  OH  TYR D 422      53.071 -28.952  12.224  1.00227.19           O
ATOM   3340  C   TYR D 422      47.270 -25.637  12.448  1.00227.19           C
ATOM   3341  O   TYR D 422      46.294 -25.561  11.705  1.00227.19           O
ATOM   3342  N   ASN D 423      47.480 -26.684  13.267  1.00217.78           N
ATOM   3343  CA  ASN D 423      46.516 -27.667  13.714  1.00217.78           C
ATOM   3344  CB  ASN D 423      47.170 -29.012  14.060  1.00217.78           C
ATOM   3345  CG  ASN D 423      47.564 -29.690  12.769  1.00217.78           C
ATOM   3346  OD1 ASN D 423      47.132 -29.284  11.692  1.00217.78           O
ATOM   3347  ND2 ASN D 423      48.406 -30.752  12.884  1.00217.78           N
ATOM   3348  C   ASN D 423      45.772 -27.267  14.973  1.00217.78           C
ATOM   3349  O   ASN D 423      44.881 -27.996  15.409  1.00217.78           O
ATOM   3350  N   GLN D 424      46.243 -26.224  15.679  1.00137.30           N
ATOM   3351  CA  GLN D 424      45.829 -25.829  17.010  1.00137.30           C
ATOM   3352  CB  GLN D 424      46.834 -24.838  17.607  1.00137.30           C
ATOM   3353  CG  GLN D 424      48.200 -25.475  17.843  1.00137.30           C
ATOM   3354  CD  GLN D 424      48.068 -26.295  19.112  1.00137.30           C
ATOM   3355  OE1 GLN D 424      48.029 -27.523  19.088  1.00137.30           O
ATOM   3356  NE2 GLN D 424      47.979 -25.578  20.261  1.00137.30           N
ATOM   3357  C   GLN D 424      44.471 -25.219  17.244  1.00137.30           C
ATOM   3358  O   GLN D 424      43.797 -25.583  18.210  1.00137.30           O
ATOM   3359  N   GLY D 425      44.038 -24.248  16.421  1.00 41.87           N
ATOM   3360  CA  GLY D 425      42.815 -23.551  16.719  1.00 41.87           C
ATOM   3361  C   GLY D 425      42.583 -22.604  15.585  1.00 41.87           C
ATOM   3362  O   GLY D 425      43.125 -22.802  14.500  1.00 41.87           O
ATOM   3363  N   PHE D 426      41.777 -21.540  15.806  1.00 85.62           N
ATOM   3364  CA  PHE D 426      41.480 -20.663  14.705  1.00 85.62           C
ATOM   3365  CB  PHE D 426      40.214 -21.108  13.942  1.00 85.62           C
ATOM   3366  CG  PHE D 426      39.108 -21.168  14.945  1.00 85.62           C
ATOM   3367  CD1 PHE D 426      38.953 -22.273  15.754  1.00 85.62           C
ATOM   3368  CD2 PHE D 426      38.235 -20.119  15.090  1.00 85.62           C
ATOM   3369  CE1 PHE D 426      37.940 -22.341  16.684  1.00 85.62           C
ATOM   3370  CE2 PHE D 426      37.224 -20.186  16.017  1.00 85.62           C
ATOM   3371  CZ  PHE D 426      37.067 -21.291  16.818  1.00 85.62           C
ATOM   3372  C   PHE D 426      41.239 -19.261  15.179  1.00 85.62           C
ATOM   3373  O   PHE D 426      40.977 -19.019  16.356  1.00 85.62           O
ATOM   3374  N   GLU D 427      41.368 -18.290  14.245  1.00117.38           N
ATOM   3375  CA  GLU D 427      41.051 -16.909  14.488  1.00117.38           C
ATOM   3376  CB  GLU D 427      42.218 -15.913  14.346  1.00117.38           C
ATOM   3377  CG  GLU D 427      43.077 -15.761  15.594  1.00117.38           C
ATOM   3378  CD  GLU D 427      44.024 -14.584  15.382  1.00117.38           C
ATOM   3379  OE1 GLU D 427      44.189 -14.138  14.216  1.00117.38           O
ATOM   3380  OE2 GLU D 427      44.594 -14.111  16.403  1.00117.38           O
ATOM   3381  C   GLU D 427      40.076 -16.480  13.439  1.00117.38           C
ATOM   3382  O   GLU D 427      40.265 -16.753  12.253  1.00117.38           O
ATOM   3383  N   VAL D 428      38.997 -15.792  13.866  1.00 48.51           N
ATOM   3384  CA  VAL D 428      38.035 -15.284  12.931  1.00 48.51           C
ATOM   3385  CB  VAL D 428      36.665 -15.871  13.091  1.00 48.51           C
ATOM   3386  CG1 VAL D 428      35.721 -15.153  12.114  1.00 48.51           C
ATOM   3387  CG2 VAL D 428      36.742 -17.390  12.871  1.00 48.51           C
ATOM   3388  C   VAL D 428      37.888 -13.820  13.191  1.00 48.51           C
ATOM   3389  O   VAL D 428      37.789 -13.385  14.338  1.00 48.51           O
ATOM   3390  N   LYS D 429      37.891 -13.014  12.111  1.00 75.88           N
ATOM   3391  CA  LYS D 429      37.669 -11.599  12.238  1.00 75.88           C
ATOM   3392  CB  LYS D 429      38.713 -10.740  11.502  1.00 75.88           C
ATOM   3393  CG  LYS D 429      40.149 -10.961  11.971  1.00 75.88           C
ATOM   3394  CD  LYS D 429      41.176 -10.354  11.016  1.00 75.88           C
ATOM   3395  CE  LYS D 429      42.622 -10.620  11.425  1.00 75.88           C
ATOM   3396  NZ  LYS D 429      42.992 -12.012  11.086  1.00 75.88           N
ATOM   3397  C   LYS D 429      36.374 -11.340  11.529  1.00 75.88           C
ATOM   3398  O   LYS D 429      36.304 -11.438  10.304  1.00 75.88           O
ATOM   3399  N   ILE D 430      35.305 -11.019  12.285  1.00193.56           N
ATOM   3400  CA  ILE D 430      34.024 -10.755  11.689  1.00193.56           C
ATOM   3401  CB  ILE D 430      33.036 -11.872  11.839  1.00193.56           C
ATOM   3402  CG1 ILE D 430      32.696 -12.107  13.326  1.00193.56           C
ATOM   3403  CG2 ILE D 430      33.612 -13.098  11.114  1.00193.56           C
ATOM   3404  CD1 ILE D 430      33.883 -12.530  14.194  1.00193.56           C
ATOM   3405  C   ILE D 430      33.449  -9.594  12.425  1.00193.56           C
ATOM   3406  O   ILE D 430      33.610  -9.512  13.637  1.00193.56           O
ATOM   3407  N   LEU D 431      32.683  -8.739  11.716  1.00270.93           N
ATOM   3408  CA  LEU D 431      32.199  -7.445  12.132  1.00270.93           C
ATOM   3409  CB  LEU D 431      30.697  -7.194  11.926  1.00270.93           C
ATOM   3410  CG  LEU D 431      30.426  -6.993  10.420  1.00270.93           C
ATOM   3411  CD1 LEU D 431      29.020  -6.443  10.129  1.00270.93           C
ATOM   3412  CD2 LEU D 431      31.537  -6.131   9.797  1.00270.93           C
ATOM   3413  C   LEU D 431      32.705  -6.946  13.463  1.00270.93           C
ATOM   3414  O   LEU D 431      32.058  -6.985  14.512  1.00270.93           O
ATOM   3415  N   ASN D 432      33.928  -6.388  13.369  1.00137.34           N
ATOM   3416  CA  ASN D 432      34.676  -5.746  14.414  1.00137.34           C
ATOM   3417  CB  ASN D 432      34.108  -4.405  14.915  1.00137.34           C
ATOM   3418  CG  ASN D 432      34.691  -3.277  14.075  1.00137.34           C
ATOM   3419  OD1 ASN D 432      34.092  -2.835  13.097  1.00137.34           O
ATOM   3420  ND2 ASN D 432      35.894  -2.785  14.479  1.00137.34           N
ATOM   3421  C   ASN D 432      34.895  -6.605  15.611  1.00137.34           C
ATOM   3422  O   ASN D 432      35.053  -6.090  16.716  1.00137.34           O
ATOM   3423  N   TYR D 433      34.946  -7.927  15.425  1.00207.47           N
ATOM   3424  CA  TYR D 433      35.229  -8.840  16.492  1.00207.47           C
ATOM   3425  CB  TYR D 433      34.007  -9.633  16.962  1.00207.47           C
ATOM   3426  CG  TYR D 433      33.681  -9.117  18.303  1.00207.47           C
ATOM   3427  CD1 TYR D 433      33.057  -7.926  18.594  1.00207.47           C
ATOM   3428  CD2 TYR D 433      34.090  -9.943  19.295  1.00207.47           C
ATOM   3429  CE1 TYR D 433      32.825  -7.585  19.913  1.00207.47           C
ATOM   3430  CE2 TYR D 433      33.872  -9.625  20.586  1.00207.47           C
ATOM   3431  CZ  TYR D 433      33.245  -8.466  20.896  1.00207.47           C
ATOM   3432  OH  TYR D 433      33.081  -8.280  22.277  1.00207.47           O
ATOM   3433  C   TYR D 433      36.268  -9.824  16.068  1.00207.47           C
ATOM   3434  O   TYR D 433      36.362 -10.177  14.894  1.00207.47           O
ATOM   3435  N   LEU D 434      37.099 -10.260  17.040  1.00 67.11           N
ATOM   3436  CA  LEU D 434      38.106 -11.258  16.819  1.00 67.11           C
ATOM   3437  CB  LEU D 434      39.531 -10.817  17.210  1.00 67.11           C
ATOM   3438  CG  LEU D 434      40.083  -9.685  16.322  1.00 67.11           C
ATOM   3439  CD1 LEU D 434      41.506  -9.279  16.737  1.00 67.11           C
ATOM   3440  CD2 LEU D 434      39.979 -10.044  14.831  1.00 67.11           C
ATOM   3441  C   LEU D 434      37.738 -12.413  17.697  1.00 67.11           C
ATOM   3442  O   LEU D 434      37.392 -12.254  18.865  1.00 67.11           O
ATOM   3443  N   PHE D 435      37.842 -13.620  17.131  1.00215.01           N
ATOM   3444  CA  PHE D 435      37.350 -14.843  17.685  1.00215.01           C
ATOM   3445  CB  PHE D 435      36.466 -15.312  16.528  1.00215.01           C
ATOM   3446  CG  PHE D 435      35.489 -16.362  16.788  1.00215.01           C
ATOM   3447  CD1 PHE D 435      35.885 -17.670  16.800  1.00215.01           C
ATOM   3448  CD2 PHE D 435      34.178 -15.996  16.951  1.00215.01           C
ATOM   3449  CE1 PHE D 435      34.949 -18.635  17.018  1.00215.01           C
ATOM   3450  CE2 PHE D 435      33.236 -16.956  17.166  1.00215.01           C
ATOM   3451  CZ  PHE D 435      33.654 -18.256  17.195  1.00215.01           C
ATOM   3452  C   PHE D 435      38.544 -15.757  17.764  1.00215.01           C
ATOM   3453  O   PHE D 435      39.188 -15.996  16.744  1.00215.01           O
ATOM   3454  N   PHE D 436      38.885 -16.292  18.959  1.00134.64           N
ATOM   3455  CA  PHE D 436      40.025 -17.170  19.017  1.00134.64           C
ATOM   3456  CB  PHE D 436      41.353 -16.420  19.277  1.00134.64           C
ATOM   3457  CG  PHE D 436      42.413 -17.419  19.581  1.00134.64           C
ATOM   3458  CD1 PHE D 436      42.968 -18.199  18.591  1.00134.64           C
ATOM   3459  CD2 PHE D 436      42.821 -17.584  20.884  1.00134.64           C
ATOM   3460  CE1 PHE D 436      43.933 -19.123  18.903  1.00134.64           C
ATOM   3461  CE2 PHE D 436      43.787 -18.505  21.203  1.00134.64           C
ATOM   3462  CZ  PHE D 436      44.337 -19.271  20.206  1.00134.64           C
ATOM   3463  C   PHE D 436      39.819 -18.230  20.062  1.00134.64           C
ATOM   3464  O   PHE D 436      39.325 -17.968  21.157  1.00134.64           O
ATOM   3465  N   GLY D 437      40.210 -19.481  19.729  1.00 41.56           N
ATOM   3466  CA  GLY D 437      40.071 -20.587  20.635  1.00 41.56           C
ATOM   3467  C   GLY D 437      40.852 -21.739  20.092  1.00 41.56           C
ATOM   3468  O   GLY D 437      41.106 -21.851  18.892  1.00 41.56           O
ATOM   3469  N   PHE D 438      41.248 -22.646  21.006  1.00418.65           N
ATOM   3470  CA  PHE D 438      41.979 -23.824  20.645  1.00418.65           C
ATOM   3471  CB  PHE D 438      43.042 -24.238  21.690  1.00418.65           C
ATOM   3472  CG  PHE D 438      44.360 -23.263  21.592  1.00418.65           C
ATOM   3473  CD1 PHE D 438      45.615 -22.862  21.007  1.00418.65           C
ATOM   3474  CD2 PHE D 438      44.782 -22.156  22.334  1.00418.65           C
ATOM   3475  CE1 PHE D 438      44.877 -22.401  22.036  1.00418.65           C
ATOM   3476  CE2 PHE D 438      45.932 -22.067  21.516  1.00418.65           C
ATOM   3477  CZ  PHE D 438      45.323 -23.155  20.968  1.00418.65           C
ATOM   3478  C   PHE D 438      40.993 -24.951  20.531  1.00418.65           C
ATOM   3479  O   PHE D 438      39.966 -24.951  21.204  1.00418.65           O
ATOM   3480  N   PHE D 439      41.267 -25.929  19.647  1.00138.35           N
ATOM   3481  CA  PHE D 439      40.390 -27.062  19.497  1.00138.35           C
ATOM   3482  CB  PHE D 439      40.887 -28.072  18.454  1.00138.35           C
ATOM   3483  CG  PHE D 439      40.747 -27.451  17.111  1.00138.35           C
ATOM   3484  CD1 PHE D 439      41.559 -26.406  16.739  1.00138.35           C
ATOM   3485  CD2 PHE D 439      39.814 -27.934  16.223  1.00138.35           C
ATOM   3486  CE1 PHE D 439      41.435 -25.838  15.494  1.00138.35           C
ATOM   3487  CE2 PHE D 439      39.685 -27.371  14.976  1.00138.35           C
ATOM   3488  CZ  PHE D 439      40.499 -26.320  14.614  1.00138.35           C
ATOM   3489  C   PHE D 439      40.414 -27.780  20.812  1.00138.35           C
ATOM   3490  O   PHE D 439      41.427 -27.763  21.508  1.00138.35           O
ATOM   3491  N   LYS D 440      39.293 -28.428  21.195  1.00173.60           N
ATOM   3492  CA  LYS D 440      39.225 -29.022  22.503  1.00173.60           C
ATOM   3493  CB  LYS D 440      37.797 -29.005  23.098  1.00173.60           C
ATOM   3494  CG  LYS D 440      36.788 -29.987  22.506  1.00173.60           C
ATOM   3495  CD  LYS D 440      36.717 -31.331  23.224  1.00173.60           C
ATOM   3496  CE  LYS D 440      35.784 -31.302  24.446  1.00173.60           C
ATOM   3497  NZ  LYS D 440      35.490 -32.676  24.922  1.00173.60           N
ATOM   3498  C   LYS D 440      39.841 -30.392  22.564  1.00173.60           C
ATOM   3499  O   LYS D 440      39.897 -31.119  21.572  1.00173.60           O
ATOM   3500  N   TYR D 441      40.405 -30.738  23.748  1.00 91.66           N
ATOM   3501  CA  TYR D 441      40.949 -32.049  23.983  1.00 91.66           C
ATOM   3502  CB  TYR D 441      42.459 -32.181  23.695  1.00 91.66           C
ATOM   3503  CG  TYR D 441      43.240 -31.354  24.651  1.00 91.66           C
ATOM   3504  CD1 TYR D 441      43.610 -31.869  25.869  1.00 91.66           C
ATOM   3505  CD2 TYR D 441      43.608 -30.071  24.327  1.00 91.66           C
ATOM   3506  CE1 TYR D 441      44.338 -31.119  26.761  1.00 91.66           C
ATOM   3507  CE2 TYR D 441      44.338 -29.312  25.211  1.00 91.66           C
ATOM   3508  CZ  TYR D 441      44.705 -29.838  26.429  1.00 91.66           C
ATOM   3509  OH  TYR D 441      45.455 -29.069  27.345  1.00 91.66           O
ATOM   3510  C   TYR D 441      40.661 -32.417  25.416  1.00 91.66           C
ATOM   3511  O   TYR D 441      40.521 -31.533  26.261  1.00 91.66           O
ATOM   3512  N   GLU D 442      40.567 -33.739  25.715  1.00 88.19           N
ATOM   3513  CA  GLU D 442      40.212 -34.252  27.021  1.00 88.19           C
ATOM   3514  CB  GLU D 442      39.051 -35.270  26.982  1.00 88.19           C
ATOM   3515  CG  GLU D 442      37.704 -34.706  26.530  1.00 88.19           C
ATOM   3516  CD  GLU D 442      37.003 -34.112  27.742  1.00 88.19           C
ATOM   3517  OE1 GLU D 442      37.449 -34.393  28.887  1.00 88.19           O
ATOM   3518  OE2 GLU D 442      36.006 -33.370  27.534  1.00 88.19           O
ATOM   3519  C   GLU D 442      41.370 -35.036  27.563  1.00 88.19           C
ATOM   3520  O   GLU D 442      42.083 -35.715  26.826  1.00 88.19           O
ATOM   3521  N   GLN D 443      41.576 -34.980  28.892  1.00133.57           N
ATOM   3522  CA  GLN D 443      42.697 -35.663  29.469  1.00133.57           C
ATOM   3523  CB  GLN D 443      43.526 -34.713  30.346  1.00133.57           C
ATOM   3524  CG  GLN D 443      44.981 -35.109  30.556  1.00133.57           C
ATOM   3525  CD  GLN D 443      45.800 -34.091  29.779  1.00133.57           C
ATOM   3526  OE1 GLN D 443      46.419 -34.406  28.764  1.00133.57           O
ATOM   3527  NE2 GLN D 443      45.787 -32.821  30.266  1.00133.57           N
ATOM   3528  C   GLN D 443      42.166 -36.695  30.423  1.00133.57           C
ATOM   3529  O   GLN D 443      41.850 -36.371  31.565  1.00133.57           O
ATOM   3530  N   ARG D 444      42.041 -37.963  29.987  1.00148.57           N
ATOM   3531  CA  ARG D 444      41.622 -39.016  30.875  1.00148.57           C
ATOM   3532  CB  ARG D 444      41.322 -40.355  30.178  0.00148.57           C
ATOM   3533  CG  ARG D 444      39.898 -40.492  29.632  0.00148.57           C
ATOM   3534  CD  ARG D 444      38.929 -41.059  30.677  0.00148.57           C
ATOM   3535  NE  ARG D 444      37.575 -41.177  30.063  1.00148.57           N
ATOM   3536  CZ  ARG D 444      37.186 -42.350  29.481  1.00148.57           C
ATOM   3537  NH1 ARG D 444      38.046 -43.409  29.440  1.00148.57           N
ATOM   3538  NH2 ARG D 444      35.933 -42.468  28.951  1.00148.57           N
ATOM   3539  C   ARG D 444      42.732 -39.276  31.837  1.00148.57           C
ATOM   3540  O   ARG D 444      42.508 -39.676  32.976  1.00148.57           O
ATOM   3541  N   GLY D 445      43.972 -39.058  31.377  1.00 63.00           N
ATOM   3542  CA  GLY D 445      45.171 -39.333  32.106  1.00 63.00           C
ATOM   3543  C   GLY D 445      45.854 -40.368  31.285  1.00 63.00           C
ATOM   3544  O   GLY D 445      47.021 -40.237  30.927  1.00 63.00           O
ATOM   3545  N   SER D 446      45.128 -41.445  30.953  1.00206.20           N
ATOM   3546  CA  SER D 446      45.720 -42.413  30.089  1.00206.20           C
ATOM   3547  CB  SER D 446      44.988 -43.766  30.127  1.00206.20           C
ATOM   3548  OG  SER D 446      43.671 -43.623  29.614  0.00206.20           O
ATOM   3549  C   SER D 446      45.665 -41.916  28.683  1.00206.20           C
ATOM   3550  O   SER D 446      46.653 -41.893  27.958  1.00206.20           O
ATOM   3551  N   ASN D 447      44.469 -41.467  28.266  1.00115.43           N
ATOM   3552  CA  ASN D 447      44.373 -41.166  26.877  1.00115.43           C
ATOM   3553  CB  ASN D 447      43.401 -42.087  26.115  1.00115.43           C
ATOM   3554  CG  ASN D 447      41.998 -41.915  26.684  1.00115.43           C
ATOM   3555  OD1 ASN D 447      41.756 -42.171  27.862  1.00115.43           O
ATOM   3556  ND2 ASN D 447      41.041 -41.481  25.819  1.00115.43           N
ATOM   3557  C   ASN D 447      43.921 -39.768  26.680  1.00115.43           C
ATOM   3558  O   ASN D 447      43.176 -39.199  27.479  1.00115.43           O
ATOM   3559  N   VAL D 448      44.391 -39.167  25.576  1.00 53.06           N
ATOM   3560  CA  VAL D 448      43.977 -37.831  25.306  1.00 53.06           C
ATOM   3561  CB  VAL D 448      45.122 -36.912  25.016  1.00 53.06           C
ATOM   3562  CG1 VAL D 448      44.580 -35.503  24.737  1.00 53.06           C
ATOM   3563  CG2 VAL D 448      46.107 -37.011  26.186  1.00 53.06           C
ATOM   3564  C   VAL D 448      43.122 -37.912  24.084  1.00 53.06           C
ATOM   3565  O   VAL D 448      43.460 -38.595  23.117  1.00 53.06           O
ATOM   3566  N   THR D 449      41.961 -37.234  24.118  1.00132.73           N
ATOM   3567  CA  THR D 449      41.080 -37.259  22.989  1.00132.73           C
ATOM   3568  CB  THR D 449      39.695 -37.745  23.300  1.00132.73           C
ATOM   3569  OG1 THR D 449      39.124 -36.959  24.336  1.00132.73           O
ATOM   3570  CG2 THR D 449      39.753 -39.220  23.706  1.00132.73           C
ATOM   3571  C   THR D 449      40.925 -35.862  22.509  1.00132.73           C
ATOM   3572  O   THR D 449      40.738 -34.934  23.293  1.00132.73           O
ATOM   3573  N   SER D 450      40.992 -35.677  21.183  1.00 98.77           N
ATOM   3574  CA  SER D 450      40.839 -34.356  20.663  1.00 98.77           C
ATOM   3575  CB  SER D 450      41.963 -33.966  19.690  1.00 98.77           C
ATOM   3576  OG  SER D 450      42.082 -34.953  18.678  1.00 98.77           O
ATOM   3577  C   SER D 450      39.534 -34.308  19.944  1.00 98.77           C
ATOM   3578  O   SER D 450      39.098 -35.299  19.356  1.00 98.77           O
ATOM   3579  N   TYR D 451      38.844 -33.151  20.037  1.00148.95           N
ATOM   3580  CA  TYR D 451      37.593 -32.985  19.360  1.00148.95           C
ATOM   3581  CB  TYR D 451      36.433 -32.773  20.342  1.00148.95           C
ATOM   3582  CG  TYR D 451      36.339 -34.006  21.184  1.00148.95           C
ATOM   3583  CD1 TYR D 451      37.079 -34.111  22.336  1.00148.95           C
ATOM   3584  CD2 TYR D 451      35.536 -35.067  20.828  1.00148.95           C
ATOM   3585  CE1 TYR D 451      37.006 -35.230  23.131  1.00148.95           C
ATOM   3586  CE2 TYR D 451      35.455 -36.192  21.617  1.00148.95           C
ATOM   3587  CZ  TYR D 451      36.189 -36.271  22.772  1.00148.95           C
ATOM   3588  OH  TYR D 451      36.106 -37.419  23.586  1.00148.95           O
ATOM   3589  C   TYR D 451      37.728 -31.768  18.505  1.00148.95           C
ATOM   3590  O   TYR D 451      37.728 -30.642  18.998  1.00148.95           O
ATOM   3591  N   CYS D 452      37.871 -31.984  17.188  1.00 74.07           N
ATOM   3592  CA  CYS D 452      38.037 -30.923  16.241  1.00 74.07           C
ATOM   3593  CB  CYS D 452      38.591 -31.403  14.904  1.00 74.07           C
ATOM   3594  SG  CYS D 452      40.222 -32.156  15.154  1.00 74.07           S
ATOM   3595  C   CYS D 452      36.745 -30.208  16.022  1.00 74.07           C
ATOM   3596  O   CYS D 452      36.728 -29.106  15.473  1.00 74.07           O
ATOM   3597  N   HIS D 453      35.619 -30.871  16.339  1.00129.39           N
ATOM   3598  CA  HIS D 453      34.348 -30.232  16.192  1.00129.39           C
ATOM   3599  ND1 HIS D 453      32.641 -32.364  18.173  1.00129.39           N
ATOM   3600  CG  HIS D 453      33.022 -32.378  16.851  1.00129.39           C
ATOM   3601  CB  HIS D 453      33.132 -31.164  15.984  1.00129.39           C
ATOM   3602  NE2 HIS D 453      32.916 -34.499  17.613  1.00129.39           N
ATOM   3603  CD2 HIS D 453      33.189 -33.690  16.526  1.00129.39           C
ATOM   3604  CE1 HIS D 453      32.594 -33.658  18.580  1.00129.39           C
ATOM   3605  C   HIS D 453      34.104 -29.231  17.286  1.00129.39           C
ATOM   3606  O   HIS D 453      33.227 -28.381  17.150  1.00129.39           O
ATOM   3607  N   GLU D 454      34.810 -29.312  18.433  1.00144.00           N
ATOM   3608  CA  GLU D 454      34.530 -28.322  19.439  1.00144.00           C
ATOM   3609  CB  GLU D 454      33.654 -28.819  20.606  1.00144.00           C
ATOM   3610  CG  GLU D 454      34.058 -30.160  21.204  1.00144.00           C
ATOM   3611  CD  GLU D 454      32.921 -30.586  22.127  1.00144.00           C
ATOM   3612  OE1 GLU D 454      31.894 -29.861  22.174  1.00144.00           O
ATOM   3613  OE2 GLU D 454      33.054 -31.645  22.795  1.00144.00           O
ATOM   3614  C   GLU D 454      35.765 -27.598  19.903  1.00144.00           C
ATOM   3615  O   GLU D 454      36.873 -27.875  19.446  1.00144.00           O
ATOM   3616  N   THR D 455      35.583 -26.593  20.797  1.00136.95           N
ATOM   3617  CA  THR D 455      36.666 -25.730  21.193  1.00136.95           C
ATOM   3618  CB  THR D 455      36.388 -24.289  20.858  1.00136.95           C
ATOM   3619  OG1 THR D 455      36.017 -24.147  19.500  1.00136.95           O
ATOM   3620  CG2 THR D 455      37.657 -23.469  21.088  1.00136.95           C
ATOM   3621  C   THR D 455      36.785 -25.746  22.687  1.00136.95           C
ATOM   3622  O   THR D 455      35.868 -26.133  23.408  1.00136.95           O
ATOM   3623  N   PHE D 456      37.962 -25.331  23.192  1.00142.27           N
ATOM   3624  CA  PHE D 456      38.131 -25.228  24.608  1.00142.27           C
ATOM   3625  CB  PHE D 456      39.588 -25.563  25.021  1.00142.27           C
ATOM   3626  CG  PHE D 456      39.570 -26.342  26.305  1.00142.27           C
ATOM   3627  CD1 PHE D 456      38.810 -27.490  26.383  1.00142.27           C
ATOM   3628  CD2 PHE D 456      40.280 -25.952  27.422  1.00142.27           C
ATOM   3629  CE1 PHE D 456      38.758 -28.228  27.541  1.00142.27           C
ATOM   3630  CE2 PHE D 456      40.232 -26.685  28.587  1.00142.27           C
ATOM   3631  CZ  PHE D 456      39.468 -27.826  28.647  1.00142.27           C
ATOM   3632  C   PHE D 456      37.692 -23.804  24.850  1.00142.27           C
ATOM   3633  O   PHE D 456      37.366 -23.132  23.874  1.00142.27           O
ATOM   3634  N   PRO D 457      37.554 -23.291  26.040  1.00 90.58           N
ATOM   3635  CA  PRO D 457      37.098 -21.939  26.212  1.00 90.58           C
ATOM   3636  CD  PRO D 457      38.214 -23.791  27.227  1.00 90.58           C
ATOM   3637  CB  PRO D 457      37.151 -21.690  27.714  1.00 90.58           C
ATOM   3638  CG  PRO D 457      38.297 -22.597  28.186  1.00 90.58           C
ATOM   3639  C   PRO D 457      37.976 -20.984  25.460  1.00 90.58           C
ATOM   3640  O   PRO D 457      39.195 -21.073  25.590  1.00 90.58           O
ATOM   3641  N   GLY D 458      37.377 -20.030  24.715  1.00 51.17           N
ATOM   3642  CA  GLY D 458      38.153 -19.122  23.924  1.00 51.17           C
ATOM   3643  C   GLY D 458      37.824 -17.700  24.277  1.00 51.17           C
ATOM   3644  O   GLY D 458      37.001 -17.414  25.150  1.00 51.17           O
ATOM   3645  N   TRP D 459      38.498 -16.763  23.571  1.00106.02           N
ATOM   3646  CA  TRP D 459      38.354 -15.369  23.875  1.00106.02           C
ATOM   3647  CB  TRP D 459      39.702 -14.712  24.212  1.00106.02           C
ATOM   3648  CG  TRP D 459      40.435 -15.384  25.342  1.00106.02           C
ATOM   3649  CD2 TRP D 459      41.256 -16.543  25.134  1.00106.02           C
ATOM   3650  CD1 TRP D 459      40.500 -15.094  26.676  1.00106.02           C
ATOM   3651  NE1 TRP D 459      41.310 -16.004  27.312  1.00106.02           N
ATOM   3652  CE2 TRP D 459      41.783 -16.900  26.372  1.00106.02           C
ATOM   3653  CE3 TRP D 459      41.564 -17.232  23.997  1.00106.02           C
ATOM   3654  CZ2 TRP D 459      42.635 -17.960  26.480  1.00106.02           C
ATOM   3655  CZ3 TRP D 459      42.394 -18.327  24.116  1.00106.02           C
ATOM   3656  CH2 TRP D 459      42.920 -18.683  25.342  1.00106.02           C
ATOM   3657  C   TRP D 459      37.823 -14.651  22.667  1.00106.02           C
ATOM   3658  O   TRP D 459      38.289 -14.856  21.546  1.00106.02           O
ATOM   3659  N   VAL D 460      36.806 -13.787  22.875  1.00136.14           N
ATOM   3660  CA  VAL D 460      36.310 -12.962  21.811  1.00136.14           C
ATOM   3661  CB  VAL D 460      34.877 -13.185  21.402  1.00136.14           C
ATOM   3662  CG1 VAL D 460      34.689 -14.645  20.977  1.00136.14           C
ATOM   3663  CG2 VAL D 460      33.945 -12.710  22.526  1.00136.14           C
ATOM   3664  C   VAL D 460      36.352 -11.562  22.333  1.00136.14           C
ATOM   3665  O   VAL D 460      36.085 -11.314  23.509  1.00136.14           O
ATOM   3666  N   HIS D 461      36.726 -10.602  21.470  1.00 73.29           N
ATOM   3667  CA  HIS D 461      36.725  -9.225  21.879  1.00 73.29           C
ATOM   3668  ND1 HIS D 461      40.045 -10.189  22.266  1.00 73.29           N
ATOM   3669  CG  HIS D 461      39.277  -9.064  22.048  1.00 73.29           C
ATOM   3670  CB  HIS D 461      37.954  -8.802  22.709  1.00 73.29           C
ATOM   3671  NE2 HIS D 461      41.157  -8.936  20.802  1.00 73.29           N
ATOM   3672  CD2 HIS D 461      39.972  -8.312  21.154  1.00 73.29           C
ATOM   3673  CE1 HIS D 461      41.155 -10.060  21.496  1.00 73.29           C
ATOM   3674  C   HIS D 461      36.697  -8.398  20.634  1.00 73.29           C
ATOM   3675  O   HIS D 461      37.017  -8.885  19.552  1.00 73.29           O
ATOM   3676  N   ASP D 462      36.316  -7.110  20.747  1.00 74.95           N
ATOM   3677  CA  ASP D 462      36.246  -6.300  19.568  1.00 74.95           C
ATOM   3678  CB  ASP D 462      35.478  -4.970  19.743  1.00 74.95           C
ATOM   3679  CG  ASP D 462      36.105  -4.107  20.830  1.00 74.95           C
ATOM   3680  OD1 ASP D 462      37.271  -4.365  21.229  1.00 74.95           O
ATOM   3681  OD2 ASP D 462      35.405  -3.164  21.283  1.00 74.95           O
ATOM   3682  C   ASP D 462      37.644  -6.044  19.091  1.00 74.95           C
ATOM   3683  O   ASP D 462      38.615  -6.298  19.798  1.00 74.95           O
ATOM   3684  N   VAL D 463      37.769  -5.513  17.862  1.00120.92           N
ATOM   3685  CA  VAL D 463      39.026  -5.300  17.196  1.00120.92           C
ATOM   3686  CB  VAL D 463      38.855  -4.561  15.902  1.00120.92           C
ATOM   3687  CG1 VAL D 463      40.238  -4.374  15.261  1.00120.92           C
ATOM   3688  CG2 VAL D 463      37.836  -5.307  15.029  1.00120.92           C
ATOM   3689  C   VAL D 463      39.902  -4.424  18.049  1.00120.92           C
ATOM   3690  O   VAL D 463      41.124  -4.548  18.032  1.00120.92           O
ATOM   3691  N   LEU D 464      39.296  -3.462  18.764  1.00 82.39           N
ATOM   3692  CA  LEU D 464      39.995  -2.529  19.610  1.00 82.39           C
ATOM   3693  CB  LEU D 464      39.084  -1.392  20.101  1.00 82.39           C
ATOM   3694  CG  LEU D 464      38.558  -0.496  18.963  1.00 82.39           C
ATOM   3695  CD1 LEU D 464      37.659   0.628  19.494  1.00 82.39           C
ATOM   3696  CD2 LEU D 464      39.716   0.028  18.100  1.00 82.39           C
ATOM   3697  C   LEU D 464      40.566  -3.213  20.817  1.00 82.39           C
ATOM   3698  O   LEU D 464      41.604  -2.795  21.325  1.00 82.39           O
ATOM   3699  N   GLY D 465      39.887  -4.260  21.329  1.00 50.26           N
ATOM   3700  CA  GLY D 465      40.342  -4.939  22.509  1.00 50.26           C
ATOM   3701  C   GLY D 465      39.652  -4.375  23.725  1.00 50.26           C
ATOM   3702  O   GLY D 465      40.095  -4.611  24.848  1.00 50.26           O
ATOM   3703  N   ARG D 466      38.603  -3.545  23.534  1.00150.65           N
ATOM   3704  CA  ARG D 466      37.877  -2.956  24.640  1.00150.65           C
ATOM   3705  CB  ARG D 466      36.900  -1.870  24.166  1.00150.65           C
ATOM   3706  CG  ARG D 466      37.569  -0.775  23.338  1.00150.65           C
ATOM   3707  CD  ARG D 466      38.658  -0.018  24.095  1.00150.65           C
ATOM   3708  NE  ARG D 466      39.203   1.000  23.157  1.00150.65           N
ATOM   3709  CZ  ARG D 466      40.547   1.142  22.963  1.00150.65           C
ATOM   3710  NH1 ARG D 466      41.430   0.310  23.591  1.00150.65           N
ATOM   3711  NH2 ARG D 466      41.003   2.129  22.138  1.00150.65           N
ATOM   3712  C   ARG D 466      37.043  -3.939  25.410  1.00150.65           C
ATOM   3713  O   ARG D 466      37.287  -4.194  26.589  1.00150.65           O
ATOM   3714  N   ASN D 467      36.055  -4.566  24.738  1.00123.74           N
ATOM   3715  CA  ASN D 467      35.168  -5.455  25.428  1.00123.74           C
ATOM   3716  CB  ASN D 467      33.685  -5.119  25.213  1.00123.74           C
ATOM   3717  CG  ASN D 467      33.434  -4.849  23.730  1.00123.74           C
ATOM   3718  OD1 ASN D 467      33.881  -3.841  23.184  1.00123.74           O
ATOM   3719  ND2 ASN D 467      32.660  -5.749  23.075  1.00123.74           N
ATOM   3720  C   ASN D 467      35.492  -6.859  25.044  1.00123.74           C
ATOM   3721  O   ASN D 467      35.709  -7.174  23.875  1.00123.74           O
ATOM   3722  N   TRP D 468      35.555  -7.727  26.074  1.00100.17           N
ATOM   3723  CA  TRP D 468      35.963  -9.099  25.946  1.00100.17           C
ATOM   3724  CB  TRP D 468      37.201  -9.417  26.804  1.00100.17           C
ATOM   3725  CG  TRP D 468      38.470  -8.731  26.357  1.00100.17           C
ATOM   3726  CD2 TRP D 468      39.687  -9.420  26.034  1.00100.17           C
ATOM   3727  CD1 TRP D 468      38.731  -7.400  26.221  1.00100.17           C
ATOM   3728  NE1 TRP D 468      40.031  -7.216  25.814  1.00100.17           N
ATOM   3729  CE2 TRP D 468      40.633  -8.451  25.701  1.00100.17           C
ATOM   3730  CE3 TRP D 468      39.993 -10.750  26.016  1.00100.17           C
ATOM   3731  CZ2 TRP D 468      41.904  -8.799  25.341  1.00100.17           C
ATOM   3732  CZ3 TRP D 468      41.276 -11.098  25.658  1.00100.17           C
ATOM   3733  CH2 TRP D 468      42.213 -10.141  25.326  1.00100.17           C
ATOM   3734  C   TRP D 468      34.870  -9.950  26.484  1.00100.17           C
ATOM   3735  O   TRP D 468      33.973  -9.433  27.135  1.00100.17           O
ATOM   3736  N   ALA D 469      34.907 -11.269  26.185  1.00 61.23           N
ATOM   3737  CA  ALA D 469      33.970 -12.237  26.692  1.00 61.23           C
ATOM   3738  CB  ALA D 469      32.610 -12.202  25.975  1.00 61.23           C
ATOM   3739  C   ALA D 469      34.574 -13.566  26.400  1.00 61.23           C
ATOM   3740  O   ALA D 469      35.550 -13.658  25.658  1.00 61.23           O
ATOM   3741  N   CYS D 470      34.054 -14.651  26.999  1.00153.91           N
ATOM   3742  CA  CYS D 470      34.644 -15.868  26.554  1.00153.91           C
ATOM   3743  CB  CYS D 470      35.644 -16.491  27.518  1.00153.91           C
ATOM   3744  SG  CYS D 470      35.033 -17.547  28.827  1.00153.91           S
ATOM   3745  C   CYS D 470      33.561 -16.759  26.038  1.00153.91           C
ATOM   3746  O   CYS D 470      32.383 -16.526  26.313  1.00153.91           O
ATOM   3747  N   PHE D 471      33.926 -17.747  25.186  1.00 92.87           N
ATOM   3748  CA  PHE D 471      32.907 -18.566  24.590  1.00 92.87           C
ATOM   3749  CB  PHE D 471      32.349 -17.988  23.283  1.00 92.87           C
ATOM   3750  CG  PHE D 471      33.430 -18.051  22.258  1.00 92.87           C
ATOM   3751  CD1 PHE D 471      34.605 -17.365  22.448  1.00 92.87           C
ATOM   3752  CD2 PHE D 471      33.255 -18.762  21.092  1.00 92.87           C
ATOM   3753  CE1 PHE D 471      35.600 -17.415  21.501  1.00 92.87           C
ATOM   3754  CE2 PHE D 471      34.241 -18.813  20.137  1.00 92.87           C
ATOM   3755  CZ  PHE D 471      35.419 -18.138  20.346  1.00 92.87           C
ATOM   3756  C   PHE D 471      33.437 -19.932  24.281  1.00 92.87           C
ATOM   3757  O   PHE D 471      34.625 -20.215  24.424  1.00 92.87           O
ATOM   3758  N   VAL D 472      32.522 -20.838  23.881  1.00 95.51           N
ATOM   3759  CA  VAL D 472      32.888 -22.167  23.492  1.00 95.51           C
ATOM   3760  CB  VAL D 472      32.448 -23.218  24.470  1.00 95.51           C
ATOM   3761  CG1 VAL D 472      30.913 -23.200  24.555  1.00 95.51           C
ATOM   3762  CG2 VAL D 472      33.035 -24.572  24.039  1.00 95.51           C
ATOM   3763  C   VAL D 472      32.191 -22.411  22.190  1.00 95.51           C
ATOM   3764  O   VAL D 472      31.083 -21.922  21.969  1.00 95.51           O
ATOM   3765  N   GLY D 473      32.828 -23.169  21.279  1.00 35.79           N
ATOM   3766  CA  GLY D 473      32.206 -23.364  20.001  1.00 35.79           C
ATOM   3767  C   GLY D 473      32.017 -24.823  19.726  1.00 35.79           C
ATOM   3768  O   GLY D 473      32.821 -25.664  20.127  1.00 35.79           O
ATOM   3769  N   LYS D 474      30.912 -25.150  19.022  1.00113.97           N
ATOM   3770  CA  LYS D 474      30.635 -26.499  18.616  1.00113.97           C
ATOM   3771  CB  LYS D 474      29.438 -27.154  19.329  1.00113.97           C
ATOM   3772  CG  LYS D 474      29.673 -27.528  20.793  1.00113.97           C
ATOM   3773  CD  LYS D 474      29.735 -26.339  21.751  1.00113.97           C
ATOM   3774  CE  LYS D 474      29.684 -26.760  23.221  1.00113.97           C
ATOM   3775  NZ  LYS D 474      30.865 -27.586  23.555  1.00113.97           N
ATOM   3776  C   LYS D 474      30.259 -26.446  17.171  1.00113.97           C
ATOM   3777  O   LYS D 474      29.443 -25.622  16.761  1.00113.97           O
ATOM   3778  N   LYS D 475      30.858 -27.331  16.353  1.00106.02           N
ATOM   3779  CA  LYS D 475      30.546 -27.371  14.956  1.00106.02           C
ATOM   3780  CB  LYS D 475      31.579 -28.199  14.174  1.00106.02           C
ATOM   3781  CG  LYS D 475      31.384 -28.206  12.661  1.00106.02           C
ATOM   3782  CD  LYS D 475      32.580 -28.791  11.906  1.00106.02           C
ATOM   3783  CE  LYS D 475      33.004 -30.175  12.407  1.00106.02           C
ATOM   3784  NZ  LYS D 475      31.853 -31.108  12.371  1.00106.02           N
ATOM   3785  C   LYS D 475      29.214 -28.038  14.850  1.00106.02           C
ATOM   3786  O   LYS D 475      29.007 -29.111  15.414  1.00106.02           O
ATOM   3787  N   ILE D 476      28.257 -27.424  14.126  1.00 78.51           N
ATOM   3788  CA  ILE D 476      26.979 -28.069  14.078  1.00 78.51           C
ATOM   3789  CB  ILE D 476      25.798 -27.149  13.984  1.00 78.51           C
ATOM   3790  CG1 ILE D 476      24.513 -27.930  14.308  0.00 78.51           C
ATOM   3791  CG2 ILE D 476      25.779 -26.522  12.586  0.00 78.51           C
ATOM   3792  CD1 ILE D 476      23.279 -27.050  14.493  1.00 78.51           C
ATOM   3793  C   ILE D 476      26.930 -29.006  12.884  1.00 78.51           C
ATOM   3794  O   ILE D 476      27.934 -29.046  12.127  1.00 78.51           O
ATOM   3795  OXT ILE D 476      25.892 -29.704  12.721  1.00 78.51           O
TER    3796      ILE D 476
ATOM   3797  N   LEU E 477      62.976  -5.455  -6.337  1.00 59.24           N
ATOM   3798  CA  LEU E 477      63.343  -6.606  -5.485  1.00 59.24           C
ATOM   3799  CB  LEU E 477      62.538  -7.857  -5.894  1.00 59.24           C
ATOM   3800  CG  LEU E 477      62.697  -9.062  -4.946  1.00 59.24           C
ATOM   3801  CD1 LEU E 477      61.957  -8.824  -3.618  1.00 59.24           C
ATOM   3802  CD2 LEU E 477      62.312 -10.383  -5.631  1.00 59.24           C
ATOM   3803  C   LEU E 477      64.783  -6.915  -5.718  1.00 59.24           C
ATOM   3804  O   LEU E 477      65.203  -7.136  -6.852  1.00 59.24           O
ATOM   3805  N   PRO E 478      65.542  -6.918  -4.657  1.00145.63           N
ATOM   3806  CA  PRO E 478      66.952  -7.190  -4.741  1.00145.63           C
ATOM   3807  CD  PRO E 478      65.213  -6.107  -3.499  1.00145.63           C
ATOM   3808  CB  PRO E 478      67.561  -6.669  -3.433  1.00145.63           C
ATOM   3809  CG  PRO E 478      66.356  -6.389  -2.513  1.00145.63           C
ATOM   3810  C   PRO E 478      67.213  -8.642  -4.971  1.00145.63           C
ATOM   3811  O   PRO E 478      66.333  -9.458  -4.706  1.00145.63           O
ATOM   3812  N   THR E 479      68.390  -8.975  -5.534  1.00 45.02           N
ATOM   3813  CA  THR E 479      68.782 -10.342  -5.714  1.00 45.02           C
ATOM   3814  CB  THR E 479      69.944 -10.496  -6.647  1.00 45.02           C
ATOM   3815  OG1 THR E 479      71.085  -9.838  -6.123  1.00 45.02           O
ATOM   3816  CG2 THR E 479      69.551  -9.911  -8.019  1.00 45.02           C
ATOM   3817  C   THR E 479      69.161 -10.912  -4.380  1.00 45.02           C
ATOM   3818  O   THR E 479      68.918 -12.088  -4.113  1.00 45.02           O
ATOM   3819  N   GLU E 480      69.801 -10.094  -3.514  1.00125.51           N
ATOM   3820  CA  GLU E 480      70.196 -10.581  -2.222  1.00125.51           C
ATOM   3821  CB  GLU E 480      71.718 -10.717  -2.021  1.00125.51           C
ATOM   3822  CG  GLU E 480      72.442  -9.387  -1.784  1.00125.51           C
ATOM   3823  CD  GLU E 480      72.563  -8.614  -3.087  1.00125.51           C
ATOM   3824  OE1 GLU E 480      72.646  -9.265  -4.160  1.00125.51           O
ATOM   3825  OE2 GLU E 480      72.590  -7.356  -3.022  1.00125.51           O
ATOM   3826  C   GLU E 480      69.726  -9.592  -1.200  1.00125.51           C
ATOM   3827  O   GLU E 480      69.557  -8.410  -1.501  1.00125.51           O
ATOM   3828  N   TRP E 481      69.476 -10.067   0.039  1.00 86.17           N
ATOM   3829  CA  TRP E 481      69.036  -9.178   1.075  1.00 86.17           C
ATOM   3830  CB  TRP E 481      67.507  -9.016   1.061  1.00 86.17           C
ATOM   3831  CG  TRP E 481      66.926  -8.020   2.033  1.00 86.17           C
ATOM   3832  CD2 TRP E 481      66.709  -6.633   1.725  1.00 86.17           C
ATOM   3833  CD1 TRP E 481      66.473  -8.209   3.305  1.00 86.17           C
ATOM   3834  NE1 TRP E 481      65.985  -7.027   3.811  1.00 86.17           N
ATOM   3835  CE2 TRP E 481      66.119  -6.048   2.847  1.00 86.17           C
ATOM   3836  CE3 TRP E 481      66.980  -5.909   0.600  1.00 86.17           C
ATOM   3837  CZ2 TRP E 481      65.788  -4.721   2.860  1.00 86.17           C
ATOM   3838  CZ3 TRP E 481      66.637  -4.574   0.614  1.00 86.17           C
ATOM   3839  CH2 TRP E 481      66.051  -3.993   1.720  1.00 86.17           C
ATOM   3840  C   TRP E 481      69.437  -9.763   2.399  1.00 86.17           C
ATOM   3841  O   TRP E 481      69.339 -10.971   2.613  1.00 86.17           O
ATOM   3842  N   ASP E 482      69.918  -8.907   3.326  1.00103.86           N
ATOM   3843  CA  ASP E 482      70.300  -9.344   4.640  1.00103.86           C
ATOM   3844  CB  ASP E 482      71.801  -9.688   4.750  1.00103.86           C
ATOM   3845  CG  ASP E 482      72.054 -10.478   6.034  1.00103.86           C
ATOM   3846  OD1 ASP E 482      71.197 -10.419   6.956  1.00103.86           O
ATOM   3847  OD2 ASP E 482      73.110 -11.162   6.106  1.00103.86           O
ATOM   3848  C   ASP E 482      70.032  -8.188   5.561  1.00103.86           C
ATOM   3849  O   ASP E 482      70.656  -7.136   5.440  1.00103.86           O
ATOM   3850  N   TRP E 483      69.102  -8.356   6.521  1.00110.47           N
ATOM   3851  CA  TRP E 483      68.738  -7.299   7.428  1.00110.47           C
ATOM   3852  CB  TRP E 483      67.470  -7.549   8.260  1.00110.47           C
ATOM   3853  CG  TRP E 483      66.213  -7.258   7.478  1.00110.47           C
ATOM   3854  CD2 TRP E 483      65.786  -5.927   7.146  1.00110.47           C
ATOM   3855  CD1 TRP E 483      65.302  -8.106   6.924  1.00110.47           C
ATOM   3856  NE1 TRP E 483      64.328  -7.385   6.272  1.00110.47           N
ATOM   3857  CE2 TRP E 483      64.616  -6.042   6.400  1.00110.47           C
ATOM   3858  CE3 TRP E 483      66.330  -4.707   7.434  1.00110.47           C
ATOM   3859  CZ2 TRP E 483      63.969  -4.935   5.928  1.00110.47           C
ATOM   3860  CZ3 TRP E 483      65.672  -3.592   6.964  1.00110.47           C
ATOM   3861  CH2 TRP E 483      64.513  -3.704   6.225  1.00110.47           C
ATOM   3862  C   TRP E 483      69.864  -6.961   8.344  1.00110.47           C
ATOM   3863  O   TRP E 483      69.850  -5.909   8.980  1.00110.47           O
ATOM   3864  N   ARG E 484      70.798  -7.908   8.523  1.00170.21           N
ATOM   3865  CA  ARG E 484      71.968  -7.729   9.328  1.00170.21           C
ATOM   3866  CB  ARG E 484      72.714  -9.057   9.485  1.00170.21           C
ATOM   3867  CG  ARG E 484      71.907 -10.033  10.344  1.00170.21           C
ATOM   3868  CD  ARG E 484      72.038 -11.498   9.933  1.00170.21           C
ATOM   3869  NE  ARG E 484      73.453 -11.916  10.097  1.00170.21           N
ATOM   3870  CZ  ARG E 484      73.866 -13.083   9.527  1.00170.21           C
ATOM   3871  NH1 ARG E 484      73.027 -13.767   8.695  1.00170.21           N
ATOM   3872  NH2 ARG E 484      75.103 -13.581   9.815  1.00170.21           N
ATOM   3873  C   ARG E 484      72.857  -6.719   8.685  1.00170.21           C
ATOM   3874  O   ARG E 484      73.489  -5.929   9.381  1.00170.21           O
ATOM   3875  N   ASN E 485      72.996  -6.728   7.344  1.00144.59           N
ATOM   3876  CA  ASN E 485      73.789  -5.651   6.842  1.00144.59           C
ATOM   3877  CB  ASN E 485      75.282  -5.957   6.546  1.00144.59           C
ATOM   3878  CG  ASN E 485      75.521  -6.815   5.306  1.00144.59           C
ATOM   3879  OD1 ASN E 485      75.608  -6.293   4.199  1.00144.59           O
ATOM   3880  ND2 ASN E 485      75.697  -8.151   5.501  1.00144.59           N
ATOM   3881  C   ASN E 485      73.148  -5.078   5.629  1.00144.59           C
ATOM   3882  O   ASN E 485      73.184  -5.641   4.535  1.00144.59           O
ATOM   3883  N   ILE E 486      72.478  -3.930   5.806  1.00 88.00           N
ATOM   3884  CA  ILE E 486      72.029  -3.270   4.634  1.00 88.00           C
ATOM   3885  CB  ILE E 486      70.547  -3.095   4.499  1.00 88.00           C
ATOM   3886  CG1 ILE E 486      69.914  -4.478   4.229  1.00 88.00           C
ATOM   3887  CG2 ILE E 486      70.293  -2.093   3.359  1.00 88.00           C
ATOM   3888  CD1 ILE E 486      68.387  -4.481   4.252  1.00 88.00           C
ATOM   3889  C   ILE E 486      72.789  -1.986   4.608  1.00 88.00           C
ATOM   3890  O   ILE E 486      72.505  -1.022   5.320  1.00 88.00           O
ATOM   3891  N   ALA E 487      73.818  -1.978   3.746  1.00 60.22           N
ATOM   3892  CA  ALA E 487      74.714  -0.875   3.608  1.00 60.22           C
ATOM   3893  CB  ALA E 487      74.003   0.454   3.290  1.00 60.22           C
ATOM   3894  C   ALA E 487      75.517  -0.658   4.860  1.00 60.22           C
ATOM   3895  O   ALA E 487      75.928   0.467   5.127  1.00 60.22           O
ATOM   3896  N   GLY E 488      75.796  -1.705   5.658  1.00 29.96           N
ATOM   3897  CA  GLY E 488      76.641  -1.488   6.801  1.00 29.96           C
ATOM   3898  C   GLY E 488      75.849  -1.447   8.077  1.00 29.96           C
ATOM   3899  O   GLY E 488      76.412  -1.642   9.154  1.00 29.96           O
ATOM   3900  N   TYR E 489      74.527  -1.197   8.022  1.00 68.91           N
ATOM   3901  CA  TYR E 489      73.806  -1.177   9.270  1.00 68.91           C
ATOM   3902  CB  TYR E 489      72.789  -0.040   9.467  1.00 68.91           C
ATOM   3903  CG  TYR E 489      73.566   1.149   9.903  1.00 68.91           C
ATOM   3904  CD1 TYR E 489      73.800   1.363  11.244  1.00 68.91           C
ATOM   3905  CD2 TYR E 489      74.069   2.037   8.986  1.00 68.91           C
ATOM   3906  CE1 TYR E 489      74.520   2.455  11.671  1.00 68.91           C
ATOM   3907  CE2 TYR E 489      74.786   3.130   9.406  1.00 68.91           C
ATOM   3908  CZ  TYR E 489      75.013   3.342  10.744  1.00 68.91           C
ATOM   3909  OH  TYR E 489      75.753   4.471  11.153  1.00 68.91           O
ATOM   3910  C   TYR E 489      73.093  -2.462   9.536  1.00 68.91           C
ATOM   3911  O   TYR E 489      72.592  -3.119   8.624  1.00 68.91           O
ATOM   3912  N   ASN E 490      73.073  -2.839  10.837  1.00 75.86           N
ATOM   3913  CA  ASN E 490      72.467  -4.041  11.346  1.00 75.86           C
ATOM   3914  CB  ASN E 490      73.348  -4.766  12.375  1.00 75.86           C
ATOM   3915  CG  ASN E 490      72.600  -5.996  12.867  1.00 75.86           C
ATOM   3916  OD1 ASN E 490      72.031  -6.756  12.085  1.00 75.86           O
ATOM   3917  ND2 ASN E 490      72.597  -6.186  14.214  1.00 75.86           N
ATOM   3918  C   ASN E 490      71.188  -3.709  12.068  1.00 75.86           C
ATOM   3919  O   ASN E 490      71.162  -2.866  12.961  1.00 75.86           O
ATOM   3920  N   PHE E 491      70.071  -4.294  11.592  1.00126.52           N
ATOM   3921  CA  PHE E 491      68.741  -4.232  12.138  1.00126.52           C
ATOM   3922  CB  PHE E 491      67.673  -4.090  11.051  1.00126.52           C
ATOM   3923  CG  PHE E 491      67.933  -2.714  10.553  1.00126.52           C
ATOM   3924  CD1 PHE E 491      67.438  -1.628  11.238  1.00126.52           C
ATOM   3925  CD2 PHE E 491      68.690  -2.508   9.427  1.00126.52           C
ATOM   3926  CE1 PHE E 491      67.683  -0.350  10.792  1.00126.52           C
ATOM   3927  CE2 PHE E 491      68.937  -1.234   8.976  1.00126.52           C
ATOM   3928  CZ  PHE E 491      68.433  -0.154   9.658  1.00126.52           C
ATOM   3929  C   PHE E 491      68.375  -5.352  13.082  1.00126.52           C
ATOM   3930  O   PHE E 491      67.322  -5.289  13.710  1.00126.52           O
ATOM   3931  N   VAL E 492      69.138  -6.464  13.122  1.00 67.29           N
ATOM   3932  CA  VAL E 492      68.707  -7.595  13.908  1.00 67.29           C
ATOM   3933  CB  VAL E 492      69.024  -8.906  13.247  1.00 67.29           C
ATOM   3934  CG1 VAL E 492      68.531 -10.049  14.152  1.00 67.29           C
ATOM   3935  CG2 VAL E 492      68.404  -8.905  11.837  1.00 67.29           C
ATOM   3936  C   VAL E 492      69.336  -7.601  15.280  1.00 67.29           C
ATOM   3937  O   VAL E 492      70.506  -7.271  15.458  1.00 67.29           O
ATOM   3938  N   THR E 493      68.545  -7.997  16.304  1.00 52.85           N
ATOM   3939  CA  THR E 493      68.979  -8.052  17.681  1.00 52.85           C
ATOM   3940  CB  THR E 493      67.793  -8.159  18.609  1.00 52.85           C
ATOM   3941  OG1 THR E 493      66.950  -7.033  18.422  1.00 52.85           O
ATOM   3942  CG2 THR E 493      68.234  -8.239  20.080  1.00 52.85           C
ATOM   3943  C   THR E 493      69.848  -9.272  17.837  1.00 52.85           C
ATOM   3944  O   THR E 493      69.830 -10.152  16.979  1.00 52.85           O
ATOM   3945  N   PRO E 494      70.609  -9.358  18.907  1.00 79.24           N
ATOM   3946  CA  PRO E 494      71.506 -10.476  19.077  1.00 79.24           C
ATOM   3947  CD  PRO E 494      71.189  -8.143  19.471  1.00 79.24           C
ATOM   3948  CB  PRO E 494      72.426 -10.089  20.233  1.00 79.24           C
ATOM   3949  CG  PRO E 494      72.527  -8.559  20.111  1.00 79.24           C
ATOM   3950  C   PRO E 494      70.884 -11.832  19.222  1.00 79.24           C
ATOM   3951  O   PRO E 494      69.725 -11.944  19.620  1.00 79.24           O
ATOM   3952  N   VAL E 495      71.663 -12.877  18.868  1.00 46.21           N
ATOM   3953  CA  VAL E 495      71.234 -14.242  18.947  1.00 46.21           C
ATOM   3954  CB  VAL E 495      72.156 -15.197  18.256  1.00 46.21           C
ATOM   3955  CG1 VAL E 495      71.685 -16.635  18.533  1.00 46.21           C
ATOM   3956  CG2 VAL E 495      72.177 -14.825  16.765  1.00 46.21           C
ATOM   3957  C   VAL E 495      71.153 -14.611  20.391  1.00 46.21           C
ATOM   3958  O   VAL E 495      71.930 -14.134  21.215  1.00 46.21           O
ATOM   3959  N   ARG E 496      70.183 -15.482  20.723  1.00157.01           N
ATOM   3960  CA  ARG E 496      69.886 -15.844  22.079  1.00157.01           C
ATOM   3961  CB  ARG E 496      68.458 -15.395  22.425  1.00157.01           C
ATOM   3962  CG  ARG E 496      68.134 -15.224  23.901  1.00157.01           C
ATOM   3963  CD  ARG E 496      68.516 -13.851  24.446  1.00157.01           C
ATOM   3964  NE  ARG E 496      67.851 -13.704  25.767  1.00157.01           N
ATOM   3965  CZ  ARG E 496      66.578 -13.212  25.832  1.00157.01           C
ATOM   3966  NH1 ARG E 496      65.916 -12.887  24.686  1.00157.01           N
ATOM   3967  NH2 ARG E 496      65.965 -13.042  27.037  1.00157.01           N
ATOM   3968  C   ARG E 496      69.854 -17.346  22.150  1.00157.01           C
ATOM   3969  O   ARG E 496      69.855 -18.021  21.124  1.00157.01           O
ATOM   3970  N   ASN E 497      69.847 -17.911  23.378  1.00 51.95           N
ATOM   3971  CA  ASN E 497      69.769 -19.340  23.552  1.00 51.95           C
ATOM   3972  CB  ASN E 497      70.902 -19.892  24.440  1.00 51.95           C
ATOM   3973  CG  ASN E 497      70.857 -21.414  24.428  1.00 51.95           C
ATOM   3974  OD1 ASN E 497      69.985 -22.020  23.808  1.00 51.95           O
ATOM   3975  ND2 ASN E 497      71.825 -22.053  25.139  1.00 51.95           N
ATOM   3976  C   ASN E 497      68.478 -19.643  24.266  1.00 51.95           C
ATOM   3977  O   ASN E 497      68.229 -19.108  25.345  1.00 51.95           O
ATOM   3978  N   GLN E 498      67.608 -20.495  23.677  1.00166.08           N
ATOM   3979  CA  GLN E 498      66.350 -20.837  24.298  1.00166.08           C
ATOM   3980  CB  GLN E 498      65.318 -21.536  23.386  1.00166.08           C
ATOM   3981  CG  GLN E 498      65.607 -23.007  23.065  1.00166.08           C
ATOM   3982  CD  GLN E 498      66.320 -23.146  21.734  1.00166.08           C
ATOM   3983  OE1 GLN E 498      67.364 -23.787  21.636  1.00166.08           O
ATOM   3984  NE2 GLN E 498      65.714 -22.567  20.669  1.00166.08           N
ATOM   3985  C   GLN E 498      66.573 -21.749  25.469  1.00166.08           C
ATOM   3986  O   GLN E 498      65.736 -21.807  26.370  1.00166.08           O
ATOM   3987  N   ALA E 499      67.649 -22.568  25.429  1.00229.10           N
ATOM   3988  CA  ALA E 499      67.924 -23.465  26.517  1.00229.10           C
ATOM   3989  CB  ALA E 499      67.692 -22.892  27.930  1.00229.10           C
ATOM   3990  C   ALA E 499      67.055 -24.668  26.313  1.00229.10           C
ATOM   3991  O   ALA E 499      66.619 -24.941  25.197  1.00229.10           O
ATOM   3992  N   SER E 500      66.820 -25.446  27.385  1.00125.53           N
ATOM   3993  CA  SER E 500      66.048 -26.660  27.319  1.00125.53           C
ATOM   3994  CB  SER E 500      66.141 -27.518  28.592  1.00125.53           C
ATOM   3995  OG  SER E 500      67.441 -28.066  28.725  1.00125.53           O
ATOM   3996  C   SER E 500      64.579 -26.413  27.111  1.00125.53           C
ATOM   3997  O   SER E 500      63.846 -27.347  26.798  1.00125.53           O
ATOM   3998  N   CYS E 501      64.093 -25.173  27.307  1.00 65.07           N
ATOM   3999  CA  CYS E 501      62.677 -24.913  27.229  1.00 65.07           C
ATOM   4000  CB  CYS E 501      62.323 -23.573  27.902  1.00 65.07           C
ATOM   4001  SG  CYS E 501      60.557 -23.156  27.889  1.00 65.07           S
ATOM   4002  C   CYS E 501      62.238 -24.866  25.789  1.00 65.07           C
ATOM   4003  O   CYS E 501      62.954 -24.361  24.929  1.00 65.07           O
ATOM   4004  N   GLY E 502      61.022 -25.377  25.482  1.00 59.68           N
ATOM   4005  CA  GLY E 502      60.575 -25.387  24.110  1.00 59.68           C
ATOM   4006  C   GLY E 502      59.951 -24.053  23.821  1.00 59.68           C
ATOM   4007  O   GLY E 502      58.768 -23.958  23.495  1.00 59.68           O
ATOM   4008  N   SER E 503      60.774 -22.994  23.964  1.00166.49           N
ATOM   4009  CA  SER E 503      60.478 -21.593  23.812  1.00166.49           C
ATOM   4010  CB  SER E 503      61.378 -20.684  24.668  1.00166.49           C
ATOM   4011  OG  SER E 503      60.892 -20.612  25.997  1.00166.49           O
ATOM   4012  C   SER E 503      60.638 -21.043  22.428  1.00166.49           C
ATOM   4013  O   SER E 503      60.501 -19.834  22.261  1.00166.49           O
ATOM   4014  N   CYS E 504      60.910 -21.860  21.402  1.00141.54           N
ATOM   4015  CA  CYS E 504      61.353 -21.313  20.149  1.00141.54           C
ATOM   4016  CB  CYS E 504      61.654 -22.414  19.138  1.00141.54           C
ATOM   4017  SG  CYS E 504      63.203 -22.013  18.305  1.00141.54           S
ATOM   4018  C   CYS E 504      60.365 -20.325  19.584  1.00141.54           C
ATOM   4019  O   CYS E 504      60.759 -19.259  19.112  1.00141.54           O
ATOM   4020  N   TYR E 505      59.054 -20.602  19.684  1.00162.39           N
ATOM   4021  CA  TYR E 505      58.062 -19.721  19.132  1.00162.39           C
ATOM   4022  CB  TYR E 505      56.614 -20.219  19.357  1.00162.39           C
ATOM   4023  CG  TYR E 505      56.292 -20.218  20.820  1.00162.39           C
ATOM   4024  CD1 TYR E 505      55.801 -19.096  21.440  1.00162.39           C
ATOM   4025  CD2 TYR E 505      56.465 -21.342  21.589  1.00162.39           C
ATOM   4026  CE1 TYR E 505      55.504 -19.078  22.783  1.00162.39           C
ATOM   4027  CE2 TYR E 505      56.171 -21.336  22.933  1.00162.39           C
ATOM   4028  CZ  TYR E 505      55.690 -20.204  23.538  1.00162.39           C
ATOM   4029  OH  TYR E 505      55.390 -20.203  24.917  1.00162.39           O
ATOM   4030  C   TYR E 505      58.186 -18.358  19.755  1.00162.39           C
ATOM   4031  O   TYR E 505      57.974 -17.346  19.087  1.00162.39           O
ATOM   4032  N   ALA E 506      58.462 -18.293  21.072  1.00 51.78           N
ATOM   4033  CA  ALA E 506      58.558 -17.033  21.758  1.00 51.78           C
ATOM   4034  CB  ALA E 506      58.675 -17.189  23.285  1.00 51.78           C
ATOM   4035  C   ALA E 506      59.755 -16.279  21.277  1.00 51.78           C
ATOM   4036  O   ALA E 506      59.700 -15.068  21.064  1.00 51.78           O
ATOM   4037  N   PHE E 507      60.885 -16.990  21.102  1.00138.63           N
ATOM   4038  CA  PHE E 507      62.088 -16.344  20.668  1.00138.63           C
ATOM   4039  CB  PHE E 507      63.331 -17.255  20.688  1.00138.63           C
ATOM   4040  CG  PHE E 507      63.810 -17.325  22.100  1.00138.63           C
ATOM   4041  CD1 PHE E 507      64.092 -16.159  22.765  1.00138.63           C
ATOM   4042  CD2 PHE E 507      64.032 -18.509  22.757  1.00138.63           C
ATOM   4043  CE1 PHE E 507      64.553 -16.161  24.058  1.00138.63           C
ATOM   4044  CE2 PHE E 507      64.496 -18.514  24.051  1.00138.63           C
ATOM   4045  CZ  PHE E 507      64.759 -17.344  24.714  1.00138.63           C
ATOM   4046  C   PHE E 507      61.912 -15.791  19.287  1.00138.63           C
ATOM   4047  O   PHE E 507      62.305 -14.658  19.012  1.00138.63           O
ATOM   4048  N   SER E 508      61.308 -16.573  18.374  1.00 77.46           N
ATOM   4049  CA  SER E 508      61.127 -16.107  17.029  1.00 77.46           C
ATOM   4050  CB  SER E 508      60.454 -17.147  16.129  1.00 77.46           C
ATOM   4051  OG  SER E 508      61.314 -18.266  16.018  1.00 77.46           O
ATOM   4052  C   SER E 508      60.249 -14.901  17.060  1.00 77.46           C
ATOM   4053  O   SER E 508      60.511 -13.914  16.375  1.00 77.46           O
ATOM   4054  N   SER E 509      59.187 -14.941  17.883  1.00 48.53           N
ATOM   4055  CA  SER E 509      58.251 -13.854  17.926  1.00 48.53           C
ATOM   4056  CB  SER E 509      57.060 -14.126  18.858  1.00 48.53           C
ATOM   4057  OG  SER E 509      56.304 -15.219  18.357  1.00 48.53           O
ATOM   4058  C   SER E 509      58.937 -12.605  18.381  1.00 48.53           C
ATOM   4059  O   SER E 509      58.791 -11.556  17.756  1.00 48.53           O
ATOM   4060  N   MET E 510      59.730 -12.685  19.467  1.00104.41           N
ATOM   4061  CA  MET E 510      60.382 -11.518  19.990  1.00104.41           C
ATOM   4062  CB  MET E 510      61.165 -11.794  21.276  1.00104.41           C
ATOM   4063  CG  MET E 510      60.311 -12.500  22.322  1.00104.41           C
ATOM   4064  SD  MET E 510      58.555 -12.033  22.325  1.00104.41           S
ATOM   4065  CE  MET E 510      58.792 -10.247  22.112  1.00104.41           C
ATOM   4066  C   MET E 510      61.362 -11.015  18.985  1.00104.41           C
ATOM   4067  O   MET E 510      61.492  -9.807  18.786  1.00104.41           O
ATOM   4068  N   GLY E 511      62.068 -11.940  18.311  1.00 27.52           N
ATOM   4069  CA  GLY E 511      63.084 -11.545  17.388  1.00 27.52           C
ATOM   4070  C   GLY E 511      62.479 -10.726  16.292  1.00 27.52           C
ATOM   4071  O   GLY E 511      63.063  -9.734  15.861  1.00 27.52           O
ATOM   4072  N   MET E 512      61.306 -11.136  15.780  1.00138.20           N
ATOM   4073  CA  MET E 512      60.700 -10.409  14.704  1.00138.20           C
ATOM   4074  CB  MET E 512      59.468 -11.154  14.143  1.00138.20           C
ATOM   4075  CG  MET E 512      58.838 -10.550  12.882  1.00138.20           C
ATOM   4076  SD  MET E 512      57.476  -9.387  13.174  1.00138.20           S
ATOM   4077  CE  MET E 512      56.224 -10.698  13.324  1.00138.20           C
ATOM   4078  C   MET E 512      60.339  -9.021  15.158  1.00138.20           C
ATOM   4079  O   MET E 512      60.669  -8.036  14.499  1.00138.20           O
ATOM   4080  N   LEU E 513      59.710  -8.894  16.339  1.00 66.06           N
ATOM   4081  CA  LEU E 513      59.277  -7.605  16.810  1.00 66.06           C
ATOM   4082  CB  LEU E 513      58.460  -7.683  18.110  1.00 66.06           C
ATOM   4083  CG  LEU E 513      57.135  -8.443  17.925  1.00 66.06           C
ATOM   4084  CD1 LEU E 513      56.280  -8.408  19.201  1.00 66.06           C
ATOM   4085  CD2 LEU E 513      56.381  -7.945  16.681  1.00 66.06           C
ATOM   4086  C   LEU E 513      60.453  -6.717  17.074  1.00 66.06           C
ATOM   4087  O   LEU E 513      60.401  -5.508  16.859  1.00 66.06           O
ATOM   4088  N   GLU E 514      61.541  -7.303  17.584  1.00114.08           N
ATOM   4089  CA  GLU E 514      62.707  -6.572  17.982  1.00114.08           C
ATOM   4090  CB  GLU E 514      63.660  -7.563  18.658  1.00114.08           C
ATOM   4091  CG  GLU E 514      64.512  -7.017  19.792  1.00114.08           C
ATOM   4092  CD  GLU E 514      64.859  -8.253  20.610  1.00114.08           C
ATOM   4093  OE1 GLU E 514      64.405  -9.358  20.207  1.00114.08           O
ATOM   4094  OE2 GLU E 514      65.565  -8.122  21.642  1.00114.08           O
ATOM   4095  C   GLU E 514      63.363  -5.947  16.777  1.00114.08           C
ATOM   4096  O   GLU E 514      63.751  -4.779  16.809  1.00114.08           O
ATOM   4097  N   SER E 515      63.506  -6.709  15.672  1.00 48.31           N
ATOM   4098  CA  SER E 515      64.152  -6.186  14.499  1.00 48.31           C
ATOM   4099  CB  SER E 515      64.454  -7.281  13.460  1.00 48.31           C
ATOM   4100  OG  SER E 515      63.246  -7.871  13.006  1.00 48.31           O
ATOM   4101  C   SER E 515      63.289  -5.143  13.854  1.00 48.31           C
ATOM   4102  O   SER E 515      63.768  -4.093  13.428  1.00 48.31           O
ATOM   4103  N   ARG E 516      61.973  -5.397  13.793  1.00146.49           N
ATOM   4104  CA  ARG E 516      61.053  -4.537  13.104  1.00146.49           C
ATOM   4105  CB  ARG E 516      59.668  -5.203  13.027  1.00146.49           C
ATOM   4106  CG  ARG E 516      58.889  -4.902  11.747  1.00146.49           C
ATOM   4107  CD  ARG E 516      57.851  -5.990  11.443  1.00146.49           C
ATOM   4108  NE  ARG E 516      57.333  -5.785  10.059  1.00146.49           N
ATOM   4109  CZ  ARG E 516      56.816  -6.832   9.348  1.00146.49           C
ATOM   4110  NH1 ARG E 516      56.804  -8.091   9.874  1.00146.49           N
ATOM   4111  NH2 ARG E 516      56.300  -6.619   8.102  1.00146.49           N
ATOM   4112  C   ARG E 516      60.994  -3.203  13.795  1.00146.49           C
ATOM   4113  O   ARG E 516      60.821  -2.164  13.159  1.00146.49           O
ATOM   4114  N   ILE E 517      61.117  -3.197  15.133  1.00110.01           N
ATOM   4115  CA  ILE E 517      61.106  -1.975  15.885  1.00110.01           C
ATOM   4116  CB  ILE E 517      61.077  -2.226  17.373  1.00110.01           C
ATOM   4117  CG1 ILE E 517      60.425  -1.059  18.116  1.00110.01           C
ATOM   4118  CG2 ILE E 517      62.504  -2.488  17.875  1.00110.01           C
ATOM   4119  CD1 ILE E 517      60.019  -1.429  19.542  1.00110.01           C
ATOM   4120  C   ILE E 517      62.342  -1.209  15.493  1.00110.01           C
ATOM   4121  O   ILE E 517      62.319   0.016  15.376  1.00110.01           O
ATOM   4122  N   GLN E 518      63.465  -1.932  15.283  1.00 89.26           N
ATOM   4123  CA  GLN E 518      64.737  -1.347  14.952  1.00 89.26           C
ATOM   4124  CB  GLN E 518      65.830  -2.418  14.781  1.00 89.26           C
ATOM   4125  CG  GLN E 518      66.085  -3.266  16.030  1.00 89.26           C
ATOM   4126  CD  GLN E 518      66.994  -2.478  16.961  1.00 89.26           C
ATOM   4127  OE1 GLN E 518      67.267  -2.895  18.085  1.00 89.26           O
ATOM   4128  NE2 GLN E 518      67.482  -1.304  16.477  1.00 89.26           N
ATOM   4129  C   GLN E 518      64.635  -0.642  13.633  1.00 89.26           C
ATOM   4130  O   GLN E 518      65.029   0.515  13.501  1.00 89.26           O
ATOM   4131  N   ILE E 519      64.071  -1.321  12.620  1.00 42.07           N
ATOM   4132  CA  ILE E 519      63.971  -0.759  11.304  1.00 42.07           C
ATOM   4133  CB  ILE E 519      63.383  -1.715  10.307  1.00 42.07           C
ATOM   4134  CG1 ILE E 519      64.251  -2.980  10.210  1.00 42.07           C
ATOM   4135  CG2 ILE E 519      63.236  -0.975   8.966  1.00 42.07           C
ATOM   4136  CD1 ILE E 519      63.568  -4.133   9.477  1.00 42.07           C
ATOM   4137  C   ILE E 519      63.072   0.437  11.357  1.00 42.07           C
ATOM   4138  O   ILE E 519      63.371   1.477  10.773  1.00 42.07           O
ATOM   4139  N   ARG E 520      61.943   0.323  12.078  1.00192.92           N
ATOM   4140  CA  ARG E 520      60.976   1.382  12.093  1.00192.92           C
ATOM   4141  CB  ARG E 520      59.696   1.020  12.866  1.00192.92           C
ATOM   4142  CG  ARG E 520      58.613   2.092  12.743  1.00192.92           C
ATOM   4143  CD  ARG E 520      58.221   2.374  11.290  1.00192.92           C
ATOM   4144  NE  ARG E 520      57.511   1.176  10.757  1.00192.92           N
ATOM   4145  CZ  ARG E 520      56.154   1.088  10.871  1.00192.92           C
ATOM   4146  NH1 ARG E 520      55.461   2.097  11.476  1.00192.92           N
ATOM   4147  NH2 ARG E 520      55.493   0.005  10.367  1.00192.92           N
ATOM   4148  C   ARG E 520      61.561   2.629  12.693  1.00192.92           C
ATOM   4149  O   ARG E 520      61.284   3.731  12.223  1.00192.92           O
ATOM   4150  N   SER E 521      62.327   2.484  13.790  1.00 69.55           N
ATOM   4151  CA  SER E 521      62.967   3.559  14.505  1.00 69.55           C
ATOM   4152  CB  SER E 521      63.152   3.232  15.994  1.00 69.55           C
ATOM   4153  OG  SER E 521      64.021   2.119  16.141  1.00 69.55           O
ATOM   4154  C   SER E 521      64.328   3.870  13.950  1.00 69.55           C
ATOM   4155  O   SER E 521      64.989   4.792  14.427  1.00 69.55           O
ATOM   4156  N   GLN E 522      64.801   3.107  12.948  1.00128.35           N
ATOM   4157  CA  GLN E 522      66.124   3.301  12.420  1.00128.35           C
ATOM   4158  CB  GLN E 522      66.315   4.646  11.697  1.00128.35           C
ATOM   4159  CG  GLN E 522      65.459   4.759  10.433  1.00128.35           C
ATOM   4160  CD  GLN E 522      65.723   6.113   9.792  1.00128.35           C
ATOM   4161  OE1 GLN E 522      66.738   6.754  10.058  1.00128.35           O
ATOM   4162  NE2 GLN E 522      64.788   6.556   8.909  1.00128.35           N
ATOM   4163  C   GLN E 522      67.149   3.171  13.512  1.00128.35           C
ATOM   4164  O   GLN E 522      68.048   4.000  13.648  1.00128.35           O
ATOM   4165  N   LEU E 523      67.019   2.095  14.314  1.00108.52           N
ATOM   4166  CA  LEU E 523      67.944   1.696  15.343  1.00108.52           C
ATOM   4167  CB  LEU E 523      69.383   1.569  14.783  1.00108.52           C
ATOM   4168  CG  LEU E 523      70.362   0.582  15.482  1.00108.52           C
ATOM   4169  CD1 LEU E 523      71.796   0.801  14.975  1.00108.52           C
ATOM   4170  CD2 LEU E 523      70.267   0.523  17.013  1.00108.52           C
ATOM   4171  C   LEU E 523      67.905   2.727  16.441  1.00108.52           C
ATOM   4172  O   LEU E 523      68.760   2.764  17.323  1.00108.52           O
ATOM   4173  N   SER E 524      66.894   3.613  16.430  1.00 35.64           N
ATOM   4174  CA  SER E 524      66.781   4.568  17.495  1.00 35.64           C
ATOM   4175  CB  SER E 524      65.717   5.642  17.216  1.00 35.64           C
ATOM   4176  OG  SER E 524      65.649   6.558  18.299  1.00 35.64           O
ATOM   4177  C   SER E 524      66.366   3.825  18.732  1.00 35.64           C
ATOM   4178  O   SER E 524      66.776   4.171  19.842  1.00 35.64           O
ATOM   4179  N   GLN E 525      65.531   2.773  18.551  1.00123.65           N
ATOM   4180  CA  GLN E 525      64.997   1.975  19.629  1.00123.65           C
ATOM   4181  CB  GLN E 525      63.474   1.783  19.504  1.00123.65           C
ATOM   4182  CG  GLN E 525      62.679   3.066  19.259  1.00123.65           C
ATOM   4183  CD  GLN E 525      62.282   3.689  20.585  1.00123.65           C
ATOM   4184  OE1 GLN E 525      61.847   2.997  21.503  1.00123.65           O
ATOM   4185  NE2 GLN E 525      62.427   5.039  20.683  1.00123.65           N
ATOM   4186  C   GLN E 525      65.530   0.579  19.454  1.00123.65           C
ATOM   4187  O   GLN E 525      65.258  -0.070  18.448  1.00123.65           O
ATOM   4188  N   LYS E 526      66.376   0.129  20.403  1.00180.86           N
ATOM   4189  CA  LYS E 526      67.017  -1.159  20.552  1.00180.86           C
ATOM   4190  CB  LYS E 526      68.438  -1.068  21.135  1.00180.86           C
ATOM   4191  CG  LYS E 526      69.466  -0.479  20.168  1.00180.86           C
ATOM   4192  CD  LYS E 526      70.859  -0.319  20.783  1.00180.86           C
ATOM   4193  CE  LYS E 526      71.023   0.936  21.638  1.00180.86           C
ATOM   4194  NZ  LYS E 526      71.075   2.130  20.768  1.00180.86           N
ATOM   4195  C   LYS E 526      66.296  -2.211  21.370  1.00180.86           C
ATOM   4196  O   LYS E 526      66.922  -3.247  21.586  1.00180.86           O
ATOM   4197  N   PRO E 527      65.126  -2.042  21.932  1.00113.71           N
ATOM   4198  CA  PRO E 527      64.623  -2.956  22.942  1.00113.71           C
ATOM   4199  CD  PRO E 527      64.038  -1.386  21.224  1.00113.71           C
ATOM   4200  CB  PRO E 527      63.161  -2.562  23.150  1.00113.71           C
ATOM   4201  CG  PRO E 527      62.748  -2.014  21.775  1.00113.71           C
ATOM   4202  C   PRO E 527      64.750  -4.441  22.735  1.00113.71           C
ATOM   4203  O   PRO E 527      64.653  -4.931  21.611  1.00113.71           O
ATOM   4204  N   ILE E 528      65.009  -5.160  23.849  1.00115.48           N
ATOM   4205  CA  ILE E 528      65.101  -6.591  23.876  1.00115.48           C
ATOM   4206  CB  ILE E 528      66.261  -7.084  24.699  1.00115.48           C
ATOM   4207  CG1 ILE E 528      67.593  -6.510  24.179  1.00115.48           C
ATOM   4208  CG2 ILE E 528      66.212  -8.622  24.722  1.00115.48           C
ATOM   4209  CD1 ILE E 528      67.931  -6.912  22.744  1.00115.48           C
ATOM   4210  C   ILE E 528      63.863  -7.010  24.609  1.00115.48           C
ATOM   4211  O   ILE E 528      63.703  -6.682  25.783  1.00115.48           O
ATOM   4212  N   LEU E 529      62.942  -7.729  23.935  1.00129.45           N
ATOM   4213  CA  LEU E 529      61.697  -8.089  24.560  1.00129.45           C
ATOM   4214  CB  LEU E 529      60.530  -8.204  23.566  1.00129.45           C
ATOM   4215  CG  LEU E 529      60.402  -6.904  22.741  1.00129.45           C
ATOM   4216  CD1 LEU E 529      61.396  -6.890  21.573  1.00129.45           C
ATOM   4217  CD2 LEU E 529      58.967  -6.576  22.322  1.00129.45           C
ATOM   4218  C   LEU E 529      61.872  -9.357  25.351  1.00129.45           C
ATOM   4219  O   LEU E 529      62.891 -10.033  25.219  1.00129.45           O
ATOM   4220  N   SER E 530      60.893  -9.704  26.227  1.00118.83           N
ATOM   4221  CA  SER E 530      61.104 -10.854  27.079  1.00118.83           C
ATOM   4222  CB  SER E 530      60.796 -10.607  28.567  1.00118.83           C
ATOM   4223  OG  SER E 530      59.394 -10.601  28.785  1.00118.83           O
ATOM   4224  C   SER E 530      60.273 -12.040  26.660  1.00118.83           C
ATOM   4225  O   SER E 530      59.042 -12.020  26.660  1.00118.83           O
ATOM   4226  N   PRO E 531      60.957 -13.091  26.289  1.00175.02           N
ATOM   4227  CA  PRO E 531      60.367 -14.353  25.916  1.00175.02           C
ATOM   4228  CD  PRO E 531      62.386 -13.044  26.049  1.00175.02           C
ATOM   4229  CB  PRO E 531      61.504 -15.179  25.315  1.00175.02           C
ATOM   4230  CG  PRO E 531      62.780 -14.514  25.867  1.00175.02           C
ATOM   4231  C   PRO E 531      59.760 -15.038  27.101  1.00175.02           C
ATOM   4232  O   PRO E 531      58.803 -15.794  26.939  1.00175.02           O
ATOM   4233  N   GLN E 532      60.322 -14.805  28.299  1.00 62.66           N
ATOM   4234  CA  GLN E 532      59.896 -15.480  29.492  1.00 62.66           C
ATOM   4235  CB  GLN E 532      60.806 -15.209  30.701  1.00 62.66           C
ATOM   4236  CG  GLN E 532      60.362 -15.962  31.958  1.00 62.66           C
ATOM   4237  CD  GLN E 532      60.580 -17.448  31.709  1.00 62.66           C
ATOM   4238  OE1 GLN E 532      61.641 -17.860  31.244  1.00 62.66           O
ATOM   4239  NE2 GLN E 532      59.546 -18.277  32.020  1.00 62.66           N
ATOM   4240  C   GLN E 532      58.507 -15.076  29.869  1.00 62.66           C
ATOM   4241  O   GLN E 532      57.714 -15.913  30.300  1.00 62.66           O
ATOM   4242  N   GLN E 533      58.162 -13.784  29.712  1.00 69.66           N
ATOM   4243  CA  GLN E 533      56.854 -13.370  30.129  1.00 69.66           C
ATOM   4244  CB  GLN E 533      56.550 -11.886  29.876  1.00 69.66           C
ATOM   4245  CG  GLN E 533      55.171 -11.502  30.418  1.00 69.66           C
ATOM   4246  CD  GLN E 533      54.749 -10.179  29.816  1.00 69.66           C
ATOM   4247  OE1 GLN E 533      54.523 -10.080  28.611  1.00 69.66           O
ATOM   4248  NE2 GLN E 533      54.618  -9.138  30.679  1.00 69.66           N
ATOM   4249  C   GLN E 533      55.853 -14.146  29.329  1.00 69.66           C
ATOM   4250  O   GLN E 533      54.833 -14.587  29.856  1.00 69.66           O
ATOM   4251  N   VAL E 534      56.121 -14.329  28.022  1.00 55.07           N
ATOM   4252  CA  VAL E 534      55.226 -15.069  27.176  1.00 55.07           C
ATOM   4253  CB  VAL E 534      55.717 -15.163  25.757  1.00 55.07           C
ATOM   4254  CG1 VAL E 534      54.845 -16.182  25.000  1.00 55.07           C
ATOM   4255  CG2 VAL E 534      55.716 -13.757  25.129  1.00 55.07           C
ATOM   4256  C   VAL E 534      55.126 -16.476  27.675  1.00 55.07           C
ATOM   4257  O   VAL E 534      54.036 -17.031  27.808  1.00 55.07           O
ATOM   4258  N   VAL E 535      56.282 -17.089  27.975  1.00 53.82           N
ATOM   4259  CA  VAL E 535      56.306 -18.461  28.396  1.00 53.82           C
ATOM   4260  CB  VAL E 535      57.705 -18.966  28.618  1.00 53.82           C
ATOM   4261  CG1 VAL E 535      57.639 -20.422  29.111  1.00 53.82           C
ATOM   4262  CG2 VAL E 535      58.510 -18.790  27.316  1.00 53.82           C
ATOM   4263  C   VAL E 535      55.548 -18.617  29.681  1.00 53.82           C
ATOM   4264  O   VAL E 535      54.807 -19.583  29.856  1.00 53.82           O
ATOM   4265  N   SER E 536      55.756 -17.696  30.638  1.00115.59           N
ATOM   4266  CA  SER E 536      55.139 -17.804  31.931  1.00115.59           C
ATOM   4267  CB  SER E 536      55.899 -16.943  32.955  1.00115.59           C
ATOM   4268  OG  SER E 536      55.437 -17.206  34.268  1.00115.59           O
ATOM   4269  C   SER E 536      53.683 -17.396  31.946  1.00115.59           C
ATOM   4270  O   SER E 536      52.853 -18.074  32.550  1.00115.59           O
ATOM   4271  N   CYS E 537      53.382 -16.197  31.398  1.00104.69           N
ATOM   4272  CA  CYS E 537      52.083 -15.563  31.393  1.00104.69           C
ATOM   4273  CB  CYS E 537      52.223 -14.038  31.386  1.00104.69           C
ATOM   4274  SG  CYS E 537      52.896 -13.573  32.991  1.00104.69           S
ATOM   4275  C   CYS E 537      51.079 -15.922  30.328  1.00104.69           C
ATOM   4276  O   CYS E 537      49.881 -15.962  30.607  1.00104.69           O
ATOM   4277  N   SER E 538      51.521 -16.163  29.079  1.00 85.62           N
ATOM   4278  CA  SER E 538      50.610 -16.221  27.964  1.00 85.62           C
ATOM   4279  CB  SER E 538      51.357 -16.052  26.623  1.00 85.62           C
ATOM   4280  OG  SER E 538      50.456 -16.088  25.528  1.00 85.62           O
ATOM   4281  C   SER E 538      49.775 -17.476  27.893  1.00 85.62           C
ATOM   4282  O   SER E 538      50.284 -18.595  27.823  1.00 85.62           O
ATOM   4283  N   ASN E 539      48.432 -17.287  27.911  1.00135.26           N
ATOM   4284  CA  ASN E 539      47.466 -18.350  27.785  1.00135.26           C
ATOM   4285  CB  ASN E 539      46.118 -18.087  28.485  1.00135.26           C
ATOM   4286  CG  ASN E 539      45.422 -16.866  27.908  1.00135.26           C
ATOM   4287  OD1 ASN E 539      45.942 -16.189  27.027  1.00135.26           O
ATOM   4288  ND2 ASN E 539      44.205 -16.576  28.444  1.00135.26           N
ATOM   4289  C   ASN E 539      47.285 -18.745  26.341  1.00135.26           C
ATOM   4290  O   ASN E 539      46.625 -19.738  26.032  1.00135.26           O
ATOM   4291  N   TYR E 540      47.780 -17.895  25.420  1.00162.61           N
ATOM   4292  CA  TYR E 540      47.769 -18.093  23.995  1.00162.61           C
ATOM   4293  CB  TYR E 540      48.121 -16.847  23.163  1.00162.61           C
ATOM   4294  CG  TYR E 540      47.014 -15.863  23.348  1.00162.61           C
ATOM   4295  CD1 TYR E 540      45.701 -16.243  23.177  1.00162.61           C
ATOM   4296  CD2 TYR E 540      47.298 -14.547  23.634  1.00162.61           C
ATOM   4297  CE1 TYR E 540      44.682 -15.331  23.337  1.00162.61           C
ATOM   4298  CE2 TYR E 540      46.285 -13.629  23.792  1.00162.61           C
ATOM   4299  CZ  TYR E 540      44.976 -14.023  23.648  1.00162.61           C
ATOM   4300  OH  TYR E 540      43.939 -13.080  23.812  1.00162.61           O
ATOM   4301  C   TYR E 540      48.724 -19.189  23.615  1.00162.61           C
ATOM   4302  O   TYR E 540      48.728 -19.631  22.467  1.00162.61           O
ATOM   4303  N   SER E 541      49.676 -19.534  24.506  1.00120.11           N
ATOM   4304  CA  SER E 541      50.643 -20.562  24.225  1.00120.11           C
ATOM   4305  CB  SER E 541      52.037 -20.009  23.867  1.00120.11           C
ATOM   4306  OG  SER E 541      51.969 -19.254  22.666  1.00120.11           O
ATOM   4307  C   SER E 541      50.802 -21.480  25.411  1.00120.11           C
ATOM   4308  O   SER E 541      50.192 -21.306  26.464  1.00120.11           O
ATOM   4309  N   GLN E 542      51.569 -22.560  25.168  1.00206.68           N
ATOM   4310  CA  GLN E 542      51.905 -23.692  25.988  1.00206.68           C
ATOM   4311  CB  GLN E 542      52.114 -24.945  25.128  1.00206.68           C
ATOM   4312  CG  GLN E 542      50.997 -25.117  24.083  1.00206.68           C
ATOM   4313  CD  GLN E 542      49.630 -24.711  24.623  1.00206.68           C
ATOM   4314  OE1 GLN E 542      49.133 -25.269  25.597  1.00206.68           O
ATOM   4315  NE2 GLN E 542      48.987 -23.719  23.950  1.00206.68           N
ATOM   4316  C   GLN E 542      53.048 -23.509  26.957  1.00206.68           C
ATOM   4317  O   GLN E 542      53.402 -24.466  27.639  1.00206.68           O
ATOM   4318  N   GLY E 543      53.786 -22.383  26.955  1.00 54.21           N
ATOM   4319  CA  GLY E 543      54.885 -22.303  27.887  1.00 54.21           C
ATOM   4320  C   GLY E 543      56.043 -23.020  27.256  1.00 54.21           C
ATOM   4321  O   GLY E 543      56.358 -22.779  26.095  1.00 54.21           O
ATOM   4322  N   CYS E 544      56.733 -23.891  28.021  1.00 99.00           N
ATOM   4323  CA  CYS E 544      57.865 -24.649  27.554  1.00 99.00           C
ATOM   4324  CB  CYS E 544      58.671 -25.343  28.662  1.00 99.00           C
ATOM   4325  SG  CYS E 544      59.797 -24.178  29.472  1.00 99.00           S
ATOM   4326  C   CYS E 544      57.426 -25.703  26.591  1.00 99.00           C
ATOM   4327  O   CYS E 544      58.246 -26.342  25.937  1.00 99.00           O
ATOM   4328  N   GLU E 545      56.120 -25.983  26.595  1.00136.05           N
ATOM   4329  CA  GLU E 545      55.410 -26.949  25.812  1.00136.05           C
ATOM   4330  CB  GLU E 545      54.066 -27.231  26.477  1.00136.05           C
ATOM   4331  CG  GLU E 545      54.349 -27.953  27.794  1.00136.05           C
ATOM   4332  CD  GLU E 545      53.449 -27.379  28.865  1.00136.05           C
ATOM   4333  OE1 GLU E 545      52.484 -26.654  28.511  1.00136.05           O
ATOM   4334  OE2 GLU E 545      53.733 -27.648  30.062  1.00136.05           O
ATOM   4335  C   GLU E 545      55.268 -26.527  24.371  1.00136.05           C
ATOM   4336  O   GLU E 545      54.839 -27.325  23.536  1.00136.05           O
ATOM   4337  N   GLY E 546      55.531 -25.244  24.044  1.00 42.52           N
ATOM   4338  CA  GLY E 546      55.450 -24.841  22.660  1.00 42.52           C
ATOM   4339  C   GLY E 546      54.382 -23.801  22.481  1.00 42.52           C
ATOM   4340  O   GLY E 546      53.669 -23.464  23.425  1.00 42.52           O
ATOM   4341  N   GLY E 547      54.267 -23.250  21.247  1.00 36.09           N
ATOM   4342  CA  GLY E 547      53.291 -22.236  20.940  1.00 36.09           C
ATOM   4343  C   GLY E 547      53.464 -21.824  19.499  1.00 36.09           C
ATOM   4344  O   GLY E 547      54.241 -22.439  18.767  1.00 36.09           O
ATOM   4345  N   PHE E 548      52.729 -20.773  19.049  1.00 80.61           N
ATOM   4346  CA  PHE E 548      52.846 -20.349  17.672  1.00 80.61           C
ATOM   4347  CB  PHE E 548      51.627 -20.727  16.818  1.00 80.61           C
ATOM   4348  CG  PHE E 548      51.557 -22.211  16.764  1.00 80.61           C
ATOM   4349  CD1 PHE E 548      51.003 -22.920  17.805  1.00 80.61           C
ATOM   4350  CD2 PHE E 548      52.039 -22.893  15.673  1.00 80.61           C
ATOM   4351  CE1 PHE E 548      50.929 -24.293  17.763  1.00 80.61           C
ATOM   4352  CE2 PHE E 548      51.967 -24.264  15.626  1.00 80.61           C
ATOM   4353  CZ  PHE E 548      51.412 -24.968  16.668  1.00 80.61           C
ATOM   4354  C   PHE E 548      52.986 -18.847  17.580  1.00 80.61           C
ATOM   4355  O   PHE E 548      52.246 -18.100  18.212  1.00 80.61           O
ATOM   4356  N   PRO E 549      53.902 -18.394  16.747  1.00163.39           N
ATOM   4357  CA  PRO E 549      54.206 -16.989  16.550  1.00163.39           C
ATOM   4358  CD  PRO E 549      54.485 -19.237  15.717  1.00163.39           C
ATOM   4359  CB  PRO E 549      55.268 -16.957  15.450  1.00163.39           C
ATOM   4360  CG  PRO E 549      55.017 -18.255  14.660  1.00163.39           C
ATOM   4361  C   PRO E 549      53.005 -16.165  16.188  1.00163.39           C
ATOM   4362  O   PRO E 549      52.930 -15.002  16.579  1.00163.39           O
ATOM   4363  N   TYR E 550      52.048 -16.743  15.449  1.00 97.37           N
ATOM   4364  CA  TYR E 550      50.885 -16.028  15.015  1.00 97.37           C
ATOM   4365  CB  TYR E 550      50.005 -16.995  14.208  1.00 97.37           C
ATOM   4366  CG  TYR E 550      48.898 -16.300  13.512  1.00 97.37           C
ATOM   4367  CD1 TYR E 550      47.719 -16.073  14.166  1.00 97.37           C
ATOM   4368  CD2 TYR E 550      49.039 -15.888  12.207  1.00 97.37           C
ATOM   4369  CE1 TYR E 550      46.681 -15.451  13.523  1.00 97.37           C
ATOM   4370  CE2 TYR E 550      48.006 -15.262  11.555  1.00 97.37           C
ATOM   4371  CZ  TYR E 550      46.823 -15.048  12.216  1.00 97.37           C
ATOM   4372  OH  TYR E 550      45.755 -14.408  11.552  1.00 97.37           O
ATOM   4373  C   TYR E 550      50.171 -15.573  16.261  1.00 97.37           C
ATOM   4374  O   TYR E 550      49.718 -14.432  16.352  1.00 97.37           O
ATOM   4375  N   LEU E 551      50.034 -16.477  17.252  1.00169.61           N
ATOM   4376  CA  LEU E 551      49.401 -16.155  18.498  1.00169.61           C
ATOM   4377  CB  LEU E 551      49.016 -17.378  19.344  1.00169.61           C
ATOM   4378  CG  LEU E 551      47.743 -18.099  18.868  1.00169.61           C
ATOM   4379  CD1 LEU E 551      47.908 -18.797  17.516  1.00169.61           C
ATOM   4380  CD2 LEU E 551      47.251 -19.051  19.954  1.00169.61           C
ATOM   4381  C   LEU E 551      50.225 -15.249  19.371  1.00169.61           C
ATOM   4382  O   LEU E 551      49.650 -14.532  20.185  1.00169.61           O
ATOM   4383  N   ILE E 552      51.567 -15.394  19.414  1.00219.36           N
ATOM   4384  CA  ILE E 552      52.301 -14.484  20.261  1.00219.36           C
ATOM   4385  CB  ILE E 552      53.360 -15.106  21.125  1.00219.36           C
ATOM   4386  CG1 ILE E 552      54.449 -15.811  20.347  1.00219.36           C
ATOM   4387  CG2 ILE E 552      52.670 -16.036  22.128  1.00219.36           C
ATOM   4388  CD1 ILE E 552      55.560 -16.166  21.317  1.00219.36           C
ATOM   4389  C   ILE E 552      52.783 -13.209  19.631  1.00219.36           C
ATOM   4390  O   ILE E 552      52.542 -12.122  20.152  1.00219.36           O
ATOM   4391  N   ALA E 553      53.482 -13.295  18.483  1.00 71.90           N
ATOM   4392  CA  ALA E 553      53.982 -12.105  17.856  1.00 71.90           C
ATOM   4393  CB  ALA E 553      54.819 -12.398  16.596  1.00 71.90           C
ATOM   4394  C   ALA E 553      52.794 -11.302  17.430  1.00 71.90           C
ATOM   4395  O   ALA E 553      52.862 -10.078  17.338  1.00 71.90           O
ATOM   4396  N   GLY E 554      51.736 -11.970  16.935  1.00 97.37           N
ATOM   4397  CA  GLY E 554      50.565 -11.201  16.609  1.00 97.37           C
ATOM   4398  C   GLY E 554      49.549 -10.952  17.703  1.00 97.37           C
ATOM   4399  O   GLY E 554      49.415  -9.853  18.237  1.00 97.37           O
ATOM   4400  N   LYS E 555      48.861 -12.038  18.113  1.00222.09           N
ATOM   4401  CA  LYS E 555      47.664 -11.986  18.921  1.00222.09           C
ATOM   4402  CB  LYS E 555      47.091 -13.420  19.015  1.00222.09           C
ATOM   4403  CG  LYS E 555      45.568 -13.589  19.034  1.00222.09           C
ATOM   4404  CD  LYS E 555      44.819 -13.061  20.249  1.00222.09           C
ATOM   4405  CE  LYS E 555      43.618 -12.186  19.877  1.00222.09           C
ATOM   4406  NZ  LYS E 555      42.683 -12.908  18.989  1.00222.09           N
ATOM   4407  C   LYS E 555      47.954 -11.492  20.305  1.00222.09           C
ATOM   4408  O   LYS E 555      47.365 -10.520  20.778  1.00222.09           O
ATOM   4409  N   TYR E 556      48.917 -12.145  20.974  1.00 85.24           N
ATOM   4410  CA  TYR E 556      49.259 -11.849  22.331  1.00 85.24           C
ATOM   4411  CB  TYR E 556      50.330 -12.848  22.832  1.00 85.24           C
ATOM   4412  CG  TYR E 556      50.707 -12.542  24.238  1.00 85.24           C
ATOM   4413  CD1 TYR E 556      49.834 -12.800  25.270  1.00 85.24           C
ATOM   4414  CD2 TYR E 556      51.947 -12.024  24.526  1.00 85.24           C
ATOM   4415  CE1 TYR E 556      50.184 -12.522  26.569  1.00 85.24           C
ATOM   4416  CE2 TYR E 556      52.305 -11.744  25.824  1.00 85.24           C
ATOM   4417  CZ  TYR E 556      51.420 -11.993  26.846  1.00 85.24           C
ATOM   4418  OH  TYR E 556      51.778 -11.706  28.178  1.00 85.24           O
ATOM   4419  C   TYR E 556      49.800 -10.463  22.408  1.00 85.24           C
ATOM   4420  O   TYR E 556      49.422  -9.684  23.281  1.00 85.24           O
ATOM   4421  N   VAL E 557      50.711 -10.089  21.496  1.00168.61           N
ATOM   4422  CA  VAL E 557      51.205  -8.758  21.676  1.00168.61           C
ATOM   4423  CB  VAL E 557      52.571  -8.447  21.148  1.00168.61           C
ATOM   4424  CG1 VAL E 557      52.679  -9.088  19.806  1.00168.61           C
ATOM   4425  CG2 VAL E 557      52.803  -6.928  21.144  1.00168.61           C
ATOM   4426  C   VAL E 557      50.155  -7.719  21.406  1.00168.61           C
ATOM   4427  O   VAL E 557      50.206  -6.635  21.982  1.00168.61           O
ATOM   4428  N   SER E 558      49.187  -7.978  20.508  1.00106.03           N
ATOM   4429  CA  SER E 558      48.148  -7.001  20.307  1.00106.03           C
ATOM   4430  CB  SER E 558      47.214  -7.349  19.133  1.00106.03           C
ATOM   4431  OG  SER E 558      47.945  -7.387  17.917  1.00106.03           O
ATOM   4432  C   SER E 558      47.277  -6.888  21.537  1.00106.03           C
ATOM   4433  O   SER E 558      46.975  -5.784  21.992  1.00106.03           O
ATOM   4434  N   ASP E 559      46.797  -8.030  22.080  1.00114.27           N
ATOM   4435  CA  ASP E 559      45.888  -8.022  23.198  1.00114.27           C
ATOM   4436  CB  ASP E 559      45.278  -9.408  23.458  1.00114.27           C
ATOM   4437  CG  ASP E 559      44.387  -9.771  22.283  1.00114.27           C
ATOM   4438  OD1 ASP E 559      44.265  -8.931  21.351  1.00114.27           O
ATOM   4439  OD2 ASP E 559      43.824 -10.897  22.297  1.00114.27           O
ATOM   4440  C   ASP E 559      46.516  -7.617  24.505  1.00114.27           C
ATOM   4441  O   ASP E 559      46.010  -6.736  25.198  1.00114.27           O
ATOM   4442  N   TYR E 560      47.542  -8.381  24.941  1.00161.68           N
ATOM   4443  CA  TYR E 560      48.259  -8.176  26.175  1.00161.68           C
ATOM   4444  CB  TYR E 560      48.677  -9.505  26.817  1.00161.68           C
ATOM   4445  CG  TYR E 560      47.395 -10.167  27.206  1.00161.68           C
ATOM   4446  CD1 TYR E 560      46.724 -10.997  26.337  1.00161.68           C
ATOM   4447  CD2 TYR E 560      46.851  -9.934  28.446  1.00161.68           C
ATOM   4448  CE1 TYR E 560      45.539 -11.596  26.702  1.00161.68           C
ATOM   4449  CE2 TYR E 560      45.667 -10.528  28.817  1.00161.68           C
ATOM   4450  CZ  TYR E 560      45.008 -11.362  27.947  1.00161.68           C
ATOM   4451  OH  TYR E 560      43.794 -11.972  28.327  1.00161.68           O
ATOM   4452  C   TYR E 560      49.445  -7.256  26.109  1.00161.68           C
ATOM   4453  O   TYR E 560      49.676  -6.465  27.021  1.00161.68           O
ATOM   4454  N   GLY E 561      50.264  -7.366  25.045  1.00 36.46           N
ATOM   4455  CA  GLY E 561      51.452  -6.559  24.954  1.00 36.46           C
ATOM   4456  C   GLY E 561      52.616  -7.334  25.487  1.00 36.46           C
ATOM   4457  O   GLY E 561      52.455  -8.334  26.187  1.00 36.46           O
ATOM   4458  N   ILE E 562      53.844  -6.876  25.167  1.00115.82           N
ATOM   4459  CA  ILE E 562      54.995  -7.566  25.662  1.00115.82           C
ATOM   4460  CB  ILE E 562      55.798  -8.294  24.631  1.00115.82           C
ATOM   4461  CG1 ILE E 562      56.782  -9.198  25.379  1.00115.82           C
ATOM   4462  CG2 ILE E 562      56.445  -7.279  23.669  1.00115.82           C
ATOM   4463  CD1 ILE E 562      57.236 -10.409  24.585  1.00115.82           C
ATOM   4464  C   ILE E 562      55.873  -6.615  26.410  1.00115.82           C
ATOM   4465  O   ILE E 562      55.840  -5.404  26.200  1.00115.82           O
ATOM   4466  N   VAL E 563      56.670  -7.158  27.348  1.00146.58           N
ATOM   4467  CA  VAL E 563      57.511  -6.335  28.169  1.00146.58           C
ATOM   4468  CB  VAL E 563      57.185  -6.527  29.620  1.00146.58           C
ATOM   4469  CG1 VAL E 563      57.217  -8.026  29.929  1.00146.58           C
ATOM   4470  CG2 VAL E 563      58.109  -5.662  30.471  1.00146.58           C
ATOM   4471  C   VAL E 563      58.950  -6.634  27.851  1.00146.58           C
ATOM   4472  O   VAL E 563      59.263  -7.612  27.174  1.00146.58           O
ATOM   4473  N   GLU E 564      59.869  -5.739  28.271  1.00137.06           N
ATOM   4474  CA  GLU E 564      61.264  -5.929  27.993  1.00137.06           C
ATOM   4475  CB  GLU E 564      62.127  -4.650  28.007  1.00137.06           C
ATOM   4476  CG  GLU E 564      61.677  -3.563  28.981  1.00137.06           C
ATOM   4477  CD  GLU E 564      61.149  -2.403  28.140  1.00137.06           C
ATOM   4478  OE1 GLU E 564      61.991  -1.769  27.450  1.00137.06           O
ATOM   4479  OE2 GLU E 564      59.918  -2.137  28.169  1.00137.06           O
ATOM   4480  C   GLU E 564      61.869  -6.997  28.850  1.00137.06           C
ATOM   4481  O   GLU E 564      61.318  -7.419  29.866  1.00137.06           O
ATOM   4482  N   GLU E 565      63.051  -7.471  28.409  1.00106.95           N
ATOM   4483  CA  GLU E 565      63.737  -8.593  28.981  1.00106.95           C
ATOM   4484  CB  GLU E 565      65.038  -8.894  28.212  1.00106.95           C
ATOM   4485  CG  GLU E 565      65.333 -10.388  28.025  1.00106.95           C
ATOM   4486  CD  GLU E 565      65.848 -11.010  29.307  1.00106.95           C
ATOM   4487  OE1 GLU E 565      66.619 -10.338  30.037  1.00106.95           O
ATOM   4488  OE2 GLU E 565      65.483 -12.185  29.557  1.00106.95           O
ATOM   4489  C   GLU E 565      64.065  -8.290  30.413  1.00106.95           C
ATOM   4490  O   GLU E 565      63.960  -9.157  31.279  1.00106.95           O
ATOM   4491  N   SER E 566      64.450  -7.036  30.708  1.00 31.40           N
ATOM   4492  CA  SER E 566      64.842  -6.684  32.044  1.00 31.40           C
ATOM   4493  CB  SER E 566      65.297  -5.219  32.174  1.00 31.40           C
ATOM   4494  OG  SER E 566      64.200  -4.341  31.966  1.00 31.40           O
ATOM   4495  C   SER E 566      63.682  -6.862  32.968  1.00 31.40           C
ATOM   4496  O   SER E 566      63.858  -7.149  34.151  1.00 31.40           O
ATOM   4497  N   ASP E 567      62.455  -6.665  32.456  1.00 53.49           N
ATOM   4498  CA  ASP E 567      61.298  -6.790  33.295  1.00 53.49           C
ATOM   4499  CB  ASP E 567      59.995  -6.461  32.567  1.00 53.49           C
ATOM   4500  CG  ASP E 567      58.847  -6.590  33.564  1.00 53.49           C
ATOM   4501  OD1 ASP E 567      59.103  -6.707  34.792  1.00 53.49           O
ATOM   4502  OD2 ASP E 567      57.680  -6.579  33.089  1.00 53.49           O
ATOM   4503  C   ASP E 567      61.170  -8.204  33.771  1.00 53.49           C
ATOM   4504  O   ASP E 567      60.946  -8.436  34.958  1.00 53.49           O
ATOM   4505  N   LEU E 568      61.285  -9.185  32.847  1.00137.86           N
ATOM   4506  CA  LEU E 568      61.183 -10.562  33.231  1.00137.86           C
ATOM   4507  CB  LEU E 568      59.889 -11.261  32.777  1.00137.86           C
ATOM   4508  CG  LEU E 568      58.596 -10.684  33.369  1.00137.86           C
ATOM   4509  CD1 LEU E 568      58.285  -9.332  32.722  1.00137.86           C
ATOM   4510  CD2 LEU E 568      57.412 -11.652  33.211  1.00137.86           C
ATOM   4511  C   LEU E 568      62.292 -11.309  32.556  1.00137.86           C
ATOM   4512  O   LEU E 568      62.134 -11.799  31.437  1.00137.86           O
ATOM   4513  N   PRO E 569      63.390 -11.460  33.240  1.00157.18           N
ATOM   4514  CA  PRO E 569      64.571 -12.120  32.736  1.00157.18           C
ATOM   4515  CD  PRO E 569      63.421 -11.277  34.680  1.00157.18           C
ATOM   4516  CB  PRO E 569      65.557 -12.120  33.908  1.00157.18           C
ATOM   4517  CG  PRO E 569      64.645 -12.074  35.151  1.00157.18           C
ATOM   4518  C   PRO E 569      64.234 -13.514  32.290  1.00157.18           C
ATOM   4519  O   PRO E 569      63.338 -14.126  32.866  1.00157.18           O
ATOM   4520  N   TYR E 570      64.947 -14.051  31.281  1.00113.16           N
ATOM   4521  CA  TYR E 570      64.602 -15.333  30.733  1.00113.16           C
ATOM   4522  CB  TYR E 570      65.149 -15.491  29.305  1.00113.16           C
ATOM   4523  CG  TYR E 570      64.651 -16.754  28.716  1.00113.16           C
ATOM   4524  CD1 TYR E 570      63.402 -16.811  28.152  1.00113.16           C
ATOM   4525  CD2 TYR E 570      65.427 -17.880  28.736  1.00113.16           C
ATOM   4526  CE1 TYR E 570      62.933 -17.978  27.597  1.00113.16           C
ATOM   4527  CE2 TYR E 570      64.965 -19.046  28.182  1.00113.16           C
ATOM   4528  CZ  TYR E 570      63.722 -19.099  27.611  1.00113.16           C
ATOM   4529  OH  TYR E 570      63.269 -20.307  27.047  1.00113.16           O
ATOM   4530  C   TYR E 570      65.136 -16.428  31.613  1.00113.16           C
ATOM   4531  O   TYR E 570      66.326 -16.463  31.923  1.00113.16           O
ATOM   4532  N   THR E 571      64.210 -17.259  32.154  1.00 86.05           N
ATOM   4533  CA  THR E 571      64.455 -18.421  32.974  1.00 86.05           C
ATOM   4534  CB  THR E 571      63.332 -18.658  33.937  1.00 86.05           C
ATOM   4535  OG1 THR E 571      63.182 -17.532  34.790  1.00 86.05           O
ATOM   4536  CG2 THR E 571      63.634 -19.918  34.767  1.00 86.05           C
ATOM   4537  C   THR E 571      64.663 -19.687  32.193  1.00 86.05           C
ATOM   4538  O   THR E 571      65.557 -20.475  32.498  1.00 86.05           O
ATOM   4539  N   GLY E 572      63.836 -19.919  31.151  1.00 38.02           N
ATOM   4540  CA  GLY E 572      63.916 -21.159  30.433  1.00 38.02           C
ATOM   4541  C   GLY E 572      63.066 -22.195  31.114  1.00 38.02           C
ATOM   4542  O   GLY E 572      63.259 -23.391  30.898  1.00 38.02           O
ATOM   4543  N   SER E 573      62.103 -21.774  31.962  1.00 58.44           N
ATOM   4544  CA  SER E 573      61.257 -22.737  32.614  1.00 58.44           C
ATOM   4545  CB  SER E 573      61.706 -23.098  34.035  1.00 58.44           C
ATOM   4546  OG  SER E 573      61.624 -21.955  34.871  1.00 58.44           O
ATOM   4547  C   SER E 573      59.869 -22.179  32.728  1.00 58.44           C
ATOM   4548  O   SER E 573      59.609 -21.017  32.428  1.00 58.44           O
ATOM   4549  N   ASP E 574      58.947 -23.043  33.189  1.00128.29           N
ATOM   4550  CA  ASP E 574      57.537 -22.836  33.400  1.00128.29           C
ATOM   4551  CB  ASP E 574      56.709 -24.132  33.547  1.00128.29           C
ATOM   4552  CG  ASP E 574      56.526 -24.773  32.171  1.00128.29           C
ATOM   4553  OD1 ASP E 574      57.447 -24.639  31.325  1.00128.29           O
ATOM   4554  OD2 ASP E 574      55.463 -25.416  31.952  1.00128.29           O
ATOM   4555  C   ASP E 574      57.303 -21.973  34.611  1.00128.29           C
ATOM   4556  O   ASP E 574      56.261 -22.092  35.257  1.00128.29           O
ATOM   4557  N   SER E 575      58.321 -21.198  35.036  1.00 63.49           N
ATOM   4558  CA  SER E 575      58.228 -20.368  36.212  1.00 63.49           C
ATOM   4559  CB  SER E 575      59.363 -19.332  36.311  1.00 63.49           C
ATOM   4560  OG  SER E 575      59.271 -18.393  35.248  1.00 63.49           O
ATOM   4561  C   SER E 575      56.928 -19.612  36.234  1.00 63.49           C
ATOM   4562  O   SER E 575      56.230 -19.465  35.233  1.00 63.49           O
ATOM   4563  N   PRO E 576      56.583 -19.158  37.413  1.00 82.46           N
ATOM   4564  CA  PRO E 576      55.348 -18.445  37.613  1.00 82.46           C
ATOM   4565  CD  PRO E 576      57.028 -19.819  38.626  1.00 82.46           C
ATOM   4566  CB  PRO E 576      55.060 -18.502  39.115  1.00 82.46           C
ATOM   4567  CG  PRO E 576      56.369 -19.009  39.750  1.00 82.46           C
ATOM   4568  C   PRO E 576      55.396 -17.056  37.062  1.00 82.46           C
ATOM   4569  O   PRO E 576      56.485 -16.514  36.887  1.00 82.46           O
ATOM   4570  N   CYS E 577      54.217 -16.464  36.785  1.00 97.80           N
ATOM   4571  CA  CYS E 577      54.154 -15.143  36.233  1.00 97.80           C
ATOM   4572  CB  CYS E 577      52.761 -14.747  35.736  1.00 97.80           C
ATOM   4573  SG  CYS E 577      52.439 -15.252  34.037  1.00 97.80           S
ATOM   4574  C   CYS E 577      54.452 -14.138  37.289  1.00 97.80           C
ATOM   4575  O   CYS E 577      53.537 -13.660  37.957  1.00 97.80           O
ATOM   4576  N   THR E 578      55.735 -13.777  37.465  1.00120.08           N
ATOM   4577  CA  THR E 578      56.042 -12.737  38.404  1.00120.08           C
ATOM   4578  CB  THR E 578      56.566 -13.253  39.716  1.00120.08           C
ATOM   4579  OG1 THR E 578      56.809 -12.177  40.610  1.00120.08           O
ATOM   4580  CG2 THR E 578      57.850 -14.063  39.475  1.00120.08           C
ATOM   4581  C   THR E 578      57.081 -11.865  37.772  1.00120.08           C
ATOM   4582  O   THR E 578      58.135 -12.341  37.356  1.00120.08           O
ATOM   4583  N   LEU E 579      56.802 -10.551  37.677  1.00160.32           N
ATOM   4584  CA  LEU E 579      57.712  -9.636  37.043  1.00160.32           C
ATOM   4585  CB  LEU E 579      57.299  -9.270  35.608  1.00160.32           C
ATOM   4586  CG  LEU E 579      55.791  -9.001  35.446  1.00160.32           C
ATOM   4587  CD1 LEU E 579      55.319  -7.822  36.309  1.00160.32           C
ATOM   4588  CD2 LEU E 579      55.422  -8.834  33.965  1.00160.32           C
ATOM   4589  C   LEU E 579      57.798  -8.374  37.843  1.00160.32           C
ATOM   4590  O   LEU E 579      57.156  -8.230  38.880  1.00160.32           O
ATOM   4591  N   LYS E 580      58.633  -7.425  37.372  1.00 68.84           N
ATOM   4592  CA  LYS E 580      58.848  -6.171  38.041  1.00 68.84           C
ATOM   4593  CB  LYS E 580      60.038  -5.379  37.475  1.00 68.84           C
ATOM   4594  CG  LYS E 580      61.387  -6.052  37.733  1.00 68.84           C
ATOM   4595  CD  LYS E 580      62.534  -5.467  36.906  1.00 68.84           C
ATOM   4596  CE  LYS E 580      63.892  -6.088  37.235  1.00 68.84           C
ATOM   4597  NZ  LYS E 580      63.910  -7.514  36.834  1.00 68.84           N
ATOM   4598  C   LYS E 580      57.624  -5.318  37.911  1.00 68.84           C
ATOM   4599  O   LYS E 580      56.720  -5.610  37.130  1.00 68.84           O
ATOM   4600  N   ASP E 581      57.587  -4.213  38.687  1.00117.32           N
ATOM   4601  CA  ASP E 581      56.452  -3.334  38.723  1.00117.32           C
ATOM   4602  CB  ASP E 581      56.587  -2.167  39.714  1.00117.32           C
ATOM   4603  CG  ASP E 581      57.727  -1.282  39.236  1.00117.32           C
ATOM   4604  OD1 ASP E 581      58.801  -1.837  38.880  1.00117.32           O
ATOM   4605  OD2 ASP E 581      57.536  -0.037  39.222  1.00117.32           O
ATOM   4606  C   ASP E 581      56.299  -2.743  37.368  1.00117.32           C
ATOM   4607  O   ASP E 581      57.105  -3.030  36.491  1.00117.32           O
ATOM   4608  N   SER E 582      55.268  -1.883  37.205  1.00162.93           N
ATOM   4609  CA  SER E 582      54.778  -1.321  35.971  1.00162.93           C
ATOM   4610  CB  SER E 582      54.147   0.067  36.165  1.00162.93           C
ATOM   4611  OG  SER E 582      55.124   0.979  36.648  1.00162.93           O
ATOM   4612  C   SER E 582      55.853  -1.191  34.945  1.00162.93           C
ATOM   4613  O   SER E 582      56.653  -0.258  34.951  1.00162.93           O
ATOM   4614  N   GLN E 583      55.875  -2.162  34.011  1.00101.96           N
ATOM   4615  CA  GLN E 583      56.832  -2.144  32.953  1.00101.96           C
ATOM   4616  CB  GLN E 583      57.594  -3.459  32.784  1.00101.96           C
ATOM   4617  CG  GLN E 583      58.459  -3.716  34.012  1.00101.96           C
ATOM   4618  CD  GLN E 583      59.527  -2.645  34.110  1.00101.96           C
ATOM   4619  OE1 GLN E 583      60.223  -2.338  33.146  1.00101.96           O
ATOM   4620  NE2 GLN E 583      59.657  -2.045  35.320  1.00101.96           N
ATOM   4621  C   GLN E 583      56.068  -1.847  31.710  1.00101.96           C
ATOM   4622  O   GLN E 583      54.913  -2.248  31.565  1.00101.96           O
ATOM   4623  N   GLN E 584      56.707  -1.107  30.785  1.00122.78           N
ATOM   4624  CA  GLN E 584      56.040  -0.711  29.583  1.00122.78           C
ATOM   4625  CB  GLN E 584      56.806   0.329  28.741  1.00122.78           C
ATOM   4626  CG  GLN E 584      56.803   1.735  29.344  1.00122.78           C
ATOM   4627  CD  GLN E 584      55.372   2.252  29.275  1.00122.78           C
ATOM   4628  OE1 GLN E 584      55.018   3.041  28.400  1.00122.78           O
ATOM   4629  NE2 GLN E 584      54.516   1.780  30.221  1.00122.78           N
ATOM   4630  C   GLN E 584      55.814  -1.918  28.740  1.00122.78           C
ATOM   4631  O   GLN E 584      56.555  -2.898  28.818  1.00122.78           O
ATOM   4632  N   LYS E 585      54.741  -1.880  27.926  1.00 96.40           N
ATOM   4633  CA  LYS E 585      54.433  -3.014  27.105  1.00 96.40           C
ATOM   4634  CB  LYS E 585      53.089  -3.653  27.462  1.00 96.40           C
ATOM   4635  CG  LYS E 585      53.042  -4.166  28.898  1.00 96.40           C
ATOM   4636  CD  LYS E 585      51.626  -4.456  29.385  1.00 96.40           C
ATOM   4637  CE  LYS E 585      51.574  -4.964  30.826  1.00 96.40           C
ATOM   4638  NZ  LYS E 585      52.254  -6.276  30.926  1.00 96.40           N
ATOM   4639  C   LYS E 585      54.327  -2.561  25.681  1.00 96.40           C
ATOM   4640  O   LYS E 585      53.720  -1.533  25.389  1.00 96.40           O
ATOM   4641  N   TYR E 586      54.917  -3.342  24.755  1.00 85.40           N
ATOM   4642  CA  TYR E 586      54.877  -3.064  23.343  1.00 85.40           C
ATOM   4643  CB  TYR E 586      56.183  -3.424  22.603  1.00 85.40           C
ATOM   4644  CG  TYR E 586      57.255  -2.519  23.112  1.00 85.40           C
ATOM   4645  CD1 TYR E 586      57.986  -2.855  24.229  1.00 85.40           C
ATOM   4646  CD2 TYR E 586      57.524  -1.327  22.478  1.00 85.40           C
ATOM   4647  CE1 TYR E 586      58.971  -2.018  24.699  1.00 85.40           C
ATOM   4648  CE2 TYR E 586      58.507  -0.485  22.944  1.00 85.40           C
ATOM   4649  CZ  TYR E 586      59.233  -0.831  24.057  1.00 85.40           C
ATOM   4650  OH  TYR E 586      60.242   0.030  24.538  1.00 85.40           O
ATOM   4651  C   TYR E 586      53.769  -3.886  22.747  1.00 85.40           C
ATOM   4652  O   TYR E 586      53.584  -5.043  23.120  1.00 85.40           O
ATOM   4653  N   TYR E 587      53.005  -3.305  21.794  1.00165.83           N
ATOM   4654  CA  TYR E 587      51.842  -3.970  21.260  1.00165.83           C
ATOM   4655  CB  TYR E 587      50.570  -3.103  21.385  1.00165.83           C
ATOM   4656  CG  TYR E 587      50.601  -2.359  22.683  1.00165.83           C
ATOM   4657  CD1 TYR E 587      50.459  -2.977  23.904  1.00165.83           C
ATOM   4658  CD2 TYR E 587      50.759  -0.991  22.664  1.00165.83           C
ATOM   4659  CE1 TYR E 587      50.490  -2.252  25.074  1.00165.83           C
ATOM   4660  CE2 TYR E 587      50.793  -0.261  23.829  1.00165.83           C
ATOM   4661  CZ  TYR E 587      50.660  -0.893  25.042  1.00165.83           C
ATOM   4662  OH  TYR E 587      50.688  -0.159  26.246  1.00165.83           O
ATOM   4663  C   TYR E 587      52.039  -4.093  19.769  1.00165.83           C
ATOM   4664  O   TYR E 587      52.866  -3.395  19.184  1.00165.83           O
ATOM   4665  N   THR E 588      51.290  -5.008  19.106  1.00117.68           N
ATOM   4666  CA  THR E 588      51.376  -5.142  17.673  1.00117.68           C
ATOM   4667  CB  THR E 588      51.606  -6.542  17.183  1.00117.68           C
ATOM   4668  OG1 THR E 588      50.549  -7.401  17.585  1.00117.68           O
ATOM   4669  CG2 THR E 588      52.961  -7.026  17.729  1.00117.68           C
ATOM   4670  C   THR E 588      50.106  -4.635  17.057  1.00117.68           C
ATOM   4671  O   THR E 588      49.008  -5.069  17.398  1.00117.68           O
ATOM   4672  N   ALA E 589      50.250  -3.667  16.128  1.00 51.79           N
ATOM   4673  CA  ALA E 589      49.168  -3.032  15.423  1.00 51.79           C
ATOM   4674  CB  ALA E 589      49.634  -1.876  14.520  1.00 51.79           C
ATOM   4675  C   ALA E 589      48.462  -4.009  14.530  1.00 51.79           C
ATOM   4676  O   ALA E 589      47.251  -3.893  14.343  1.00 51.79           O
ATOM   4677  N   GLU E 590      49.202  -4.944  13.887  1.00125.44           N
ATOM   4678  CA  GLU E 590      48.518  -5.896  13.049  1.00125.44           C
ATOM   4679  CB  GLU E 590      48.114  -5.354  11.662  1.00125.44           C
ATOM   4680  CG  GLU E 590      49.216  -5.386  10.603  1.00125.44           C
ATOM   4681  CD  GLU E 590      49.061  -6.685   9.813  1.00125.44           C
ATOM   4682  OE1 GLU E 590      48.063  -7.419  10.057  1.00125.44           O
ATOM   4683  OE2 GLU E 590      49.931  -6.956   8.947  1.00125.44           O
ATOM   4684  C   GLU E 590      49.375  -7.120  12.862  1.00125.44           C
ATOM   4685  O   GLU E 590      50.572  -7.107  13.151  1.00125.44           O
ATOM   4686  N   TYR E 591      48.752  -8.247  12.443  1.00 81.26           N
ATOM   4687  CA  TYR E 591      49.488  -9.462  12.205  1.00 81.26           C
ATOM   4688  CB  TYR E 591      49.708 -10.285  13.486  1.00 81.26           C
ATOM   4689  CG  TYR E 591      48.362 -10.626  14.022  1.00 81.26           C
ATOM   4690  CD1 TYR E 591      47.657  -9.712  14.771  1.00 81.26           C
ATOM   4691  CD2 TYR E 591      47.803 -11.856  13.773  1.00 81.26           C
ATOM   4692  CE1 TYR E 591      46.413 -10.021  15.265  1.00 81.26           C
ATOM   4693  CE2 TYR E 591      46.560 -12.173  14.264  1.00 81.26           C
ATOM   4694  CZ  TYR E 591      45.865 -11.255  15.010  1.00 81.26           C
ATOM   4695  OH  TYR E 591      44.589 -11.578  15.515  1.00 81.26           O
ATOM   4696  C   TYR E 591      48.723 -10.318  11.231  1.00 81.26           C
ATOM   4697  O   TYR E 591      47.503 -10.200  11.123  1.00 81.26           O
ATOM   4698  N   HIS E 592      49.428 -11.201  10.485  1.00 70.96           N
ATOM   4699  CA  HIS E 592      48.747 -12.093   9.588  1.00 70.96           C
ATOM   4700  ND1 HIS E 592      49.774 -11.298   6.490  1.00 70.96           N
ATOM   4701  CG  HIS E 592      49.087 -10.681   7.512  1.00 70.96           C
ATOM   4702  CB  HIS E 592      48.096 -11.382   8.390  1.00 70.96           C
ATOM   4703  NE2 HIS E 592      50.463  -9.186   6.531  1.00 70.96           N
ATOM   4704  CD2 HIS E 592      49.519  -9.389   7.522  1.00 70.96           C
ATOM   4705  CE1 HIS E 592      50.583 -10.360   5.938  1.00 70.96           C
ATOM   4706  C   HIS E 592      49.728 -13.096   9.057  1.00 70.96           C
ATOM   4707  O   HIS E 592      50.940 -12.903   9.142  1.00 70.96           O
ATOM   4708  N   TYR E 593      49.215 -14.227   8.522  1.00105.28           N
ATOM   4709  CA  TYR E 593      50.086 -15.188   7.903  1.00105.28           C
ATOM   4710  CB  TYR E 593      49.503 -16.597   7.642  1.00105.28           C
ATOM   4711  CG  TYR E 593      49.488 -17.489   8.841  1.00105.28           C
ATOM   4712  CD1 TYR E 593      50.645 -18.111   9.233  1.00105.28           C
ATOM   4713  CD2 TYR E 593      48.352 -17.734   9.573  1.00105.28           C
ATOM   4714  CE1 TYR E 593      50.674 -18.952  10.319  1.00105.28           C
ATOM   4715  CE2 TYR E 593      48.372 -18.578  10.664  1.00105.28           C
ATOM   4716  CZ  TYR E 593      49.539 -19.194  11.041  1.00105.28           C
ATOM   4717  OH  TYR E 593      49.585 -20.063  12.151  1.00105.28           O
ATOM   4718  C   TYR E 593      50.385 -14.645   6.544  1.00105.28           C
ATOM   4719  O   TYR E 593      49.497 -14.113   5.881  1.00105.28           O
ATOM   4720  N   VAL E 594      51.647 -14.739   6.082  1.00 63.44           N
ATOM   4721  CA  VAL E 594      51.917 -14.237   4.764  1.00 63.44           C
ATOM   4722  CB  VAL E 594      53.359 -14.347   4.347  1.00 63.44           C
ATOM   4723  CG1 VAL E 594      54.218 -13.601   5.383  1.00 63.44           C
ATOM   4724  CG2 VAL E 594      53.730 -15.826   4.116  1.00 63.44           C
ATOM   4725  C   VAL E 594      51.105 -15.079   3.835  1.00 63.44           C
ATOM   4726  O   VAL E 594      51.032 -16.297   3.994  1.00 63.44           O
ATOM   4727  N   GLY E 595      50.456 -14.465   2.825  1.00 47.07           N
ATOM   4728  CA  GLY E 595      49.617 -15.284   2.000  1.00 47.07           C
ATOM   4729  C   GLY E 595      48.202 -14.949   2.359  1.00 47.07           C
ATOM   4730  O   GLY E 595      47.279 -15.218   1.594  1.00 47.07           O
ATOM   4731  N   GLY E 596      47.996 -14.323   3.533  1.00 40.02           N
ATOM   4732  CA  GLY E 596      46.692 -13.882   3.930  1.00 40.02           C
ATOM   4733  C   GLY E 596      46.112 -14.820   4.942  1.00 40.02           C
ATOM   4734  O   GLY E 596      45.350 -14.395   5.808  1.00 40.02           O
ATOM   4735  N   PHE E 597      46.448 -16.122   4.875  1.00101.18           N
ATOM   4736  CA  PHE E 597      45.918 -17.049   5.834  1.00101.18           C
ATOM   4737  CB  PHE E 597      44.458 -17.428   5.528  1.00101.18           C
ATOM   4738  CG  PHE E 597      44.448 -18.118   4.217  1.00101.18           C
ATOM   4739  CD1 PHE E 597      44.568 -17.453   3.021  1.00101.18           C
ATOM   4740  CD2 PHE E 597      44.364 -19.476   4.196  1.00101.18           C
ATOM   4741  CE1 PHE E 597      44.563 -18.114   1.816  1.00101.18           C
ATOM   4742  CE2 PHE E 597      44.356 -20.130   2.995  1.00101.18           C
ATOM   4743  CZ  PHE E 597      44.448 -19.475   1.795  1.00101.18           C
ATOM   4744  C   PHE E 597      46.799 -18.260   5.787  1.00101.18           C
ATOM   4745  O   PHE E 597      47.699 -18.351   4.953  1.00101.18           O
ATOM   4746  N   TYR E 598      46.586 -19.227   6.696  1.00153.87           N
ATOM   4747  CA  TYR E 598      47.474 -20.350   6.705  1.00153.87           C
ATOM   4748  CB  TYR E 598      47.366 -21.160   8.005  1.00153.87           C
ATOM   4749  CG  TYR E 598      48.233 -22.366   7.915  1.00153.87           C
ATOM   4750  CD1 TYR E 598      49.579 -22.276   7.654  1.00153.87           C
ATOM   4751  CD2 TYR E 598      47.694 -23.602   8.159  1.00153.87           C
ATOM   4752  CE1 TYR E 598      50.354 -23.412   7.586  1.00153.87           C
ATOM   4753  CE2 TYR E 598      48.462 -24.739   8.095  1.00153.87           C
ATOM   4754  CZ  TYR E 598      49.797 -24.646   7.800  1.00153.87           C
ATOM   4755  OH  TYR E 598      50.593 -25.808   7.729  1.00153.87           O
ATOM   4756  C   TYR E 598      47.205 -21.205   5.504  1.00153.87           C
ATOM   4757  O   TYR E 598      46.090 -21.680   5.295  1.00153.87           O
ATOM   4758  N   GLY E 599      48.270 -21.447   4.706  1.00 57.43           N
ATOM   4759  CA  GLY E 599      48.194 -22.228   3.502  1.00 57.43           C
ATOM   4760  C   GLY E 599      48.495 -21.367   2.300  1.00 57.43           C
ATOM   4761  O   GLY E 599      48.710 -21.877   1.203  1.00 57.43           O
ATOM   4762  N   GLY E 600      48.446 -20.035   2.473  1.00 84.68           N
ATOM   4763  CA  GLY E 600      48.718 -19.003   1.502  1.00 84.68           C
ATOM   4764  C   GLY E 600      50.177 -18.757   1.232  1.00 84.68           C
ATOM   4765  O   GLY E 600      50.521 -18.074   0.273  1.00 84.68           O
ATOM   4766  N   CYS E 601      51.078 -19.178   2.129  1.00 81.21           N
ATOM   4767  CA  CYS E 601      52.466 -18.785   2.064  1.00 81.21           C
ATOM   4768  CB  CYS E 601      53.243 -19.206   3.329  1.00 81.21           C
ATOM   4769  SG  CYS E 601      54.957 -18.601   3.387  1.00 81.21           S
ATOM   4770  C   CYS E 601      53.198 -19.303   0.853  1.00 81.21           C
ATOM   4771  O   CYS E 601      52.890 -20.359   0.304  1.00 81.21           O
ATOM   4772  N   ASN E 602      54.178 -18.505   0.363  1.00 80.41           N
ATOM   4773  CA  ASN E 602      55.036 -18.922  -0.710  1.00 80.41           C
ATOM   4774  CB  ASN E 602      54.410 -18.786  -2.111  1.00 80.41           C
ATOM   4775  CG  ASN E 602      54.122 -17.325  -2.374  1.00 80.41           C
ATOM   4776  OD1 ASN E 602      55.042 -16.530  -2.548  1.00 80.41           O
ATOM   4777  ND2 ASN E 602      52.816 -16.951  -2.408  1.00 80.41           N
ATOM   4778  C   ASN E 602      56.297 -18.110  -0.612  1.00 80.41           C
ATOM   4779  O   ASN E 602      56.373 -17.153   0.158  1.00 80.41           O
ATOM   4780  N   GLU E 603      57.332 -18.505  -1.379  1.00116.96           N
ATOM   4781  CA  GLU E 603      58.642 -17.915  -1.335  1.00116.96           C
ATOM   4782  CB  GLU E 603      59.624 -18.725  -2.214  1.00116.96           C
ATOM   4783  CG  GLU E 603      61.101 -18.627  -1.821  1.00116.96           C
ATOM   4784  CD  GLU E 603      61.800 -17.628  -2.724  1.00116.96           C
ATOM   4785  OE1 GLU E 603      61.914 -17.901  -3.950  1.00116.96           O
ATOM   4786  OE2 GLU E 603      62.238 -16.578  -2.184  1.00116.96           O
ATOM   4787  C   GLU E 603      58.588 -16.489  -1.805  1.00116.96           C
ATOM   4788  O   GLU E 603      59.192 -15.603  -1.198  1.00116.96           O
ATOM   4789  N   ALA E 604      57.832 -16.228  -2.890  1.00 56.57           N
ATOM   4790  CA  ALA E 604      57.780 -14.911  -3.455  1.00 56.57           C
ATOM   4791  CB  ALA E 604      56.926 -14.849  -4.736  1.00 56.57           C
ATOM   4792  C   ALA E 604      57.217 -13.941  -2.458  1.00 56.57           C
ATOM   4793  O   ALA E 604      57.823 -12.891  -2.239  1.00 56.57           O
ATOM   4794  N   TYR E 605      56.067 -14.237  -1.804  1.00224.59           N
ATOM   4795  CA  TYR E 605      55.687 -13.231  -0.859  1.00224.59           C
ATOM   4796  CB  TYR E 605      54.324 -12.503  -0.810  1.00224.59           C
ATOM   4797  CG  TYR E 605      53.001 -13.168  -0.820  1.00224.59           C
ATOM   4798  CD1 TYR E 605      52.550 -13.957  -1.856  1.00224.59           C
ATOM   4799  CD2 TYR E 605      52.144 -12.843   0.191  1.00224.59           C
ATOM   4800  CE1 TYR E 605      51.283 -14.503  -1.838  1.00224.59           C
ATOM   4801  CE2 TYR E 605      50.889 -13.376   0.211  1.00224.59           C
ATOM   4802  CZ  TYR E 605      50.451 -14.211  -0.785  1.00224.59           C
ATOM   4803  OH  TYR E 605      49.146 -14.747  -0.725  1.00224.59           O
ATOM   4804  C   TYR E 605      56.530 -13.177   0.363  1.00224.59           C
ATOM   4805  O   TYR E 605      56.562 -12.155   1.043  1.00224.59           O
ATOM   4806  N   MET E 606      57.209 -14.279   0.705  1.00140.52           N
ATOM   4807  CA  MET E 606      58.089 -14.230   1.840  1.00140.52           C
ATOM   4808  CB  MET E 606      58.950 -15.502   1.951  1.00140.52           C
ATOM   4809  CG  MET E 606      58.201 -16.811   2.198  1.00140.52           C
ATOM   4810  SD  MET E 606      57.940 -17.216   3.943  1.00140.52           S
ATOM   4811  CE  MET E 606      59.660 -17.726   4.236  1.00140.52           C
ATOM   4812  C   MET E 606      59.102 -13.142   1.586  1.00140.52           C
ATOM   4813  O   MET E 606      59.367 -12.304   2.446  1.00140.52           O
ATOM   4814  N   LYS E 607      59.678 -13.122   0.370  1.00216.84           N
ATOM   4815  CA  LYS E 607      60.719 -12.196   0.002  1.00216.84           C
ATOM   4816  CB  LYS E 607      61.019 -12.253  -1.505  1.00216.84           C
ATOM   4817  CG  LYS E 607      61.427 -13.600  -2.079  1.00216.84           C
ATOM   4818  CD  LYS E 607      62.906 -13.930  -1.945  1.00216.84           C
ATOM   4819  CE  LYS E 607      63.557 -13.946  -3.326  1.00216.84           C
ATOM   4820  NZ  LYS E 607      62.747 -14.820  -4.211  1.00216.84           N
ATOM   4821  C   LYS E 607      60.196 -10.803   0.098  1.00216.84           C
ATOM   4822  O   LYS E 607      60.885  -9.903   0.570  1.00216.84           O
ATOM   4823  N   LEU E 608      58.977 -10.578  -0.425  1.00 95.75           N
ATOM   4824  CA  LEU E 608      58.457  -9.246  -0.439  1.00 95.75           C
ATOM   4825  CB  LEU E 608      57.170  -9.093  -1.255  1.00 95.75           C
ATOM   4826  CG  LEU E 608      57.456  -9.057  -2.764  1.00 95.75           C
ATOM   4827  CD1 LEU E 608      58.241  -7.791  -3.136  1.00 95.75           C
ATOM   4828  CD2 LEU E 608      58.127 -10.344  -3.268  1.00 95.75           C
ATOM   4829  C   LEU E 608      58.231  -8.773   0.955  1.00 95.75           C
ATOM   4830  O   LEU E 608      58.597  -7.650   1.295  1.00 95.75           O
ATOM   4831  N   GLU E 609      57.652  -9.623   1.819  1.00 87.32           N
ATOM   4832  CA  GLU E 609      57.421  -9.155   3.152  1.00 87.32           C
ATOM   4833  CB  GLU E 609      56.688 -10.147   4.067  1.00 87.32           C
ATOM   4834  CG  GLU E 609      56.501  -9.583   5.481  1.00 87.32           C
ATOM   4835  CD  GLU E 609      55.181  -8.834   5.582  1.00 87.32           C
ATOM   4836  OE1 GLU E 609      54.126  -9.514   5.657  1.00 87.32           O
ATOM   4837  OE2 GLU E 609      55.210  -7.575   5.611  1.00 87.32           O
ATOM   4838  C   GLU E 609      58.735  -8.852   3.801  1.00 87.32           C
ATOM   4839  O   GLU E 609      58.870  -7.850   4.500  1.00 87.32           O
ATOM   4840  N   LEU E 610      59.751  -9.704   3.573  1.00 67.33           N
ATOM   4841  CA  LEU E 610      61.010  -9.546   4.248  1.00 67.33           C
ATOM   4842  CB  LEU E 610      62.011 -10.652   3.853  1.00 67.33           C
ATOM   4843  CG  LEU E 610      63.378 -10.555   4.559  1.00 67.33           C
ATOM   4844  CD1 LEU E 610      63.234 -10.788   6.072  1.00 67.33           C
ATOM   4845  CD2 LEU E 610      64.420 -11.488   3.916  1.00 67.33           C
ATOM   4846  C   LEU E 610      61.634  -8.217   3.924  1.00 67.33           C
ATOM   4847  O   LEU E 610      61.959  -7.448   4.828  1.00 67.33           O
ATOM   4848  N   VAL E 611      61.801  -7.894   2.629  1.00 72.72           N
ATOM   4849  CA  VAL E 611      62.473  -6.681   2.261  1.00 72.72           C
ATOM   4850  CB  VAL E 611      62.808  -6.618   0.782  1.00 72.72           C
ATOM   4851  CG1 VAL E 611      63.654  -7.849   0.411  1.00 72.72           C
ATOM   4852  CG2 VAL E 611      61.521  -6.496  -0.044  1.00 72.72           C
ATOM   4853  C   VAL E 611      61.638  -5.481   2.604  1.00 72.72           C
ATOM   4854  O   VAL E 611      62.154  -4.469   3.080  1.00 72.72           O
ATOM   4855  N   LEU E 612      60.321  -5.522   2.317  1.00 77.05           N
ATOM   4856  CA  LEU E 612      59.547  -4.357   2.622  1.00 77.05           C
ATOM   4857  CB  LEU E 612      58.150  -4.369   1.973  1.00 77.05           C
ATOM   4858  CG  LEU E 612      58.192  -4.220   0.440  1.00 77.05           C
ATOM   4859  CD1 LEU E 612      56.777  -4.187  -0.158  1.00 77.05           C
ATOM   4860  CD2 LEU E 612      59.038  -3.005   0.026  1.00 77.05           C
ATOM   4861  C   LEU E 612      59.376  -4.172   4.103  1.00 77.05           C
ATOM   4862  O   LEU E 612      59.707  -3.111   4.625  1.00 77.05           O
ATOM   4863  N   GLY E 613      58.808  -5.196   4.786  1.00 75.18           N
ATOM   4864  CA  GLY E 613      58.448  -5.222   6.191  1.00 75.18           C
ATOM   4865  C   GLY E 613      59.521  -5.485   7.221  1.00 75.18           C
ATOM   4866  O   GLY E 613      59.502  -4.878   8.291  1.00 75.18           O
ATOM   4867  N   GLY E 614      60.436  -6.450   6.985  1.00 54.62           N
ATOM   4868  CA  GLY E 614      61.409  -6.783   7.997  1.00 54.62           C
ATOM   4869  C   GLY E 614      61.406  -8.279   8.214  1.00 54.62           C
ATOM   4870  O   GLY E 614      60.657  -9.002   7.559  1.00 54.62           O
ATOM   4871  N   PRO E 615      62.203  -8.766   9.152  1.00 85.70           N
ATOM   4872  CA  PRO E 615      62.292 -10.181   9.407  1.00 85.70           C
ATOM   4873  CD  PRO E 615      63.403  -8.065   9.578  1.00 85.70           C
ATOM   4874  CB  PRO E 615      63.426 -10.357  10.416  1.00 85.70           C
ATOM   4875  CG  PRO E 615      64.346  -9.157  10.126  1.00 85.70           C
ATOM   4876  C   PRO E 615      60.973 -10.691   9.886  1.00 85.70           C
ATOM   4877  O   PRO E 615      60.227  -9.930  10.501  1.00 85.70           O
ATOM   4878  N   LEU E 616      60.660 -11.968   9.593  1.00130.62           N
ATOM   4879  CA  LEU E 616      59.384 -12.516   9.945  1.00130.62           C
ATOM   4880  CB  LEU E 616      58.517 -12.829   8.720  1.00130.62           C
ATOM   4881  CG  LEU E 616      58.311 -11.671   7.735  1.00130.62           C
ATOM   4882  CD1 LEU E 616      57.419 -12.144   6.580  1.00130.62           C
ATOM   4883  CD2 LEU E 616      57.788 -10.400   8.424  1.00130.62           C
ATOM   4884  C   LEU E 616      59.631 -13.864  10.547  1.00130.62           C
ATOM   4885  O   LEU E 616      60.658 -14.488  10.286  1.00130.62           O
ATOM   4886  N   SER E 617      58.676 -14.343  11.368  1.00 49.28           N
ATOM   4887  CA  SER E 617      58.779 -15.637  11.982  1.00 49.28           C
ATOM   4888  CB  SER E 617      57.820 -15.809  13.176  1.00 49.28           C
ATOM   4889  OG  SER E 617      56.471 -15.761  12.733  1.00 49.28           O
ATOM   4890  C   SER E 617      58.429 -16.693  10.975  1.00 49.28           C
ATOM   4891  O   SER E 617      57.520 -16.528  10.163  1.00 49.28           O
ATOM   4892  N   VAL E 618      59.153 -17.828  11.021  1.00126.04           N
ATOM   4893  CA  VAL E 618      58.931 -18.922  10.117  1.00126.04           C
ATOM   4894  CB  VAL E 618      59.923 -18.899   8.985  1.00126.04           C
ATOM   4895  CG1 VAL E 618      61.336 -18.840   9.582  1.00126.04           C
ATOM   4896  CG2 VAL E 618      59.697 -20.103   8.068  1.00126.04           C
ATOM   4897  C   VAL E 618      59.095 -20.184  10.917  1.00126.04           C
ATOM   4898  O   VAL E 618      59.687 -20.162  11.995  1.00126.04           O
ATOM   4899  N   ALA E 619      58.528 -21.315  10.437  1.00 50.89           N
ATOM   4900  CA  ALA E 619      58.679 -22.560  11.144  1.00 50.89           C
ATOM   4901  CB  ALA E 619      57.399 -23.024  11.861  1.00 50.89           C
ATOM   4902  C   ALA E 619      59.044 -23.609  10.137  1.00 50.89           C
ATOM   4903  O   ALA E 619      58.692 -23.503   8.963  1.00 50.89           O
ATOM   4904  N   PHE E 620      59.796 -24.643  10.574  1.00189.09           N
ATOM   4905  CA  PHE E 620      60.194 -25.691   9.677  1.00189.09           C
ATOM   4906  CB  PHE E 620      61.501 -25.391   8.907  1.00189.09           C
ATOM   4907  CG  PHE E 620      62.690 -25.423   9.814  1.00189.09           C
ATOM   4908  CD1 PHE E 620      62.935 -24.403  10.704  1.00189.09           C
ATOM   4909  CD2 PHE E 620      63.553 -26.497   9.784  1.00189.09           C
ATOM   4910  CE1 PHE E 620      64.033 -24.448  11.530  1.00189.09           C
ATOM   4911  CE2 PHE E 620      64.655 -26.548  10.607  1.00189.09           C
ATOM   4912  CZ  PHE E 620      64.894 -25.515  11.480  1.00189.09           C
ATOM   4913  C   PHE E 620      60.384 -26.938  10.475  1.00189.09           C
ATOM   4914  O   PHE E 620      60.297 -26.937  11.702  1.00189.09           O
ATOM   4915  N   GLU E 621      60.621 -28.062   9.774  1.00129.17           N
ATOM   4916  CA  GLU E 621      60.800 -29.315  10.449  1.00129.17           C
ATOM   4917  CB  GLU E 621      60.169 -30.495   9.697  1.00129.17           C
ATOM   4918  CG  GLU E 621      60.358 -31.840  10.392  1.00129.17           C
ATOM   4919  CD  GLU E 621      59.493 -31.870  11.642  1.00129.17           C
ATOM   4920  OE1 GLU E 621      58.786 -30.863  11.918  1.00129.17           O
ATOM   4921  OE2 GLU E 621      59.535 -32.913  12.343  1.00129.17           O
ATOM   4922  C   GLU E 621      62.262 -29.586  10.596  1.00129.17           C
ATOM   4923  O   GLU E 621      62.981 -29.759   9.613  1.00129.17           O
ATOM   4924  N   VAL E 622      62.744 -29.617  11.854  1.00154.31           N
ATOM   4925  CA  VAL E 622      64.126 -29.912  12.086  1.00154.31           C
ATOM   4926  CB  VAL E 622      64.686 -29.373  13.372  1.00154.31           C
ATOM   4927  CG1 VAL E 622      64.819 -27.859  13.254  1.00154.31           C
ATOM   4928  CG2 VAL E 622      63.760 -29.764  14.519  1.00154.31           C
ATOM   4929  C   VAL E 622      64.302 -31.390  12.077  1.00154.31           C
ATOM   4930  O   VAL E 622      63.464 -32.143  12.572  1.00154.31           O
ATOM   4931  N   TYR E 623      65.429 -31.836  11.493  1.00 81.57           N
ATOM   4932  CA  TYR E 623      65.732 -33.231  11.370  1.00 81.57           C
ATOM   4933  CB  TYR E 623      65.852 -33.724   9.914  1.00 81.57           C
ATOM   4934  CG  TYR E 623      64.536 -33.561   9.228  1.00 81.57           C
ATOM   4935  CD1 TYR E 623      63.520 -34.454   9.459  1.00 81.57           C
ATOM   4936  CD2 TYR E 623      64.302 -32.513   8.371  1.00 81.57           C
ATOM   4937  CE1 TYR E 623      62.301 -34.322   8.840  1.00 81.57           C
ATOM   4938  CE2 TYR E 623      63.083 -32.376   7.746  1.00 81.57           C
ATOM   4939  CZ  TYR E 623      62.080 -33.282   7.978  1.00 81.57           C
ATOM   4940  OH  TYR E 623      60.829 -33.143   7.340  1.00 81.57           O
ATOM   4941  C   TYR E 623      67.076 -33.429  12.006  1.00 81.57           C
ATOM   4942  O   TYR E 623      67.766 -32.459  12.313  1.00 81.57           O
ATOM   4943  N   ASP E 624      67.468 -34.707  12.215  1.00 96.54           N
ATOM   4944  CA  ASP E 624      68.695 -35.083  12.872  1.00 96.54           C
ATOM   4945  CB  ASP E 624      68.987 -36.594  12.845  1.00 96.54           C
ATOM   4946  CG  ASP E 624      68.204 -37.348  13.905  1.00 96.54           C
ATOM   4947  OD1 ASP E 624      68.273 -36.961  15.102  1.00 96.54           O
ATOM   4948  OD2 ASP E 624      67.535 -38.342  13.523  1.00 96.54           O
ATOM   4949  C   ASP E 624      69.857 -34.507  12.135  1.00 96.54           C
ATOM   4950  O   ASP E 624      70.790 -33.988  12.747  1.00 96.54           O
ATOM   4951  N   ASP E 625      69.821 -34.562  10.791  1.00 70.83           N
ATOM   4952  CA  ASP E 625      70.935 -34.101  10.012  1.00 70.83           C
ATOM   4953  CB  ASP E 625      70.764 -34.243   8.470  1.00 70.83           C
ATOM   4954  CG  ASP E 625      69.598 -33.402   7.906  1.00 70.83           C
ATOM   4955  OD1 ASP E 625      68.619 -33.128   8.644  1.00 70.83           O
ATOM   4956  OD2 ASP E 625      69.683 -33.044   6.694  1.00 70.83           O
ATOM   4957  C   ASP E 625      71.155 -32.664  10.331  1.00 70.83           C
ATOM   4958  O   ASP E 625      72.286 -32.182  10.318  1.00 70.83           O
ATOM   4959  N   PHE E 626      70.055 -31.960  10.638  1.00140.88           N
ATOM   4960  CA  PHE E 626      70.027 -30.558  10.937  1.00140.88           C
ATOM   4961  CB  PHE E 626      68.575 -30.079  11.122  1.00140.88           C
ATOM   4962  CG  PHE E 626      68.628 -28.614  11.316  1.00140.88           C
ATOM   4963  CD1 PHE E 626      68.795 -27.801  10.217  1.00140.88           C
ATOM   4964  CD2 PHE E 626      68.537 -28.073  12.580  1.00140.88           C
ATOM   4965  CE1 PHE E 626      68.862 -26.442  10.383  1.00140.88           C
ATOM   4966  CE2 PHE E 626      68.601 -26.716  12.754  1.00140.88           C
ATOM   4967  CZ  PHE E 626      68.764 -25.924  11.651  1.00140.88           C
ATOM   4968  C   PHE E 626      70.781 -30.278  12.204  1.00140.88           C
ATOM   4969  O   PHE E 626      71.498 -29.285  12.307  1.00140.88           O
ATOM   4970  N   MET E 627      70.657 -31.159  13.208  1.00122.15           N
ATOM   4971  CA  MET E 627      71.215 -30.887  14.504  1.00122.15           C
ATOM   4972  CB  MET E 627      70.956 -32.049  15.480  1.00122.15           C
ATOM   4973  CG  MET E 627      71.170 -31.687  16.950  1.00122.15           C
ATOM   4974  SD  MET E 627      70.635 -32.974  18.115  1.00122.15           S
ATOM   4975  CE  MET E 627      68.850 -32.790  17.816  1.00122.15           C
ATOM   4976  C   MET E 627      72.703 -30.673  14.395  1.00122.15           C
ATOM   4977  O   MET E 627      73.251 -29.770  15.027  1.00122.15           O
ATOM   4978  N   HIS E 628      73.374 -31.501  13.576  1.00131.64           N
ATOM   4979  CA  HIS E 628      74.796 -31.555  13.367  1.00131.64           C
ATOM   4980  ND1 HIS E 628      74.420 -34.586  14.258  0.00131.64           N
ATOM   4981  CG  HIS E 628      74.433 -34.042  12.992  0.00131.64           C
ATOM   4982  CB  HIS E 628      75.195 -32.817  12.580  1.00131.64           C
ATOM   4983  NE2 HIS E 628      73.084 -35.854  13.008  0.00131.64           N
ATOM   4984  CD2 HIS E 628      73.613 -34.832  12.243  0.00131.64           C
ATOM   4985  CE1 HIS E 628      73.598 -35.666  14.211  0.00131.64           C
ATOM   4986  C   HIS E 628      75.287 -30.379  12.567  1.00131.64           C
ATOM   4987  O   HIS E 628      76.486 -30.130  12.513  1.00131.64           O
ATOM   4988  N   TYR E 629      74.388 -29.666  11.866  1.00212.01           N
ATOM   4989  CA  TYR E 629      74.717 -28.645  10.902  1.00212.01           C
ATOM   4990  CB  TYR E 629      73.416 -28.076  10.298  1.00212.01           C
ATOM   4991  CG  TYR E 629      73.698 -26.787   9.649  1.00212.01           C
ATOM   4992  CD1 TYR E 629      74.605 -26.700   8.634  1.00212.01           C
ATOM   4993  CD2 TYR E 629      73.006 -25.669  10.036  1.00212.01           C
ATOM   4994  CE1 TYR E 629      74.852 -25.490   8.035  1.00212.01           C
ATOM   4995  CE2 TYR E 629      73.256 -24.461   9.438  1.00212.01           C
ATOM   4996  CZ  TYR E 629      74.185 -24.359   8.435  1.00212.01           C
ATOM   4997  OH  TYR E 629      74.439 -23.111   7.821  1.00212.01           O
ATOM   4998  C   TYR E 629      75.632 -27.568  11.426  1.00212.01           C
ATOM   4999  O   TYR E 629      75.332 -26.887  12.405  1.00212.01           O
ATOM   5000  N   ARG E 630      76.863 -27.517  10.851  1.00136.81           N
ATOM   5001  CA  ARG E 630      77.872 -26.511  11.082  1.00136.81           C
ATOM   5002  CB  ARG E 630      79.279 -27.109  11.049  1.00136.81           C
ATOM   5003  CG  ARG E 630      79.446 -28.080  12.215  1.00136.81           C
ATOM   5004  CD  ARG E 630      80.705 -28.930  12.157  1.00136.81           C
ATOM   5005  NE  ARG E 630      81.782 -28.173  12.858  1.00136.81           N
ATOM   5006  CZ  ARG E 630      82.686 -27.437  12.148  1.00136.81           C
ATOM   5007  NH1 ARG E 630      82.655 -27.450  10.784  1.00136.81           N
ATOM   5008  NH2 ARG E 630      83.627 -26.695  12.803  1.00136.81           N
ATOM   5009  C   ARG E 630      77.820 -25.294  10.191  1.00136.81           C
ATOM   5010  O   ARG E 630      77.910 -24.173  10.688  1.00136.81           O
ATOM   5011  N   SER E 631      77.677 -25.467   8.851  1.00101.00           N
ATOM   5012  CA  SER E 631      77.725 -24.319   7.976  1.00101.00           C
ATOM   5013  CB  SER E 631      79.124 -23.670   7.867  1.00101.00           C
ATOM   5014  OG  SER E 631      79.089 -22.551   6.992  1.00101.00           O
ATOM   5015  C   SER E 631      77.313 -24.743   6.595  1.00101.00           C
ATOM   5016  O   SER E 631      77.160 -25.930   6.314  1.00101.00           O
ATOM   5017  N   GLY E 632      77.118 -23.766   5.683  1.00 25.59           N
ATOM   5018  CA  GLY E 632      76.716 -24.082   4.340  1.00 25.59           C
ATOM   5019  C   GLY E 632      75.231 -23.925   4.208  1.00 25.59           C
ATOM   5020  O   GLY E 632      74.569 -23.346   5.071  1.00 25.59           O
ATOM   5021  N   VAL E 633      74.676 -24.411   3.077  1.00 47.67           N
ATOM   5022  CA  VAL E 633      73.263 -24.307   2.863  1.00 47.67           C
ATOM   5023  CB  VAL E 633      72.883 -23.915   1.469  1.00 47.67           C
ATOM   5024  CG1 VAL E 633      71.344 -23.912   1.392  1.00 47.67           C
ATOM   5025  CG2 VAL E 633      73.531 -22.555   1.158  1.00 47.67           C
ATOM   5026  C   VAL E 633      72.671 -25.656   3.117  1.00 47.67           C
ATOM   5027  O   VAL E 633      72.920 -26.607   2.378  1.00 47.67           O
ATOM   5028  N   TYR E 634      71.826 -25.739   4.166  1.00195.51           N
ATOM   5029  CA  TYR E 634      71.209 -26.945   4.651  1.00195.51           C
ATOM   5030  CB  TYR E 634      70.564 -26.749   6.042  1.00195.51           C
ATOM   5031  CG  TYR E 634      69.643 -27.884   6.354  1.00195.51           C
ATOM   5032  CD1 TYR E 634      70.097 -29.121   6.750  1.00195.51           C
ATOM   5033  CD2 TYR E 634      68.282 -27.710   6.271  1.00195.51           C
ATOM   5034  CE1 TYR E 634      69.232 -30.151   7.045  1.00195.51           C
[truncated: 495,191 more chars]
