# Supplementary material for: Evolutionary Analysis of Dipeptidyl Peptidase I
Source: Int J Mol Sci. 2022 Feb 6;23(3):1852. doi: 10.3390/ijms23031852 (PMC8836896; doi:10.3390/ijms23031852)
Supplement: Supplementary file 1 [file ijms-23-01852-s001.zip › Supplementary File S2 Homology models/Modeller/Xenopus laevis/mod.B99990007.pdb]

EXPDTA    THEORETICAL MODEL, MODELLER 10.1 2021/11/04 16:16:53
REMARK   6 MODELLER OBJECTIVE FUNCTION:     11476.3662
REMARK   6 MODELLER BEST TEMPLATE % SEQ ID:  68.466
REMARK   6 SEQUENCE: mod
REMARK   6 ALIGNMENT: alignment.pir
REMARK   6 SCRIPT: model.py
REMARK   6 DOPE score: -172154.07812
REMARK   6 GA341 score: 1.00000
REMARK   6 DOPE-HR score: -148100.50000
REMARK   6 TEMPLATE: 1K3B 1:A - 118:A MODELS 1:A - 121:A AT 68.5%
REMARK   6 TEMPLATE: 1K3B 120:B - 283:B MODELS 122:B - 285:B AT 68.5%
REMARK   6 TEMPLATE: 1K3B 284:C - 352:C MODELS 286:C - 354:C AT 68.5%
REMARK   6 TEMPLATE: 1K3B 353:D - 470:D MODELS 356:D - 476:D AT 68.5%
REMARK   6 TEMPLATE: 1K3B 472:E - 635:E MODELS 477:E - 640:E AT 68.5%
REMARK   6 TEMPLATE: 1K3B 636:F - 704:F MODELS 641:F - 709:F AT 68.5%
REMARK   6 TEMPLATE: 1K3B 705:G - 822:G MODELS 711:G - 831:G AT 68.5%
REMARK   6 TEMPLATE: 1K3B 824:H - 987:H MODELS 832:H - 995:H AT 68.5%
REMARK   6 TEMPLATE: 1K3B 988:I - 1056:I MODELS 996:I - 1064:I AT 68.5%
REMARK   6 TEMPLATE: 1K3B 1057:J - 1174:J MODELS 1066:J - 1186:J AT 68.5%
REMARK   6 TEMPLATE: 1K3B 1176:K - 1339:K MODELS 1187:K - 1350:K AT 68.5%
REMARK   6 TEMPLATE: 1K3B 1340:L - 1408:L MODELS 1351:L - 1419:L AT 68.5%
SSBOND   1 CYS A    6    CYS A   97                          1555   1555  2.01
SSBOND   2 CYS A   33    CYS A  115                          1555   1555  2.03
SSBOND   3 CYS B  146    CYS B  189                          1555   1555  2.02
SSBOND   4 CYS B  182    CYS B  222                          1555   1555  2.05
SSBOND   5 CYS D  361    CYS D  452                          1555   1555  2.03
SSBOND   6 CYS D  388    CYS D  470                          1555   1555  2.03
SSBOND   7 CYS E  501    CYS E  544                          1555   1555  2.03
SSBOND   8 CYS E  537    CYS E  577                          1555   1555  2.04
SSBOND   9 CYS G  716    CYS G  807                          1555   1555  2.05
SSBOND  10 CYS G  743    CYS G  825                          1555   1555  2.04
SSBOND  11 CYS H  856    CYS H  899                          1555   1555  2.05
SSBOND  12 CYS H  892    CYS H  932                          1555   1555  2.04
SSBOND  13 CYS J 1071    CYS J 1162                          1555   1555  2.03
SSBOND  14 CYS J 1098    CYS J 1180                          1555   1555  2.03
SSBOND  15 CYS K 1211    CYS K 1254                          1555   1555  2.03
SSBOND  16 CYS K 1247    CYS K 1287                          1555   1555  2.02
ATOM      1  N   ASP A   1      30.883  25.014  25.462  1.00 48.10           N
ATOM      2  CA  ASP A   1      32.087  25.556  24.783  1.00 48.10           C
ATOM      3  CB  ASP A   1      31.709  26.550  23.670  1.00 48.10           C
ATOM      4  CG  ASP A   1      31.046  25.807  22.527  1.00 48.10           C
ATOM      5  OD1 ASP A   1      30.392  24.765  22.789  1.00 48.10           O
ATOM      6  OD2 ASP A   1      31.196  26.278  21.365  1.00 48.10           O
ATOM      7  C   ASP A   1      32.952  26.317  25.735  1.00 48.10           C
ATOM      8  O   ASP A   1      32.522  26.681  26.828  1.00 48.10           O
ATOM      9  N   THR A   2      34.221  26.538  25.338  1.00 58.40           N
ATOM     10  CA  THR A   2      35.133  27.357  26.084  1.00 58.40           C
ATOM     11  CB  THR A   2      36.564  26.900  26.029  1.00 58.40           C
ATOM     12  OG1 THR A   2      37.022  26.870  24.685  1.00 58.40           O
ATOM     13  CG2 THR A   2      36.673  25.506  26.667  1.00 58.40           C
ATOM     14  C   THR A   2      35.063  28.709  25.441  1.00 58.40           C
ATOM     15  O   THR A   2      34.388  28.882  24.430  1.00 58.40           O
ATOM     16  N   PRO A   3      35.726  29.675  26.011  1.00 81.37           N
ATOM     17  CA  PRO A   3      35.714  31.011  25.464  1.00 81.37           C
ATOM     18  CD  PRO A   3      35.883  29.689  27.457  1.00 81.37           C
ATOM     19  CB  PRO A   3      36.265  31.916  26.564  1.00 81.37           C
ATOM     20  CG  PRO A   3      35.898  31.173  27.860  1.00 81.37           C
ATOM     21  C   PRO A   3      36.478  31.134  24.174  1.00 81.37           C
ATOM     22  O   PRO A   3      36.445  32.207  23.574  1.00 81.37           O
ATOM     23  N   ALA A   4      37.201  30.084  23.742  1.00 72.48           N
ATOM     24  CA  ALA A   4      38.047  30.202  22.578  1.00 72.48           C
ATOM     25  CB  ALA A   4      39.094  29.081  22.473  1.00 72.48           C
ATOM     26  C   ALA A   4      37.278  30.198  21.292  1.00 72.48           C
ATOM     27  O   ALA A   4      36.293  29.479  21.150  1.00 72.48           O
ATOM     28  N   ASN A   5      37.725  31.035  20.325  1.00182.92           N
ATOM     29  CA  ASN A   5      37.199  31.074  18.986  1.00182.92           C
ATOM     30  CB  ASN A   5      36.458  32.376  18.624  1.00182.92           C
ATOM     31  CG  ASN A   5      35.018  32.285  19.082  1.00182.92           C
ATOM     32  OD1 ASN A   5      34.320  31.325  18.768  1.00182.92           O
ATOM     33  ND2 ASN A   5      34.540  33.315  19.825  1.00182.92           N
ATOM     34  C   ASN A   5      38.382  31.041  18.078  1.00182.92           C
ATOM     35  O   ASN A   5      38.764  32.070  17.521  1.00182.92           O
ATOM     36  N   CYS A   6      38.963  29.848  17.860  1.00127.25           N
ATOM     37  CA  CYS A   6      40.133  29.787  17.038  1.00127.25           C
ATOM     38  CB  CYS A   6      41.232  28.875  17.599  1.00127.25           C
ATOM     39  SG  CYS A   6      42.717  28.953  16.565  1.00127.25           S
ATOM     40  C   CYS A   6      39.750  29.284  15.675  1.00127.25           C
ATOM     41  O   CYS A   6      38.680  28.704  15.492  1.00127.25           O
ATOM     42  N   SER A   7      40.640  29.514  14.681  1.00126.38           N
ATOM     43  CA  SER A   7      40.455  29.166  13.303  1.00126.38           C
ATOM     44  CB  SER A   7      41.038  30.187  12.314  1.00126.38           C
ATOM     45  OG  SER A   7      40.708  31.509  12.687  1.00126.38           O
ATOM     46  C   SER A   7      41.280  27.971  12.954  1.00126.38           C
ATOM     47  O   SER A   7      42.250  27.608  13.617  1.00126.38           O
ATOM     48  N   PHE A   8      40.897  27.374  11.815  1.00106.41           N
ATOM     49  CA  PHE A   8      41.534  26.267  11.172  1.00106.41           C
ATOM     50  CB  PHE A   8      40.749  25.902   9.895  1.00106.41           C
ATOM     51  CG  PHE A   8      41.310  24.709   9.210  1.00106.41           C
ATOM     52  CD1 PHE A   8      40.982  23.444   9.639  1.00106.41           C
ATOM     53  CD2 PHE A   8      42.152  24.851   8.129  1.00106.41           C
ATOM     54  CE1 PHE A   8      41.488  22.338   8.996  1.00106.41           C
ATOM     55  CE2 PHE A   8      42.660  23.748   7.483  1.00106.41           C
ATOM     56  CZ  PHE A   8      42.326  22.488   7.918  1.00106.41           C
ATOM     57  C   PHE A   8      42.931  26.712  10.817  1.00106.41           C
ATOM     58  O   PHE A   8      43.886  25.954  10.996  1.00106.41           O
ATOM     59  N   PRO A   9      43.106  27.921  10.325  1.00148.18           N
ATOM     60  CA  PRO A   9      44.427  28.373   9.993  1.00148.18           C
ATOM     61  CD  PRO A   9      42.114  28.567   9.479  1.00148.18           C
ATOM     62  CB  PRO A   9      44.250  29.677   9.211  1.00148.18           C
ATOM     63  CG  PRO A   9      42.885  29.501   8.530  1.00148.18           C
ATOM     64  C   PRO A   9      45.321  28.493  11.184  1.00148.18           C
ATOM     65  O   PRO A   9      46.526  28.307  11.034  1.00148.18           O
ATOM     66  N   ASP A  10      44.785  28.817  12.375  1.00 93.80           N
ATOM     67  CA  ASP A  10      45.674  28.919  13.500  1.00 93.80           C
ATOM     68  CB  ASP A  10      45.077  29.525  14.769  1.00 93.80           C
ATOM     69  CG  ASP A  10      45.328  31.022  14.696  1.00 93.80           C
ATOM     70  OD1 ASP A  10      46.499  31.380  14.415  1.00 93.80           O
ATOM     71  OD2 ASP A  10      44.380  31.821  14.931  1.00 93.80           O
ATOM     72  C   ASP A  10      46.246  27.577  13.811  1.00 93.80           C
ATOM     73  O   ASP A  10      47.345  27.482  14.355  1.00 93.80           O
ATOM     74  N   LEU A  11      45.477  26.511  13.526  1.00198.25           N
ATOM     75  CA  LEU A  11      45.938  25.159  13.713  1.00198.25           C
ATOM     76  CB  LEU A  11      44.908  24.028  13.598  1.00198.25           C
ATOM     77  CG  LEU A  11      44.414  23.546  14.960  1.00198.25           C
ATOM     78  CD1 LEU A  11      43.729  22.182  14.847  1.00198.25           C
ATOM     79  CD2 LEU A  11      45.574  23.515  15.961  1.00198.25           C
ATOM     80  C   LEU A  11      47.021  24.755  12.765  1.00198.25           C
ATOM     81  O   LEU A  11      47.860  23.925  13.110  1.00198.25           O
ATOM     82  N   GLU A  12      47.001  25.261  11.522  1.00106.15           N
ATOM     83  CA  GLU A  12      48.010  24.871  10.570  1.00106.15           C
ATOM     84  CB  GLU A  12      47.898  25.617   9.231  1.00106.15           C
ATOM     85  CG  GLU A  12      47.042  24.921   8.190  1.00106.15           C
ATOM     86  CD  GLU A  12      48.000  23.898   7.605  1.00106.15           C
ATOM     87  OE1 GLU A  12      48.986  24.312   6.935  1.00106.15           O
ATOM     88  OE2 GLU A  12      47.775  22.688   7.859  1.00106.15           O
ATOM     89  C   GLU A  12      49.360  25.260  11.078  1.00106.15           C
ATOM     90  O   GLU A  12      49.535  26.365  11.584  1.00106.15           O
ATOM     91  N   GLY A  13      50.362  24.362  10.936  1.00 38.74           N
ATOM     92  CA  GLY A  13      51.695  24.741  11.311  1.00 38.74           C
ATOM     93  C   GLY A  13      52.371  23.650  12.083  1.00 38.74           C
ATOM     94  O   GLY A  13      51.971  22.487  12.058  1.00 38.74           O
ATOM     95  N   THR A  14      53.452  24.029  12.796  1.00 40.33           N
ATOM     96  CA  THR A  14      54.214  23.090  13.565  1.00 40.33           C
ATOM     97  CB  THR A  14      55.698  23.260  13.404  1.00 40.33           C
ATOM     98  OG1 THR A  14      56.064  23.120  12.039  1.00 40.33           O
ATOM     99  CG2 THR A  14      56.417  22.197  14.253  1.00 40.33           C
ATOM    100  C   THR A  14      53.892  23.310  15.009  1.00 40.33           C
ATOM    101  O   THR A  14      53.838  24.447  15.478  1.00 40.33           O
ATOM    102  N   TRP A  15      53.653  22.207  15.751  1.00 76.02           N
ATOM    103  CA  TRP A  15      53.326  22.309  17.145  1.00 76.02           C
ATOM    104  CB  TRP A  15      51.940  21.742  17.499  1.00 76.02           C
ATOM    105  CG  TRP A  15      50.758  22.517  16.965  1.00 76.02           C
ATOM    106  CD2 TRP A  15      50.003  23.458  17.749  1.00 76.02           C
ATOM    107  CD1 TRP A  15      50.174  22.478  15.735  1.00 76.02           C
ATOM    108  NE1 TRP A  15      49.098  23.334  15.698  1.00 76.02           N
ATOM    109  CE2 TRP A  15      48.982  23.938  16.930  1.00 76.02           C
ATOM    110  CE3 TRP A  15      50.142  23.875  19.040  1.00 76.02           C
ATOM    111  CZ2 TRP A  15      48.081  24.856  17.396  1.00 76.02           C
ATOM    112  CZ3 TRP A  15      49.235  24.802  19.506  1.00 76.02           C
ATOM    113  CH2 TRP A  15      48.226  25.283  18.699  1.00 76.02           C
ATOM    114  C   TRP A  15      54.306  21.478  17.914  1.00 76.02           C
ATOM    115  O   TRP A  15      54.766  20.442  17.439  1.00 76.02           O
ATOM    116  N   GLU A  16      54.668  21.936  19.129  1.00 99.11           N
ATOM    117  CA  GLU A  16      55.540  21.176  19.974  1.00 99.11           C
ATOM    118  CB  GLU A  16      56.726  21.985  20.533  1.00 99.11           C
ATOM    119  CG  GLU A  16      57.771  22.390  19.489  1.00 99.11           C
ATOM    120  CD  GLU A  16      58.692  21.200  19.248  1.00 99.11           C
ATOM    121  OE1 GLU A  16      58.389  20.097  19.779  1.00 99.11           O
ATOM    122  OE2 GLU A  16      59.713  21.378  18.533  1.00 99.11           O
ATOM    123  C   GLU A  16      54.709  20.771  21.148  1.00 99.11           C
ATOM    124  O   GLU A  16      54.100  21.617  21.803  1.00 99.11           O
ATOM    125  N   PHE A  17      54.642  19.458  21.440  1.00 83.79           N
ATOM    126  CA  PHE A  17      53.863  19.051  22.571  1.00 83.79           C
ATOM    127  CB  PHE A  17      52.865  17.917  22.276  1.00 83.79           C
ATOM    128  CG  PHE A  17      51.840  18.440  21.321  1.00 83.79           C
ATOM    129  CD1 PHE A  17      51.069  19.533  21.652  1.00 83.79           C
ATOM    130  CD2 PHE A  17      51.616  17.821  20.110  1.00 83.79           C
ATOM    131  CE1 PHE A  17      50.115  20.015  20.786  1.00 83.79           C
ATOM    132  CE2 PHE A  17      50.662  18.295  19.238  1.00 83.79           C
ATOM    133  CZ  PHE A  17      49.912  19.396  19.577  1.00 83.79           C
ATOM    134  C   PHE A  17      54.809  18.553  23.625  1.00 83.79           C
ATOM    135  O   PHE A  17      55.686  17.736  23.346  1.00 83.79           O
ATOM    136  N   GLN A  18      54.648  19.058  24.869  1.00 65.44           N
ATOM    137  CA  GLN A  18      55.453  18.638  25.985  1.00 65.44           C
ATOM    138  CB  GLN A  18      55.799  19.772  26.968  1.00 65.44           C
ATOM    139  CG  GLN A  18      56.716  20.849  26.395  1.00 65.44           C
ATOM    140  CD  GLN A  18      58.122  20.303  26.536  1.00 65.44           C
ATOM    141  OE1 GLN A  18      58.399  19.475  27.402  1.00 65.44           O
ATOM    142  NE2 GLN A  18      59.032  20.766  25.642  1.00 65.44           N
ATOM    143  C   GLN A  18      54.596  17.709  26.770  1.00 65.44           C
ATOM    144  O   GLN A  18      53.606  18.137  27.363  1.00 65.44           O
ATOM    145  N   ILE A  19      55.009  16.426  26.852  1.00142.17           N
ATOM    146  CA  ILE A  19      54.184  15.436  27.476  1.00142.17           C
ATOM    147  CB  ILE A  19      54.094  14.150  26.691  1.00142.17           C
ATOM    148  CG1 ILE A  19      55.426  13.371  26.648  1.00142.17           C
ATOM    149  CG2 ILE A  19      53.596  14.526  25.287  1.00142.17           C
ATOM    150  CD1 ILE A  19      55.697  12.509  27.882  1.00142.17           C
ATOM    151  C   ILE A  19      54.706  15.113  28.839  1.00142.17           C
ATOM    152  O   ILE A  19      55.906  14.963  29.067  1.00142.17           O
ATOM    153  N   GLY A  20      53.775  15.031  29.805  1.00 64.07           N
ATOM    154  CA  GLY A  20      54.116  14.740  31.163  1.00 64.07           C
ATOM    155  C   GLY A  20      53.696  13.345  31.489  1.00 64.07           C
ATOM    156  O   GLY A  20      53.903  12.405  30.721  1.00 64.07           O
ATOM    157  N   GLU A  21      53.023  13.218  32.647  1.00304.99           N
ATOM    158  CA  GLU A  21      52.634  11.973  33.229  1.00304.99           C
ATOM    159  CB  GLU A  21      51.529  11.218  32.478  1.00304.99           C
ATOM    160  CG  GLU A  21      50.173  11.837  32.810  1.00304.99           C
ATOM    161  CD  GLU A  21      50.116  11.921  34.332  1.00304.99           C
ATOM    162  OE1 GLU A  21      50.531  10.934  34.995  1.00304.99           O
ATOM    163  OE2 GLU A  21      49.674  12.983  34.850  1.00304.99           O
ATOM    164  C   GLU A  21      53.839  11.133  33.464  1.00304.99           C
ATOM    165  O   GLU A  21      53.938  10.029  32.951  1.00304.99           O
ATOM    166  N   GLY A  22      54.824  11.676  34.211  1.00 86.72           N
ATOM    167  CA  GLY A  22      55.974  10.924  34.641  1.00 86.72           C
ATOM    168  C   GLY A  22      56.640  10.292  33.470  1.00 86.72           C
ATOM    169  O   GLY A  22      57.199  10.967  32.609  1.00 86.72           O
ATOM    170  N   SER A  23      56.547   8.949  33.394  1.00 84.66           N
ATOM    171  CA  SER A  23      57.172   8.145  32.379  1.00 84.66           C
ATOM    172  CB  SER A  23      57.002   6.634  32.614  1.00 84.66           C
ATOM    173  OG  SER A  23      57.719   6.234  33.773  1.00 84.66           O
ATOM    174  C   SER A  23      56.562   8.464  31.050  1.00 84.66           C
ATOM    175  O   SER A  23      56.943   7.897  30.027  1.00 84.66           O
ATOM    176  N   GLY A  24      55.600   9.399  31.040  1.00 42.15           N
ATOM    177  CA  GLY A  24      54.935   9.792  29.848  1.00 42.15           C
ATOM    178  C   GLY A  24      53.576   9.198  29.881  1.00 42.15           C
ATOM    179  O   GLY A  24      52.844   9.327  28.903  1.00 42.15           O
ATOM    180  N   ALA A  25      53.201   8.523  30.994  1.00227.62           N
ATOM    181  CA  ALA A  25      51.909   7.944  30.986  1.00227.62           C
ATOM    182  CB  ALA A  25      51.647   7.038  29.762  1.00227.62           C
ATOM    183  C   ALA A  25      51.553   7.067  32.140  1.00227.62           C
ATOM    184  O   ALA A  25      52.383   6.424  32.777  1.00227.62           O
ATOM    185  N   ALA A  26      50.219   6.974  32.329  1.00 95.45           N
ATOM    186  CA  ALA A  26      49.519   6.180  33.295  1.00 95.45           C
ATOM    187  CB  ALA A  26      49.087   6.976  34.535  1.00 95.45           C
ATOM    188  C   ALA A  26      48.268   5.718  32.599  1.00 95.45           C
ATOM    189  O   ALA A  26      48.174   5.778  31.374  1.00 95.45           O
ATOM    190  N   ARG A  27      47.303   5.172  33.367  1.00109.84           N
ATOM    191  CA  ARG A  27      46.041   4.713  32.848  1.00109.84           C
ATOM    192  CB  ARG A  27      45.364   3.653  33.733  1.00109.84           C
ATOM    193  CG  ARG A  27      46.143   2.344  33.864  1.00109.84           C
ATOM    194  CD  ARG A  27      45.431   1.308  34.739  1.00109.84           C
ATOM    195  NE  ARG A  27      44.265   0.796  33.964  1.00109.84           N
ATOM    196  CZ  ARG A  27      43.518  -0.234  34.456  1.00109.84           C
ATOM    197  NH1 ARG A  27      43.822  -0.779  35.670  1.00109.84           N
ATOM    198  NH2 ARG A  27      42.468  -0.721  33.732  1.00109.84           N
ATOM    199  C   ARG A  27      45.102   5.881  32.812  1.00109.84           C
ATOM    200  O   ARG A  27      45.447   6.986  33.227  1.00109.84           O
ATOM    201  N   ASP A  28      43.883   5.655  32.273  1.00 53.73           N
ATOM    202  CA  ASP A  28      42.880   6.682  32.184  1.00 53.73           C
ATOM    203  CB  ASP A  28      41.594   6.234  31.467  1.00 53.73           C
ATOM    204  CG  ASP A  28      40.929   5.155  32.309  1.00 53.73           C
ATOM    205  OD1 ASP A  28      41.639   4.201  32.721  1.00 53.73           O
ATOM    206  OD2 ASP A  28      39.699   5.280  32.563  1.00 53.73           O
ATOM    207  C   ASP A  28      42.478   7.086  33.570  1.00 53.73           C
ATOM    208  O   ASP A  28      42.081   8.227  33.803  1.00 53.73           O
ATOM    209  N   LYS A  29      42.463   6.122  34.509  1.00130.65           N
ATOM    210  CA  LYS A  29      42.112   6.408  35.872  1.00130.65           C
ATOM    211  CB  LYS A  29      41.753   5.143  36.674  1.00130.65           C
ATOM    212  CG  LYS A  29      40.714   5.383  37.777  0.00130.65           C
ATOM    213  CD  LYS A  29      41.088   6.419  38.839  0.00130.65           C
ATOM    214  CE  LYS A  29      41.403   5.810  40.206  1.00130.65           C
ATOM    215  NZ  LYS A  29      41.413   6.871  41.239  1.00130.65           N
ATOM    216  C   LYS A  29      43.253   7.099  36.561  1.00130.65           C
ATOM    217  O   LYS A  29      43.046   7.973  37.400  1.00130.65           O
ATOM    218  N   SER A  30      44.495   6.694  36.222  1.00 47.56           N
ATOM    219  CA  SER A  30      45.701   7.149  36.863  1.00 47.56           C
ATOM    220  CB  SER A  30      46.930   6.336  36.436  1.00 47.56           C
ATOM    221  OG  SER A  30      46.788   4.985  36.845  1.00 47.56           O
ATOM    222  C   SER A  30      45.995   8.586  36.564  1.00 47.56           C
ATOM    223  O   SER A  30      46.696   9.244  37.331  1.00 47.56           O
ATOM    224  N   ILE A  31      45.487   9.125  35.444  1.00 59.36           N
ATOM    225  CA  ILE A  31      45.857  10.467  35.102  1.00 59.36           C
ATOM    226  CB  ILE A  31      46.672  10.515  33.846  1.00 59.36           C
ATOM    227  CG1 ILE A  31      47.944   9.676  34.045  1.00 59.36           C
ATOM    228  CG2 ILE A  31      46.945  11.984  33.482  1.00 59.36           C
ATOM    229  CD1 ILE A  31      48.647   9.323  32.740  1.00 59.36           C
ATOM    230  C   ILE A  31      44.618  11.267  34.872  1.00 59.36           C
ATOM    231  O   ILE A  31      43.564  10.721  34.553  1.00 59.36           O
ATOM    232  N   ASP A  32      44.718  12.590  35.112  1.00 84.48           N
ATOM    233  CA  ASP A  32      43.664  13.527  34.862  1.00 84.48           C
ATOM    234  CB  ASP A  32      42.831  13.840  36.119  1.00 84.48           C
ATOM    235  CG  ASP A  32      41.602  14.646  35.722  0.00 84.48           C
ATOM    236  OD1 ASP A  32      41.634  15.305  34.650  1.00 84.48           O
ATOM    237  OD2 ASP A  32      40.608  14.613  36.495  0.00 84.48           O
ATOM    238  C   ASP A  32      44.382  14.775  34.453  1.00 84.48           C
ATOM    239  O   ASP A  32      45.209  15.280  35.210  1.00 84.48           O
ATOM    240  N   CYS A  33      44.097  15.304  33.246  1.00 85.02           N
ATOM    241  CA  CYS A  33      44.875  16.411  32.766  1.00 85.02           C
ATOM    242  CB  CYS A  33      45.114  16.300  31.255  1.00 85.02           C
ATOM    243  SG  CYS A  33      45.796  14.665  30.855  1.00 85.02           S
ATOM    244  C   CYS A  33      44.163  17.698  33.030  1.00 85.02           C
ATOM    245  O   CYS A  33      43.781  18.416  32.105  1.00 85.02           O
ATOM    246  N   SER A  34      43.897  17.980  34.316  1.00 85.98           N
ATOM    247  CA  SER A  34      43.345  19.238  34.712  1.00 85.98           C
ATOM    248  CB  SER A  34      42.606  19.145  36.058  1.00 85.98           C
ATOM    249  OG  SER A  34      43.481  18.654  37.061  1.00 85.98           O
ATOM    250  C   SER A  34      44.438  20.267  34.837  1.00 85.98           C
ATOM    251  O   SER A  34      44.276  21.400  34.384  1.00 85.98           O
ATOM    252  N   GLN A  35      45.512  19.952  35.604  1.00115.39           N
ATOM    253  CA  GLN A  35      46.574  20.913  35.787  1.00115.39           C
ATOM    254  CB  GLN A  35      47.154  20.905  37.211  1.00115.39           C
ATOM    255  CG  GLN A  35      46.127  21.338  38.261  1.00115.39           C
ATOM    256  CD  GLN A  35      46.857  21.603  39.568  1.00115.39           C
ATOM    257  OE1 GLN A  35      47.555  22.607  39.709  1.00115.39           O
ATOM    258  NE2 GLN A  35      46.690  20.684  40.556  1.00115.39           N
ATOM    259  C   GLN A  35      47.733  20.921  34.821  1.00115.39           C
ATOM    260  O   GLN A  35      47.922  21.940  34.158  1.00115.39           O
ATOM    261  N   LEU A  36      48.495  19.787  34.696  1.00126.92           N
ATOM    262  CA  LEU A  36      49.740  19.720  33.936  1.00126.92           C
ATOM    263  CB  LEU A  36      50.456  21.086  33.783  1.00126.92           C
ATOM    264  CG  LEU A  36      51.756  21.131  32.956  1.00126.92           C
ATOM    265  CD1 LEU A  36      51.479  21.015  31.450  1.00126.92           C
ATOM    266  CD2 LEU A  36      52.597  22.363  33.336  1.00126.92           C
ATOM    267  C   LEU A  36      50.732  18.917  34.756  1.00126.92           C
ATOM    268  O   LEU A  36      50.658  17.694  34.876  1.00126.92           O
ATOM    269  N   GLY A  37      51.726  19.635  35.338  1.00 42.44           N
ATOM    270  CA  GLY A  37      52.762  19.041  36.146  1.00 42.44           C
ATOM    271  C   GLY A  37      54.012  18.866  35.324  1.00 42.44           C
ATOM    272  O   GLY A  37      54.110  19.365  34.204  1.00 42.44           O
ATOM    273  N   LYS A  38      55.006  18.137  35.885  1.00 90.98           N
ATOM    274  CA  LYS A  38      56.300  17.923  35.278  1.00 90.98           C
ATOM    275  CB  LYS A  38      57.227  16.997  36.090  1.00 90.98           C
ATOM    276  CG  LYS A  38      57.717  17.584  37.415  1.00 90.98           C
ATOM    277  CD  LYS A  38      58.427  16.564  38.312  1.00 90.98           C
ATOM    278  CE  LYS A  38      57.522  15.919  39.363  1.00 90.98           C
ATOM    279  NZ  LYS A  38      56.542  15.022  38.712  1.00 90.98           N
ATOM    280  C   LYS A  38      56.141  17.280  33.931  1.00 90.98           C
ATOM    281  O   LYS A  38      55.184  16.547  33.683  1.00 90.98           O
ATOM    282  N   VAL A  39      57.096  17.568  33.014  1.00110.25           N
ATOM    283  CA  VAL A  39      57.032  17.052  31.670  1.00110.25           C
ATOM    284  CB  VAL A  39      56.876  18.163  30.667  1.00110.25           C
ATOM    285  CG1 VAL A  39      58.066  19.127  30.817  1.00110.25           C
ATOM    286  CG2 VAL A  39      56.753  17.565  29.258  1.00110.25           C
ATOM    287  C   VAL A  39      58.292  16.294  31.330  1.00110.25           C
ATOM    288  O   VAL A  39      59.400  16.816  31.456  1.00110.25           O
ATOM    289  N   ARG A  40      58.148  14.994  30.980  1.00138.85           N
ATOM    290  CA  ARG A  40      59.264  14.180  30.571  1.00138.85           C
ATOM    291  CB  ARG A  40      59.135  12.698  30.959  1.00138.85           C
ATOM    292  CG  ARG A  40      59.483  12.477  32.434  1.00138.85           C
ATOM    293  CD  ARG A  40      60.978  12.286  32.707  1.00138.85           C
ATOM    294  NE  ARG A  40      61.315  10.870  32.391  1.00138.85           N
ATOM    295  CZ  ARG A  40      61.267   9.926  33.377  1.00138.85           C
ATOM    296  NH1 ARG A  40      60.917  10.272  34.650  1.00138.85           N
ATOM    297  NH2 ARG A  40      61.571   8.628  33.085  1.00138.85           N
ATOM    298  C   ARG A  40      59.693  14.285  29.127  1.00138.85           C
ATOM    299  O   ARG A  40      60.893  14.271  28.852  1.00138.85           O
ATOM    300  N   THR A  41      58.762  14.382  28.148  1.00 58.80           N
ATOM    301  CA  THR A  41      59.241  14.295  26.785  1.00 58.80           C
ATOM    302  CB  THR A  41      59.023  12.909  26.222  1.00 58.80           C
ATOM    303  OG1 THR A  41      59.639  11.953  27.074  1.00 58.80           O
ATOM    304  CG2 THR A  41      59.644  12.793  24.818  1.00 58.80           C
ATOM    305  C   THR A  41      58.552  15.296  25.895  1.00 58.80           C
ATOM    306  O   THR A  41      57.526  15.873  26.252  1.00 58.80           O
ATOM    307  N   LYS A  42      59.122  15.558  24.696  1.00130.31           N
ATOM    308  CA  LYS A  42      58.492  16.473  23.785  1.00130.31           C
ATOM    309  CB  LYS A  42      59.283  17.771  23.559  1.00130.31           C
ATOM    310  CG  LYS A  42      60.515  17.577  22.678  1.00130.31           C
ATOM    311  CD  LYS A  42      61.257  18.876  22.364  1.00130.31           C
ATOM    312  CE  LYS A  42      62.580  19.012  23.122  1.00130.31           C
ATOM    313  NZ  LYS A  42      62.340  18.935  24.581  1.00130.31           N
ATOM    314  C   LYS A  42      58.348  15.794  22.460  1.00130.31           C
ATOM    315  O   LYS A  42      59.184  14.969  22.096  1.00130.31           O
ATOM    316  N   LEU A  43      57.243  16.070  21.726  1.00 90.25           N
ATOM    317  CA  LEU A  43      57.180  15.522  20.402  1.00 90.25           C
ATOM    318  CB  LEU A  43      56.412  14.206  20.217  1.00 90.25           C
ATOM    319  CG  LEU A  43      56.708  13.630  18.817  1.00 90.25           C
ATOM    320  CD1 LEU A  43      58.228  13.495  18.602  1.00 90.25           C
ATOM    321  CD2 LEU A  43      55.980  12.298  18.583  1.00 90.25           C
ATOM    322  C   LEU A  43      56.646  16.575  19.476  1.00 90.25           C
ATOM    323  O   LEU A  43      55.736  17.330  19.819  1.00 90.25           O
ATOM    324  N   THR A  44      57.214  16.663  18.256  1.00107.31           N
ATOM    325  CA  THR A  44      56.796  17.711  17.372  1.00107.31           C
ATOM    326  CB  THR A  44      57.928  18.444  16.714  1.00107.31           C
ATOM    327  OG1 THR A  44      57.442  19.604  16.053  1.00107.31           O
ATOM    328  CG2 THR A  44      58.595  17.505  15.699  1.00107.31           C
ATOM    329  C   THR A  44      55.932  17.147  16.288  1.00107.31           C
ATOM    330  O   THR A  44      56.187  16.065  15.761  1.00107.31           O
ATOM    331  N   VAL A  45      54.854  17.883  15.945  1.00 39.71           N
ATOM    332  CA  VAL A  45      53.960  17.440  14.919  1.00 39.71           C
ATOM    333  CB  VAL A  45      52.628  16.996  15.450  1.00 39.71           C
ATOM    334  CG1 VAL A  45      52.855  15.765  16.345  1.00 39.71           C
ATOM    335  CG2 VAL A  45      51.963  18.176  16.181  1.00 39.71           C
ATOM    336  C   VAL A  45      53.717  18.562  13.953  1.00 39.71           C
ATOM    337  O   VAL A  45      53.686  19.735  14.327  1.00 39.71           O
ATOM    338  N   THR A  46      53.547  18.211  12.661  1.00108.64           N
ATOM    339  CA  THR A  46      53.292  19.190  11.642  1.00108.64           C
ATOM    340  CB  THR A  46      54.254  19.121  10.491  1.00108.64           C
ATOM    341  OG1 THR A  46      54.138  17.872   9.826  1.00108.64           O
ATOM    342  CG2 THR A  46      55.682  19.303  11.033  1.00108.64           C
ATOM    343  C   THR A  46      51.923  18.921  11.093  1.00108.64           C
ATOM    344  O   THR A  46      51.582  17.785  10.766  1.00108.64           O
ATOM    345  N   MET A  47      51.101  19.984  10.972  1.00120.90           N
ATOM    346  CA  MET A  47      49.745  19.860  10.496  1.00120.90           C
ATOM    347  CB  MET A  47      48.734  20.620  11.372  1.00120.90           C
ATOM    348  CG  MET A  47      48.824  20.332  12.870  1.00120.90           C
ATOM    349  SD  MET A  47      48.258  18.692  13.399  1.00120.90           S
ATOM    350  CE  MET A  47      48.420  19.100  15.162  1.00120.90           C
ATOM    351  C   MET A  47      49.672  20.569   9.174  1.00120.90           C
ATOM    352  O   MET A  47      49.996  21.753   9.093  1.00120.90           O
ATOM    353  N   LYS A  48      49.197  19.884   8.109  1.00 65.07           N
ATOM    354  CA  LYS A  48      49.192  20.499   6.805  1.00 65.07           C
ATOM    355  CB  LYS A  48      50.108  19.773   5.808  1.00 65.07           C
ATOM    356  CG  LYS A  48      51.574  19.741   6.241  1.00 65.07           C
ATOM    357  CD  LYS A  48      52.412  18.726   5.465  1.00 65.07           C
ATOM    358  CE  LYS A  48      53.883  18.721   5.876  1.00 65.07           C
ATOM    359  NZ  LYS A  48      54.611  17.674   5.138  1.00 65.07           N
ATOM    360  C   LYS A  48      47.813  20.523   6.190  1.00 65.07           C
ATOM    361  O   LYS A  48      47.001  19.619   6.375  1.00 65.07           O
ATOM    362  N   GLU A  49      47.583  21.565   5.356  1.00132.97           N
ATOM    363  CA  GLU A  49      46.347  21.920   4.701  1.00132.97           C
ATOM    364  CB  GLU A  49      46.559  22.734   3.412  1.00132.97           C
ATOM    365  CG  GLU A  49      45.313  22.828   2.526  1.00132.97           C
ATOM    366  CD  GLU A  49      44.205  23.540   3.288  1.00132.97           C
ATOM    367  OE1 GLU A  49      44.495  24.586   3.929  1.00132.97           O
ATOM    368  OE2 GLU A  49      43.049  23.041   3.236  1.00132.97           O
ATOM    369  C   GLU A  49      45.519  20.735   4.345  1.00132.97           C
ATOM    370  O   GLU A  49      45.960  19.778   3.707  1.00132.97           O
ATOM    371  N   LEU A  50      44.238  20.846   4.753  1.00191.07           N
ATOM    372  CA  LEU A  50      43.251  19.827   4.661  1.00191.07           C
ATOM    373  CB  LEU A  50      43.254  19.022   3.353  1.00191.07           C
ATOM    374  CG  LEU A  50      42.695  19.906   2.211  1.00191.07           C
ATOM    375  CD1 LEU A  50      42.542  19.146   0.894  1.00191.07           C
ATOM    376  CD2 LEU A  50      41.377  20.588   2.616  1.00191.07           C
ATOM    377  C   LEU A  50      43.382  19.016   5.925  1.00191.07           C
ATOM    378  O   LEU A  50      43.037  19.526   6.988  1.00191.07           O
ATOM    379  N   TYR A  51      43.663  17.698   5.838  1.00242.01           N
ATOM    380  CA  TYR A  51      43.801  16.831   6.993  1.00242.01           C
ATOM    381  CB  TYR A  51      42.767  15.693   7.101  1.00242.01           C
ATOM    382  CG  TYR A  51      42.766  14.748   5.955  1.00242.01           C
ATOM    383  CD1 TYR A  51      43.790  13.849   5.764  1.00242.01           C
ATOM    384  CD2 TYR A  51      41.695  14.740   5.093  1.00242.01           C
ATOM    385  CE1 TYR A  51      43.747  12.970   4.708  1.00242.01           C
ATOM    386  CE2 TYR A  51      41.645  13.865   4.037  1.00242.01           C
ATOM    387  CZ  TYR A  51      42.675  12.980   3.846  1.00242.01           C
ATOM    388  OH  TYR A  51      42.626  12.077   2.766  1.00242.01           O
ATOM    389  C   TYR A  51      45.125  16.337   7.549  1.00242.01           C
ATOM    390  O   TYR A  51      45.110  15.761   8.630  1.00242.01           O
ATOM    391  N   ILE A  52      46.261  16.386   6.825  1.00 92.29           N
ATOM    392  CA  ILE A  52      47.427  15.597   7.188  1.00 92.29           C
ATOM    393  CB  ILE A  52      48.400  15.471   6.055  1.00 92.29           C
ATOM    394  CG1 ILE A  52      47.738  14.782   4.852  1.00 92.29           C
ATOM    395  CG2 ILE A  52      49.645  14.739   6.583  1.00 92.29           C
ATOM    396  CD1 ILE A  52      48.571  14.872   3.577  1.00 92.29           C
ATOM    397  C   ILE A  52      48.237  16.050   8.373  1.00 92.29           C
ATOM    398  O   ILE A  52      48.519  17.232   8.558  1.00 92.29           O
ATOM    399  N   ALA A  53      48.662  15.066   9.208  1.00 46.77           N
ATOM    400  CA  ALA A  53      49.533  15.334  10.319  1.00 46.77           C
ATOM    401  CB  ALA A  53      48.875  15.057  11.681  1.00 46.77           C
ATOM    402  C   ALA A  53      50.722  14.421  10.186  1.00 46.77           C
ATOM    403  O   ALA A  53      50.581  13.288   9.728  1.00 46.77           O
ATOM    404  N   GLU A  54      51.935  14.908  10.542  1.00 70.94           N
ATOM    405  CA  GLU A  54      53.097  14.062  10.486  1.00 70.94           C
ATOM    406  CB  GLU A  54      53.757  13.957   9.101  1.00 70.94           C
ATOM    407  CG  GLU A  54      54.241  15.262   8.480  1.00 70.94           C
ATOM    408  CD  GLU A  54      54.720  14.897   7.078  1.00 70.94           C
ATOM    409  OE1 GLU A  54      54.071  14.014   6.452  1.00 70.94           O
ATOM    410  OE2 GLU A  54      55.724  15.489   6.608  1.00 70.94           O
ATOM    411  C   GLU A  54      54.083  14.503  11.522  1.00 70.94           C
ATOM    412  O   GLU A  54      54.019  15.617  12.039  1.00 70.94           O
ATOM    413  N   ASP A  55      55.005  13.584  11.862  1.00173.62           N
ATOM    414  CA  ASP A  55      55.940  13.703  12.944  1.00173.62           C
ATOM    415  CB  ASP A  55      55.687  12.472  13.832  1.00173.62           C
ATOM    416  CG  ASP A  55      56.658  12.314  14.965  1.00173.62           C
ATOM    417  OD1 ASP A  55      56.929  13.302  15.693  1.00173.62           O
ATOM    418  OD2 ASP A  55      57.157  11.170  15.097  1.00173.62           O
ATOM    419  C   ASP A  55      57.348  13.683  12.396  1.00173.62           C
ATOM    420  O   ASP A  55      57.562  13.581  11.190  1.00173.62           O
ATOM    421  N   GLN A  56      58.350  13.823  13.297  1.00 91.17           N
ATOM    422  CA  GLN A  56      59.756  13.808  12.982  1.00 91.17           C
ATOM    423  CB  GLN A  56      60.653  14.094  14.197  1.00 91.17           C
ATOM    424  CG  GLN A  56      60.537  15.520  14.723  1.00 91.17           C
ATOM    425  CD  GLN A  56      61.046  16.461  13.640  1.00 91.17           C
ATOM    426  OE1 GLN A  56      60.353  17.393  13.236  1.00 91.17           O
ATOM    427  NE2 GLN A  56      62.293  16.214  13.158  1.00 91.17           N
ATOM    428  C   GLN A  56      60.149  12.447  12.488  1.00 91.17           C
ATOM    429  O   GLN A  56      60.999  12.320  11.609  1.00 91.17           O
ATOM    430  N   TYR A  57      59.532  11.392  13.052  1.00 99.98           N
ATOM    431  CA  TYR A  57      59.842  10.028  12.719  1.00 99.98           C
ATOM    432  CB  TYR A  57      59.072   8.933  13.491  1.00 99.98           C
ATOM    433  CG  TYR A  57      59.427   8.947  14.941  1.00 99.98           C
ATOM    434  CD1 TYR A  57      60.737   8.930  15.359  1.00 99.98           C
ATOM    435  CD2 TYR A  57      58.437   8.906  15.895  1.00 99.98           C
ATOM    436  CE1 TYR A  57      61.043   8.929  16.701  1.00 99.98           C
ATOM    437  CE2 TYR A  57      58.729   8.901  17.236  1.00 99.98           C
ATOM    438  CZ  TYR A  57      60.039   8.922  17.640  1.00 99.98           C
ATOM    439  OH  TYR A  57      60.346   8.923  19.017  1.00 99.98           O
ATOM    440  C   TYR A  57      59.532   9.810  11.274  1.00 99.98           C
ATOM    441  O   TYR A  57      60.052   8.875  10.671  1.00 99.98           O
ATOM    442  N   GLY A  58      58.614  10.605  10.693  1.00 38.47           N
ATOM    443  CA  GLY A  58      58.300  10.429   9.305  1.00 38.47           C
ATOM    444  C   GLY A  58      56.976   9.746   9.208  1.00 38.47           C
ATOM    445  O   GLY A  58      56.551   9.330   8.131  1.00 38.47           O
ATOM    446  N   ASN A  59      56.291   9.607  10.355  1.00 88.46           N
ATOM    447  CA  ASN A  59      55.013   8.962  10.398  1.00 88.46           C
ATOM    448  CB  ASN A  59      54.645   8.505  11.821  1.00 88.46           C
ATOM    449  CG  ASN A  59      55.527   7.308  12.184  1.00 88.46           C
ATOM    450  OD1 ASN A  59      55.104   6.416  12.913  1.00 88.46           O
ATOM    451  ND2 ASN A  59      56.784   7.263  11.669  1.00 88.46           N
ATOM    452  C   ASN A  59      53.971   9.927   9.901  1.00 88.46           C
ATOM    453  O   ASN A  59      54.111  11.141  10.049  1.00 88.46           O
ATOM    454  N   LEU A  60      52.898   9.406   9.263  1.00151.13           N
ATOM    455  CA  LEU A  60      51.855  10.274   8.775  1.00151.13           C
ATOM    456  CB  LEU A  60      51.723  10.332   7.238  1.00151.13           C
ATOM    457  CG  LEU A  60      51.680   8.966   6.533  1.00151.13           C
ATOM    458  CD1 LEU A  60      53.023   8.240   6.689  1.00151.13           C
ATOM    459  CD2 LEU A  60      50.474   8.123   6.980  1.00151.13           C
ATOM    460  C   LEU A  60      50.530   9.879   9.360  1.00151.13           C
ATOM    461  O   LEU A  60      50.300   8.718   9.694  1.00151.13           O
ATOM    462  N   GLY A  61      49.614  10.864   9.506  1.00 26.57           N
ATOM    463  CA  GLY A  61      48.331  10.621  10.110  1.00 26.57           C
ATOM    464  C   GLY A  61      47.407  11.741   9.731  1.00 26.57           C
ATOM    465  O   GLY A  61      47.597  12.383   8.700  1.00 26.57           O
ATOM    466  N   GLY A  62      46.365  12.001  10.557  1.00 32.59           N
ATOM    467  CA  GLY A  62      45.418  13.027  10.199  1.00 32.59           C
ATOM    468  C   GLY A  62      44.985  13.802  11.411  1.00 32.59           C
ATOM    469  O   GLY A  62      45.223  13.392  12.547  1.00 32.59           O
ATOM    470  N   PHE A  63      44.333  14.970  11.179  1.00158.13           N
ATOM    471  CA  PHE A  63      43.850  15.756  12.276  1.00158.13           C
ATOM    472  CB  PHE A  63      44.838  16.807  12.832  1.00158.13           C
ATOM    473  CG  PHE A  63      44.722  18.084  12.069  1.00158.13           C
ATOM    474  CD1 PHE A  63      45.222  18.250  10.804  1.00158.13           C
ATOM    475  CD2 PHE A  63      44.094  19.151  12.660  1.00158.13           C
ATOM    476  CE1 PHE A  63      45.091  19.455  10.151  1.00158.13           C
ATOM    477  CE2 PHE A  63      43.960  20.357  12.015  1.00158.13           C
ATOM    478  CZ  PHE A  63      44.459  20.517  10.747  1.00158.13           C
ATOM    479  C   PHE A  63      42.643  16.512  11.789  1.00158.13           C
ATOM    480  O   PHE A  63      42.360  16.573  10.594  1.00158.13           O
ATOM    481  N   THR A  64      41.865  17.056  12.746  1.00135.27           N
ATOM    482  CA  THR A  64      40.740  17.876  12.399  1.00135.27           C
ATOM    483  CB  THR A  64      39.437  17.111  12.355  1.00135.27           C
ATOM    484  OG1 THR A  64      38.370  17.978  11.990  1.00135.27           O
ATOM    485  CG2 THR A  64      39.178  16.489  13.742  1.00135.27           C
ATOM    486  C   THR A  64      40.625  18.900  13.482  1.00135.27           C
ATOM    487  O   THR A  64      41.007  18.651  14.624  1.00135.27           O
ATOM    488  N   LEU A  65      40.132  20.107  13.142  1.00131.86           N
ATOM    489  CA  LEU A  65      39.906  21.090  14.160  1.00131.86           C
ATOM    490  CB  LEU A  65      39.783  22.515  13.572  1.00131.86           C
ATOM    491  CG  LEU A  65      39.997  23.721  14.525  1.00131.86           C
ATOM    492  CD1 LEU A  65      39.243  23.605  15.848  1.00131.86           C
ATOM    493  CD2 LEU A  65      41.477  24.058  14.720  1.00131.86           C
ATOM    494  C   LEU A  65      38.552  20.682  14.672  1.00131.86           C
ATOM    495  O   LEU A  65      37.795  20.037  13.948  1.00131.86           O
ATOM    496  N   ILE A  66      38.215  20.983  15.940  1.00159.01           N
ATOM    497  CA  ILE A  66      36.899  20.657  16.419  1.00159.01           C
ATOM    498  CB  ILE A  66      36.895  20.116  17.823  1.00159.01           C
ATOM    499  CG1 ILE A  66      37.819  18.899  17.988  1.00159.01           C
ATOM    500  CG2 ILE A  66      35.433  19.810  18.190  1.00159.01           C
ATOM    501  CD1 ILE A  66      37.364  17.654  17.247  1.00159.01           C
ATOM    502  C   ILE A  66      36.206  21.975  16.541  1.00159.01           C
ATOM    503  O   ILE A  66      36.391  22.640  17.561  1.00159.01           O
ATOM    504  N   TYR A  67      35.374  22.365  15.538  1.00215.71           N
ATOM    505  CA  TYR A  67      34.705  23.634  15.634  1.00215.71           C
ATOM    506  CB  TYR A  67      33.648  23.649  16.768  1.00215.71           C
ATOM    507  CG  TYR A  67      32.619  24.690  16.481  1.00215.71           C
ATOM    508  CD1 TYR A  67      31.944  24.687  15.277  1.00215.71           C
ATOM    509  CD2 TYR A  67      32.260  25.595  17.447  1.00215.71           C
ATOM    510  CE1 TYR A  67      30.984  25.635  15.006  1.00215.71           C
ATOM    511  CE2 TYR A  67      31.309  26.550  17.176  1.00215.71           C
ATOM    512  CZ  TYR A  67      30.665  26.574  15.961  1.00215.71           C
ATOM    513  OH  TYR A  67      29.686  27.558  15.702  1.00215.71           O
ATOM    514  C   TYR A  67      35.829  24.629  15.819  1.00215.71           C
ATOM    515  O   TYR A  67      36.808  24.561  15.079  1.00215.71           O
ATOM    516  N   ASN A  68      35.628  25.695  16.612  1.00166.88           N
ATOM    517  CA  ASN A  68      36.655  26.641  17.007  1.00166.88           C
ATOM    518  CB  ASN A  68      36.182  28.107  17.032  1.00166.88           C
ATOM    519  CG  ASN A  68      34.883  28.194  17.793  1.00166.88           C
ATOM    520  OD1 ASN A  68      33.847  27.787  17.292  1.00166.88           O
ATOM    521  ND2 ASN A  68      34.901  28.747  19.025  1.00166.88           N
ATOM    522  C   ASN A  68      37.370  26.284  18.298  1.00166.88           C
ATOM    523  O   ASN A  68      38.205  27.051  18.780  1.00166.88           O
ATOM    524  N   GLN A  69      36.934  25.204  18.964  1.00215.90           N
ATOM    525  CA  GLN A  69      37.307  24.741  20.283  1.00215.90           C
ATOM    526  CB  GLN A  69      36.322  23.624  20.646  1.00215.90           C
ATOM    527  CG  GLN A  69      36.289  23.252  22.112  1.00215.90           C
ATOM    528  CD  GLN A  69      35.258  24.136  22.796  1.00215.90           C
ATOM    529  OE1 GLN A  69      34.520  23.671  23.664  1.00215.90           O
ATOM    530  NE2 GLN A  69      35.191  25.437  22.394  1.00215.90           N
ATOM    531  C   GLN A  69      38.700  24.183  20.516  1.00215.90           C
ATOM    532  O   GLN A  69      39.361  24.550  21.491  1.00215.90           O
ATOM    533  N   GLY A  70      39.186  23.257  19.663  1.00 45.87           N
ATOM    534  CA  GLY A  70      40.435  22.582  19.918  1.00 45.87           C
ATOM    535  C   GLY A  70      40.631  21.621  18.787  1.00 45.87           C
ATOM    536  O   GLY A  70      40.023  21.785  17.732  1.00 45.87           O
ATOM    537  N   PHE A  71      41.470  20.578  18.977  1.00 85.99           N
ATOM    538  CA  PHE A  71      41.752  19.707  17.870  1.00 85.99           C
ATOM    539  CB  PHE A  71      43.000  20.178  17.103  1.00 85.99           C
ATOM    540  CG  PHE A  71      44.143  20.245  18.065  1.00 85.99           C
ATOM    541  CD1 PHE A  71      44.389  21.396  18.783  1.00 85.99           C
ATOM    542  CD2 PHE A  71      44.972  19.161  18.243  1.00 85.99           C
ATOM    543  CE1 PHE A  71      45.441  21.470  19.666  1.00 85.99           C
ATOM    544  CE2 PHE A  71      46.024  19.234  19.127  1.00 85.99           C
ATOM    545  CZ  PHE A  71      46.263  20.384  19.841  1.00 85.99           C
ATOM    546  C   PHE A  71      42.039  18.310  18.333  1.00 85.99           C
ATOM    547  O   PHE A  71      42.346  18.078  19.503  1.00 85.99           O
ATOM    548  N   GLU A  72      41.900  17.331  17.407  1.00140.75           N
ATOM    549  CA  GLU A  72      42.338  16.002  17.702  1.00140.75           C
ATOM    550  CB  GLU A  72      41.267  14.966  18.110  1.00140.75           C
ATOM    551  CG  GLU A  72      40.245  14.490  17.094  1.00140.75           C
ATOM    552  CD  GLU A  72      39.342  13.568  17.913  1.00140.75           C
ATOM    553  OE1 GLU A  72      39.858  12.582  18.514  1.00140.75           O
ATOM    554  OE2 GLU A  72      38.125  13.859  17.983  1.00140.75           O
ATOM    555  C   GLU A  72      43.169  15.514  16.560  1.00140.75           C
ATOM    556  O   GLU A  72      42.858  15.746  15.389  1.00140.75           O
ATOM    557  N   VAL A  73      44.309  14.875  16.891  1.00109.62           N
ATOM    558  CA  VAL A  73      45.162  14.364  15.859  1.00109.62           C
ATOM    559  CB  VAL A  73      46.503  15.027  15.773  1.00109.62           C
ATOM    560  CG1 VAL A  73      46.291  16.520  15.474  1.00109.62           C
ATOM    561  CG2 VAL A  73      47.275  14.755  17.066  1.00109.62           C
ATOM    562  C   VAL A  73      45.389  12.913  16.131  1.00109.62           C
ATOM    563  O   VAL A  73      45.567  12.497  17.275  1.00109.62           O
ATOM    564  N   LYS A  74      45.339  12.087  15.071  1.00156.03           N
ATOM    565  CA  LYS A  74      45.652  10.700  15.242  1.00156.03           C
ATOM    566  CB  LYS A  74      44.523   9.723  14.857  1.00156.03           C
ATOM    567  CG  LYS A  74      43.590  10.213  13.749  1.00156.03           C
ATOM    568  CD  LYS A  74      42.743  11.407  14.199  1.00156.03           C
ATOM    569  CE  LYS A  74      41.546  11.704  13.294  1.00156.03           C
ATOM    570  NZ  LYS A  74      42.009  12.277  12.013  1.00156.03           N
ATOM    571  C   LYS A  74      46.867  10.419  14.426  1.00156.03           C
ATOM    572  O   LYS A  74      46.854  10.534  13.201  1.00156.03           O
ATOM    573  N   ILE A  75      47.976  10.077  15.114  1.00 86.72           N
ATOM    574  CA  ILE A  75      49.199   9.811  14.422  1.00 86.72           C
ATOM    575  CB  ILE A  75      50.096  11.011  14.390  1.00 86.72           C
ATOM    576  CG1 ILE A  75      49.410  12.213  13.715  1.00 86.72           C
ATOM    577  CG2 ILE A  75      51.413  10.587  13.721  1.00 86.72           C
ATOM    578  CD1 ILE A  75      50.095  13.544  14.023  1.00 86.72           C
ATOM    579  C   ILE A  75      49.949   8.786  15.219  1.00 86.72           C
ATOM    580  O   ILE A  75      49.897   8.808  16.445  1.00 86.72           O
ATOM    581  N   LEU A  76      50.680   7.860  14.558  1.00281.95           N
ATOM    582  CA  LEU A  76      51.518   6.970  15.328  1.00281.95           C
ATOM    583  CB  LEU A  76      52.534   7.745  16.197  1.00281.95           C
ATOM    584  CG  LEU A  76      53.921   8.047  15.623  1.00281.95           C
ATOM    585  CD1 LEU A  76      54.642   9.110  16.473  1.00281.95           C
ATOM    586  CD2 LEU A  76      54.748   6.752  15.604  1.00281.95           C
ATOM    587  C   LEU A  76      50.762   6.141  16.334  1.00281.95           C
ATOM    588  O   LEU A  76      51.327   5.843  17.383  1.00281.95           O
ATOM    589  N   ASN A  77      49.512   5.711  16.064  1.00110.22           N
ATOM    590  CA  ASN A  77      48.754   4.918  17.008  1.00110.22           C
ATOM    591  CB  ASN A  77      49.377   3.548  17.336  1.00110.22           C
ATOM    592  CG  ASN A  77      48.996   2.572  16.231  1.00110.22           C
ATOM    593  OD1 ASN A  77      47.916   2.661  15.649  1.00110.22           O
ATOM    594  ND2 ASN A  77      49.904   1.604  15.939  1.00110.22           N
ATOM    595  C   ASN A  77      48.516   5.656  18.303  1.00110.22           C
ATOM    596  O   ASN A  77      48.304   5.039  19.347  1.00110.22           O
ATOM    597  N   TYR A  78      48.514   7.003  18.256  1.00174.84           N
ATOM    598  CA  TYR A  78      48.228   7.855  19.382  1.00174.84           C
ATOM    599  CB  TYR A  78      49.424   8.707  19.868  1.00174.84           C
ATOM    600  CG  TYR A  78      50.228   7.990  20.893  1.00174.84           C
ATOM    601  CD1 TYR A  78      51.280   7.175  20.551  1.00174.84           C
ATOM    602  CD2 TYR A  78      49.909   8.176  22.218  1.00174.84           C
ATOM    603  CE1 TYR A  78      51.996   6.530  21.529  1.00174.84           C
ATOM    604  CE2 TYR A  78      50.622   7.536  23.196  1.00174.84           C
ATOM    605  CZ  TYR A  78      51.662   6.712  22.850  1.00174.84           C
ATOM    606  OH  TYR A  78      52.388   6.058  23.865  1.00174.84           O
ATOM    607  C   TYR A  78      47.202   8.862  18.954  1.00174.84           C
ATOM    608  O   TYR A  78      47.153   9.250  17.788  1.00174.84           O
ATOM    609  N   LEU A  79      46.340   9.305  19.898  1.00101.03           N
ATOM    610  CA  LEU A  79      45.391  10.340  19.589  1.00101.03           C
ATOM    611  CB  LEU A  79      43.912   9.903  19.706  1.00101.03           C
ATOM    612  CG  LEU A  79      42.864  10.889  19.136  1.00101.03           C
ATOM    613  CD1 LEU A  79      41.448  10.312  19.263  1.00101.03           C
ATOM    614  CD2 LEU A  79      42.960  12.292  19.746  1.00101.03           C
ATOM    615  C   LEU A  79      45.658  11.460  20.556  1.00101.03           C
ATOM    616  O   LEU A  79      45.787  11.236  21.758  1.00101.03           O
ATOM    617  N   PHE A  80      45.744  12.701  20.029  1.00 81.23           N
ATOM    618  CA  PHE A  80      46.070  13.897  20.771  1.00 81.23           C
ATOM    619  CB  PHE A  80      47.066  14.792  19.996  1.00 81.23           C
ATOM    620  CG  PHE A  80      48.379  14.112  19.766  1.00 81.23           C
ATOM    621  CD1 PHE A  80      48.444  12.852  19.218  1.00 81.23           C
ATOM    622  CD2 PHE A  80      49.559  14.727  20.125  1.00 81.23           C
ATOM    623  CE1 PHE A  80      49.661  12.239  19.025  1.00 81.23           C
ATOM    624  CE2 PHE A  80      50.780  14.126  19.935  1.00 81.23           C
ATOM    625  CZ  PHE A  80      50.829  12.873  19.378  1.00 81.23           C
ATOM    626  C   PHE A  80      44.829  14.745  20.825  1.00 81.23           C
ATOM    627  O   PHE A  80      44.183  14.958  19.799  1.00 81.23           O
ATOM    628  N   PHE A  81      44.457  15.257  22.020  1.00132.72           N
ATOM    629  CA  PHE A  81      43.317  16.134  22.093  1.00132.72           C
ATOM    630  CB  PHE A  81      41.986  15.393  22.379  1.00132.72           C
ATOM    631  CG  PHE A  81      40.924  16.389  22.719  1.00132.72           C
ATOM    632  CD1 PHE A  81      40.405  17.249  21.777  1.00132.72           C
ATOM    633  CD2 PHE A  81      40.467  16.483  24.015  1.00132.72           C
ATOM    634  CE1 PHE A  81      39.433  18.161  22.120  1.00132.72           C
ATOM    635  CE2 PHE A  81      39.492  17.389  24.365  1.00132.72           C
ATOM    636  CZ  PHE A  81      38.971  18.231  23.412  1.00132.72           C
ATOM    637  C   PHE A  81      43.551  17.194  23.131  1.00132.72           C
ATOM    638  O   PHE A  81      44.116  16.940  24.195  1.00132.72           O
ATOM    639  N   GLY A  82      43.121  18.437  22.826  1.00 43.35           N
ATOM    640  CA  GLY A  82      43.291  19.533  23.740  1.00 43.35           C
ATOM    641  C   GLY A  82      42.464  20.687  23.250  1.00 43.35           C
ATOM    642  O   GLY A  82      42.173  20.807  22.059  1.00 43.35           O
ATOM    643  N   PHE A  83      42.077  21.579  24.185  1.00 92.87           N
ATOM    644  CA  PHE A  83      41.323  22.760  23.878  1.00 92.87           C
ATOM    645  CB  PHE A  83      40.443  23.281  25.033  1.00 92.87           C
ATOM    646  CG  PHE A  83      39.308  22.368  25.324  1.00 92.87           C
ATOM    647  CD1 PHE A  83      39.432  21.342  26.229  1.00 92.87           C
ATOM    648  CD2 PHE A  83      38.101  22.560  24.696  1.00 92.87           C
ATOM    649  CE1 PHE A  83      38.362  20.519  26.486  1.00 92.87           C
ATOM    650  CE2 PHE A  83      37.029  21.738  24.952  1.00 92.87           C
ATOM    651  CZ  PHE A  83      37.159  20.712  25.852  1.00 92.87           C
ATOM    652  C   PHE A  83      42.320  23.861  23.700  1.00 92.87           C
ATOM    653  O   PHE A  83      43.394  23.835  24.295  1.00 92.87           O
ATOM    654  N   PHE A  84      41.994  24.868  22.870  1.00 77.61           N
ATOM    655  CA  PHE A  84      42.905  25.967  22.717  1.00 77.61           C
ATOM    656  CB  PHE A  84      42.556  26.938  21.571  1.00 77.61           C
ATOM    657  CG  PHE A  84      42.814  26.248  20.271  1.00 77.61           C
ATOM    658  CD1 PHE A  84      44.094  26.117  19.781  1.00 77.61           C
ATOM    659  CD2 PHE A  84      41.772  25.740  19.529  1.00 77.61           C
ATOM    660  CE1 PHE A  84      44.332  25.485  18.582  1.00 77.61           C
ATOM    661  CE2 PHE A  84      42.003  25.107  18.330  1.00 77.61           C
ATOM    662  CZ  PHE A  84      43.285  24.979  17.854  1.00 77.61           C
ATOM    663  C   PHE A  84      42.907  26.726  24.016  1.00 77.61           C
ATOM    664  O   PHE A  84      41.920  26.725  24.750  1.00 77.61           O
ATOM    665  N   LYS A  85      44.049  27.379  24.325  1.00195.96           N
ATOM    666  CA  LYS A  85      44.291  28.067  25.568  1.00195.96           C
ATOM    667  CB  LYS A  85      45.740  28.557  25.720  1.00195.96           C
ATOM    668  CG  LYS A  85      46.740  27.525  26.218  1.00195.96           C
ATOM    669  CD  LYS A  85      46.583  27.185  27.695  1.00195.96           C
ATOM    670  CE  LYS A  85      47.266  28.187  28.634  1.00195.96           C
ATOM    671  NZ  LYS A  85      48.735  28.144  28.455  1.00195.96           N
ATOM    672  C   LYS A  85      43.496  29.324  25.703  1.00195.96           C
ATOM    673  O   LYS A  85      43.272  30.056  24.739  1.00195.96           O
ATOM    674  N   TYR A  86      43.023  29.578  26.942  1.00 89.25           N
ATOM    675  CA  TYR A  86      42.443  30.844  27.266  1.00 89.25           C
ATOM    676  CB  TYR A  86      40.928  30.972  27.002  1.00 89.25           C
ATOM    677  CG  TYR A  86      40.126  30.069  27.868  1.00 89.25           C
ATOM    678  CD1 TYR A  86      39.698  30.495  29.104  1.00 89.25           C
ATOM    679  CD2 TYR A  86      39.796  28.805  27.437  1.00 89.25           C
ATOM    680  CE1 TYR A  86      38.949  29.675  29.913  1.00 89.25           C
ATOM    681  CE2 TYR A  86      39.047  27.980  28.242  1.00 89.25           C
ATOM    682  CZ  TYR A  86      38.624  28.414  29.476  1.00 89.25           C
ATOM    683  OH  TYR A  86      37.859  27.562  30.296  1.00 89.25           O
ATOM    684  C   TYR A  86      42.783  31.115  28.700  1.00 89.25           C
ATOM    685  O   TYR A  86      42.903  30.186  29.498  1.00 89.25           O
ATOM    686  N   GLU A  87      42.964  32.402  29.060  1.00126.62           N
ATOM    687  CA  GLU A  87      43.385  32.766  30.386  1.00126.62           C
ATOM    688  CB  GLU A  87      44.777  33.429  30.351  1.00126.62           C
ATOM    689  CG  GLU A  87      45.158  34.297  31.544  1.00126.62           C
ATOM    690  CD  GLU A  87      45.207  35.721  31.007  1.00126.62           C
ATOM    691  OE1 GLU A  87      44.302  36.087  30.210  1.00126.62           O
ATOM    692  OE2 GLU A  87      46.168  36.453  31.366  1.00126.62           O
ATOM    693  C   GLU A  87      42.365  33.650  31.025  1.00126.62           C
ATOM    694  O   GLU A  87      41.835  34.575  30.412  1.00126.62           O
ATOM    695  N   GLN A  88      42.067  33.357  32.305  1.00101.06           N
ATOM    696  CA  GLN A  88      41.037  34.045  33.023  1.00101.06           C
ATOM    697  CB  GLN A  88      40.210  33.076  33.882  1.00101.06           C
ATOM    698  CG  GLN A  88      39.584  31.910  33.116  1.00101.06           C
ATOM    699  CD  GLN A  88      38.112  32.210  32.887  1.00101.06           C
ATOM    700  OE1 GLN A  88      37.325  31.308  32.609  1.00101.06           O
ATOM    701  NE2 GLN A  88      37.724  33.507  33.023  1.00101.06           N
ATOM    702  C   GLN A  88      41.688  34.935  34.031  1.00101.06           C
ATOM    703  O   GLN A  88      42.098  34.474  35.095  1.00101.06           O
ATOM    704  N   ARG A  89      41.816  36.236  33.727  1.00 84.59           N
ATOM    705  CA  ARG A  89      42.298  37.133  34.731  1.00 84.59           C
ATOM    706  CB  ARG A  89      42.666  38.535  34.222  0.00 84.59           C
ATOM    707  CG  ARG A  89      43.004  39.480  35.380  0.00 84.59           C
ATOM    708  CD  ARG A  89      43.735  40.762  34.978  0.00 84.59           C
ATOM    709  NE  ARG A  89      45.183  40.431  34.852  1.00 84.59           N
ATOM    710  CZ  ARG A  89      46.005  40.545  35.938  1.00 84.59           C
ATOM    711  NH1 ARG A  89      45.505  40.985  37.129  1.00 84.59           N
ATOM    712  NH2 ARG A  89      47.327  40.217  35.838  1.00 84.59           N
ATOM    713  C   ARG A  89      41.203  37.267  35.740  1.00 84.59           C
ATOM    714  O   ARG A  89      41.451  37.498  36.920  1.00 84.59           O
ATOM    715  N   GLY A  90      39.951  37.114  35.274  1.00 65.02           N
ATOM    716  CA  GLY A  90      38.757  37.254  36.051  1.00 65.02           C
ATOM    717  C   GLY A  90      37.960  38.286  35.336  1.00 65.02           C
ATOM    718  O   GLY A  90      36.820  38.048  34.941  1.00 65.02           O
ATOM    719  N   SER A  91      38.541  39.476  35.138  1.00157.92           N
ATOM    720  CA  SER A  91      37.825  40.451  34.384  1.00157.92           C
ATOM    721  CB  SER A  91      38.413  41.865  34.530  1.00157.92           C
ATOM    722  OG  SER A  91      38.304  42.293  35.880  0.00157.92           O
ATOM    723  C   SER A  91      37.888  40.073  32.946  1.00157.92           C
ATOM    724  O   SER A  91      36.874  39.985  32.257  1.00157.92           O
ATOM    725  N   ASN A  92      39.103  39.782  32.457  1.00 73.88           N
ATOM    726  CA  ASN A  92      39.187  39.577  31.047  1.00 73.88           C
ATOM    727  CB  ASN A  92      40.114  40.575  30.336  1.00 73.88           C
ATOM    728  CG  ASN A  92      39.336  41.866  30.131  1.00 73.88           C
ATOM    729  OD1 ASN A  92      38.428  41.927  29.303  1.00 73.88           O
ATOM    730  ND2 ASN A  92      39.696  42.928  30.900  1.00 73.88           N
ATOM    731  C   ASN A  92      39.685  38.217  30.734  1.00 73.88           C
ATOM    732  O   ASN A  92      40.488  37.629  31.457  1.00 73.88           O
ATOM    733  N   VAL A  93      39.180  37.683  29.611  1.00 44.31           N
ATOM    734  CA  VAL A  93      39.609  36.401  29.159  1.00 44.31           C
ATOM    735  CB  VAL A  93      38.477  35.455  28.896  1.00 44.31           C
ATOM    736  CG1 VAL A  93      39.048  34.156  28.308  1.00 44.31           C
ATOM    737  CG2 VAL A  93      37.712  35.245  30.212  1.00 44.31           C
ATOM    738  C   VAL A  93      40.348  36.618  27.879  1.00 44.31           C
ATOM    739  O   VAL A  93      39.917  37.385  27.018  1.00 44.31           O
ATOM    740  N   THR A  94      41.514  35.960  27.741  1.00 33.47           N
ATOM    741  CA  THR A  94      42.284  36.096  26.542  1.00 33.47           C
ATOM    742  CB  THR A  94      43.654  36.666  26.776  1.00 33.47           C
ATOM    743  OG1 THR A  94      43.553  37.943  27.389  1.00 33.47           O
ATOM    744  CG2 THR A  94      44.381  36.787  25.425  1.00 33.47           C
ATOM    745  C   THR A  94      42.454  34.727  25.976  1.00 33.47           C
ATOM    746  O   THR A  94      42.639  33.758  26.710  1.00 33.47           O
ATOM    747  N   SER A  95      42.381  34.611  24.639  1.00 43.61           N
ATOM    748  CA  SER A  95      42.510  33.327  24.017  1.00 43.61           C
ATOM    749  CB  SER A  95      41.437  33.049  22.949  1.00 43.61           C
ATOM    750  OG  SER A  95      40.146  33.061  23.540  1.00 43.61           O
ATOM    751  C   SER A  95      43.825  33.300  23.311  1.00 43.61           C
ATOM    752  O   SER A  95      44.273  34.310  22.769  1.00 43.61           O
ATOM    753  N   TYR A  96      44.501  32.134  23.360  1.00 85.95           N
ATOM    754  CA  TYR A  96      45.750  31.969  22.674  1.00 85.95           C
ATOM    755  CB  TYR A  96      46.915  31.645  23.623  1.00 85.95           C
ATOM    756  CG  TYR A  96      47.120  32.832  24.491  1.00 85.95           C
ATOM    757  CD1 TYR A  96      47.932  33.856  24.064  1.00 85.95           C
ATOM    758  CD2 TYR A  96      46.501  32.919  25.716  1.00 85.95           C
ATOM    759  CE1 TYR A  96      48.135  34.963  24.850  1.00 85.95           C
ATOM    760  CE2 TYR A  96      46.701  34.025  26.505  1.00 85.95           C
ATOM    761  CZ  TYR A  96      47.517  35.047  26.075  1.00 85.95           C
ATOM    762  OH  TYR A  96      47.714  36.184  26.885  1.00 85.95           O
ATOM    763  C   TYR A  96      45.576  30.780  21.803  1.00 85.95           C
ATOM    764  O   TYR A  96      45.610  29.645  22.276  1.00 85.95           O
ATOM    765  N   CYS A  97      45.338  30.986  20.503  1.00200.50           N
ATOM    766  CA  CYS A  97      45.180  29.786  19.761  1.00200.50           C
ATOM    767  CB  CYS A  97      43.940  29.634  18.902  1.00200.50           C
ATOM    768  SG  CYS A  97      43.797  30.464  17.343  1.00200.50           S
ATOM    769  C   CYS A  97      46.460  29.153  19.313  1.00200.50           C
ATOM    770  O   CYS A  97      46.455  28.121  18.642  1.00200.50           O
ATOM    771  N   HIS A  98      47.595  29.833  19.561  1.00131.48           N
ATOM    772  CA  HIS A  98      48.874  29.219  19.346  1.00131.48           C
ATOM    773  ND1 HIS A  98      50.289  31.850  21.002  1.00131.48           N
ATOM    774  CG  HIS A  98      50.019  31.539  19.689  1.00131.48           C
ATOM    775  CB  HIS A  98      50.072  30.165  19.093  1.00131.48           C
ATOM    776  NE2 HIS A  98      49.873  33.773  19.963  1.00131.48           N
ATOM    777  CD2 HIS A  98      49.765  32.724  19.070  1.00131.48           C
ATOM    778  CE1 HIS A  98      50.189  33.200  21.111  1.00131.48           C
ATOM    779  C   HIS A  98      49.183  28.229  20.445  1.00131.48           C
ATOM    780  O   HIS A  98      50.117  27.441  20.321  1.00131.48           O
ATOM    781  N   GLU A  99      48.461  28.281  21.587  1.00 77.12           N
ATOM    782  CA  GLU A  99      48.749  27.384  22.679  1.00 77.12           C
ATOM    783  CB  GLU A  99      49.185  28.123  23.953  1.00 77.12           C
ATOM    784  CG  GLU A  99      50.532  28.827  23.812  1.00 77.12           C
ATOM    785  CD  GLU A  99      50.764  29.638  25.076  1.00 77.12           C
ATOM    786  OE1 GLU A  99      49.899  30.503  25.381  1.00 77.12           O
ATOM    787  OE2 GLU A  99      51.796  29.405  25.756  1.00 77.12           O
ATOM    788  C   GLU A  99      47.525  26.583  23.033  1.00 77.12           C
ATOM    789  O   GLU A  99      46.434  26.820  22.519  1.00 77.12           O
ATOM    790  N   THR A 100      47.694  25.572  23.918  1.00131.58           N
ATOM    791  CA  THR A 100      46.580  24.757  24.318  1.00131.58           C
ATOM    792  CB  THR A 100      46.574  23.413  23.647  1.00131.58           C
ATOM    793  OG1 THR A 100      45.628  22.548  24.252  1.00131.58           O
ATOM    794  CG2 THR A 100      47.977  22.812  23.648  1.00131.58           C
ATOM    795  C   THR A 100      46.540  24.610  25.809  1.00131.58           C
ATOM    796  O   THR A 100      47.516  24.888  26.502  1.00131.58           O
ATOM    797  N   PHE A 101      45.357  24.245  26.352  1.00138.09           N
ATOM    798  CA  PHE A 101      45.266  23.940  27.752  1.00138.09           C
ATOM    799  CB  PHE A 101      43.879  23.970  28.421  1.00138.09           C
ATOM    800  CG  PHE A 101      43.732  25.277  29.114  1.00138.09           C
ATOM    801  CD1 PHE A 101      44.468  25.509  30.258  1.00138.09           C
ATOM    802  CD2 PHE A 101      42.902  26.265  28.644  1.00138.09           C
ATOM    803  CE1 PHE A 101      44.375  26.704  30.933  1.00138.09           C
ATOM    804  CE2 PHE A 101      42.807  27.454  29.322  1.00138.09           C
ATOM    805  CZ  PHE A 101      43.537  27.682  30.467  1.00138.09           C
ATOM    806  C   PHE A 101      45.814  22.569  27.908  1.00138.09           C
ATOM    807  O   PHE A 101      46.265  21.962  26.940  1.00138.09           O
ATOM    808  N   PRO A 102      45.848  22.083  29.114  1.00163.37           N
ATOM    809  CA  PRO A 102      46.367  20.762  29.293  1.00163.37           C
ATOM    810  CD  PRO A 102      46.076  22.918  30.279  1.00163.37           C
ATOM    811  CB  PRO A 102      46.525  20.564  30.796  1.00163.37           C
ATOM    812  CG  PRO A 102      46.793  22.000  31.291  1.00163.37           C
ATOM    813  C   PRO A 102      45.475  19.806  28.582  1.00163.37           C
ATOM    814  O   PRO A 102      44.259  19.897  28.745  1.00163.37           O
ATOM    815  N   GLY A 103      46.064  18.877  27.802  1.00 54.58           N
ATOM    816  CA  GLY A 103      45.288  17.992  26.991  1.00 54.58           C
ATOM    817  C   GLY A 103      45.631  16.564  27.312  1.00 54.58           C
ATOM    818  O   GLY A 103      46.472  16.272  28.163  1.00 54.58           O
ATOM    819  N   TRP A 104      44.964  15.637  26.594  1.00104.24           N
ATOM    820  CA  TRP A 104      45.089  14.239  26.856  1.00104.24           C
ATOM    821  CB  TRP A 104      43.712  13.624  27.095  1.00104.24           C
ATOM    822  CG  TRP A 104      42.920  14.308  28.170  1.00104.24           C
ATOM    823  CD2 TRP A 104      42.190  15.526  27.912  1.00104.24           C
ATOM    824  CD1 TRP A 104      42.726  14.015  29.483  1.00104.24           C
ATOM    825  NE1 TRP A 104      41.907  14.956  30.056  1.00104.24           N
ATOM    826  CE2 TRP A 104      41.573  15.888  29.107  1.00104.24           C
ATOM    827  CE3 TRP A 104      42.036  16.270  26.778  1.00104.24           C
ATOM    828  CZ2 TRP A 104      40.808  17.015  29.187  1.00104.24           C
ATOM    829  CZ3 TRP A 104      41.251  17.409  26.865  1.00104.24           C
ATOM    830  CH2 TRP A 104      40.654  17.771  28.053  1.00104.24           C
ATOM    831  C   TRP A 104      45.637  13.560  25.636  1.00104.24           C
ATOM    832  O   TRP A 104      45.187  13.802  24.515  1.00104.24           O
ATOM    833  N   VAL A 105      46.648  12.687  25.835  1.00121.90           N
ATOM    834  CA  VAL A 105      47.174  11.903  24.756  1.00121.90           C
ATOM    835  CB  VAL A 105      48.596  12.222  24.450  1.00121.90           C
ATOM    836  CG1 VAL A 105      49.462  11.963  25.695  1.00121.90           C
ATOM    837  CG2 VAL A 105      49.050  11.480  23.186  1.00121.90           C
ATOM    838  C   VAL A 105      47.168  10.486  25.224  1.00121.90           C
ATOM    839  O   VAL A 105      47.492  10.200  26.375  1.00121.90           O
ATOM    840  N   HIS A 106      46.792   9.550  24.335  1.00 74.01           N
ATOM    841  CA  HIS A 106      46.771   8.162  24.699  1.00 74.01           C
ATOM    842  ND1 HIS A 106      43.418   9.146  25.193  1.00 74.01           N
ATOM    843  CG  HIS A 106      44.222   8.084  24.833  1.00 74.01           C
ATOM    844  CB  HIS A 106      45.525   7.742  25.501  1.00 74.01           C
ATOM    845  NE2 HIS A 106      42.388   8.115  23.514  1.00 74.01           N
ATOM    846  CD2 HIS A 106      43.576   7.468  23.803  1.00 74.01           C
ATOM    847  CE1 HIS A 106      42.336   9.116  24.375  1.00 74.01           C
ATOM    848  C   HIS A 106      46.800   7.362  23.437  1.00 74.01           C
ATOM    849  O   HIS A 106      46.439   7.852  22.369  1.00 74.01           O
ATOM    850  N   ASP A 107      47.233   6.088  23.531  1.00 98.55           N
ATOM    851  CA  ASP A 107      47.289   5.278  22.350  1.00 98.55           C
ATOM    852  CB  ASP A 107      48.047   3.949  22.530  1.00 98.55           C
ATOM    853  CG  ASP A 107      47.406   3.177  23.673  1.00 98.55           C
ATOM    854  OD1 ASP A 107      47.694   3.533  24.848  1.00 98.55           O
ATOM    855  OD2 ASP A 107      46.636   2.225  23.394  1.00 98.55           O
ATOM    856  C   ASP A 107      45.888   5.016  21.904  1.00 98.55           C
ATOM    857  O   ASP A 107      44.925   5.245  22.632  1.00 98.55           O
ATOM    858  N   VAL A 108      45.761   4.513  20.666  1.00130.09           N
ATOM    859  CA  VAL A 108      44.512   4.279  20.003  1.00130.09           C
ATOM    860  CB  VAL A 108      44.727   3.639  18.662  1.00130.09           C
ATOM    861  CG1 VAL A 108      45.436   2.290  18.869  1.00130.09           C
ATOM    862  CG2 VAL A 108      43.374   3.503  17.955  1.00130.09           C
ATOM    863  C   VAL A 108      43.663   3.345  20.828  1.00130.09           C
ATOM    864  O   VAL A 108      42.437   3.440  20.815  1.00130.09           O
ATOM    865  N   LEU A 109      44.289   2.375  21.516  1.00 95.74           N
ATOM    866  CA  LEU A 109      43.610   1.418  22.347  1.00 95.74           C
ATOM    867  CB  LEU A 109      44.524   0.278  22.835  1.00 95.74           C
ATOM    868  CG  LEU A 109      45.009  -0.661  21.715  1.00 95.74           C
ATOM    869  CD1 LEU A 109      45.906  -1.777  22.274  1.00 95.74           C
ATOM    870  CD2 LEU A 109      43.824  -1.201  20.897  1.00 95.74           C
ATOM    871  C   LEU A 109      43.055   2.069  23.580  1.00 95.74           C
ATOM    872  O   LEU A 109      42.061   1.602  24.130  1.00 95.74           O
ATOM    873  N   GLY A 110      43.710   3.129  24.091  1.00 52.23           N
ATOM    874  CA  GLY A 110      43.241   3.771  25.288  1.00 52.23           C
ATOM    875  C   GLY A 110      43.956   3.205  26.486  1.00 52.23           C
ATOM    876  O   GLY A 110      43.529   3.427  27.618  1.00 52.23           O
ATOM    877  N   ARG A 111      45.012   2.389  26.275  1.00140.87           N
ATOM    878  CA  ARG A 111      45.740   1.799  27.373  1.00140.87           C
ATOM    879  CB  ARG A 111      46.681   0.682  26.897  1.00140.87           C
ATOM    880  CG  ARG A 111      45.924  -0.465  26.231  1.00140.87           C
ATOM    881  CD  ARG A 111      45.052  -1.253  27.210  1.00140.87           C
ATOM    882  NE  ARG A 111      44.334  -2.296  26.431  1.00140.87           N
ATOM    883  CZ  ARG A 111      43.056  -2.103  25.994  1.00140.87           C
ATOM    884  NH1 ARG A 111      42.392  -0.946  26.283  1.00140.87           N
ATOM    885  NH2 ARG A 111      42.444  -3.085  25.273  1.00140.87           N
ATOM    886  C   ARG A 111      46.582   2.786  28.145  1.00140.87           C
ATOM    887  O   ARG A 111      46.354   3.013  29.333  1.00140.87           O
ATOM    888  N   ASN A 112      47.542   3.452  27.461  1.00 82.91           N
ATOM    889  CA  ASN A 112      48.462   4.332  28.130  1.00 82.91           C
ATOM    890  CB  ASN A 112      49.915   4.177  27.652  1.00 82.91           C
ATOM    891  CG  ASN A 112      50.377   2.784  28.045  1.00 82.91           C
ATOM    892  OD1 ASN A 112      49.827   1.786  27.585  1.00 82.91           O
ATOM    893  ND2 ASN A 112      51.414   2.706  28.919  1.00 82.91           N
ATOM    894  C   ASN A 112      48.044   5.742  27.832  1.00 82.91           C
ATOM    895  O   ASN A 112      47.741   6.075  26.686  1.00 82.91           O
ATOM    896  N   TRP A 113      48.036   6.600  28.879  1.00105.00           N
ATOM    897  CA  TRP A 113      47.566   7.962  28.786  1.00105.00           C
ATOM    898  CB  TRP A 113      46.297   8.210  29.625  1.00105.00           C
ATOM    899  CG  TRP A 113      45.024   7.561  29.132  1.00105.00           C
ATOM    900  CD2 TRP A 113      43.777   8.260  28.978  1.00105.00           C
ATOM    901  CD1 TRP A 113      44.774   6.255  28.825  1.00105.00           C
ATOM    902  NE1 TRP A 113      43.455   6.100  28.469  1.00105.00           N
ATOM    903  CE2 TRP A 113      42.828   7.325  28.566  1.00105.00           C
ATOM    904  CE3 TRP A 113      43.446   9.571  29.174  1.00105.00           C
ATOM    905  CZ2 TRP A 113      41.530   7.689  28.341  1.00105.00           C
ATOM    906  CZ3 TRP A 113      42.139   9.937  28.938  1.00105.00           C
ATOM    907  CH2 TRP A 113      41.199   9.013  28.531  1.00105.00           C
ATOM    908  C   TRP A 113      48.591   8.876  29.377  1.00105.00           C
ATOM    909  O   TRP A 113      49.362   8.464  30.237  1.00105.00           O
ATOM    910  N   ALA A 114      48.626  10.151  28.937  1.00 52.72           N
ATOM    911  CA  ALA A 114      49.534  11.130  29.471  1.00 52.72           C
ATOM    912  CB  ALA A 114      50.874  11.206  28.742  1.00 52.72           C
ATOM    913  C   ALA A 114      48.910  12.463  29.252  1.00 52.72           C
ATOM    914  O   ALA A 114      47.895  12.578  28.568  1.00 52.72           O
ATOM    915  N   CYS A 115      49.499  13.520  29.846  1.00 59.84           N
ATOM    916  CA  CYS A 115      48.947  14.838  29.669  1.00 59.84           C
ATOM    917  CB  CYS A 115      48.668  15.546  31.007  1.00 59.84           C
ATOM    918  SG  CYS A 115      47.485  14.587  31.976  1.00 59.84           S
ATOM    919  C   CYS A 115      49.965  15.658  28.967  1.00 59.84           C
ATOM    920  O   CYS A 115      51.162  15.437  29.140  1.00 59.84           O
ATOM    921  N   PHE A 116      49.518  16.609  28.113  1.00209.56           N
ATOM    922  CA  PHE A 116      50.494  17.491  27.518  1.00209.56           C
ATOM    923  CB  PHE A 116      51.270  16.963  26.294  1.00209.56           C
ATOM    924  CG  PHE A 116      50.516  16.380  25.124  1.00209.56           C
ATOM    925  CD1 PHE A 116      49.613  17.202  24.466  1.00209.56           C
ATOM    926  CD2 PHE A 116      50.680  15.093  24.669  1.00209.56           C
ATOM    927  CE1 PHE A 116      48.893  16.770  23.387  1.00209.56           C
ATOM    928  CE2 PHE A 116      49.962  14.650  23.564  1.00209.56           C
ATOM    929  CZ  PHE A 116      49.055  15.481  22.922  1.00209.56           C
ATOM    930  C   PHE A 116      49.960  18.847  27.207  1.00209.56           C
ATOM    931  O   PHE A 116      48.757  19.078  27.327  1.00209.56           O
ATOM    932  N   VAL A 117      50.886  19.745  26.813  1.00125.64           N
ATOM    933  CA  VAL A 117      50.562  21.117  26.507  1.00125.64           C
ATOM    934  CB  VAL A 117      51.129  22.119  27.503  1.00125.64           C
ATOM    935  CG1 VAL A 117      52.665  22.009  27.523  1.00125.64           C
ATOM    936  CG2 VAL A 117      50.646  23.542  27.166  1.00125.64           C
ATOM    937  C   VAL A 117      51.233  21.364  25.220  1.00125.64           C
ATOM    938  O   VAL A 117      52.332  20.862  25.013  1.00125.64           O
ATOM    939  N   GLY A 118      50.612  22.145  24.334  1.00 49.78           N
ATOM    940  CA  GLY A 118      51.211  22.339  23.052  1.00 49.78           C
ATOM    941  C   GLY A 118      51.342  23.799  22.782  1.00 49.78           C
ATOM    942  O   GLY A 118      50.557  24.612  23.269  1.00 49.78           O
ATOM    943  N   LYS A 119      52.380  24.158  22.003  1.00 88.77           N
ATOM    944  CA  LYS A 119      52.557  25.521  21.608  1.00 88.77           C
ATOM    945  CB  LYS A 119      53.648  26.259  22.397  1.00 88.77           C
ATOM    946  CG  LYS A 119      53.657  27.763  22.127  1.00 88.77           C
ATOM    947  CD  LYS A 119      54.456  28.570  23.153  1.00 88.77           C
ATOM    948  CE  LYS A 119      54.385  30.082  22.922  1.00 88.77           C
ATOM    949  NZ  LYS A 119      54.962  30.801  24.080  1.00 88.77           N
ATOM    950  C   LYS A 119      52.967  25.507  20.170  1.00 88.77           C
ATOM    951  O   LYS A 119      53.802  24.697  19.769  1.00 88.77           O
ATOM    952  N   LYS A 120      52.370  26.389  19.335  1.00125.98           N
ATOM    953  CA  LYS A 120      52.837  26.418  17.979  1.00125.98           C
ATOM    954  CB  LYS A 120      52.041  27.222  16.936  1.00125.98           C
ATOM    955  CG  LYS A 120      50.964  26.432  16.197  1.00125.98           C
ATOM    956  CD  LYS A 120      50.473  27.168  14.952  1.00125.98           C
ATOM    957  CE  LYS A 120      51.553  27.200  13.864  1.00125.98           C
ATOM    958  NZ  LYS A 120      51.181  28.141  12.786  1.00125.98           N
ATOM    959  C   LYS A 120      54.179  27.046  18.018  1.00125.98           C
ATOM    960  O   LYS A 120      54.382  28.033  18.722  1.00125.98           O
ATOM    961  N   ILE A 121      55.136  26.508  17.240  1.00154.53           N
ATOM    962  CA  ILE A 121      56.448  27.047  17.426  1.00154.53           C
ATOM    963  CB  ILE A 121      57.302  26.086  18.235  1.00154.53           C
ATOM    964  CG1 ILE A 121      58.612  26.689  18.783  0.00154.53           C
ATOM    965  CG2 ILE A 121      57.500  24.824  17.387  0.00154.53           C
ATOM    966  CD1 ILE A 121      59.759  26.788  17.779  1.00154.53           C
ATOM    967  C   ILE A 121      57.131  27.494  16.133  1.00154.53           C
ATOM    968  O   ILE A 121      56.688  27.089  15.028  1.00154.53           O
ATOM    969  OXT ILE A 121      58.096  28.296  16.231  1.00154.53           O
TER     970      ILE A 121
ATOM    971  N   LEU B 122      20.812   4.864  -3.359  1.00167.01           N
ATOM    972  CA  LEU B 122      20.113   5.534  -2.240  1.00167.01           C
ATOM    973  CB  LEU B 122      20.804   6.834  -1.771  1.00167.01           C
ATOM    974  CG  LEU B 122      22.175   6.664  -1.082  1.00167.01           C
ATOM    975  CD1 LEU B 122      22.094   5.718   0.127  1.00167.01           C
ATOM    976  CD2 LEU B 122      23.281   6.306  -2.080  1.00167.01           C
ATOM    977  C   LEU B 122      18.700   5.885  -2.563  1.00167.01           C
ATOM    978  O   LEU B 122      18.332   6.136  -3.709  1.00167.01           O
ATOM    979  N   PRO B 123      17.917   5.883  -1.519  1.00152.83           N
ATOM    980  CA  PRO B 123      16.511   6.169  -1.610  1.00152.83           C
ATOM    981  CD  PRO B 123      18.232   5.059  -0.364  1.00152.83           C
ATOM    982  CB  PRO B 123      15.875   5.577  -0.348  1.00152.83           C
ATOM    983  CG  PRO B 123      17.058   5.292   0.594  1.00152.83           C
ATOM    984  C   PRO B 123      16.233   7.625  -1.767  1.00152.83           C
ATOM    985  O   PRO B 123      17.103   8.446  -1.482  1.00152.83           O
ATOM    986  N   THR B 124      15.039   7.953  -2.292  1.00 98.47           N
ATOM    987  CA  THR B 124      14.586   9.303  -2.416  1.00 98.47           C
ATOM    988  CB  THR B 124      13.382   9.432  -3.297  1.00 98.47           C
ATOM    989  OG1 THR B 124      13.667   8.920  -4.590  1.00 98.47           O
ATOM    990  CG2 THR B 124      13.005  10.919  -3.393  1.00 98.47           C
ATOM    991  C   THR B 124      14.202   9.793  -1.055  1.00 98.47           C
ATOM    992  O   THR B 124      14.363  10.972  -0.742  1.00 98.47           O
ATOM    993  N   GLU B 125      13.656   8.881  -0.221  1.00 98.11           N
ATOM    994  CA  GLU B 125      13.145   9.231   1.075  1.00 98.11           C
ATOM    995  CB  GLU B 125      11.621   9.062   1.139  1.00 98.11           C
ATOM    996  CG  GLU B 125      11.209   7.612   0.865  1.00 98.11           C
ATOM    997  CD  GLU B 125       9.692   7.519   0.838  1.00 98.11           C
ATOM    998  OE1 GLU B 125       9.093   7.315   1.927  1.00 98.11           O
ATOM    999  OE2 GLU B 125       9.112   7.650  -0.273  1.00 98.11           O
ATOM   1000  C   GLU B 125      13.696   8.277   2.091  1.00 98.11           C
ATOM   1001  O   GLU B 125      13.950   7.114   1.784  1.00 98.11           O
ATOM   1002  N   TRP B 126      13.917   8.757   3.336  1.00 86.86           N
ATOM   1003  CA  TRP B 126      14.370   7.862   4.364  1.00 86.86           C
ATOM   1004  CB  TRP B 126      15.900   7.659   4.351  1.00 86.86           C
ATOM   1005  CG  TRP B 126      16.399   6.601   5.306  1.00 86.86           C
ATOM   1006  CD2 TRP B 126      16.365   5.191   5.027  1.00 86.86           C
ATOM   1007  CD1 TRP B 126      16.925   6.735   6.557  1.00 86.86           C
ATOM   1008  NE1 TRP B 126      17.218   5.496   7.077  1.00 86.86           N
ATOM   1009  CE2 TRP B 126      16.877   4.537   6.146  1.00 86.86           C
ATOM   1010  CE3 TRP B 126      15.937   4.500   3.930  1.00 86.86           C
ATOM   1011  CZ2 TRP B 126      16.968   3.174   6.187  1.00 86.86           C
ATOM   1012  CZ3 TRP B 126      16.033   3.126   3.972  1.00 86.86           C
ATOM   1013  CH2 TRP B 126      16.538   2.476   5.079  1.00 86.86           C
ATOM   1014  C   TRP B 126      13.961   8.416   5.702  1.00 86.86           C
ATOM   1015  O   TRP B 126      14.016   9.623   5.936  1.00 86.86           O
ATOM   1016  N   ASP B 127      13.515   7.529   6.618  1.00 96.62           N
ATOM   1017  CA  ASP B 127      13.116   7.933   7.937  1.00 96.62           C
ATOM   1018  CB  ASP B 127      11.610   8.254   8.031  1.00 96.62           C
ATOM   1019  CG  ASP B 127      11.321   8.961   9.349  1.00 96.62           C
ATOM   1020  OD1 ASP B 127      12.096   8.758  10.321  1.00 96.62           O
ATOM   1021  OD2 ASP B 127      10.315   9.720   9.398  1.00 96.62           O
ATOM   1022  C   ASP B 127      13.402   6.765   8.836  1.00 96.62           C
ATOM   1023  O   ASP B 127      12.793   5.706   8.705  1.00 96.62           O
ATOM   1024  N   TRP B 128      14.339   6.935   9.788  1.00108.24           N
ATOM   1025  CA  TRP B 128      14.742   5.874  10.671  1.00108.24           C
ATOM   1026  CB  TRP B 128      16.000   6.170  11.505  1.00108.24           C
ATOM   1027  CG  TRP B 128      17.278   5.993  10.718  1.00108.24           C
ATOM   1028  CD2 TRP B 128      17.835   4.708  10.393  1.00108.24           C
ATOM   1029  CD1 TRP B 128      18.109   6.922  10.166  1.00108.24           C
ATOM   1030  NE1 TRP B 128      19.153   6.296   9.524  1.00108.24           N
ATOM   1031  CE2 TRP B 128      18.995   4.933   9.655  1.00108.24           C
ATOM   1032  CE3 TRP B 128      17.413   3.442  10.684  1.00108.24           C
ATOM   1033  CZ2 TRP B 128      19.754   3.895   9.194  1.00108.24           C
ATOM   1034  CZ3 TRP B 128      18.182   2.397  10.220  1.00108.24           C
ATOM   1035  CH2 TRP B 128      19.330   2.619   9.490  1.00108.24           C
ATOM   1036  C   TRP B 128      13.630   5.476  11.586  1.00108.24           C
ATOM   1037  O   TRP B 128      13.687   4.411  12.198  1.00108.24           O
ATOM   1038  N   ARG B 129      12.658   6.378  11.799  1.00115.31           N
ATOM   1039  CA  ARG B 129      11.510   6.095  12.611  1.00115.31           C
ATOM   1040  CB  ARG B 129      10.666   7.348  12.882  1.00115.31           C
ATOM   1041  CG  ARG B 129      11.423   8.407  13.688  1.00115.31           C
ATOM   1042  CD  ARG B 129      10.610   9.678  13.927  1.00115.31           C
ATOM   1043  NE  ARG B 129      10.224  10.192  12.587  1.00115.31           N
ATOM   1044  CZ  ARG B 129       9.224  11.112  12.471  1.00115.31           C
ATOM   1045  NH1 ARG B 129       8.635  11.627  13.589  1.00115.31           N
ATOM   1046  NH2 ARG B 129       8.798  11.501  11.235  1.00115.31           N
ATOM   1047  C   ARG B 129      10.655   5.082  11.914  1.00115.31           C
ATOM   1048  O   ARG B 129      10.013   4.261  12.566  1.00115.31           O
ATOM   1049  N   ASN B 130      10.571   5.134  10.568  1.00 66.92           N
ATOM   1050  CA  ASN B 130       9.743   4.156   9.924  1.00 66.92           C
ATOM   1051  CB  ASN B 130       8.443   4.740   9.347  1.00 66.92           C
ATOM   1052  CG  ASN B 130       7.552   3.576   8.938  1.00 66.92           C
ATOM   1053  OD1 ASN B 130       7.641   2.485   9.498  1.00 66.92           O
ATOM   1054  ND2 ASN B 130       6.674   3.807   7.926  1.00 66.92           N
ATOM   1055  C   ASN B 130      10.473   3.537   8.775  1.00 66.92           C
ATOM   1056  O   ASN B 130      10.447   4.054   7.659  1.00 66.92           O
ATOM   1057  N   ILE B 131      11.134   2.389   9.015  1.00104.53           N
ATOM   1058  CA  ILE B 131      11.739   1.691   7.928  1.00104.53           C
ATOM   1059  CB  ILE B 131      13.146   1.246   8.209  1.00104.53           C
ATOM   1060  CG1 ILE B 131      14.051   2.458   8.490  1.00104.53           C
ATOM   1061  CG2 ILE B 131      13.618   0.384   7.025  1.00104.53           C
ATOM   1062  CD1 ILE B 131      14.141   3.440   7.323  1.00104.53           C
ATOM   1063  C   ILE B 131      10.908   0.457   7.790  1.00104.53           C
ATOM   1064  O   ILE B 131      11.133  -0.541   8.472  1.00104.53           O
ATOM   1065  N   ALA B 132       9.927   0.499   6.874  1.00 45.64           N
ATOM   1066  CA  ALA B 132       9.052  -0.614   6.662  1.00 45.64           C
ATOM   1067  CB  ALA B 132       9.781  -1.861   6.129  1.00 45.64           C
ATOM   1068  C   ALA B 132       8.333  -0.997   7.924  1.00 45.64           C
ATOM   1069  O   ALA B 132       8.145  -2.180   8.199  1.00 45.64           O
ATOM   1070  N   GLY B 133       7.907  -0.003   8.730  1.00 29.44           N
ATOM   1071  CA  GLY B 133       7.085  -0.275   9.880  1.00 29.44           C
ATOM   1072  C   GLY B 133       7.877  -0.273  11.157  1.00 29.44           C
ATOM   1073  O   GLY B 133       7.313  -0.057  12.228  1.00 29.44           O
ATOM   1074  N   TYR B 134       9.203  -0.495  11.099  1.00106.22           N
ATOM   1075  CA  TYR B 134       9.967  -0.551  12.321  1.00106.22           C
ATOM   1076  CB  TYR B 134      11.152  -1.538  12.284  1.00106.22           C
ATOM   1077  CG  TYR B 134      10.624  -2.931  12.343  1.00106.22           C
ATOM   1078  CD1 TYR B 134      10.174  -3.571  11.212  1.00106.22           C
ATOM   1079  CD2 TYR B 134      10.592  -3.602  13.545  1.00106.22           C
ATOM   1080  CE1 TYR B 134       9.690  -4.857  11.283  1.00106.22           C
ATOM   1081  CE2 TYR B 134      10.112  -4.888  13.622  1.00106.22           C
ATOM   1082  CZ  TYR B 134       9.661  -5.518  12.488  1.00106.22           C
ATOM   1083  OH  TYR B 134       9.168  -6.838  12.561  1.00106.22           O
ATOM   1084  C   TYR B 134      10.531   0.794  12.679  1.00106.22           C
ATOM   1085  O   TYR B 134      10.932   1.564  11.811  1.00106.22           O
ATOM   1086  N   ASN B 135      10.545   1.111  13.998  1.00 69.26           N
ATOM   1087  CA  ASN B 135      11.069   2.357  14.506  1.00 69.26           C
ATOM   1088  CB  ASN B 135      10.121   3.053  15.495  1.00 69.26           C
ATOM   1089  CG  ASN B 135      10.777   4.346  15.958  1.00 69.26           C
ATOM   1090  OD1 ASN B 135      11.456   5.023  15.185  1.00 69.26           O
ATOM   1091  ND2 ASN B 135      10.579   4.696  17.254  1.00 69.26           N
ATOM   1092  C   ASN B 135      12.356   2.093  15.249  1.00 69.26           C
ATOM   1093  O   ASN B 135      12.406   1.265  16.153  1.00 69.26           O
ATOM   1094  N   PHE B 136      13.454   2.721  14.779  1.00123.83           N
ATOM   1095  CA  PHE B 136      14.800   2.704  15.304  1.00123.83           C
ATOM   1096  CB  PHE B 136      15.851   2.691  14.187  1.00123.83           C
ATOM   1097  CG  PHE B 136      15.698   1.362  13.530  1.00123.83           C
ATOM   1098  CD1 PHE B 136      16.334   0.256  14.046  1.00123.83           C
ATOM   1099  CD2 PHE B 136      14.913   1.214  12.410  1.00123.83           C
ATOM   1100  CE1 PHE B 136      16.198  -0.976  13.450  1.00123.83           C
ATOM   1101  CE2 PHE B 136      14.773  -0.016  11.811  1.00123.83           C
ATOM   1102  CZ  PHE B 136      15.417  -1.114  12.329  1.00123.83           C
ATOM   1103  C   PHE B 136      15.140   3.805  16.284  1.00123.83           C
ATOM   1104  O   PHE B 136      16.191   3.747  16.919  1.00123.83           O
ATOM   1105  N   VAL B 137      14.358   4.901  16.350  1.00 66.46           N
ATOM   1106  CA  VAL B 137      14.760   6.027  17.157  1.00 66.46           C
ATOM   1107  CB  VAL B 137      14.337   7.335  16.547  1.00 66.46           C
ATOM   1108  CG1 VAL B 137      14.780   8.489  17.461  1.00 66.46           C
ATOM   1109  CG2 VAL B 137      14.905   7.411  15.119  1.00 66.46           C
ATOM   1110  C   VAL B 137      14.174   5.961  18.542  1.00 66.46           C
ATOM   1111  O   VAL B 137      13.023   5.572  18.738  1.00 66.46           O
ATOM   1112  N   THR B 138      14.984   6.371  19.547  1.00116.14           N
ATOM   1113  CA  THR B 138      14.596   6.381  20.935  1.00116.14           C
ATOM   1114  CB  THR B 138      15.774   6.571  21.848  1.00116.14           C
ATOM   1115  OG1 THR B 138      15.409   6.390  23.208  1.00116.14           O
ATOM   1116  CG2 THR B 138      16.318   7.992  21.629  1.00116.14           C
ATOM   1117  C   THR B 138      13.689   7.560  21.128  1.00116.14           C
ATOM   1118  O   THR B 138      13.632   8.445  20.276  1.00116.14           O
ATOM   1119  N   PRO B 139      12.991   7.599  22.237  1.00 75.57           N
ATOM   1120  CA  PRO B 139      12.039   8.652  22.475  1.00 75.57           C
ATOM   1121  CD  PRO B 139      12.569   6.354  22.864  1.00 75.57           C
ATOM   1122  CB  PRO B 139      11.200   8.195  23.664  1.00 75.57           C
ATOM   1123  CG  PRO B 139      11.226   6.660  23.547  1.00 75.57           C
ATOM   1124  C   PRO B 139      12.630  10.013  22.630  1.00 75.57           C
ATOM   1125  O   PRO B 139      13.809  10.143  22.956  1.00 75.57           O
ATOM   1126  N   VAL B 140      11.804  11.043  22.367  1.00 98.62           N
ATOM   1127  CA  VAL B 140      12.229  12.408  22.448  1.00 98.62           C
ATOM   1128  CB  VAL B 140      11.271  13.362  21.796  1.00 98.62           C
ATOM   1129  CG1 VAL B 140      10.118  13.652  22.770  1.00 98.62           C
ATOM   1130  CG2 VAL B 140      12.048  14.590  21.301  1.00 98.62           C
ATOM   1131  C   VAL B 140      12.333  12.748  23.904  1.00 98.62           C
ATOM   1132  O   VAL B 140      11.577  12.232  24.726  1.00 98.62           O
ATOM   1133  N   ARG B 141      13.301  13.617  24.258  1.00171.77           N
ATOM   1134  CA  ARG B 141      13.534  13.990  25.627  1.00171.77           C
ATOM   1135  CB  ARG B 141      14.924  13.586  26.137  1.00171.77           C
ATOM   1136  CG  ARG B 141      15.226  12.092  26.095  1.00171.77           C
ATOM   1137  CD  ARG B 141      16.615  11.787  26.649  1.00171.77           C
ATOM   1138  NE  ARG B 141      16.639  12.293  28.052  1.00171.77           N
ATOM   1139  CZ  ARG B 141      16.263  11.478  29.080  1.00171.77           C
ATOM   1140  NH1 ARG B 141      15.911  10.185  28.823  1.00171.77           N
ATOM   1141  NH2 ARG B 141      16.251  11.947  30.362  1.00171.77           N
ATOM   1142  C   ARG B 141      13.545  15.488  25.718  1.00171.77           C
ATOM   1143  O   ARG B 141      13.505  16.187  24.707  1.00171.77           O
ATOM   1144  N   ASN B 142      13.587  16.013  26.963  1.00 50.43           N
ATOM   1145  CA  ASN B 142      13.611  17.433  27.195  1.00 50.43           C
ATOM   1146  CB  ASN B 142      12.450  17.874  28.108  1.00 50.43           C
ATOM   1147  CG  ASN B 142      12.306  19.385  28.058  1.00 50.43           C
ATOM   1148  OD1 ASN B 142      13.282  20.121  28.166  1.00 50.43           O
ATOM   1149  ND2 ASN B 142      11.045  19.862  27.879  1.00 50.43           N
ATOM   1150  C   ASN B 142      14.894  17.770  27.910  1.00 50.43           C
ATOM   1151  O   ASN B 142      15.154  17.263  29.000  1.00 50.43           O
ATOM   1152  N   GLN B 143      15.739  18.633  27.304  1.00112.95           N
ATOM   1153  CA  GLN B 143      17.001  19.045  27.869  1.00112.95           C
ATOM   1154  CB  GLN B 143      17.924  19.775  26.875  1.00112.95           C
ATOM   1155  CG  GLN B 143      17.384  21.116  26.378  1.00112.95           C
ATOM   1156  CD  GLN B 143      18.413  21.696  25.411  1.00112.95           C
ATOM   1157  OE1 GLN B 143      19.537  21.208  25.315  1.00112.95           O
ATOM   1158  NE2 GLN B 143      18.029  22.768  24.669  1.00112.95           N
ATOM   1159  C   GLN B 143      16.790  19.944  29.043  1.00112.95           C
ATOM   1160  O   GLN B 143      17.658  20.031  29.912  1.00112.95           O
ATOM   1161  N   ALA B 144      15.678  20.708  29.053  1.00229.40           N
ATOM   1162  CA  ALA B 144      15.414  21.593  30.153  1.00229.40           C
ATOM   1163  CB  ALA B 144      15.721  21.020  31.552  1.00229.40           C
ATOM   1164  C   ALA B 144      16.241  22.816  29.911  1.00229.40           C
ATOM   1165  O   ALA B 144      16.655  23.075  28.785  1.00229.40           O
ATOM   1166  N   SER B 145      16.463  23.623  30.963  1.00124.67           N
ATOM   1167  CA  SER B 145      17.176  24.863  30.850  1.00124.67           C
ATOM   1168  CB  SER B 145      16.995  25.774  32.075  1.00124.67           C
ATOM   1169  OG  SER B 145      17.679  26.997  31.856  1.00124.67           O
ATOM   1170  C   SER B 145      18.655  24.668  30.663  1.00124.67           C
ATOM   1171  O   SER B 145      19.380  25.640  30.471  1.00124.67           O
ATOM   1172  N   CYS B 146      19.171  23.432  30.752  1.00 79.58           N
ATOM   1173  CA  CYS B 146      20.599  23.260  30.710  1.00 79.58           C
ATOM   1174  CB  CYS B 146      21.001  21.936  31.365  1.00 79.58           C
ATOM   1175  SG  CYS B 146      22.772  21.883  31.713  1.00 79.58           S
ATOM   1176  C   CYS B 146      21.060  23.264  29.273  1.00 79.58           C
ATOM   1177  O   CYS B 146      20.343  22.792  28.396  1.00 79.58           O
ATOM   1178  N   GLY B 147      22.276  23.791  28.977  1.00 63.93           N
ATOM   1179  CA  GLY B 147      22.719  23.839  27.601  1.00 63.93           C
ATOM   1180  C   GLY B 147      23.362  22.522  27.279  1.00 63.93           C
ATOM   1181  O   GLY B 147      24.544  22.447  26.943  1.00 63.93           O
ATOM   1182  N   SER B 148      22.549  21.457  27.395  1.00190.77           N
ATOM   1183  CA  SER B 148      22.892  20.069  27.260  1.00190.77           C
ATOM   1184  CB  SER B 148      21.978  19.184  28.103  1.00190.77           C
ATOM   1185  OG  SER B 148      21.864  19.753  29.390  1.00190.77           O
ATOM   1186  C   SER B 148      22.731  19.520  25.880  1.00190.77           C
ATOM   1187  O   SER B 148      22.909  18.318  25.701  1.00190.77           O
ATOM   1188  N   CYS B 149      22.397  20.334  24.870  1.00147.33           N
ATOM   1189  CA  CYS B 149      21.942  19.754  23.644  1.00147.33           C
ATOM   1190  CB  CYS B 149      21.474  20.808  22.650  1.00147.33           C
ATOM   1191  SG  CYS B 149      19.968  20.164  21.901  1.00147.33           S
ATOM   1192  C   CYS B 149      22.960  18.829  23.031  1.00147.33           C
ATOM   1193  O   CYS B 149      22.604  17.767  22.524  1.00147.33           O
ATOM   1194  N   TYR B 150      24.259  19.156  23.118  1.00183.10           N
ATOM   1195  CA  TYR B 150      25.267  18.319  22.523  1.00183.10           C
ATOM   1196  CB  TYR B 150      26.712  18.837  22.758  1.00183.10           C
ATOM   1197  CG  TYR B 150      27.131  18.571  24.170  1.00183.10           C
ATOM   1198  CD1 TYR B 150      27.710  17.370  24.492  1.00183.10           C
ATOM   1199  CD2 TYR B 150      26.953  19.479  25.185  1.00183.10           C
ATOM   1200  CE1 TYR B 150      28.104  17.082  25.771  1.00183.10           C
ATOM   1201  CE2 TYR B 150      27.347  19.197  26.474  1.00183.10           C
ATOM   1202  CZ  TYR B 150      27.920  17.990  26.775  1.00183.10           C
ATOM   1203  OH  TYR B 150      28.322  17.684  28.092  1.00183.10           O
ATOM   1204  C   TYR B 150      25.168  16.938  23.116  1.00183.10           C
ATOM   1205  O   TYR B 150      25.382  15.942  22.426  1.00183.10           O
ATOM   1206  N   ALA B 151      24.924  16.842  24.438  1.00 58.15           N
ATOM   1207  CA  ALA B 151      24.848  15.568  25.099  1.00 58.15           C
ATOM   1208  CB  ALA B 151      24.720  15.685  26.634  1.00 58.15           C
ATOM   1209  C   ALA B 151      23.660  14.804  24.606  1.00 58.15           C
ATOM   1210  O   ALA B 151      23.757  13.610  24.324  1.00 58.15           O
ATOM   1211  N   PHE B 152      22.497  15.470  24.474  1.00148.36           N
ATOM   1212  CA  PHE B 152      21.328  14.755  24.049  1.00148.36           C
ATOM   1213  CB  PHE B 152      20.005  15.543  24.142  1.00148.36           C
ATOM   1214  CG  PHE B 152      19.619  15.641  25.584  1.00148.36           C
ATOM   1215  CD1 PHE B 152      19.426  14.510  26.344  1.00148.36           C
ATOM   1216  CD2 PHE B 152      19.380  16.852  26.186  1.00148.36           C
ATOM   1217  CE1 PHE B 152      19.062  14.583  27.672  1.00148.36           C
ATOM   1218  CE2 PHE B 152      19.015  16.923  27.513  1.00148.36           C
ATOM   1219  CZ  PHE B 152      18.851  15.794  28.271  1.00148.36           C
ATOM   1220  C   PHE B 152      21.507  14.263  22.647  1.00148.36           C
ATOM   1221  O   PHE B 152      21.165  13.121  22.342  1.00148.36           O
ATOM   1222  N   SER B 153      22.054  15.102  21.748  1.00 79.03           N
ATOM   1223  CA  SER B 153      22.225  14.671  20.389  1.00 79.03           C
ATOM   1224  CB  SER B 153      22.855  15.739  19.489  1.00 79.03           C
ATOM   1225  OG  SER B 153      21.960  16.830  19.379  1.00 79.03           O
ATOM   1226  C   SER B 153      23.132  13.485  20.372  1.00 79.03           C
ATOM   1227  O   SER B 153      22.887  12.514  19.660  1.00 79.03           O
ATOM   1228  N   SER B 154      24.213  13.527  21.167  1.00 58.70           N
ATOM   1229  CA  SER B 154      25.149  12.443  21.146  1.00 58.70           C
ATOM   1230  CB  SER B 154      26.414  12.743  21.942  1.00 58.70           C
ATOM   1231  OG  SER B 154      27.124  13.736  21.221  1.00 58.70           O
ATOM   1232  C   SER B 154      24.525  11.165  21.616  1.00 58.70           C
ATOM   1233  O   SER B 154      24.695  10.134  20.971  1.00 58.70           O
ATOM   1234  N   MET B 155      23.778  11.190  22.736  1.00107.21           N
ATOM   1235  CA  MET B 155      23.165   9.981  23.208  1.00107.21           C
ATOM   1236  CB  MET B 155      22.575  10.106  24.620  1.00107.21           C
ATOM   1237  CG  MET B 155      23.585   9.701  25.700  1.00107.21           C
ATOM   1238  SD  MET B 155      25.146  10.631  25.749  1.00107.21           S
ATOM   1239  CE  MET B 155      24.471  12.128  26.508  1.00107.21           C
ATOM   1240  C   MET B 155      22.143   9.514  22.225  1.00107.21           C
ATOM   1241  O   MET B 155      22.015   8.314  21.989  1.00107.21           O
ATOM   1242  N   GLY B 156      21.409  10.449  21.594  1.00 27.35           N
ATOM   1243  CA  GLY B 156      20.385  10.061  20.667  1.00 27.35           C
ATOM   1244  C   GLY B 156      20.993   9.280  19.542  1.00 27.35           C
ATOM   1245  O   GLY B 156      20.433   8.280  19.095  1.00 27.35           O
ATOM   1246  N   MET B 157      22.154   9.728  19.035  1.00 93.70           N
ATOM   1247  CA  MET B 157      22.775   9.050  17.935  1.00 93.70           C
ATOM   1248  CB  MET B 157      24.053   9.772  17.486  1.00 93.70           C
ATOM   1249  CG  MET B 157      24.753   9.140  16.286  1.00 93.70           C
ATOM   1250  SD  MET B 157      26.236  10.055  15.775  1.00 93.70           S
ATOM   1251  CE  MET B 157      26.645   8.974  14.382  1.00 93.70           C
ATOM   1252  C   MET B 157      23.152   7.655  18.342  1.00 93.70           C
ATOM   1253  O   MET B 157      22.827   6.684  17.659  1.00 93.70           O
ATOM   1254  N   LEU B 158      23.809   7.508  19.502  1.00114.88           N
ATOM   1255  CA  LEU B 158      24.248   6.205  19.916  1.00114.88           C
ATOM   1256  CB  LEU B 158      25.162   6.214  21.151  1.00114.88           C
ATOM   1257  CG  LEU B 158      26.580   6.711  20.826  1.00114.88           C
ATOM   1258  CD1 LEU B 158      26.591   8.191  20.430  1.00114.88           C
ATOM   1259  CD2 LEU B 158      27.557   6.386  21.957  1.00114.88           C
ATOM   1260  C   LEU B 158      23.092   5.298  20.190  1.00114.88           C
ATOM   1261  O   LEU B 158      23.169   4.099  19.930  1.00114.88           O
ATOM   1262  N   GLU B 159      21.997   5.834  20.751  1.00 56.24           N
ATOM   1263  CA  GLU B 159      20.864   5.023  21.104  1.00 56.24           C
ATOM   1264  CB  GLU B 159      19.819   5.842  21.877  1.00 56.24           C
ATOM   1265  CG  GLU B 159      20.327   6.265  23.257  1.00 56.24           C
ATOM   1266  CD  GLU B 159      19.440   7.384  23.787  1.00 56.24           C
ATOM   1267  OE1 GLU B 159      18.714   8.013  22.969  1.00 56.24           O
ATOM   1268  OE2 GLU B 159      19.483   7.630  25.022  1.00 56.24           O
ATOM   1269  C   GLU B 159      20.220   4.437  19.879  1.00 56.24           C
ATOM   1270  O   GLU B 159      19.839   3.266  19.879  1.00 56.24           O
ATOM   1271  N   SER B 160      20.059   5.236  18.806  1.00 83.78           N
ATOM   1272  CA  SER B 160      19.427   4.744  17.612  1.00 83.78           C
ATOM   1273  CB  SER B 160      19.151   5.859  16.590  1.00 83.78           C
ATOM   1274  OG  SER B 160      18.214   6.783  17.123  1.00 83.78           O
ATOM   1275  C   SER B 160      20.308   3.729  16.942  1.00 83.78           C
ATOM   1276  O   SER B 160      19.843   2.676  16.509  1.00 83.78           O
ATOM   1277  N   ARG B 161      21.620   4.016  16.860  1.00110.86           N
ATOM   1278  CA  ARG B 161      22.547   3.160  16.166  1.00110.86           C
ATOM   1279  CB  ARG B 161      23.971   3.758  16.102  1.00110.86           C
ATOM   1280  CG  ARG B 161      24.054   5.063  15.289  1.00110.86           C
ATOM   1281  CD  ARG B 161      24.897   4.994  14.005  1.00110.86           C
ATOM   1282  NE  ARG B 161      24.807   6.330  13.338  1.00110.86           N
ATOM   1283  CZ  ARG B 161      25.632   6.683  12.303  1.00110.86           C
ATOM   1284  NH1 ARG B 161      26.599   5.833  11.852  1.00110.86           N
ATOM   1285  NH2 ARG B 161      25.486   7.903  11.709  1.00110.86           N
ATOM   1286  C   ARG B 161      22.605   1.821  16.838  1.00110.86           C
ATOM   1287  O   ARG B 161      22.775   0.795  16.182  1.00110.86           O
ATOM   1288  N   ILE B 162      22.499   1.795  18.176  1.00 44.47           N
ATOM   1289  CA  ILE B 162      22.504   0.554  18.897  1.00 44.47           C
ATOM   1290  CB  ILE B 162      22.449   0.746  20.387  1.00 44.47           C
ATOM   1291  CG1 ILE B 162      23.698   1.497  20.882  1.00 44.47           C
ATOM   1292  CG2 ILE B 162      22.256  -0.633  21.038  1.00 44.47           C
ATOM   1293  CD1 ILE B 162      23.592   1.972  22.330  1.00 44.47           C
ATOM   1294  C   ILE B 162      21.283  -0.215  18.494  1.00 44.47           C
ATOM   1295  O   ILE B 162      21.332  -1.432  18.322  1.00 44.47           O
ATOM   1296  N   GLN B 163      20.140   0.481  18.349  1.00 89.66           N
ATOM   1297  CA  GLN B 163      18.919  -0.201  18.036  1.00 89.66           C
ATOM   1298  CB  GLN B 163      17.678   0.702  18.131  1.00 89.66           C
ATOM   1299  CG  GLN B 163      16.365  -0.082  18.067  1.00 89.66           C
ATOM   1300  CD  GLN B 163      15.269   0.795  18.656  1.00 89.66           C
ATOM   1301  OE1 GLN B 163      14.296   1.137  17.986  1.00 89.66           O
ATOM   1302  NE2 GLN B 163      15.427   1.162  19.956  1.00 89.66           N
ATOM   1303  C   GLN B 163      19.001  -0.818  16.671  1.00 89.66           C
ATOM   1304  O   GLN B 163      18.604  -1.966  16.483  1.00 89.66           O
ATOM   1305  N   ILE B 164      19.547  -0.086  15.683  1.00 44.35           N
ATOM   1306  CA  ILE B 164      19.651  -0.586  14.339  1.00 44.35           C
ATOM   1307  CB  ILE B 164      20.269   0.412  13.403  1.00 44.35           C
ATOM   1308  CG1 ILE B 164      19.423   1.693  13.335  1.00 44.35           C
ATOM   1309  CG2 ILE B 164      20.467  -0.273  12.040  1.00 44.35           C
ATOM   1310  CD1 ILE B 164      20.144   2.859  12.661  1.00 44.35           C
ATOM   1311  C   ILE B 164      20.553  -1.781  14.330  1.00 44.35           C
ATOM   1312  O   ILE B 164      20.247  -2.805  13.721  1.00 44.35           O
ATOM   1313  N   ARG B 165      21.697  -1.682  15.028  1.00132.74           N
ATOM   1314  CA  ARG B 165      22.672  -2.734  14.997  1.00132.74           C
ATOM   1315  CB  ARG B 165      23.937  -2.400  15.805  1.00132.74           C
ATOM   1316  CG  ARG B 165      24.762  -1.260  15.204  1.00132.74           C
ATOM   1317  CD  ARG B 165      25.664  -1.693  14.045  1.00132.74           C
ATOM   1318  NE  ARG B 165      24.796  -1.927  12.856  1.00132.74           N
ATOM   1319  CZ  ARG B 165      25.301  -1.767  11.598  1.00132.74           C
ATOM   1320  NH1 ARG B 165      26.599  -1.380  11.426  1.00132.74           N
ATOM   1321  NH2 ARG B 165      24.508  -1.991  10.510  1.00132.74           N
ATOM   1322  C   ARG B 165      22.097  -3.999  15.561  1.00132.74           C
ATOM   1323  O   ARG B 165      22.354  -5.084  15.043  1.00132.74           O
ATOM   1324  N   SER B 166      21.362  -3.888  16.681  1.00 69.55           N
ATOM   1325  CA  SER B 166      20.760  -4.989  17.385  1.00 69.55           C
ATOM   1326  CB  SER B 166      20.630  -4.705  18.890  1.00 69.55           C
ATOM   1327  OG  SER B 166      19.754  -3.610  19.112  1.00 69.55           O
ATOM   1328  C   SER B 166      19.398  -5.318  16.850  1.00 69.55           C
ATOM   1329  O   SER B 166      18.765  -6.264  17.318  1.00 69.55           O
ATOM   1330  N   GLN B 167      18.891  -4.548  15.871  1.00125.43           N
ATOM   1331  CA  GLN B 167      17.576  -4.818  15.364  1.00125.43           C
ATOM   1332  CB  GLN B 167      17.458  -6.231  14.772  1.00125.43           C
ATOM   1333  CG  GLN B 167      18.425  -6.485  13.616  1.00125.43           C
ATOM   1334  CD  GLN B 167      18.343  -7.962  13.264  1.00125.43           C
ATOM   1335  OE1 GLN B 167      17.342  -8.432  12.727  1.00125.43           O
ATOM   1336  NE2 GLN B 167      19.425  -8.721  13.586  1.00125.43           N
ATOM   1337  C   GLN B 167      16.574  -4.704  16.475  1.00125.43           C
ATOM   1338  O   GLN B 167      15.684  -5.543  16.613  1.00125.43           O
ATOM   1339  N   LEU B 168      16.703  -3.642  17.295  1.00 96.60           N
ATOM   1340  CA  LEU B 168      15.782  -3.337  18.357  1.00 96.60           C
ATOM   1341  CB  LEU B 168      14.316  -3.298  17.895  1.00 96.60           C
ATOM   1342  CG  LEU B 168      14.019  -2.206  16.855  1.00 96.60           C
ATOM   1343  CD1 LEU B 168      14.761  -2.481  15.539  1.00 96.60           C
ATOM   1344  CD2 LEU B 168      12.506  -2.018  16.662  1.00 96.60           C
ATOM   1345  C   LEU B 168      15.868  -4.356  19.445  1.00 96.60           C
ATOM   1346  O   LEU B 168      15.028  -4.372  20.344  1.00 96.60           O
ATOM   1347  N   SER B 169      16.882  -5.238  19.409  1.00 79.82           N
ATOM   1348  CA  SER B 169      16.991  -6.191  20.474  1.00 79.82           C
ATOM   1349  CB  SER B 169      18.016  -7.309  20.205  1.00 79.82           C
ATOM   1350  OG  SER B 169      19.338  -6.794  20.196  1.00 79.82           O
ATOM   1351  C   SER B 169      17.400  -5.450  21.711  1.00 79.82           C
ATOM   1352  O   SER B 169      16.985  -5.804  22.816  1.00 79.82           O
ATOM   1353  N   GLN B 170      18.231  -4.394  21.547  1.00 64.13           N
ATOM   1354  CA  GLN B 170      18.684  -3.616  22.668  1.00 64.13           C
ATOM   1355  CB  GLN B 170      20.215  -3.609  22.818  1.00 64.13           C
ATOM   1356  CG  GLN B 170      20.766  -4.997  23.145  1.00 64.13           C
ATOM   1357  CD  GLN B 170      22.281  -4.907  23.264  1.00 64.13           C
ATOM   1358  OE1 GLN B 170      22.853  -3.820  23.321  1.00 64.13           O
ATOM   1359  NE2 GLN B 170      22.952  -6.089  23.313  1.00 64.13           N
ATOM   1360  C   GLN B 170      18.221  -2.195  22.488  1.00 64.13           C
ATOM   1361  O   GLN B 170      18.505  -1.544  21.485  1.00 64.13           O
ATOM   1362  N   LYS B 171      17.402  -1.774  23.467  1.00231.31           N
ATOM   1363  CA  LYS B 171      16.677  -0.569  23.791  1.00231.31           C
ATOM   1364  CB  LYS B 171      15.496  -0.942  24.718  1.00231.31           C
ATOM   1365  CG  LYS B 171      14.472   0.153  25.012  1.00231.31           C
ATOM   1366  CD  LYS B 171      13.332  -0.312  25.923  1.00231.31           C
ATOM   1367  CE  LYS B 171      12.743  -1.680  25.553  1.00231.31           C
ATOM   1368  NZ  LYS B 171      13.582  -2.769  26.103  1.00231.31           N
ATOM   1369  C   LYS B 171      17.427   0.527  24.530  1.00231.31           C
ATOM   1370  O   LYS B 171      16.799   1.562  24.747  1.00231.31           O
ATOM   1371  N   PRO B 172      18.642   0.398  25.001  1.00201.44           N
ATOM   1372  CA  PRO B 172      19.183   1.301  26.000  1.00201.44           C
ATOM   1373  CD  PRO B 172      19.704  -0.188  24.202  1.00201.44           C
ATOM   1374  CB  PRO B 172      20.689   1.035  26.040  1.00201.44           C
ATOM   1375  CG  PRO B 172      20.906  -0.204  25.155  1.00201.44           C
ATOM   1376  C   PRO B 172      18.974   2.781  25.857  1.00201.44           C
ATOM   1377  O   PRO B 172      18.995   3.301  24.743  1.00201.44           O
ATOM   1378  N   ILE B 173      18.740   3.462  27.003  1.00108.96           N
ATOM   1379  CA  ILE B 173      18.633   4.891  27.045  1.00108.96           C
ATOM   1380  CB  ILE B 173      17.442   5.380  27.814  1.00108.96           C
ATOM   1381  CG1 ILE B 173      16.148   4.848  27.178  1.00108.96           C
ATOM   1382  CG2 ILE B 173      17.505   6.916  27.869  1.00108.96           C
ATOM   1383  CD1 ILE B 173      15.946   5.312  25.736  1.00108.96           C
ATOM   1384  C   ILE B 173      19.854   5.338  27.795  1.00108.96           C
ATOM   1385  O   ILE B 173      20.004   5.040  28.978  1.00108.96           O
ATOM   1386  N   LEU B 174      20.762   6.065  27.113  1.00131.78           N
ATOM   1387  CA  LEU B 174      22.015   6.503  27.676  1.00131.78           C
ATOM   1388  CB  LEU B 174      23.041   6.911  26.596  1.00131.78           C
ATOM   1389  CG  LEU B 174      23.622   5.764  25.736  1.00131.78           C
ATOM   1390  CD1 LEU B 174      24.543   4.862  26.558  1.00131.78           C
ATOM   1391  CD2 LEU B 174      22.539   4.952  25.017  1.00131.78           C
ATOM   1392  C   LEU B 174      21.777   7.712  28.540  1.00131.78           C
ATOM   1393  O   LEU B 174      20.733   8.351  28.429  1.00131.78           O
ATOM   1394  N   SER B 175      22.745   8.063  29.430  1.00116.25           N
ATOM   1395  CA  SER B 175      22.514   9.182  30.316  1.00116.25           C
ATOM   1396  CB  SER B 175      22.847   8.920  31.797  1.00116.25           C
ATOM   1397  OG  SER B 175      24.247   8.992  32.014  1.00116.25           O
ATOM   1398  C   SER B 175      23.310  10.397  29.905  1.00116.25           C
ATOM   1399  O   SER B 175      24.540  10.405  29.879  1.00116.25           O
ATOM   1400  N   PRO B 176      22.590  11.437  29.561  1.00 96.27           N
ATOM   1401  CA  PRO B 176      23.202  12.696  29.201  1.00 96.27           C
ATOM   1402  CD  PRO B 176      21.311  11.245  28.894  1.00 96.27           C
ATOM   1403  CB  PRO B 176      22.110  13.503  28.499  1.00 96.27           C
ATOM   1404  CG  PRO B 176      21.172  12.426  27.923  1.00 96.27           C
ATOM   1405  C   PRO B 176      23.776  13.394  30.395  1.00 96.27           C
ATOM   1406  O   PRO B 176      24.679  14.214  30.253  1.00 96.27           O
ATOM   1407  N   GLN B 177      23.244  13.103  31.589  1.00144.91           N
ATOM   1408  CA  GLN B 177      23.657  13.805  32.767  1.00144.91           C
ATOM   1409  CB  GLN B 177      22.694  13.567  33.948  1.00144.91           C
ATOM   1410  CG  GLN B 177      22.745  14.663  35.019  1.00144.91           C
ATOM   1411  CD  GLN B 177      23.917  14.343  35.909  1.00144.91           C
ATOM   1412  OE1 GLN B 177      24.480  13.260  35.795  1.00144.91           O
ATOM   1413  NE2 GLN B 177      24.295  15.281  36.818  1.00144.91           N
ATOM   1414  C   GLN B 177      25.071  13.437  33.121  1.00144.91           C
ATOM   1415  O   GLN B 177      25.846  14.288  33.557  1.00144.91           O
ATOM   1416  N   GLN B 178      25.454  12.159  32.919  1.00107.25           N
ATOM   1417  CA  GLN B 178      26.772  11.727  33.289  1.00107.25           C
ATOM   1418  CB  GLN B 178      27.003  10.230  32.969  1.00107.25           C
ATOM   1419  CG  GLN B 178      28.223   9.590  33.651  1.00107.25           C
ATOM   1420  CD  GLN B 178      29.414   9.532  32.699  1.00107.25           C
ATOM   1421  OE1 GLN B 178      29.871   8.453  32.328  1.00107.25           O
ATOM   1422  NE2 GLN B 178      29.950  10.717  32.307  1.00107.25           N
ATOM   1423  C   GLN B 178      27.745  12.543  32.496  1.00107.25           C
ATOM   1424  O   GLN B 178      28.758  12.999  33.025  1.00107.25           O
ATOM   1425  N   VAL B 179      27.473  12.753  31.192  1.00147.95           N
ATOM   1426  CA  VAL B 179      28.407  13.540  30.436  1.00147.95           C
ATOM   1427  CB  VAL B 179      28.168  13.640  28.956  1.00147.95           C
ATOM   1428  CG1 VAL B 179      28.254  12.248  28.334  1.00147.95           C
ATOM   1429  CG2 VAL B 179      26.876  14.401  28.646  1.00147.95           C
ATOM   1430  C   VAL B 179      28.422  14.944  30.940  1.00147.95           C
ATOM   1431  O   VAL B 179      29.484  15.554  31.063  1.00147.95           O
ATOM   1432  N   VAL B 180      27.238  15.505  31.246  1.00130.28           N
ATOM   1433  CA  VAL B 180      27.210  16.880  31.654  1.00130.28           C
ATOM   1434  CB  VAL B 180      25.809  17.432  31.806  1.00130.28           C
ATOM   1435  CG1 VAL B 180      25.237  17.105  33.195  1.00130.28           C
ATOM   1436  CG2 VAL B 180      25.844  18.926  31.451  1.00130.28           C
ATOM   1437  C   VAL B 180      27.979  17.047  32.936  1.00130.28           C
ATOM   1438  O   VAL B 180      28.708  18.022  33.110  1.00130.28           O
ATOM   1439  N   SER B 181      27.799  16.115  33.891  1.00119.64           N
ATOM   1440  CA  SER B 181      28.437  16.211  35.176  1.00119.64           C
ATOM   1441  CB  SER B 181      27.707  15.333  36.203  1.00119.64           C
ATOM   1442  OG  SER B 181      28.235  15.561  37.497  1.00119.64           O
ATOM   1443  C   SER B 181      29.891  15.800  35.167  1.00119.64           C
ATOM   1444  O   SER B 181      30.735  16.456  35.774  1.00119.64           O
ATOM   1445  N   CYS B 182      30.179  14.623  34.581  1.00112.25           N
ATOM   1446  CA  CYS B 182      31.468  13.980  34.590  1.00112.25           C
ATOM   1447  CB  CYS B 182      31.237  12.465  34.498  1.00112.25           C
ATOM   1448  SG  CYS B 182      29.846  11.981  35.589  1.00112.25           S
ATOM   1449  C   CYS B 182      32.482  14.398  33.546  1.00112.25           C
ATOM   1450  O   CYS B 182      33.676  14.469  33.840  1.00112.25           O
ATOM   1451  N   SER B 183      32.042  14.669  32.297  1.00 84.72           N
ATOM   1452  CA  SER B 183      32.941  14.766  31.171  1.00 84.72           C
ATOM   1453  CB  SER B 183      32.197  14.575  29.828  1.00 84.72           C
ATOM   1454  OG  SER B 183      33.090  14.663  28.728  1.00 84.72           O
ATOM   1455  C   SER B 183      33.737  16.043  31.099  1.00 84.72           C
ATOM   1456  O   SER B 183      33.197  17.147  31.054  1.00 84.72           O
ATOM   1457  N   ASN B 184      35.083  15.879  31.067  1.00 85.46           N
ATOM   1458  CA  ASN B 184      36.091  16.910  30.934  1.00 85.46           C
ATOM   1459  CB  ASN B 184      37.486  16.451  31.392  1.00 85.46           C
ATOM   1460  CG  ASN B 184      37.458  16.419  32.913  1.00 85.46           C
ATOM   1461  OD1 ASN B 184      37.276  17.447  33.562  1.00 85.46           O
ATOM   1462  ND2 ASN B 184      37.635  15.209  33.506  1.00 85.46           N
ATOM   1463  C   ASN B 184      36.202  17.388  29.508  1.00 85.46           C
ATOM   1464  O   ASN B 184      36.819  18.418  29.225  1.00 85.46           O
ATOM   1465  N   TYR B 185      35.694  16.562  28.575  1.00181.41           N
ATOM   1466  CA  TYR B 185      35.676  16.783  27.157  1.00181.41           C
ATOM   1467  CB  TYR B 185      35.345  15.532  26.318  1.00181.41           C
ATOM   1468  CG  TYR B 185      36.432  14.548  26.598  1.00181.41           C
ATOM   1469  CD1 TYR B 185      37.755  14.904  26.472  1.00181.41           C
ATOM   1470  CD2 TYR B 185      36.124  13.253  26.940  1.00181.41           C
ATOM   1471  CE1 TYR B 185      38.749  13.986  26.733  1.00181.41           C
ATOM   1472  CE2 TYR B 185      37.112  12.331  27.200  1.00181.41           C
ATOM   1473  CZ  TYR B 185      38.431  12.699  27.101  1.00181.41           C
ATOM   1474  OH  TYR B 185      39.448  11.757  27.369  1.00181.41           O
ATOM   1475  C   TYR B 185      34.706  17.873  26.812  1.00181.41           C
ATOM   1476  O   TYR B 185      34.676  18.330  25.670  1.00181.41           O
ATOM   1477  N   SER B 186      33.777  18.198  27.733  1.00119.11           N
ATOM   1478  CA  SER B 186      32.794  19.219  27.493  1.00119.11           C
ATOM   1479  CB  SER B 186      31.402  18.645  27.178  1.00119.11           C
ATOM   1480  OG  SER B 186      31.434  17.939  25.948  1.00119.11           O
ATOM   1481  C   SER B 186      32.652  20.094  28.710  1.00119.11           C
ATOM   1482  O   SER B 186      33.263  19.873  29.754  1.00119.11           O
ATOM   1483  N   GLN B 187      31.894  21.190  28.519  1.00203.18           N
ATOM   1484  CA  GLN B 187      31.540  22.251  29.425  1.00203.18           C
ATOM   1485  CB  GLN B 187      31.482  23.640  28.776  1.00203.18           C
ATOM   1486  CG  GLN B 187      32.865  24.309  28.759  1.00203.18           C
ATOM   1487  CD  GLN B 187      33.905  23.362  28.157  1.00203.18           C
ATOM   1488  OE1 GLN B 187      34.273  23.495  26.991  1.00203.18           O
ATOM   1489  NE2 GLN B 187      34.407  22.392  28.972  1.00203.18           N
ATOM   1490  C   GLN B 187      30.373  22.029  30.349  1.00203.18           C
ATOM   1491  O   GLN B 187      29.981  22.969  31.039  1.00203.18           O
ATOM   1492  N   GLY B 188      29.656  20.892  30.289  1.00 57.10           N
ATOM   1493  CA  GLY B 188      28.558  20.746  31.209  1.00 57.10           C
ATOM   1494  C   GLY B 188      27.373  21.437  30.614  1.00 57.10           C
ATOM   1495  O   GLY B 188      27.007  21.197  29.469  1.00 57.10           O
ATOM   1496  N   CYS B 189      26.723  22.287  31.421  1.00118.14           N
ATOM   1497  CA  CYS B 189      25.556  23.038  31.089  1.00118.14           C
ATOM   1498  CB  CYS B 189      24.965  23.696  32.334  1.00118.14           C
ATOM   1499  SG  CYS B 189      23.187  23.822  32.118  1.00118.14           S
ATOM   1500  C   CYS B 189      25.948  24.125  30.130  1.00118.14           C
ATOM   1501  O   CYS B 189      25.101  24.780  29.524  1.00118.14           O
ATOM   1502  N   GLU B 190      27.262  24.400  30.092  1.00156.23           N
ATOM   1503  CA  GLU B 190      27.949  25.405  29.334  1.00156.23           C
ATOM   1504  CB  GLU B 190      29.403  25.586  29.793  1.00156.23           C
ATOM   1505  CG  GLU B 190      29.596  25.702  31.311  1.00156.23           C
ATOM   1506  CD  GLU B 190      28.396  26.384  31.958  1.00156.23           C
ATOM   1507  OE1 GLU B 190      27.789  27.281  31.315  1.00156.23           O
ATOM   1508  OE2 GLU B 190      28.075  26.013  33.117  1.00156.23           O
ATOM   1509  C   GLU B 190      28.001  25.059  27.872  1.00156.23           C
ATOM   1510  O   GLU B 190      28.352  25.915  27.058  1.00156.23           O
ATOM   1511  N   GLY B 191      27.770  23.781  27.501  1.00 43.26           N
ATOM   1512  CA  GLY B 191      27.838  23.426  26.106  1.00 43.26           C
ATOM   1513  C   GLY B 191      28.930  22.415  25.891  1.00 43.26           C
ATOM   1514  O   GLY B 191      29.667  22.064  26.812  1.00 43.26           O
ATOM   1515  N   GLY B 192      29.035  21.904  24.641  1.00 37.57           N
ATOM   1516  CA  GLY B 192      30.015  20.910  24.290  1.00 37.57           C
ATOM   1517  C   GLY B 192      29.814  20.526  22.847  1.00 37.57           C
ATOM   1518  O   GLY B 192      29.002  21.130  22.146  1.00 37.57           O
ATOM   1519  N   PHE B 193      30.571  19.513  22.355  1.00 78.30           N
ATOM   1520  CA  PHE B 193      30.429  19.115  20.974  1.00 78.30           C
ATOM   1521  CB  PHE B 193      31.610  19.550  20.094  1.00 78.30           C
ATOM   1522  CG  PHE B 193      31.619  21.040  20.088  1.00 78.30           C
ATOM   1523  CD1 PHE B 193      32.218  21.733  21.114  1.00 78.30           C
ATOM   1524  CD2 PHE B 193      31.023  21.745  19.066  1.00 78.30           C
ATOM   1525  CE1 PHE B 193      32.230  23.108  21.114  1.00 78.30           C
ATOM   1526  CE2 PHE B 193      31.033  23.121  19.060  1.00 78.30           C
ATOM   1527  CZ  PHE B 193      31.637  23.803  20.088  1.00 78.30           C
ATOM   1528  C   PHE B 193      30.334  17.613  20.857  1.00 78.30           C
ATOM   1529  O   PHE B 193      31.104  16.876  21.469  1.00 78.30           O
ATOM   1530  N   PRO B 194      29.425  17.155  20.023  1.00159.28           N
ATOM   1531  CA  PRO B 194      29.148  15.751  19.801  1.00159.28           C
ATOM   1532  CD  PRO B 194      28.794  18.011  19.031  1.00159.28           C
ATOM   1533  CB  PRO B 194      28.049  15.718  18.737  1.00159.28           C
ATOM   1534  CG  PRO B 194      28.241  17.041  17.973  1.00159.28           C
ATOM   1535  C   PRO B 194      30.361  14.966  19.395  1.00159.28           C
ATOM   1536  O   PRO B 194      30.465  13.793  19.753  1.00159.28           O
ATOM   1537  N   TYR B 195      31.299  15.575  18.657  1.00146.90           N
ATOM   1538  CA  TYR B 195      32.447  14.853  18.197  1.00146.90           C
ATOM   1539  CB  TYR B 195      33.287  15.747  17.266  1.00146.90           C
ATOM   1540  CG  TYR B 195      34.351  14.935  16.623  1.00146.90           C
ATOM   1541  CD1 TYR B 195      34.070  13.704  16.090  1.00146.90           C
ATOM   1542  CD2 TYR B 195      35.616  15.436  16.473  1.00146.90           C
ATOM   1543  CE1 TYR B 195      35.057  12.962  15.482  1.00146.90           C
ATOM   1544  CE2 TYR B 195      36.606  14.706  15.862  1.00146.90           C
ATOM   1545  CZ  TYR B 195      36.334  13.454  15.372  1.00146.90           C
ATOM   1546  OH  TYR B 195      37.348  12.698  14.745  1.00146.90           O
ATOM   1547  C   TYR B 195      33.210  14.390  19.408  1.00146.90           C
ATOM   1548  O   TYR B 195      33.707  13.264  19.459  1.00146.90           O
ATOM   1549  N   LEU B 196      33.338  15.266  20.425  1.00109.17           N
ATOM   1550  CA  LEU B 196      34.022  14.965  21.650  1.00109.17           C
ATOM   1551  CB  LEU B 196      34.314  16.241  22.469  1.00109.17           C
ATOM   1552  CG  LEU B 196      35.357  17.174  21.817  1.00109.17           C
ATOM   1553  CD1 LEU B 196      35.612  18.431  22.668  1.00109.17           C
ATOM   1554  CD2 LEU B 196      36.656  16.414  21.506  1.00109.17           C
ATOM   1555  C   LEU B 196      33.245  14.015  22.526  1.00109.17           C
ATOM   1556  O   LEU B 196      33.835  13.314  23.345  1.00109.17           O
ATOM   1557  N   ILE B 197      31.905  14.121  22.549  1.00198.58           N
ATOM   1558  CA  ILE B 197      31.138  13.244  23.392  1.00198.58           C
ATOM   1559  CB  ILE B 197      30.064  14.029  24.073  1.00198.58           C
ATOM   1560  CG1 ILE B 197      29.495  13.269  25.251  1.00198.58           C
ATOM   1561  CG2 ILE B 197      29.035  14.508  23.059  1.00198.58           C
ATOM   1562  CD1 ILE B 197      28.781  14.245  26.157  1.00198.58           C
ATOM   1563  C   ILE B 197      30.670  11.946  22.779  1.00198.58           C
ATOM   1564  O   ILE B 197      30.938  10.860  23.295  1.00198.58           O
ATOM   1565  N   ALA B 198      29.966  12.014  21.630  1.00 66.66           N
ATOM   1566  CA  ALA B 198      29.475  10.810  21.024  1.00 66.66           C
ATOM   1567  CB  ALA B 198      28.650  11.064  19.748  1.00 66.66           C
ATOM   1568  C   ALA B 198      30.675  10.021  20.633  1.00 66.66           C
ATOM   1569  O   ALA B 198      30.657   8.791  20.690  1.00 66.66           O
ATOM   1570  N   GLY B 199      31.693  10.705  20.068  1.00 88.22           N
ATOM   1571  CA  GLY B 199      32.885   9.993  19.700  1.00 88.22           C
ATOM   1572  C   GLY B 199      33.928   9.758  20.771  1.00 88.22           C
ATOM   1573  O   GLY B 199      34.113   8.650  21.269  1.00 88.22           O
ATOM   1574  N   LYS B 200      34.587  10.852  21.205  1.00198.22           N
ATOM   1575  CA  LYS B 200      35.795  10.782  21.995  1.00198.22           C
ATOM   1576  CB  LYS B 200      36.383  12.202  22.103  1.00198.22           C
ATOM   1577  CG  LYS B 200      37.905  12.334  22.158  1.00198.22           C
ATOM   1578  CD  LYS B 200      38.613  11.744  23.365  1.00198.22           C
ATOM   1579  CE  LYS B 200      40.120  11.994  23.314  1.00198.22           C
ATOM   1580  NZ  LYS B 200      40.668  11.515  22.026  1.00198.22           N
ATOM   1581  C   LYS B 200      35.539  10.252  23.376  1.00198.22           C
ATOM   1582  O   LYS B 200      36.160   9.288  23.821  1.00198.22           O
ATOM   1583  N   TYR B 201      34.575  10.865  24.079  1.00 84.91           N
ATOM   1584  CA  TYR B 201      34.274  10.509  25.432  1.00 84.91           C
ATOM   1585  CB  TYR B 201      33.202  11.454  26.015  1.00 84.91           C
ATOM   1586  CG  TYR B 201      33.007  11.150  27.457  1.00 84.91           C
ATOM   1587  CD1 TYR B 201      34.007  11.438  28.358  1.00 84.91           C
ATOM   1588  CD2 TYR B 201      31.822  10.624  27.916  1.00 84.91           C
ATOM   1589  CE1 TYR B 201      33.850  11.177  29.697  1.00 84.91           C
ATOM   1590  CE2 TYR B 201      31.659  10.360  29.253  1.00 84.91           C
ATOM   1591  CZ  TYR B 201      32.671  10.634  30.141  1.00 84.91           C
ATOM   1592  OH  TYR B 201      32.505  10.361  31.514  1.00 84.91           O
ATOM   1593  C   TYR B 201      33.753   9.106  25.445  1.00 84.91           C
ATOM   1594  O   TYR B 201      34.122   8.299  26.299  1.00 84.91           O
ATOM   1595  N   VAL B 202      32.885   8.772  24.475  1.00 48.62           N
ATOM   1596  CA  VAL B 202      32.319   7.450  24.467  1.00 48.62           C
ATOM   1597  CB  VAL B 202      31.331   7.197  23.363  1.00 48.62           C
ATOM   1598  CG1 VAL B 202      30.862   5.737  23.495  1.00 48.62           C
ATOM   1599  CG2 VAL B 202      30.187   8.222  23.457  1.00 48.62           C
ATOM   1600  C   VAL B 202      33.406   6.430  24.325  1.00 48.62           C
ATOM   1601  O   VAL B 202      33.349   5.372  24.948  1.00 48.62           O
ATOM   1602  N   SER B 203      34.413   6.689  23.470  1.00106.27           N
ATOM   1603  CA  SER B 203      35.456   5.734  23.269  1.00106.27           C
ATOM   1604  CB  SER B 203      36.394   6.119  22.106  1.00106.27           C
ATOM   1605  OG  SER B 203      35.666   6.163  20.888  1.00106.27           O
ATOM   1606  C   SER B 203      36.333   5.613  24.490  1.00106.27           C
ATOM   1607  O   SER B 203      36.663   4.503  24.909  1.00106.27           O
ATOM   1608  N   ASP B 204      36.785   6.755  25.053  1.00120.91           N
ATOM   1609  CA  ASP B 204      37.700   6.747  26.168  1.00120.91           C
ATOM   1610  CB  ASP B 204      38.289   8.140  26.439  1.00120.91           C
ATOM   1611  CG  ASP B 204      39.179   8.517  25.264  1.00120.91           C
ATOM   1612  OD1 ASP B 204      39.449   7.630  24.412  1.00120.91           O
ATOM   1613  OD2 ASP B 204      39.599   9.701  25.198  1.00120.91           O
ATOM   1614  C   ASP B 204      37.096   6.297  27.474  1.00120.91           C
ATOM   1615  O   ASP B 204      37.628   5.403  28.132  1.00120.91           O
ATOM   1616  N   TYR B 205      36.060   7.022  27.950  1.00162.14           N
ATOM   1617  CA  TYR B 205      35.348   6.721  29.168  1.00162.14           C
ATOM   1618  CB  TYR B 205      34.843   7.952  29.924  1.00162.14           C
ATOM   1619  CG  TYR B 205      35.995   8.373  30.757  1.00162.14           C
ATOM   1620  CD1 TYR B 205      36.162   7.777  31.983  1.00162.14           C
ATOM   1621  CD2 TYR B 205      36.909   9.309  30.330  1.00162.14           C
ATOM   1622  CE1 TYR B 205      37.213   8.124  32.792  1.00162.14           C
ATOM   1623  CE2 TYR B 205      37.965   9.665  31.137  1.00162.14           C
ATOM   1624  CZ  TYR B 205      38.111   9.071  32.370  1.00162.14           C
ATOM   1625  OH  TYR B 205      39.183   9.419  33.216  1.00162.14           O
ATOM   1626  C   TYR B 205      34.199   5.776  29.067  1.00162.14           C
ATOM   1627  O   TYR B 205      33.990   4.940  29.944  1.00162.14           O
ATOM   1628  N   GLY B 206      33.370   5.931  28.026  1.00 37.98           N
ATOM   1629  CA  GLY B 206      32.198   5.111  27.935  1.00 37.98           C
ATOM   1630  C   GLY B 206      31.038   5.875  28.503  1.00 37.98           C
ATOM   1631  O   GLY B 206      31.201   6.860  29.225  1.00 37.98           O
ATOM   1632  N   ILE B 207      29.811   5.406  28.191  1.00138.92           N
ATOM   1633  CA  ILE B 207      28.614   6.060  28.625  1.00138.92           C
ATOM   1634  CB  ILE B 207      27.775   6.548  27.476  1.00138.92           C
ATOM   1635  CG1 ILE B 207      26.547   7.316  27.991  1.00138.92           C
ATOM   1636  CG2 ILE B 207      27.449   5.345  26.577  1.00138.92           C
ATOM   1637  CD1 ILE B 207      26.908   8.622  28.695  1.00138.92           C
ATOM   1638  C   ILE B 207      27.805   5.081  29.421  1.00138.92           C
ATOM   1639  O   ILE B 207      27.898   3.874  29.207  1.00138.92           O
ATOM   1640  N   VAL B 208      27.012   5.567  30.400  1.00 96.37           N
ATOM   1641  CA  VAL B 208      26.219   4.617  31.131  1.00 96.37           C
ATOM   1642  CB  VAL B 208      26.514   4.511  32.593  1.00 96.37           C
ATOM   1643  CG1 VAL B 208      27.990   4.109  32.805  1.00 96.37           C
ATOM   1644  CG2 VAL B 208      26.105   5.833  33.214  1.00 96.37           C
ATOM   1645  C   VAL B 208      24.772   4.940  30.897  1.00 96.37           C
ATOM   1646  O   VAL B 208      24.448   5.948  30.272  1.00 96.37           O
ATOM   1647  N   GLU B 209      23.857   4.051  31.339  1.00116.44           N
ATOM   1648  CA  GLU B 209      22.451   4.227  31.078  1.00116.44           C
ATOM   1649  CB  GLU B 209      21.624   2.923  31.149  1.00116.44           C
ATOM   1650  CG  GLU B 209      21.713   2.048  29.883  1.00116.44           C
ATOM   1651  CD  GLU B 209      23.065   1.351  29.804  1.00116.44           C
ATOM   1652  OE1 GLU B 209      24.073   2.062  29.545  1.00116.44           O
ATOM   1653  OE2 GLU B 209      23.110   0.106  29.994  1.00116.44           O
ATOM   1654  C   GLU B 209      21.855   5.275  31.971  1.00116.44           C
ATOM   1655  O   GLU B 209      22.431   5.656  32.990  1.00116.44           O
ATOM   1656  N   GLU B 210      20.664   5.790  31.590  1.00112.27           N
ATOM   1657  CA  GLU B 210      20.087   6.866  32.344  1.00112.27           C
ATOM   1658  CB  GLU B 210      18.840   7.533  31.755  1.00112.27           C
ATOM   1659  CG  GLU B 210      19.249   8.559  30.711  1.00112.27           C
ATOM   1660  CD  GLU B 210      18.271   9.704  30.769  1.00112.27           C
ATOM   1661  OE1 GLU B 210      17.162   9.515  31.331  1.00112.27           O
ATOM   1662  OE2 GLU B 210      18.646  10.799  30.270  1.00112.27           O
ATOM   1663  C   GLU B 210      19.783   6.471  33.745  1.00112.27           C
ATOM   1664  O   GLU B 210      19.894   7.294  34.652  1.00112.27           O
ATOM   1665  N   SER B 211      19.393   5.211  33.976  1.00 76.98           N
ATOM   1666  CA  SER B 211      19.052   4.828  35.313  1.00 76.98           C
ATOM   1667  CB  SER B 211      18.611   3.360  35.407  1.00 76.98           C
ATOM   1668  OG  SER B 211      17.413   3.168  34.670  1.00 76.98           O
ATOM   1669  C   SER B 211      20.246   5.010  36.199  1.00 76.98           C
ATOM   1670  O   SER B 211      20.097   5.291  37.388  1.00 76.98           O
ATOM   1671  N   ASP B 212      21.466   4.844  35.653  1.00 54.40           N
ATOM   1672  CA  ASP B 212      22.639   4.968  36.472  1.00 54.40           C
ATOM   1673  CB  ASP B 212      23.945   4.628  35.745  1.00 54.40           C
ATOM   1674  CG  ASP B 212      25.015   4.522  36.815  1.00 54.40           C
ATOM   1675  OD1 ASP B 212      24.634   4.537  38.015  1.00 54.40           O
ATOM   1676  OD2 ASP B 212      26.217   4.424  36.452  1.00 54.40           O
ATOM   1677  C   ASP B 212      22.775   6.374  36.963  1.00 54.40           C
ATOM   1678  O   ASP B 212      23.096   6.575  38.135  1.00 54.40           O
ATOM   1679  N   LEU B 213      22.577   7.379  36.074  1.00157.76           N
ATOM   1680  CA  LEU B 213      22.642   8.749  36.505  1.00157.76           C
ATOM   1681  CB  LEU B 213      23.838   9.569  36.010  1.00157.76           C
ATOM   1682  CG  LEU B 213      25.215   8.946  36.216  1.00157.76           C
ATOM   1683  CD1 LEU B 213      25.554   8.048  35.028  1.00157.76           C
ATOM   1684  CD2 LEU B 213      26.281  10.007  36.523  1.00157.76           C
ATOM   1685  C   LEU B 213      21.499   9.480  35.877  1.00157.76           C
ATOM   1686  O   LEU B 213      21.625  10.000  34.768  1.00157.76           O
ATOM   1687  N   PRO B 214      20.426   9.599  36.595  1.00165.20           N
ATOM   1688  CA  PRO B 214      19.225  10.234  36.116  1.00165.20           C
ATOM   1689  CD  PRO B 214      20.444   9.446  38.039  1.00165.20           C
ATOM   1690  CB  PRO B 214      18.255  10.180  37.292  1.00165.20           C
ATOM   1691  CG  PRO B 214      19.185  10.181  38.523  1.00165.20           C
ATOM   1692  C   PRO B 214      19.499  11.646  35.695  1.00165.20           C
ATOM   1693  O   PRO B 214      20.395  12.276  36.255  1.00165.20           O
ATOM   1694  N   TYR B 215      18.720  12.170  34.725  1.00155.95           N
ATOM   1695  CA  TYR B 215      19.023  13.469  34.197  1.00155.95           C
ATOM   1696  CB  TYR B 215      18.456  13.695  32.790  1.00155.95           C
ATOM   1697  CG  TYR B 215      19.269  14.839  32.356  1.00155.95           C
ATOM   1698  CD1 TYR B 215      20.602  14.605  32.138  1.00155.95           C
ATOM   1699  CD2 TYR B 215      18.740  16.091  32.170  1.00155.95           C
ATOM   1700  CE1 TYR B 215      21.429  15.619  31.754  1.00155.95           C
ATOM   1701  CE2 TYR B 215      19.569  17.115  31.782  1.00155.95           C
ATOM   1702  CZ  TYR B 215      20.907  16.870  31.582  1.00155.95           C
ATOM   1703  OH  TYR B 215      21.773  17.901  31.194  1.00155.95           O
ATOM   1704  C   TYR B 215      18.492  14.539  35.107  1.00155.95           C
ATOM   1705  O   TYR B 215      17.314  14.541  35.463  1.00155.95           O
ATOM   1706  N   THR B 216      19.419  15.388  35.612  1.00166.23           N
ATOM   1707  CA  THR B 216      19.189  16.525  36.465  1.00166.23           C
ATOM   1708  CB  THR B 216      20.344  16.736  37.384  1.00166.23           C
ATOM   1709  OG1 THR B 216      19.983  17.672  38.383  1.00166.23           O
ATOM   1710  CG2 THR B 216      21.551  17.241  36.576  1.00166.23           C
ATOM   1711  C   THR B 216      18.921  17.816  35.735  1.00166.23           C
ATOM   1712  O   THR B 216      18.040  18.585  36.117  1.00166.23           O
ATOM   1713  N   GLY B 217      19.679  18.095  34.651  1.00 44.05           N
ATOM   1714  CA  GLY B 217      19.547  19.338  33.943  1.00 44.05           C
ATOM   1715  C   GLY B 217      20.401  20.392  34.591  1.00 44.05           C
ATOM   1716  O   GLY B 217      20.205  21.586  34.360  1.00 44.05           O
ATOM   1717  N   SER B 218      21.373  19.984  35.430  1.00 60.80           N
ATOM   1718  CA  SER B 218      22.201  20.955  36.087  1.00 60.80           C
ATOM   1719  CB  SER B 218      21.781  21.257  37.535  1.00 60.80           C
ATOM   1720  OG  SER B 218      21.974  20.105  38.340  1.00 60.80           O
ATOM   1721  C   SER B 218      23.605  20.434  36.151  1.00 60.80           C
ATOM   1722  O   SER B 218      23.900  19.298  35.791  1.00 60.80           O
ATOM   1723  N   ASP B 219      24.496  21.307  36.645  1.00124.18           N
ATOM   1724  CA  ASP B 219      25.915  21.182  36.833  1.00124.18           C
ATOM   1725  CB  ASP B 219      26.614  22.543  37.019  1.00124.18           C
ATOM   1726  CG  ASP B 219      26.621  23.232  35.656  1.00124.18           C
ATOM   1727  OD1 ASP B 219      26.692  22.497  34.633  1.00124.18           O
ATOM   1728  OD2 ASP B 219      26.555  24.489  35.614  1.00124.18           O
ATOM   1729  C   ASP B 219      26.229  20.284  38.001  1.00124.18           C
ATOM   1730  O   ASP B 219      27.293  20.421  38.605  1.00124.18           O
ATOM   1731  N   SER B 220      25.264  19.444  38.437  1.00118.25           N
ATOM   1732  CA  SER B 220      25.426  18.575  39.581  1.00118.25           C
ATOM   1733  CB  SER B 220      24.419  17.414  39.628  1.00118.25           C
ATOM   1734  OG  SER B 220      23.089  17.900  39.637  1.00118.25           O
ATOM   1735  C   SER B 220      26.768  17.905  39.552  1.00118.25           C
ATOM   1736  O   SER B 220      27.427  17.797  38.520  1.00118.25           O
ATOM   1737  N   PRO B 221      27.181  17.471  40.718  1.00 87.19           N
ATOM   1738  CA  PRO B 221      28.446  16.796  40.861  1.00 87.19           C
ATOM   1739  CD  PRO B 221      26.791  18.150  41.942  1.00 87.19           C
ATOM   1740  CB  PRO B 221      28.798  16.861  42.355  1.00 87.19           C
ATOM   1741  CG  PRO B 221      27.517  17.369  43.047  1.00 87.19           C
ATOM   1742  C   PRO B 221      28.388  15.420  40.276  1.00 87.19           C
ATOM   1743  O   PRO B 221      27.298  14.868  40.142  1.00 87.19           O
ATOM   1744  N   CYS B 222      29.545  14.839  39.902  1.00 65.32           N
ATOM   1745  CA  CYS B 222      29.484  13.556  39.269  1.00 65.32           C
ATOM   1746  CB  CYS B 222      30.659  13.273  38.302  1.00 65.32           C
ATOM   1747  SG  CYS B 222      30.559  11.642  37.483  1.00 65.32           S
ATOM   1748  C   CYS B 222      29.396  12.482  40.309  1.00 65.32           C
ATOM   1749  O   CYS B 222      30.395  12.066  40.891  1.00 65.32           O
ATOM   1750  N   THR B 223      28.156  12.029  40.587  1.00 49.02           N
ATOM   1751  CA  THR B 223      27.913  10.957  41.511  1.00 49.02           C
ATOM   1752  CB  THR B 223      27.300  11.419  42.802  1.00 49.02           C
ATOM   1753  OG1 THR B 223      28.137  12.380  43.430  1.00 49.02           O
ATOM   1754  CG2 THR B 223      27.124  10.197  43.717  1.00 49.02           C
ATOM   1755  C   THR B 223      26.909  10.057  40.858  1.00 49.02           C
ATOM   1756  O   THR B 223      25.814  10.495  40.509  1.00 49.02           O
ATOM   1757  N   LEU B 224      27.260   8.769  40.683  1.00159.59           N
ATOM   1758  CA  LEU B 224      26.391   7.824  40.041  1.00159.59           C
ATOM   1759  CB  LEU B 224      26.866   7.472  38.618  1.00159.59           C
ATOM   1760  CG  LEU B 224      28.383   7.196  38.509  1.00159.59           C
ATOM   1761  CD1 LEU B 224      28.803   5.922  39.262  1.00159.59           C
ATOM   1762  CD2 LEU B 224      28.847   7.209  37.043  1.00159.59           C
ATOM   1763  C   LEU B 224      26.406   6.576  40.847  1.00159.59           C
ATOM   1764  O   LEU B 224      27.213   6.437  41.764  1.00159.59           O
ATOM   1765  N   LYS B 225      25.498   5.621  40.559  1.00155.03           N
ATOM   1766  CA  LYS B 225      25.613   4.468  41.390  1.00155.03           C
ATOM   1767  CB  LYS B 225      24.300   3.786  41.827  1.00155.03           C
ATOM   1768  CG  LYS B 225      23.456   3.018  40.820  1.00155.03           C
ATOM   1769  CD  LYS B 225      22.224   2.452  41.536  1.00155.03           C
ATOM   1770  CE  LYS B 225      21.510   1.308  40.821  1.00155.03           C
ATOM   1771  NZ  LYS B 225      21.866   0.023  41.465  1.00155.03           N
ATOM   1772  C   LYS B 225      26.664   3.553  40.846  1.00155.03           C
ATOM   1773  O   LYS B 225      27.099   3.691  39.706  1.00155.03           O
ATOM   1774  N   ASP B 226      27.156   2.622  41.683  1.00 66.54           N
ATOM   1775  CA  ASP B 226      28.284   1.836  41.273  1.00 66.54           C
ATOM   1776  CB  ASP B 226      29.057   1.195  42.434  1.00 66.54           C
ATOM   1777  CG  ASP B 226      29.782   2.308  43.182  1.00 66.54           C
ATOM   1778  OD1 ASP B 226      29.370   3.490  43.043  1.00 66.54           O
ATOM   1779  OD2 ASP B 226      30.771   1.987  43.896  1.00 66.54           O
ATOM   1780  C   ASP B 226      27.895   0.746  40.328  1.00 66.54           C
ATOM   1781  O   ASP B 226      26.723   0.416  40.147  1.00 66.54           O
ATOM   1782  N   SER B 227      28.940   0.180  39.692  1.00200.41           N
ATOM   1783  CA  SER B 227      28.889  -0.939  38.799  1.00200.41           C
ATOM   1784  CB  SER B 227      28.591  -2.266  39.516  1.00200.41           C
ATOM   1785  OG  SER B 227      27.283  -2.234  40.068  1.00200.41           O
ATOM   1786  C   SER B 227      27.885  -0.766  37.707  1.00200.41           C
ATOM   1787  O   SER B 227      27.048  -1.641  37.495  1.00200.41           O
ATOM   1788  N   GLN B 228      27.934   0.352  36.960  1.00144.44           N
ATOM   1789  CA  GLN B 228      26.999   0.428  35.878  1.00144.44           C
ATOM   1790  CB  GLN B 228      26.295   1.782  35.721  1.00144.44           C
ATOM   1791  CG  GLN B 228      25.057   1.687  34.827  1.00144.44           C
ATOM   1792  CD  GLN B 228      24.016   0.863  35.579  1.00144.44           C
ATOM   1793  OE1 GLN B 228      23.000   0.457  35.017  1.00144.44           O
ATOM   1794  NE2 GLN B 228      24.276   0.603  36.888  1.00144.44           N
ATOM   1795  C   GLN B 228      27.762   0.133  34.624  1.00144.44           C
ATOM   1796  O   GLN B 228      28.921   0.526  34.482  1.00144.44           O
ATOM   1797  N   GLN B 229      27.130  -0.599  33.683  1.00117.96           N
ATOM   1798  CA  GLN B 229      27.838  -0.956  32.490  1.00117.96           C
ATOM   1799  CB  GLN B 229      27.286  -2.191  31.749  1.00117.96           C
ATOM   1800  CG  GLN B 229      25.870  -2.074  31.212  1.00117.96           C
ATOM   1801  CD  GLN B 229      25.521  -3.478  30.738  1.00117.96           C
ATOM   1802  OE1 GLN B 229      24.447  -3.711  30.192  1.00117.96           O
ATOM   1803  NE2 GLN B 229      26.445  -4.451  30.964  1.00117.96           N
ATOM   1804  C   GLN B 229      27.932   0.232  31.592  1.00117.96           C
ATOM   1805  O   GLN B 229      27.087   1.126  31.616  1.00117.96           O
ATOM   1806  N   LYS B 230      29.019   0.282  30.797  1.00159.70           N
ATOM   1807  CA  LYS B 230      29.275   1.439  29.989  1.00159.70           C
ATOM   1808  CB  LYS B 230      30.502   2.193  30.499  1.00159.70           C
ATOM   1809  CG  LYS B 230      31.534   1.210  31.043  1.00159.70           C
ATOM   1810  CD  LYS B 230      32.799   1.874  31.573  1.00159.70           C
ATOM   1811  CE  LYS B 230      33.171   1.432  32.984  1.00159.70           C
ATOM   1812  NZ  LYS B 230      32.147   1.927  33.930  1.00159.70           N
ATOM   1813  C   LYS B 230      29.463   1.050  28.554  1.00159.70           C
ATOM   1814  O   LYS B 230      30.160   0.088  28.236  1.00159.70           O
ATOM   1815  N   TYR B 231      28.809   1.815  27.652  1.00151.06           N
ATOM   1816  CA  TYR B 231      28.872   1.608  26.229  1.00151.06           C
ATOM   1817  CB  TYR B 231      27.626   2.043  25.440  1.00151.06           C
ATOM   1818  CG  TYR B 231      26.465   1.189  25.793  1.00151.06           C
ATOM   1819  CD1 TYR B 231      26.530  -0.173  25.639  1.00151.06           C
ATOM   1820  CD2 TYR B 231      25.287   1.754  26.224  1.00151.06           C
ATOM   1821  CE1 TYR B 231      25.450  -0.960  25.953  1.00151.06           C
ATOM   1822  CE2 TYR B 231      24.202   0.970  26.537  1.00151.06           C
ATOM   1823  CZ  TYR B 231      24.289  -0.390  26.405  1.00151.06           C
ATOM   1824  OH  TYR B 231      23.184  -1.201  26.714  1.00151.06           O
ATOM   1825  C   TYR B 231      29.954   2.474  25.665  1.00151.06           C
ATOM   1826  O   TYR B 231      30.076   3.636  26.047  1.00151.06           O
ATOM   1827  N   TYR B 232      30.739   1.931  24.704  1.00 86.71           N
ATOM   1828  CA  TYR B 232      31.847   2.652  24.121  1.00 86.71           C
ATOM   1829  CB  TYR B 232      33.192   1.912  24.217  1.00 86.71           C
ATOM   1830  CG  TYR B 232      33.586   1.796  25.640  1.00 86.71           C
ATOM   1831  CD1 TYR B 232      33.142   0.741  26.404  1.00 86.71           C
ATOM   1832  CD2 TYR B 232      34.400   2.752  26.203  1.00 86.71           C
ATOM   1833  CE1 TYR B 232      33.517   0.636  27.721  1.00 86.71           C
ATOM   1834  CE2 TYR B 232      34.775   2.652  27.518  1.00 86.71           C
ATOM   1835  CZ  TYR B 232      34.336   1.592  28.274  1.00 86.71           C
ATOM   1836  OH  TYR B 232      34.730   1.492  29.622  1.00 86.71           O
ATOM   1837  C   TYR B 232      31.619   2.788  22.643  1.00 86.71           C
ATOM   1838  O   TYR B 232      30.801   2.082  22.056  1.00 86.71           O
ATOM   1839  N   THR B 233      32.338   3.742  22.008  1.00 46.08           N
ATOM   1840  CA  THR B 233      32.243   3.939  20.587  1.00 46.08           C
ATOM   1841  CB  THR B 233      32.086   5.374  20.180  1.00 46.08           C
ATOM   1842  OG1 THR B 233      30.892   5.921  20.720  1.00 46.08           O
ATOM   1843  CG2 THR B 233      32.046   5.440  18.648  1.00 46.08           C
ATOM   1844  C   THR B 233      33.512   3.452  19.949  1.00 46.08           C
ATOM   1845  O   THR B 233      34.609   3.889  20.290  1.00 46.08           O
ATOM   1846  N   ALA B 234      33.370   2.501  19.005  1.00 53.55           N
ATOM   1847  CA  ALA B 234      34.444   1.905  18.263  1.00 53.55           C
ATOM   1848  CB  ALA B 234      33.969   0.748  17.365  1.00 53.55           C
ATOM   1849  C   ALA B 234      35.072   2.925  17.364  1.00 53.55           C
ATOM   1850  O   ALA B 234      36.277   2.856  17.120  1.00 53.55           O
ATOM   1851  N   GLU B 235      34.273   3.849  16.785  1.00 95.35           N
ATOM   1852  CA  GLU B 235      34.868   4.790  15.867  1.00 95.35           C
ATOM   1853  CB  GLU B 235      35.023   4.223  14.442  1.00 95.35           C
ATOM   1854  CG  GLU B 235      35.695   5.180  13.452  1.00 95.35           C
ATOM   1855  CD  GLU B 235      34.643   5.858  12.582  1.00 95.35           C
ATOM   1856  OE1 GLU B 235      33.548   6.214  13.084  1.00 95.35           O
ATOM   1857  OE2 GLU B 235      34.929   6.029  11.370  1.00 95.35           O
ATOM   1858  C   GLU B 235      34.035   6.028  15.766  1.00 95.35           C
ATOM   1859  O   GLU B 235      32.848   6.020  16.086  1.00 95.35           O
ATOM   1860  N   TYR B 236      34.656   7.159  15.356  1.00 91.59           N
ATOM   1861  CA  TYR B 236      33.923   8.391  15.172  1.00 91.59           C
ATOM   1862  CB  TYR B 236      33.674   9.161  16.478  1.00 91.59           C
ATOM   1863  CG  TYR B 236      34.981   9.354  17.168  1.00 91.59           C
ATOM   1864  CD1 TYR B 236      35.436   8.399  18.053  1.00 91.59           C
ATOM   1865  CD2 TYR B 236      35.747  10.477  16.940  1.00 91.59           C
ATOM   1866  CE1 TYR B 236      36.633   8.563  18.708  1.00 91.59           C
ATOM   1867  CE2 TYR B 236      36.943  10.647  17.591  1.00 91.59           C
ATOM   1868  CZ  TYR B 236      37.383   9.694  18.476  1.00 91.59           C
ATOM   1869  OH  TYR B 236      38.614   9.885  19.132  1.00 91.59           O
ATOM   1870  C   TYR B 236      34.655   9.310  14.236  1.00 91.59           C
ATOM   1871  O   TYR B 236      35.882   9.258  14.142  1.00 91.59           O
ATOM   1872  N   HIS B 237      33.908  10.188  13.524  1.00 69.76           N
ATOM   1873  CA  HIS B 237      34.551  11.140  12.660  1.00 69.76           C
ATOM   1874  ND1 HIS B 237      33.382  10.454   9.692  1.00 69.76           N
ATOM   1875  CG  HIS B 237      34.224   9.792  10.553  1.00 69.76           C
ATOM   1876  CB  HIS B 237      35.210  10.483  11.440  1.00 69.76           C
ATOM   1877  NE2 HIS B 237      32.954   8.286   9.460  1.00 69.76           N
ATOM   1878  CD2 HIS B 237      33.949   8.469  10.401  1.00 69.76           C
ATOM   1879  CE1 HIS B 237      32.644   9.506   9.061  1.00 69.76           C
ATOM   1880  C   HIS B 237      33.550  12.153  12.170  1.00 69.76           C
ATOM   1881  O   HIS B 237      32.342  11.946  12.260  1.00 69.76           O
ATOM   1882  N   TYR B 238      34.035  13.307  11.657  1.00 95.83           N
ATOM   1883  CA  TYR B 238      33.154  14.289  11.075  1.00 95.83           C
ATOM   1884  CB  TYR B 238      33.750  15.701  10.900  1.00 95.83           C
ATOM   1885  CG  TYR B 238      33.734  16.479  12.175  1.00 95.83           C
ATOM   1886  CD1 TYR B 238      32.562  17.057  12.606  1.00 95.83           C
ATOM   1887  CD2 TYR B 238      34.879  16.673  12.914  1.00 95.83           C
ATOM   1888  CE1 TYR B 238      32.517  17.790  13.767  1.00 95.83           C
ATOM   1889  CE2 TYR B 238      34.842  17.408  14.078  1.00 95.83           C
ATOM   1890  CZ  TYR B 238      33.660  17.965  14.508  1.00 95.83           C
ATOM   1891  OH  TYR B 238      33.614  18.716  15.702  1.00 95.83           O
ATOM   1892  C   TYR B 238      32.856  13.798   9.693  1.00 95.83           C
ATOM   1893  O   TYR B 238      33.752  13.327   8.999  1.00 95.83           O
ATOM   1894  N   VAL B 239      31.587  13.864   9.245  1.00 59.09           N
ATOM   1895  CA  VAL B 239      31.338  13.374   7.922  1.00 59.09           C
ATOM   1896  CB  VAL B 239      29.890  13.314   7.519  1.00 59.09           C
ATOM   1897  CG1 VAL B 239      29.148  12.419   8.520  1.00 59.09           C
ATOM   1898  CG2 VAL B 239      29.316  14.731   7.433  1.00 59.09           C
ATOM   1899  C   VAL B 239      32.072  14.265   6.977  1.00 59.09           C
ATOM   1900  O   VAL B 239      32.075  15.489   7.120  1.00 59.09           O
ATOM   1901  N   GLY B 240      32.710  13.657   5.959  1.00 35.42           N
ATOM   1902  CA  GLY B 240      33.508  14.426   5.058  1.00 35.42           C
ATOM   1903  C   GLY B 240      34.942  14.195   5.429  1.00 35.42           C
ATOM   1904  O   GLY B 240      35.846  14.564   4.683  1.00 35.42           O
ATOM   1905  N   GLY B 241      35.182  13.576   6.603  1.00 44.80           N
ATOM   1906  CA  GLY B 241      36.502  13.177   7.013  1.00 44.80           C
ATOM   1907  C   GLY B 241      37.074  14.094   8.052  1.00 44.80           C
ATOM   1908  O   GLY B 241      37.825  13.647   8.916  1.00 44.80           O
ATOM   1909  N   PHE B 242      36.764  15.402   7.989  1.00 84.03           N
ATOM   1910  CA  PHE B 242      37.264  16.325   8.968  1.00 84.03           C
ATOM   1911  CB  PHE B 242      38.712  16.780   8.694  1.00 84.03           C
ATOM   1912  CG  PHE B 242      38.825  17.314   7.304  1.00 84.03           C
ATOM   1913  CD1 PHE B 242      38.983  16.450   6.245  1.00 84.03           C
ATOM   1914  CD2 PHE B 242      38.794  18.666   7.050  1.00 84.03           C
ATOM   1915  CE1 PHE B 242      39.092  16.922   4.957  1.00 84.03           C
ATOM   1916  CE2 PHE B 242      38.904  19.145   5.764  1.00 84.03           C
ATOM   1917  CZ  PHE B 242      39.050  18.274   4.713  1.00 84.03           C
ATOM   1918  C   PHE B 242      36.342  17.503   8.976  1.00 84.03           C
ATOM   1919  O   PHE B 242      35.419  17.583   8.166  1.00 84.03           O
ATOM   1920  N   TYR B 243      36.552  18.461   9.900  1.00155.00           N
ATOM   1921  CA  TYR B 243      35.598  19.529   9.941  1.00155.00           C
ATOM   1922  CB  TYR B 243      35.555  20.273  11.294  1.00155.00           C
ATOM   1923  CG  TYR B 243      34.443  21.272  11.287  1.00155.00           C
ATOM   1924  CD1 TYR B 243      33.160  20.922  10.929  1.00155.00           C
ATOM   1925  CD2 TYR B 243      34.667  22.556  11.717  1.00155.00           C
ATOM   1926  CE1 TYR B 243      32.143  21.852  10.941  1.00155.00           C
ATOM   1927  CE2 TYR B 243      33.660  23.489  11.734  1.00155.00           C
ATOM   1928  CZ  TYR B 243      32.395  23.142  11.340  1.00155.00           C
ATOM   1929  OH  TYR B 243      31.369  24.110  11.362  1.00155.00           O
ATOM   1930  C   TYR B 243      35.849  20.450   8.787  1.00155.00           C
ATOM   1931  O   TYR B 243      36.951  20.966   8.605  1.00155.00           O
ATOM   1932  N   GLY B 244      34.785  20.684   7.985  1.00 58.32           N
ATOM   1933  CA  GLY B 244      34.838  21.501   6.804  1.00 58.32           C
ATOM   1934  C   GLY B 244      34.526  20.671   5.581  1.00 58.32           C
ATOM   1935  O   GLY B 244      34.278  21.219   4.509  1.00 58.32           O
ATOM   1936  N   GLY B 245      34.600  19.333   5.706  1.00 88.91           N
ATOM   1937  CA  GLY B 245      34.323  18.331   4.710  1.00 88.91           C
ATOM   1938  C   GLY B 245      32.854  18.079   4.462  1.00 88.91           C
ATOM   1939  O   GLY B 245      32.502  17.426   3.485  1.00 88.91           O
ATOM   1940  N   CYS B 246      31.961  18.465   5.389  1.00128.59           N
ATOM   1941  CA  CYS B 246      30.561  18.089   5.337  1.00128.59           C
ATOM   1942  CB  CYS B 246      29.725  18.610   6.515  1.00128.59           C
ATOM   1943  SG  CYS B 246      29.940  17.669   8.051  1.00128.59           S
ATOM   1944  C   CYS B 246      29.831  18.566   4.120  1.00128.59           C
ATOM   1945  O   CYS B 246      30.096  19.638   3.578  1.00128.59           O
ATOM   1946  N   ASN B 247      28.857  17.736   3.675  1.00160.74           N
ATOM   1947  CA  ASN B 247      28.031  18.069   2.554  1.00160.74           C
ATOM   1948  CB  ASN B 247      28.702  17.664   1.242  1.00160.74           C
ATOM   1949  CG  ASN B 247      27.962  18.395   0.154  1.00160.74           C
ATOM   1950  OD1 ASN B 247      27.109  17.829  -0.527  1.00160.74           O
ATOM   1951  ND2 ASN B 247      28.284  19.707   0.010  1.00160.74           N
ATOM   1952  C   ASN B 247      26.756  17.285   2.675  1.00160.74           C
ATOM   1953  O   ASN B 247      26.690  16.331   3.445  1.00160.74           O
ATOM   1954  N   GLU B 248      25.705  17.677   1.917  1.00111.21           N
ATOM   1955  CA  GLU B 248      24.421  17.032   1.990  1.00111.21           C
ATOM   1956  CB  GLU B 248      23.324  17.787   1.222  1.00111.21           C
ATOM   1957  CG  GLU B 248      21.905  17.466   1.695  1.00111.21           C
ATOM   1958  CD  GLU B 248      21.459  16.121   1.150  1.00111.21           C
ATOM   1959  OE1 GLU B 248      21.107  16.052  -0.059  1.00111.21           O
ATOM   1960  OE2 GLU B 248      21.451  15.148   1.948  1.00111.21           O
ATOM   1961  C   GLU B 248      24.511  15.636   1.454  1.00111.21           C
ATOM   1962  O   GLU B 248      23.946  14.708   2.032  1.00111.21           O
ATOM   1963  N   ALA B 249      25.250  15.446   0.343  1.00 42.17           N
ATOM   1964  CA  ALA B 249      25.332  14.148  -0.259  1.00 42.17           C
ATOM   1965  CB  ALA B 249      26.214  14.143  -1.517  1.00 42.17           C
ATOM   1966  C   ALA B 249      25.939  13.202   0.731  1.00 42.17           C
ATOM   1967  O   ALA B 249      25.438  12.096   0.927  1.00 42.17           O
ATOM   1968  N   TYR B 250      27.016  13.628   1.418  1.00 82.44           N
ATOM   1969  CA  TYR B 250      27.696  12.790   2.374  1.00 82.44           C
ATOM   1970  CB  TYR B 250      28.803  13.496   3.180  1.00 82.44           C
ATOM   1971  CG  TYR B 250      29.995  13.936   2.411  1.00 82.44           C
ATOM   1972  CD1 TYR B 250      30.925  13.031   1.954  1.00 82.44           C
ATOM   1973  CD2 TYR B 250      30.204  15.279   2.216  1.00 82.44           C
ATOM   1974  CE1 TYR B 250      32.037  13.462   1.272  1.00 82.44           C
ATOM   1975  CE2 TYR B 250      31.313  15.715   1.538  1.00 82.44           C
ATOM   1976  CZ  TYR B 250      32.225  14.806   1.057  1.00 82.44           C
ATOM   1977  OH  TYR B 250      33.362  15.260   0.357  1.00 82.44           O
ATOM   1978  C   TYR B 250      26.760  12.458   3.491  1.00 82.44           C
ATOM   1979  O   TYR B 250      26.743  11.341   4.006  1.00 82.44           O
ATOM   1980  N   MET B 251      25.991  13.457   3.946  1.00120.14           N
ATOM   1981  CA  MET B 251      25.196  13.222   5.116  1.00120.14           C
ATOM   1982  CB  MET B 251      24.594  14.500   5.722  1.00120.14           C
ATOM   1983  CG  MET B 251      25.683  15.409   6.306  1.00120.14           C
ATOM   1984  SD  MET B 251      25.069  16.910   7.115  1.00120.14           S
ATOM   1985  CE  MET B 251      24.748  17.743   5.538  1.00120.14           C
ATOM   1986  C   MET B 251      24.153  12.184   4.851  1.00120.14           C
ATOM   1987  O   MET B 251      23.892  11.326   5.693  1.00120.14           O
ATOM   1988  N   LYS B 252      23.541  12.219   3.659  1.00138.29           N
ATOM   1989  CA  LYS B 252      22.524  11.278   3.297  1.00138.29           C
ATOM   1990  CB  LYS B 252      21.986  11.594   1.890  1.00138.29           C
ATOM   1991  CG  LYS B 252      21.041  10.544   1.316  1.00138.29           C
ATOM   1992  CD  LYS B 252      20.317  10.995   0.043  1.00138.29           C
ATOM   1993  CE  LYS B 252      21.138  11.931  -0.849  1.00138.29           C
ATOM   1994  NZ  LYS B 252      21.117  13.304  -0.297  1.00138.29           N
ATOM   1995  C   LYS B 252      23.110   9.899   3.262  1.00138.29           C
ATOM   1996  O   LYS B 252      22.466   8.937   3.674  1.00138.29           O
ATOM   1997  N   LEU B 253      24.346   9.760   2.749  1.00136.15           N
ATOM   1998  CA  LEU B 253      24.952   8.463   2.639  1.00136.15           C
ATOM   1999  CB  LEU B 253      26.307   8.538   1.921  1.00136.15           C
ATOM   2000  CG  LEU B 253      26.964   7.174   1.672  1.00136.15           C
ATOM   2001  CD1 LEU B 253      26.111   6.302   0.739  1.00136.15           C
ATOM   2002  CD2 LEU B 253      28.400   7.350   1.162  1.00136.15           C
ATOM   2003  C   LEU B 253      25.164   7.908   4.018  1.00136.15           C
ATOM   2004  O   LEU B 253      24.858   6.746   4.283  1.00136.15           O
ATOM   2005  N   GLU B 254      25.673   8.737   4.951  1.00116.29           N
ATOM   2006  CA  GLU B 254      25.925   8.277   6.290  1.00116.29           C
ATOM   2007  CB  GLU B 254      26.505   9.359   7.217  1.00116.29           C
ATOM   2008  CG  GLU B 254      28.014   9.530   7.136  1.00116.29           C
ATOM   2009  CD  GLU B 254      28.651   8.415   7.951  1.00116.29           C
ATOM   2010  OE1 GLU B 254      28.111   8.083   9.040  1.00116.29           O
ATOM   2011  OE2 GLU B 254      29.694   7.883   7.488  1.00116.29           O
ATOM   2012  C   GLU B 254      24.644   7.870   6.941  1.00116.29           C
ATOM   2013  O   GLU B 254      24.564   6.838   7.607  1.00116.29           O
ATOM   2014  N   LEU B 255      23.598   8.683   6.740  1.00145.98           N
ATOM   2015  CA  LEU B 255      22.347   8.522   7.421  1.00145.98           C
ATOM   2016  CB  LEU B 255      21.364   9.597   6.898  1.00145.98           C
ATOM   2017  CG  LEU B 255      20.100   9.896   7.727  1.00145.98           C
ATOM   2018  CD1 LEU B 255      19.283   8.641   8.031  1.00145.98           C
ATOM   2019  CD2 LEU B 255      20.425  10.751   8.957  1.00145.98           C
ATOM   2020  C   LEU B 255      21.779   7.163   7.113  1.00145.98           C
ATOM   2021  O   LEU B 255      21.519   6.370   8.017  1.00145.98           O
ATOM   2022  N   VAL B 256      21.596   6.835   5.820  1.00129.17           N
ATOM   2023  CA  VAL B 256      21.001   5.572   5.481  1.00129.17           C
ATOM   2024  CB  VAL B 256      20.458   5.532   4.079  1.00129.17           C
ATOM   2025  CG1 VAL B 256      21.449   6.218   3.131  1.00129.17           C
ATOM   2026  CG2 VAL B 256      20.164   4.068   3.713  1.00129.17           C
ATOM   2027  C   VAL B 256      21.914   4.408   5.732  1.00129.17           C
ATOM   2028  O   VAL B 256      21.458   3.348   6.159  1.00129.17           O
ATOM   2029  N   LEU B 257      23.217   4.524   5.418  1.00 73.60           N
ATOM   2030  CA  LEU B 257      24.028   3.368   5.667  1.00 73.60           C
ATOM   2031  CB  LEU B 257      25.424   3.447   5.023  1.00 73.60           C
ATOM   2032  CG  LEU B 257      25.393   3.390   3.483  1.00 73.60           C
ATOM   2033  CD1 LEU B 257      26.811   3.420   2.891  1.00 73.60           C
ATOM   2034  CD2 LEU B 257      24.571   2.189   2.986  1.00 73.60           C
ATOM   2035  C   LEU B 257      24.212   3.138   7.142  1.00 73.60           C
ATOM   2036  O   LEU B 257      23.943   2.042   7.629  1.00 73.60           O
ATOM   2037  N   GLY B 258      24.732   4.163   7.860  1.00 76.52           N
ATOM   2038  CA  GLY B 258      25.086   4.152   9.264  1.00 76.52           C
ATOM   2039  C   GLY B 258      24.007   4.345  10.303  1.00 76.52           C
ATOM   2040  O   GLY B 258      24.050   3.707  11.354  1.00 76.52           O
ATOM   2041  N   GLY B 259      23.058   5.285  10.098  1.00 54.09           N
ATOM   2042  CA  GLY B 259      22.075   5.557  11.121  1.00 54.09           C
ATOM   2043  C   GLY B 259      22.040   7.043  11.380  1.00 54.09           C
ATOM   2044  O   GLY B 259      22.767   7.794  10.734  1.00 54.09           O
ATOM   2045  N   PRO B 260      21.240   7.495  12.332  1.00 87.52           N
ATOM   2046  CA  PRO B 260      21.124   8.904  12.611  1.00 87.52           C
ATOM   2047  CD  PRO B 260      20.043   6.770  12.719  1.00 87.52           C
ATOM   2048  CB  PRO B 260      19.968   9.044  13.600  1.00 87.52           C
ATOM   2049  CG  PRO B 260      19.073   7.838  13.262  1.00 87.52           C
ATOM   2050  C   PRO B 260      22.430   9.445  13.099  1.00 87.52           C
ATOM   2051  O   PRO B 260      23.190   8.701  13.717  1.00 87.52           O
ATOM   2052  N   LEU B 261      22.717  10.731  12.803  1.00168.35           N
ATOM   2053  CA  LEU B 261      23.972  11.329  13.167  1.00168.35           C
ATOM   2054  CB  LEU B 261      24.851  11.749  11.971  1.00168.35           C
ATOM   2055  CG  LEU B 261      25.182  10.679  10.923  1.00168.35           C
ATOM   2056  CD1 LEU B 261      23.918  10.214  10.192  1.00168.35           C
ATOM   2057  CD2 LEU B 261      26.224  11.217   9.931  1.00168.35           C
ATOM   2058  C   LEU B 261      23.684  12.646  13.817  1.00168.35           C
ATOM   2059  O   LEU B 261      22.632  13.245  13.600  1.00168.35           O
ATOM   2060  N   SER B 262      24.639  13.136  14.632  1.00 48.08           N
ATOM   2061  CA  SER B 262      24.479  14.413  15.270  1.00 48.08           C
ATOM   2062  CB  SER B 262      25.406  14.602  16.480  1.00 48.08           C
ATOM   2063  OG  SER B 262      26.762  14.564  16.061  1.00 48.08           O
ATOM   2064  C   SER B 262      24.805  15.505  14.291  1.00 48.08           C
ATOM   2065  O   SER B 262      25.738  15.393  13.496  1.00 48.08           O
ATOM   2066  N   VAL B 263      24.031  16.610  14.338  1.00 55.81           N
ATOM   2067  CA  VAL B 263      24.273  17.744  13.485  1.00 55.81           C
ATOM   2068  CB  VAL B 263      23.343  17.840  12.304  1.00 55.81           C
ATOM   2069  CG1 VAL B 263      23.622  16.659  11.357  1.00 55.81           C
ATOM   2070  CG2 VAL B 263      21.893  17.902  12.816  1.00 55.81           C
ATOM   2071  C   VAL B 263      24.071  18.964  14.329  1.00 55.81           C
ATOM   2072  O   VAL B 263      23.519  18.880  15.424  1.00 55.81           O
ATOM   2073  N   ALA B 264      24.557  20.131  13.858  1.00 49.71           N
ATOM   2074  CA  ALA B 264      24.390  21.350  14.597  1.00 49.71           C
ATOM   2075  CB  ALA B 264      25.676  21.814  15.292  1.00 49.71           C
ATOM   2076  C   ALA B 264      23.964  22.414  13.628  1.00 49.71           C
ATOM   2077  O   ALA B 264      24.261  22.329  12.439  1.00 49.71           O
ATOM   2078  N   PHE B 265      23.221  23.438  14.099  1.00182.51           N
ATOM   2079  CA  PHE B 265      22.762  24.493  13.230  1.00182.51           C
ATOM   2080  CB  PHE B 265      21.475  24.089  12.480  1.00182.51           C
ATOM   2081  CG  PHE B 265      20.301  24.047  13.392  1.00182.51           C
ATOM   2082  CD1 PHE B 265      20.435  23.659  14.698  1.00182.51           C
ATOM   2083  CD2 PHE B 265      19.045  24.315  12.905  1.00182.51           C
ATOM   2084  CE1 PHE B 265      19.311  23.619  15.499  1.00182.51           C
ATOM   2085  CE2 PHE B 265      17.935  24.272  13.699  1.00182.51           C
ATOM   2086  CZ  PHE B 265      18.064  23.919  15.006  1.00182.51           C
ATOM   2087  C   PHE B 265      22.500  25.695  14.076  1.00182.51           C
ATOM   2088  O   PHE B 265      22.527  25.596  15.300  1.00182.51           O
ATOM   2089  N   GLU B 266      22.275  26.894  13.499  1.00216.11           N
ATOM   2090  CA  GLU B 266      21.935  27.843  14.517  1.00216.11           C
ATOM   2091  CB  GLU B 266      22.708  29.145  14.651  1.00216.11           C
ATOM   2092  CG  GLU B 266      22.469  30.169  13.576  1.00216.11           C
ATOM   2093  CD  GLU B 266      23.889  30.509  13.256  1.00216.11           C
ATOM   2094  OE1 GLU B 266      24.640  30.861  14.207  1.00216.11           O
ATOM   2095  OE2 GLU B 266      24.253  30.365  12.065  1.00216.11           O
ATOM   2096  C   GLU B 266      20.491  28.144  14.514  1.00216.11           C
ATOM   2097  O   GLU B 266      19.856  28.394  13.490  1.00216.11           O
ATOM   2098  N   VAL B 267      19.943  28.089  15.728  1.00170.88           N
ATOM   2099  CA  VAL B 267      18.566  28.358  15.923  1.00170.88           C
ATOM   2100  CB  VAL B 267      17.968  27.700  17.133  1.00170.88           C
ATOM   2101  CG1 VAL B 267      17.794  26.207  16.849  1.00170.88           C
ATOM   2102  CG2 VAL B 267      18.886  27.954  18.331  1.00170.88           C
ATOM   2103  C   VAL B 267      18.379  29.818  16.044  1.00170.88           C
ATOM   2104  O   VAL B 267      19.231  30.535  16.568  1.00170.88           O
ATOM   2105  N   TYR B 268      17.238  30.285  15.511  1.00124.25           N
ATOM   2106  CA  TYR B 268      16.860  31.657  15.616  1.00124.25           C
ATOM   2107  CB  TYR B 268      16.911  32.451  14.301  1.00124.25           C
ATOM   2108  CG  TYR B 268      18.354  32.742  14.091  1.00124.25           C
ATOM   2109  CD1 TYR B 268      18.977  33.576  14.976  1.00124.25           C
ATOM   2110  CD2 TYR B 268      19.108  32.172  13.093  1.00124.25           C
ATOM   2111  CE1 TYR B 268      20.306  33.880  14.845  1.00124.25           C
ATOM   2112  CE2 TYR B 268      20.445  32.472  12.949  1.00124.25           C
ATOM   2113  CZ  TYR B 268      21.046  33.338  13.830  1.00124.25           C
ATOM   2114  OH  TYR B 268      22.414  33.667  13.716  1.00124.25           O
ATOM   2115  C   TYR B 268      15.473  31.696  16.169  1.00124.25           C
ATOM   2116  O   TYR B 268      14.806  30.663  16.242  1.00124.25           O
ATOM   2117  N   ASP B 269      15.006  32.890  16.580  1.00102.43           N
ATOM   2118  CA  ASP B 269      13.728  33.032  17.225  1.00102.43           C
ATOM   2119  CB  ASP B 269      13.356  34.450  17.677  1.00102.43           C
ATOM   2120  CG  ASP B 269      13.838  34.621  19.099  1.00102.43           C
ATOM   2121  OD1 ASP B 269      14.361  33.627  19.668  1.00102.43           O
ATOM   2122  OD2 ASP B 269      13.655  35.739  19.646  1.00102.43           O
ATOM   2123  C   ASP B 269      12.605  32.577  16.365  1.00102.43           C
ATOM   2124  O   ASP B 269      11.596  32.128  16.902  1.00102.43           O
ATOM   2125  N   ASP B 270      12.725  32.691  15.029  1.00181.74           N
ATOM   2126  CA  ASP B 270      11.641  32.298  14.167  1.00181.74           C
ATOM   2127  CB  ASP B 270      11.990  32.133  12.673  1.00181.74           C
ATOM   2128  CG  ASP B 270      12.642  33.366  12.116  1.00181.74           C
ATOM   2129  OD1 ASP B 270      13.444  33.977  12.868  1.00181.74           O
ATOM   2130  OD2 ASP B 270      12.367  33.704  10.934  1.00181.74           O
ATOM   2131  C   ASP B 270      11.421  30.866  14.493  1.00181.74           C
ATOM   2132  O   ASP B 270      10.298  30.367  14.533  1.00181.74           O
ATOM   2133  N   PHE B 271      12.552  30.185  14.734  1.00151.19           N
ATOM   2134  CA  PHE B 271      12.618  28.781  14.990  1.00151.19           C
ATOM   2135  CB  PHE B 271      14.071  28.279  15.070  1.00151.19           C
ATOM   2136  CG  PHE B 271      14.090  26.795  15.231  1.00151.19           C
ATOM   2137  CD1 PHE B 271      13.983  25.973  14.129  1.00151.19           C
ATOM   2138  CD2 PHE B 271      14.202  26.226  16.480  1.00151.19           C
ATOM   2139  CE1 PHE B 271      14.007  24.605  14.268  1.00151.19           C
ATOM   2140  CE2 PHE B 271      14.229  24.861  16.630  1.00151.19           C
ATOM   2141  CZ  PHE B 271      14.133  24.050  15.522  1.00151.19           C
ATOM   2142  C   PHE B 271      11.902  28.467  16.275  1.00151.19           C
ATOM   2143  O   PHE B 271      11.235  27.441  16.389  1.00151.19           O
ATOM   2144  N   MET B 272      11.985  29.357  17.280  1.00124.96           N
ATOM   2145  CA  MET B 272      11.404  29.075  18.571  1.00124.96           C
ATOM   2146  CB  MET B 272      11.465  30.282  19.527  1.00124.96           C
ATOM   2147  CG  MET B 272      12.853  30.598  20.084  1.00124.96           C
ATOM   2148  SD  MET B 272      13.415  29.460  21.391  1.00124.96           S
ATOM   2149  CE  MET B 272      14.874  30.428  21.870  1.00124.96           C
ATOM   2150  C   MET B 272       9.933  28.768  18.442  1.00124.96           C
ATOM   2151  O   MET B 272       9.435  27.811  19.034  1.00124.96           O
ATOM   2152  N   HIS B 273       9.209  29.592  17.666  1.00135.31           N
ATOM   2153  CA  HIS B 273       7.784  29.570  17.463  1.00135.31           C
ATOM   2154  ND1 HIS B 273       7.631  32.231  19.005  0.00135.31           N
ATOM   2155  CG  HIS B 273       7.808  32.055  17.651  0.00135.31           C
ATOM   2156  CB  HIS B 273       7.277  30.891  16.868  1.00135.31           C
ATOM   2157  NE2 HIS B 273       8.854  33.947  18.298  0.00135.31           N
ATOM   2158  CD2 HIS B 273       8.557  33.114  17.234  0.00135.31           C
ATOM   2159  CE1 HIS B 273       8.278  33.377  19.340  0.00135.31           C
ATOM   2160  C   HIS B 273       7.327  28.434  16.589  1.00135.31           C
ATOM   2161  O   HIS B 273       6.127  28.209  16.471  1.00135.31           O
ATOM   2162  N   TYR B 274       8.252  27.752  15.893  1.00130.86           N
ATOM   2163  CA  TYR B 274       7.992  26.725  14.913  1.00130.86           C
ATOM   2164  CB  TYR B 274       9.333  26.079  14.533  1.00130.86           C
ATOM   2165  CG  TYR B 274       9.173  24.833  13.742  1.00130.86           C
ATOM   2166  CD1 TYR B 274       8.977  23.630  14.374  1.00130.86           C
ATOM   2167  CD2 TYR B 274       9.254  24.857  12.371  1.00130.86           C
ATOM   2168  CE1 TYR B 274       8.840  22.469  13.655  1.00130.86           C
ATOM   2169  CE2 TYR B 274       9.119  23.706  11.640  1.00130.86           C
ATOM   2170  CZ  TYR B 274       8.910  22.514  12.284  1.00130.86           C
ATOM   2171  OH  TYR B 274       8.774  21.337  11.530  1.00130.86           O
ATOM   2172  C   TYR B 274       7.044  25.671  15.411  1.00130.86           C
ATOM   2173  O   TYR B 274       7.323  24.996  16.400  1.00130.86           O
ATOM   2174  N   ARG B 275       5.828  25.623  14.811  1.00188.41           N
ATOM   2175  CA  ARG B 275       4.872  24.558  15.016  1.00188.41           C
ATOM   2176  CB  ARG B 275       3.392  24.972  14.893  1.00188.41           C
ATOM   2177  CG  ARG B 275       2.724  25.445  16.192  1.00188.41           C
ATOM   2178  CD  ARG B 275       2.973  26.900  16.586  1.00188.41           C
ATOM   2179  NE  ARG B 275       1.652  27.439  17.029  1.00188.41           N
ATOM   2180  CZ  ARG B 275       1.263  27.393  18.339  1.00188.41           C
ATOM   2181  NH1 ARG B 275       2.131  26.965  19.303  1.00188.41           N
ATOM   2182  NH2 ARG B 275       0.006  27.795  18.684  1.00188.41           N
ATOM   2183  C   ARG B 275       5.051  23.384  14.097  1.00188.41           C
ATOM   2184  O   ARG B 275       5.039  22.237  14.544  1.00188.41           O
ATOM   2185  N   SER B 276       5.216  23.646  12.777  1.00 53.42           N
ATOM   2186  CA  SER B 276       5.227  22.557  11.837  1.00 53.42           C
ATOM   2187  CB  SER B 276       3.833  21.933  11.639  1.00 53.42           C
ATOM   2188  OG  SER B 276       2.953  22.878  11.050  1.00 53.42           O
ATOM   2189  C   SER B 276       5.681  23.021  10.486  1.00 53.42           C
ATOM   2190  O   SER B 276       5.899  24.210  10.255  1.00 53.42           O
ATOM   2191  N   GLY B 277       5.819  22.060   9.545  1.00 29.51           N
ATOM   2192  CA  GLY B 277       6.203  22.376   8.198  1.00 29.51           C
ATOM   2193  C   GLY B 277       7.689  22.272   8.051  1.00 29.51           C
ATOM   2194  O   GLY B 277       8.383  21.718   8.901  1.00 29.51           O
ATOM   2195  N   VAL B 278       8.211  22.777   6.914  1.00105.42           N
ATOM   2196  CA  VAL B 278       9.630  22.732   6.706  1.00105.42           C
ATOM   2197  CB  VAL B 278      10.032  22.325   5.312  1.00105.42           C
ATOM   2198  CG1 VAL B 278       9.415  23.297   4.292  1.00105.42           C
ATOM   2199  CG2 VAL B 278      11.567  22.265   5.260  1.00105.42           C
ATOM   2200  C   VAL B 278      10.185  24.092   7.009  1.00105.42           C
ATOM   2201  O   VAL B 278       9.874  25.070   6.334  1.00105.42           O
ATOM   2202  N   TYR B 279      11.057  24.169   8.035  1.00210.50           N
ATOM   2203  CA  TYR B 279      11.610  25.403   8.521  1.00210.50           C
ATOM   2204  CB  TYR B 279      12.234  25.297   9.926  1.00210.50           C
ATOM   2205  CG  TYR B 279      12.811  26.622  10.324  1.00210.50           C
ATOM   2206  CD1 TYR B 279      12.031  27.581  10.932  1.00210.50           C
ATOM   2207  CD2 TYR B 279      14.136  26.911  10.081  1.00210.50           C
ATOM   2208  CE1 TYR B 279      12.558  28.797  11.304  1.00210.50           C
ATOM   2209  CE2 TYR B 279      14.672  28.125  10.450  1.00210.50           C
ATOM   2210  CZ  TYR B 279      13.881  29.069  11.066  1.00210.50           C
ATOM   2211  OH  TYR B 279      14.412  30.316  11.456  1.00210.50           O
ATOM   2212  C   TYR B 279      12.647  25.941   7.589  1.00210.50           C
ATOM   2213  O   TYR B 279      13.393  25.197   6.954  1.00210.50           O
ATOM   2214  N   HIS B 280      12.670  27.286   7.470  1.00130.13           N
ATOM   2215  CA  HIS B 280      13.537  28.009   6.583  1.00130.13           C
ATOM   2216  ND1 HIS B 280      13.010  30.249   3.912  1.00130.13           N
ATOM   2217  CG  HIS B 280      13.516  28.999   4.188  1.00130.13           C
ATOM   2218  CB  HIS B 280      12.889  28.072   5.185  1.00130.13           C
ATOM   2219  NE2 HIS B 280      14.781  29.983   2.598  1.00130.13           N
ATOM   2220  CD2 HIS B 280      14.599  28.853   3.377  1.00130.13           C
ATOM   2221  CE1 HIS B 280      13.801  30.793   2.956  1.00130.13           C
ATOM   2222  C   HIS B 280      13.675  29.421   7.089  1.00130.13           C
ATOM   2223  O   HIS B 280      12.767  29.928   7.745  1.00130.13           O
ATOM   2224  N   HIS B 281      14.847  30.063   6.838  1.00369.06           N
ATOM   2225  CA  HIS B 281      15.078  31.478   7.081  1.00369.06           C
ATOM   2226  ND1 HIS B 281      13.168  33.915   5.473  0.00369.06           N
ATOM   2227  CG  HIS B 281      12.978  32.767   6.201  0.00369.06           C
ATOM   2228  CB  HIS B 281      13.857  32.381   7.329  1.00369.06           C
ATOM   2229  NE2 HIS B 281      11.314  32.960   4.701  0.00369.06           N
ATOM   2230  CD2 HIS B 281      11.844  32.193   5.720  0.00369.06           C
ATOM   2231  CE1 HIS B 281      12.143  33.983   4.591  0.00369.06           C
ATOM   2232  C   HIS B 281      15.752  31.805   8.360  1.00369.06           C
ATOM   2233  O   HIS B 281      15.666  31.055   9.333  1.00369.06           O
ATOM   2234  N   THR B 282      16.395  33.004   8.340  1.00232.78           N
ATOM   2235  CA  THR B 282      16.927  33.774   9.441  1.00232.78           C
ATOM   2236  CB  THR B 282      16.888  33.141  10.804  1.00232.78           C
ATOM   2237  OG1 THR B 282      17.567  31.897  10.806  1.00232.78           O
ATOM   2238  CG2 THR B 282      15.441  32.989  11.266  1.00232.78           C
ATOM   2239  C   THR B 282      18.356  34.138   9.231  1.00232.78           C
ATOM   2240  O   THR B 282      18.963  33.903   8.187  1.00232.78           O
ATOM   2241  N   GLY B 283      18.881  34.798  10.279  1.00 71.09           N
ATOM   2242  CA  GLY B 283      20.260  35.078  10.534  1.00 71.09           C
ATOM   2243  C   GLY B 283      20.971  35.826   9.474  1.00 71.09           C
ATOM   2244  O   GLY B 283      20.552  36.880   8.996  1.00 71.09           O
ATOM   2245  N   LEU B 284      22.144  35.267   9.133  1.00176.88           N
ATOM   2246  CA  LEU B 284      23.051  35.983   8.313  1.00176.88           C
ATOM   2247  CB  LEU B 284      23.373  37.322   9.021  1.00176.88           C
ATOM   2248  CG  LEU B 284      24.091  38.455   8.253  0.00176.88           C
ATOM   2249  CD1 LEU B 284      24.438  39.595   9.228  0.00176.88           C
ATOM   2250  CD2 LEU B 284      25.299  37.992   7.423  0.00176.88           C
ATOM   2251  C   LEU B 284      24.270  35.129   8.339  1.00176.88           C
ATOM   2252  O   LEU B 284      24.309  34.024   7.799  1.00176.88           O
ATOM   2253  N   GLN B 285      25.310  35.661   8.995  1.00 76.95           N
ATOM   2254  CA  GLN B 285      26.564  35.002   9.135  1.00 76.95           C
ATOM   2255  CB  GLN B 285      27.591  35.543   8.124  1.00 76.95           C
ATOM   2256  CG  GLN B 285      29.031  35.082   8.340  1.00 76.95           C
ATOM   2257  CD  GLN B 285      29.780  36.211   9.040  1.00 76.95           C
ATOM   2258  OE1 GLN B 285      29.238  36.898   9.905  1.00 76.95           O
ATOM   2259  NE2 GLN B 285      31.066  36.412   8.649  1.00 76.95           N
ATOM   2260  C   GLN B 285      27.039  35.332  10.542  1.00 76.95           C
ATOM   2261  O   GLN B 285      28.137  34.855  10.930  1.00 76.95           O
ATOM   2262  OXT GLN B 285      26.297  36.065  11.249  1.00 76.95           O
TER    2263      GLN B 285
ATOM   2264  N   ASP C 286      39.588  29.727  -0.418  1.00127.96           N
ATOM   2265  CA  ASP C 286      40.512  30.876  -0.480  1.00127.96           C
ATOM   2266  CB  ASP C 286      39.757  32.174  -0.790  1.00127.96           C
ATOM   2267  CG  ASP C 286      39.613  32.241  -2.293  0.00127.96           C
ATOM   2268  OD1 ASP C 286      40.315  31.463  -2.989  0.00127.96           O
ATOM   2269  OD2 ASP C 286      38.809  33.088  -2.767  0.00127.96           O
ATOM   2270  C   ASP C 286      41.128  31.004   0.843  1.00127.96           C
ATOM   2271  O   ASP C 286      40.914  31.983   1.554  1.00127.96           O
ATOM   2272  N   LYS C 287      41.954  29.992   1.114  1.00281.50           N
ATOM   2273  CA  LYS C 287      42.583  29.596   2.306  1.00281.50           C
ATOM   2274  CB  LYS C 287      43.499  30.612   3.035  1.00281.50           C
ATOM   2275  CG  LYS C 287      43.062  32.062   3.237  1.00281.50           C
ATOM   2276  CD  LYS C 287      44.115  32.869   4.002  1.00281.50           C
ATOM   2277  CE  LYS C 287      45.432  33.068   3.238  1.00281.50           C
ATOM   2278  NZ  LYS C 287      46.185  31.791   3.127  1.00281.50           N
ATOM   2279  C   LYS C 287      41.500  28.965   3.097  1.00281.50           C
ATOM   2280  O   LYS C 287      40.678  29.606   3.750  1.00281.50           O
ATOM   2281  N   PHE C 288      41.482  27.624   2.966  1.00178.02           N
ATOM   2282  CA  PHE C 288      40.476  26.769   3.505  1.00178.02           C
ATOM   2283  CB  PHE C 288      40.893  25.292   3.291  1.00178.02           C
ATOM   2284  CG  PHE C 288      39.864  24.307   3.721  1.00178.02           C
ATOM   2285  CD1 PHE C 288      38.756  24.082   2.939  1.00178.02           C
ATOM   2286  CD2 PHE C 288      40.009  23.611   4.901  1.00178.02           C
ATOM   2287  CE1 PHE C 288      37.807  23.169   3.326  1.00178.02           C
ATOM   2288  CE2 PHE C 288      39.061  22.694   5.290  1.00178.02           C
ATOM   2289  CZ  PHE C 288      37.959  22.472   4.500  1.00178.02           C
ATOM   2290  C   PHE C 288      40.353  27.133   4.937  1.00178.02           C
ATOM   2291  O   PHE C 288      41.346  27.178   5.664  1.00178.02           O
ATOM   2292  N   ASN C 289      39.118  27.486   5.347  1.00160.52           N
ATOM   2293  CA  ASN C 289      38.896  27.860   6.704  1.00160.52           C
ATOM   2294  CB  ASN C 289      39.099  29.366   6.919  1.00160.52           C
ATOM   2295  CG  ASN C 289      39.430  29.507   8.376  1.00160.52           C
ATOM   2296  OD1 ASN C 289      39.893  30.546   8.842  1.00160.52           O
ATOM   2297  ND2 ASN C 289      39.207  28.392   9.111  1.00160.52           N
ATOM   2298  C   ASN C 289      37.464  27.538   6.998  1.00160.52           C
ATOM   2299  O   ASN C 289      36.587  28.381   6.820  1.00160.52           O
ATOM   2300  N   PRO C 290      37.190  26.340   7.437  1.00120.82           N
ATOM   2301  CA  PRO C 290      35.829  25.985   7.709  1.00120.82           C
ATOM   2302  CD  PRO C 290      38.002  25.181   7.108  1.00120.82           C
ATOM   2303  CB  PRO C 290      35.740  24.461   7.575  1.00120.82           C
ATOM   2304  CG  PRO C 290      37.200  23.990   7.661  1.00120.82           C
ATOM   2305  C   PRO C 290      35.372  26.500   9.035  1.00120.82           C
ATOM   2306  O   PRO C 290      36.062  26.288  10.034  1.00120.82           O
ATOM   2307  N   PHE C 291      34.212  27.178   9.061  1.00136.07           N
ATOM   2308  CA  PHE C 291      33.615  27.567  10.303  1.00136.07           C
ATOM   2309  CB  PHE C 291      34.458  28.548  11.141  1.00136.07           C
ATOM   2310  CG  PHE C 291      33.727  28.804  12.415  1.00136.07           C
ATOM   2311  CD1 PHE C 291      33.444  27.759  13.261  1.00136.07           C
ATOM   2312  CD2 PHE C 291      33.365  30.072  12.803  1.00136.07           C
ATOM   2313  CE1 PHE C 291      32.779  27.976  14.444  1.00136.07           C
ATOM   2314  CE2 PHE C 291      32.699  30.290  13.985  1.00136.07           C
ATOM   2315  CZ  PHE C 291      32.399  29.243  14.812  1.00136.07           C
ATOM   2316  C   PHE C 291      32.301  28.199   9.989  1.00136.07           C
ATOM   2317  O   PHE C 291      32.230  29.151   9.213  1.00136.07           O
ATOM   2318  N   GLN C 292      31.217  27.672  10.588  1.00 83.49           N
ATOM   2319  CA  GLN C 292      29.923  28.248  10.399  1.00 83.49           C
ATOM   2320  CB  GLN C 292      28.994  27.432   9.489  1.00 83.49           C
ATOM   2321  CG  GLN C 292      29.423  27.440   8.021  1.00 83.49           C
ATOM   2322  CD  GLN C 292      28.298  26.835   7.196  1.00 83.49           C
ATOM   2323  OE1 GLN C 292      28.137  27.155   6.020  1.00 83.49           O
ATOM   2324  NE2 GLN C 292      27.502  25.934   7.827  1.00 83.49           N
ATOM   2325  C   GLN C 292      29.309  28.299  11.757  1.00 83.49           C
ATOM   2326  O   GLN C 292      29.317  27.315  12.493  1.00 83.49           O
ATOM   2327  N   LEU C 293      28.729  29.453  12.114  1.00207.69           N
ATOM   2328  CA  LEU C 293      28.209  29.626  13.438  1.00207.69           C
ATOM   2329  CB  LEU C 293      27.513  30.970  13.686  1.00207.69           C
ATOM   2330  CG  LEU C 293      28.374  32.181  13.371  1.00207.69           C
ATOM   2331  CD1 LEU C 293      29.642  32.175  14.231  1.00207.69           C
ATOM   2332  CD2 LEU C 293      28.627  32.283  11.863  1.00207.69           C
ATOM   2333  C   LEU C 293      27.115  28.646  13.664  1.00207.69           C
ATOM   2334  O   LEU C 293      26.218  28.478  12.839  1.00207.69           O
ATOM   2335  N   THR C 294      27.158  27.999  14.835  1.00166.78           N
ATOM   2336  CA  THR C 294      26.147  27.062  15.189  1.00166.78           C
ATOM   2337  CB  THR C 294      26.658  25.660  15.140  1.00166.78           C
ATOM   2338  OG1 THR C 294      27.261  25.388  13.884  1.00166.78           O
ATOM   2339  CG2 THR C 294      25.449  24.747  15.285  1.00166.78           C
ATOM   2340  C   THR C 294      25.797  27.375  16.612  1.00166.78           C
ATOM   2341  O   THR C 294      26.464  28.185  17.255  1.00166.78           O
ATOM   2342  N   ASN C 295      24.734  26.742  17.146  1.00255.49           N
ATOM   2343  CA  ASN C 295      24.269  27.153  18.432  1.00255.49           C
ATOM   2344  CB  ASN C 295      23.393  28.374  18.117  1.00255.49           C
ATOM   2345  CG  ASN C 295      22.565  28.836  19.275  1.00255.49           C
ATOM   2346  OD1 ASN C 295      21.409  28.436  19.400  1.00255.49           O
ATOM   2347  ND2 ASN C 295      23.154  29.725  20.118  1.00255.49           N
ATOM   2348  C   ASN C 295      23.450  26.050  19.054  1.00255.49           C
ATOM   2349  O   ASN C 295      23.129  26.113  20.241  1.00255.49           O
ATOM   2350  N   HIS C 296      23.104  24.996  18.282  1.00146.16           N
ATOM   2351  CA  HIS C 296      22.206  23.997  18.806  1.00146.16           C
ATOM   2352  ND1 HIS C 296      18.331  23.830  18.862  1.00146.16           N
ATOM   2353  CG  HIS C 296      19.670  23.588  19.075  1.00146.16           C
ATOM   2354  CB  HIS C 296      20.763  24.327  18.372  1.00146.16           C
ATOM   2355  NE2 HIS C 296      18.451  22.244  20.414  1.00146.16           N
ATOM   2356  CD2 HIS C 296      19.724  22.620  20.025  1.00146.16           C
ATOM   2357  CE1 HIS C 296      17.647  22.998  19.687  1.00146.16           C
ATOM   2358  C   HIS C 296      22.550  22.673  18.174  1.00146.16           C
ATOM   2359  O   HIS C 296      22.645  22.576  16.953  1.00146.16           O
ATOM   2360  N   ALA C 297      22.714  21.598  18.978  1.00 61.17           N
ATOM   2361  CA  ALA C 297      23.057  20.311  18.419  1.00 61.17           C
ATOM   2362  CB  ALA C 297      24.157  19.580  19.205  1.00 61.17           C
ATOM   2363  C   ALA C 297      21.837  19.435  18.445  1.00 61.17           C
ATOM   2364  O   ALA C 297      21.128  19.392  19.442  1.00 61.17           O
ATOM   2365  N   VAL C 298      21.569  18.672  17.361  1.00 78.14           N
ATOM   2366  CA  VAL C 298      20.388  17.837  17.296  1.00 78.14           C
ATOM   2367  CB  VAL C 298      19.244  18.526  16.592  1.00 78.14           C
ATOM   2368  CG1 VAL C 298      18.774  19.718  17.449  1.00 78.14           C
ATOM   2369  CG2 VAL C 298      19.718  18.962  15.193  1.00 78.14           C
ATOM   2370  C   VAL C 298      20.709  16.547  16.562  1.00 78.14           C
ATOM   2371  O   VAL C 298      21.857  16.316  16.183  1.00 78.14           O
ATOM   2372  N   LEU C 299      19.693  15.651  16.391  1.00200.64           N
ATOM   2373  CA  LEU C 299      19.816  14.366  15.713  1.00200.64           C
ATOM   2374  CB  LEU C 299      19.128  13.170  16.391  1.00200.64           C
ATOM   2375  CG  LEU C 299      19.959  12.328  17.356  1.00200.64           C
ATOM   2376  CD1 LEU C 299      19.118  11.142  17.859  1.00200.64           C
ATOM   2377  CD2 LEU C 299      21.255  11.856  16.678  1.00200.64           C
ATOM   2378  C   LEU C 299      19.110  14.335  14.389  1.00200.64           C
ATOM   2379  O   LEU C 299      17.900  14.529  14.320  1.00200.64           O
ATOM   2380  N   LEU C 300      19.844  13.964  13.319  1.00188.93           N
ATOM   2381  CA  LEU C 300      19.300  13.873  11.988  1.00188.93           C
ATOM   2382  CB  LEU C 300      20.408  13.885  10.926  1.00188.93           C
ATOM   2383  CG  LEU C 300      20.113  14.765   9.702  1.00188.93           C
ATOM   2384  CD1 LEU C 300      18.685  14.597   9.162  1.00188.93           C
ATOM   2385  CD2 LEU C 300      20.505  16.218   9.998  1.00188.93           C
ATOM   2386  C   LEU C 300      18.746  12.471  11.890  1.00188.93           C
ATOM   2387  O   LEU C 300      19.478  11.505  12.102  1.00188.93           O
ATOM   2388  N   VAL C 301      17.413  12.332  11.721  1.00200.30           N
ATOM   2389  CA  VAL C 301      16.737  11.066  11.598  1.00200.30           C
ATOM   2390  CB  VAL C 301      15.451  11.073  12.364  1.00200.30           C
ATOM   2391  CG1 VAL C 301      15.042   9.618  12.547  1.00200.30           C
ATOM   2392  CG2 VAL C 301      15.614  11.834  13.683  1.00200.30           C
ATOM   2393  C   VAL C 301      16.420  10.621  10.184  1.00200.30           C
ATOM   2394  O   VAL C 301      16.215   9.430   9.943  1.00200.30           O
ATOM   2395  N   GLY C 302      16.253  11.560   9.221  1.00 60.50           N
ATOM   2396  CA  GLY C 302      15.829  11.137   7.906  1.00 60.50           C
ATOM   2397  C   GLY C 302      15.725  12.312   6.974  1.00 60.50           C
ATOM   2398  O   GLY C 302      16.110  13.429   7.309  1.00 60.50           O
ATOM   2399  N   TYR C 303      15.248  12.066   5.733  1.00113.61           N
ATOM   2400  CA  TYR C 303      15.068  13.132   4.788  1.00113.61           C
ATOM   2401  CB  TYR C 303      16.355  13.550   4.045  1.00113.61           C
ATOM   2402  CG  TYR C 303      17.063  12.319   3.600  1.00113.61           C
ATOM   2403  CD1 TYR C 303      16.729  11.666   2.442  1.00113.61           C
ATOM   2404  CD2 TYR C 303      18.073  11.804   4.367  1.00113.61           C
ATOM   2405  CE1 TYR C 303      17.388  10.524   2.049  1.00113.61           C
ATOM   2406  CE2 TYR C 303      18.740  10.663   3.985  1.00113.61           C
ATOM   2407  CZ  TYR C 303      18.400  10.017   2.821  1.00113.61           C
ATOM   2408  OH  TYR C 303      19.077   8.845   2.415  1.00113.61           O
ATOM   2409  C   TYR C 303      13.986  12.783   3.820  1.00113.61           C
ATOM   2410  O   TYR C 303      13.578  11.627   3.702  1.00113.61           O
ATOM   2411  N   GLY C 304      13.476  13.800   3.098  1.00 33.91           N
ATOM   2412  CA  GLY C 304      12.411  13.538   2.178  1.00 33.91           C
ATOM   2413  C   GLY C 304      12.265  14.711   1.276  1.00 33.91           C
ATOM   2414  O   GLY C 304      13.092  15.623   1.283  1.00 33.91           O
ATOM   2415  N   THR C 305      11.202  14.676   0.443  1.00 45.58           N
ATOM   2416  CA  THR C 305      10.890  15.739  -0.468  1.00 45.58           C
ATOM   2417  CB  THR C 305      11.132  15.356  -1.903  1.00 45.58           C
ATOM   2418  OG1 THR C 305      12.482  14.951  -2.085  1.00 45.58           O
ATOM   2419  CG2 THR C 305      10.820  16.568  -2.796  1.00 45.58           C
ATOM   2420  C   THR C 305       9.420  16.012  -0.330  1.00 45.58           C
ATOM   2421  O   THR C 305       8.609  15.087  -0.352  1.00 45.58           O
ATOM   2422  N   ASP C 306       9.045  17.297  -0.161  1.00 70.50           N
ATOM   2423  CA  ASP C 306       7.653  17.649  -0.067  1.00 70.50           C
ATOM   2424  CB  ASP C 306       7.430  19.129   0.289  1.00 70.50           C
ATOM   2425  CG  ASP C 306       6.008  19.297   0.805  1.00 70.50           C
ATOM   2426  OD1 ASP C 306       5.580  18.425   1.611  1.00 70.50           O
ATOM   2427  OD2 ASP C 306       5.345  20.299   0.431  1.00 70.50           O
ATOM   2428  C   ASP C 306       7.116  17.424  -1.440  1.00 70.50           C
ATOM   2429  O   ASP C 306       7.576  18.049  -2.390  1.00 70.50           O
ATOM   2430  N   GLN C 307       6.144  16.515  -1.604  1.00 86.98           N
ATOM   2431  CA  GLN C 307       5.725  16.279  -2.957  1.00 86.98           C
ATOM   2432  CB  GLN C 307       4.777  15.067  -3.092  1.00 86.98           C
ATOM   2433  CG  GLN C 307       4.515  14.642  -4.542  1.00 86.98           C
ATOM   2434  CD  GLN C 307       3.839  13.277  -4.511  1.00 86.98           C
ATOM   2435  OE1 GLN C 307       4.381  12.298  -5.023  1.00 86.98           O
ATOM   2436  NE2 GLN C 307       2.629  13.204  -3.892  1.00 86.98           N
ATOM   2437  C   GLN C 307       5.055  17.507  -3.507  1.00 86.98           C
ATOM   2438  O   GLN C 307       5.281  17.900  -4.653  1.00 86.98           O
ATOM   2439  N   GLN C 308       4.201  18.160  -2.697  1.00100.25           N
ATOM   2440  CA  GLN C 308       3.453  19.274  -3.206  1.00100.25           C
ATOM   2441  CB  GLN C 308       2.400  19.744  -2.178  1.00100.25           C
ATOM   2442  CG  GLN C 308       1.159  20.383  -2.803  1.00100.25           C
ATOM   2443  CD  GLN C 308       0.328  19.227  -3.351  1.00100.25           C
ATOM   2444  OE1 GLN C 308       0.841  18.124  -3.538  1.00100.25           O
ATOM   2445  NE2 GLN C 308      -0.985  19.475  -3.607  1.00100.25           N
ATOM   2446  C   GLN C 308       4.360  20.426  -3.521  1.00100.25           C
ATOM   2447  O   GLN C 308       4.379  20.920  -4.649  1.00100.25           O
ATOM   2448  N   THR C 309       5.174  20.897  -2.539  1.00116.76           N
ATOM   2449  CA  THR C 309       6.024  22.038  -2.753  1.00116.76           C
ATOM   2450  CB  THR C 309       6.493  22.686  -1.483  1.00116.76           C
ATOM   2451  OG1 THR C 309       7.298  21.788  -0.735  1.00116.76           O
ATOM   2452  CG2 THR C 309       5.255  23.105  -0.666  1.00116.76           C
ATOM   2453  C   THR C 309       7.229  21.677  -3.566  1.00116.76           C
ATOM   2454  O   THR C 309       7.713  22.477  -4.365  1.00116.76           O
ATOM   2455  N   GLY C 310       7.762  20.460  -3.370  1.00 20.87           N
ATOM   2456  CA  GLY C 310       8.933  20.050  -4.092  1.00 20.87           C
ATOM   2457  C   GLY C 310      10.154  20.439  -3.307  1.00 20.87           C
ATOM   2458  O   GLY C 310      11.273  20.353  -3.809  1.00 20.87           O
ATOM   2459  N   GLU C 311       9.976  20.868  -2.042  1.00112.45           N
ATOM   2460  CA  GLU C 311      11.088  21.292  -1.225  1.00112.45           C
ATOM   2461  CB  GLU C 311      10.652  22.221  -0.078  1.00112.45           C
ATOM   2462  CG  GLU C 311      10.187  23.611  -0.506  1.00112.45           C
ATOM   2463  CD  GLU C 311      11.297  24.589  -0.156  1.00112.45           C
ATOM   2464  OE1 GLU C 311      11.512  24.828   1.060  1.00112.45           O
ATOM   2465  OE2 GLU C 311      11.947  25.110  -1.104  1.00112.45           O
ATOM   2466  C   GLU C 311      11.681  20.094  -0.536  1.00112.45           C
ATOM   2467  O   GLU C 311      10.966  19.306   0.079  1.00112.45           O
ATOM   2468  N   LYS C 312      13.019  19.930  -0.612  1.00101.95           N
ATOM   2469  CA  LYS C 312      13.653  18.829   0.066  1.00101.95           C
ATOM   2470  CB  LYS C 312      15.017  18.436  -0.524  1.00101.95           C
ATOM   2471  CG  LYS C 312      14.910  17.869  -1.939  1.00101.95           C
ATOM   2472  CD  LYS C 312      14.430  18.894  -2.966  1.00101.95           C
ATOM   2473  CE  LYS C 312      14.315  18.334  -4.384  1.00101.95           C
ATOM   2474  NZ  LYS C 312      15.666  18.077  -4.932  1.00101.95           N
ATOM   2475  C   LYS C 312      13.861  19.216   1.498  1.00101.95           C
ATOM   2476  O   LYS C 312      14.084  20.387   1.807  1.00101.95           O
ATOM   2477  N   TYR C 313      13.761  18.237   2.424  1.00100.12           N
ATOM   2478  CA  TYR C 313      13.971  18.570   3.805  1.00100.12           C
ATOM   2479  CB  TYR C 313      12.702  19.012   4.573  1.00100.12           C
ATOM   2480  CG  TYR C 313      11.646  17.954   4.642  1.00100.12           C
ATOM   2481  CD1 TYR C 313      11.734  16.917   5.544  1.00100.12           C
ATOM   2482  CD2 TYR C 313      10.537  18.024   3.828  1.00100.12           C
ATOM   2483  CE1 TYR C 313      10.750  15.957   5.616  1.00100.12           C
ATOM   2484  CE2 TYR C 313       9.550  17.068   3.894  1.00100.12           C
ATOM   2485  CZ  TYR C 313       9.655  16.031   4.790  1.00100.12           C
ATOM   2486  OH  TYR C 313       8.645  15.048   4.862  1.00100.12           O
ATOM   2487  C   TYR C 313      14.632  17.445   4.548  1.00100.12           C
ATOM   2488  O   TYR C 313      14.764  16.325   4.054  1.00100.12           O
ATOM   2489  N   TRP C 314      15.102  17.763   5.773  1.00146.20           N
ATOM   2490  CA  TRP C 314      15.737  16.816   6.649  1.00146.20           C
ATOM   2491  CB  TRP C 314      17.003  17.385   7.318  1.00146.20           C
ATOM   2492  CG  TRP C 314      18.092  17.809   6.360  1.00146.20           C
ATOM   2493  CD2 TRP C 314      19.420  17.266   6.338  1.00146.20           C
ATOM   2494  CD1 TRP C 314      18.060  18.789   5.415  1.00146.20           C
ATOM   2495  NE1 TRP C 314      19.278  18.875   4.783  1.00146.20           N
ATOM   2496  CE2 TRP C 314      20.124  17.952   5.354  1.00146.20           C
ATOM   2497  CE3 TRP C 314      20.002  16.278   7.077  1.00146.20           C
ATOM   2498  CZ2 TRP C 314      21.430  17.649   5.100  1.00146.20           C
ATOM   2499  CZ3 TRP C 314      21.324  15.980   6.831  1.00146.20           C
ATOM   2500  CH2 TRP C 314      22.021  16.662   5.858  1.00146.20           C
ATOM   2501  C   TRP C 314      14.761  16.630   7.770  1.00146.20           C
ATOM   2502  O   TRP C 314      14.013  17.553   8.090  1.00146.20           O
ATOM   2503  N   ILE C 315      14.714  15.429   8.386  1.00135.73           N
ATOM   2504  CA  ILE C 315      13.815  15.285   9.494  1.00135.73           C
ATOM   2505  CB  ILE C 315      12.880  14.099   9.412  1.00135.73           C
ATOM   2506  CG1 ILE C 315      11.615  14.411  10.209  1.00135.73           C
ATOM   2507  CG2 ILE C 315      13.560  12.815   9.914  1.00135.73           C
ATOM   2508  CD1 ILE C 315      10.494  13.414   9.928  1.00135.73           C
ATOM   2509  C   ILE C 315      14.696  15.210  10.707  1.00135.73           C
ATOM   2510  O   ILE C 315      15.614  14.389  10.780  1.00135.73           O
ATOM   2511  N   VAL C 316      14.479  16.109  11.687  1.00 61.36           N
ATOM   2512  CA  VAL C 316      15.393  16.172  12.797  1.00 61.36           C
ATOM   2513  CB  VAL C 316      16.133  17.477  12.855  1.00 61.36           C
ATOM   2514  CG1 VAL C 316      17.083  17.456  14.065  1.00 61.36           C
ATOM   2515  CG2 VAL C 316      16.828  17.720  11.499  1.00 61.36           C
ATOM   2516  C   VAL C 316      14.686  16.027  14.112  1.00 61.36           C
ATOM   2517  O   VAL C 316      13.564  16.508  14.282  1.00 61.36           O
ATOM   2518  N   LYS C 317      15.337  15.363  15.099  1.00165.58           N
ATOM   2519  CA  LYS C 317      14.711  15.247  16.389  1.00165.58           C
ATOM   2520  CB  LYS C 317      14.670  13.830  16.996  1.00165.58           C
ATOM   2521  CG  LYS C 317      15.890  13.410  17.803  1.00165.58           C
ATOM   2522  CD  LYS C 317      15.710  12.056  18.493  1.00165.58           C
ATOM   2523  CE  LYS C 317      14.454  11.954  19.361  1.00165.58           C
ATOM   2524  NZ  LYS C 317      14.703  12.573  20.679  1.00165.58           N
ATOM   2525  C   LYS C 317      15.378  16.204  17.336  1.00165.58           C
ATOM   2526  O   LYS C 317      16.602  16.252  17.464  1.00165.58           O
ATOM   2527  N   ASN C 318      14.545  17.028  18.002  1.00 95.23           N
ATOM   2528  CA  ASN C 318      14.978  18.058  18.903  1.00 95.23           C
ATOM   2529  CB  ASN C 318      14.038  19.280  18.850  1.00 95.23           C
ATOM   2530  CG  ASN C 318      14.734  20.536  19.374  1.00 95.23           C
ATOM   2531  OD1 ASN C 318      15.816  20.490  19.956  1.00 95.23           O
ATOM   2532  ND2 ASN C 318      14.083  21.711  19.163  1.00 95.23           N
ATOM   2533  C   ASN C 318      14.985  17.502  20.301  1.00 95.23           C
ATOM   2534  O   ASN C 318      14.497  16.402  20.547  1.00 95.23           O
ATOM   2535  N   SER C 319      15.673  18.201  21.227  1.00116.98           N
ATOM   2536  CA  SER C 319      15.770  17.863  22.629  1.00116.98           C
ATOM   2537  CB  SER C 319      17.190  18.057  23.182  1.00116.98           C
ATOM   2538  OG  SER C 319      17.491  19.442  23.219  1.00116.98           O
ATOM   2539  C   SER C 319      14.871  18.678  23.523  1.00116.98           C
ATOM   2540  O   SER C 319      15.140  18.753  24.723  1.00116.98           O
ATOM   2541  N   TRP C 320      13.909  19.428  22.958  1.00157.92           N
ATOM   2542  CA  TRP C 320      12.989  20.307  23.640  1.00157.92           C
ATOM   2543  CB  TRP C 320      12.646  21.558  22.819  1.00157.92           C
ATOM   2544  CG  TRP C 320      13.894  22.407  22.717  1.00157.92           C
ATOM   2545  CD2 TRP C 320      14.004  23.697  22.093  1.00157.92           C
ATOM   2546  CD1 TRP C 320      15.136  22.103  23.192  1.00157.92           C
ATOM   2547  NE1 TRP C 320      16.018  23.112  22.892  1.00157.92           N
ATOM   2548  CE2 TRP C 320      15.336  24.099  22.217  1.00157.92           C
ATOM   2549  CE3 TRP C 320      13.080  24.478  21.465  1.00157.92           C
ATOM   2550  CZ2 TRP C 320      15.764  25.294  21.713  1.00157.92           C
ATOM   2551  CZ3 TRP C 320      13.516  25.684  20.962  1.00157.92           C
ATOM   2552  CH2 TRP C 320      14.832  26.085  21.081  1.00157.92           C
ATOM   2553  C   TRP C 320      11.774  19.634  24.214  1.00157.92           C
ATOM   2554  O   TRP C 320      10.880  20.308  24.726  1.00157.92           O
ATOM   2555  N   GLY C 321      11.613  18.316  24.025  1.00 36.29           N
ATOM   2556  CA  GLY C 321      10.444  17.681  24.566  1.00 36.29           C
ATOM   2557  C   GLY C 321       9.489  17.444  23.437  1.00 36.29           C
ATOM   2558  O   GLY C 321       9.596  18.049  22.373  1.00 36.29           O
ATOM   2559  N   GLU C 322       8.536  16.523  23.666  1.00101.53           N
ATOM   2560  CA  GLU C 322       7.537  16.085  22.733  1.00101.53           C
ATOM   2561  CB  GLU C 322       6.827  14.810  23.222  1.00101.53           C
ATOM   2562  CG  GLU C 322       6.185  14.971  24.599  1.00101.53           C
ATOM   2563  CD  GLU C 322       5.847  13.587  25.130  1.00101.53           C
ATOM   2564  OE1 GLU C 322       4.904  12.955  24.583  1.00101.53           O
ATOM   2565  OE2 GLU C 322       6.533  13.142  26.089  1.00101.53           O
ATOM   2566  C   GLU C 322       6.514  17.153  22.486  1.00101.53           C
ATOM   2567  O   GLU C 322       5.856  17.165  21.448  1.00101.53           O
ATOM   2568  N   SER C 323       6.310  18.052  23.461  1.00 86.85           N
ATOM   2569  CA  SER C 323       5.293  19.060  23.349  1.00 86.85           C
ATOM   2570  CB  SER C 323       5.050  19.819  24.667  1.00 86.85           C
ATOM   2571  OG  SER C 323       6.214  20.545  25.034  1.00 86.85           O
ATOM   2572  C   SER C 323       5.647  20.080  22.303  1.00 86.85           C
ATOM   2573  O   SER C 323       4.829  20.942  21.985  1.00 86.85           O
ATOM   2574  N   TRP C 324       6.868  20.020  21.736  1.00 96.84           N
ATOM   2575  CA  TRP C 324       7.281  21.061  20.831  1.00 96.84           C
ATOM   2576  CB  TRP C 324       8.668  21.589  21.248  1.00 96.84           C
ATOM   2577  CG  TRP C 324       9.150  22.844  20.573  1.00 96.84           C
ATOM   2578  CD2 TRP C 324       9.926  22.875  19.369  1.00 96.84           C
ATOM   2579  CD1 TRP C 324       8.976  24.141  20.958  1.00 96.84           C
ATOM   2580  NE1 TRP C 324       9.595  24.981  20.065  1.00 96.84           N
ATOM   2581  CE2 TRP C 324      10.185  24.213  19.082  1.00 96.84           C
ATOM   2582  CE3 TRP C 324      10.391  21.868  18.570  1.00 96.84           C
ATOM   2583  CZ2 TRP C 324      10.910  24.566  17.982  1.00 96.84           C
ATOM   2584  CZ3 TRP C 324      11.124  22.229  17.462  1.00 96.84           C
ATOM   2585  CH2 TRP C 324      11.378  23.553  17.174  1.00 96.84           C
ATOM   2586  C   TRP C 324       7.356  20.524  19.421  1.00 96.84           C
ATOM   2587  O   TRP C 324       7.690  19.363  19.199  1.00 96.84           O
ATOM   2588  N   GLY C 325       6.997  21.363  18.423  1.00 40.19           N
ATOM   2589  CA  GLY C 325       7.107  21.037  17.020  1.00 40.19           C
ATOM   2590  C   GLY C 325       6.231  19.873  16.664  1.00 40.19           C
ATOM   2591  O   GLY C 325       5.106  19.753  17.147  1.00 40.19           O
ATOM   2592  N   GLU C 326       6.729  19.001  15.752  1.00133.81           N
ATOM   2593  CA  GLU C 326       5.989  17.827  15.377  1.00133.81           C
ATOM   2594  CB  GLU C 326       6.279  17.252  13.973  1.00133.81           C
ATOM   2595  CG  GLU C 326       5.466  17.837  12.821  1.00133.81           C
ATOM   2596  CD  GLU C 326       5.989  19.226  12.540  1.00133.81           C
ATOM   2597  OE1 GLU C 326       6.980  19.381  11.779  1.00133.81           O
ATOM   2598  OE2 GLU C 326       5.391  20.157  13.130  1.00133.81           O
ATOM   2599  C   GLU C 326       6.397  16.726  16.291  1.00133.81           C
ATOM   2600  O   GLU C 326       7.253  15.914  15.945  1.00133.81           O
ATOM   2601  N   LYS C 327       5.750  16.651  17.465  1.00121.58           N
ATOM   2602  CA  LYS C 327       6.012  15.603  18.400  1.00121.58           C
ATOM   2603  CB  LYS C 327       5.627  14.221  17.844  1.00121.58           C
ATOM   2604  CG  LYS C 327       4.136  14.096  17.510  1.00121.58           C
ATOM   2605  CD  LYS C 327       3.210  14.286  18.714  1.00121.58           C
ATOM   2606  CE  LYS C 327       1.723  14.153  18.375  1.00121.58           C
ATOM   2607  NZ  LYS C 327       1.371  12.731  18.161  1.00121.58           N
ATOM   2608  C   LYS C 327       7.470  15.585  18.758  1.00121.58           C
ATOM   2609  O   LYS C 327       8.043  14.519  18.975  1.00121.58           O
ATOM   2610  N   GLY C 328       8.111  16.769  18.847  1.00 40.88           N
ATOM   2611  CA  GLY C 328       9.485  16.826  19.266  1.00 40.88           C
ATOM   2612  C   GLY C 328      10.414  16.838  18.085  1.00 40.88           C
ATOM   2613  O   GLY C 328      11.625  16.958  18.264  1.00 40.88           O
ATOM   2614  N   TYR C 329       9.885  16.745  16.847  1.00107.32           N
ATOM   2615  CA  TYR C 329      10.725  16.695  15.676  1.00107.32           C
ATOM   2616  CB  TYR C 329      10.449  15.481  14.761  1.00107.32           C
ATOM   2617  CG  TYR C 329      10.779  14.199  15.453  1.00107.32           C
ATOM   2618  CD1 TYR C 329       9.941  13.686  16.418  1.00107.32           C
ATOM   2619  CD2 TYR C 329      11.911  13.492  15.115  1.00107.32           C
ATOM   2620  CE1 TYR C 329      10.235  12.501  17.049  1.00107.32           C
ATOM   2621  CE2 TYR C 329      12.210  12.305  15.742  1.00107.32           C
ATOM   2622  CZ  TYR C 329      11.372  11.809  16.712  1.00107.32           C
ATOM   2623  OH  TYR C 329      11.673  10.592  17.360  1.00107.32           O
ATOM   2624  C   TYR C 329      10.430  17.894  14.823  1.00107.32           C
ATOM   2625  O   TYR C 329       9.418  18.570  15.014  1.00107.32           O
ATOM   2626  N   PHE C 330      11.359  18.220  13.892  1.00 92.39           N
ATOM   2627  CA  PHE C 330      11.120  19.308  12.984  1.00 92.39           C
ATOM   2628  CB  PHE C 330      11.615  20.688  13.476  1.00 92.39           C
ATOM   2629  CG  PHE C 330      13.096  20.701  13.645  1.00 92.39           C
ATOM   2630  CD1 PHE C 330      13.673  20.326  14.836  1.00 92.39           C
ATOM   2631  CD2 PHE C 330      13.904  21.116  12.611  1.00 92.39           C
ATOM   2632  CE1 PHE C 330      15.037  20.350  14.988  1.00 92.39           C
ATOM   2633  CE2 PHE C 330      15.272  21.143  12.759  1.00 92.39           C
ATOM   2634  CZ  PHE C 330      15.839  20.759  13.951  1.00 92.39           C
ATOM   2635  C   PHE C 330      11.774  18.991  11.676  1.00 92.39           C
ATOM   2636  O   PHE C 330      12.699  18.185  11.595  1.00 92.39           O
ATOM   2637  N   ARG C 331      11.278  19.613  10.592  1.00121.54           N
ATOM   2638  CA  ARG C 331      11.834  19.372   9.298  1.00121.54           C
ATOM   2639  CB  ARG C 331      10.765  18.891   8.315  1.00121.54           C
ATOM   2640  CG  ARG C 331      10.288  17.489   8.704  1.00121.54           C
ATOM   2641  CD  ARG C 331       8.908  17.120   8.169  1.00121.54           C
ATOM   2642  NE  ARG C 331       7.926  17.938   8.932  1.00121.54           N
ATOM   2643  CZ  ARG C 331       6.864  18.494   8.283  1.00121.54           C
ATOM   2644  NH1 ARG C 331       6.692  18.277   6.948  1.00121.54           N
ATOM   2645  NH2 ARG C 331       5.979  19.274   8.961  1.00121.54           N
ATOM   2646  C   ARG C 331      12.437  20.667   8.863  1.00121.54           C
ATOM   2647  O   ARG C 331      11.949  21.735   9.230  1.00121.54           O
ATOM   2648  N   ILE C 332      13.561  20.600   8.119  1.00139.76           N
ATOM   2649  CA  ILE C 332      14.246  21.797   7.731  1.00139.76           C
ATOM   2650  CB  ILE C 332      15.393  22.082   8.677  1.00139.76           C
ATOM   2651  CG1 ILE C 332      15.926  23.524   8.577  1.00139.76           C
ATOM   2652  CG2 ILE C 332      16.459  20.992   8.476  1.00139.76           C
ATOM   2653  CD1 ILE C 332      16.752  23.820   7.332  1.00139.76           C
ATOM   2654  C   ILE C 332      14.724  21.627   6.318  1.00139.76           C
ATOM   2655  O   ILE C 332      15.022  20.519   5.877  1.00139.76           O
ATOM   2656  N   ARG C 333      14.824  22.742   5.568  1.00139.88           N
ATOM   2657  CA  ARG C 333      15.160  22.692   4.173  1.00139.88           C
ATOM   2658  CB  ARG C 333      15.176  24.089   3.531  1.00139.88           C
ATOM   2659  CG  ARG C 333      14.930  24.104   2.022  1.00139.88           C
ATOM   2660  CD  ARG C 333      16.164  24.397   1.170  0.00139.88           C
ATOM   2661  NE  ARG C 333      15.665  24.734  -0.192  0.00139.88           N
ATOM   2662  CZ  ARG C 333      16.076  25.881  -0.806  0.00139.88           C
ATOM   2663  NH1 ARG C 333      17.019  26.673  -0.219  0.00139.88           N
ATOM   2664  NH2 ARG C 333      15.531  26.252  -2.003  0.00139.88           N
ATOM   2665  C   ARG C 333      16.506  22.048   4.012  1.00139.88           C
ATOM   2666  O   ARG C 333      17.431  22.306   4.782  1.00139.88           O
ATOM   2667  N   ARG C 334      16.626  21.175   2.986  1.00180.59           N
ATOM   2668  CA  ARG C 334      17.819  20.408   2.723  1.00180.59           C
ATOM   2669  CB  ARG C 334      17.547  18.902   2.520  1.00180.59           C
ATOM   2670  CG  ARG C 334      18.788  18.110   2.086  1.00180.59           C
ATOM   2671  CD  ARG C 334      18.667  16.589   2.239  1.00180.59           C
ATOM   2672  NE  ARG C 334      17.367  16.146   1.659  1.00180.59           N
ATOM   2673  CZ  ARG C 334      17.331  15.071   0.816  1.00180.59           C
ATOM   2674  NH1 ARG C 334      18.496  14.493   0.401  1.00180.59           N
ATOM   2675  NH2 ARG C 334      16.134  14.571   0.392  1.00180.59           N
ATOM   2676  C   ARG C 334      18.429  20.839   1.426  1.00180.59           C
ATOM   2677  O   ARG C 334      17.718  21.193   0.489  1.00180.59           O
ATOM   2678  N   GLY C 335      19.781  20.802   1.357  1.00 60.87           N
ATOM   2679  CA  GLY C 335      20.514  21.039   0.136  1.00 60.87           C
ATOM   2680  C   GLY C 335      21.074  22.430   0.066  1.00 60.87           C
ATOM   2681  O   GLY C 335      21.930  22.722  -0.769  1.00 60.87           O
ATOM   2682  N   THR C 336      20.508  23.331   0.874  1.00187.40           N
ATOM   2683  CA  THR C 336      20.818  24.722   1.050  1.00187.40           C
ATOM   2684  CB  THR C 336      19.558  25.454   1.383  1.00187.40           C
ATOM   2685  OG1 THR C 336      19.794  26.836   1.571  1.00187.40           O
ATOM   2686  CG2 THR C 336      18.952  24.821   2.642  1.00187.40           C
ATOM   2687  C   THR C 336      21.846  25.006   2.113  1.00187.40           C
ATOM   2688  O   THR C 336      22.302  26.144   2.224  1.00187.40           O
ATOM   2689  N   ASP C 337      22.185  24.024   2.977  1.00 81.09           N
ATOM   2690  CA  ASP C 337      23.036  24.306   4.101  1.00 81.09           C
ATOM   2691  CB  ASP C 337      24.398  24.902   3.716  1.00 81.09           C
ATOM   2692  CG  ASP C 337      25.264  24.902   4.968  1.00 81.09           C
ATOM   2693  OD1 ASP C 337      24.748  24.543   6.059  1.00 81.09           O
ATOM   2694  OD2 ASP C 337      26.464  25.256   4.849  1.00 81.09           O
ATOM   2695  C   ASP C 337      22.309  25.296   4.959  1.00 81.09           C
ATOM   2696  O   ASP C 337      22.904  26.223   5.511  1.00 81.09           O
ATOM   2697  N   GLU C 338      20.979  25.109   5.109  1.00139.68           N
ATOM   2698  CA  GLU C 338      20.247  26.069   5.882  1.00139.68           C
ATOM   2699  CB  GLU C 338      18.717  26.004   5.847  1.00139.68           C
ATOM   2700  CG  GLU C 338      18.134  26.781   4.674  1.00139.68           C
ATOM   2701  CD  GLU C 338      16.730  27.194   5.061  1.00139.68           C
ATOM   2702  OE1 GLU C 338      16.599  28.116   5.915  1.00139.68           O
ATOM   2703  OE2 GLU C 338      15.773  26.595   4.513  1.00139.68           O
ATOM   2704  C   GLU C 338      20.665  26.068   7.308  1.00139.68           C
ATOM   2705  O   GLU C 338      20.742  25.040   7.976  1.00139.68           O
ATOM   2706  N   CYS C 339      20.953  27.285   7.791  1.00 93.25           N
ATOM   2707  CA  CYS C 339      21.344  27.562   9.141  1.00 93.25           C
ATOM   2708  CB  CYS C 339      20.232  27.382  10.198  1.00 93.25           C
ATOM   2709  SG  CYS C 339      18.959  28.683  10.120  1.00 93.25           S
ATOM   2710  C   CYS C 339      22.521  26.710   9.528  1.00 93.25           C
ATOM   2711  O   CYS C 339      22.648  26.349  10.696  1.00 93.25           O
ATOM   2712  N   ALA C 340      23.430  26.414   8.569  1.00 68.30           N
ATOM   2713  CA  ALA C 340      24.648  25.677   8.802  1.00 68.30           C
ATOM   2714  CB  ALA C 340      25.529  26.342   9.875  1.00 68.30           C
ATOM   2715  C   ALA C 340      24.385  24.258   9.240  1.00 68.30           C
ATOM   2716  O   ALA C 340      25.234  23.629   9.868  1.00 68.30           O
ATOM   2717  N   ILE C 341      23.221  23.693   8.879  1.00169.48           N
ATOM   2718  CA  ILE C 341      22.812  22.365   9.268  1.00169.48           C
ATOM   2719  CB  ILE C 341      21.334  22.144   8.994  1.00169.48           C
ATOM   2720  CG1 ILE C 341      20.686  21.127   9.953  1.00169.48           C
ATOM   2721  CG2 ILE C 341      21.181  21.737   7.528  1.00169.48           C
ATOM   2722  CD1 ILE C 341      21.199  19.703   9.807  1.00169.48           C
ATOM   2723  C   ILE C 341      23.689  21.319   8.599  1.00169.48           C
ATOM   2724  O   ILE C 341      23.804  20.185   9.056  1.00169.48           O
ATOM   2725  N   GLU C 342      24.197  21.632   7.395  1.00184.32           N
ATOM   2726  CA  GLU C 342      25.085  20.838   6.574  1.00184.32           C
ATOM   2727  CB  GLU C 342      24.942  21.086   5.055  1.00184.32           C
ATOM   2728  CG  GLU C 342      23.825  20.281   4.368  1.00184.32           C
ATOM   2729  CD  GLU C 342      22.632  21.147   3.983  1.00184.32           C
ATOM   2730  OE1 GLU C 342      21.853  21.538   4.885  1.00184.32           O
ATOM   2731  OE2 GLU C 342      22.478  21.407   2.760  1.00184.32           O
ATOM   2732  C   GLU C 342      26.556  20.945   6.912  1.00184.32           C
ATOM   2733  O   GLU C 342      27.365  20.443   6.139  1.00184.32           O
ATOM   2734  N   SER C 343      26.975  21.778   7.884  1.00131.54           N
ATOM   2735  CA  SER C 343      28.383  22.003   8.148  1.00131.54           C
ATOM   2736  CB  SER C 343      28.625  23.429   8.676  1.00131.54           C
ATOM   2737  OG  SER C 343      27.916  23.630   9.890  1.00131.54           O
ATOM   2738  C   SER C 343      29.132  21.056   9.076  1.00131.54           C
ATOM   2739  O   SER C 343      30.343  20.890   8.943  1.00131.54           O
ATOM   2740  N   ILE C 344      28.496  20.674  10.187  1.00243.49           N
ATOM   2741  CA  ILE C 344      28.945  19.917  11.333  1.00243.49           C
ATOM   2742  CB  ILE C 344      28.818  20.716  12.601  1.00243.49           C
ATOM   2743  CG1 ILE C 344      29.879  20.274  13.632  1.00243.49           C
ATOM   2744  CG2 ILE C 344      27.360  20.635  13.079  1.00243.49           C
ATOM   2745  CD1 ILE C 344      30.128  21.288  14.744  1.00243.49           C
ATOM   2746  C   ILE C 344      28.575  18.461  11.543  1.00243.49           C
ATOM   2747  O   ILE C 344      28.620  18.045  12.705  1.00243.49           O
ATOM   2748  N   ALA C 345      27.915  17.736  10.625  1.00 75.38           N
ATOM   2749  CA  ALA C 345      27.444  16.414  10.988  1.00 75.38           C
ATOM   2750  CB  ALA C 345      26.818  15.652   9.807  1.00 75.38           C
ATOM   2751  C   ALA C 345      28.556  15.558  11.549  1.00 75.38           C
ATOM   2752  O   ALA C 345      29.682  15.587  11.055  1.00 75.38           O
ATOM   2753  N   VAL C 346      28.245  14.767  12.616  1.00 53.93           N
ATOM   2754  CA  VAL C 346      29.216  13.917  13.262  1.00 53.93           C
ATOM   2755  CB  VAL C 346      29.522  14.330  14.669  1.00 53.93           C
ATOM   2756  CG1 VAL C 346      30.441  13.271  15.297  1.00 53.93           C
ATOM   2757  CG2 VAL C 346      30.131  15.742  14.651  1.00 53.93           C
ATOM   2758  C   VAL C 346      28.665  12.522  13.355  1.00 53.93           C
ATOM   2759  O   VAL C 346      27.484  12.337  13.643  1.00 53.93           O
ATOM   2760  N   SER C 347      29.525  11.498  13.139  1.00 87.22           N
ATOM   2761  CA  SER C 347      29.089  10.130  13.198  1.00 87.22           C
ATOM   2762  CB  SER C 347      29.268   9.365  11.876  1.00 87.22           C
ATOM   2763  OG  SER C 347      28.518   9.971  10.843  1.00 87.22           O
ATOM   2764  C   SER C 347      29.955   9.406  14.184  1.00 87.22           C
ATOM   2765  O   SER C 347      31.134   9.719  14.340  1.00 87.22           O
ATOM   2766  N   ALA C 348      29.368   8.422  14.897  1.00 41.89           N
ATOM   2767  CA  ALA C 348      30.100   7.620  15.834  1.00 41.89           C
ATOM   2768  CB  ALA C 348      30.013   8.143  17.277  1.00 41.89           C
ATOM   2769  C   ALA C 348      29.444   6.276  15.813  1.00 41.89           C
ATOM   2770  O   ALA C 348      28.251   6.176  15.531  1.00 41.89           O
ATOM   2771  N   GLU C 349      30.204   5.194  16.088  1.00 58.68           N
ATOM   2772  CA  GLU C 349      29.571   3.905  16.082  1.00 58.68           C
ATOM   2773  CB  GLU C 349      30.124   2.973  14.988  1.00 58.68           C
ATOM   2774  CG  GLU C 349      29.778   3.513  13.596  1.00 58.68           C
ATOM   2775  CD  GLU C 349      30.329   2.579  12.529  1.00 58.68           C
ATOM   2776  OE1 GLU C 349      30.421   1.354  12.798  1.00 58.68           O
ATOM   2777  OE2 GLU C 349      30.651   3.085  11.419  1.00 58.68           O
ATOM   2778  C   GLU C 349      29.726   3.288  17.440  1.00 58.68           C
ATOM   2779  O   GLU C 349      30.836   3.082  17.931  1.00 58.68           O
ATOM   2780  N   PRO C 350      28.604   3.019  18.061  1.00 84.04           N
ATOM   2781  CA  PRO C 350      28.573   2.441  19.382  1.00 84.04           C
ATOM   2782  CD  PRO C 350      27.396   3.776  17.778  1.00 84.04           C
ATOM   2783  CB  PRO C 350      27.228   2.837  19.996  1.00 84.04           C
ATOM   2784  CG  PRO C 350      26.368   3.251  18.793  1.00 84.04           C
ATOM   2785  C   PRO C 350      28.783   0.959  19.369  1.00 84.04           C
ATOM   2786  O   PRO C 350      28.555   0.327  18.338  1.00 84.04           O
ATOM   2787  N   ILE C 351      29.225   0.383  20.506  1.00 62.28           N
ATOM   2788  CA  ILE C 351      29.379  -1.040  20.579  1.00 62.28           C
ATOM   2789  CB  ILE C 351      30.717  -1.472  21.112  1.00 62.28           C
ATOM   2790  CG1 ILE C 351      31.842  -0.996  20.176  1.00 62.28           C
ATOM   2791  CG2 ILE C 351      30.688  -2.997  21.310  1.00 62.28           C
ATOM   2792  CD1 ILE C 351      33.242  -1.125  20.777  1.00 62.28           C
ATOM   2793  C   ILE C 351      28.317  -1.546  21.513  1.00 62.28           C
ATOM   2794  O   ILE C 351      28.362  -1.315  22.719  1.00 62.28           O
ATOM   2795  N   ILE C 352      27.331  -2.270  20.952  1.00175.72           N
ATOM   2796  CA  ILE C 352      26.209  -2.830  21.660  1.00175.72           C
ATOM   2797  CB  ILE C 352      25.120  -3.348  20.763  1.00175.72           C
ATOM   2798  CG1 ILE C 352      25.624  -4.494  19.868  1.00175.72           C
ATOM   2799  CG2 ILE C 352      24.554  -2.153  19.979  1.00175.72           C
ATOM   2800  CD1 ILE C 352      26.710  -4.079  18.873  1.00175.72           C
ATOM   2801  C   ILE C 352      26.678  -3.956  22.536  1.00175.72           C
ATOM   2802  O   ILE C 352      27.809  -4.425  22.423  1.00175.72           O
ATOM   2803  N   LYS C 353      25.832  -4.345  23.512  1.00115.14           N
ATOM   2804  CA  LYS C 353      26.128  -5.425  24.413  1.00115.14           C
ATOM   2805  CB  LYS C 353      25.164  -5.481  25.609  1.00115.14           C
ATOM   2806  CG  LYS C 353      25.235  -4.222  26.474  1.00115.14           C
ATOM   2807  CD  LYS C 353      24.116  -4.124  27.511  1.00115.14           C
ATOM   2808  CE  LYS C 353      22.712  -3.928  26.941  1.00115.14           C
ATOM   2809  NZ  LYS C 353      22.072  -5.240  26.758  1.00115.14           N
ATOM   2810  C   LYS C 353      26.008  -6.706  23.640  1.00115.14           C
ATOM   2811  O   LYS C 353      25.431  -6.724  22.557  1.00115.14           O
ATOM   2812  N   LEU C 354      26.597  -7.804  24.151  1.00 47.04           N
ATOM   2813  CA  LEU C 354      26.493  -9.047  23.439  1.00 47.04           C
ATOM   2814  CB  LEU C 354      27.385 -10.177  23.987  1.00 47.04           C
ATOM   2815  CG  LEU C 354      28.890  -9.965  23.734  1.00 47.04           C
ATOM   2816  CD1 LEU C 354      29.721 -11.124  24.310  1.00 47.04           C
ATOM   2817  CD2 LEU C 354      29.168  -9.721  22.243  1.00 47.04           C
ATOM   2818  C   LEU C 354      25.078  -9.490  23.551  1.00 47.04           C
ATOM   2819  O   LEU C 354      24.435  -9.305  24.583  1.00 47.04           O
ATOM   2820  N   ALA C 355      24.536 -10.062  22.459  1.00  9.37           N
ATOM   2821  CA  ALA C 355      23.187 -10.526  22.502  1.00  9.37           C
ATOM   2822  CB  ALA C 355      22.177  -9.520  21.925  1.00  9.37           C
ATOM   2823  C   ALA C 355      23.135 -11.770  21.626  1.00  9.37           C
ATOM   2824  O   ALA C 355      24.148 -12.039  20.928  1.00  9.37           O
ATOM   2825  OXT ALA C 355      22.085 -12.466  21.638  1.00  9.37           O
TER    2826      ALA C 355
ATOM   2827  N   ASP D 356      51.545 -25.426  24.395  1.00 37.08           N
ATOM   2828  CA  ASP D 356      50.391 -26.012  23.675  1.00 37.08           C
ATOM   2829  CB  ASP D 356      50.870 -26.981  22.581  1.00 37.08           C
ATOM   2830  CG  ASP D 356      51.648 -26.205  21.527  1.00 37.08           C
ATOM   2831  OD1 ASP D 356      51.789 -24.964  21.687  1.00 37.08           O
ATOM   2832  OD2 ASP D 356      52.118 -26.847  20.551  1.00 37.08           O
ATOM   2833  C   ASP D 356      49.574 -26.806  24.634  1.00 37.08           C
ATOM   2834  O   ASP D 356      50.057 -27.220  25.686  1.00 37.08           O
ATOM   2835  N   THR D 357      48.287 -26.998  24.300  1.00 53.05           N
ATOM   2836  CA  THR D 357      47.434 -27.833  25.082  1.00 53.05           C
ATOM   2837  CB  THR D 357      45.996 -27.403  25.082  1.00 53.05           C
ATOM   2838  OG1 THR D 357      45.470 -27.454  23.764  1.00 53.05           O
ATOM   2839  CG2 THR D 357      45.908 -25.969  25.634  1.00 53.05           C
ATOM   2840  C   THR D 357      47.507 -29.166  24.413  1.00 53.05           C
ATOM   2841  O   THR D 357      48.111 -29.303  23.351  1.00 53.05           O
ATOM   2842  N   PRO D 358      46.926 -30.155  25.016  1.00 73.23           N
ATOM   2843  CA  PRO D 358      46.945 -31.473  24.439  1.00 73.23           C
ATOM   2844  CD  PRO D 358      46.890 -30.201  26.470  1.00 73.23           C
ATOM   2845  CB  PRO D 358      46.521 -32.421  25.560  1.00 73.23           C
ATOM   2846  CG  PRO D 358      46.964 -31.691  26.840  1.00 73.23           C
ATOM   2847  C   PRO D 358      46.083 -31.585  23.218  1.00 73.23           C
ATOM   2848  O   PRO D 358      46.109 -32.635  22.578  1.00 73.23           O
ATOM   2849  N   ALA D 359      45.287 -30.550  22.893  1.00 66.62           N
ATOM   2850  CA  ALA D 359      44.353 -30.671  21.806  1.00 66.62           C
ATOM   2851  CB  ALA D 359      43.240 -29.610  21.841  1.00 66.62           C
ATOM   2852  C   ALA D 359      45.009 -30.581  20.463  1.00 66.62           C
ATOM   2853  O   ALA D 359      45.926 -29.790  20.242  1.00 66.62           O
ATOM   2854  N   ASN D 360      44.556 -31.438  19.522  1.00224.64           N
ATOM   2855  CA  ASN D 360      44.982 -31.269  18.167  1.00224.64           C
ATOM   2856  CB  ASN D 360      46.098 -32.232  17.691  1.00224.64           C
ATOM   2857  CG  ASN D 360      45.634 -33.664  17.566  1.00224.64           C
ATOM   2858  OD1 ASN D 360      45.389 -34.123  16.452  1.00224.64           O
ATOM   2859  ND2 ASN D 360      45.504 -34.384  18.712  1.00224.64           N
ATOM   2860  C   ASN D 360      43.739 -31.350  17.319  1.00224.64           C
ATOM   2861  O   ASN D 360      43.362 -32.392  16.783  1.00224.64           O
ATOM   2862  N   CYS D 361      43.056 -30.201  17.169  1.00 65.72           N
ATOM   2863  CA  CYS D 361      41.817 -30.174  16.445  1.00 65.72           C
ATOM   2864  CB  CYS D 361      40.721 -29.364  17.154  1.00 65.72           C
ATOM   2865  SG  CYS D 361      40.212 -30.200  18.683  1.00 65.72           S
ATOM   2866  C   CYS D 361      42.057 -29.603  15.085  1.00 65.72           C
ATOM   2867  O   CYS D 361      43.103 -29.014  14.819  1.00 65.72           O
ATOM   2868  N   SER D 362      41.074 -29.767  14.176  1.00 46.88           N
ATOM   2869  CA  SER D 362      41.283 -29.338  12.825  1.00 46.88           C
ATOM   2870  CB  SER D 362      41.086 -30.455  11.784  1.00 46.88           C
ATOM   2871  OG  SER D 362      39.724 -30.853  11.746  1.00 46.88           O
ATOM   2872  C   SER D 362      40.334 -28.245  12.462  1.00 46.88           C
ATOM   2873  O   SER D 362      39.359 -27.958  13.155  1.00 46.88           O
ATOM   2874  N   PHE D 363      40.635 -27.617  11.312  1.00 92.49           N
ATOM   2875  CA  PHE D 363      39.906 -26.529  10.731  1.00 92.49           C
ATOM   2876  CB  PHE D 363      40.574 -26.087   9.410  1.00 92.49           C
ATOM   2877  CG  PHE D 363      39.761 -25.060   8.704  1.00 92.49           C
ATOM   2878  CD1 PHE D 363      39.865 -23.727   9.028  1.00 92.49           C
ATOM   2879  CD2 PHE D 363      38.906 -25.436   7.695  1.00 92.49           C
ATOM   2880  CE1 PHE D 363      39.115 -22.786   8.363  1.00 92.49           C
ATOM   2881  CE2 PHE D 363      38.154 -24.499   7.027  1.00 92.49           C
ATOM   2882  CZ  PHE D 363      38.257 -23.171   7.362  1.00 92.49           C
ATOM   2883  C   PHE D 363      38.500 -26.995  10.470  1.00 92.49           C
ATOM   2884  O   PHE D 363      37.548 -26.254  10.722  1.00 92.49           O
ATOM   2885  N   PRO D 364      38.318 -28.190   9.967  1.00135.86           N
ATOM   2886  CA  PRO D 364      36.978 -28.647   9.720  1.00135.86           C
ATOM   2887  CD  PRO D 364      39.254 -28.773   9.021  1.00135.86           C
ATOM   2888  CB  PRO D 364      37.104 -29.896   8.855  1.00135.86           C
ATOM   2889  CG  PRO D 364      38.404 -29.644   8.078  1.00135.86           C
ATOM   2890  C   PRO D 364      36.195 -28.838  10.977  1.00135.86           C
ATOM   2891  O   PRO D 364      34.972 -28.717  10.939  1.00135.86           O
ATOM   2892  N   ASP D 365      36.869 -29.136  12.102  1.00 48.10           N
ATOM   2893  CA  ASP D 365      36.163 -29.329  13.334  1.00 48.10           C
ATOM   2894  CB  ASP D 365      37.089 -29.713  14.502  1.00 48.10           C
ATOM   2895  CG  ASP D 365      37.584 -31.135  14.274  1.00 48.10           C
ATOM   2896  OD1 ASP D 365      36.783 -31.969  13.774  1.00 48.10           O
ATOM   2897  OD2 ASP D 365      38.769 -31.409  14.606  1.00 48.10           O
ATOM   2898  C   ASP D 365      35.518 -28.024  13.673  1.00 48.10           C
ATOM   2899  O   ASP D 365      34.440 -27.987  14.264  1.00 48.10           O
ATOM   2900  N   LEU D 366      36.211 -26.920  13.336  1.00 79.82           N
ATOM   2901  CA  LEU D 366      35.781 -25.571  13.599  1.00 79.82           C
ATOM   2902  CB  LEU D 366      36.890 -24.519  13.431  1.00 79.82           C
ATOM   2903  CG  LEU D 366      36.408 -23.111  13.834  1.00 79.82           C
ATOM   2904  CD1 LEU D 366      36.074 -23.058  15.333  1.00 79.82           C
ATOM   2905  CD2 LEU D 366      37.393 -22.012  13.407  1.00 79.82           C
ATOM   2906  C   LEU D 366      34.627 -25.130  12.735  1.00 79.82           C
ATOM   2907  O   LEU D 366      33.818 -24.309  13.166  1.00 79.82           O
ATOM   2908  N   GLU D 367      34.531 -25.597  11.470  1.00 44.13           N
ATOM   2909  CA  GLU D 367      33.476 -25.091  10.619  1.00 44.13           C
ATOM   2910  CB  GLU D 367      33.602 -25.525   9.149  1.00 44.13           C
ATOM   2911  CG  GLU D 367      34.792 -24.901   8.417  1.00 44.13           C
ATOM   2912  CD  GLU D 367      34.784 -25.423   6.987  1.00 44.13           C
ATOM   2913  OE1 GLU D 367      33.979 -26.348   6.700  1.00 44.13           O
ATOM   2914  OE2 GLU D 367      35.580 -24.899   6.161  1.00 44.13           O
ATOM   2915  C   GLU D 367      32.152 -25.588  11.119  1.00 44.13           C
ATOM   2916  O   GLU D 367      32.031 -26.737  11.537  1.00 44.13           O
ATOM   2917  N   GLY D 368      31.115 -24.719  11.091  1.00 32.10           N
ATOM   2918  CA  GLY D 368      29.809 -25.148  11.507  1.00 32.10           C
ATOM   2919  C   GLY D 368      29.173 -24.109  12.382  1.00 32.10           C
ATOM   2920  O   GLY D 368      29.548 -22.937  12.374  1.00 32.10           O
ATOM   2921  N   THR D 369      28.165 -24.536  13.173  1.00 34.67           N
ATOM   2922  CA  THR D 369      27.462 -23.624  14.029  1.00 34.67           C
ATOM   2923  CB  THR D 369      25.973 -23.804  13.984  1.00 34.67           C
ATOM   2924  OG1 THR D 369      25.500 -23.629  12.656  1.00 34.67           O
ATOM   2925  CG2 THR D 369      25.320 -22.772  14.917  1.00 34.67           C
ATOM   2926  C   THR D 369      27.895 -23.872  15.441  1.00 34.67           C
ATOM   2927  O   THR D 369      27.988 -25.016  15.887  1.00 34.67           O
ATOM   2928  N   TRP D 370      28.189 -22.783  16.182  1.00 58.96           N
ATOM   2929  CA  TRP D 370      28.611 -22.921  17.547  1.00 58.96           C
ATOM   2930  CB  TRP D 370      30.068 -22.487  17.791  1.00 58.96           C
ATOM   2931  CG  TRP D 370      31.091 -23.427  17.196  1.00 58.96           C
ATOM   2932  CD2 TRP D 370      31.923 -24.312  17.966  1.00 58.96           C
ATOM   2933  CD1 TRP D 370      31.442 -23.607  15.891  1.00 58.96           C
ATOM   2934  NE1 TRP D 370      32.437 -24.551  15.796  1.00 58.96           N
ATOM   2935  CE2 TRP D 370      32.743 -24.993  17.065  1.00 58.96           C
ATOM   2936  CE3 TRP D 370      31.998 -24.538  19.310  1.00 58.96           C
ATOM   2937  CZ2 TRP D 370      33.656 -25.913  17.498  1.00 58.96           C
ATOM   2938  CZ3 TRP D 370      32.917 -25.468  19.742  1.00 58.96           C
ATOM   2939  CH2 TRP D 370      33.730 -26.142  18.854  1.00 58.96           C
ATOM   2940  C   TRP D 370      27.728 -22.069  18.399  1.00 58.96           C
ATOM   2941  O   TRP D 370      27.265 -21.009  17.978  1.00 58.96           O
ATOM   2942  N   GLU D 371      27.448 -22.541  19.628  1.00 60.99           N
ATOM   2943  CA  GLU D 371      26.641 -21.787  20.538  1.00 60.99           C
ATOM   2944  CB  GLU D 371      25.490 -22.607  21.143  1.00 60.99           C
ATOM   2945  CG  GLU D 371      24.444 -23.033  20.111  1.00 60.99           C
ATOM   2946  CD  GLU D 371      23.366 -23.833  20.829  1.00 60.99           C
ATOM   2947  OE1 GLU D 371      23.499 -24.029  22.066  1.00 60.99           O
ATOM   2948  OE2 GLU D 371      22.397 -24.262  20.147  1.00 60.99           O
ATOM   2949  C   GLU D 371      27.548 -21.391  21.656  1.00 60.99           C
ATOM   2950  O   GLU D 371      28.198 -22.239  22.266  1.00 60.99           O
ATOM   2951  N   PHE D 372      27.632 -20.078  21.946  1.00 72.22           N
ATOM   2952  CA  PHE D 372      28.497 -19.677  23.011  1.00 72.22           C
ATOM   2953  CB  PHE D 372      29.486 -18.550  22.655  1.00 72.22           C
ATOM   2954  CG  PHE D 372      30.391 -19.027  21.568  1.00 72.22           C
ATOM   2955  CD1 PHE D 372      31.180 -20.141  21.743  1.00 72.22           C
ATOM   2956  CD2 PHE D 372      30.484 -18.330  20.385  1.00 72.22           C
ATOM   2957  CE1 PHE D 372      32.021 -20.571  20.744  1.00 72.22           C
ATOM   2958  CE2 PHE D 372      31.325 -18.754  19.383  1.00 72.22           C
ATOM   2959  CZ  PHE D 372      32.094 -19.878  19.560  1.00 72.22           C
ATOM   2960  C   PHE D 372      27.647 -19.173  24.134  1.00 72.22           C
ATOM   2961  O   PHE D 372      26.783 -18.317  23.945  1.00 72.22           O
ATOM   2962  N   GLN D 373      27.863 -19.719  25.348  1.00 86.89           N
ATOM   2963  CA  GLN D 373      27.139 -19.231  26.487  1.00 86.89           C
ATOM   2964  CB  GLN D 373      26.710 -20.316  27.491  1.00 86.89           C
ATOM   2965  CG  GLN D 373      25.536 -21.171  27.006  1.00 86.89           C
ATOM   2966  CD  GLN D 373      26.028 -22.098  25.909  1.00 86.89           C
ATOM   2967  OE1 GLN D 373      27.231 -22.248  25.703  1.00 86.89           O
ATOM   2968  NE2 GLN D 373      25.074 -22.744  25.186  1.00 86.89           N
ATOM   2969  C   GLN D 373      28.071 -18.296  27.180  1.00 86.89           C
ATOM   2970  O   GLN D 373      29.208 -18.654  27.486  1.00 86.89           O
ATOM   2971  N   ILE D 374      27.601 -17.061  27.446  1.00 93.58           N
ATOM   2972  CA  ILE D 374      28.462 -16.066  28.010  1.00 93.58           C
ATOM   2973  CB  ILE D 374      28.474 -14.780  27.236  1.00 93.58           C
ATOM   2974  CG1 ILE D 374      27.079 -14.134  27.241  1.00 93.58           C
ATOM   2975  CG2 ILE D 374      29.015 -15.080  25.828  1.00 93.58           C
ATOM   2976  CD1 ILE D 374      27.074 -12.695  26.728  1.00 93.58           C
ATOM   2977  C   ILE D 374      28.030 -15.741  29.400  1.00 93.58           C
ATOM   2978  O   ILE D 374      26.857 -15.500  29.679  1.00 93.58           O
ATOM   2979  N   GLY D 375      29.011 -15.732  30.319  1.00 62.22           N
ATOM   2980  CA  GLY D 375      28.743 -15.455  31.695  1.00 62.22           C
ATOM   2981  C   GLY D 375      29.215 -14.075  32.001  1.00 62.22           C
ATOM   2982  O   GLY D 375      28.918 -13.115  31.291  1.00 62.22           O
ATOM   2983  N   GLU D 376      30.044 -13.992  33.056  1.00338.07           N
ATOM   2984  CA  GLU D 376      30.519 -12.771  33.621  1.00338.07           C
ATOM   2985  CB  GLU D 376      31.395 -11.906  32.703  1.00338.07           C
ATOM   2986  CG  GLU D 376      31.868 -10.621  33.393  1.00338.07           C
ATOM   2987  CD  GLU D 376      32.744 -10.965  34.593  1.00338.07           C
ATOM   2988  OE1 GLU D 376      32.319 -11.795  35.440  1.00338.07           O
ATOM   2989  OE2 GLU D 376      33.855 -10.382  34.684  1.00338.07           O
ATOM   2990  C   GLU D 376      29.355 -11.999  34.103  1.00338.07           C
ATOM   2991  O   GLU D 376      29.152 -10.865  33.695  1.00338.07           O
ATOM   2992  N   GLY D 377      28.522 -12.642  34.946  1.00 83.40           N
ATOM   2993  CA  GLY D 377      27.433 -11.980  35.605  1.00 83.40           C
ATOM   2994  C   GLY D 377      26.556 -11.338  34.591  1.00 83.40           C
ATOM   2995  O   GLY D 377      25.836 -12.009  33.857  1.00 83.40           O
ATOM   2996  N   SER D 378      26.624  -9.994  34.518  1.00 81.35           N
ATOM   2997  CA  SER D 378      25.820  -9.186  33.646  1.00 81.35           C
ATOM   2998  CB  SER D 378      26.022  -7.680  33.881  1.00 81.35           C
ATOM   2999  OG  SER D 378      25.590  -7.330  35.188  1.00 81.35           O
ATOM   3000  C   SER D 378      26.204  -9.478  32.232  1.00 81.35           C
ATOM   3001  O   SER D 378      25.606  -8.958  31.291  1.00 81.35           O
ATOM   3002  N   GLY D 379      27.212 -10.346  32.055  1.00 42.83           N
ATOM   3003  CA  GLY D 379      27.722 -10.698  30.776  1.00 42.83           C
ATOM   3004  C   GLY D 379      29.053 -10.046  30.622  1.00 42.83           C
ATOM   3005  O   GLY D 379      29.668 -10.180  29.567  1.00 42.83           O
ATOM   3006  N   ALA D 380      29.536  -9.315  31.656  1.00219.98           N
ATOM   3007  CA  ALA D 380      30.791  -8.679  31.465  1.00219.98           C
ATOM   3008  CB  ALA D 380      30.856  -7.804  30.198  1.00219.98           C
ATOM   3009  C   ALA D 380      31.253  -7.775  32.563  1.00219.98           C
ATOM   3010  O   ALA D 380      30.481  -7.113  33.252  1.00219.98           O
ATOM   3011  N   ALA D 381      32.598  -7.675  32.650  1.00 93.69           N
ATOM   3012  CA  ALA D 381      33.343  -6.862  33.570  1.00 93.69           C
ATOM   3013  CB  ALA D 381      33.839  -7.640  34.795  1.00 93.69           C
ATOM   3014  C   ALA D 381      34.552  -6.385  32.815  1.00 93.69           C
ATOM   3015  O   ALA D 381      34.580  -6.427  31.586  1.00 93.69           O
ATOM   3016  N   ARG D 382      35.556  -5.836  33.528  1.00 47.09           N
ATOM   3017  CA  ARG D 382      36.777  -5.382  32.912  1.00 47.09           C
ATOM   3018  CB  ARG D 382      37.485  -4.257  33.684  1.00 47.09           C
ATOM   3019  CG  ARG D 382      36.714  -2.936  33.695  1.00 47.09           C
ATOM   3020  CD  ARG D 382      37.429  -1.825  34.464  1.00 47.09           C
ATOM   3021  NE  ARG D 382      37.554  -2.281  35.876  1.00 47.09           N
ATOM   3022  CZ  ARG D 382      36.525  -2.080  36.750  1.00 47.09           C
ATOM   3023  NH1 ARG D 382      35.386  -1.457  36.328  1.00 47.09           N
ATOM   3024  NH2 ARG D 382      36.631  -2.506  38.043  1.00 47.09           N
ATOM   3025  C   ARG D 382      37.729  -6.536  32.843  1.00 47.09           C
ATOM   3026  O   ARG D 382      37.425  -7.637  33.298  1.00 47.09           O
ATOM   3027  N   ASP D 383      38.910  -6.309  32.227  1.00 55.18           N
ATOM   3028  CA  ASP D 383      39.904  -7.340  32.097  1.00 55.18           C
ATOM   3029  CB  ASP D 383      41.128  -6.933  31.257  1.00 55.18           C
ATOM   3030  CG  ASP D 383      41.874  -5.824  31.982  1.00 55.18           C
ATOM   3031  OD1 ASP D 383      41.201  -4.971  32.620  1.00 55.18           O
ATOM   3032  OD2 ASP D 383      43.132  -5.822  31.915  1.00 55.18           O
ATOM   3033  C   ASP D 383      40.391  -7.717  33.464  1.00 55.18           C
ATOM   3034  O   ASP D 383      40.837  -8.842  33.684  1.00 55.18           O
ATOM   3035  N   LYS D 384      40.421  -6.743  34.391  1.00 46.98           N
ATOM   3036  CA  LYS D 384      40.815  -6.981  35.753  1.00 46.98           C
ATOM   3037  CB  LYS D 384      41.093  -5.672  36.513  1.00 46.98           C
ATOM   3038  CG  LYS D 384      41.675  -5.878  37.912  0.00 46.98           C
ATOM   3039  CD  LYS D 384      42.250  -4.599  38.523  0.00 46.98           C
ATOM   3040  CE  LYS D 384      42.832  -4.793  39.924  1.00 46.98           C
ATOM   3041  NZ  LYS D 384      43.363  -3.509  40.432  1.00 46.98           N
ATOM   3042  C   LYS D 384      39.739  -7.714  36.495  1.00 46.98           C
ATOM   3043  O   LYS D 384      40.019  -8.594  37.307  1.00 46.98           O
ATOM   3044  N   SER D 385      38.472  -7.341  36.232  1.00 43.94           N
ATOM   3045  CA  SER D 385      37.328  -7.844  36.941  1.00 43.94           C
ATOM   3046  CB  SER D 385      36.055  -7.042  36.638  1.00 43.94           C
ATOM   3047  OG  SER D 385      36.206  -5.700  37.078  1.00 43.94           O
ATOM   3048  C   SER D 385      37.054  -9.281  36.621  1.00 43.94           C
ATOM   3049  O   SER D 385      36.411  -9.975  37.407  1.00 43.94           O
ATOM   3050  N   ILE D 386      37.517  -9.780  35.462  1.00138.77           N
ATOM   3051  CA  ILE D 386      37.180 -11.131  35.115  1.00138.77           C
ATOM   3052  CB  ILE D 386      36.330 -11.240  33.884  1.00138.77           C
ATOM   3053  CG1 ILE D 386      35.812 -12.679  33.716  1.00138.77           C
ATOM   3054  CG2 ILE D 386      37.154 -10.724  32.692  1.00138.77           C
ATOM   3055  CD1 ILE D 386      34.833 -13.105  34.811  1.00138.77           C
ATOM   3056  C   ILE D 386      38.424 -11.900  34.822  1.00138.77           C
ATOM   3057  O   ILE D 386      39.459 -11.329  34.482  1.00138.77           O
ATOM   3058  N   ASP D 387      38.344 -13.231  35.025  1.00 79.94           N
ATOM   3059  CA  ASP D 387      39.385 -14.162  34.708  1.00 79.94           C
ATOM   3060  CB  ASP D 387      40.288 -14.510  35.903  1.00 79.94           C
ATOM   3061  CG  ASP D 387      41.431 -15.375  35.391  0.00 79.94           C
ATOM   3062  OD1 ASP D 387      41.974 -15.058  34.299  0.00 79.94           O
ATOM   3063  OD2 ASP D 387      41.760 -16.380  36.076  1.00 79.94           O
ATOM   3064  C   ASP D 387      38.655 -15.412  34.332  1.00 79.94           C
ATOM   3065  O   ASP D 387      37.897 -15.944  35.142  1.00 79.94           O
ATOM   3066  N   CYS D 388      38.860 -15.919  33.099  1.00 80.98           N
ATOM   3067  CA  CYS D 388      38.075 -17.035  32.657  1.00 80.98           C
ATOM   3068  CB  CYS D 388      37.733 -16.908  31.168  1.00 80.98           C
ATOM   3069  SG  CYS D 388      37.005 -15.276  30.856  1.00 80.98           S
ATOM   3070  C   CYS D 388      38.827 -18.312  32.854  1.00 80.98           C
ATOM   3071  O   CYS D 388      39.178 -18.999  31.894  1.00 80.98           O
ATOM   3072  N   SER D 389      39.163 -18.620  34.118  1.00 81.87           N
ATOM   3073  CA  SER D 389      39.760 -19.875  34.456  1.00 81.87           C
ATOM   3074  CB  SER D 389      40.586 -19.788  35.751  1.00 81.87           C
ATOM   3075  OG  SER D 389      39.769 -19.336  36.821  1.00 81.87           O
ATOM   3076  C   SER D 389      38.697 -20.930  34.641  1.00 81.87           C
ATOM   3077  O   SER D 389      38.854 -22.058  34.174  1.00 81.87           O
ATOM   3078  N   GLN D 390      37.666 -20.632  35.474  1.00188.89           N
ATOM   3079  CA  GLN D 390      36.605 -21.576  35.753  1.00188.89           C
ATOM   3080  CB  GLN D 390      36.049 -21.416  37.179  1.00188.89           C
ATOM   3081  CG  GLN D 390      35.380 -20.065  37.431  1.00188.89           C
ATOM   3082  CD  GLN D 390      36.470 -19.004  37.458  1.00188.89           C
ATOM   3083  OE1 GLN D 390      36.406 -18.010  36.737  1.00188.89           O
ATOM   3084  NE2 GLN D 390      37.503 -19.218  38.318  1.00188.89           N
ATOM   3085  C   GLN D 390      35.418 -21.599  34.825  1.00188.89           C
ATOM   3086  O   GLN D 390      35.162 -22.631  34.205  1.00188.89           O
ATOM   3087  N   LEU D 391      34.690 -20.449  34.715  1.00167.77           N
ATOM   3088  CA  LEU D 391      33.466 -20.253  33.957  1.00167.77           C
ATOM   3089  CB  LEU D 391      32.837 -21.525  33.344  1.00167.77           C
ATOM   3090  CG  LEU D 391      31.810 -21.285  32.210  1.00167.77           C
ATOM   3091  CD1 LEU D 391      31.106 -22.595  31.825  1.00167.77           C
ATOM   3092  CD2 LEU D 391      30.835 -20.134  32.496  1.00167.77           C
ATOM   3093  C   LEU D 391      32.443 -19.669  34.912  1.00167.77           C
ATOM   3094  O   LEU D 391      32.440 -18.468  35.187  1.00167.77           O
ATOM   3095  N   GLY D 392      31.518 -20.521  35.428  1.00 40.93           N
ATOM   3096  CA  GLY D 392      30.508 -20.071  36.357  1.00 40.93           C
ATOM   3097  C   GLY D 392      29.197 -19.887  35.640  1.00 40.93           C
ATOM   3098  O   GLY D 392      29.008 -20.362  34.524  1.00 40.93           O
ATOM   3099  N   LYS D 393      28.244 -19.187  36.294  1.00 68.19           N
ATOM   3100  CA  LYS D 393      26.909 -18.986  35.786  1.00 68.19           C
ATOM   3101  CB  LYS D 393      26.000 -18.239  36.775  1.00 68.19           C
ATOM   3102  CG  LYS D 393      25.734 -19.033  38.056  1.00 68.19           C
ATOM   3103  CD  LYS D 393      25.164 -18.186  39.195  1.00 68.19           C
ATOM   3104  CE  LYS D 393      23.730 -17.713  38.950  1.00 68.19           C
ATOM   3105  NZ  LYS D 393      23.266 -16.903  40.097  1.00 68.19           N
ATOM   3106  C   LYS D 393      26.949 -18.205  34.502  1.00 68.19           C
ATOM   3107  O   LYS D 393      27.856 -17.405  34.272  1.00 68.19           O
ATOM   3108  N   VAL D 394      25.949 -18.443  33.616  1.00 54.07           N
ATOM   3109  CA  VAL D 394      25.930 -17.802  32.326  1.00 54.07           C
ATOM   3110  CB  VAL D 394      26.087 -18.787  31.202  1.00 54.07           C
ATOM   3111  CG1 VAL D 394      25.892 -18.060  29.862  1.00 54.07           C
ATOM   3112  CG2 VAL D 394      27.455 -19.476  31.347  1.00 54.07           C
ATOM   3113  C   VAL D 394      24.634 -17.074  32.093  1.00 54.07           C
ATOM   3114  O   VAL D 394      23.549 -17.626  32.285  1.00 54.07           O
ATOM   3115  N   ARG D 395      24.737 -15.766  31.759  1.00106.63           N
ATOM   3116  CA  ARG D 395      23.605 -14.940  31.424  1.00106.63           C
ATOM   3117  CB  ARG D 395      23.796 -13.450  31.740  1.00106.63           C
ATOM   3118  CG  ARG D 395      23.433 -13.130  33.191  1.00106.63           C
ATOM   3119  CD  ARG D 395      21.926 -13.008  33.422  1.00106.63           C
ATOM   3120  NE  ARG D 395      21.710 -12.731  34.869  1.00106.63           N
ATOM   3121  CZ  ARG D 395      21.525 -13.765  35.740  1.00106.63           C
ATOM   3122  NH1 ARG D 395      21.542 -15.052  35.285  1.00106.63           N
ATOM   3123  NH2 ARG D 395      21.321 -13.513  37.066  1.00106.63           N
ATOM   3124  C   ARG D 395      23.081 -15.048  30.015  1.00106.63           C
ATOM   3125  O   ARG D 395      21.866 -15.068  29.821  1.00106.63           O
ATOM   3126  N   THR D 396      23.955 -15.121  28.982  1.00 55.60           N
ATOM   3127  CA  THR D 396      23.399 -14.994  27.653  1.00 55.60           C
ATOM   3128  CB  THR D 396      23.631 -13.608  27.104  1.00 55.60           C
ATOM   3129  OG1 THR D 396      23.106 -12.649  28.010  1.00 55.60           O
ATOM   3130  CG2 THR D 396      22.933 -13.440  25.743  1.00 55.60           C
ATOM   3131  C   THR D 396      24.005 -15.994  26.703  1.00 55.60           C
ATOM   3132  O   THR D 396      25.048 -16.590  26.966  1.00 55.60           O
ATOM   3133  N   LYS D 397      23.327 -16.216  25.554  1.00 74.91           N
ATOM   3134  CA  LYS D 397      23.795 -17.122  24.543  1.00 74.91           C
ATOM   3135  CB  LYS D 397      22.822 -18.284  24.265  1.00 74.91           C
ATOM   3136  CG  LYS D 397      23.375 -19.354  23.322  1.00 74.91           C
ATOM   3137  CD  LYS D 397      22.497 -20.604  23.246  1.00 74.91           C
ATOM   3138  CE  LYS D 397      22.336 -21.324  24.586  1.00 74.91           C
ATOM   3139  NZ  LYS D 397      21.391 -22.454  24.443  1.00 74.91           N
ATOM   3140  C   LYS D 397      23.951 -16.346  23.267  1.00 74.91           C
ATOM   3141  O   LYS D 397      23.201 -15.405  23.010  1.00 74.91           O
ATOM   3142  N   LEU D 398      24.972 -16.702  22.457  1.00 54.84           N
ATOM   3143  CA  LEU D 398      25.204 -16.079  21.183  1.00 54.84           C
ATOM   3144  CB  LEU D 398      26.424 -15.142  21.165  1.00 54.84           C
ATOM   3145  CG  LEU D 398      26.728 -14.558  19.772  1.00 54.84           C
ATOM   3146  CD1 LEU D 398      25.573 -13.685  19.259  1.00 54.84           C
ATOM   3147  CD2 LEU D 398      28.081 -13.829  19.757  1.00 54.84           C
ATOM   3148  C   LEU D 398      25.495 -17.181  20.210  1.00 54.84           C
ATOM   3149  O   LEU D 398      26.323 -18.049  20.478  1.00 54.84           O
ATOM   3150  N   THR D 399      24.834 -17.177  19.037  1.00 97.76           N
ATOM   3151  CA  THR D 399      25.091 -18.238  18.105  1.00 97.76           C
ATOM   3152  CB  THR D 399      23.851 -18.854  17.527  1.00 97.76           C
ATOM   3153  OG1 THR D 399      24.182 -20.023  16.791  1.00 97.76           O
ATOM   3154  CG2 THR D 399      23.171 -17.825  16.611  1.00 97.76           C
ATOM   3155  C   THR D 399      25.892 -17.681  16.971  1.00 97.76           C
ATOM   3156  O   THR D 399      25.618 -16.586  16.482  1.00 97.76           O
ATOM   3157  N   VAL D 400      26.932 -18.426  16.537  1.00 34.08           N
ATOM   3158  CA  VAL D 400      27.758 -17.956  15.462  1.00 34.08           C
ATOM   3159  CB  VAL D 400      29.130 -17.540  15.905  1.00 34.08           C
ATOM   3160  CG1 VAL D 400      28.992 -16.347  16.866  1.00 34.08           C
ATOM   3161  CG2 VAL D 400      29.839 -18.759  16.522  1.00 34.08           C
ATOM   3162  C   VAL D 400      27.935 -19.061  14.467  1.00 34.08           C
ATOM   3163  O   VAL D 400      28.022 -20.235  14.824  1.00 34.08           O
ATOM   3164  N   THR D 401      27.986 -18.693  13.170  1.00107.23           N
ATOM   3165  CA  THR D 401      28.191 -19.665  12.136  1.00107.23           C
ATOM   3166  CB  THR D 401      27.125 -19.662  11.080  1.00107.23           C
ATOM   3167  OG1 THR D 401      27.113 -18.417  10.398  1.00107.23           O
ATOM   3168  CG2 THR D 401      25.764 -19.912  11.752  1.00107.23           C
ATOM   3169  C   THR D 401      29.491 -19.348  11.465  1.00107.23           C
ATOM   3170  O   THR D 401      29.755 -18.203  11.095  1.00107.23           O
ATOM   3171  N   MET D 402      30.355 -20.370  11.306  1.00113.75           N
ATOM   3172  CA  MET D 402      31.618 -20.144  10.653  1.00113.75           C
ATOM   3173  CB  MET D 402      32.851 -20.583  11.463  1.00113.75           C
ATOM   3174  CG  MET D 402      33.168 -19.652  12.635  1.00113.75           C
ATOM   3175  SD  MET D 402      32.038 -19.791  14.049  1.00113.75           S
ATOM   3176  CE  MET D 402      32.818 -21.308  14.666  1.00113.75           C
ATOM   3177  C   MET D 402      31.624 -20.896   9.358  1.00113.75           C
ATOM   3178  O   MET D 402      31.349 -22.094   9.316  1.00113.75           O
ATOM   3179  N   LYS D 403      31.963 -20.199   8.253  1.00 83.36           N
ATOM   3180  CA  LYS D 403      31.905 -20.826   6.961  1.00 83.36           C
ATOM   3181  CB  LYS D 403      30.903 -20.159   6.003  1.00 83.36           C
ATOM   3182  CG  LYS D 403      29.442 -20.369   6.405  1.00 83.36           C
ATOM   3183  CD  LYS D 403      28.462 -19.469   5.649  1.00 83.36           C
ATOM   3184  CE  LYS D 403      26.995 -19.750   5.980  1.00 83.36           C
ATOM   3185  NZ  LYS D 403      26.708 -19.362   7.379  1.00 83.36           N
ATOM   3186  C   LYS D 403      33.240 -20.819   6.281  1.00 83.36           C
ATOM   3187  O   LYS D 403      34.054 -19.909   6.445  1.00 83.36           O
ATOM   3188  N   GLU D 404      33.428 -21.830   5.401  1.00116.99           N
ATOM   3189  CA  GLU D 404      34.637 -22.161   4.696  1.00116.99           C
ATOM   3190  CB  GLU D 404      34.396 -22.998   3.429  1.00116.99           C
ATOM   3191  CG  GLU D 404      33.849 -24.397   3.721  1.00116.99           C
ATOM   3192  CD  GLU D 404      33.656 -25.116   2.393  1.00116.99           C
ATOM   3193  OE1 GLU D 404      33.965 -24.501   1.338  1.00116.99           O
ATOM   3194  OE2 GLU D 404      33.203 -26.291   2.417  1.00116.99           O
ATOM   3195  C   GLU D 404      35.415 -20.952   4.303  1.00116.99           C
ATOM   3196  O   GLU D 404      34.904 -19.993   3.721  1.00116.99           O
ATOM   3197  N   LEU D 405      36.726 -21.041   4.607  1.00220.52           N
ATOM   3198  CA  LEU D 405      37.679 -19.988   4.472  1.00220.52           C
ATOM   3199  CB  LEU D 405      37.521 -19.047   3.264  1.00220.52           C
ATOM   3200  CG  LEU D 405      38.117 -19.624   1.957  1.00220.52           C
ATOM   3201  CD1 LEU D 405      39.606 -19.957   2.139  1.00220.52           C
ATOM   3202  CD2 LEU D 405      37.319 -20.804   1.391  1.00220.52           C
ATOM   3203  C   LEU D 405      37.660 -19.228   5.774  1.00220.52           C
ATOM   3204  O   LEU D 405      38.130 -19.735   6.789  1.00220.52           O
ATOM   3205  N   TYR D 406      37.333 -17.924   5.701  1.00180.50           N
ATOM   3206  CA  TYR D 406      37.272 -16.941   6.764  1.00180.50           C
ATOM   3207  CB  TYR D 406      38.014 -15.656   6.361  1.00180.50           C
ATOM   3208  CG  TYR D 406      37.459 -15.193   5.058  1.00180.50           C
ATOM   3209  CD1 TYR D 406      37.865 -15.789   3.885  1.00180.50           C
ATOM   3210  CD2 TYR D 406      36.547 -14.165   5.000  1.00180.50           C
ATOM   3211  CE1 TYR D 406      37.366 -15.373   2.674  1.00180.50           C
ATOM   3212  CE2 TYR D 406      36.045 -13.746   3.791  1.00180.50           C
ATOM   3213  CZ  TYR D 406      36.452 -14.349   2.626  1.00180.50           C
ATOM   3214  OH  TYR D 406      35.935 -13.917   1.386  1.00180.50           O
ATOM   3215  C   TYR D 406      35.998 -16.524   7.472  1.00180.50           C
ATOM   3216  O   TYR D 406      36.106 -15.954   8.551  1.00180.50           O
ATOM   3217  N   ILE D 407      34.788 -16.652   6.888  1.00131.58           N
ATOM   3218  CA  ILE D 407      33.651 -15.879   7.366  1.00131.58           C
ATOM   3219  CB  ILE D 407      32.599 -15.683   6.314  1.00131.58           C
ATOM   3220  CG1 ILE D 407      31.563 -14.648   6.785  1.00131.58           C
ATOM   3221  CG2 ILE D 407      31.996 -17.056   5.977  1.00131.58           C
ATOM   3222  CD1 ILE D 407      30.611 -14.191   5.681  1.00131.58           C
ATOM   3223  C   ILE D 407      32.929 -16.367   8.588  1.00131.58           C
ATOM   3224  O   ILE D 407      32.673 -17.556   8.765  1.00131.58           O
ATOM   3225  N   ALA D 408      32.560 -15.401   9.469  1.00 42.72           N
ATOM   3226  CA  ALA D 408      31.769 -15.678  10.635  1.00 42.72           C
ATOM   3227  CB  ALA D 408      32.501 -15.394  11.958  1.00 42.72           C
ATOM   3228  C   ALA D 408      30.571 -14.768  10.587  1.00 42.72           C
ATOM   3229  O   ALA D 408      30.672 -13.633  10.122  1.00 42.72           O
ATOM   3230  N   GLU D 409      29.390 -15.256  11.034  1.00 48.58           N
ATOM   3231  CA  GLU D 409      28.213 -14.423  11.050  1.00 48.58           C
ATOM   3232  CB  GLU D 409      27.403 -14.457   9.740  1.00 48.58           C
ATOM   3233  CG  GLU D 409      26.820 -15.831   9.409  1.00 48.58           C
ATOM   3234  CD  GLU D 409      26.050 -15.714   8.101  1.00 48.58           C
ATOM   3235  OE1 GLU D 409      26.424 -14.847   7.269  1.00 48.58           O
ATOM   3236  OE2 GLU D 409      25.074 -16.492   7.918  1.00 48.58           O
ATOM   3237  C   GLU D 409      27.311 -14.900  12.150  1.00 48.58           C
ATOM   3238  O   GLU D 409      27.400 -16.050  12.577  1.00 48.58           O
ATOM   3239  N   ASP D 410      26.442 -14.000  12.671  1.00 73.03           N
ATOM   3240  CA  ASP D 410      25.526 -14.355  13.723  1.00 73.03           C
ATOM   3241  CB  ASP D 410      25.700 -13.508  14.997  1.00 73.03           C
ATOM   3242  CG  ASP D 410      25.448 -12.041  14.676  1.00 73.03           C
ATOM   3243  OD1 ASP D 410      25.142 -11.716  13.498  1.00 73.03           O
ATOM   3244  OD2 ASP D 410      25.563 -11.221  15.624  1.00 73.03           O
ATOM   3245  C   ASP D 410      24.102 -14.241  13.240  1.00 73.03           C
ATOM   3246  O   ASP D 410      23.843 -14.031  12.057  1.00 73.03           O
ATOM   3247  N   GLN D 411      23.138 -14.396  14.176  1.00 85.83           N
ATOM   3248  CA  GLN D 411      21.718 -14.353  13.916  1.00 85.83           C
ATOM   3249  CB  GLN D 411      20.864 -14.727  15.138  1.00 85.83           C
ATOM   3250  CG  GLN D 411      20.965 -16.204  15.519  1.00 85.83           C
ATOM   3251  CD  GLN D 411      20.289 -17.019  14.425  1.00 85.83           C
ATOM   3252  OE1 GLN D 411      19.404 -16.529  13.725  1.00 85.83           O
ATOM   3253  NE2 GLN D 411      20.716 -18.301  14.271  1.00 85.83           N
ATOM   3254  C   GLN D 411      21.291 -12.980  13.479  1.00 85.83           C
ATOM   3255  O   GLN D 411      20.392 -12.833  12.652  1.00 85.83           O
ATOM   3256  N   TYR D 412      21.933 -11.940  14.033  1.00131.87           N
ATOM   3257  CA  TYR D 412      21.636 -10.557  13.789  1.00131.87           C
ATOM   3258  CB  TYR D 412      22.461  -9.608  14.671  1.00131.87           C
ATOM   3259  CG  TYR D 412      21.973  -9.866  16.054  1.00131.87           C
ATOM   3260  CD1 TYR D 412      22.446 -10.939  16.774  1.00131.87           C
ATOM   3261  CD2 TYR D 412      21.031  -9.042  16.626  1.00131.87           C
ATOM   3262  CE1 TYR D 412      21.990 -11.184  18.048  1.00131.87           C
ATOM   3263  CE2 TYR D 412      20.570  -9.283  17.899  1.00131.87           C
ATOM   3264  CZ  TYR D 412      21.050 -10.355  18.611  1.00131.87           C
ATOM   3265  OH  TYR D 412      20.579 -10.605  19.917  1.00131.87           O
ATOM   3266  C   TYR D 412      21.873 -10.254  12.345  1.00131.87           C
ATOM   3267  O   TYR D 412      21.342  -9.277  11.821  1.00131.87           O
ATOM   3268  N   GLY D 413      22.737 -11.035  11.673  1.00 32.92           N
ATOM   3269  CA  GLY D 413      22.957 -10.793  10.278  1.00 32.92           C
ATOM   3270  C   GLY D 413      24.272 -10.104  10.114  1.00 32.92           C
ATOM   3271  O   GLY D 413      24.626  -9.679   9.015  1.00 32.92           O
ATOM   3272  N   ASN D 414      25.029  -9.972  11.218  1.00 53.31           N
ATOM   3273  CA  ASN D 414      26.310  -9.328  11.169  1.00 53.31           C
ATOM   3274  CB  ASN D 414      26.805  -8.883  12.554  1.00 53.31           C
ATOM   3275  CG  ASN D 414      25.866  -7.783  13.028  1.00 53.31           C
ATOM   3276  OD1 ASN D 414      25.746  -6.737  12.392  1.00 53.31           O
ATOM   3277  ND2 ASN D 414      25.163  -8.030  14.165  1.00 53.31           N
ATOM   3278  C   ASN D 414      27.310 -10.286  10.591  1.00 53.31           C
ATOM   3279  O   ASN D 414      27.184 -11.501  10.738  1.00 53.31           O
ATOM   3280  N   LEU D 415      28.333  -9.748   9.890  1.00 96.99           N
ATOM   3281  CA  LEU D 415      29.339 -10.575   9.282  1.00 96.99           C
ATOM   3282  CB  LEU D 415      29.413 -10.430   7.752  1.00 96.99           C
ATOM   3283  CG  LEU D 415      28.151 -10.934   7.026  1.00 96.99           C
ATOM   3284  CD1 LEU D 415      27.973 -12.450   7.201  1.00 96.99           C
ATOM   3285  CD2 LEU D 415      26.907 -10.135   7.445  1.00 96.99           C
ATOM   3286  C   LEU D 415      30.685 -10.213   9.838  1.00 96.99           C
ATOM   3287  O   LEU D 415      30.923  -9.070  10.228  1.00 96.99           O
ATOM   3288  N   GLY D 416      31.613 -11.197   9.879  1.00 25.05           N
ATOM   3289  CA  GLY D 416      32.923 -10.963  10.429  1.00 25.05           C
ATOM   3290  C   GLY D 416      33.843 -12.049   9.948  1.00 25.05           C
ATOM   3291  O   GLY D 416      33.581 -12.689   8.931  1.00 25.05           O
ATOM   3292  N   GLY D 417      34.963 -12.281  10.675  1.00 28.51           N
ATOM   3293  CA  GLY D 417      35.914 -13.267  10.234  1.00 28.51           C
ATOM   3294  C   GLY D 417      36.400 -14.091  11.392  1.00 28.51           C
ATOM   3295  O   GLY D 417      36.196 -13.741  12.553  1.00 28.51           O
ATOM   3296  N   PHE D 418      37.057 -15.236  11.086  1.00150.62           N
ATOM   3297  CA  PHE D 418      37.587 -16.102  12.103  1.00150.62           C
ATOM   3298  CB  PHE D 418      36.609 -17.200  12.569  1.00150.62           C
ATOM   3299  CG  PHE D 418      36.437 -18.199  11.473  1.00150.62           C
ATOM   3300  CD1 PHE D 418      35.467 -18.032  10.511  1.00150.62           C
ATOM   3301  CD2 PHE D 418      37.250 -19.308  11.408  1.00150.62           C
ATOM   3302  CE1 PHE D 418      35.315 -18.955   9.503  1.00150.62           C
ATOM   3303  CE2 PHE D 418      37.103 -20.235  10.404  1.00150.62           C
ATOM   3304  CZ  PHE D 418      36.131 -20.060   9.448  1.00150.62           C
ATOM   3305  C   PHE D 418      38.790 -16.802  11.550  1.00150.62           C
ATOM   3306  O   PHE D 418      39.018 -16.820  10.340  1.00150.62           O
ATOM   3307  N   THR D 419      39.616 -17.371  12.452  1.00103.42           N
ATOM   3308  CA  THR D 419      40.772 -18.125  12.061  1.00103.42           C
ATOM   3309  CB  THR D 419      42.048 -17.329  12.126  1.00103.42           C
ATOM   3310  OG1 THR D 419      41.978 -16.189  11.295  1.00103.42           O
ATOM   3311  CG2 THR D 419      43.220 -18.198  11.669  1.00103.42           C
ATOM   3312  C   THR D 419      40.950 -19.179  13.104  1.00103.42           C
ATOM   3313  O   THR D 419      40.673 -18.942  14.278  1.00103.42           O
ATOM   3314  N   LEU D 420      41.394 -20.384  12.707  1.00181.56           N
ATOM   3315  CA  LEU D 420      41.743 -21.354  13.701  1.00181.56           C
ATOM   3316  CB  LEU D 420      41.854 -22.793  13.165  1.00181.56           C
ATOM   3317  CG  LEU D 420      40.515 -23.443  12.784  1.00181.56           C
ATOM   3318  CD1 LEU D 420      39.680 -23.759  14.034  1.00181.56           C
ATOM   3319  CD2 LEU D 420      39.760 -22.595  11.748  1.00181.56           C
ATOM   3320  C   LEU D 420      43.120 -20.945  14.114  1.00181.56           C
ATOM   3321  O   LEU D 420      43.815 -20.268  13.359  1.00181.56           O
ATOM   3322  N   ILE D 421      43.546 -21.287  15.340  1.00 82.10           N
ATOM   3323  CA  ILE D 421      44.892 -20.963  15.709  1.00 82.10           C
ATOM   3324  CB  ILE D 421      44.991 -20.292  17.050  1.00 82.10           C
ATOM   3325  CG1 ILE D 421      44.252 -18.944  17.015  1.00 82.10           C
ATOM   3326  CG2 ILE D 421      46.477 -20.175  17.430  1.00 82.10           C
ATOM   3327  CD1 ILE D 421      44.047 -18.325  18.396  1.00 82.10           C
ATOM   3328  C   ILE D 421      45.595 -22.273  15.796  1.00 82.10           C
ATOM   3329  O   ILE D 421      45.477 -22.955  16.815  1.00 82.10           O
ATOM   3330  N   TYR D 422      46.363 -22.641  14.737  1.00173.23           N
ATOM   3331  CA  TYR D 422      47.031 -23.911  14.768  1.00173.23           C
ATOM   3332  CB  TYR D 422      48.123 -23.986  15.852  1.00173.23           C
ATOM   3333  CG  TYR D 422      49.022 -25.143  15.563  1.00173.23           C
ATOM   3334  CD1 TYR D 422      49.785 -25.149  14.417  1.00173.23           C
ATOM   3335  CD2 TYR D 422      49.143 -26.191  16.446  1.00173.23           C
ATOM   3336  CE1 TYR D 422      50.630 -26.197  14.137  1.00173.23           C
ATOM   3337  CE2 TYR D 422      49.987 -27.243  16.173  1.00173.23           C
ATOM   3338  CZ  TYR D 422      50.730 -27.248  15.016  1.00173.23           C
ATOM   3339  OH  TYR D 422      51.597 -28.325  14.733  1.00173.23           O
ATOM   3340  C   TYR D 422      45.934 -24.910  14.997  1.00173.23           C
ATOM   3341  O   TYR D 422      44.920 -24.866  14.301  1.00173.23           O
ATOM   3342  N   ASN D 423      46.156 -25.918  15.864  1.00137.41           N
ATOM   3343  CA  ASN D 423      45.073 -26.817  16.175  1.00137.41           C
ATOM   3344  CB  ASN D 423      45.479 -28.292  15.985  1.00137.41           C
ATOM   3345  CG  ASN D 423      46.681 -28.604  16.870  1.00137.41           C
ATOM   3346  OD1 ASN D 423      47.111 -27.787  17.682  1.00137.41           O
ATOM   3347  ND2 ASN D 423      47.262 -29.819  16.687  1.00137.41           N
ATOM   3348  C   ASN D 423      44.628 -26.626  17.610  1.00137.41           C
ATOM   3349  O   ASN D 423      43.982 -27.504  18.182  1.00137.41           O
ATOM   3350  N   GLN D 424      45.008 -25.489  18.234  1.00109.14           N
ATOM   3351  CA  GLN D 424      44.737 -25.144  19.614  1.00109.14           C
ATOM   3352  CB  GLN D 424      45.763 -24.130  20.138  1.00109.14           C
ATOM   3353  CG  GLN D 424      47.192 -24.674  20.124  1.00109.14           C
ATOM   3354  CD  GLN D 424      47.312 -25.679  21.256  1.00109.14           C
ATOM   3355  OE1 GLN D 424      47.717 -25.330  22.363  1.00109.14           O
ATOM   3356  NE2 GLN D 424      46.944 -26.960  20.981  1.00109.14           N
ATOM   3357  C   GLN D 424      43.380 -24.578  19.945  1.00109.14           C
ATOM   3358  O   GLN D 424      42.787 -24.943  20.961  1.00109.14           O
ATOM   3359  N   GLY D 425      42.865 -23.640  19.125  1.00 35.92           N
ATOM   3360  CA  GLY D 425      41.644 -22.951  19.456  1.00 35.92           C
ATOM   3361  C   GLY D 425      41.361 -21.999  18.334  1.00 35.92           C
ATOM   3362  O   GLY D 425      41.883 -22.176  17.235  1.00 35.92           O
ATOM   3363  N   PHE D 426      40.524 -20.962  18.577  1.00 65.14           N
ATOM   3364  CA  PHE D 426      40.169 -20.077  17.500  1.00 65.14           C
ATOM   3365  CB  PHE D 426      38.900 -20.538  16.760  1.00 65.14           C
ATOM   3366  CG  PHE D 426      37.816 -20.662  17.781  1.00 65.14           C
ATOM   3367  CD1 PHE D 426      37.644 -21.842  18.469  1.00 65.14           C
ATOM   3368  CD2 PHE D 426      36.976 -19.608  18.058  1.00 65.14           C
ATOM   3369  CE1 PHE D 426      36.652 -21.972  19.413  1.00 65.14           C
ATOM   3370  CE2 PHE D 426      35.981 -19.730  19.002  1.00 65.14           C
ATOM   3371  CZ  PHE D 426      35.818 -20.914  19.681  1.00 65.14           C
ATOM   3372  C   PHE D 426      39.906 -18.684  17.991  1.00 65.14           C
ATOM   3373  O   PHE D 426      39.719 -18.438  19.182  1.00 65.14           O
ATOM   3374  N   GLU D 427      39.921 -17.719  17.045  1.00 59.27           N
ATOM   3375  CA  GLU D 427      39.603 -16.352  17.335  1.00 59.27           C
ATOM   3376  CB  GLU D 427      40.807 -15.398  17.246  1.00 59.27           C
ATOM   3377  CG  GLU D 427      40.434 -13.948  17.562  1.00 59.27           C
ATOM   3378  CD  GLU D 427      41.710 -13.124  17.639  1.00 59.27           C
ATOM   3379  OE1 GLU D 427      42.316 -13.079  18.743  1.00 59.27           O
ATOM   3380  OE2 GLU D 427      42.096 -12.528  16.598  1.00 59.27           O
ATOM   3381  C   GLU D 427      38.595 -15.909  16.317  1.00 59.27           C
ATOM   3382  O   GLU D 427      38.747 -16.169  15.122  1.00 59.27           O
ATOM   3383  N   VAL D 428      37.515 -15.245  16.779  1.00 37.45           N
ATOM   3384  CA  VAL D 428      36.509 -14.760  15.876  1.00 37.45           C
ATOM   3385  CB  VAL D 428      35.172 -15.412  16.066  1.00 37.45           C
ATOM   3386  CG1 VAL D 428      34.160 -14.739  15.124  1.00 37.45           C
ATOM   3387  CG2 VAL D 428      35.329 -16.925  15.836  1.00 37.45           C
ATOM   3388  C   VAL D 428      36.327 -13.298  16.144  1.00 37.45           C
ATOM   3389  O   VAL D 428      36.257 -12.868  17.295  1.00 37.45           O
ATOM   3390  N   LYS D 429      36.265 -12.487  15.070  1.00156.16           N
ATOM   3391  CA  LYS D 429      36.039 -11.079  15.223  1.00156.16           C
ATOM   3392  CB  LYS D 429      37.113 -10.217  14.530  1.00156.16           C
ATOM   3393  CG  LYS D 429      36.975  -8.701  14.731  1.00156.16           C
ATOM   3394  CD  LYS D 429      35.728  -8.076  14.100  1.00156.16           C
ATOM   3395  CE  LYS D 429      35.746  -8.077  12.570  1.00156.16           C
ATOM   3396  NZ  LYS D 429      34.507  -7.458  12.048  1.00156.16           N
ATOM   3397  C   LYS D 429      34.735 -10.808  14.552  1.00156.16           C
ATOM   3398  O   LYS D 429      34.623 -10.915  13.331  1.00156.16           O
ATOM   3399  N   ILE D 430      33.696 -10.487  15.345  1.00128.27           N
ATOM   3400  CA  ILE D 430      32.438 -10.188  14.735  1.00128.27           C
ATOM   3401  CB  ILE D 430      31.534 -11.381  14.615  1.00128.27           C
ATOM   3402  CG1 ILE D 430      31.172 -11.929  16.005  1.00128.27           C
ATOM   3403  CG2 ILE D 430      32.221 -12.406  13.699  1.00128.27           C
ATOM   3404  CD1 ILE D 430      30.034 -12.949  15.975  1.00128.27           C
ATOM   3405  C   ILE D 430      31.740  -9.175  15.585  1.00128.27           C
ATOM   3406  O   ILE D 430      31.817  -9.220  16.810  1.00128.27           O
ATOM   3407  N   LEU D 431      31.034  -8.226  14.940  1.00275.19           N
ATOM   3408  CA  LEU D 431      30.246  -7.251  15.644  1.00275.19           C
ATOM   3409  CB  LEU D 431      29.058  -7.862  16.406  1.00275.19           C
ATOM   3410  CG  LEU D 431      27.989  -8.533  15.534  1.00275.19           C
ATOM   3411  CD1 LEU D 431      28.551  -9.746  14.774  1.00275.19           C
ATOM   3412  CD2 LEU D 431      26.758  -8.875  16.388  1.00275.19           C
ATOM   3413  C   LEU D 431      31.040  -6.500  16.681  1.00275.19           C
ATOM   3414  O   LEU D 431      30.535  -6.275  17.779  1.00275.19           O
ATOM   3415  N   ASN D 432      32.279  -6.069  16.372  1.00104.40           N
ATOM   3416  CA  ASN D 432      33.072  -5.287  17.289  1.00104.40           C
ATOM   3417  CB  ASN D 432      32.367  -3.990  17.727  1.00104.40           C
ATOM   3418  CG  ASN D 432      32.346  -3.030  16.545  1.00104.40           C
ATOM   3419  OD1 ASN D 432      33.334  -2.356  16.258  1.00104.40           O
ATOM   3420  ND2 ASN D 432      31.188  -2.968  15.834  1.00104.40           N
ATOM   3421  C   ASN D 432      33.429  -6.057  18.534  1.00104.40           C
ATOM   3422  O   ASN D 432      33.752  -5.454  19.558  1.00104.40           O
ATOM   3423  N   TYR D 433      33.413  -7.404  18.481  1.00146.75           N
ATOM   3424  CA  TYR D 433      33.807  -8.231  19.596  1.00146.75           C
ATOM   3425  CB  TYR D 433      32.652  -9.005  20.263  1.00146.75           C
ATOM   3426  CG  TYR D 433      31.932  -8.117  21.219  1.00146.75           C
ATOM   3427  CD1 TYR D 433      30.861  -7.348  20.827  1.00146.75           C
ATOM   3428  CD2 TYR D 433      32.345  -8.067  22.531  1.00146.75           C
ATOM   3429  CE1 TYR D 433      30.216  -6.541  21.737  1.00146.75           C
ATOM   3430  CE2 TYR D 433      31.705  -7.264  23.443  1.00146.75           C
ATOM   3431  CZ  TYR D 433      30.637  -6.498  23.046  1.00146.75           C
ATOM   3432  OH  TYR D 433      29.977  -5.672  23.980  1.00146.75           O
ATOM   3433  C   TYR D 433      34.768  -9.272  19.103  1.00146.75           C
ATOM   3434  O   TYR D 433      34.722  -9.670  17.941  1.00146.75           O
ATOM   3435  N   LEU D 434      35.689  -9.726  19.980  1.00 47.80           N
ATOM   3436  CA  LEU D 434      36.616 -10.760  19.617  1.00 47.80           C
ATOM   3437  CB  LEU D 434      38.091 -10.337  19.726  1.00 47.80           C
ATOM   3438  CG  LEU D 434      38.495  -9.238  18.725  1.00 47.80           C
ATOM   3439  CD1 LEU D 434      39.980  -8.865  18.870  1.00 47.80           C
ATOM   3440  CD2 LEU D 434      38.122  -9.629  17.289  1.00 47.80           C
ATOM   3441  C   LEU D 434      36.406 -11.905  20.561  1.00 47.80           C
ATOM   3442  O   LEU D 434      36.352 -11.707  21.774  1.00 47.80           O
ATOM   3443  N   PHE D 435      36.284 -13.139  20.022  1.00 47.98           N
ATOM   3444  CA  PHE D 435      36.066 -14.307  20.833  1.00 47.98           C
ATOM   3445  CB  PHE D 435      34.880 -15.170  20.365  1.00 47.98           C
ATOM   3446  CG  PHE D 435      33.625 -14.382  20.517  1.00 47.98           C
ATOM   3447  CD1 PHE D 435      33.249 -13.476  19.552  1.00 47.98           C
ATOM   3448  CD2 PHE D 435      32.817 -14.556  21.618  1.00 47.98           C
ATOM   3449  CE1 PHE D 435      32.090 -12.748  19.686  1.00 47.98           C
ATOM   3450  CE2 PHE D 435      31.656 -13.831  21.756  1.00 47.98           C
ATOM   3451  CZ  PHE D 435      31.292 -12.925  20.790  1.00 47.98           C
ATOM   3452  C   PHE D 435      37.277 -15.187  20.731  1.00 47.98           C
ATOM   3453  O   PHE D 435      37.802 -15.410  19.640  1.00 47.98           O
ATOM   3454  N   PHE D 436      37.760 -15.705  21.881  1.00112.14           N
ATOM   3455  CA  PHE D 436      38.889 -16.594  21.861  1.00112.14           C
ATOM   3456  CB  PHE D 436      40.234 -15.870  22.071  1.00112.14           C
ATOM   3457  CG  PHE D 436      41.297 -16.881  22.341  1.00112.14           C
ATOM   3458  CD1 PHE D 436      41.775 -17.702  21.344  1.00112.14           C
ATOM   3459  CD2 PHE D 436      41.798 -17.021  23.615  1.00112.14           C
ATOM   3460  CE1 PHE D 436      42.752 -18.632  21.614  1.00112.14           C
ATOM   3461  CE2 PHE D 436      42.776 -17.946  23.890  1.00112.14           C
ATOM   3462  CZ  PHE D 436      43.256 -18.753  22.886  1.00112.14           C
ATOM   3463  C   PHE D 436      38.736 -17.659  22.909  1.00112.14           C
ATOM   3464  O   PHE D 436      38.270 -17.404  24.018  1.00112.14           O
ATOM   3465  N   GLY D 437      39.143 -18.903  22.569  1.00 38.27           N
ATOM   3466  CA  GLY D 437      39.061 -20.003  23.489  1.00 38.27           C
ATOM   3467  C   GLY D 437      39.852 -21.143  22.922  1.00 38.27           C
ATOM   3468  O   GLY D 437      40.039 -21.250  21.710  1.00 38.27           O
ATOM   3469  N   PHE D 438      40.338 -22.038  23.807  1.00134.17           N
ATOM   3470  CA  PHE D 438      41.066 -23.196  23.374  1.00134.17           C
ATOM   3471  CB  PHE D 438      42.182 -23.678  24.327  1.00134.17           C
ATOM   3472  CG  PHE D 438      43.342 -22.737  24.340  1.00134.17           C
ATOM   3473  CD1 PHE D 438      44.286 -22.786  23.341  1.00134.17           C
ATOM   3474  CD2 PHE D 438      43.491 -21.809  25.345  1.00134.17           C
ATOM   3475  CE1 PHE D 438      45.361 -21.929  23.344  1.00134.17           C
ATOM   3476  CE2 PHE D 438      44.565 -20.950  25.355  1.00134.17           C
ATOM   3477  CZ  PHE D 438      45.504 -21.009  24.354  1.00134.17           C
ATOM   3478  C   PHE D 438      40.083 -24.323  23.316  1.00134.17           C
ATOM   3479  O   PHE D 438      39.081 -24.322  24.028  1.00134.17           O
ATOM   3480  N   PHE D 439      40.340 -25.318  22.444  1.00 71.61           N
ATOM   3481  CA  PHE D 439      39.454 -26.445  22.347  1.00 71.61           C
ATOM   3482  CB  PHE D 439      39.781 -27.415  21.194  1.00 71.61           C
ATOM   3483  CG  PHE D 439      39.513 -26.716  19.903  1.00 71.61           C
ATOM   3484  CD1 PHE D 439      38.224 -26.552  19.448  1.00 71.61           C
ATOM   3485  CD2 PHE D 439      40.551 -26.237  19.138  1.00 71.61           C
ATOM   3486  CE1 PHE D 439      37.974 -25.912  18.256  1.00 71.61           C
ATOM   3487  CE2 PHE D 439      40.307 -25.596  17.945  1.00 71.61           C
ATOM   3488  CZ  PHE D 439      39.016 -25.431  17.501  1.00 71.61           C
ATOM   3489  C   PHE D 439      39.567 -27.200  23.640  1.00 71.61           C
ATOM   3490  O   PHE D 439      40.611 -27.189  24.288  1.00 71.61           O
ATOM   3491  N   LYS D 440      38.469 -27.865  24.050  1.00 58.10           N
ATOM   3492  CA  LYS D 440      38.377 -28.525  25.326  1.00 58.10           C
ATOM   3493  CB  LYS D 440      36.927 -28.872  25.707  1.00 58.10           C
ATOM   3494  CG  LYS D 440      36.790 -29.574  27.059  1.00 58.10           C
ATOM   3495  CD  LYS D 440      35.343 -29.699  27.541  1.00 58.10           C
ATOM   3496  CE  LYS D 440      35.208 -30.409  28.889  1.00 58.10           C
ATOM   3497  NZ  LYS D 440      33.783 -30.493  29.277  1.00 58.10           N
ATOM   3498  C   LYS D 440      39.165 -29.800  25.399  1.00 58.10           C
ATOM   3499  O   LYS D 440      39.284 -30.544  24.427  1.00 58.10           O
ATOM   3500  N   TYR D 441      39.768 -30.045  26.586  1.00166.21           N
ATOM   3501  CA  TYR D 441      40.431 -31.286  26.877  1.00166.21           C
ATOM   3502  CB  TYR D 441      41.930 -31.316  26.509  1.00166.21           C
ATOM   3503  CG  TYR D 441      42.691 -30.327  27.324  1.00166.21           C
ATOM   3504  CD1 TYR D 441      42.864 -29.038  26.874  1.00166.21           C
ATOM   3505  CD2 TYR D 441      43.239 -30.692  28.533  1.00166.21           C
ATOM   3506  CE1 TYR D 441      43.568 -28.126  27.625  1.00166.21           C
ATOM   3507  CE2 TYR D 441      43.946 -29.786  29.287  1.00166.21           C
ATOM   3508  CZ  TYR D 441      44.112 -28.501  28.830  1.00166.21           C
ATOM   3509  OH  TYR D 441      44.837 -27.567  29.600  1.00166.21           O
ATOM   3510  C   TYR D 441      40.259 -31.538  28.346  1.00166.21           C
ATOM   3511  O   TYR D 441      40.113 -30.597  29.125  1.00166.21           O
ATOM   3512  N   GLU D 442      40.252 -32.822  28.772  1.00 79.55           N
ATOM   3513  CA  GLU D 442      40.054 -33.125  30.164  1.00 79.55           C
ATOM   3514  CB  GLU D 442      38.780 -33.942  30.439  1.00 79.55           C
ATOM   3515  CG  GLU D 442      38.567 -34.262  31.919  1.00 79.55           C
ATOM   3516  CD  GLU D 442      37.284 -35.070  32.044  1.00 79.55           C
ATOM   3517  OE1 GLU D 442      36.673 -35.378  30.986  1.00 79.55           O
ATOM   3518  OE2 GLU D 442      36.894 -35.386  33.200  1.00 79.55           O
ATOM   3519  C   GLU D 442      41.210 -33.936  30.648  1.00 79.55           C
ATOM   3520  O   GLU D 442      41.707 -34.809  29.939  1.00 79.55           O
ATOM   3521  N   GLN D 443      41.667 -33.661  31.884  1.00133.61           N
ATOM   3522  CA  GLN D 443      42.798 -34.379  32.384  1.00133.61           C
ATOM   3523  CB  GLN D 443      43.886 -33.447  32.938  1.00133.61           C
ATOM   3524  CG  GLN D 443      45.269 -34.090  33.002  1.00133.61           C
ATOM   3525  CD  GLN D 443      45.910 -33.943  31.629  1.00133.61           C
ATOM   3526  OE1 GLN D 443      45.398 -33.235  30.762  1.00133.61           O
ATOM   3527  NE2 GLN D 443      47.070 -34.624  31.424  1.00133.61           N
ATOM   3528  C   GLN D 443      42.327 -35.268  33.496  1.00133.61           C
ATOM   3529  O   GLN D 443      42.023 -34.820  34.601  1.00133.61           O
ATOM   3530  N   ARG D 444      42.251 -36.571  33.182  1.00138.82           N
ATOM   3531  CA  ARG D 444      41.872 -37.666  34.026  1.00138.82           C
ATOM   3532  CB  ARG D 444      41.586 -38.954  33.235  0.00138.82           C
ATOM   3533  CG  ARG D 444      41.212 -40.153  34.110  0.00138.82           C
ATOM   3534  CD  ARG D 444      39.887 -39.997  34.861  0.00138.82           C
ATOM   3535  NE  ARG D 444      39.611 -41.292  35.546  1.00138.82           N
ATOM   3536  CZ  ARG D 444      40.144 -41.551  36.776  1.00138.82           C
ATOM   3537  NH1 ARG D 444      40.928 -40.619  37.393  1.00138.82           N
ATOM   3538  NH2 ARG D 444      39.893 -42.744  37.390  1.00138.82           N
ATOM   3539  C   ARG D 444      42.980 -37.957  34.979  1.00138.82           C
ATOM   3540  O   ARG D 444      42.770 -38.641  35.979  1.00138.82           O
ATOM   3541  N   GLY D 445      44.197 -37.447  34.714  1.00 60.38           N
ATOM   3542  CA  GLY D 445      45.296 -37.921  35.494  1.00 60.38           C
ATOM   3543  C   GLY D 445      45.903 -39.005  34.669  1.00 60.38           C
ATOM   3544  O   GLY D 445      45.633 -40.190  34.847  1.00 60.38           O
ATOM   3545  N   SER D 446      46.724 -38.569  33.696  1.00 95.90           N
ATOM   3546  CA  SER D 446      47.397 -39.411  32.755  1.00 95.90           C
ATOM   3547  CB  SER D 446      47.952 -40.691  33.400  1.00 95.90           C
ATOM   3548  OG  SER D 446      48.604 -41.490  32.426  0.00 95.90           O
ATOM   3549  C   SER D 446      46.427 -39.817  31.689  1.00 95.90           C
ATOM   3550  O   SER D 446      46.811 -40.430  30.695  1.00 95.90           O
ATOM   3551  N   ASN D 447      45.145 -39.445  31.831  1.00 78.04           N
ATOM   3552  CA  ASN D 447      44.250 -39.766  30.761  1.00 78.04           C
ATOM   3553  CB  ASN D 447      43.017 -40.575  31.208  1.00 78.04           C
ATOM   3554  CG  ASN D 447      42.235 -40.994  29.970  1.00 78.04           C
ATOM   3555  OD1 ASN D 447      41.911 -40.172  29.113  1.00 78.04           O
ATOM   3556  ND2 ASN D 447      41.925 -42.315  29.869  1.00 78.04           N
ATOM   3557  C   ASN D 447      43.758 -38.465  30.213  1.00 78.04           C
ATOM   3558  O   ASN D 447      43.103 -37.699  30.916  1.00 78.04           O
ATOM   3559  N   VAL D 448      44.068 -38.169  28.936  1.00113.62           N
ATOM   3560  CA  VAL D 448      43.612 -36.928  28.373  1.00113.62           C
ATOM   3561  CB  VAL D 448      44.694 -36.040  27.835  1.00113.62           C
ATOM   3562  CG1 VAL D 448      45.437 -35.387  29.003  1.00113.62           C
ATOM   3563  CG2 VAL D 448      45.611 -36.898  26.951  1.00113.62           C
ATOM   3564  C   VAL D 448      42.676 -37.186  27.246  1.00113.62           C
ATOM   3565  O   VAL D 448      42.909 -38.038  26.389  1.00113.62           O
ATOM   3566  N   THR D 449      41.564 -36.430  27.239  1.00 40.14           N
ATOM   3567  CA  THR D 449      40.614 -36.551  26.179  1.00 40.14           C
ATOM   3568  CB  THR D 449      39.287 -37.086  26.630  1.00 40.14           C
ATOM   3569  OG1 THR D 449      39.456 -38.360  27.233  1.00 40.14           O
ATOM   3570  CG2 THR D 449      38.362 -37.202  25.407  1.00 40.14           C
ATOM   3571  C   THR D 449      40.389 -35.176  25.641  1.00 40.14           C
ATOM   3572  O   THR D 449      40.276 -34.207  26.390  1.00 40.14           O
ATOM   3573  N   SER D 450      40.321 -35.050  24.305  1.00 87.00           N
ATOM   3574  CA  SER D 450      40.114 -33.752  23.737  1.00 87.00           C
ATOM   3575  CB  SER D 450      41.212 -33.350  22.738  1.00 87.00           C
ATOM   3576  OG  SER D 450      41.376 -34.367  21.764  1.00 87.00           O
ATOM   3577  C   SER D 450      38.786 -33.740  23.054  1.00 87.00           C
ATOM   3578  O   SER D 450      38.330 -34.760  22.538  1.00 87.00           O
ATOM   3579  N   TYR D 451      38.101 -32.577  23.104  1.00 57.78           N
ATOM   3580  CA  TYR D 451      36.823 -32.433  22.470  1.00 57.78           C
ATOM   3581  CB  TYR D 451      35.694 -32.161  23.477  1.00 57.78           C
ATOM   3582  CG  TYR D 451      35.623 -33.340  24.386  1.00 57.78           C
ATOM   3583  CD1 TYR D 451      34.859 -34.437  24.058  1.00 57.78           C
ATOM   3584  CD2 TYR D 451      36.332 -33.350  25.566  1.00 57.78           C
ATOM   3585  CE1 TYR D 451      34.796 -35.522  24.900  1.00 57.78           C
ATOM   3586  CE2 TYR D 451      36.273 -34.433  26.411  1.00 57.78           C
ATOM   3587  CZ  TYR D 451      35.504 -35.522  26.078  1.00 57.78           C
ATOM   3588  OH  TYR D 451      35.441 -36.635  26.943  1.00 57.78           O
ATOM   3589  C   TYR D 451      36.908 -31.245  21.562  1.00 57.78           C
ATOM   3590  O   TYR D 451      36.944 -30.101  22.013  1.00 57.78           O
ATOM   3591  N   CYS D 452      36.944 -31.502  20.244  1.00 63.87           N
ATOM   3592  CA  CYS D 452      37.032 -30.495  19.224  1.00 63.87           C
ATOM   3593  CB  CYS D 452      37.451 -31.080  17.868  1.00 63.87           C
ATOM   3594  SG  CYS D 452      39.122 -31.776  18.006  1.00 63.87           S
ATOM   3595  C   CYS D 452      35.725 -29.770  19.090  1.00 63.87           C
ATOM   3596  O   CYS D 452      35.659 -28.683  18.517  1.00 63.87           O
ATOM   3597  N   HIS D 453      34.636 -30.424  19.526  1.00 97.74           N
ATOM   3598  CA  HIS D 453      33.300 -29.900  19.499  1.00 97.74           C
ATOM   3599  ND1 HIS D 453      31.399 -31.717  17.419  1.00 97.74           N
ATOM   3600  CG  HIS D 453      32.151 -31.940  18.550  1.00 97.74           C
ATOM   3601  CB  HIS D 453      32.230 -30.986  19.705  1.00 97.74           C
ATOM   3602  NE2 HIS D 453      32.405 -33.678  17.133  1.00 97.74           N
ATOM   3603  CD2 HIS D 453      32.760 -33.144  18.359  1.00 97.74           C
ATOM   3604  CE1 HIS D 453      31.587 -32.787  16.605  1.00 97.74           C
ATOM   3605  C   HIS D 453      33.103 -28.846  20.554  1.00 97.74           C
ATOM   3606  O   HIS D 453      32.180 -28.042  20.451  1.00 97.74           O
ATOM   3607  N   GLU D 454      33.914 -28.848  21.631  1.00 66.81           N
ATOM   3608  CA  GLU D 454      33.666 -27.933  22.716  1.00 66.81           C
ATOM   3609  CB  GLU D 454      33.272 -28.671  24.002  1.00 66.81           C
ATOM   3610  CG  GLU D 454      31.964 -29.446  23.840  1.00 66.81           C
ATOM   3611  CD  GLU D 454      31.827 -30.415  25.003  1.00 66.81           C
ATOM   3612  OE1 GLU D 454      31.937 -29.958  26.171  1.00 66.81           O
ATOM   3613  OE2 GLU D 454      31.615 -31.628  24.737  1.00 66.81           O
ATOM   3614  C   GLU D 454      34.890 -27.115  23.012  1.00 66.81           C
ATOM   3615  O   GLU D 454      35.958 -27.338  22.444  1.00 66.81           O
ATOM   3616  N   THR D 455      34.745 -26.111  23.911  1.00 47.16           N
ATOM   3617  CA  THR D 455      35.852 -25.255  24.238  1.00 47.16           C
ATOM   3618  CB  THR D 455      35.673 -23.837  23.781  1.00 47.16           C
ATOM   3619  OG1 THR D 455      34.585 -23.234  24.468  1.00 47.16           O
ATOM   3620  CG2 THR D 455      35.410 -23.835  22.265  1.00 47.16           C
ATOM   3621  C   THR D 455      36.035 -25.196  25.724  1.00 47.16           C
ATOM   3622  O   THR D 455      35.167 -25.576  26.508  1.00 47.16           O
ATOM   3623  N   PHE D 456      37.229 -24.728  26.131  1.00114.95           N
ATOM   3624  CA  PHE D 456      37.592 -24.491  27.497  1.00114.95           C
ATOM   3625  CB  PHE D 456      39.123 -24.384  27.654  1.00114.95           C
ATOM   3626  CG  PHE D 456      39.491 -24.171  29.081  1.00114.95           C
ATOM   3627  CD1 PHE D 456      39.601 -25.239  29.940  1.00114.95           C
ATOM   3628  CD2 PHE D 456      39.730 -22.903  29.559  1.00114.95           C
ATOM   3629  CE1 PHE D 456      39.943 -25.046  31.257  1.00114.95           C
ATOM   3630  CE2 PHE D 456      40.072 -22.704  30.876  1.00114.95           C
ATOM   3631  CZ  PHE D 456      40.178 -23.777  31.728  1.00114.95           C
ATOM   3632  C   PHE D 456      36.977 -23.157  27.785  1.00114.95           C
ATOM   3633  O   PHE D 456      36.425 -22.546  26.870  1.00114.95           O
ATOM   3634  N   PRO D 457      36.971 -22.678  28.997  1.00160.84           N
ATOM   3635  CA  PRO D 457      36.417 -21.370  29.183  1.00160.84           C
ATOM   3636  CD  PRO D 457      36.745 -23.521  30.161  1.00160.84           C
ATOM   3637  CB  PRO D 457      36.319 -21.173  30.692  1.00160.84           C
ATOM   3638  CG  PRO D 457      36.070 -22.608  31.203  1.00160.84           C
ATOM   3639  C   PRO D 457      37.241 -20.377  28.429  1.00160.84           C
ATOM   3640  O   PRO D 457      38.466 -20.433  28.518  1.00160.84           O
ATOM   3641  N   GLY D 458      36.587 -19.448  27.699  1.00 49.69           N
ATOM   3642  CA  GLY D 458      37.308 -18.530  26.868  1.00 49.69           C
ATOM   3643  C   GLY D 458      36.979 -17.113  27.236  1.00 49.69           C
ATOM   3644  O   GLY D 458      36.201 -16.841  28.153  1.00 49.69           O
ATOM   3645  N   TRP D 459      37.591 -16.167  26.488  1.00 90.01           N
ATOM   3646  CA  TRP D 459      37.455 -14.767  26.770  1.00 90.01           C
ATOM   3647  CB  TRP D 459      38.821 -14.087  26.949  1.00 90.01           C
ATOM   3648  CG  TRP D 459      39.661 -14.658  28.065  1.00 90.01           C
ATOM   3649  CD2 TRP D 459      40.471 -15.836  27.924  1.00 90.01           C
ATOM   3650  CD1 TRP D 459      39.830 -14.223  29.346  1.00 90.01           C
ATOM   3651  NE1 TRP D 459      40.704 -15.051  30.011  1.00 90.01           N
ATOM   3652  CE2 TRP D 459      41.104 -16.049  29.148  1.00 90.01           C
ATOM   3653  CE3 TRP D 459      40.670 -16.670  26.862  1.00 90.01           C
ATOM   3654  CZ2 TRP D 459      41.953 -17.105  29.327  1.00 90.01           C
ATOM   3655  CZ3 TRP D 459      41.525 -17.734  27.046  1.00 90.01           C
ATOM   3656  CH2 TRP D 459      42.154 -17.946  28.255  1.00 90.01           C
ATOM   3657  C   TRP D 459      36.819 -14.081  25.594  1.00 90.01           C
ATOM   3658  O   TRP D 459      37.200 -14.306  24.446  1.00 90.01           O
ATOM   3659  N   VAL D 460      35.818 -13.214  25.861  1.00106.15           N
ATOM   3660  CA  VAL D 460      35.211 -12.430  24.822  1.00106.15           C
ATOM   3661  CB  VAL D 460      33.782 -12.801  24.552  1.00106.15           C
ATOM   3662  CG1 VAL D 460      32.967 -12.598  25.840  1.00106.15           C
ATOM   3663  CG2 VAL D 460      33.277 -11.962  23.366  1.00106.15           C
ATOM   3664  C   VAL D 460      35.234 -11.013  25.317  1.00106.15           C
ATOM   3665  O   VAL D 460      34.997 -10.758  26.496  1.00106.15           O
ATOM   3666  N   HIS D 461      35.556 -10.052  24.429  1.00 65.91           N
ATOM   3667  CA  HIS D 461      35.617  -8.666  24.808  1.00 65.91           C
ATOM   3668  ND1 HIS D 461      38.920  -9.724  24.784  1.00 65.91           N
ATOM   3669  CG  HIS D 461      38.160  -8.582  24.651  1.00 65.91           C
ATOM   3670  CB  HIS D 461      36.946  -8.273  25.481  1.00 65.91           C
ATOM   3671  NE2 HIS D 461      39.858  -8.525  23.164  1.00 65.91           N
ATOM   3672  CD2 HIS D 461      38.748  -7.862  23.656  1.00 65.91           C
ATOM   3673  CE1 HIS D 461      39.922  -9.638  23.873  1.00 65.91           C
ATOM   3674  C   HIS D 461      35.487  -7.839  23.566  1.00 65.91           C
ATOM   3675  O   HIS D 461      35.764  -8.311  22.465  1.00 65.91           O
ATOM   3676  N   ASP D 462      35.073  -6.562  23.712  1.00 89.75           N
ATOM   3677  CA  ASP D 462      34.925  -5.730  22.551  1.00 89.75           C
ATOM   3678  CB  ASP D 462      34.214  -4.387  22.815  1.00 89.75           C
ATOM   3679  CG  ASP D 462      34.997  -3.602  23.858  1.00 89.75           C
ATOM   3680  OD1 ASP D 462      34.877  -3.948  25.062  1.00 89.75           O
ATOM   3681  OD2 ASP D 462      35.711  -2.639  23.473  1.00 89.75           O
ATOM   3682  C   ASP D 462      36.292  -5.462  22.007  1.00 89.75           C
ATOM   3683  O   ASP D 462      37.296  -5.702  22.670  1.00 89.75           O
ATOM   3684  N   VAL D 463      36.354  -4.941  20.768  1.00 66.33           N
ATOM   3685  CA  VAL D 463      37.590  -4.719  20.070  1.00 66.33           C
ATOM   3686  CB  VAL D 463      37.386  -4.117  18.709  1.00 66.33           C
ATOM   3687  CG1 VAL D 463      36.624  -5.130  17.838  1.00 66.33           C
ATOM   3688  CG2 VAL D 463      36.660  -2.770  18.867  1.00 66.33           C
ATOM   3689  C   VAL D 463      38.475  -3.790  20.859  1.00 66.33           C
ATOM   3690  O   VAL D 463      39.697  -3.880  20.772  1.00 66.33           O
ATOM   3691  N   LEU D 464      37.887  -2.828  21.595  1.00142.44           N
ATOM   3692  CA  LEU D 464      38.604  -1.876  22.410  1.00142.44           C
ATOM   3693  CB  LEU D 464      37.685  -0.786  22.996  1.00142.44           C
ATOM   3694  CG  LEU D 464      37.113   0.212  21.971  1.00142.44           C
ATOM   3695  CD1 LEU D 464      38.201   1.153  21.442  1.00142.44           C
ATOM   3696  CD2 LEU D 464      36.349  -0.502  20.845  1.00142.44           C
ATOM   3697  C   LEU D 464      39.246  -2.554  23.585  1.00142.44           C
ATOM   3698  O   LEU D 464      40.289  -2.110  24.064  1.00142.44           O
ATOM   3699  N   GLY D 465      38.614  -3.620  24.114  1.00 50.26           N
ATOM   3700  CA  GLY D 465      39.150  -4.306  25.256  1.00 50.26           C
ATOM   3701  C   GLY D 465      38.518  -3.781  26.513  1.00 50.26           C
ATOM   3702  O   GLY D 465      39.011  -4.052  27.607  1.00 50.26           O
ATOM   3703  N   ARG D 466      37.473  -2.935  26.409  1.00201.94           N
ATOM   3704  CA  ARG D 466      36.859  -2.437  27.613  1.00201.94           C
ATOM   3705  CB  ARG D 466      36.226  -1.057  27.443  1.00201.94           C
ATOM   3706  CG  ARG D 466      37.283  -0.029  27.835  1.00201.94           C
ATOM   3707  CD  ARG D 466      37.306   1.247  27.020  1.00201.94           C
ATOM   3708  NE  ARG D 466      38.048   0.910  25.784  1.00201.94           N
ATOM   3709  CZ  ARG D 466      38.768   1.874  25.150  1.00201.94           C
ATOM   3710  NH1 ARG D 466      38.817   3.140  25.657  1.00201.94           N
ATOM   3711  NH2 ARG D 466      39.423   1.561  24.000  1.00201.94           N
ATOM   3712  C   ARG D 466      35.960  -3.400  28.352  1.00201.94           C
ATOM   3713  O   ARG D 466      36.168  -3.637  29.541  1.00201.94           O
ATOM   3714  N   ASN D 467      34.979  -4.033  27.673  1.00 68.70           N
ATOM   3715  CA  ASN D 467      34.057  -4.914  28.342  1.00 68.70           C
ATOM   3716  CB  ASN D 467      32.619  -4.790  27.810  1.00 68.70           C
ATOM   3717  CG  ASN D 467      32.139  -3.363  28.027  1.00 68.70           C
ATOM   3718  OD1 ASN D 467      32.145  -2.852  29.145  1.00 68.70           O
ATOM   3719  ND2 ASN D 467      31.721  -2.694  26.918  1.00 68.70           N
ATOM   3720  C   ASN D 467      34.484  -6.319  28.036  1.00 68.70           C
ATOM   3721  O   ASN D 467      34.735  -6.649  26.877  1.00 68.70           O
ATOM   3722  N   TRP D 468      34.553  -7.181  29.079  1.00 87.47           N
ATOM   3723  CA  TRP D 468      35.018  -8.542  28.952  1.00 87.47           C
ATOM   3724  CB  TRP D 468      36.350  -8.794  29.683  1.00 87.47           C
ATOM   3725  CG  TRP D 468      37.577  -8.183  29.051  1.00 87.47           C
ATOM   3726  CD2 TRP D 468      38.716  -8.950  28.626  1.00 87.47           C
ATOM   3727  CD1 TRP D 468      37.883  -6.875  28.816  1.00 87.47           C
ATOM   3728  NE1 TRP D 468      39.137  -6.779  28.260  1.00 87.47           N
ATOM   3729  CE2 TRP D 468      39.663  -8.049  28.144  1.00 87.47           C
ATOM   3730  CE3 TRP D 468      38.955 -10.294  28.650  1.00 87.47           C
ATOM   3731  CZ2 TRP D 468      40.869  -8.483  27.670  1.00 87.47           C
ATOM   3732  CZ3 TRP D 468      40.169 -10.729  28.165  1.00 87.47           C
ATOM   3733  CH2 TRP D 468      41.107  -9.840  27.684  1.00 87.47           C
ATOM   3734  C   TRP D 468      34.038  -9.470  29.601  1.00 87.47           C
ATOM   3735  O   TRP D 468      33.282  -9.060  30.477  1.00 87.47           O
ATOM   3736  N   ALA D 469      34.029 -10.755  29.183  1.00 46.53           N
ATOM   3737  CA  ALA D 469      33.170 -11.767  29.738  1.00 46.53           C
ATOM   3738  CB  ALA D 469      31.790 -11.832  29.072  1.00 46.53           C
ATOM   3739  C   ALA D 469      33.815 -13.088  29.456  1.00 46.53           C
ATOM   3740  O   ALA D 469      34.775 -13.166  28.691  1.00 46.53           O
ATOM   3741  N   CYS D 470      33.305 -14.165  30.089  1.00 46.46           N
ATOM   3742  CA  CYS D 470      33.844 -15.484  29.888  1.00 46.46           C
ATOM   3743  CB  CYS D 470      34.181 -16.189  31.209  1.00 46.46           C
ATOM   3744  SG  CYS D 470      35.427 -15.246  32.126  1.00 46.46           S
ATOM   3745  C   CYS D 470      32.777 -16.279  29.204  1.00 46.46           C
ATOM   3746  O   CYS D 470      31.594 -16.017  29.410  1.00 46.46           O
ATOM   3747  N   PHE D 471      33.159 -17.256  28.347  1.00 61.70           N
ATOM   3748  CA  PHE D 471      32.155 -18.028  27.667  1.00 61.70           C
ATOM   3749  CB  PHE D 471      31.761 -17.452  26.294  1.00 61.70           C
ATOM   3750  CG  PHE D 471      32.912 -17.610  25.355  1.00 61.70           C
ATOM   3751  CD1 PHE D 471      33.963 -16.722  25.360  1.00 61.70           C
ATOM   3752  CD2 PHE D 471      32.933 -18.652  24.456  1.00 61.70           C
ATOM   3753  CE1 PHE D 471      35.016 -16.877  24.487  1.00 61.70           C
ATOM   3754  CE2 PHE D 471      33.982 -18.813  23.581  1.00 61.70           C
ATOM   3755  CZ  PHE D 471      35.028 -17.923  23.596  1.00 61.70           C
ATOM   3756  C   PHE D 471      32.657 -19.419  27.415  1.00 61.70           C
ATOM   3757  O   PHE D 471      33.846 -19.710  27.537  1.00 61.70           O
ATOM   3758  N   VAL D 472      31.721 -20.333  27.082  1.00 37.15           N
ATOM   3759  CA  VAL D 472      32.063 -21.682  26.728  1.00 37.15           C
ATOM   3760  CB  VAL D 472      31.619 -22.702  27.734  1.00 37.15           C
ATOM   3761  CG1 VAL D 472      31.928 -24.103  27.178  1.00 37.15           C
ATOM   3762  CG2 VAL D 472      32.308 -22.398  29.074  1.00 37.15           C
ATOM   3763  C   VAL D 472      31.315 -21.949  25.463  1.00 37.15           C
ATOM   3764  O   VAL D 472      30.196 -21.470  25.287  1.00 37.15           O
ATOM   3765  N   GLY D 473      31.910 -22.726  24.538  1.00 31.34           N
ATOM   3766  CA  GLY D 473      31.235 -22.937  23.290  1.00 31.34           C
ATOM   3767  C   GLY D 473      31.050 -24.398  23.047  1.00 31.34           C
ATOM   3768  O   GLY D 473      31.864 -25.228  23.452  1.00 31.34           O
ATOM   3769  N   LYS D 474      29.941 -24.738  22.362  1.00127.49           N
ATOM   3770  CA  LYS D 474      29.676 -26.102  22.028  1.00127.49           C
ATOM   3771  CB  LYS D 474      28.533 -26.709  22.856  1.00127.49           C
ATOM   3772  CG  LYS D 474      28.636 -28.224  23.022  1.00127.49           C
ATOM   3773  CD  LYS D 474      28.743 -29.005  21.714  1.00127.49           C
ATOM   3774  CE  LYS D 474      28.957 -30.503  21.942  1.00127.49           C
ATOM   3775  NZ  LYS D 474      29.392 -31.152  20.688  1.00127.49           N
ATOM   3776  C   LYS D 474      29.234 -26.085  20.598  1.00127.49           C
ATOM   3777  O   LYS D 474      28.431 -25.241  20.201  1.00127.49           O
ATOM   3778  N   LYS D 475      29.767 -27.009  19.778  1.00 57.49           N
ATOM   3779  CA  LYS D 475      29.398 -27.047  18.395  1.00 57.49           C
ATOM   3780  CB  LYS D 475      30.379 -27.873  17.545  1.00 57.49           C
ATOM   3781  CG  LYS D 475      30.079 -27.874  16.046  1.00 57.49           C
ATOM   3782  CD  LYS D 475      31.234 -28.424  15.206  1.00 57.49           C
ATOM   3783  CE  LYS D 475      30.951 -28.447  13.703  1.00 57.49           C
ATOM   3784  NZ  LYS D 475      29.937 -29.478  13.394  1.00 57.49           N
ATOM   3785  C   LYS D 475      28.059 -27.699  18.311  1.00 57.49           C
ATOM   3786  O   LYS D 475      27.848 -28.781  18.858  1.00 57.49           O
ATOM   3787  N   ILE D 476      27.115 -27.042  17.615  1.00 74.61           N
ATOM   3788  CA  ILE D 476      25.800 -27.583  17.453  1.00 74.61           C
ATOM   3789  CB  ILE D 476      24.738 -26.666  17.997  1.00 74.61           C
ATOM   3790  CG1 ILE D 476      25.013 -26.382  19.483  0.00 74.61           C
ATOM   3791  CG2 ILE D 476      23.358 -27.309  17.772  0.00 74.61           C
ATOM   3792  CD1 ILE D 476      25.005 -27.637  20.355  1.00 74.61           C
ATOM   3793  C   ILE D 476      25.638 -27.676  15.937  1.00 74.61           C
ATOM   3794  O   ILE D 476      24.562 -28.119  15.454  1.00 74.61           O
ATOM   3795  OXT ILE D 476      26.613 -27.297  15.235  1.00 74.61           O
TER    3796      ILE D 476
ATOM   3797  N   LEU E 477      60.032  -4.487  -4.642  1.00 44.85           N
ATOM   3798  CA  LEU E 477      60.498  -5.541  -3.717  1.00 44.85           C
ATOM   3799  CB  LEU E 477      59.589  -6.776  -3.835  1.00 44.85           C
ATOM   3800  CG  LEU E 477      59.938  -7.916  -2.862  1.00 44.85           C
ATOM   3801  CD1 LEU E 477      59.740  -7.480  -1.401  1.00 44.85           C
ATOM   3802  CD2 LEU E 477      59.154  -9.193  -3.205  1.00 44.85           C
ATOM   3803  C   LEU E 477      61.905  -5.919  -4.057  1.00 44.85           C
ATOM   3804  O   LEU E 477      62.233  -6.203  -5.209  1.00 44.85           O
ATOM   3805  N   PRO E 478      62.739  -5.898  -3.051  1.00 71.13           N
ATOM   3806  CA  PRO E 478      64.136  -6.186  -3.249  1.00 71.13           C
ATOM   3807  CD  PRO E 478      62.534  -4.928  -1.986  1.00 71.13           C
ATOM   3808  CB  PRO E 478      64.856  -5.620  -2.027  1.00 71.13           C
ATOM   3809  CG  PRO E 478      63.939  -4.480  -1.554  1.00 71.13           C
ATOM   3810  C   PRO E 478      64.416  -7.639  -3.458  1.00 71.13           C
ATOM   3811  O   PRO E 478      63.573  -8.473  -3.134  1.00 71.13           O
ATOM   3812  N   THR E 479      65.578  -7.944  -4.066  1.00 40.33           N
ATOM   3813  CA  THR E 479      66.036  -9.285  -4.266  1.00 40.33           C
ATOM   3814  CB  THR E 479      67.206  -9.365  -5.203  1.00 40.33           C
ATOM   3815  OG1 THR E 479      68.315  -8.660  -4.666  1.00 40.33           O
ATOM   3816  CG2 THR E 479      66.794  -8.758  -6.555  1.00 40.33           C
ATOM   3817  C   THR E 479      66.478  -9.837  -2.947  1.00 40.33           C
ATOM   3818  O   THR E 479      66.299 -11.022  -2.674  1.00 40.33           O
ATOM   3819  N   GLU E 480      67.097  -8.979  -2.107  1.00 77.98           N
ATOM   3820  CA  GLU E 480      67.616  -9.420  -0.842  1.00 77.98           C
ATOM   3821  CB  GLU E 480      69.152  -9.495  -0.822  1.00 77.98           C
ATOM   3822  CG  GLU E 480      69.736  -9.975   0.508  1.00 77.98           C
ATOM   3823  CD  GLU E 480      71.252  -9.991   0.364  1.00 77.98           C
ATOM   3824  OE1 GLU E 480      71.743  -9.636  -0.741  1.00 77.98           O
ATOM   3825  OE2 GLU E 480      71.938 -10.359   1.354  1.00 77.98           O
ATOM   3826  C   GLU E 480      67.207  -8.447   0.218  1.00 77.98           C
ATOM   3827  O   GLU E 480      67.019  -7.263  -0.052  1.00 77.98           O
ATOM   3828  N   TRP E 481      67.025  -8.939   1.465  1.00 78.07           N
ATOM   3829  CA  TRP E 481      66.674  -8.047   2.532  1.00 78.07           C
ATOM   3830  CB  TRP E 481      65.158  -7.818   2.653  1.00 78.07           C
ATOM   3831  CG  TRP E 481      64.771  -6.742   3.636  1.00 78.07           C
ATOM   3832  CD2 TRP E 481      64.626  -5.359   3.281  1.00 78.07           C
ATOM   3833  CD1 TRP E 481      64.489  -6.833   4.966  1.00 78.07           C
ATOM   3834  NE1 TRP E 481      64.182  -5.589   5.465  1.00 78.07           N
ATOM   3835  CE2 TRP E 481      64.262  -4.673   4.438  1.00 78.07           C
ATOM   3836  CE3 TRP E 481      64.784  -4.714   2.087  1.00 78.07           C
ATOM   3837  CZ2 TRP E 481      64.049  -3.323   4.419  1.00 78.07           C
ATOM   3838  CZ3 TRP E 481      64.569  -3.354   2.071  1.00 78.07           C
ATOM   3839  CH2 TRP E 481      64.208  -2.673   3.215  1.00 78.07           C
ATOM   3840  C   TRP E 481      67.147  -8.637   3.832  1.00 78.07           C
ATOM   3841  O   TRP E 481      67.076  -9.848   4.044  1.00 78.07           O
ATOM   3842  N   ASP E 482      67.658  -7.778   4.739  1.00 89.32           N
ATOM   3843  CA  ASP E 482      68.120  -8.220   6.025  1.00 89.32           C
ATOM   3844  CB  ASP E 482      69.623  -8.561   6.026  1.00 89.32           C
ATOM   3845  CG  ASP E 482      69.979  -9.293   7.313  1.00 89.32           C
ATOM   3846  OD1 ASP E 482      69.208  -9.178   8.302  1.00 89.32           O
ATOM   3847  OD2 ASP E 482      71.033  -9.984   7.319  1.00 89.32           O
ATOM   3848  C   ASP E 482      67.904  -7.071   6.967  1.00 89.32           C
ATOM   3849  O   ASP E 482      68.522  -6.018   6.824  1.00 89.32           O
ATOM   3850  N   TRP E 483      67.023  -7.250   7.969  1.00111.64           N
ATOM   3851  CA  TRP E 483      66.691  -6.202   8.895  1.00111.64           C
ATOM   3852  CB  TRP E 483      65.469  -6.487   9.782  1.00111.64           C
ATOM   3853  CG  TRP E 483      64.164  -6.277   9.051  1.00111.64           C
ATOM   3854  CD2 TRP E 483      63.656  -4.977   8.706  1.00111.64           C
ATOM   3855  CD1 TRP E 483      63.262  -7.182   8.574  1.00111.64           C
ATOM   3856  NE1 TRP E 483      62.216  -6.526   7.968  1.00111.64           N
ATOM   3857  CE2 TRP E 483      62.448  -5.169   8.038  1.00111.64           C
ATOM   3858  CE3 TRP E 483      64.156  -3.725   8.925  1.00111.64           C
ATOM   3859  CZ2 TRP E 483      61.718  -4.109   7.581  1.00111.64           C
ATOM   3860  CZ3 TRP E 483      63.417  -2.658   8.462  1.00111.64           C
ATOM   3861  CH2 TRP E 483      62.221  -2.846   7.803  1.00111.64           C
ATOM   3862  C   TRP E 483      67.859  -5.843   9.756  1.00111.64           C
ATOM   3863  O   TRP E 483      67.852  -4.792  10.396  1.00111.64           O
ATOM   3864  N   ARG E 484      68.829  -6.764   9.890  1.00 98.69           N
ATOM   3865  CA  ARG E 484      70.030  -6.524  10.637  1.00 98.69           C
ATOM   3866  CB  ARG E 484      70.869  -7.799  10.815  1.00 98.69           C
ATOM   3867  CG  ARG E 484      70.161  -8.867  11.654  1.00 98.69           C
ATOM   3868  CD  ARG E 484      70.953 -10.168  11.777  1.00 98.69           C
ATOM   3869  NE  ARG E 484      71.102 -10.721  10.402  1.00 98.69           N
ATOM   3870  CZ  ARG E 484      71.824 -11.860  10.194  1.00 98.69           C
ATOM   3871  NH1 ARG E 484      72.395 -12.509  11.250  1.00 98.69           N
ATOM   3872  NH2 ARG E 484      71.974 -12.350   8.929  1.00 98.69           N
ATOM   3873  C   ARG E 484      70.862  -5.513   9.914  1.00 98.69           C
ATOM   3874  O   ARG E 484      71.569  -4.728  10.542  1.00 98.69           O
ATOM   3875  N   ASN E 485      70.852  -5.531   8.566  1.00 62.57           N
ATOM   3876  CA  ASN E 485      71.675  -4.574   7.887  1.00 62.57           C
ATOM   3877  CB  ASN E 485      72.913  -5.221   7.239  1.00 62.57           C
ATOM   3878  CG  ASN E 485      73.853  -4.126   6.755  1.00 62.57           C
ATOM   3879  OD1 ASN E 485      73.443  -3.201   6.057  1.00 62.57           O
ATOM   3880  ND2 ASN E 485      75.154  -4.229   7.138  1.00 62.57           N
ATOM   3881  C   ASN E 485      70.897  -3.909   6.798  1.00 62.57           C
ATOM   3882  O   ASN E 485      70.864  -4.386   5.664  1.00 62.57           O
ATOM   3883  N   ILE E 486      70.253  -2.768   7.110  1.00151.54           N
ATOM   3884  CA  ILE E 486      69.610  -2.019   6.077  1.00151.54           C
ATOM   3885  CB  ILE E 486      68.171  -1.682   6.367  1.00151.54           C
ATOM   3886  CG1 ILE E 486      67.563  -0.891   5.199  1.00151.54           C
ATOM   3887  CG2 ILE E 486      68.068  -1.005   7.745  1.00151.54           C
ATOM   3888  CD1 ILE E 486      67.440  -1.702   3.910  1.00151.54           C
ATOM   3889  C   ILE E 486      70.433  -0.775   5.940  1.00151.54           C
ATOM   3890  O   ILE E 486      70.264   0.206   6.661  1.00151.54           O
ATOM   3891  N   ALA E 487      71.357  -0.794   4.967  1.00 45.74           N
ATOM   3892  CA  ALA E 487      72.239   0.310   4.742  1.00 45.74           C
ATOM   3893  CB  ALA E 487      71.499   1.601   4.349  1.00 45.74           C
ATOM   3894  C   ALA E 487      73.072   0.598   5.959  1.00 45.74           C
ATOM   3895  O   ALA E 487      73.356   1.757   6.257  1.00 45.74           O
ATOM   3896  N   GLY E 488      73.495  -0.449   6.698  1.00 28.93           N
ATOM   3897  CA  GLY E 488      74.403  -0.260   7.798  1.00 28.93           C
ATOM   3898  C   GLY E 488      73.686  -0.232   9.117  1.00 28.93           C
ATOM   3899  O   GLY E 488      74.305  -0.447  10.158  1.00 28.93           O
ATOM   3900  N   TYR E 489      72.363   0.012   9.128  1.00 97.68           N
ATOM   3901  CA  TYR E 489      71.670   0.108  10.388  1.00 97.68           C
ATOM   3902  CB  TYR E 489      70.528   1.139  10.386  1.00 97.68           C
ATOM   3903  CG  TYR E 489      71.151   2.479  10.198  1.00 97.68           C
ATOM   3904  CD1 TYR E 489      71.442   2.944   8.936  1.00 97.68           C
ATOM   3905  CD2 TYR E 489      71.448   3.270  11.284  1.00 97.68           C
ATOM   3906  CE1 TYR E 489      72.019   4.180   8.759  1.00 97.68           C
ATOM   3907  CE2 TYR E 489      72.025   4.507  11.114  1.00 97.68           C
ATOM   3908  CZ  TYR E 489      72.310   4.964   9.850  1.00 97.68           C
ATOM   3909  OH  TYR E 489      72.902   6.232   9.671  1.00 97.68           O
ATOM   3910  C   TYR E 489      71.082  -1.222  10.771  1.00 97.68           C
ATOM   3911  O   TYR E 489      70.590  -1.963   9.920  1.00 97.68           O
ATOM   3912  N   ASN E 490      71.146  -1.562  12.082  1.00 67.15           N
ATOM   3913  CA  ASN E 490      70.621  -2.809  12.587  1.00 67.15           C
ATOM   3914  CB  ASN E 490      71.607  -3.557  13.501  1.00 67.15           C
ATOM   3915  CG  ASN E 490      70.960  -4.866  13.931  1.00 67.15           C
ATOM   3916  OD1 ASN E 490      70.087  -5.398  13.247  1.00 67.15           O
ATOM   3917  ND2 ASN E 490      71.392  -5.400  15.104  1.00 67.15           N
ATOM   3918  C   ASN E 490      69.385  -2.542  13.411  1.00 67.15           C
ATOM   3919  O   ASN E 490      69.398  -1.729  14.332  1.00 67.15           O
ATOM   3920  N   PHE E 491      68.254  -3.145  12.993  1.00123.91           N
ATOM   3921  CA  PHE E 491      66.947  -3.120  13.601  1.00123.91           C
ATOM   3922  CB  PHE E 491      65.833  -3.024  12.556  1.00123.91           C
ATOM   3923  CG  PHE E 491      65.994  -1.657  11.986  1.00123.91           C
ATOM   3924  CD1 PHE E 491      65.453  -0.570  12.632  1.00123.91           C
ATOM   3925  CD2 PHE E 491      66.689  -1.458  10.817  1.00123.91           C
ATOM   3926  CE1 PHE E 491      65.597   0.698  12.120  1.00123.91           C
ATOM   3927  CE2 PHE E 491      66.836  -0.192  10.299  1.00123.91           C
ATOM   3928  CZ  PHE E 491      66.290   0.889  10.949  1.00123.91           C
ATOM   3929  C   PHE E 491      66.646  -4.241  14.568  1.00123.91           C
ATOM   3930  O   PHE E 491      65.627  -4.193  15.256  1.00123.91           O
ATOM   3931  N   VAL E 492      67.417  -5.348  14.566  1.00 63.73           N
ATOM   3932  CA  VAL E 492      67.056  -6.488  15.373  1.00 63.73           C
ATOM   3933  CB  VAL E 492      67.399  -7.794  14.711  1.00 63.73           C
ATOM   3934  CG1 VAL E 492      66.991  -8.951  15.635  1.00 63.73           C
ATOM   3935  CG2 VAL E 492      66.729  -7.830  13.326  1.00 63.73           C
ATOM   3936  C   VAL E 492      67.738  -6.466  16.712  1.00 63.73           C
ATOM   3937  O   VAL E 492      68.903  -6.095  16.835  1.00 63.73           O
ATOM   3938  N   THR E 493      67.000  -6.890  17.761  1.00111.63           N
ATOM   3939  CA  THR E 493      67.495  -6.942  19.115  1.00111.63           C
ATOM   3940  CB  THR E 493      66.393  -7.133  20.116  1.00111.63           C
ATOM   3941  OG1 THR E 493      66.872  -6.955  21.441  1.00111.63           O
ATOM   3942  CG2 THR E 493      65.833  -8.551  19.936  1.00111.63           C
ATOM   3943  C   THR E 493      68.399  -8.137  19.209  1.00111.63           C
ATOM   3944  O   THR E 493      68.372  -9.002  18.336  1.00111.63           O
ATOM   3945  N   PRO E 494      69.186  -8.219  20.254  1.00 71.14           N
ATOM   3946  CA  PRO E 494      70.141  -9.293  20.370  1.00 71.14           C
ATOM   3947  CD  PRO E 494      69.680  -7.003  20.884  1.00 71.14           C
ATOM   3948  CB  PRO E 494      71.086  -8.887  21.499  1.00 71.14           C
ATOM   3949  CG  PRO E 494      71.070  -7.350  21.441  1.00 71.14           C
ATOM   3950  C   PRO E 494      69.560 -10.659  20.533  1.00 71.14           C
ATOM   3951  O   PRO E 494      68.414 -10.794  20.958  1.00 71.14           O
ATOM   3952  N   VAL E 495      70.351 -11.686  20.161  1.00 32.06           N
ATOM   3953  CA  VAL E 495      69.947 -13.058  20.267  1.00 32.06           C
ATOM   3954  CB  VAL E 495      70.880 -14.006  19.567  1.00 32.06           C
ATOM   3955  CG1 VAL E 495      70.405 -15.446  19.821  1.00 32.06           C
ATOM   3956  CG2 VAL E 495      70.950 -13.623  18.079  1.00 32.06           C
ATOM   3957  C   VAL E 495      69.965 -13.407  21.719  1.00 32.06           C
ATOM   3958  O   VAL E 495      70.815 -12.933  22.470  1.00 32.06           O
ATOM   3959  N   ARG E 496      69.001 -14.242  22.152  1.00109.47           N
ATOM   3960  CA  ARG E 496      68.917 -14.626  23.533  1.00109.47           C
ATOM   3961  CB  ARG E 496      67.683 -14.056  24.248  1.00109.47           C
ATOM   3962  CG  ARG E 496      67.692 -12.530  24.348  1.00109.47           C
ATOM   3963  CD  ARG E 496      66.468 -11.965  25.068  1.00109.47           C
ATOM   3964  NE  ARG E 496      66.526 -12.455  26.473  1.00109.47           N
ATOM   3965  CZ  ARG E 496      65.641 -11.990  27.401  1.00109.47           C
ATOM   3966  NH1 ARG E 496      64.698 -11.068  27.048  1.00109.47           N
ATOM   3967  NH2 ARG E 496      65.700 -12.451  28.684  1.00109.47           N
ATOM   3968  C   ARG E 496      68.814 -16.119  23.598  1.00109.47           C
ATOM   3969  O   ARG E 496      68.706 -16.792  22.573  1.00109.47           O
ATOM   3970  N   ASN E 497      68.888 -16.679  24.824  1.00 43.09           N
ATOM   3971  CA  ASN E 497      68.794 -18.104  24.983  1.00 43.09           C
ATOM   3972  CB  ASN E 497      70.021 -18.709  25.690  1.00 43.09           C
ATOM   3973  CG  ASN E 497      70.007 -20.218  25.492  1.00 43.09           C
ATOM   3974  OD1 ASN E 497      68.959 -20.821  25.268  1.00 43.09           O
ATOM   3975  ND2 ASN E 497      71.209 -20.849  25.578  1.00 43.09           N
ATOM   3976  C   ASN E 497      67.588 -18.408  25.825  1.00 43.09           C
ATOM   3977  O   ASN E 497      67.443 -17.904  26.938  1.00 43.09           O
ATOM   3978  N   GLN E 498      66.677 -19.241  25.287  1.00107.30           N
ATOM   3979  CA  GLN E 498      65.468 -19.653  25.947  1.00107.30           C
ATOM   3980  CB  GLN E 498      64.458 -20.306  24.985  1.00107.30           C
ATOM   3981  CG  GLN E 498      64.952 -21.583  24.307  1.00107.30           C
ATOM   3982  CD  GLN E 498      63.887 -22.002  23.303  1.00107.30           C
ATOM   3983  OE1 GLN E 498      62.765 -22.345  23.671  1.00107.30           O
ATOM   3984  NE2 GLN E 498      64.244 -21.962  21.992  1.00107.30           N
ATOM   3985  C   GLN E 498      65.770 -20.582  27.081  1.00107.30           C
ATOM   3986  O   GLN E 498      64.982 -20.674  28.022  1.00107.30           O
ATOM   3987  N   ALA E 499      66.870 -21.359  26.983  1.00222.02           N
ATOM   3988  CA  ALA E 499      67.216 -22.250  28.053  1.00222.02           C
ATOM   3989  CB  ALA E 499      67.060 -21.677  29.477  1.00222.02           C
ATOM   3990  C   ALA E 499      66.355 -23.462  27.901  1.00222.02           C
ATOM   3991  O   ALA E 499      65.848 -23.739  26.816  1.00222.02           O
ATOM   3992  N   SER E 500      66.208 -24.237  28.991  1.00 81.08           N
ATOM   3993  CA  SER E 500      65.472 -25.471  29.011  1.00 81.08           C
ATOM   3994  CB  SER E 500      65.748 -26.299  30.280  1.00 81.08           C
ATOM   3995  OG  SER E 500      65.296 -25.602  31.432  1.00 81.08           O
ATOM   3996  C   SER E 500      63.982 -25.276  28.917  1.00 81.08           C
ATOM   3997  O   SER E 500      63.257 -26.250  28.727  1.00 81.08           O
ATOM   3998  N   CYS E 501      63.463 -24.042  29.066  1.00 63.03           N
ATOM   3999  CA  CYS E 501      62.036 -23.823  29.066  1.00 63.03           C
ATOM   4000  CB  CYS E 501      61.672 -22.480  29.728  1.00 63.03           C
ATOM   4001  SG  CYS E 501      59.896 -22.097  29.781  1.00 63.03           S
ATOM   4002  C   CYS E 501      61.519 -23.807  27.648  1.00 63.03           C
ATOM   4003  O   CYS E 501      62.169 -23.274  26.755  1.00 63.03           O
ATOM   4004  N   GLY E 502      60.316 -24.374  27.400  1.00 55.28           N
ATOM   4005  CA  GLY E 502      59.792 -24.413  26.053  1.00 55.28           C
ATOM   4006  C   GLY E 502      59.139 -23.092  25.783  1.00 55.28           C
ATOM   4007  O   GLY E 502      57.936 -23.006  25.534  1.00 55.28           O
ATOM   4008  N   SER E 503      59.967 -22.034  25.850  1.00100.36           N
ATOM   4009  CA  SER E 503      59.621 -20.646  25.730  1.00100.36           C
ATOM   4010  CB  SER E 503      60.500 -19.778  26.647  1.00100.36           C
ATOM   4011  OG  SER E 503      60.028 -18.440  26.666  1.00100.36           O
ATOM   4012  C   SER E 503      59.708 -20.072  24.333  1.00100.36           C
ATOM   4013  O   SER E 503      59.509 -18.869  24.175  1.00100.36           O
ATOM   4014  N   CYS E 504      59.964 -20.872  23.279  1.00 64.37           N
ATOM   4015  CA  CYS E 504      60.264 -20.325  21.974  1.00 64.37           C
ATOM   4016  CB  CYS E 504      60.409 -21.415  20.897  1.00 64.37           C
ATOM   4017  SG  CYS E 504      58.892 -22.391  20.677  1.00 64.37           S
ATOM   4018  C   CYS E 504      59.223 -19.344  21.500  1.00 64.37           C
ATOM   4019  O   CYS E 504      59.568 -18.264  21.021  1.00 64.37           O
ATOM   4020  N   TYR E 505      57.926 -19.645  21.665  1.00 66.11           N
ATOM   4021  CA  TYR E 505      56.889 -18.781  21.163  1.00 66.11           C
ATOM   4022  CB  TYR E 505      55.472 -19.320  21.440  1.00 66.11           C
ATOM   4023  CG  TYR E 505      55.253 -19.392  22.914  1.00 66.11           C
ATOM   4024  CD1 TYR E 505      55.752 -20.445  23.648  1.00 66.11           C
ATOM   4025  CD2 TYR E 505      54.536 -18.412  23.561  1.00 66.11           C
ATOM   4026  CE1 TYR E 505      55.546 -20.513  25.006  1.00 66.11           C
ATOM   4027  CE2 TYR E 505      54.327 -18.475  24.919  1.00 66.11           C
ATOM   4028  CZ  TYR E 505      54.833 -19.527  25.644  1.00 66.11           C
ATOM   4029  OH  TYR E 505      54.620 -19.594  27.037  1.00 66.11           O
ATOM   4030  C   TYR E 505      57.005 -17.417  21.783  1.00 66.11           C
ATOM   4031  O   TYR E 505      56.747 -16.409  21.124  1.00 66.11           O
ATOM   4032  N   ALA E 506      57.337 -17.348  23.086  1.00 41.83           N
ATOM   4033  CA  ALA E 506      57.469 -16.084  23.760  1.00 41.83           C
ATOM   4034  CB  ALA E 506      57.698 -16.240  25.273  1.00 41.83           C
ATOM   4035  C   ALA E 506      58.631 -15.310  23.206  1.00 41.83           C
ATOM   4036  O   ALA E 506      58.528 -14.105  22.978  1.00 41.83           O
ATOM   4037  N   PHE E 507      59.778 -15.982  22.979  1.00 54.70           N
ATOM   4038  CA  PHE E 507      60.942 -15.304  22.477  1.00 54.70           C
ATOM   4039  CB  PHE E 507      62.199 -16.193  22.417  1.00 54.70           C
ATOM   4040  CG  PHE E 507      62.765 -16.286  23.796  1.00 54.70           C
ATOM   4041  CD1 PHE E 507      62.246 -17.153  24.730  1.00 54.70           C
ATOM   4042  CD2 PHE E 507      63.836 -15.497  24.149  1.00 54.70           C
ATOM   4043  CE1 PHE E 507      62.785 -17.224  25.995  1.00 54.70           C
ATOM   4044  CE2 PHE E 507      64.378 -15.562  25.411  1.00 54.70           C
ATOM   4045  CZ  PHE E 507      63.851 -16.428  26.338  1.00 54.70           C
ATOM   4046  C   PHE E 507      60.671 -14.774  21.101  1.00 54.70           C
ATOM   4047  O   PHE E 507      61.014 -13.634  20.792  1.00 54.70           O
ATOM   4048  N   SER E 508      60.040 -15.586  20.233  1.00 69.40           N
ATOM   4049  CA  SER E 508      59.761 -15.151  18.893  1.00 69.40           C
ATOM   4050  CB  SER E 508      59.018 -16.215  18.070  1.00 69.40           C
ATOM   4051  OG  SER E 508      58.770 -15.726  16.761  1.00 69.40           O
ATOM   4052  C   SER E 508      58.873 -13.948  18.961  1.00 69.40           C
ATOM   4053  O   SER E 508      59.083 -12.964  18.254  1.00 69.40           O
ATOM   4054  N   SER E 509      57.858 -13.995  19.839  1.00 38.93           N
ATOM   4055  CA  SER E 509      56.910 -12.922  19.943  1.00 38.93           C
ATOM   4056  CB  SER E 509      55.809 -13.199  20.981  1.00 38.93           C
ATOM   4057  OG  SER E 509      55.024 -14.311  20.575  1.00 38.93           O
ATOM   4058  C   SER E 509      57.598 -11.654  20.348  1.00 38.93           C
ATOM   4059  O   SER E 509      57.398 -10.616  19.722  1.00 38.93           O
ATOM   4060  N   MET E 510      58.435 -11.707  21.403  1.00 45.18           N
ATOM   4061  CA  MET E 510      59.095 -10.531  21.899  1.00 45.18           C
ATOM   4062  CB  MET E 510      59.964 -10.821  23.134  1.00 45.18           C
ATOM   4063  CG  MET E 510      59.197 -11.403  24.326  1.00 45.18           C
ATOM   4064  SD  MET E 510      57.929 -10.320  25.051  1.00 45.18           S
ATOM   4065  CE  MET E 510      56.644 -10.709  23.829  1.00 45.18           C
ATOM   4066  C   MET E 510      60.013 -10.017  20.834  1.00 45.18           C
ATOM   4067  O   MET E 510      60.110  -8.811  20.612  1.00 45.18           O
ATOM   4068  N   GLY E 511      60.701 -10.934  20.130  1.00 25.17           N
ATOM   4069  CA  GLY E 511      61.662 -10.539  19.142  1.00 25.17           C
ATOM   4070  C   GLY E 511      60.989  -9.739  18.072  1.00 25.17           C
ATOM   4071  O   GLY E 511      61.532  -8.739  17.605  1.00 25.17           O
ATOM   4072  N   MET E 512      59.794 -10.169  17.634  1.00 49.22           N
ATOM   4073  CA  MET E 512      59.110  -9.457  16.594  1.00 49.22           C
ATOM   4074  CB  MET E 512      57.801 -10.157  16.191  1.00 49.22           C
ATOM   4075  CG  MET E 512      57.026  -9.446  15.082  1.00 49.22           C
ATOM   4076  SD  MET E 512      55.623 -10.396  14.422  1.00 49.22           S
ATOM   4077  CE  MET E 512      54.656 -10.397  15.959  1.00 49.22           C
ATOM   4078  C   MET E 512      58.775  -8.068  17.056  1.00 49.22           C
ATOM   4079  O   MET E 512      59.060  -7.086  16.374  1.00 49.22           O
ATOM   4080  N   LEU E 513      58.205  -7.949  18.263  1.00 54.71           N
ATOM   4081  CA  LEU E 513      57.776  -6.675  18.769  1.00 54.71           C
ATOM   4082  CB  LEU E 513      57.039  -6.800  20.112  1.00 54.71           C
ATOM   4083  CG  LEU E 513      55.751  -7.641  20.014  1.00 54.71           C
ATOM   4084  CD1 LEU E 513      55.022  -7.719  21.365  1.00 54.71           C
ATOM   4085  CD2 LEU E 513      54.847  -7.147  18.874  1.00 54.71           C
ATOM   4086  C   LEU E 513      58.949  -5.764  18.968  1.00 54.71           C
ATOM   4087  O   LEU E 513      58.858  -4.560  18.734  1.00 54.71           O
ATOM   4088  N   GLU E 514      60.083  -6.311  19.437  1.00 51.72           N
ATOM   4089  CA  GLU E 514      61.243  -5.511  19.728  1.00 51.72           C
ATOM   4090  CB  GLU E 514      62.338  -6.344  20.414  1.00 51.72           C
ATOM   4091  CG  GLU E 514      61.916  -6.804  21.814  1.00 51.72           C
ATOM   4092  CD  GLU E 514      62.851  -7.913  22.274  1.00 51.72           C
ATOM   4093  OE1 GLU E 514      63.511  -8.535  21.400  1.00 51.72           O
ATOM   4094  OE2 GLU E 514      62.909  -8.160  23.509  1.00 51.72           O
ATOM   4095  C   GLU E 514      61.808  -4.904  18.474  1.00 51.72           C
ATOM   4096  O   GLU E 514      62.185  -3.733  18.467  1.00 51.72           O
ATOM   4097  N   SER E 515      61.901  -5.686  17.380  1.00 75.88           N
ATOM   4098  CA  SER E 515      62.460  -5.177  16.158  1.00 75.88           C
ATOM   4099  CB  SER E 515      62.655  -6.274  15.096  1.00 75.88           C
ATOM   4100  OG  SER E 515      63.201  -5.715  13.910  1.00 75.88           O
ATOM   4101  C   SER E 515      61.542  -4.143  15.571  1.00 75.88           C
ATOM   4102  O   SER E 515      61.983  -3.084  15.129  1.00 75.88           O
ATOM   4103  N   ARG E 516      60.226  -4.419  15.571  1.00 67.38           N
ATOM   4104  CA  ARG E 516      59.260  -3.538  14.964  1.00 67.38           C
ATOM   4105  CB  ARG E 516      57.838  -4.128  14.957  1.00 67.38           C
ATOM   4106  CG  ARG E 516      57.694  -5.310  13.991  1.00 67.38           C
ATOM   4107  CD  ARG E 516      56.297  -5.938  13.976  1.00 67.38           C
ATOM   4108  NE  ARG E 516      56.310  -7.064  12.995  1.00 67.38           N
ATOM   4109  CZ  ARG E 516      55.771  -6.909  11.749  1.00 67.38           C
ATOM   4110  NH1 ARG E 516      55.183  -5.727  11.402  1.00 67.38           N
ATOM   4111  NH2 ARG E 516      55.810  -7.939  10.853  1.00 67.38           N
ATOM   4112  C   ARG E 516      59.248  -2.218  15.668  1.00 67.38           C
ATOM   4113  O   ARG E 516      59.039  -1.181  15.042  1.00 67.38           O
ATOM   4114  N   ILE E 517      59.435  -2.218  16.998  1.00 42.93           N
ATOM   4115  CA  ILE E 517      59.478  -0.984  17.730  1.00 42.93           C
ATOM   4116  CB  ILE E 517      59.601  -1.184  19.213  1.00 42.93           C
ATOM   4117  CG1 ILE E 517      58.351  -1.893  19.764  1.00 42.93           C
ATOM   4118  CG2 ILE E 517      59.865   0.187  19.855  1.00 42.93           C
ATOM   4119  CD1 ILE E 517      58.495  -2.356  21.213  1.00 42.93           C
ATOM   4120  C   ILE E 517      60.674  -0.215  17.256  1.00 42.93           C
ATOM   4121  O   ILE E 517      60.621   1.005  17.107  1.00 42.93           O
ATOM   4122  N   GLN E 518      61.800  -0.916  17.017  1.00 43.38           N
ATOM   4123  CA  GLN E 518      63.008  -0.255  16.609  1.00 43.38           C
ATOM   4124  CB  GLN E 518      64.214  -1.205  16.511  1.00 43.38           C
ATOM   4125  CG  GLN E 518      64.634  -1.778  17.867  1.00 43.38           C
ATOM   4126  CD  GLN E 518      65.828  -2.695  17.650  1.00 43.38           C
ATOM   4127  OE1 GLN E 518      65.947  -3.742  18.284  1.00 43.38           O
ATOM   4128  NE2 GLN E 518      66.749  -2.284  16.738  1.00 43.38           N
ATOM   4129  C   GLN E 518      62.818   0.396  15.270  1.00 43.38           C
ATOM   4130  O   GLN E 518      63.205   1.547  15.075  1.00 43.38           O
ATOM   4131  N   ILE E 519      62.190  -0.314  14.315  1.00109.91           N
ATOM   4132  CA  ILE E 519      61.985   0.190  12.983  1.00109.91           C
ATOM   4133  CB  ILE E 519      61.186  -0.764  12.135  1.00109.91           C
ATOM   4134  CG1 ILE E 519      61.824  -2.162  12.067  1.00109.91           C
ATOM   4135  CG2 ILE E 519      60.998  -0.108  10.757  1.00109.91           C
ATOM   4136  CD1 ILE E 519      63.170  -2.200  11.362  1.00109.91           C
ATOM   4137  C   ILE E 519      61.115   1.407  13.066  1.00109.91           C
ATOM   4138  O   ILE E 519      61.397   2.441  12.461  1.00109.91           O
ATOM   4139  N   ARG E 520      60.024   1.305  13.846  1.00 51.33           N
ATOM   4140  CA  ARG E 520      59.039   2.344  13.922  1.00 51.33           C
ATOM   4141  CB  ARG E 520      57.855   1.962  14.828  1.00 51.33           C
ATOM   4142  CG  ARG E 520      56.983   0.846  14.244  1.00 51.33           C
ATOM   4143  CD  ARG E 520      55.898   0.345  15.200  1.00 51.33           C
ATOM   4144  NE  ARG E 520      55.082  -0.666  14.468  1.00 51.33           N
ATOM   4145  CZ  ARG E 520      53.915  -0.293  13.867  1.00 51.33           C
ATOM   4146  NH1 ARG E 520      53.477   0.996  13.971  1.00 51.33           N
ATOM   4147  NH2 ARG E 520      53.181  -1.209  13.170  1.00 51.33           N
ATOM   4148  C   ARG E 520      59.645   3.601  14.462  1.00 51.33           C
ATOM   4149  O   ARG E 520      59.342   4.692  13.982  1.00 51.33           O
ATOM   4150  N   SER E 521      60.465   3.474  15.521  1.00 70.39           N
ATOM   4151  CA  SER E 521      61.117   4.567  16.191  1.00 70.39           C
ATOM   4152  CB  SER E 521      61.359   4.282  17.686  1.00 70.39           C
ATOM   4153  OG  SER E 521      62.241   3.181  17.841  1.00 70.39           O
ATOM   4154  C   SER E 521      62.437   4.901  15.564  1.00 70.39           C
ATOM   4155  O   SER E 521      63.105   5.834  16.006  1.00 70.39           O
ATOM   4156  N   GLN E 522      62.869   4.153  14.532  1.00156.78           N
ATOM   4157  CA  GLN E 522      64.148   4.435  13.942  1.00156.78           C
ATOM   4158  CB  GLN E 522      64.241   5.877  13.408  1.00156.78           C
ATOM   4159  CG  GLN E 522      63.251   6.202  12.286  1.00156.78           C
ATOM   4160  CD  GLN E 522      63.878   5.809  10.958  1.00156.78           C
ATOM   4161  OE1 GLN E 522      64.957   6.283  10.605  1.00156.78           O
ATOM   4162  NE2 GLN E 522      63.186   4.922  10.195  1.00156.78           N
ATOM   4163  C   GLN E 522      65.227   4.275  14.976  1.00156.78           C
ATOM   4164  O   GLN E 522      66.141   5.095  15.061  1.00156.78           O
ATOM   4165  N   LEU E 523      65.143   3.198  15.784  1.00141.54           N
ATOM   4166  CA  LEU E 523      66.141   2.858  16.763  1.00141.54           C
ATOM   4167  CB  LEU E 523      67.551   2.769  16.143  1.00141.54           C
ATOM   4168  CG  LEU E 523      68.655   2.332  17.125  1.00141.54           C
ATOM   4169  CD1 LEU E 523      68.403   0.908  17.643  1.00141.54           C
ATOM   4170  CD2 LEU E 523      70.053   2.507  16.511  1.00141.54           C
ATOM   4171  C   LEU E 523      66.149   3.865  17.872  1.00141.54           C
ATOM   4172  O   LEU E 523      67.048   3.877  18.712  1.00141.54           O
ATOM   4173  N   SER E 524      65.131   4.740  17.920  1.00 34.86           N
ATOM   4174  CA  SER E 524      65.049   5.690  18.991  1.00 34.86           C
ATOM   4175  CB  SER E 524      63.934   6.727  18.780  1.00 34.86           C
ATOM   4176  OG  SER E 524      63.897   7.637  19.870  1.00 34.86           O
ATOM   4177  C   SER E 524      64.738   4.939  20.252  1.00 34.86           C
ATOM   4178  O   SER E 524      65.207   5.304  21.329  1.00 34.86           O
ATOM   4179  N   GLN E 525      63.928   3.870  20.134  1.00120.62           N
ATOM   4180  CA  GLN E 525      63.526   3.093  21.277  1.00120.62           C
ATOM   4181  CB  GLN E 525      62.001   3.125  21.469  1.00120.62           C
ATOM   4182  CG  GLN E 525      61.505   2.511  22.770  1.00120.62           C
ATOM   4183  CD  GLN E 525      60.000   2.733  22.805  1.00120.62           C
ATOM   4184  OE1 GLN E 525      59.220   1.796  22.966  1.00120.62           O
ATOM   4185  NE2 GLN E 525      59.577   4.016  22.645  1.00120.62           N
ATOM   4186  C   GLN E 525      63.956   1.667  21.053  1.00120.62           C
ATOM   4187  O   GLN E 525      63.570   1.028  20.079  1.00120.62           O
ATOM   4188  N   LYS E 526      64.874   1.212  21.925  1.00157.57           N
ATOM   4189  CA  LYS E 526      65.558  -0.051  22.080  1.00157.57           C
ATOM   4190  CB  LYS E 526      66.979   0.149  22.631  1.00157.57           C
ATOM   4191  CG  LYS E 526      67.885   0.938  21.682  1.00157.57           C
ATOM   4192  CD  LYS E 526      69.148   1.483  22.350  1.00157.57           C
ATOM   4193  CE  LYS E 526      70.131   0.398  22.791  1.00157.57           C
ATOM   4194  NZ  LYS E 526      71.317   1.020  23.422  1.00157.57           N
ATOM   4195  C   LYS E 526      64.904  -1.105  22.949  1.00157.57           C
ATOM   4196  O   LYS E 526      65.572  -2.116  23.164  1.00157.57           O
ATOM   4197  N   PRO E 527      63.751  -0.959  23.550  1.00105.23           N
ATOM   4198  CA  PRO E 527      63.313  -1.866  24.596  1.00105.23           C
ATOM   4199  CD  PRO E 527      62.618  -0.361  22.860  1.00105.23           C
ATOM   4200  CB  PRO E 527      61.850  -1.511  24.847  1.00105.23           C
ATOM   4201  CG  PRO E 527      61.369  -1.019  23.472  1.00105.23           C
ATOM   4202  C   PRO E 527      63.464  -3.347  24.391  1.00105.23           C
ATOM   4203  O   PRO E 527      63.332  -3.841  23.272  1.00105.23           O
ATOM   4204  N   ILE E 528      63.786  -4.063  25.493  1.00102.59           N
ATOM   4205  CA  ILE E 528      63.879  -5.495  25.500  1.00102.59           C
ATOM   4206  CB  ILE E 528      65.116  -6.008  26.185  1.00102.59           C
ATOM   4207  CG1 ILE E 528      66.376  -5.499  25.466  1.00102.59           C
ATOM   4208  CG2 ILE E 528      65.022  -7.541  26.253  1.00102.59           C
ATOM   4209  CD1 ILE E 528      66.474  -5.945  24.007  1.00102.59           C
ATOM   4210  C   ILE E 528      62.705  -5.936  26.316  1.00102.59           C
ATOM   4211  O   ILE E 528      62.613  -5.625  27.502  1.00102.59           O
ATOM   4212  N   LEU E 529      61.760  -6.665  25.687  1.00 58.63           N
ATOM   4213  CA  LEU E 529      60.550  -7.096  26.331  1.00 58.63           C
ATOM   4214  CB  LEU E 529      59.434  -7.438  25.334  1.00 58.63           C
ATOM   4215  CG  LEU E 529      58.986  -6.232  24.482  1.00 58.63           C
ATOM   4216  CD1 LEU E 529      57.871  -6.630  23.501  1.00 58.63           C
ATOM   4217  CD2 LEU E 529      58.599  -5.034  25.365  1.00 58.63           C
ATOM   4218  C   LEU E 529      60.833  -8.320  27.152  1.00 58.63           C
ATOM   4219  O   LEU E 529      61.876  -8.949  26.997  1.00 58.63           O
ATOM   4220  N   SER E 530      59.895  -8.688  28.059  1.00 62.41           N
ATOM   4221  CA  SER E 530      60.122  -9.801  28.952  1.00 62.41           C
ATOM   4222  CB  SER E 530      59.725  -9.487  30.404  1.00 62.41           C
ATOM   4223  OG  SER E 530      59.841 -10.653  31.202  1.00 62.41           O
ATOM   4224  C   SER E 530      59.338 -11.027  28.551  1.00 62.41           C
ATOM   4225  O   SER E 530      58.109 -11.053  28.604  1.00 62.41           O
ATOM   4226  N   PRO E 531      60.048 -12.057  28.156  1.00 85.51           N
ATOM   4227  CA  PRO E 531      59.435 -13.320  27.812  1.00 85.51           C
ATOM   4228  CD  PRO E 531      61.307 -11.858  27.458  1.00 85.51           C
ATOM   4229  CB  PRO E 531      60.512 -14.123  27.088  1.00 85.51           C
ATOM   4230  CG  PRO E 531      61.436 -13.048  26.493  1.00 85.51           C
ATOM   4231  C   PRO E 531      58.910 -14.028  29.025  1.00 85.51           C
ATOM   4232  O   PRO E 531      57.973 -14.817  28.911  1.00 85.51           O
ATOM   4233  N   GLN E 532      59.522 -13.773  30.194  1.00 49.62           N
ATOM   4234  CA  GLN E 532      59.178 -14.459  31.409  1.00 49.62           C
ATOM   4235  CB  GLN E 532      60.134 -14.135  32.568  1.00 49.62           C
ATOM   4236  CG  GLN E 532      59.799 -14.896  33.852  1.00 49.62           C
ATOM   4237  CD  GLN E 532      60.036 -16.377  33.589  1.00 49.62           C
ATOM   4238  OE1 GLN E 532      61.023 -16.760  32.961  1.00 49.62           O
ATOM   4239  NE2 GLN E 532      59.102 -17.237  34.076  1.00 49.62           N
ATOM   4240  C   GLN E 532      57.794 -14.096  31.848  1.00 49.62           C
ATOM   4241  O   GLN E 532      57.042 -14.952  32.313  1.00 49.62           O
ATOM   4242  N   GLN E 533      57.412 -12.815  31.702  1.00 84.64           N
ATOM   4243  CA  GLN E 533      56.123 -12.394  32.167  1.00 84.64           C
ATOM   4244  CB  GLN E 533      55.898 -10.888  31.921  1.00 84.64           C
ATOM   4245  CG  GLN E 533      54.561 -10.342  32.425  1.00 84.64           C
ATOM   4246  CD  GLN E 533      53.522 -10.493  31.323  1.00 84.64           C
ATOM   4247  OE1 GLN E 533      52.335 -10.256  31.541  1.00 84.64           O
ATOM   4248  NE2 GLN E 533      53.976 -10.891  30.104  1.00 84.64           N
ATOM   4249  C   GLN E 533      55.089 -13.183  31.422  1.00 84.64           C
ATOM   4250  O   GLN E 533      54.101 -13.637  32.000  1.00 84.64           O
ATOM   4251  N   VAL E 534      55.296 -13.379  30.107  1.00 40.43           N
ATOM   4252  CA  VAL E 534      54.367 -14.138  29.320  1.00 40.43           C
ATOM   4253  CB  VAL E 534      54.750 -14.188  27.868  1.00 40.43           C
ATOM   4254  CG1 VAL E 534      53.796 -15.151  27.141  1.00 40.43           C
ATOM   4255  CG2 VAL E 534      54.735 -12.758  27.303  1.00 40.43           C
ATOM   4256  C   VAL E 534      54.335 -15.548  29.822  1.00 40.43           C
ATOM   4257  O   VAL E 534      53.268 -16.131  30.008  1.00 40.43           O
ATOM   4258  N   VAL E 535      55.520 -16.133  30.070  1.00 50.70           N
ATOM   4259  CA  VAL E 535      55.590 -17.503  30.503  1.00 50.70           C
ATOM   4260  CB  VAL E 535      57.004 -17.984  30.671  1.00 50.70           C
ATOM   4261  CG1 VAL E 535      56.977 -19.405  31.260  1.00 50.70           C
ATOM   4262  CG2 VAL E 535      57.719 -17.889  29.312  1.00 50.70           C
ATOM   4263  C   VAL E 535      54.895 -17.673  31.823  1.00 50.70           C
ATOM   4264  O   VAL E 535      54.180 -18.652  32.027  1.00 50.70           O
ATOM   4265  N   SER E 536      55.130 -16.756  32.780  1.00 71.24           N
ATOM   4266  CA  SER E 536      54.543 -16.905  34.088  1.00 71.24           C
ATOM   4267  CB  SER E 536      55.288 -16.089  35.158  1.00 71.24           C
ATOM   4268  OG  SER E 536      56.619 -16.564  35.295  1.00 71.24           O
ATOM   4269  C   SER E 536      53.092 -16.502  34.164  1.00 71.24           C
ATOM   4270  O   SER E 536      52.294 -17.185  34.804  1.00 71.24           O
ATOM   4271  N   CYS E 537      52.763 -15.301  33.642  1.00101.68           N
ATOM   4272  CA  CYS E 537      51.459 -14.692  33.748  1.00101.68           C
ATOM   4273  CB  CYS E 537      51.596 -13.162  33.796  1.00101.68           C
ATOM   4274  SG  CYS E 537      52.911 -12.637  34.949  1.00101.68           S
ATOM   4275  C   CYS E 537      50.411 -15.055  32.716  1.00101.68           C
ATOM   4276  O   CYS E 537      49.226 -15.104  33.040  1.00101.68           O
ATOM   4277  N   SER E 538      50.796 -15.297  31.442  1.00 76.05           N
ATOM   4278  CA  SER E 538      49.834 -15.378  30.369  1.00 76.05           C
ATOM   4279  CB  SER E 538      50.480 -15.203  28.984  1.00 76.05           C
ATOM   4280  OG  SER E 538      49.496 -15.287  27.964  1.00 76.05           O
ATOM   4281  C   SER E 538      49.018 -16.644  30.332  1.00 76.05           C
ATOM   4282  O   SER E 538      49.537 -17.754  30.257  1.00 76.05           O
ATOM   4283  N   ASN E 539      47.681 -16.460  30.363  1.00 92.90           N
ATOM   4284  CA  ASN E 539      46.665 -17.479  30.286  1.00 92.90           C
ATOM   4285  CB  ASN E 539      45.292 -16.979  30.767  1.00 92.90           C
ATOM   4286  CG  ASN E 539      45.390 -16.703  32.260  1.00 92.90           C
ATOM   4287  OD1 ASN E 539      45.149 -15.585  32.714  1.00 92.90           O
ATOM   4288  ND2 ASN E 539      45.754 -17.750  33.048  1.00 92.90           N
ATOM   4289  C   ASN E 539      46.493 -17.943  28.864  1.00 92.90           C
ATOM   4290  O   ASN E 539      45.881 -18.981  28.609  1.00 92.90           O
ATOM   4291  N   TYR E 540      46.932 -17.106  27.905  1.00155.51           N
ATOM   4292  CA  TYR E 540      46.866 -17.335  26.488  1.00155.51           C
ATOM   4293  CB  TYR E 540      47.130 -16.101  25.608  1.00155.51           C
ATOM   4294  CG  TYR E 540      45.985 -15.168  25.806  1.00155.51           C
ATOM   4295  CD1 TYR E 540      44.692 -15.616  25.668  1.00155.51           C
ATOM   4296  CD2 TYR E 540      46.199 -13.837  26.076  1.00155.51           C
ATOM   4297  CE1 TYR E 540      43.628 -14.760  25.837  1.00155.51           C
ATOM   4298  CE2 TYR E 540      45.141 -12.976  26.244  1.00155.51           C
ATOM   4299  CZ  TYR E 540      43.852 -13.437  26.129  1.00155.51           C
ATOM   4300  OH  TYR E 540      42.767 -12.551  26.303  1.00155.51           O
ATOM   4301  C   TYR E 540      47.816 -18.418  26.074  1.00155.51           C
ATOM   4302  O   TYR E 540      47.774 -18.857  24.926  1.00155.51           O
ATOM   4303  N   SER E 541      48.807 -18.746  26.928  1.00 70.18           N
ATOM   4304  CA  SER E 541      49.770 -19.766  26.613  1.00 70.18           C
ATOM   4305  CB  SER E 541      51.144 -19.201  26.214  1.00 70.18           C
ATOM   4306  OG  SER E 541      51.728 -18.520  27.315  1.00 70.18           O
ATOM   4307  C   SER E 541      49.990 -20.673  27.799  1.00 70.18           C
ATOM   4308  O   SER E 541      49.433 -20.492  28.880  1.00 70.18           O
ATOM   4309  N   GLN E 542      50.768 -21.740  27.533  1.00196.46           N
ATOM   4310  CA  GLN E 542      51.208 -22.859  28.327  1.00196.46           C
ATOM   4311  CB  GLN E 542      51.471 -24.099  27.457  1.00196.46           C
ATOM   4312  CG  GLN E 542      50.188 -24.815  27.008  1.00196.46           C
ATOM   4313  CD  GLN E 542      49.150 -23.813  26.506  1.00196.46           C
ATOM   4314  OE1 GLN E 542      48.041 -23.748  27.034  1.00196.46           O
ATOM   4315  NE2 GLN E 542      49.496 -23.016  25.459  1.00196.46           N
ATOM   4316  C   GLN E 542      52.381 -22.630  29.249  1.00196.46           C
ATOM   4317  O   GLN E 542      52.777 -23.569  29.936  1.00196.46           O
ATOM   4318  N   GLY E 543      53.087 -21.483  29.202  1.00 52.30           N
ATOM   4319  CA  GLY E 543      54.231 -21.356  30.071  1.00 52.30           C
ATOM   4320  C   GLY E 543      55.375 -22.046  29.387  1.00 52.30           C
ATOM   4321  O   GLY E 543      55.632 -21.805  28.211  1.00 52.30           O
ATOM   4322  N   CYS E 544      56.118 -22.891  30.126  1.00 85.12           N
ATOM   4323  CA  CYS E 544      57.231 -23.652  29.622  1.00 85.12           C
ATOM   4324  CB  CYS E 544      58.100 -24.294  30.716  1.00 85.12           C
ATOM   4325  SG  CYS E 544      59.223 -23.066  31.435  1.00 85.12           S
ATOM   4326  C   CYS E 544      56.745 -24.734  28.706  1.00 85.12           C
ATOM   4327  O   CYS E 544      57.535 -25.367  28.009  1.00 85.12           O
ATOM   4328  N   GLU E 545      55.439 -25.033  28.787  1.00137.50           N
ATOM   4329  CA  GLU E 545      54.725 -26.023  28.027  1.00137.50           C
ATOM   4330  CB  GLU E 545      53.341 -26.329  28.623  1.00137.50           C
ATOM   4331  CG  GLU E 545      53.416 -27.166  29.903  1.00137.50           C
ATOM   4332  CD  GLU E 545      54.221 -26.396  30.942  1.00137.50           C
ATOM   4333  OE1 GLU E 545      53.626 -25.529  31.636  1.00137.50           O
ATOM   4334  OE2 GLU E 545      55.447 -26.664  31.051  1.00137.50           O
ATOM   4335  C   GLU E 545      54.548 -25.623  26.582  1.00137.50           C
ATOM   4336  O   GLU E 545      54.171 -26.461  25.762  1.00137.50           O
ATOM   4337  N   GLY E 546      54.698 -24.325  26.237  1.00 42.59           N
ATOM   4338  CA  GLY E 546      54.557 -23.939  24.853  1.00 42.59           C
ATOM   4339  C   GLY E 546      53.488 -22.889  24.718  1.00 42.59           C
ATOM   4340  O   GLY E 546      52.845 -22.512  25.695  1.00 42.59           O
ATOM   4341  N   GLY E 547      53.282 -22.383  23.477  1.00 32.87           N
ATOM   4342  CA  GLY E 547      52.296 -21.366  23.209  1.00 32.87           C
ATOM   4343  C   GLY E 547      52.393 -20.968  21.757  1.00 32.87           C
ATOM   4344  O   GLY E 547      53.150 -21.568  20.993  1.00 32.87           O
ATOM   4345  N   PHE E 548      51.607 -19.944  21.332  1.00 71.25           N
ATOM   4346  CA  PHE E 548      51.646 -19.518  19.950  1.00 71.25           C
ATOM   4347  CB  PHE E 548      50.422 -19.969  19.137  1.00 71.25           C
ATOM   4348  CG  PHE E 548      50.510 -21.451  19.029  1.00 71.25           C
ATOM   4349  CD1 PHE E 548      50.054 -22.252  20.049  1.00 71.25           C
ATOM   4350  CD2 PHE E 548      51.051 -22.040  17.909  1.00 71.25           C
ATOM   4351  CE1 PHE E 548      50.137 -23.620  19.954  1.00 71.25           C
ATOM   4352  CE2 PHE E 548      51.136 -23.408  17.809  1.00 71.25           C
ATOM   4353  CZ  PHE E 548      50.678 -24.201  18.833  1.00 71.25           C
ATOM   4354  C   PHE E 548      51.735 -18.014  19.852  1.00 71.25           C
ATOM   4355  O   PHE E 548      51.039 -17.282  20.552  1.00 71.25           O
ATOM   4356  N   PRO E 549      52.555 -17.546  18.935  1.00 72.69           N
ATOM   4357  CA  PRO E 549      52.805 -16.135  18.745  1.00 72.69           C
ATOM   4358  CD  PRO E 549      53.634 -18.365  18.408  1.00 72.69           C
ATOM   4359  CB  PRO E 549      53.902 -16.053  17.687  1.00 72.69           C
ATOM   4360  CG  PRO E 549      54.679 -17.370  17.872  1.00 72.69           C
ATOM   4361  C   PRO E 549      51.580 -15.335  18.420  1.00 72.69           C
ATOM   4362  O   PRO E 549      51.509 -14.169  18.805  1.00 72.69           O
ATOM   4363  N   TYR E 550      50.595 -15.933  17.735  1.00 65.27           N
ATOM   4364  CA  TYR E 550      49.405 -15.220  17.372  1.00 65.27           C
ATOM   4365  CB  TYR E 550      48.442 -16.158  16.616  1.00 65.27           C
ATOM   4366  CG  TYR E 550      47.193 -15.471  16.177  1.00 65.27           C
ATOM   4367  CD1 TYR E 550      46.100 -15.378  17.009  1.00 65.27           C
ATOM   4368  CD2 TYR E 550      47.110 -14.937  14.911  1.00 65.27           C
ATOM   4369  CE1 TYR E 550      44.949 -14.757  16.582  1.00 65.27           C
ATOM   4370  CE2 TYR E 550      45.963 -14.315  14.479  1.00 65.27           C
ATOM   4371  CZ  TYR E 550      44.879 -14.224  15.316  1.00 65.27           C
ATOM   4372  OH  TYR E 550      43.699 -13.588  14.874  1.00 65.27           O
ATOM   4373  C   TYR E 550      48.762 -14.770  18.655  1.00 65.27           C
ATOM   4374  O   TYR E 550      48.290 -13.641  18.766  1.00 65.27           O
ATOM   4375  N   LEU E 551      48.708 -15.667  19.655  1.00 92.77           N
ATOM   4376  CA  LEU E 551      48.132 -15.390  20.940  1.00 92.77           C
ATOM   4377  CB  LEU E 551      47.892 -16.672  21.754  1.00 92.77           C
ATOM   4378  CG  LEU E 551      46.785 -17.561  21.155  1.00 92.77           C
ATOM   4379  CD1 LEU E 551      46.567 -18.831  21.991  1.00 92.77           C
ATOM   4380  CD2 LEU E 551      45.486 -16.762  20.968  1.00 92.77           C
ATOM   4381  C   LEU E 551      48.974 -14.459  21.776  1.00 92.77           C
ATOM   4382  O   LEU E 551      48.433 -13.765  22.635  1.00 92.77           O
ATOM   4383  N   ILE E 552      50.319 -14.568  21.715  1.00145.08           N
ATOM   4384  CA  ILE E 552      51.174 -13.710  22.508  1.00145.08           C
ATOM   4385  CB  ILE E 552      52.452 -14.396  22.886  1.00145.08           C
ATOM   4386  CG1 ILE E 552      52.127 -15.675  23.677  1.00145.08           C
ATOM   4387  CG2 ILE E 552      53.325 -13.397  23.667  1.00145.08           C
ATOM   4388  CD1 ILE E 552      51.292 -15.416  24.931  1.00145.08           C
ATOM   4389  C   ILE E 552      51.539 -12.392  21.887  1.00145.08           C
ATOM   4390  O   ILE E 552      51.278 -11.324  22.437  1.00145.08           O
ATOM   4391  N   ALA E 553      52.162 -12.441  20.693  1.00 61.61           N
ATOM   4392  CA  ALA E 553      52.606 -11.228  20.077  1.00 61.61           C
ATOM   4393  CB  ALA E 553      53.349 -11.468  18.751  1.00 61.61           C
ATOM   4394  C   ALA E 553      51.384 -10.433  19.775  1.00 61.61           C
ATOM   4395  O   ALA E 553      51.406  -9.205  19.850  1.00 61.61           O
ATOM   4396  N   GLY E 554      50.334 -11.111  19.264  1.00 87.20           N
ATOM   4397  CA  GLY E 554      49.117 -10.405  18.985  1.00 87.20           C
ATOM   4398  C   GLY E 554      48.143 -10.196  20.122  1.00 87.20           C
ATOM   4399  O   GLY E 554      48.011  -9.102  20.666  1.00 87.20           O
ATOM   4400  N   LYS E 555      47.484 -11.290  20.569  1.00134.51           N
ATOM   4401  CA  LYS E 555      46.358 -11.153  21.463  1.00134.51           C
ATOM   4402  CB  LYS E 555      45.571 -12.462  21.638  1.00134.51           C
ATOM   4403  CG  LYS E 555      44.372 -12.310  22.575  1.00134.51           C
ATOM   4404  CD  LYS E 555      43.390 -13.480  22.526  1.00134.51           C
ATOM   4405  CE  LYS E 555      42.256 -13.286  21.523  1.00134.51           C
ATOM   4406  NZ  LYS E 555      41.455 -12.094  21.879  1.00134.51           N
ATOM   4407  C   LYS E 555      46.735 -10.681  22.834  1.00134.51           C
ATOM   4408  O   LYS E 555      46.166  -9.719  23.346  1.00134.51           O
ATOM   4409  N   TYR E 556      47.723 -11.342  23.454  1.00 62.82           N
ATOM   4410  CA  TYR E 556      48.113 -11.029  24.799  1.00 62.82           C
ATOM   4411  CB  TYR E 556      49.226 -11.981  25.274  1.00 62.82           C
ATOM   4412  CG  TYR E 556      49.471 -11.812  26.734  1.00 62.82           C
ATOM   4413  CD1 TYR E 556      48.597 -12.359  27.644  1.00 62.82           C
ATOM   4414  CD2 TYR E 556      50.578 -11.138  27.195  1.00 62.82           C
ATOM   4415  CE1 TYR E 556      48.810 -12.225  28.994  1.00 62.82           C
ATOM   4416  CE2 TYR E 556      50.797 -11.000  28.546  1.00 62.82           C
ATOM   4417  CZ  TYR E 556      49.912 -11.542  29.446  1.00 62.82           C
ATOM   4418  OH  TYR E 556      50.133 -11.402  30.832  1.00 62.82           O
ATOM   4419  C   TYR E 556      48.640  -9.629  24.810  1.00 62.82           C
ATOM   4420  O   TYR E 556      48.337  -8.839  25.703  1.00 62.82           O
ATOM   4421  N   VAL E 557      49.442  -9.276  23.792  1.00 37.96           N
ATOM   4422  CA  VAL E 557      50.022  -7.963  23.754  1.00 37.96           C
ATOM   4423  CB  VAL E 557      50.915  -7.737  22.570  1.00 37.96           C
ATOM   4424  CG1 VAL E 557      51.359  -6.266  22.579  1.00 37.96           C
ATOM   4425  CG2 VAL E 557      52.098  -8.717  22.647  1.00 37.96           C
ATOM   4426  C   VAL E 557      48.933  -6.931  23.703  1.00 37.96           C
ATOM   4427  O   VAL E 557      49.030  -5.889  24.349  1.00 37.96           O
ATOM   4428  N   SER E 558      47.876  -7.170  22.906  1.00 57.55           N
ATOM   4429  CA  SER E 558      46.823  -6.197  22.798  1.00 57.55           C
ATOM   4430  CB  SER E 558      45.834  -6.527  21.664  1.00 57.55           C
ATOM   4431  OG  SER E 558      44.817  -5.539  21.601  1.00 57.55           O
ATOM   4432  C   SER E 558      46.020  -6.108  24.072  1.00 57.55           C
ATOM   4433  O   SER E 558      45.722  -5.014  24.550  1.00 57.55           O
ATOM   4434  N   ASP E 559      45.590  -7.266  24.617  1.00114.58           N
ATOM   4435  CA  ASP E 559      44.734  -7.277  25.774  1.00114.58           C
ATOM   4436  CB  ASP E 559      44.137  -8.670  26.021  1.00114.58           C
ATOM   4437  CG  ASP E 559      43.231  -9.025  24.847  1.00114.58           C
ATOM   4438  OD1 ASP E 559      42.938  -8.112  24.030  1.00114.58           O
ATOM   4439  OD2 ASP E 559      42.828 -10.215  24.749  1.00114.58           O
ATOM   4440  C   ASP E 559      45.418  -6.866  27.052  1.00114.58           C
ATOM   4441  O   ASP E 559      44.925  -5.993  27.766  1.00114.58           O
ATOM   4442  N   TYR E 560      46.480  -7.607  27.440  1.00163.66           N
ATOM   4443  CA  TYR E 560      47.238  -7.378  28.646  1.00163.66           C
ATOM   4444  CB  TYR E 560      47.728  -8.695  29.264  1.00163.66           C
ATOM   4445  CG  TYR E 560      46.487  -9.463  29.569  1.00163.66           C
ATOM   4446  CD1 TYR E 560      45.936 -10.294  28.621  1.00163.66           C
ATOM   4447  CD2 TYR E 560      45.859  -9.340  30.787  1.00163.66           C
ATOM   4448  CE1 TYR E 560      44.788 -11.003  28.886  1.00163.66           C
ATOM   4449  CE2 TYR E 560      44.710 -10.046  31.058  1.00163.66           C
ATOM   4450  CZ  TYR E 560      44.172 -10.880  30.107  1.00163.66           C
ATOM   4451  OH  TYR E 560      42.994 -11.607  30.382  1.00163.66           O
ATOM   4452  C   TYR E 560      48.398  -6.433  28.524  1.00163.66           C
ATOM   4453  O   TYR E 560      48.656  -5.635  29.423  1.00163.66           O
ATOM   4454  N   GLY E 561      49.173  -6.537  27.427  1.00 37.05           N
ATOM   4455  CA  GLY E 561      50.343  -5.711  27.272  1.00 37.05           C
ATOM   4456  C   GLY E 561      51.556  -6.472  27.733  1.00 37.05           C
ATOM   4457  O   GLY E 561      51.447  -7.467  28.451  1.00 37.05           O
ATOM   4458  N   ILE E 562      52.764  -6.006  27.330  1.00160.99           N
ATOM   4459  CA  ILE E 562      53.965  -6.676  27.744  1.00160.99           C
ATOM   4460  CB  ILE E 562      54.805  -7.321  26.665  1.00160.99           C
ATOM   4461  CG1 ILE E 562      55.423  -6.316  25.677  1.00160.99           C
ATOM   4462  CG2 ILE E 562      53.924  -8.384  25.988  1.00160.99           C
ATOM   4463  CD1 ILE E 562      54.434  -5.697  24.699  1.00160.99           C
ATOM   4464  C   ILE E 562      54.833  -5.706  28.485  1.00160.99           C
ATOM   4465  O   ILE E 562      54.746  -4.494  28.297  1.00160.99           O
ATOM   4466  N   VAL E 563      55.681  -6.238  29.390  1.00 53.87           N
ATOM   4467  CA  VAL E 563      56.540  -5.424  30.205  1.00 53.87           C
ATOM   4468  CB  VAL E 563      56.465  -5.763  31.666  1.00 53.87           C
ATOM   4469  CG1 VAL E 563      55.031  -5.497  32.153  1.00 53.87           C
ATOM   4470  CG2 VAL E 563      56.931  -7.217  31.860  1.00 53.87           C
ATOM   4471  C   VAL E 563      57.956  -5.646  29.772  1.00 53.87           C
ATOM   4472  O   VAL E 563      58.258  -6.567  29.017  1.00 53.87           O
ATOM   4473  N   GLU E 564      58.864  -4.763  30.230  1.00 58.15           N
ATOM   4474  CA  GLU E 564      60.250  -4.838  29.868  1.00 58.15           C
ATOM   4475  CB  GLU E 564      60.987  -3.504  30.078  1.00 58.15           C
ATOM   4476  CG  GLU E 564      60.458  -2.421  29.133  1.00 58.15           C
ATOM   4477  CD  GLU E 564      61.174  -1.108  29.414  1.00 58.15           C
ATOM   4478  OE1 GLU E 564      62.395  -1.022  29.118  1.00 58.15           O
ATOM   4479  OE2 GLU E 564      60.505  -0.171  29.927  1.00 58.15           O
ATOM   4480  C   GLU E 564      60.920  -5.926  30.652  1.00 58.15           C
ATOM   4481  O   GLU E 564      60.418  -6.386  31.677  1.00 58.15           O
ATOM   4482  N   GLU E 565      62.096  -6.368  30.161  1.00 80.53           N
ATOM   4483  CA  GLU E 565      62.814  -7.468  30.740  1.00 80.53           C
ATOM   4484  CB  GLU E 565      64.115  -7.790  29.987  1.00 80.53           C
ATOM   4485  CG  GLU E 565      64.845  -9.003  30.562  1.00 80.53           C
ATOM   4486  CD  GLU E 565      63.975 -10.224  30.300  1.00 80.53           C
ATOM   4487  OE1 GLU E 565      62.888 -10.059  29.686  1.00 80.53           O
ATOM   4488  OE2 GLU E 565      64.383 -11.340  30.715  1.00 80.53           O
ATOM   4489  C   GLU E 565      63.177  -7.158  32.159  1.00 80.53           C
ATOM   4490  O   GLU E 565      63.093  -8.022  33.031  1.00 80.53           O
ATOM   4491  N   SER E 566      63.573  -5.905  32.437  1.00 71.37           N
ATOM   4492  CA  SER E 566      64.008  -5.552  33.758  1.00 71.37           C
ATOM   4493  CB  SER E 566      64.461  -4.085  33.862  1.00 71.37           C
ATOM   4494  OG  SER E 566      65.595  -3.863  33.037  1.00 71.37           O
ATOM   4495  C   SER E 566      62.880  -5.737  34.720  1.00 71.37           C
ATOM   4496  O   SER E 566      63.098  -6.028  35.896  1.00 71.37           O
ATOM   4497  N   ASP E 567      61.633  -5.552  34.254  1.00 60.32           N
ATOM   4498  CA  ASP E 567      60.541  -5.659  35.172  1.00 60.32           C
ATOM   4499  CB  ASP E 567      59.206  -5.182  34.597  1.00 60.32           C
ATOM   4500  CG  ASP E 567      58.385  -4.836  35.822  1.00 60.32           C
ATOM   4501  OD1 ASP E 567      57.822  -5.770  36.454  1.00 60.32           O
ATOM   4502  OD2 ASP E 567      58.330  -3.622  36.153  1.00 60.32           O
ATOM   4503  C   ASP E 567      60.392  -7.075  35.641  1.00 60.32           C
ATOM   4504  O   ASP E 567      60.103  -7.307  36.812  1.00 60.32           O
ATOM   4505  N   LEU E 568      60.547  -8.058  34.729  1.00 71.51           N
ATOM   4506  CA  LEU E 568      60.473  -9.438  35.128  1.00 71.51           C
ATOM   4507  CB  LEU E 568      59.139 -10.105  34.752  1.00 71.51           C
ATOM   4508  CG  LEU E 568      59.056 -11.581  35.184  1.00 71.51           C
ATOM   4509  CD1 LEU E 568      59.118 -11.720  36.710  1.00 71.51           C
ATOM   4510  CD2 LEU E 568      57.828 -12.276  34.573  1.00 71.51           C
ATOM   4511  C   LEU E 568      61.560 -10.170  34.404  1.00 71.51           C
ATOM   4512  O   LEU E 568      61.361 -10.629  33.282  1.00 71.51           O
ATOM   4513  N   PRO E 569      62.685 -10.355  35.044  1.00 71.65           N
ATOM   4514  CA  PRO E 569      63.805 -10.980  34.388  1.00 71.65           C
ATOM   4515  CD  PRO E 569      63.113  -9.426  36.076  1.00 71.65           C
ATOM   4516  CB  PRO E 569      64.993 -10.783  35.326  1.00 71.65           C
ATOM   4517  CG  PRO E 569      64.651  -9.471  36.058  1.00 71.65           C
ATOM   4518  C   PRO E 569      63.525 -12.401  34.021  1.00 71.65           C
ATOM   4519  O   PRO E 569      62.705 -13.036  34.680  1.00 71.65           O
ATOM   4520  N   TYR E 570      64.202 -12.917  32.973  1.00 95.31           N
ATOM   4521  CA  TYR E 570      63.906 -14.229  32.459  1.00 95.31           C
ATOM   4522  CB  TYR E 570      64.425 -14.410  31.019  1.00 95.31           C
ATOM   4523  CG  TYR E 570      63.975 -15.722  30.481  1.00 95.31           C
ATOM   4524  CD1 TYR E 570      62.652 -15.924  30.164  1.00 95.31           C
ATOM   4525  CD2 TYR E 570      64.877 -16.739  30.263  1.00 95.31           C
ATOM   4526  CE1 TYR E 570      62.230 -17.129  29.655  1.00 95.31           C
ATOM   4527  CE2 TYR E 570      64.460 -17.946  29.754  1.00 95.31           C
ATOM   4528  CZ  TYR E 570      63.134 -18.144  29.453  1.00 95.31           C
ATOM   4529  OH  TYR E 570      62.702 -19.381  28.930  1.00 95.31           O
ATOM   4530  C   TYR E 570      64.505 -15.284  33.340  1.00 95.31           C
ATOM   4531  O   TYR E 570      65.703 -15.272  33.620  1.00 95.31           O
ATOM   4532  N   THR E 571      63.616 -16.132  33.912  1.00 83.24           N
ATOM   4533  CA  THR E 571      63.910 -17.280  34.731  1.00 83.24           C
ATOM   4534  CB  THR E 571      62.820 -17.544  35.724  1.00 83.24           C
ATOM   4535  OG1 THR E 571      62.669 -16.428  36.589  1.00 83.24           O
ATOM   4536  CG2 THR E 571      63.172 -18.804  36.529  1.00 83.24           C
ATOM   4537  C   THR E 571      64.126 -18.545  33.950  1.00 83.24           C
ATOM   4538  O   THR E 571      65.038 -19.317  34.244  1.00 83.24           O
ATOM   4539  N   GLY E 572      63.280 -18.794  32.926  1.00 33.68           N
ATOM   4540  CA  GLY E 572      63.350 -20.029  32.195  1.00 33.68           C
ATOM   4541  C   GLY E 572      62.552 -21.078  32.917  1.00 33.68           C
ATOM   4542  O   GLY E 572      62.748 -22.273  32.695  1.00 33.68           O
ATOM   4543  N   SER E 573      61.630 -20.661  33.810  1.00 57.68           N
ATOM   4544  CA  SER E 573      60.845 -21.625  34.529  1.00 57.68           C
ATOM   4545  CB  SER E 573      61.369 -21.924  35.944  1.00 57.68           C
ATOM   4546  OG  SER E 573      61.221 -20.780  36.773  1.00 57.68           O
ATOM   4547  C   SER E 573      59.448 -21.098  34.690  1.00 57.68           C
ATOM   4548  O   SER E 573      59.135 -19.958  34.357  1.00 57.68           O
ATOM   4549  N   ASP E 574      58.584 -21.970  35.234  1.00114.29           N
ATOM   4550  CA  ASP E 574      57.181 -21.846  35.523  1.00114.29           C
ATOM   4551  CB  ASP E 574      56.503 -23.200  35.793  1.00114.29           C
ATOM   4552  CG  ASP E 574      56.407 -23.932  34.460  1.00114.29           C
ATOM   4553  OD1 ASP E 574      56.512 -23.249  33.407  1.00114.29           O
ATOM   4554  OD2 ASP E 574      56.228 -25.179  34.474  1.00114.29           O
ATOM   4555  C   ASP E 574      56.960 -20.959  36.717  1.00114.29           C
ATOM   4556  O   ASP E 574      55.938 -21.083  37.391  1.00114.29           O
ATOM   4557  N   SER E 575      57.970 -20.150  37.097  1.00 61.35           N
ATOM   4558  CA  SER E 575      57.886 -19.319  38.273  1.00 61.35           C
ATOM   4559  CB  SER E 575      59.013 -18.275  38.367  1.00 61.35           C
ATOM   4560  OG  SER E 575      58.892 -17.329  37.315  1.00 61.35           O
ATOM   4561  C   SER E 575      56.576 -18.583  38.327  1.00 61.35           C
ATOM   4562  O   SER E 575      55.852 -18.444  37.343  1.00 61.35           O
ATOM   4563  N   PRO E 576      56.258 -18.147  39.524  1.00124.01           N
ATOM   4564  CA  PRO E 576      55.016 -17.454  39.767  1.00124.01           C
ATOM   4565  CD  PRO E 576      56.698 -18.887  40.696  1.00124.01           C
ATOM   4566  CB  PRO E 576      54.822 -17.462  41.281  1.00124.01           C
ATOM   4567  CG  PRO E 576      55.580 -18.720  41.737  1.00124.01           C
ATOM   4568  C   PRO E 576      54.991 -16.082  39.169  1.00124.01           C
ATOM   4569  O   PRO E 576      56.052 -15.501  38.950  1.00124.01           O
ATOM   4570  N   CYS E 577      53.781 -15.547  38.907  1.00 55.59           N
ATOM   4571  CA  CYS E 577      53.651 -14.266  38.278  1.00 55.59           C
ATOM   4572  CB  CYS E 577      52.273 -14.077  37.595  1.00 55.59           C
ATOM   4573  SG  CYS E 577      52.035 -12.464  36.780  1.00 55.59           S
ATOM   4574  C   CYS E 577      53.833 -13.192  39.307  1.00 55.59           C
ATOM   4575  O   CYS E 577      52.877 -12.763  39.953  1.00 55.59           O
ATOM   4576  N   THR E 578      55.093 -12.742  39.495  1.00 42.94           N
ATOM   4577  CA  THR E 578      55.377 -11.665  40.403  1.00 42.94           C
ATOM   4578  CB  THR E 578      55.951 -12.122  41.710  1.00 42.94           C
ATOM   4579  OG1 THR E 578      55.051 -13.009  42.358  1.00 42.94           O
ATOM   4580  CG2 THR E 578      56.208 -10.888  42.592  1.00 42.94           C
ATOM   4581  C   THR E 578      56.411 -10.803  39.745  1.00 42.94           C
ATOM   4582  O   THR E 578      57.453 -11.296  39.317  1.00 42.94           O
ATOM   4583  N   LEU E 579      56.152  -9.483  39.646  1.00148.93           N
ATOM   4584  CA  LEU E 579      57.084  -8.593  39.008  1.00148.93           C
ATOM   4585  CB  LEU E 579      56.670  -8.191  37.581  1.00148.93           C
ATOM   4586  CG  LEU E 579      56.579  -9.370  36.594  1.00148.93           C
ATOM   4587  CD1 LEU E 579      55.461 -10.348  36.989  1.00148.93           C
ATOM   4588  CD2 LEU E 579      56.444  -8.873  35.146  1.00148.93           C
ATOM   4589  C   LEU E 579      57.142  -7.323  39.800  1.00148.93           C
ATOM   4590  O   LEU E 579      56.524  -7.207  40.856  1.00148.93           O
ATOM   4591  N   LYS E 580      57.921  -6.337  39.306  1.00 47.16           N
ATOM   4592  CA  LYS E 580      58.024  -5.064  39.965  1.00 47.16           C
ATOM   4593  CB  LYS E 580      59.139  -4.152  39.425  1.00 47.16           C
ATOM   4594  CG  LYS E 580      60.560  -4.612  39.752  1.00 47.16           C
ATOM   4595  CD  LYS E 580      61.627  -3.805  39.008  1.00 47.16           C
ATOM   4596  CE  LYS E 580      63.060  -4.121  39.439  1.00 47.16           C
ATOM   4597  NZ  LYS E 580      64.011  -3.288  38.670  1.00 47.16           N
ATOM   4598  C   LYS E 580      56.738  -4.331  39.745  1.00 47.16           C
ATOM   4599  O   LYS E 580      55.965  -4.662  38.848  1.00 47.16           O
ATOM   4600  N   ASP E 581      56.450  -3.330  40.600  1.00 52.02           N
ATOM   4601  CA  ASP E 581      55.242  -2.572  40.440  1.00 52.02           C
ATOM   4602  CB  ASP E 581      54.739  -1.916  41.738  1.00 52.02           C
ATOM   4603  CG  ASP E 581      54.202  -3.017  42.641  1.00 52.02           C
ATOM   4604  OD1 ASP E 581      54.137  -4.185  42.174  1.00 52.02           O
ATOM   4605  OD2 ASP E 581      53.841  -2.703  43.807  1.00 52.02           O
ATOM   4606  C   ASP E 581      55.482  -1.481  39.439  1.00 52.02           C
ATOM   4607  O   ASP E 581      56.619  -1.189  39.072  1.00 52.02           O
ATOM   4608  N   SER E 582      54.382  -0.854  38.975  1.00155.63           N
ATOM   4609  CA  SER E 582      54.413   0.257  38.061  1.00155.63           C
ATOM   4610  CB  SER E 582      54.929   1.556  38.706  1.00155.63           C
ATOM   4611  OG  SER E 582      54.049   1.970  39.740  1.00155.63           O
ATOM   4612  C   SER E 582      55.265  -0.038  36.870  1.00155.63           C
ATOM   4613  O   SER E 582      56.191   0.710  36.562  1.00155.63           O
ATOM   4614  N   GLN E 583      54.944  -1.131  36.152  1.00 89.24           N
ATOM   4615  CA  GLN E 583      55.686  -1.550  34.999  1.00 89.24           C
ATOM   4616  CB  GLN E 583      55.541  -3.062  34.784  1.00 89.24           C
ATOM   4617  CG  GLN E 583      55.609  -3.882  36.073  1.00 89.24           C
ATOM   4618  CD  GLN E 583      55.216  -5.312  35.732  1.00 89.24           C
ATOM   4619  OE1 GLN E 583      55.741  -5.906  34.792  1.00 89.24           O
ATOM   4620  NE2 GLN E 583      54.261  -5.882  36.514  1.00 89.24           N
ATOM   4621  C   GLN E 583      54.970  -0.991  33.805  1.00 89.24           C
ATOM   4622  O   GLN E 583      53.771  -1.218  33.667  1.00 89.24           O
ATOM   4623  N   GLN E 584      55.675  -0.275  32.900  1.00117.47           N
ATOM   4624  CA  GLN E 584      55.029   0.221  31.713  1.00117.47           C
ATOM   4625  CB  GLN E 584      55.879   1.216  30.900  1.00117.47           C
ATOM   4626  CG  GLN E 584      56.166   2.528  31.634  1.00117.47           C
ATOM   4627  CD  GLN E 584      57.245   2.260  32.672  1.00117.47           C
ATOM   4628  OE1 GLN E 584      58.142   1.447  32.457  1.00117.47           O
ATOM   4629  NE2 GLN E 584      57.157   2.963  33.833  1.00117.47           N
ATOM   4630  C   GLN E 584      54.766  -0.965  30.837  1.00117.47           C
ATOM   4631  O   GLN E 584      55.547  -1.915  30.818  1.00117.47           O
ATOM   4632  N   LYS E 585      53.636  -0.953  30.096  1.00 71.36           N
ATOM   4633  CA  LYS E 585      53.338  -2.093  29.270  1.00 71.36           C
ATOM   4634  CB  LYS E 585      52.086  -2.871  29.716  1.00 71.36           C
ATOM   4635  CG  LYS E 585      52.275  -3.615  31.040  1.00 71.36           C
ATOM   4636  CD  LYS E 585      50.971  -4.142  31.644  1.00 71.36           C
ATOM   4637  CE  LYS E 585      51.166  -4.890  32.964  1.00 71.36           C
ATOM   4638  NZ  LYS E 585      51.885  -6.163  32.726  1.00 71.36           N
ATOM   4639  C   LYS E 585      53.115  -1.649  27.856  1.00 71.36           C
ATOM   4640  O   LYS E 585      52.439  -0.656  27.597  1.00 71.36           O
ATOM   4641  N   TYR E 586      53.696  -2.404  26.900  1.00 73.20           N
ATOM   4642  CA  TYR E 586      53.586  -2.155  25.486  1.00 73.20           C
ATOM   4643  CB  TYR E 586      54.829  -2.586  24.686  1.00 73.20           C
ATOM   4644  CG  TYR E 586      56.001  -1.787  25.143  1.00 73.20           C
ATOM   4645  CD1 TYR E 586      56.708  -2.162  26.263  1.00 73.20           C
ATOM   4646  CD2 TYR E 586      56.401  -0.670  24.447  1.00 73.20           C
ATOM   4647  CE1 TYR E 586      57.793  -1.432  26.688  1.00 73.20           C
ATOM   4648  CE2 TYR E 586      57.485   0.063  24.867  1.00 73.20           C
ATOM   4649  CZ  TYR E 586      58.183  -0.316  25.988  1.00 73.20           C
ATOM   4650  OH  TYR E 586      59.295   0.438  26.420  1.00 73.20           O
ATOM   4651  C   TYR E 586      52.451  -2.990  24.965  1.00 73.20           C
ATOM   4652  O   TYR E 586      52.291  -4.141  25.363  1.00 73.20           O
ATOM   4653  N   TYR E 587      51.629  -2.432  24.049  1.00 73.51           N
ATOM   4654  CA  TYR E 587      50.492  -3.160  23.542  1.00 73.51           C
ATOM   4655  CB  TYR E 587      49.144  -2.469  23.833  1.00 73.51           C
ATOM   4656  CG  TYR E 587      48.928  -2.402  25.310  1.00 73.51           C
ATOM   4657  CD1 TYR E 587      49.517  -1.408  26.060  1.00 73.51           C
ATOM   4658  CD2 TYR E 587      48.125  -3.322  25.946  1.00 73.51           C
ATOM   4659  CE1 TYR E 587      49.318  -1.339  27.419  1.00 73.51           C
ATOM   4660  CE2 TYR E 587      47.922  -3.258  27.305  1.00 73.51           C
ATOM   4661  CZ  TYR E 587      48.520  -2.266  28.045  1.00 73.51           C
ATOM   4662  OH  TYR E 587      48.313  -2.200  29.439  1.00 73.51           O
ATOM   4663  C   TYR E 587      50.603  -3.248  22.045  1.00 73.51           C
ATOM   4664  O   TYR E 587      51.376  -2.523  21.423  1.00 73.51           O
ATOM   4665  N   THR E 588      49.845  -4.181  21.424  1.00112.68           N
ATOM   4666  CA  THR E 588      49.870  -4.326  19.995  1.00112.68           C
ATOM   4667  CB  THR E 588      50.090  -5.738  19.530  1.00112.68           C
ATOM   4668  OG1 THR E 588      50.232  -5.774  18.117  1.00112.68           O
ATOM   4669  CG2 THR E 588      48.904  -6.607  19.972  1.00112.68           C
ATOM   4670  C   THR E 588      48.563  -3.835  19.439  1.00112.68           C
ATOM   4671  O   THR E 588      47.485  -4.269  19.840  1.00112.68           O
ATOM   4672  N   ALA E 589      48.651  -2.868  18.506  1.00 55.27           N
ATOM   4673  CA  ALA E 589      47.526  -2.255  17.856  1.00 55.27           C
ATOM   4674  CB  ALA E 589      47.921  -1.046  16.989  1.00 55.27           C
ATOM   4675  C   ALA E 589      46.820  -3.239  16.967  1.00 55.27           C
ATOM   4676  O   ALA E 589      45.606  -3.136  16.790  1.00 55.27           O
ATOM   4677  N   GLU E 590      47.560  -4.171  16.321  1.00 87.21           N
ATOM   4678  CA  GLU E 590      46.902  -5.091  15.426  1.00 87.21           C
ATOM   4679  CB  GLU E 590      46.661  -4.478  14.033  1.00 87.21           C
ATOM   4680  CG  GLU E 590      45.741  -5.296  13.124  1.00 87.21           C
ATOM   4681  CD  GLU E 590      46.597  -6.241  12.296  1.00 87.21           C
ATOM   4682  OE1 GLU E 590      47.850  -6.145  12.386  1.00 87.21           O
ATOM   4683  OE2 GLU E 590      46.006  -7.070  11.554  1.00 87.21           O
ATOM   4684  C   GLU E 590      47.730  -6.341  15.261  1.00 87.21           C
ATOM   4685  O   GLU E 590      48.935  -6.335  15.512  1.00 87.21           O
ATOM   4686  N   TYR E 591      47.077  -7.474  14.896  1.00 75.24           N
ATOM   4687  CA  TYR E 591      47.780  -8.709  14.645  1.00 75.24           C
ATOM   4688  CB  TYR E 591      48.097  -9.509  15.923  1.00 75.24           C
ATOM   4689  CG  TYR E 591      46.833  -9.746  16.677  1.00 75.24           C
ATOM   4690  CD1 TYR E 591      46.320  -8.768  17.498  1.00 75.24           C
ATOM   4691  CD2 TYR E 591      46.167 -10.946  16.578  1.00 75.24           C
ATOM   4692  CE1 TYR E 591      45.158  -8.978  18.202  1.00 75.24           C
ATOM   4693  CE2 TYR E 591      45.004 -11.162  17.280  1.00 75.24           C
ATOM   4694  CZ  TYR E 591      44.498 -10.178  18.094  1.00 75.24           C
ATOM   4695  OH  TYR E 591      43.305 -10.398  18.815  1.00 75.24           O
ATOM   4696  C   TYR E 591      46.975  -9.576  13.713  1.00 75.24           C
ATOM   4697  O   TYR E 591      45.748  -9.483  13.669  1.00 75.24           O
ATOM   4698  N   HIS E 592      47.656 -10.445  12.927  1.00 59.22           N
ATOM   4699  CA  HIS E 592      46.957 -11.333  12.035  1.00 59.22           C
ATOM   4700  ND1 HIS E 592      48.053 -10.511   8.949  1.00 59.22           N
ATOM   4701  CG  HIS E 592      47.360  -9.910   9.978  1.00 59.22           C
ATOM   4702  CB  HIS E 592      46.338 -10.610  10.826  1.00 59.22           C
ATOM   4703  NE2 HIS E 592      48.769  -8.408   9.054  1.00 59.22           N
ATOM   4704  CD2 HIS E 592      47.810  -8.627  10.028  1.00 59.22           C
ATOM   4705  CE1 HIS E 592      48.880  -9.567   8.431  1.00 59.22           C
ATOM   4706  C   HIS E 592      47.919 -12.350  11.490  1.00 59.22           C
ATOM   4707  O   HIS E 592      49.134 -12.167  11.537  1.00 59.22           O
ATOM   4708  N   TYR E 593      47.386 -13.479  10.972  1.00 92.93           N
ATOM   4709  CA  TYR E 593      48.221 -14.454  10.320  1.00 92.93           C
ATOM   4710  CB  TYR E 593      47.588 -15.843  10.107  1.00 92.93           C
ATOM   4711  CG  TYR E 593      47.602 -16.651  11.358  1.00 92.93           C
ATOM   4712  CD1 TYR E 593      48.775 -17.241  11.772  1.00 92.93           C
ATOM   4713  CD2 TYR E 593      46.456 -16.852  12.091  1.00 92.93           C
ATOM   4714  CE1 TYR E 593      48.814 -18.006  12.912  1.00 92.93           C
ATOM   4715  CE2 TYR E 593      46.489 -17.617  13.234  1.00 92.93           C
ATOM   4716  CZ  TYR E 593      47.669 -18.192  13.645  1.00 92.93           C
ATOM   4717  OH  TYR E 593      47.707 -18.979  14.816  1.00 92.93           O
ATOM   4718  C   TYR E 593      48.446 -13.924   8.942  1.00 92.93           C
ATOM   4719  O   TYR E 593      47.519 -13.416   8.318  1.00 92.93           O
ATOM   4720  N   VAL E 594      49.684 -14.004   8.421  1.00 52.18           N
ATOM   4721  CA  VAL E 594      49.883 -13.503   7.094  1.00 52.18           C
ATOM   4722  CB  VAL E 594      51.301 -13.584   6.602  1.00 52.18           C
ATOM   4723  CG1 VAL E 594      52.197 -12.770   7.548  1.00 52.18           C
ATOM   4724  CG2 VAL E 594      51.702 -15.060   6.463  1.00 52.18           C
ATOM   4725  C   VAL E 594      49.042 -14.346   6.190  1.00 52.18           C
ATOM   4726  O   VAL E 594      49.009 -15.571   6.315  1.00 52.18           O
ATOM   4727  N   GLY E 595      48.345 -13.698   5.235  1.00 34.93           N
ATOM   4728  CA  GLY E 595      47.472 -14.434   4.375  1.00 34.93           C
ATOM   4729  C   GLY E 595      46.066 -14.198   4.844  1.00 34.93           C
ATOM   4730  O   GLY E 595      45.112 -14.545   4.151  1.00 34.93           O
ATOM   4731  N   GLY E 596      45.902 -13.615   6.048  1.00 41.39           N
ATOM   4732  CA  GLY E 596      44.606 -13.233   6.539  1.00 41.39           C
ATOM   4733  C   GLY E 596      44.094 -14.186   7.578  1.00 41.39           C
ATOM   4734  O   GLY E 596      43.386 -13.773   8.495  1.00 41.39           O
ATOM   4735  N   PHE E 597      44.421 -15.486   7.464  1.00 77.22           N
ATOM   4736  CA  PHE E 597      43.980 -16.454   8.430  1.00 77.22           C
ATOM   4737  CB  PHE E 597      42.515 -16.898   8.228  1.00 77.22           C
ATOM   4738  CG  PHE E 597      42.302 -17.325   6.813  1.00 77.22           C
ATOM   4739  CD1 PHE E 597      42.057 -16.383   5.840  1.00 77.22           C
ATOM   4740  CD2 PHE E 597      42.324 -18.653   6.455  1.00 77.22           C
ATOM   4741  CE1 PHE E 597      41.850 -16.754   4.533  1.00 77.22           C
ATOM   4742  CE2 PHE E 597      42.118 -19.031   5.147  1.00 77.22           C
ATOM   4743  CZ  PHE E 597      41.881 -18.082   4.182  1.00 77.22           C
ATOM   4744  C   PHE E 597      44.899 -17.631   8.343  1.00 77.22           C
ATOM   4745  O   PHE E 597      45.765 -17.691   7.473  1.00 77.22           O
ATOM   4746  N   TYR E 598      44.745 -18.608   9.259  1.00151.48           N
ATOM   4747  CA  TYR E 598      45.666 -19.709   9.253  1.00151.48           C
ATOM   4748  CB  TYR E 598      45.587 -20.555  10.540  1.00151.48           C
ATOM   4749  CG  TYR E 598      46.575 -21.673  10.479  1.00151.48           C
ATOM   4750  CD1 TYR E 598      47.884 -21.466  10.850  1.00151.48           C
ATOM   4751  CD2 TYR E 598      46.200 -22.926  10.049  1.00151.48           C
ATOM   4752  CE1 TYR E 598      48.803 -22.489  10.804  1.00151.48           C
ATOM   4753  CE2 TYR E 598      47.113 -23.954  10.001  1.00151.48           C
ATOM   4754  CZ  TYR E 598      48.417 -23.737  10.378  1.00151.48           C
ATOM   4755  OH  TYR E 598      49.353 -24.792  10.329  1.00151.48           O
ATOM   4756  C   TYR E 598      45.360 -20.566   8.063  1.00151.48           C
ATOM   4757  O   TYR E 598      44.244 -21.061   7.904  1.00151.48           O
ATOM   4758  N   GLY E 599      46.388 -20.787   7.214  1.00 51.72           N
ATOM   4759  CA  GLY E 599      46.255 -21.572   6.016  1.00 51.72           C
ATOM   4760  C   GLY E 599      46.464 -20.710   4.797  1.00 51.72           C
ATOM   4761  O   GLY E 599      46.621 -21.222   3.691  1.00 51.72           O
ATOM   4762  N   GLY E 600      46.392 -19.378   4.970  1.00 83.65           N
ATOM   4763  CA  GLY E 600      46.590 -18.343   3.988  1.00 83.65           C
ATOM   4764  C   GLY E 600      48.033 -18.063   3.652  1.00 83.65           C
ATOM   4765  O   GLY E 600      48.311 -17.355   2.691  1.00 83.65           O
ATOM   4766  N   CYS E 601      48.991 -18.477   4.494  1.00 76.18           N
ATOM   4767  CA  CYS E 601      50.365 -18.053   4.348  1.00 76.18           C
ATOM   4768  CB  CYS E 601      51.245 -18.461   5.544  1.00 76.18           C
ATOM   4769  SG  CYS E 601      52.926 -17.776   5.448  1.00 76.18           S
ATOM   4770  C   CYS E 601      51.035 -18.554   3.096  1.00 76.18           C
ATOM   4771  O   CYS E 601      50.716 -19.620   2.571  1.00 76.18           O
ATOM   4772  N   ASN E 602      51.978 -17.735   2.563  1.00 74.33           N
ATOM   4773  CA  ASN E 602      52.794 -18.123   1.443  1.00 74.33           C
ATOM   4774  CB  ASN E 602      52.096 -18.014   0.071  1.00 74.33           C
ATOM   4775  CG  ASN E 602      51.686 -16.576  -0.191  1.00 74.33           C
ATOM   4776  OD1 ASN E 602      52.528 -15.687  -0.293  1.00 74.33           O
ATOM   4777  ND2 ASN E 602      50.353 -16.338  -0.322  1.00 74.33           N
ATOM   4778  C   ASN E 602      54.040 -17.280   1.458  1.00 74.33           C
ATOM   4779  O   ASN E 602      54.128 -16.304   2.201  1.00 74.33           O
ATOM   4780  N   GLU E 603      55.050 -17.654   0.643  1.00 81.23           N
ATOM   4781  CA  GLU E 603      56.328 -16.989   0.630  1.00 81.23           C
ATOM   4782  CB  GLU E 603      57.344 -17.628  -0.329  1.00 81.23           C
ATOM   4783  CG  GLU E 603      58.693 -16.903  -0.317  1.00 81.23           C
ATOM   4784  CD  GLU E 603      59.447 -17.287  -1.577  1.00 81.23           C
ATOM   4785  OE1 GLU E 603      58.806 -17.876  -2.488  1.00 81.23           O
ATOM   4786  OE2 GLU E 603      60.668 -16.989  -1.654  1.00 81.23           O
ATOM   4787  C   GLU E 603      56.199 -15.573   0.173  1.00 81.23           C
ATOM   4788  O   GLU E 603      56.820 -14.676   0.743  1.00 81.23           O
ATOM   4789  N   ALA E 604      55.391 -15.332  -0.877  1.00 39.93           N
ATOM   4790  CA  ALA E 604      55.296 -14.018  -1.443  1.00 39.93           C
ATOM   4791  CB  ALA E 604      54.335 -13.955  -2.644  1.00 39.93           C
ATOM   4792  C   ALA E 604      54.786 -13.058  -0.412  1.00 39.93           C
ATOM   4793  O   ALA E 604      55.340 -11.975  -0.233  1.00 39.93           O
ATOM   4794  N   TYR E 605      53.725 -13.443   0.317  1.00 64.45           N
ATOM   4795  CA  TYR E 605      53.165 -12.590   1.325  1.00 64.45           C
ATOM   4796  CB  TYR E 605      51.802 -13.058   1.865  1.00 64.45           C
ATOM   4797  CG  TYR E 605      50.831 -12.616   0.824  1.00 64.45           C
ATOM   4798  CD1 TYR E 605      50.410 -11.306   0.816  1.00 64.45           C
ATOM   4799  CD2 TYR E 605      50.346 -13.476  -0.134  1.00 64.45           C
ATOM   4800  CE1 TYR E 605      49.526 -10.852  -0.130  1.00 64.45           C
ATOM   4801  CE2 TYR E 605      49.457 -13.027  -1.086  1.00 64.45           C
ATOM   4802  CZ  TYR E 605      49.046 -11.714  -1.084  1.00 64.45           C
ATOM   4803  OH  TYR E 605      48.138 -11.245  -2.057  1.00 64.45           O
ATOM   4804  C   TYR E 605      54.135 -12.400   2.441  1.00 64.45           C
ATOM   4805  O   TYR E 605      54.192 -11.330   3.042  1.00 64.45           O
ATOM   4806  N   MET E 606      54.915 -13.442   2.770  1.00 46.78           N
ATOM   4807  CA  MET E 606      55.837 -13.325   3.866  1.00 46.78           C
ATOM   4808  CB  MET E 606      56.610 -14.628   4.128  1.00 46.78           C
ATOM   4809  CG  MET E 606      55.732 -15.756   4.674  1.00 46.78           C
ATOM   4810  SD  MET E 606      56.560 -17.371   4.785  1.00 46.78           S
ATOM   4811  CE  MET E 606      57.775 -16.855   6.031  1.00 46.78           C
ATOM   4812  C   MET E 606      56.839 -12.254   3.565  1.00 46.78           C
ATOM   4813  O   MET E 606      57.156 -11.424   4.415  1.00 46.78           O
ATOM   4814  N   LYS E 607      57.357 -12.235   2.329  1.00140.61           N
ATOM   4815  CA  LYS E 607      58.369 -11.296   1.945  1.00140.61           C
ATOM   4816  CB  LYS E 607      58.830 -11.583   0.508  1.00140.61           C
ATOM   4817  CG  LYS E 607      60.181 -10.999   0.128  1.00140.61           C
ATOM   4818  CD  LYS E 607      60.698 -11.541  -1.207  1.00140.61           C
ATOM   4819  CE  LYS E 607      60.270 -12.984  -1.500  1.00140.61           C
ATOM   4820  NZ  LYS E 607      60.837 -13.911  -0.496  1.00140.61           N
ATOM   4821  C   LYS E 607      57.805  -9.904   1.978  1.00140.61           C
ATOM   4822  O   LYS E 607      58.495  -8.962   2.362  1.00140.61           O
ATOM   4823  N   LEU E 608      56.538  -9.727   1.545  1.00 47.99           N
ATOM   4824  CA  LEU E 608      55.958  -8.410   1.537  1.00 47.99           C
ATOM   4825  CB  LEU E 608      54.506  -8.353   1.033  1.00 47.99           C
ATOM   4826  CG  LEU E 608      54.288  -8.639  -0.460  1.00 47.99           C
ATOM   4827  CD1 LEU E 608      52.808  -8.406  -0.814  1.00 47.99           C
ATOM   4828  CD2 LEU E 608      55.253  -7.837  -1.349  1.00 47.99           C
ATOM   4829  C   LEU E 608      55.871  -7.919   2.944  1.00 47.99           C
ATOM   4830  O   LEU E 608      56.238  -6.784   3.242  1.00 47.99           O
ATOM   4831  N   GLU E 609      55.387  -8.783   3.853  1.00 82.67           N
ATOM   4832  CA  GLU E 609      55.209  -8.385   5.219  1.00 82.67           C
ATOM   4833  CB  GLU E 609      54.626  -9.506   6.098  1.00 82.67           C
ATOM   4834  CG  GLU E 609      54.534  -9.139   7.583  1.00 82.67           C
ATOM   4835  CD  GLU E 609      53.372  -8.178   7.790  1.00 82.67           C
ATOM   4836  OE1 GLU E 609      52.540  -8.037   6.855  1.00 82.67           O
ATOM   4837  OE2 GLU E 609      53.303  -7.573   8.894  1.00 82.67           O
ATOM   4838  C   GLU E 609      56.536  -8.016   5.800  1.00 82.67           C
ATOM   4839  O   GLU E 609      56.665  -7.000   6.482  1.00 82.67           O
ATOM   4840  N   LEU E 610      57.570  -8.823   5.514  1.00 57.65           N
ATOM   4841  CA  LEU E 610      58.848  -8.618   6.129  1.00 57.65           C
ATOM   4842  CB  LEU E 610      59.864  -9.687   5.691  1.00 57.65           C
ATOM   4843  CG  LEU E 610      61.261  -9.538   6.319  1.00 57.65           C
ATOM   4844  CD1 LEU E 610      61.205  -9.723   7.843  1.00 57.65           C
ATOM   4845  CD2 LEU E 610      62.275 -10.480   5.648  1.00 57.65           C
ATOM   4846  C   LEU E 610      59.410  -7.271   5.776  1.00 57.65           C
ATOM   4847  O   LEU E 610      59.759  -6.491   6.662  1.00 57.65           O
ATOM   4848  N   VAL E 611      59.497  -6.940   4.473  1.00 66.32           N
ATOM   4849  CA  VAL E 611      60.113  -5.699   4.098  1.00 66.32           C
ATOM   4850  CB  VAL E 611      60.413  -5.606   2.627  1.00 66.32           C
ATOM   4851  CG1 VAL E 611      61.326  -6.781   2.244  1.00 66.32           C
ATOM   4852  CG2 VAL E 611      59.101  -5.547   1.834  1.00 66.32           C
ATOM   4853  C   VAL E 611      59.251  -4.528   4.475  1.00 66.32           C
ATOM   4854  O   VAL E 611      59.758  -3.495   4.912  1.00 66.32           O
ATOM   4855  N   LEU E 612      57.927  -4.627   4.253  1.00 71.04           N
ATOM   4856  CA  LEU E 612      57.106  -3.495   4.575  1.00 71.04           C
ATOM   4857  CB  LEU E 612      55.658  -3.647   4.073  1.00 71.04           C
ATOM   4858  CG  LEU E 612      55.532  -3.672   2.540  1.00 71.04           C
ATOM   4859  CD1 LEU E 612      54.064  -3.816   2.106  1.00 71.04           C
ATOM   4860  CD2 LEU E 612      56.222  -2.456   1.903  1.00 71.04           C
ATOM   4861  C   LEU E 612      57.025  -3.286   6.062  1.00 71.04           C
ATOM   4862  O   LEU E 612      57.331  -2.200   6.549  1.00 71.04           O
ATOM   4863  N   GLY E 613      56.546  -4.324   6.792  1.00 76.01           N
ATOM   4864  CA  GLY E 613      56.282  -4.352   8.215  1.00 76.01           C
ATOM   4865  C   GLY E 613      57.424  -4.584   9.174  1.00 76.01           C
ATOM   4866  O   GLY E 613      57.453  -3.981  10.245  1.00 76.01           O
ATOM   4867  N   GLY E 614      58.348  -5.522   8.879  1.00 49.07           N
ATOM   4868  CA  GLY E 614      59.389  -5.831   9.829  1.00 49.07           C
ATOM   4869  C   GLY E 614      59.426  -7.323  10.046  1.00 49.07           C
ATOM   4870  O   GLY E 614      58.657  -8.066   9.438  1.00 49.07           O
ATOM   4871  N   PRO E 615      60.284  -7.784  10.936  1.00 78.91           N
ATOM   4872  CA  PRO E 615      60.420  -9.196  11.187  1.00 78.91           C
ATOM   4873  CD  PRO E 615      61.491  -7.047  11.278  1.00 78.91           C
ATOM   4874  CB  PRO E 615      61.630  -9.335  12.107  1.00 78.91           C
ATOM   4875  CG  PRO E 615      62.498  -8.112  11.750  1.00 78.91           C
ATOM   4876  C   PRO E 615      59.147  -9.735  11.750  1.00 78.91           C
ATOM   4877  O   PRO E 615      58.430  -8.997  12.424  1.00 78.91           O
ATOM   4878  N   LEU E 616      58.828 -11.015  11.461  1.00106.86           N
ATOM   4879  CA  LEU E 616      57.600 -11.587  11.927  1.00106.86           C
ATOM   4880  CB  LEU E 616      56.540 -11.768  10.822  1.00106.86           C
ATOM   4881  CG  LEU E 616      56.918 -12.817   9.755  1.00106.86           C
ATOM   4882  CD1 LEU E 616      55.813 -12.941   8.690  1.00106.86           C
ATOM   4883  CD2 LEU E 616      58.300 -12.539   9.143  1.00106.86           C
ATOM   4884  C   LEU E 616      57.893 -12.946  12.476  1.00106.86           C
ATOM   4885  O   LEU E 616      58.912 -13.549  12.149  1.00106.86           O
ATOM   4886  N   SER E 617      57.001 -13.444  13.350  1.00 41.44           N
ATOM   4887  CA  SER E 617      57.183 -14.741  13.942  1.00 41.44           C
ATOM   4888  CB  SER E 617      56.344 -14.953  15.215  1.00 41.44           C
ATOM   4889  OG  SER E 617      54.960 -14.924  14.897  1.00 41.44           O
ATOM   4890  C   SER E 617      56.786 -15.806  12.957  1.00 41.44           C
ATOM   4891  O   SER E 617      55.816 -15.661  12.214  1.00 41.44           O
ATOM   4892  N   VAL E 618      57.546 -16.921  12.942  1.00 44.05           N
ATOM   4893  CA  VAL E 618      57.259 -18.036  12.081  1.00 44.05           C
ATOM   4894  CB  VAL E 618      58.152 -18.125  10.875  1.00 44.05           C
ATOM   4895  CG1 VAL E 618      57.914 -16.890   9.990  1.00 44.05           C
ATOM   4896  CG2 VAL E 618      59.608 -18.280  11.349  1.00 44.05           C
ATOM   4897  C   VAL E 618      57.492 -19.275  12.892  1.00 44.05           C
ATOM   4898  O   VAL E 618      58.114 -19.225  13.951  1.00 44.05           O
ATOM   4899  N   ALA E 619      56.959 -20.424  12.429  1.00 42.76           N
ATOM   4900  CA  ALA E 619      57.158 -21.668  13.120  1.00 42.76           C
ATOM   4901  CB  ALA E 619      55.913 -22.166  13.872  1.00 42.76           C
ATOM   4902  C   ALA E 619      57.496 -22.701  12.088  1.00 42.76           C
ATOM   4903  O   ALA E 619      57.095 -22.589  10.930  1.00 42.76           O
ATOM   4904  N   PHE E 620      58.279 -23.729  12.482  1.00176.45           N
ATOM   4905  CA  PHE E 620      58.640 -24.767  11.558  1.00176.45           C
ATOM   4906  CB  PHE E 620      59.881 -24.434  10.701  1.00176.45           C
ATOM   4907  CG  PHE E 620      61.106 -24.363  11.551  1.00176.45           C
ATOM   4908  CD1 PHE E 620      61.427 -23.213  12.235  1.00176.45           C
ATOM   4909  CD2 PHE E 620      61.939 -25.452  11.667  1.00176.45           C
ATOM   4910  CE1 PHE E 620      62.559 -23.151  13.015  1.00176.45           C
ATOM   4911  CE2 PHE E 620      63.073 -25.395  12.445  1.00176.45           C
ATOM   4912  CZ  PHE E 620      63.387 -24.242  13.122  1.00176.45           C
ATOM   4913  C   PHE E 620      58.907 -26.016  12.334  1.00176.45           C
ATOM   4914  O   PHE E 620      58.908 -26.015  13.565  1.00176.45           O
ATOM   4915  N   GLU E 621      59.117 -27.138  11.617  1.00109.01           N
ATOM   4916  CA  GLU E 621      59.355 -28.389  12.280  1.00109.01           C
ATOM   4917  CB  GLU E 621      58.773 -29.597  11.526  1.00109.01           C
ATOM   4918  CG  GLU E 621      59.022 -30.940  12.218  1.00109.01           C
ATOM   4919  CD  GLU E 621      58.126 -31.023  13.447  1.00109.01           C
ATOM   4920  OE1 GLU E 621      57.408 -30.027  13.728  1.00109.01           O
ATOM   4921  OE2 GLU E 621      58.150 -32.087  14.121  1.00109.01           O
ATOM   4922  C   GLU E 621      60.832 -28.598  12.389  1.00109.01           C
ATOM   4923  O   GLU E 621      61.542 -28.680  11.387  1.00109.01           O
ATOM   4924  N   VAL E 622      61.331 -28.680  13.637  1.00 63.53           N
ATOM   4925  CA  VAL E 622      62.726 -28.919  13.860  1.00 63.53           C
ATOM   4926  CB  VAL E 622      63.212 -28.442  15.201  1.00 63.53           C
ATOM   4927  CG1 VAL E 622      64.657 -28.927  15.404  1.00 63.53           C
ATOM   4928  CG2 VAL E 622      63.070 -26.910  15.259  1.00 63.53           C
ATOM   4929  C   VAL E 622      62.943 -30.395  13.792  1.00 63.53           C
ATOM   4930  O   VAL E 622      62.148 -31.178  14.311  1.00 63.53           O
ATOM   4931  N   TYR E 623      64.047 -30.808  13.142  1.00 64.13           N
ATOM   4932  CA  TYR E 623      64.372 -32.198  13.003  1.00 64.13           C
ATOM   4933  CB  TYR E 623      64.449 -32.690  11.545  1.00 64.13           C
ATOM   4934  CG  TYR E 623      63.080 -32.707  10.951  1.00 64.13           C
ATOM   4935  CD1 TYR E 623      62.221 -33.751  11.213  1.00 64.13           C
ATOM   4936  CD2 TYR E 623      62.659 -31.696  10.117  1.00 64.13           C
ATOM   4937  CE1 TYR E 623      60.960 -33.780  10.665  1.00 64.13           C
ATOM   4938  CE2 TYR E 623      61.399 -31.720   9.565  1.00 64.13           C
ATOM   4939  CZ  TYR E 623      60.547 -32.764   9.838  1.00 64.13           C
ATOM   4940  OH  TYR E 623      59.254 -32.790   9.274  1.00 64.13           O
ATOM   4941  C   TYR E 623      65.738 -32.367  13.591  1.00 64.13           C
ATOM   4942  O   TYR E 623      66.447 -31.391  13.823  1.00 64.13           O
ATOM   4943  N   ASP E 624      66.141 -33.627  13.842  1.00 44.02           N
ATOM   4944  CA  ASP E 624      67.381 -33.921  14.504  1.00 44.02           C
ATOM   4945  CB  ASP E 624      67.642 -35.431  14.642  1.00 44.02           C
ATOM   4946  CG  ASP E 624      68.873 -35.620  15.518  1.00 44.02           C
ATOM   4947  OD1 ASP E 624      69.235 -34.660  16.250  1.00 44.02           O
ATOM   4948  OD2 ASP E 624      69.472 -36.727  15.462  1.00 44.02           O
ATOM   4949  C   ASP E 624      68.523 -33.353  13.721  1.00 44.02           C
ATOM   4950  O   ASP E 624      69.467 -32.821  14.301  1.00 44.02           O
ATOM   4951  N   ASP E 625      68.465 -33.427  12.380  1.00 58.86           N
ATOM   4952  CA  ASP E 625      69.564 -32.959  11.586  1.00 58.86           C
ATOM   4953  CB  ASP E 625      69.405 -33.215  10.071  1.00 58.86           C
ATOM   4954  CG  ASP E 625      68.214 -32.448   9.512  1.00 58.86           C
ATOM   4955  OD1 ASP E 625      67.297 -32.099  10.300  1.00 58.86           O
ATOM   4956  OD2 ASP E 625      68.207 -32.209   8.275  1.00 58.86           O
ATOM   4957  C   ASP E 625      69.741 -31.492  11.824  1.00 58.86           C
ATOM   4958  O   ASP E 625      70.850 -30.971  11.733  1.00 58.86           O
ATOM   4959  N   PHE E 626      68.638 -30.788  12.128  1.00121.42           N
ATOM   4960  CA  PHE E 626      68.626 -29.372  12.366  1.00121.42           C
ATOM   4961  CB  PHE E 626      67.191 -28.830  12.523  1.00121.42           C
ATOM   4962  CG  PHE E 626      67.215 -27.341  12.635  1.00121.42           C
ATOM   4963  CD1 PHE E 626      67.219 -26.556  11.504  1.00121.42           C
ATOM   4964  CD2 PHE E 626      67.234 -26.726  13.866  1.00121.42           C
ATOM   4965  CE1 PHE E 626      67.238 -25.183  11.598  1.00121.42           C
ATOM   4966  CE2 PHE E 626      67.252 -25.354  13.965  1.00121.42           C
ATOM   4967  CZ  PHE E 626      67.255 -24.578  12.831  1.00121.42           C
ATOM   4968  C   PHE E 626      69.405 -29.075  13.615  1.00121.42           C
ATOM   4969  O   PHE E 626      70.078 -28.050  13.706  1.00121.42           O
ATOM   4970  N   MET E 627      69.352 -29.976  14.613  1.00155.26           N
ATOM   4971  CA  MET E 627      69.988 -29.715  15.876  1.00155.26           C
ATOM   4972  CB  MET E 627      69.851 -30.890  16.859  1.00155.26           C
ATOM   4973  CG  MET E 627      70.504 -30.634  18.219  1.00155.26           C
ATOM   4974  SD  MET E 627      69.634 -29.421  19.257  1.00155.26           S
ATOM   4975  CE  MET E 627      70.156 -27.977  18.287  1.00155.26           C
ATOM   4976  C   MET E 627      71.458 -29.480  15.659  1.00155.26           C
ATOM   4977  O   MET E 627      72.052 -28.596  16.273  1.00155.26           O
ATOM   4978  N   HIS E 628      72.069 -30.279  14.771  1.00121.87           N
ATOM   4979  CA  HIS E 628      73.469 -30.290  14.435  1.00121.87           C
ATOM   4980  ND1 HIS E 628      73.740 -33.352  15.360  0.00121.87           N
ATOM   4981  CG  HIS E 628      73.327 -32.802  14.166  0.00121.87           C
ATOM   4982  CB  HIS E 628      73.849 -31.519  13.594  1.00121.87           C
ATOM   4983  NE2 HIS E 628      72.206 -34.728  14.523  0.00121.87           N
ATOM   4984  CD2 HIS E 628      72.391 -33.654  13.670  0.00121.87           C
ATOM   4985  CE1 HIS E 628      73.038 -34.500  15.523  0.00121.87           C
ATOM   4986  C   HIS E 628      73.871 -29.091  13.623  1.00121.87           C
ATOM   4987  O   HIS E 628      75.061 -28.842  13.466  1.00121.87           O
ATOM   4988  N   TYR E 629      72.909 -28.368  13.021  1.00116.97           N
ATOM   4989  CA  TYR E 629      73.173 -27.309  12.074  1.00116.97           C
ATOM   4990  CB  TYR E 629      71.876 -26.546  11.731  1.00116.97           C
ATOM   4991  CG  TYR E 629      72.162 -25.286  10.989  1.00116.97           C
ATOM   4992  CD1 TYR E 629      72.446 -24.128  11.677  1.00116.97           C
ATOM   4993  CD2 TYR E 629      72.131 -25.250   9.614  1.00116.97           C
ATOM   4994  CE1 TYR E 629      72.700 -22.954  11.008  1.00116.97           C
ATOM   4995  CE2 TYR E 629      72.384 -24.078   8.939  1.00116.97           C
ATOM   4996  CZ  TYR E 629      72.672 -22.928   9.635  1.00116.97           C
ATOM   4997  OH  TYR E 629      72.931 -21.724   8.944  1.00116.97           O
ATOM   4998  C   TYR E 629      74.201 -26.332  12.559  1.00116.97           C
ATOM   4999  O   TYR E 629      74.038 -25.696  13.597  1.00116.97           O
ATOM   5000  N   ARG E 630      75.367 -26.316  11.869  1.00215.57           N
ATOM   5001  CA  ARG E 630      76.424 -25.354  12.046  1.00215.57           C
ATOM   5002  CB  ARG E 630      77.799 -25.973  11.754  1.00215.57           C
ATOM   5003  CG  ARG E 630      77.875 -26.629  10.377  1.00215.57           C
ATOM   5004  CD  ARG E 630      77.111 -27.955  10.311  1.00215.57           C
ATOM   5005  NE  ARG E 630      77.781 -28.907  11.240  1.00215.57           N
ATOM   5006  CZ  ARG E 630      77.251 -30.148  11.447  1.00215.57           C
ATOM   5007  NH1 ARG E 630      76.109 -30.519  10.798  1.00215.57           N
ATOM   5008  NH2 ARG E 630      77.863 -31.018  12.302  1.00215.57           N
ATOM   5009  C   ARG E 630      76.272 -24.102  11.221  1.00215.57           C
ATOM   5010  O   ARG E 630      76.366 -22.994  11.748  1.00215.57           O
ATOM   5011  N   SER E 631      76.015 -24.248   9.896  1.00 98.32           N
ATOM   5012  CA  SER E 631      75.980 -23.104   9.019  1.00 98.32           C
ATOM   5013  CB  SER E 631      77.364 -22.480   8.762  1.00 98.32           C
ATOM   5014  OG  SER E 631      77.901 -21.943   9.961  1.00 98.32           O
ATOM   5015  C   SER E 631      75.456 -23.524   7.674  1.00 98.32           C
ATOM   5016  O   SER E 631      75.220 -24.704   7.420  1.00 98.32           O
ATOM   5017  N   GLY E 632      75.271 -22.541   6.763  1.00 25.64           N
ATOM   5018  CA  GLY E 632      74.806 -22.823   5.432  1.00 25.64           C
ATOM   5019  C   GLY E 632      73.315 -22.690   5.364  1.00 25.64           C
ATOM   5020  O   GLY E 632      72.676 -22.145   6.264  1.00 25.64           O
ATOM   5021  N   VAL E 633      72.725 -23.163   4.244  1.00102.22           N
ATOM   5022  CA  VAL E 633      71.302 -23.087   4.083  1.00102.22           C
ATOM   5023  CB  VAL E 633      70.874 -22.656   2.705  1.00102.22           C
ATOM   5024  CG1 VAL E 633      71.472 -23.608   1.655  1.00102.22           C
ATOM   5025  CG2 VAL E 633      69.338 -22.587   2.680  1.00102.22           C
ATOM   5026  C   VAL E 633      70.736 -24.444   4.378  1.00102.22           C
ATOM   5027  O   VAL E 633      70.962 -25.409   3.652  1.00102.22           O
ATOM   5028  N   TYR E 634      69.944 -24.522   5.464  1.00183.49           N
ATOM   5029  CA  TYR E 634      69.385 -25.739   5.982  1.00183.49           C
ATOM   5030  CB  TYR E 634      68.840 -25.566   7.412  1.00183.49           C
ATOM   5031  CG  TYR E 634      68.102 -26.794   7.819  1.00183.49           C
ATOM   5032  CD1 TYR E 634      68.758 -27.846   8.416  1.00183.49           C
ATOM   5033  CD2 TYR E 634      66.747 -26.890   7.602  1.00183.49           C
ATOM   5034  CE1 TYR E 634      68.071 -28.975   8.794  1.00183.49           C
[truncated: 495,191 more chars]
