# Supplementary material for: Evolutionary Analysis of Dipeptidyl Peptidase I
Source: Int J Mol Sci. 2022 Feb 6;23(3):1852. doi: 10.3390/ijms23031852 (PMC8836896; doi:10.3390/ijms23031852)
Supplement: Supplementary file 1 [file ijms-23-01852-s001.zip › Supplementary File S2 Homology models/Modeller/Xenopus laevis/mod.B99990008.pdb]

EXPDTA    THEORETICAL MODEL, MODELLER 10.1 2021/11/04 16:21:08
REMARK   6 MODELLER OBJECTIVE FUNCTION:     10864.6299
REMARK   6 MODELLER BEST TEMPLATE % SEQ ID:  68.466
REMARK   6 SEQUENCE: mod
REMARK   6 ALIGNMENT: alignment.pir
REMARK   6 SCRIPT: model.py
REMARK   6 DOPE score: -173343.73438
REMARK   6 GA341 score: 1.00000
REMARK   6 DOPE-HR score: -150825.04688
REMARK   6 TEMPLATE: 1K3B 1:A - 118:A MODELS 1:A - 121:A AT 68.5%
REMARK   6 TEMPLATE: 1K3B 120:B - 283:B MODELS 122:B - 285:B AT 68.5%
REMARK   6 TEMPLATE: 1K3B 284:C - 352:C MODELS 286:C - 354:C AT 68.5%
REMARK   6 TEMPLATE: 1K3B 353:D - 470:D MODELS 356:D - 476:D AT 68.5%
REMARK   6 TEMPLATE: 1K3B 472:E - 635:E MODELS 477:E - 640:E AT 68.5%
REMARK   6 TEMPLATE: 1K3B 636:F - 704:F MODELS 641:F - 709:F AT 68.5%
REMARK   6 TEMPLATE: 1K3B 705:G - 822:G MODELS 711:G - 831:G AT 68.5%
REMARK   6 TEMPLATE: 1K3B 824:H - 987:H MODELS 832:H - 995:H AT 68.5%
REMARK   6 TEMPLATE: 1K3B 988:I - 1056:I MODELS 996:I - 1064:I AT 68.5%
REMARK   6 TEMPLATE: 1K3B 1057:J - 1174:J MODELS 1066:J - 1186:J AT 68.5%
REMARK   6 TEMPLATE: 1K3B 1176:K - 1339:K MODELS 1187:K - 1350:K AT 68.5%
REMARK   6 TEMPLATE: 1K3B 1340:L - 1408:L MODELS 1351:L - 1419:L AT 68.5%
SSBOND   1 CYS A    6    CYS A   97                          1555   1555  2.03
SSBOND   2 CYS A   33    CYS A  115                          1555   1555  2.03
SSBOND   3 CYS B  146    CYS B  189                          1555   1555  2.03
SSBOND   4 CYS B  182    CYS B  222                          1555   1555  2.03
SSBOND   5 CYS D  361    CYS D  452                          1555   1555  2.03
SSBOND   6 CYS D  388    CYS D  470                          1555   1555  2.03
SSBOND   7 CYS E  501    CYS E  544                          1555   1555  2.03
SSBOND   8 CYS E  537    CYS E  577                          1555   1555  2.02
SSBOND   9 CYS G  716    CYS G  807                          1555   1555  2.03
SSBOND  10 CYS G  743    CYS G  825                          1555   1555  2.03
SSBOND  11 CYS H  856    CYS H  899                          1555   1555  2.03
SSBOND  12 CYS H  892    CYS H  932                          1555   1555  2.04
SSBOND  13 CYS J 1071    CYS J 1162                          1555   1555  2.03
SSBOND  14 CYS J 1098    CYS J 1180                          1555   1555  2.03
SSBOND  15 CYS K 1211    CYS K 1254                          1555   1555  2.03
SSBOND  16 CYS K 1247    CYS K 1287                          1555   1555  2.04
ATOM      1  N   ASP A   1      28.319  21.268  23.236  1.00 84.75           N
ATOM      2  CA  ASP A   1      29.324  21.926  22.374  1.00 84.75           C
ATOM      3  CB  ASP A   1      28.579  22.785  21.332  1.00 84.75           C
ATOM      4  CG  ASP A   1      29.438  23.020  20.099  1.00 84.75           C
ATOM      5  OD1 ASP A   1      30.539  22.418  20.005  1.00 84.75           O
ATOM      6  OD2 ASP A   1      28.991  23.808  19.223  1.00 84.75           O
ATOM      7  C   ASP A   1      30.211  22.791  23.219  1.00 84.75           C
ATOM      8  O   ASP A   1      29.822  23.217  24.305  1.00 84.75           O
ATOM      9  N   THR A   2      31.453  23.034  22.753  1.00148.26           N
ATOM     10  CA  THR A   2      32.401  23.864  23.449  1.00148.26           C
ATOM     11  CB  THR A   2      33.801  23.356  23.250  1.00148.26           C
ATOM     12  OG1 THR A   2      33.839  21.967  23.530  1.00148.26           O
ATOM     13  CG2 THR A   2      34.737  24.043  24.241  1.00148.26           C
ATOM     14  C   THR A   2      32.278  25.211  22.793  1.00148.26           C
ATOM     15  O   THR A   2      31.583  25.323  21.787  1.00148.26           O
ATOM     16  N   PRO A   3      32.895  26.242  23.306  1.00 92.33           N
ATOM     17  CA  PRO A   3      32.788  27.523  22.651  1.00 92.33           C
ATOM     18  CD  PRO A   3      32.937  26.408  24.753  1.00 92.33           C
ATOM     19  CB  PRO A   3      33.220  28.565  23.680  1.00 92.33           C
ATOM     20  CG  PRO A   3      32.829  27.917  25.016  1.00 92.33           C
ATOM     21  C   PRO A   3      33.539  27.602  21.356  1.00 92.33           C
ATOM     22  O   PRO A   3      33.513  28.657  20.723  1.00 92.33           O
ATOM     23  N   ALA A   4      34.255  26.536  20.956  1.00 72.70           N
ATOM     24  CA  ALA A   4      35.040  26.608  19.752  1.00 72.70           C
ATOM     25  CB  ALA A   4      36.129  25.525  19.675  1.00 72.70           C
ATOM     26  C   ALA A   4      34.206  26.482  18.508  1.00 72.70           C
ATOM     27  O   ALA A   4      33.288  25.666  18.429  1.00 72.70           O
ATOM     28  N   ASN A   5      34.519  27.322  17.493  1.00185.28           N
ATOM     29  CA  ASN A   5      33.909  27.222  16.194  1.00185.28           C
ATOM     30  CB  ASN A   5      33.083  28.453  15.779  1.00185.28           C
ATOM     31  CG  ASN A   5      31.827  28.546  16.627  1.00185.28           C
ATOM     32  OD1 ASN A   5      31.172  27.543  16.900  1.00185.28           O
ATOM     33  ND2 ASN A   5      31.472  29.788  17.050  1.00185.28           N
ATOM     34  C   ASN A   5      35.045  27.174  15.224  1.00185.28           C
ATOM     35  O   ASN A   5      35.378  28.180  14.600  1.00185.28           O
ATOM     36  N   CYS A   6      35.649  25.991  15.030  1.00 79.86           N
ATOM     37  CA  CYS A   6      36.789  25.913  14.164  1.00 79.86           C
ATOM     38  CB  CYS A   6      37.969  25.150  14.788  1.00 79.86           C
ATOM     39  SG  CYS A   6      38.693  26.119  16.142  1.00 79.86           S
ATOM     40  C   CYS A   6      36.401  25.287  12.864  1.00 79.86           C
ATOM     41  O   CYS A   6      35.368  24.627  12.754  1.00 79.86           O
ATOM     42  N   SER A   7      37.256  25.484  11.837  1.00104.64           N
ATOM     43  CA  SER A   7      36.928  25.065  10.509  1.00104.64           C
ATOM     44  CB  SER A   7      37.067  26.227   9.511  1.00104.64           C
ATOM     45  OG  SER A   7      36.685  25.819   8.212  1.00104.64           O
ATOM     46  C   SER A   7      37.834  23.956  10.072  1.00104.64           C
ATOM     47  O   SER A   7      38.886  23.694  10.653  1.00104.64           O
ATOM     48  N   PHE A   8      37.396  23.280   8.995  1.00172.43           N
ATOM     49  CA  PHE A   8      38.011  22.145   8.371  1.00172.43           C
ATOM     50  CB  PHE A   8      37.138  21.717   7.171  1.00172.43           C
ATOM     51  CG  PHE A   8      37.394  20.323   6.736  1.00172.43           C
ATOM     52  CD1 PHE A   8      38.542  19.953   6.081  1.00172.43           C
ATOM     53  CD2 PHE A   8      36.422  19.381   6.957  1.00172.43           C
ATOM     54  CE1 PHE A   8      38.729  18.649   5.685  1.00172.43           C
ATOM     55  CE2 PHE A   8      36.603  18.079   6.563  1.00172.43           C
ATOM     56  CZ  PHE A   8      37.760  17.707   5.926  1.00172.43           C
ATOM     57  C   PHE A   8      39.370  22.588   7.895  1.00172.43           C
ATOM     58  O   PHE A   8      40.353  21.865   8.073  1.00172.43           O
ATOM     59  N   PRO A   9      39.481  23.755   7.298  1.00111.24           N
ATOM     60  CA  PRO A   9      40.763  24.214   6.846  1.00111.24           C
ATOM     61  CD  PRO A   9      38.424  24.346   6.497  1.00111.24           C
ATOM     62  CB  PRO A   9      40.503  25.410   5.922  1.00111.24           C
ATOM     63  CG  PRO A   9      39.001  25.697   6.062  1.00111.24           C
ATOM     64  C   PRO A   9      41.704  24.506   7.971  1.00111.24           C
ATOM     65  O   PRO A   9      42.914  24.406   7.771  1.00111.24           O
ATOM     66  N   ASP A  10      41.185  24.863   9.159  1.00 59.65           N
ATOM     67  CA  ASP A  10      42.044  25.174  10.264  1.00 59.65           C
ATOM     68  CB  ASP A  10      41.262  25.606  11.514  1.00 59.65           C
ATOM     69  CG  ASP A  10      40.664  26.976  11.226  1.00 59.65           C
ATOM     70  OD1 ASP A  10      41.184  27.672  10.312  1.00 59.65           O
ATOM     71  OD2 ASP A  10      39.680  27.347  11.920  1.00 59.65           O
ATOM     72  C   ASP A  10      42.800  23.932  10.591  1.00 59.65           C
ATOM     73  O   ASP A  10      43.956  23.974  10.995  1.00 59.65           O
ATOM     74  N   LEU A  11      42.114  22.796  10.446  1.00122.13           N
ATOM     75  CA  LEU A  11      42.523  21.442  10.703  1.00122.13           C
ATOM     76  CB  LEU A  11      41.240  20.613  10.644  1.00122.13           C
ATOM     77  CG  LEU A  11      41.313  19.092  10.661  1.00122.13           C
ATOM     78  CD1 LEU A  11      41.175  18.476  12.065  1.00122.13           C
ATOM     79  CD2 LEU A  11      40.301  18.598   9.624  1.00122.13           C
ATOM     80  C   LEU A  11      43.563  20.944   9.709  1.00122.13           C
ATOM     81  O   LEU A  11      44.431  20.147  10.066  1.00122.13           O
ATOM     82  N   GLU A  12      43.503  21.359   8.424  1.00121.13           N
ATOM     83  CA  GLU A  12      44.442  20.849   7.444  1.00121.13           C
ATOM     84  CB  GLU A  12      44.039  21.216   6.001  1.00121.13           C
ATOM     85  CG  GLU A  12      45.097  20.903   4.941  1.00121.13           C
ATOM     86  CD  GLU A  12      46.017  22.114   4.845  1.00121.13           C
ATOM     87  OE1 GLU A  12      45.566  23.224   5.235  1.00121.13           O
ATOM     88  OE2 GLU A  12      47.176  21.949   4.379  1.00121.13           O
ATOM     89  C   GLU A  12      45.812  21.403   7.711  1.00121.13           C
ATOM     90  O   GLU A  12      45.965  22.585   8.013  1.00121.13           O
ATOM     91  N   GLY A  13      46.860  20.551   7.608  1.00 38.98           N
ATOM     92  CA  GLY A  13      48.198  21.039   7.810  1.00 38.98           C
ATOM     93  C   GLY A  13      48.984  20.075   8.648  1.00 38.98           C
ATOM     94  O   GLY A  13      48.652  18.896   8.760  1.00 38.98           O
ATOM     95  N   THR A  14      50.081  20.570   9.258  1.00121.12           N
ATOM     96  CA  THR A  14      50.903  19.723  10.072  1.00121.12           C
ATOM     97  CB  THR A  14      52.378  19.883   9.845  1.00121.12           C
ATOM     98  OG1 THR A  14      52.753  21.247   9.961  1.00121.12           O
ATOM     99  CG2 THR A  14      52.742  19.322   8.471  1.00121.12           C
ATOM    100  C   THR A  14      50.656  20.034  11.509  1.00121.12           C
ATOM    101  O   THR A  14      50.594  21.193  11.919  1.00121.12           O
ATOM    102  N   TRP A  15      50.509  18.968  12.315  1.00 98.39           N
ATOM    103  CA  TRP A  15      50.287  19.124  13.719  1.00 98.39           C
ATOM    104  CB  TRP A  15      48.994  18.474  14.230  1.00 98.39           C
ATOM    105  CG  TRP A  15      47.731  19.188  13.837  1.00 98.39           C
ATOM    106  CD2 TRP A  15      46.986  20.032  14.729  1.00 98.39           C
ATOM    107  CD1 TRP A  15      47.056  19.175  12.653  1.00 98.39           C
ATOM    108  NE1 TRP A  15      45.930  19.961  12.745  1.00 98.39           N
ATOM    109  CE2 TRP A  15      45.875  20.491  14.021  1.00 98.39           C
ATOM    110  CE3 TRP A  15      47.208  20.396  16.028  1.00 98.39           C
ATOM    111  CZ2 TRP A  15      44.971  21.333  14.607  1.00 98.39           C
ATOM    112  CZ3 TRP A  15      46.286  21.233  16.614  1.00 98.39           C
ATOM    113  CH2 TRP A  15      45.187  21.692  15.919  1.00 98.39           C
ATOM    114  C   TRP A  15      51.384  18.414  14.429  1.00 98.39           C
ATOM    115  O   TRP A  15      51.934  17.427  13.946  1.00 98.39           O
ATOM    116  N   GLU A  16      51.738  18.932  15.614  1.00 92.96           N
ATOM    117  CA  GLU A  16      52.712  18.298  16.442  1.00 92.96           C
ATOM    118  CB  GLU A  16      53.886  19.238  16.743  1.00 92.96           C
ATOM    119  CG  GLU A  16      53.413  20.614  17.214  1.00 92.96           C
ATOM    120  CD  GLU A  16      54.567  21.588  17.046  1.00 92.96           C
ATOM    121  OE1 GLU A  16      55.653  21.145  16.587  1.00 92.96           O
ATOM    122  OE2 GLU A  16      54.374  22.791  17.366  1.00 92.96           O
ATOM    123  C   GLU A  16      51.996  17.948  17.703  1.00 92.96           C
ATOM    124  O   GLU A  16      51.418  18.809  18.367  1.00 92.96           O
ATOM    125  N   PHE A  17      51.993  16.651  18.057  1.00105.01           N
ATOM    126  CA  PHE A  17      51.281  16.270  19.233  1.00105.01           C
ATOM    127  CB  PHE A  17      50.298  15.125  19.017  1.00105.01           C
ATOM    128  CG  PHE A  17      49.210  15.685  18.170  1.00105.01           C
ATOM    129  CD1 PHE A  17      48.174  16.368  18.757  1.00105.01           C
ATOM    130  CD2 PHE A  17      49.215  15.520  16.811  1.00105.01           C
ATOM    131  CE1 PHE A  17      47.158  16.891  17.999  1.00105.01           C
ATOM    132  CE2 PHE A  17      48.199  16.042  16.050  1.00105.01           C
ATOM    133  CZ  PHE A  17      47.162  16.718  16.641  1.00105.01           C
ATOM    134  C   PHE A  17      52.268  15.867  20.264  1.00105.01           C
ATOM    135  O   PHE A  17      53.192  15.093  20.025  1.00105.01           O
ATOM    136  N   GLN A  18      52.072  16.412  21.466  1.00159.43           N
ATOM    137  CA  GLN A  18      52.946  16.153  22.554  1.00159.43           C
ATOM    138  CB  GLN A  18      53.162  17.452  23.303  1.00159.43           C
ATOM    139  CG  GLN A  18      54.358  17.491  24.217  1.00159.43           C
ATOM    140  CD  GLN A  18      54.466  18.969  24.487  1.00159.43           C
ATOM    141  OE1 GLN A  18      54.588  19.769  23.561  1.00159.43           O
ATOM    142  NE2 GLN A  18      54.368  19.351  25.784  1.00159.43           N
ATOM    143  C   GLN A  18      52.198  15.197  23.415  1.00159.43           C
ATOM    144  O   GLN A  18      51.095  15.495  23.868  1.00159.43           O
ATOM    145  N   ILE A  19      52.790  14.016  23.665  1.00 98.97           N
ATOM    146  CA  ILE A  19      52.095  12.990  24.382  1.00 98.97           C
ATOM    147  CB  ILE A  19      52.156  11.669  23.689  1.00 98.97           C
ATOM    148  CG1 ILE A  19      51.356  10.610  24.461  1.00 98.97           C
ATOM    149  CG2 ILE A  19      53.638  11.319  23.506  1.00 98.97           C
ATOM    150  CD1 ILE A  19      51.338   9.249  23.770  1.00 98.97           C
ATOM    151  C   ILE A  19      52.718  12.790  25.720  1.00 98.97           C
ATOM    152  O   ILE A  19      53.938  12.718  25.862  1.00 98.97           O
ATOM    153  N   GLY A  20      51.860  12.712  26.751  1.00 67.30           N
ATOM    154  CA  GLY A  20      52.322  12.494  28.085  1.00 67.30           C
ATOM    155  C   GLY A  20      51.938  11.113  28.503  1.00 67.30           C
ATOM    156  O   GLY A  20      52.108  10.139  27.769  1.00 67.30           O
ATOM    157  N   GLU A  21      51.397  11.052  29.734  1.00382.14           N
ATOM    158  CA  GLU A  21      50.939   9.916  30.477  1.00382.14           C
ATOM    159  CB  GLU A  21      49.824   9.072  29.847  1.00382.14           C
ATOM    160  CG  GLU A  21      49.458   7.866  30.726  1.00382.14           C
ATOM    161  CD  GLU A  21      49.014   8.321  32.121  1.00382.14           C
ATOM    162  OE1 GLU A  21      49.770   9.070  32.796  1.00382.14           O
ATOM    163  OE2 GLU A  21      47.905   7.899  32.543  1.00382.14           O
ATOM    164  C   GLU A  21      52.067   9.038  30.844  1.00382.14           C
ATOM    165  O   GLU A  21      52.685   8.441  29.972  1.00382.14           O
ATOM    166  N   GLY A  22      52.367   8.989  32.162  1.00100.34           N
ATOM    167  CA  GLY A  22      53.346   8.117  32.747  1.00100.34           C
ATOM    168  C   GLY A  22      54.583   8.143  31.922  1.00100.34           C
ATOM    169  O   GLY A  22      55.058   9.197  31.502  1.00100.34           O
ATOM    170  N   SER A  23      55.142   6.941  31.685  1.00 74.34           N
ATOM    171  CA  SER A  23      56.280   6.826  30.832  1.00 74.34           C
ATOM    172  CB  SER A  23      56.817   5.388  30.734  1.00 74.34           C
ATOM    173  OG  SER A  23      57.309   4.965  31.998  1.00 74.34           O
ATOM    174  C   SER A  23      55.793   7.236  29.487  1.00 74.34           C
ATOM    175  O   SER A  23      56.489   7.924  28.743  1.00 74.34           O
ATOM    176  N   GLY A  24      54.562   6.814  29.137  1.00 78.46           N
ATOM    177  CA  GLY A  24      54.000   7.260  27.898  1.00 78.46           C
ATOM    178  C   GLY A  24      52.751   6.485  27.618  1.00 78.46           C
ATOM    179  O   GLY A  24      52.659   5.926  26.526  1.00 78.46           O
ATOM    180  N   ALA A  25      51.784   6.458  28.585  1.00202.83           N
ATOM    181  CA  ALA A  25      50.514   5.805  28.494  1.00202.83           C
ATOM    182  CB  ALA A  25      50.296   4.868  27.283  1.00202.83           C
ATOM    183  C   ALA A  25      50.212   4.934  29.671  1.00202.83           C
ATOM    184  O   ALA A  25      51.083   4.307  30.268  1.00202.83           O
ATOM    185  N   ALA A  26      48.898   4.811  29.942  1.00 89.46           N
ATOM    186  CA  ALA A  26      48.301   4.042  30.994  1.00 89.46           C
ATOM    187  CB  ALA A  26      47.842   4.904  32.179  1.00 89.46           C
ATOM    188  C   ALA A  26      47.067   3.440  30.398  1.00 89.46           C
ATOM    189  O   ALA A  26      46.932   3.358  29.179  1.00 89.46           O
ATOM    190  N   ARG A  27      46.164   2.926  31.254  1.00120.93           N
ATOM    191  CA  ARG A  27      44.926   2.355  30.806  1.00120.93           C
ATOM    192  CB  ARG A  27      44.449   1.185  31.674  1.00120.93           C
ATOM    193  CG  ARG A  27      44.163   1.547  33.132  1.00120.93           C
ATOM    194  CD  ARG A  27      44.902   0.655  34.131  1.00120.93           C
ATOM    195  NE  ARG A  27      45.136  -0.652  33.455  1.00120.93           N
ATOM    196  CZ  ARG A  27      44.135  -1.549  33.216  1.00120.93           C
ATOM    197  NH1 ARG A  27      42.841  -1.277  33.558  1.00120.93           N
ATOM    198  NH2 ARG A  27      44.440  -2.725  32.596  1.00120.93           N
ATOM    199  C   ARG A  27      43.872   3.422  30.833  1.00120.93           C
ATOM    200  O   ARG A  27      44.137   4.563  31.205  1.00120.93           O
ATOM    201  N   ASP A  28      42.641   3.067  30.404  1.00 61.82           N
ATOM    202  CA  ASP A  28      41.527   3.976  30.360  1.00 61.82           C
ATOM    203  CB  ASP A  28      40.256   3.311  29.808  1.00 61.82           C
ATOM    204  CG  ASP A  28      39.949   2.122  30.710  1.00 61.82           C
ATOM    205  OD1 ASP A  28      40.784   1.178  30.742  1.00 61.82           O
ATOM    206  OD2 ASP A  28      38.877   2.136  31.372  1.00 61.82           O
ATOM    207  C   ASP A  28      41.216   4.453  31.747  1.00 61.82           C
ATOM    208  O   ASP A  28      40.776   5.587  31.933  1.00 61.82           O
ATOM    209  N   LYS A  29      41.325   3.564  32.751  1.00114.54           N
ATOM    210  CA  LYS A  29      41.103   3.957  34.115  1.00114.54           C
ATOM    211  CB  LYS A  29      40.776   2.779  35.053  1.00114.54           C
ATOM    212  CG  LYS A  29      41.918   1.793  35.293  0.00114.54           C
ATOM    213  CD  LYS A  29      41.623   0.814  36.432  0.00114.54           C
ATOM    214  CE  LYS A  29      41.400   1.496  37.784  1.00114.54           C
ATOM    215  NZ  LYS A  29      40.972   0.500  38.792  1.00114.54           N
ATOM    216  C   LYS A  29      42.283   4.703  34.665  1.00114.54           C
ATOM    217  O   LYS A  29      42.127   5.614  35.476  1.00114.54           O
ATOM    218  N   SER A  30      43.502   4.310  34.243  1.00 80.74           N
ATOM    219  CA  SER A  30      44.728   4.844  34.773  1.00 80.74           C
ATOM    220  CB  SER A  30      45.969   4.073  34.297  1.00 80.74           C
ATOM    221  OG  SER A  30      47.141   4.645  34.861  1.00 80.74           O
ATOM    222  C   SER A  30      44.913   6.279  34.390  1.00 80.74           C
ATOM    223  O   SER A  30      45.615   7.015  35.082  1.00 80.74           O
ATOM    224  N   ILE A  31      44.307   6.733  33.278  1.00102.70           N
ATOM    225  CA  ILE A  31      44.551   8.091  32.889  1.00102.70           C
ATOM    226  CB  ILE A  31      45.347   8.218  31.626  1.00102.70           C
ATOM    227  CG1 ILE A  31      45.896   9.646  31.491  1.00102.70           C
ATOM    228  CG2 ILE A  31      44.472   7.766  30.447  1.00102.70           C
ATOM    229  CD1 ILE A  31      47.025   9.755  30.469  1.00102.70           C
ATOM    230  C   ILE A  31      43.249   8.796  32.683  1.00102.70           C
ATOM    231  O   ILE A  31      42.210   8.170  32.476  1.00102.70           O
ATOM    232  N   ASP A  32      43.289  10.138  32.821  1.00 90.11           N
ATOM    233  CA  ASP A  32      42.178  11.021  32.599  1.00 90.11           C
ATOM    234  CB  ASP A  32      41.453  11.427  33.893  1.00 90.11           C
ATOM    235  CG  ASP A  32      40.310  12.353  33.509  0.00 90.11           C
ATOM    236  OD1 ASP A  32      40.041  12.480  32.285  0.00 90.11           O
ATOM    237  OD2 ASP A  32      39.702  12.961  34.429  1.00 90.11           O
ATOM    238  C   ASP A  32      42.793  12.268  32.052  1.00 90.11           C
ATOM    239  O   ASP A  32      43.621  12.884  32.721  1.00 90.11           O
ATOM    240  N   CYS A  33      42.406  12.682  30.829  1.00 88.23           N
ATOM    241  CA  CYS A  33      43.071  13.800  30.228  1.00 88.23           C
ATOM    242  CB  CYS A  33      43.222  13.611  28.712  1.00 88.23           C
ATOM    243  SG  CYS A  33      44.146  12.087  28.390  1.00 88.23           S
ATOM    244  C   CYS A  33      42.306  15.054  30.472  1.00 88.23           C
ATOM    245  O   CYS A  33      41.791  15.682  29.547  1.00 88.23           O
ATOM    246  N   SER A  34      42.151  15.400  31.756  1.00133.33           N
ATOM    247  CA  SER A  34      41.568  16.640  32.150  1.00133.33           C
ATOM    248  CB  SER A  34      40.966  16.522  33.555  1.00133.33           C
ATOM    249  OG  SER A  34      40.394  17.758  33.937  1.00133.33           O
ATOM    250  C   SER A  34      42.628  17.716  32.181  1.00133.33           C
ATOM    251  O   SER A  34      42.395  18.841  31.740  1.00133.33           O
ATOM    252  N   GLN A  35      43.767  17.421  32.860  1.00154.62           N
ATOM    253  CA  GLN A  35      44.856  18.355  33.061  1.00154.62           C
ATOM    254  CB  GLN A  35      45.720  17.934  34.268  1.00154.62           C
ATOM    255  CG  GLN A  35      44.955  17.644  35.564  1.00154.62           C
ATOM    256  CD  GLN A  35      44.962  18.873  36.461  1.00154.62           C
ATOM    257  OE1 GLN A  35      45.358  18.803  37.624  1.00154.62           O
ATOM    258  NE2 GLN A  35      44.501  20.029  35.914  1.00154.62           N
ATOM    259  C   GLN A  35      45.858  18.484  31.943  1.00154.62           C
ATOM    260  O   GLN A  35      45.941  19.528  31.295  1.00154.62           O
ATOM    261  N   LEU A  36      46.610  17.374  31.697  1.00116.53           N
ATOM    262  CA  LEU A  36      47.734  17.254  30.791  1.00116.53           C
ATOM    263  CB  LEU A  36      48.158  18.544  30.067  1.00116.53           C
ATOM    264  CG  LEU A  36      49.265  18.322  29.022  1.00116.53           C
ATOM    265  CD1 LEU A  36      48.795  17.362  27.915  1.00116.53           C
ATOM    266  CD2 LEU A  36      49.778  19.658  28.460  1.00116.53           C
ATOM    267  C   LEU A  36      48.919  16.770  31.602  1.00116.53           C
ATOM    268  O   LEU A  36      49.021  15.586  31.929  1.00116.53           O
ATOM    269  N   GLY A  37      49.865  17.687  31.934  1.00 42.85           N
ATOM    270  CA  GLY A  37      51.020  17.337  32.728  1.00 42.85           C
ATOM    271  C   GLY A  37      52.222  17.132  31.844  1.00 42.85           C
ATOM    272  O   GLY A  37      52.225  17.520  30.679  1.00 42.85           O
ATOM    273  N   LYS A  38      53.286  16.512  32.410  1.00123.76           N
ATOM    274  CA  LYS A  38      54.555  16.261  31.760  1.00123.76           C
ATOM    275  CB  LYS A  38      55.507  15.382  32.596  1.00123.76           C
ATOM    276  CG  LYS A  38      56.315  16.081  33.693  1.00123.76           C
ATOM    277  CD  LYS A  38      57.413  17.005  33.160  1.00123.76           C
ATOM    278  CE  LYS A  38      58.493  17.331  34.196  1.00123.76           C
ATOM    279  NZ  LYS A  38      59.467  16.217  34.278  1.00123.76           N
ATOM    280  C   LYS A  38      54.345  15.507  30.480  1.00123.76           C
ATOM    281  O   LYS A  38      53.409  14.717  30.358  1.00123.76           O
ATOM    282  N   VAL A  39      55.229  15.748  29.480  1.00108.34           N
ATOM    283  CA  VAL A  39      55.102  15.085  28.206  1.00108.34           C
ATOM    284  CB  VAL A  39      54.825  16.043  27.081  1.00108.34           C
ATOM    285  CG1 VAL A  39      53.456  16.699  27.323  1.00108.34           C
ATOM    286  CG2 VAL A  39      55.982  17.054  27.000  1.00108.34           C
ATOM    287  C   VAL A  39      56.374  14.360  27.856  1.00108.34           C
ATOM    288  O   VAL A  39      57.467  14.928  27.892  1.00108.34           O
ATOM    289  N   ARG A  40      56.254  13.038  27.592  1.00151.96           N
ATOM    290  CA  ARG A  40      57.361  12.213  27.188  1.00151.96           C
ATOM    291  CB  ARG A  40      57.169  10.735  27.537  1.00151.96           C
ATOM    292  CG  ARG A  40      57.445  10.472  29.015  1.00151.96           C
ATOM    293  CD  ARG A  40      58.810  10.998  29.455  1.00151.96           C
ATOM    294  NE  ARG A  40      59.788  10.574  28.414  1.00151.96           N
ATOM    295  CZ  ARG A  40      60.247   9.290  28.389  1.00151.96           C
ATOM    296  NH1 ARG A  40      59.809   8.391  29.319  1.00151.96           N
ATOM    297  NH2 ARG A  40      61.131   8.900  27.424  1.00151.96           N
ATOM    298  C   ARG A  40      57.757  12.317  25.739  1.00151.96           C
ATOM    299  O   ARG A  40      58.945  12.435  25.438  1.00151.96           O
ATOM    300  N   THR A  41      56.797  12.283  24.787  1.00129.19           N
ATOM    301  CA  THR A  41      57.262  12.256  23.423  1.00129.19           C
ATOM    302  CB  THR A  41      57.368  10.880  22.828  1.00129.19           C
ATOM    303  OG1 THR A  41      56.093  10.263  22.750  1.00129.19           O
ATOM    304  CG2 THR A  41      58.311  10.041  23.706  1.00129.19           C
ATOM    305  C   THR A  41      56.393  13.071  22.522  1.00129.19           C
ATOM    306  O   THR A  41      55.340  13.574  22.909  1.00129.19           O
ATOM    307  N   LYS A  42      56.851  13.256  21.267  1.00147.63           N
ATOM    308  CA  LYS A  42      56.037  14.002  20.360  1.00147.63           C
ATOM    309  CB  LYS A  42      56.432  15.491  20.244  1.00147.63           C
ATOM    310  CG  LYS A  42      57.876  15.763  19.844  1.00147.63           C
ATOM    311  CD  LYS A  42      58.215  17.255  19.824  1.00147.63           C
ATOM    312  CE  LYS A  42      58.615  17.783  21.206  1.00147.63           C
ATOM    313  NZ  LYS A  42      59.089  19.182  21.111  1.00147.63           N
ATOM    314  C   LYS A  42      55.956  13.288  19.051  1.00147.63           C
ATOM    315  O   LYS A  42      56.878  12.576  18.656  1.00147.63           O
ATOM    316  N   LEU A  43      54.784  13.414  18.391  1.00 64.77           N
ATOM    317  CA  LEU A  43      54.511  12.767  17.141  1.00 64.77           C
ATOM    318  CB  LEU A  43      53.386  11.725  17.219  1.00 64.77           C
ATOM    319  CG  LEU A  43      53.004  11.152  15.842  1.00 64.77           C
ATOM    320  CD1 LEU A  43      54.174  10.389  15.200  1.00 64.77           C
ATOM    321  CD2 LEU A  43      51.714  10.321  15.925  1.00 64.77           C
ATOM    322  C   LEU A  43      54.054  13.811  16.173  1.00 64.77           C
ATOM    323  O   LEU A  43      53.264  14.684  16.523  1.00 64.77           O
ATOM    324  N   THR A  44      54.529  13.742  14.913  1.00104.31           N
ATOM    325  CA  THR A  44      54.110  14.717  13.946  1.00104.31           C
ATOM    326  CB  THR A  44      55.236  15.297  13.137  1.00104.31           C
ATOM    327  OG1 THR A  44      54.753  16.344  12.307  1.00104.31           O
ATOM    328  CG2 THR A  44      55.868  14.185  12.282  1.00104.31           C
ATOM    329  C   THR A  44      53.161  14.055  12.994  1.00104.31           C
ATOM    330  O   THR A  44      53.392  12.932  12.544  1.00104.31           O
ATOM    331  N   VAL A  45      52.048  14.749  12.673  1.00 49.61           N
ATOM    332  CA  VAL A  45      51.045  14.183  11.817  1.00 49.61           C
ATOM    333  CB  VAL A  45      49.789  13.872  12.585  1.00 49.61           C
ATOM    334  CG1 VAL A  45      50.153  12.913  13.734  1.00 49.61           C
ATOM    335  CG2 VAL A  45      49.156  15.189  13.068  1.00 49.61           C
ATOM    336  C   VAL A  45      50.699  15.200  10.771  1.00 49.61           C
ATOM    337  O   VAL A  45      50.619  16.395  11.054  1.00 49.61           O
ATOM    338  N   THR A  46      50.490  14.743   9.518  1.00 40.52           N
ATOM    339  CA  THR A  46      50.132  15.631   8.448  1.00 40.52           C
ATOM    340  CB  THR A  46      51.039  15.542   7.256  1.00 40.52           C
ATOM    341  OG1 THR A  46      52.377  15.837   7.629  1.00 40.52           O
ATOM    342  CG2 THR A  46      50.550  16.548   6.198  1.00 40.52           C
ATOM    343  C   THR A  46      48.765  15.246   7.978  1.00 40.52           C
ATOM    344  O   THR A  46      48.484  14.075   7.722  1.00 40.52           O
ATOM    345  N   MET A  47      47.868  16.242   7.853  1.00109.75           N
ATOM    346  CA  MET A  47      46.529  15.957   7.415  1.00109.75           C
ATOM    347  CB  MET A  47      45.471  16.396   8.433  1.00109.75           C
ATOM    348  CG  MET A  47      45.488  15.486   9.662  1.00109.75           C
ATOM    349  SD  MET A  47      47.044  15.553  10.603  1.00109.75           S
ATOM    350  CE  MET A  47      46.732  14.047  11.571  1.00109.75           C
ATOM    351  C   MET A  47      46.290  16.654   6.112  1.00109.75           C
ATOM    352  O   MET A  47      46.482  17.863   5.993  1.00109.75           O
ATOM    353  N   LYS A  48      45.849  15.895   5.086  1.00148.74           N
ATOM    354  CA  LYS A  48      45.674  16.512   3.802  1.00148.74           C
ATOM    355  CB  LYS A  48      46.617  15.996   2.701  1.00148.74           C
ATOM    356  CG  LYS A  48      48.061  16.435   2.933  1.00148.74           C
ATOM    357  CD  LYS A  48      48.210  17.953   3.058  1.00148.74           C
ATOM    358  CE  LYS A  48      49.555  18.382   3.646  1.00148.74           C
ATOM    359  NZ  LYS A  48      50.636  18.136   2.666  1.00148.74           N
ATOM    360  C   LYS A  48      44.276  16.380   3.282  1.00148.74           C
ATOM    361  O   LYS A  48      43.535  15.448   3.594  1.00148.74           O
ATOM    362  N   GLU A  49      43.958  17.324   2.373  1.00155.94           N
ATOM    363  CA  GLU A  49      42.708  17.581   1.713  1.00155.94           C
ATOM    364  CB  GLU A  49      42.929  18.035   0.259  1.00155.94           C
ATOM    365  CG  GLU A  49      43.788  19.289   0.091  1.00155.94           C
ATOM    366  CD  GLU A  49      42.905  20.427  -0.392  1.00155.94           C
ATOM    367  OE1 GLU A  49      41.855  20.691   0.251  1.00155.94           O
ATOM    368  OE2 GLU A  49      43.272  21.045  -1.428  1.00155.94           O
ATOM    369  C   GLU A  49      41.892  16.342   1.588  1.00155.94           C
ATOM    370  O   GLU A  49      42.313  15.332   1.022  1.00155.94           O
ATOM    371  N   LEU A  50      40.644  16.467   2.073  1.00227.37           N
ATOM    372  CA  LEU A  50      39.694  15.415   2.164  1.00227.37           C
ATOM    373  CB  LEU A  50      39.518  14.534   0.917  1.00227.37           C
ATOM    374  CG  LEU A  50      38.529  15.214  -0.060  1.00227.37           C
ATOM    375  CD1 LEU A  50      39.027  16.602  -0.496  1.00227.37           C
ATOM    376  CD2 LEU A  50      38.149  14.300  -1.237  1.00227.37           C
ATOM    377  C   LEU A  50      39.928  14.660   3.450  1.00227.37           C
ATOM    378  O   LEU A  50      39.570  15.149   4.518  1.00227.37           O
ATOM    379  N   TYR A  51      40.327  13.382   3.326  1.00297.26           N
ATOM    380  CA  TYR A  51      40.525  12.342   4.313  1.00297.26           C
ATOM    381  CB  TYR A  51      40.043  11.044   3.647  1.00297.26           C
ATOM    382  CG  TYR A  51      39.758   9.913   4.572  1.00297.26           C
ATOM    383  CD1 TYR A  51      38.506   9.814   5.132  1.00297.26           C
ATOM    384  CD2 TYR A  51      40.694   8.942   4.848  1.00297.26           C
ATOM    385  CE1 TYR A  51      38.189   8.774   5.971  1.00297.26           C
ATOM    386  CE2 TYR A  51      40.381   7.897   5.689  1.00297.26           C
ATOM    387  CZ  TYR A  51      39.128   7.813   6.252  1.00297.26           C
ATOM    388  OH  TYR A  51      38.800   6.744   7.113  1.00297.26           O
ATOM    389  C   TYR A  51      41.867  12.031   4.950  1.00297.26           C
ATOM    390  O   TYR A  51      41.879  11.505   6.058  1.00297.26           O
ATOM    391  N   ILE A  52      43.017  12.233   4.269  1.00130.50           N
ATOM    392  CA  ILE A  52      44.215  11.500   4.643  1.00130.50           C
ATOM    393  CB  ILE A  52      45.147  11.275   3.494  1.00130.50           C
ATOM    394  CG1 ILE A  52      46.154  10.158   3.822  1.00130.50           C
ATOM    395  CG2 ILE A  52      45.819  12.625   3.209  1.00130.50           C
ATOM    396  CD1 ILE A  52      46.929   9.654   2.604  1.00130.50           C
ATOM    397  C   ILE A  52      45.072  12.073   5.731  1.00130.50           C
ATOM    398  O   ILE A  52      45.302  13.277   5.818  1.00130.50           O
ATOM    399  N   ALA A  53      45.591  11.165   6.595  1.00 45.26           N
ATOM    400  CA  ALA A  53      46.523  11.538   7.622  1.00 45.26           C
ATOM    401  CB  ALA A  53      45.987  11.336   9.051  1.00 45.26           C
ATOM    402  C   ALA A  53      47.733  10.656   7.462  1.00 45.26           C
ATOM    403  O   ALA A  53      47.612   9.501   7.057  1.00 45.26           O
ATOM    404  N   GLU A  54      48.945  11.192   7.739  1.00 68.79           N
ATOM    405  CA  GLU A  54      50.133  10.383   7.632  1.00 68.79           C
ATOM    406  CB  GLU A  54      50.752  10.373   6.229  1.00 68.79           C
ATOM    407  CG  GLU A  54      51.452  11.681   5.876  1.00 68.79           C
ATOM    408  CD  GLU A  54      51.449  11.794   4.365  1.00 68.79           C
ATOM    409  OE1 GLU A  54      50.399  12.248   3.841  1.00 68.79           O
ATOM    410  OE2 GLU A  54      52.469  11.438   3.716  1.00 68.79           O
ATOM    411  C   GLU A  54      51.161  10.943   8.573  1.00 68.79           C
ATOM    412  O   GLU A  54      51.071  12.098   8.983  1.00 68.79           O
ATOM    413  N   ASP A  55      52.155  10.116   8.962  1.00 73.66           N
ATOM    414  CA  ASP A  55      53.177  10.528   9.891  1.00 73.66           C
ATOM    415  CB  ASP A  55      53.207   9.660  11.161  1.00 73.66           C
ATOM    416  CG  ASP A  55      53.520   8.219  10.766  1.00 73.66           C
ATOM    417  OD1 ASP A  55      53.171   7.804   9.628  1.00 73.66           O
ATOM    418  OD2 ASP A  55      54.120   7.506  11.611  1.00 73.66           O
ATOM    419  C   ASP A  55      54.542  10.459   9.253  1.00 73.66           C
ATOM    420  O   ASP A  55      54.679  10.224   8.054  1.00 73.66           O
ATOM    421  N   GLN A  56      55.598  10.676  10.075  1.00 56.39           N
ATOM    422  CA  GLN A  56      56.977  10.682   9.645  1.00 56.39           C
ATOM    423  CB  GLN A  56      57.996  10.948  10.768  1.00 56.39           C
ATOM    424  CG  GLN A  56      57.998  12.347  11.376  1.00 56.39           C
ATOM    425  CD  GLN A  56      59.194  12.379  12.318  1.00 56.39           C
ATOM    426  OE1 GLN A  56      59.979  13.325  12.317  1.00 56.39           O
ATOM    427  NE2 GLN A  56      59.347  11.305  13.138  1.00 56.39           N
ATOM    428  C   GLN A  56      57.368   9.329   9.137  1.00 56.39           C
ATOM    429  O   GLN A  56      58.099   9.210   8.154  1.00 56.39           O
ATOM    430  N   TYR A  57      56.894   8.267   9.810  1.00116.58           N
ATOM    431  CA  TYR A  57      57.246   6.921   9.463  1.00116.58           C
ATOM    432  CB  TYR A  57      56.914   5.830  10.488  1.00116.58           C
ATOM    433  CG  TYR A  57      58.118   5.910  11.349  1.00116.58           C
ATOM    434  CD1 TYR A  57      59.308   5.451  10.834  1.00116.58           C
ATOM    435  CD2 TYR A  57      58.097   6.476  12.601  1.00116.58           C
ATOM    436  CE1 TYR A  57      60.467   5.517  11.565  1.00116.58           C
ATOM    437  CE2 TYR A  57      59.256   6.543  13.340  1.00116.58           C
ATOM    438  CZ  TYR A  57      60.437   6.062  12.823  1.00116.58           C
ATOM    439  OH  TYR A  57      61.625   6.134  13.577  1.00116.58           O
ATOM    440  C   TYR A  57      56.765   6.552   8.111  1.00116.58           C
ATOM    441  O   TYR A  57      57.257   5.589   7.529  1.00116.58           O
ATOM    442  N   GLY A  58      55.737   7.239   7.596  1.00 44.18           N
ATOM    443  CA  GLY A  58      55.344   6.918   6.261  1.00 44.18           C
ATOM    444  C   GLY A  58      54.061   6.161   6.292  1.00 44.18           C
ATOM    445  O   GLY A  58      53.563   5.744   5.248  1.00 44.18           O
ATOM    446  N   ASN A  59      53.489   5.933   7.488  1.00150.52           N
ATOM    447  CA  ASN A  59      52.234   5.249   7.471  1.00150.52           C
ATOM    448  CB  ASN A  59      51.996   4.254   8.629  1.00150.52           C
ATOM    449  CG  ASN A  59      52.452   4.828   9.955  1.00150.52           C
ATOM    450  OD1 ASN A  59      51.646   5.265  10.772  1.00150.52           O
ATOM    451  ND2 ASN A  59      53.790   4.794  10.196  1.00150.52           N
ATOM    452  C   ASN A  59      51.110   6.198   7.193  1.00150.52           C
ATOM    453  O   ASN A  59      51.210   7.402   7.433  1.00150.52           O
ATOM    454  N   LEU A  60      50.023   5.671   6.585  1.00159.50           N
ATOM    455  CA  LEU A  60      48.931   6.524   6.217  1.00159.50           C
ATOM    456  CB  LEU A  60      48.634   6.600   4.702  1.00159.50           C
ATOM    457  CG  LEU A  60      47.979   5.351   4.082  1.00159.50           C
ATOM    458  CD1 LEU A  60      47.727   5.556   2.579  1.00159.50           C
ATOM    459  CD2 LEU A  60      48.793   4.080   4.368  1.00159.50           C
ATOM    460  C   LEU A  60      47.678   6.084   6.912  1.00159.50           C
ATOM    461  O   LEU A  60      47.548   4.938   7.340  1.00159.50           O
ATOM    462  N   GLY A  61      46.713   7.020   7.047  1.00 26.19           N
ATOM    463  CA  GLY A  61      45.471   6.739   7.715  1.00 26.19           C
ATOM    464  C   GLY A  61      44.494   7.814   7.334  1.00 26.19           C
ATOM    465  O   GLY A  61      44.620   8.421   6.271  1.00 26.19           O
ATOM    466  N   GLY A  62      43.482   8.083   8.194  1.00 41.59           N
ATOM    467  CA  GLY A  62      42.507   9.083   7.836  1.00 41.59           C
ATOM    468  C   GLY A  62      42.052   9.853   9.044  1.00 41.59           C
ATOM    469  O   GLY A  62      42.289   9.437  10.176  1.00 41.59           O
ATOM    470  N   PHE A  63      41.394  11.023   8.826  1.00152.95           N
ATOM    471  CA  PHE A  63      40.857  11.767   9.934  1.00152.95           C
ATOM    472  CB  PHE A  63      41.821  12.786  10.613  1.00152.95           C
ATOM    473  CG  PHE A  63      41.954  14.121   9.942  1.00152.95           C
ATOM    474  CD1 PHE A  63      41.658  14.331   8.616  1.00152.95           C
ATOM    475  CD2 PHE A  63      42.461  15.182  10.661  1.00152.95           C
ATOM    476  CE1 PHE A  63      41.808  15.563   8.031  1.00152.95           C
ATOM    477  CE2 PHE A  63      42.623  16.422  10.086  1.00152.95           C
ATOM    478  CZ  PHE A  63      42.290  16.615   8.767  1.00152.95           C
ATOM    479  C   PHE A  63      39.603  12.456   9.485  1.00152.95           C
ATOM    480  O   PHE A  63      39.273  12.466   8.298  1.00152.95           O
ATOM    481  N   THR A  64      38.843  13.013  10.445  1.00167.18           N
ATOM    482  CA  THR A  64      37.678  13.775  10.109  1.00167.18           C
ATOM    483  CB  THR A  64      36.352  13.091  10.342  1.00167.18           C
ATOM    484  OG1 THR A  64      36.132  12.926  11.735  1.00167.18           O
ATOM    485  CG2 THR A  64      36.320  11.724   9.657  1.00167.18           C
ATOM    486  C   THR A  64      37.626  14.864  11.119  1.00167.18           C
ATOM    487  O   THR A  64      38.088  14.693  12.245  1.00167.18           O
ATOM    488  N   LEU A  65      37.075  16.030  10.752  1.00 84.93           N
ATOM    489  CA  LEU A  65      36.872  16.987  11.785  1.00 84.93           C
ATOM    490  CB  LEU A  65      36.781  18.439  11.275  1.00 84.93           C
ATOM    491  CG  LEU A  65      36.752  19.496  12.398  1.00 84.93           C
ATOM    492  CD1 LEU A  65      38.075  19.509  13.185  1.00 84.93           C
ATOM    493  CD2 LEU A  65      36.393  20.888  11.851  1.00 84.93           C
ATOM    494  C   LEU A  65      35.551  16.569  12.361  1.00 84.93           C
ATOM    495  O   LEU A  65      34.777  15.889  11.689  1.00 84.93           O
ATOM    496  N   ILE A  66      35.278  16.891  13.640  1.00183.84           N
ATOM    497  CA  ILE A  66      33.974  16.631  14.184  1.00183.84           C
ATOM    498  CB  ILE A  66      33.933  16.051  15.581  1.00183.84           C
ATOM    499  CG1 ILE A  66      34.535  14.631  15.645  1.00183.84           C
ATOM    500  CG2 ILE A  66      32.472  16.082  16.058  1.00183.84           C
ATOM    501  CD1 ILE A  66      36.053  14.573  15.798  1.00183.84           C
ATOM    502  C   ILE A  66      33.418  18.007  14.216  1.00183.84           C
ATOM    503  O   ILE A  66      33.944  18.849  14.932  1.00183.84           O
ATOM    504  N   TYR A  67      32.190  18.197  13.720  1.00263.68           N
ATOM    505  CA  TYR A  67      31.686  19.391  13.114  1.00263.68           C
ATOM    506  CB  TYR A  67      30.332  19.567  13.816  1.00263.68           C
ATOM    507  CG  TYR A  67      29.512  20.755  13.489  1.00263.68           C
ATOM    508  CD1 TYR A  67      28.673  20.753  12.400  1.00263.68           C
ATOM    509  CD2 TYR A  67      29.539  21.852  14.322  1.00263.68           C
ATOM    510  CE1 TYR A  67      27.891  21.847  12.126  1.00263.68           C
ATOM    511  CE2 TYR A  67      28.756  22.950  14.050  1.00263.68           C
ATOM    512  CZ  TYR A  67      27.929  22.947  12.951  1.00263.68           C
ATOM    513  OH  TYR A  67      27.120  24.071  12.673  1.00263.68           O
ATOM    514  C   TYR A  67      32.577  20.592  13.338  1.00263.68           C
ATOM    515  O   TYR A  67      33.368  20.871  12.435  1.00263.68           O
ATOM    516  N   ASN A  68      32.623  21.279  14.489  1.00165.89           N
ATOM    517  CA  ASN A  68      33.534  22.409  14.531  1.00165.89           C
ATOM    518  CB  ASN A  68      32.775  23.748  14.497  1.00165.89           C
ATOM    519  CG  ASN A  68      31.831  23.808  15.696  1.00165.89           C
ATOM    520  OD1 ASN A  68      31.483  22.792  16.295  1.00165.89           O
ATOM    521  ND2 ASN A  68      31.388  25.043  16.047  1.00165.89           N
ATOM    522  C   ASN A  68      34.268  22.349  15.836  1.00165.89           C
ATOM    523  O   ASN A  68      34.994  23.269  16.218  1.00165.89           O
ATOM    524  N   GLN A  69      34.027  21.245  16.553  1.00214.67           N
ATOM    525  CA  GLN A  69      34.470  20.930  17.881  1.00214.67           C
ATOM    526  CB  GLN A  69      33.577  19.798  18.405  1.00214.67           C
ATOM    527  CG  GLN A  69      33.627  19.560  19.901  1.00214.67           C
ATOM    528  CD  GLN A  69      32.785  20.638  20.564  1.00214.67           C
ATOM    529  OE1 GLN A  69      31.818  20.342  21.264  1.00214.67           O
ATOM    530  NE2 GLN A  69      33.163  21.925  20.340  1.00214.67           N
ATOM    531  C   GLN A  69      35.895  20.468  18.047  1.00214.67           C
ATOM    532  O   GLN A  69      36.603  20.924  18.947  1.00214.67           O
ATOM    533  N   GLY A  70      36.348  19.530  17.190  1.00 43.33           N
ATOM    534  CA  GLY A  70      37.635  18.914  17.369  1.00 43.33           C
ATOM    535  C   GLY A  70      37.780  17.903  16.279  1.00 43.33           C
ATOM    536  O   GLY A  70      37.104  18.003  15.258  1.00 43.33           O
ATOM    537  N   PHE A  71      38.660  16.895  16.454  1.00119.30           N
ATOM    538  CA  PHE A  71      38.845  15.982  15.363  1.00119.30           C
ATOM    539  CB  PHE A  71      39.809  16.554  14.304  1.00119.30           C
ATOM    540  CG  PHE A  71      41.179  16.692  14.876  1.00119.30           C
ATOM    541  CD1 PHE A  71      41.410  17.341  16.063  1.00119.30           C
ATOM    542  CD2 PHE A  71      42.249  16.112  14.253  1.00119.30           C
ATOM    543  CE1 PHE A  71      42.675  17.459  16.593  1.00119.30           C
ATOM    544  CE2 PHE A  71      43.515  16.229  14.774  1.00119.30           C
ATOM    545  CZ  PHE A  71      43.742  16.903  15.945  1.00119.30           C
ATOM    546  C   PHE A  71      39.312  14.644  15.850  1.00119.30           C
ATOM    547  O   PHE A  71      39.765  14.483  16.983  1.00119.30           O
ATOM    548  N   GLU A  72      39.148  13.624  14.983  1.00 90.70           N
ATOM    549  CA  GLU A  72      39.565  12.281  15.258  1.00 90.70           C
ATOM    550  CB  GLU A  72      38.406  11.265  15.253  1.00 90.70           C
ATOM    551  CG  GLU A  72      38.867   9.834  15.537  1.00 90.70           C
ATOM    552  CD  GLU A  72      37.688   8.887  15.358  1.00 90.70           C
ATOM    553  OE1 GLU A  72      37.478   8.411  14.210  1.00 90.70           O
ATOM    554  OE2 GLU A  72      36.986   8.623  16.371  1.00 90.70           O
ATOM    555  C   GLU A  72      40.470  11.862  14.147  1.00 90.70           C
ATOM    556  O   GLU A  72      40.165  12.072  12.974  1.00 90.70           O
ATOM    557  N   VAL A  73      41.626  11.263  14.490  1.00106.41           N
ATOM    558  CA  VAL A  73      42.497  10.780  13.461  1.00106.41           C
ATOM    559  CB  VAL A  73      43.774  11.552  13.371  1.00106.41           C
ATOM    560  CG1 VAL A  73      44.510  11.379  14.697  1.00106.41           C
ATOM    561  CG2 VAL A  73      44.569  11.076  12.143  1.00106.41           C
ATOM    562  C   VAL A  73      42.817   9.353  13.780  1.00106.41           C
ATOM    563  O   VAL A  73      43.099   9.011  14.929  1.00106.41           O
ATOM    564  N   LYS A  74      42.742   8.466  12.766  1.00134.51           N
ATOM    565  CA  LYS A  74      43.088   7.097  13.004  1.00134.51           C
ATOM    566  CB  LYS A  74      41.953   6.102  12.696  1.00134.51           C
ATOM    567  CG  LYS A  74      41.546   5.995  11.227  1.00134.51           C
ATOM    568  CD  LYS A  74      40.514   4.887  11.003  1.00134.51           C
ATOM    569  CE  LYS A  74      40.788   3.631  11.837  1.00134.51           C
ATOM    570  NZ  LYS A  74      39.593   2.757  11.853  1.00134.51           N
ATOM    571  C   LYS A  74      44.271   6.810  12.142  1.00134.51           C
ATOM    572  O   LYS A  74      44.188   6.839  10.913  1.00134.51           O
ATOM    573  N   ILE A  75      45.429   6.570  12.789  1.00140.93           N
ATOM    574  CA  ILE A  75      46.641   6.345  12.061  1.00140.93           C
ATOM    575  CB  ILE A  75      47.493   7.585  11.993  1.00140.93           C
ATOM    576  CG1 ILE A  75      46.758   8.755  11.315  1.00140.93           C
ATOM    577  CG2 ILE A  75      48.817   7.206  11.307  1.00140.93           C
ATOM    578  CD1 ILE A  75      46.446   8.523   9.840  1.00140.93           C
ATOM    579  C   ILE A  75      47.465   5.379  12.858  1.00140.93           C
ATOM    580  O   ILE A  75      47.479   5.461  14.084  1.00140.93           O
ATOM    581  N   LEU A  76      48.185   4.446  12.196  1.00334.18           N
ATOM    582  CA  LEU A  76      49.135   3.643  12.932  1.00334.18           C
ATOM    583  CB  LEU A  76      50.205   4.581  13.558  1.00334.18           C
ATOM    584  CG  LEU A  76      51.352   3.977  14.406  1.00334.18           C
ATOM    585  CD1 LEU A  76      52.356   3.180  13.560  1.00334.18           C
ATOM    586  CD2 LEU A  76      52.028   5.064  15.261  1.00334.18           C
ATOM    587  C   LEU A  76      48.466   2.868  14.051  1.00334.18           C
ATOM    588  O   LEU A  76      49.076   2.643  15.094  1.00334.18           O
ATOM    589  N   ASN A  77      47.213   2.407  13.860  1.00141.05           N
ATOM    590  CA  ASN A  77      46.466   1.670  14.852  1.00141.05           C
ATOM    591  CB  ASN A  77      46.905   0.222  15.084  1.00141.05           C
ATOM    592  CG  ASN A  77      46.104  -0.558  14.055  1.00141.05           C
ATOM    593  OD1 ASN A  77      46.651  -1.197  13.159  1.00141.05           O
ATOM    594  ND2 ASN A  77      44.751  -0.484  14.184  1.00141.05           N
ATOM    595  C   ASN A  77      46.305   2.416  16.142  1.00141.05           C
ATOM    596  O   ASN A  77      46.186   1.818  17.211  1.00141.05           O
ATOM    597  N   TYR A  78      46.253   3.758  16.058  1.00112.47           N
ATOM    598  CA  TYR A  78      45.946   4.578  17.195  1.00112.47           C
ATOM    599  CB  TYR A  78      47.063   5.495  17.717  1.00112.47           C
ATOM    600  CG  TYR A  78      48.101   4.744  18.463  1.00112.47           C
ATOM    601  CD1 TYR A  78      47.739   4.026  19.571  1.00112.47           C
ATOM    602  CD2 TYR A  78      49.411   4.721  18.049  1.00112.47           C
ATOM    603  CE1 TYR A  78      48.676   3.330  20.290  1.00112.47           C
ATOM    604  CE2 TYR A  78      50.355   4.026  18.769  1.00112.47           C
ATOM    605  CZ  TYR A  78      49.987   3.336  19.896  1.00112.47           C
ATOM    606  OH  TYR A  78      50.937   2.621  20.650  1.00112.47           O
ATOM    607  C   TYR A  78      44.905   5.559  16.771  1.00112.47           C
ATOM    608  O   TYR A  78      44.873   5.952  15.606  1.00112.47           O
ATOM    609  N   LEU A  79      43.994   5.972  17.683  1.00152.67           N
ATOM    610  CA  LEU A  79      43.164   7.049  17.230  1.00152.67           C
ATOM    611  CB  LEU A  79      41.653   6.813  17.011  1.00152.67           C
ATOM    612  CG  LEU A  79      41.008   5.608  17.689  1.00152.67           C
ATOM    613  CD1 LEU A  79      40.676   5.983  19.136  1.00152.67           C
ATOM    614  CD2 LEU A  79      39.796   5.082  16.902  1.00152.67           C
ATOM    615  C   LEU A  79      43.329   8.191  18.181  1.00152.67           C
ATOM    616  O   LEU A  79      43.351   8.002  19.399  1.00152.67           O
ATOM    617  N   PHE A  80      43.499   9.417  17.634  1.00174.00           N
ATOM    618  CA  PHE A  80      43.609  10.538  18.512  1.00174.00           C
ATOM    619  CB  PHE A  80      45.008  11.204  18.628  1.00174.00           C
ATOM    620  CG  PHE A  80      45.327  12.221  17.597  1.00174.00           C
ATOM    621  CD1 PHE A  80      44.599  13.374  17.456  1.00174.00           C
ATOM    622  CD2 PHE A  80      46.437  12.019  16.809  1.00174.00           C
ATOM    623  CE1 PHE A  80      44.952  14.284  16.490  1.00174.00           C
ATOM    624  CE2 PHE A  80      46.789  12.929  15.843  1.00174.00           C
ATOM    625  CZ  PHE A  80      46.040  14.067  15.681  1.00174.00           C
ATOM    626  C   PHE A  80      42.437  11.462  18.398  1.00174.00           C
ATOM    627  O   PHE A  80      41.879  11.681  17.324  1.00174.00           O
ATOM    628  N   PHE A  81      42.002  11.957  19.578  1.00201.09           N
ATOM    629  CA  PHE A  81      40.824  12.757  19.775  1.00201.09           C
ATOM    630  CB  PHE A  81      39.754  11.933  20.550  1.00201.09           C
ATOM    631  CG  PHE A  81      38.653  12.763  21.156  1.00201.09           C
ATOM    632  CD1 PHE A  81      38.839  13.439  22.344  1.00201.09           C
ATOM    633  CD2 PHE A  81      37.414  12.863  20.576  1.00201.09           C
ATOM    634  CE1 PHE A  81      37.859  14.206  22.923  1.00201.09           C
ATOM    635  CE2 PHE A  81      36.428  13.629  21.157  1.00201.09           C
ATOM    636  CZ  PHE A  81      36.636  14.311  22.326  1.00201.09           C
ATOM    637  C   PHE A  81      41.167  13.918  20.654  1.00201.09           C
ATOM    638  O   PHE A  81      41.892  13.773  21.636  1.00201.09           O
ATOM    639  N   GLY A  82      40.590  15.099  20.353  1.00 48.79           N
ATOM    640  CA  GLY A  82      40.795  16.256  21.177  1.00 48.79           C
ATOM    641  C   GLY A  82      39.878  17.334  20.692  1.00 48.79           C
ATOM    642  O   GLY A  82      39.495  17.355  19.524  1.00 48.79           O
ATOM    643  N   PHE A  83      39.514  18.268  21.596  1.00176.63           N
ATOM    644  CA  PHE A  83      38.682  19.396  21.269  1.00176.63           C
ATOM    645  CB  PHE A  83      37.919  20.008  22.463  1.00176.63           C
ATOM    646  CG  PHE A  83      36.975  19.060  23.120  1.00176.63           C
ATOM    647  CD1 PHE A  83      35.671  18.967  22.696  1.00176.63           C
ATOM    648  CD2 PHE A  83      37.382  18.280  24.179  1.00176.63           C
ATOM    649  CE1 PHE A  83      34.793  18.103  23.306  1.00176.63           C
ATOM    650  CE2 PHE A  83      36.507  17.414  24.793  1.00176.63           C
ATOM    651  CZ  PHE A  83      35.209  17.324  24.356  1.00176.63           C
ATOM    652  C   PHE A  83      39.633  20.507  20.932  1.00176.63           C
ATOM    653  O   PHE A  83      40.742  20.552  21.460  1.00176.63           O
ATOM    654  N   PHE A  84      39.235  21.444  20.045  1.00104.30           N
ATOM    655  CA  PHE A  84      40.118  22.553  19.786  1.00104.30           C
ATOM    656  CB  PHE A  84      39.744  23.411  18.561  1.00104.30           C
ATOM    657  CG  PHE A  84      40.053  22.574  17.359  1.00104.30           C
ATOM    658  CD1 PHE A  84      41.358  22.383  16.955  1.00104.30           C
ATOM    659  CD2 PHE A  84      39.047  21.982  16.628  1.00104.30           C
ATOM    660  CE1 PHE A  84      41.656  21.613  15.855  1.00104.30           C
ATOM    661  CE2 PHE A  84      39.345  21.211  15.526  1.00104.30           C
ATOM    662  CZ  PHE A  84      40.648  21.026  15.132  1.00104.30           C
ATOM    663  C   PHE A  84      40.122  23.382  21.036  1.00104.30           C
ATOM    664  O   PHE A  84      39.124  23.428  21.755  1.00104.30           O
ATOM    665  N   LYS A  85      41.241  24.057  21.380  1.00232.08           N
ATOM    666  CA  LYS A  85      41.111  24.626  22.687  1.00232.08           C
ATOM    667  CB  LYS A  85      42.252  24.393  23.712  1.00232.08           C
ATOM    668  CG  LYS A  85      43.351  25.440  23.883  1.00232.08           C
ATOM    669  CD  LYS A  85      44.363  25.536  22.754  1.00232.08           C
ATOM    670  CE  LYS A  85      45.693  26.135  23.221  1.00232.08           C
ATOM    671  NZ  LYS A  85      45.488  27.498  23.758  1.00232.08           N
ATOM    672  C   LYS A  85      40.656  26.040  22.707  1.00232.08           C
ATOM    673  O   LYS A  85      40.639  26.754  21.704  1.00232.08           O
ATOM    674  N   TYR A  86      40.152  26.435  23.890  1.00182.67           N
ATOM    675  CA  TYR A  86      39.746  27.788  24.083  1.00182.67           C
ATOM    676  CB  TYR A  86      38.258  28.030  23.764  1.00182.67           C
ATOM    677  CG  TYR A  86      37.378  27.461  24.813  1.00182.67           C
ATOM    678  CD1 TYR A  86      37.305  26.104  25.025  1.00182.67           C
ATOM    679  CD2 TYR A  86      36.643  28.316  25.603  1.00182.67           C
ATOM    680  CE1 TYR A  86      36.480  25.617  26.013  1.00182.67           C
ATOM    681  CE2 TYR A  86      35.815  27.839  26.587  1.00182.67           C
ATOM    682  CZ  TYR A  86      35.731  26.480  26.787  1.00182.67           C
ATOM    683  OH  TYR A  86      34.882  25.976  27.796  1.00182.67           O
ATOM    684  C   TYR A  86      40.118  28.140  25.493  1.00182.67           C
ATOM    685  O   TYR A  86      40.209  27.256  26.346  1.00182.67           O
ATOM    686  N   GLU A  87      40.380  29.443  25.754  1.00121.08           N
ATOM    687  CA  GLU A  87      40.866  29.895  27.032  1.00121.08           C
ATOM    688  CB  GLU A  87      42.215  30.634  26.880  1.00121.08           C
ATOM    689  CG  GLU A  87      43.020  30.843  28.164  1.00121.08           C
ATOM    690  CD  GLU A  87      43.004  32.322  28.521  1.00121.08           C
ATOM    691  OE1 GLU A  87      42.570  33.139  27.664  1.00121.08           O
ATOM    692  OE2 GLU A  87      43.441  32.655  29.655  1.00121.08           O
ATOM    693  C   GLU A  87      39.837  30.797  27.627  1.00121.08           C
ATOM    694  O   GLU A  87      39.187  31.574  26.929  1.00121.08           O
ATOM    695  N   GLN A  88      39.655  30.719  28.955  1.00123.12           N
ATOM    696  CA  GLN A  88      38.555  31.448  29.500  1.00123.12           C
ATOM    697  CB  GLN A  88      37.534  30.480  30.108  1.00123.12           C
ATOM    698  CG  GLN A  88      36.257  31.121  30.630  1.00123.12           C
ATOM    699  CD  GLN A  88      35.479  30.007  31.314  1.00123.12           C
ATOM    700  OE1 GLN A  88      35.043  29.050  30.675  1.00123.12           O
ATOM    701  NE2 GLN A  88      35.321  30.124  32.660  1.00123.12           N
ATOM    702  C   GLN A  88      39.010  32.385  30.574  1.00123.12           C
ATOM    703  O   GLN A  88      39.493  31.969  31.626  1.00123.12           O
ATOM    704  N   ARG A  89      38.869  33.699  30.315  1.00167.06           N
ATOM    705  CA  ARG A  89      39.105  34.687  31.326  1.00167.06           C
ATOM    706  CB  ARG A  89      38.967  36.141  30.830  0.00167.06           C
ATOM    707  CG  ARG A  89      40.214  36.748  30.183  0.00167.06           C
ATOM    708  CD  ARG A  89      40.912  37.783  31.074  0.00167.06           C
ATOM    709  NE  ARG A  89      41.536  37.045  32.209  1.00167.06           N
ATOM    710  CZ  ARG A  89      42.681  37.505  32.795  1.00167.06           C
ATOM    711  NH1 ARG A  89      43.242  38.681  32.390  1.00167.06           N
ATOM    712  NH2 ARG A  89      43.273  36.775  33.785  1.00167.06           N
ATOM    713  C   ARG A  89      38.005  34.502  32.319  1.00167.06           C
ATOM    714  O   ARG A  89      38.188  34.663  33.521  1.00167.06           O
ATOM    715  N   GLY A  90      36.826  34.118  31.803  1.00 70.74           N
ATOM    716  CA  GLY A  90      35.591  33.977  32.512  1.00 70.74           C
ATOM    717  C   GLY A  90      34.665  34.861  31.751  1.00 70.74           C
ATOM    718  O   GLY A  90      33.607  34.440  31.290  1.00 70.74           O
ATOM    719  N   SER A  91      35.054  36.133  31.596  1.00197.71           N
ATOM    720  CA  SER A  91      34.280  37.017  30.786  1.00197.71           C
ATOM    721  CB  SER A  91      34.598  38.492  31.073  1.00197.71           C
ATOM    722  OG  SER A  91      35.952  38.768  30.746  0.00197.71           O
ATOM    723  C   SER A  91      34.599  36.760  29.350  1.00197.71           C
ATOM    724  O   SER A  91      33.716  36.709  28.495  1.00197.71           O
ATOM    725  N   ASN A  92      35.893  36.546  29.054  1.00 97.15           N
ATOM    726  CA  ASN A  92      36.281  36.494  27.676  1.00 97.15           C
ATOM    727  CB  ASN A  92      37.490  37.396  27.369  1.00 97.15           C
ATOM    728  CG  ASN A  92      37.635  37.547  25.861  1.00 97.15           C
ATOM    729  OD1 ASN A  92      36.832  37.026  25.088  1.00 97.15           O
ATOM    730  ND2 ASN A  92      38.693  38.283  25.426  1.00 97.15           N
ATOM    731  C   ASN A  92      36.664  35.102  27.299  1.00 97.15           C
ATOM    732  O   ASN A  92      37.328  34.390  28.050  1.00 97.15           O
ATOM    733  N   VAL A  93      36.233  34.682  26.095  1.00 39.81           N
ATOM    734  CA  VAL A  93      36.553  33.375  25.610  1.00 39.81           C
ATOM    735  CB  VAL A  93      35.341  32.589  25.208  1.00 39.81           C
ATOM    736  CG1 VAL A  93      35.797  31.239  24.632  1.00 39.81           C
ATOM    737  CG2 VAL A  93      34.408  32.474  26.425  1.00 39.81           C
ATOM    738  C   VAL A  93      37.399  33.539  24.384  1.00 39.81           C
ATOM    739  O   VAL A  93      37.074  34.322  23.492  1.00 39.81           O
ATOM    740  N   THR A  94      38.525  32.799  24.319  1.00 57.15           N
ATOM    741  CA  THR A  94      39.394  32.863  23.177  1.00 57.15           C
ATOM    742  CB  THR A  94      40.800  33.269  23.523  1.00 57.15           C
ATOM    743  OG1 THR A  94      40.805  34.530  24.175  1.00 57.15           O
ATOM    744  CG2 THR A  94      41.627  33.338  22.228  1.00 57.15           C
ATOM    745  C   THR A  94      39.491  31.474  22.633  1.00 57.15           C
ATOM    746  O   THR A  94      39.681  30.521  23.385  1.00 57.15           O
ATOM    747  N   SER A  95      39.368  31.319  21.301  1.00 51.72           N
ATOM    748  CA  SER A  95      39.453  30.005  20.734  1.00 51.72           C
ATOM    749  CB  SER A  95      38.319  29.681  19.746  1.00 51.72           C
ATOM    750  OG  SER A  95      37.068  29.672  20.418  1.00 51.72           O
ATOM    751  C   SER A  95      40.737  29.931  19.971  1.00 51.72           C
ATOM    752  O   SER A  95      41.182  30.918  19.387  1.00 51.72           O
ATOM    753  N   TYR A  96      41.388  28.750  20.012  1.00162.31           N
ATOM    754  CA  TYR A  96      42.606  28.525  19.287  1.00162.31           C
ATOM    755  CB  TYR A  96      43.775  28.109  20.193  1.00162.31           C
ATOM    756  CG  TYR A  96      44.182  29.286  20.998  1.00162.31           C
ATOM    757  CD1 TYR A  96      43.493  29.635  22.135  1.00162.31           C
ATOM    758  CD2 TYR A  96      45.254  30.048  20.596  1.00162.31           C
ATOM    759  CE1 TYR A  96      43.878  30.731  22.871  1.00162.31           C
ATOM    760  CE2 TYR A  96      45.643  31.143  21.329  1.00162.31           C
ATOM    761  CZ  TYR A  96      44.954  31.484  22.468  1.00162.31           C
ATOM    762  OH  TYR A  96      45.349  32.607  23.224  1.00162.31           O
ATOM    763  C   TYR A  96      42.377  27.341  18.408  1.00162.31           C
ATOM    764  O   TYR A  96      42.391  26.207  18.881  1.00162.31           O
ATOM    765  N   CYS A  97      42.168  27.575  17.102  1.00 70.46           N
ATOM    766  CA  CYS A  97      41.948  26.505  16.175  1.00 70.46           C
ATOM    767  CB  CYS A  97      41.302  26.969  14.858  1.00 70.46           C
ATOM    768  SG  CYS A  97      39.642  27.634  15.173  1.00 70.46           S
ATOM    769  C   CYS A  97      43.232  25.772  15.896  1.00 70.46           C
ATOM    770  O   CYS A  97      43.204  24.638  15.421  1.00 70.46           O
ATOM    771  N   HIS A  98      44.398  26.433  16.071  1.00144.66           N
ATOM    772  CA  HIS A  98      45.645  25.749  15.815  1.00144.66           C
ATOM    773  ND1 HIS A  98      47.853  28.258  14.005  1.00144.66           N
ATOM    774  CG  HIS A  98      46.898  27.850  14.911  1.00144.66           C
ATOM    775  CB  HIS A  98      46.941  26.570  15.677  1.00144.66           C
ATOM    776  NE2 HIS A  98      46.463  29.971  14.288  1.00144.66           N
ATOM    777  CD2 HIS A  98      46.049  28.900  15.059  1.00144.66           C
ATOM    778  CE1 HIS A  98      47.548  29.538  13.672  1.00144.66           C
ATOM    779  C   HIS A  98      45.982  24.826  16.963  1.00144.66           C
ATOM    780  O   HIS A  98      46.853  23.974  16.823  1.00144.66           O
ATOM    781  N   GLU A  99      45.407  25.031  18.168  1.00113.14           N
ATOM    782  CA  GLU A  99      45.788  24.243  19.317  1.00113.14           C
ATOM    783  CB  GLU A  99      46.218  25.114  20.508  1.00113.14           C
ATOM    784  CG  GLU A  99      47.644  25.669  20.452  1.00113.14           C
ATOM    785  CD  GLU A  99      48.472  24.926  21.495  1.00113.14           C
ATOM    786  OE1 GLU A  99      47.994  23.874  21.995  1.00113.14           O
ATOM    787  OE2 GLU A  99      49.590  25.411  21.817  1.00113.14           O
ATOM    788  C   GLU A  99      44.637  23.402  19.795  1.00113.14           C
ATOM    789  O   GLU A  99      43.499  23.576  19.361  1.00113.14           O
ATOM    790  N   THR A 100      44.929  22.437  20.703  1.00 61.80           N
ATOM    791  CA  THR A 100      43.897  21.578  21.219  1.00 61.80           C
ATOM    792  CB  THR A 100      44.037  20.131  20.814  1.00 61.80           C
ATOM    793  OG1 THR A 100      45.211  19.565  21.380  1.00 61.80           O
ATOM    794  CG2 THR A 100      44.083  20.031  19.277  1.00 61.80           C
ATOM    795  C   THR A 100      43.918  21.603  22.722  1.00 61.80           C
ATOM    796  O   THR A 100      44.885  22.034  23.350  1.00 61.80           O
ATOM    797  N   PHE A 101      42.802  21.154  23.334  1.00113.06           N
ATOM    798  CA  PHE A 101      42.698  21.042  24.760  1.00113.06           C
ATOM    799  CB  PHE A 101      41.233  21.059  25.248  1.00113.06           C
ATOM    800  CG  PHE A 101      41.197  21.526  26.666  1.00113.06           C
ATOM    801  CD1 PHE A 101      41.347  22.868  26.931  1.00113.06           C
ATOM    802  CD2 PHE A 101      41.025  20.660  27.723  1.00113.06           C
ATOM    803  CE1 PHE A 101      41.326  23.347  28.219  1.00113.06           C
ATOM    804  CE2 PHE A 101      41.003  21.134  29.015  1.00113.06           C
ATOM    805  CZ  PHE A 101      41.152  22.477  29.266  1.00113.06           C
ATOM    806  C   PHE A 101      43.326  19.709  25.027  1.00113.06           C
ATOM    807  O   PHE A 101      43.716  19.038  24.072  1.00113.06           O
ATOM    808  N   PRO A 102      43.520  19.293  26.245  1.00104.48           N
ATOM    809  CA  PRO A 102      44.104  17.995  26.409  1.00104.48           C
ATOM    810  CD  PRO A 102      43.977  20.183  27.296  1.00104.48           C
ATOM    811  CB  PRO A 102      44.469  17.873  27.892  1.00104.48           C
ATOM    812  CG  PRO A 102      44.072  19.237  28.505  1.00104.48           C
ATOM    813  C   PRO A 102      43.210  16.939  25.838  1.00104.48           C
ATOM    814  O   PRO A 102      42.011  16.952  26.115  1.00104.48           O
ATOM    815  N   GLY A 103      43.784  15.996  25.060  1.00 58.21           N
ATOM    816  CA  GLY A 103      42.978  15.016  24.395  1.00 58.21           C
ATOM    817  C   GLY A 103      43.423  13.633  24.761  1.00 58.21           C
ATOM    818  O   GLY A 103      44.341  13.435  25.559  1.00 58.21           O
ATOM    819  N   TRP A 104      42.751  12.629  24.153  1.00102.38           N
ATOM    820  CA  TRP A 104      43.030  11.254  24.453  1.00102.38           C
ATOM    821  CB  TRP A 104      41.786  10.441  24.859  1.00102.38           C
ATOM    822  CG  TRP A 104      41.126  10.838  26.152  1.00102.38           C
ATOM    823  CD2 TRP A 104      40.110  11.845  26.253  1.00102.38           C
ATOM    824  CD1 TRP A 104      41.312  10.351  27.413  1.00102.38           C
ATOM    825  NE1 TRP A 104      40.472  10.988  28.293  1.00102.38           N
ATOM    826  CE2 TRP A 104      39.726  11.911  27.593  1.00102.38           C
ATOM    827  CE3 TRP A 104      39.551  12.653  25.306  1.00102.38           C
ATOM    828  CZ2 TRP A 104      38.771  12.794  28.007  1.00102.38           C
ATOM    829  CZ3 TRP A 104      38.577  13.533  25.722  1.00102.38           C
ATOM    830  CH2 TRP A 104      38.195  13.601  27.048  1.00102.38           C
ATOM    831  C   TRP A 104      43.538  10.558  23.225  1.00102.38           C
ATOM    832  O   TRP A 104      42.972  10.699  22.141  1.00102.38           O
ATOM    833  N   VAL A 105      44.636   9.782  23.370  1.00140.11           N
ATOM    834  CA  VAL A 105      45.079   8.946  22.290  1.00140.11           C
ATOM    835  CB  VAL A 105      46.445   9.227  21.721  1.00140.11           C
ATOM    836  CG1 VAL A 105      46.484  10.667  21.193  1.00140.11           C
ATOM    837  CG2 VAL A 105      47.523   8.871  22.757  1.00140.11           C
ATOM    838  C   VAL A 105      45.176   7.576  22.873  1.00140.11           C
ATOM    839  O   VAL A 105      45.582   7.406  24.021  1.00140.11           O
ATOM    840  N   HIS A 106      44.767   6.562  22.094  1.00 80.41           N
ATOM    841  CA  HIS A 106      44.838   5.204  22.545  1.00 80.41           C
ATOM    842  ND1 HIS A 106      41.549   6.158  23.122  1.00 80.41           N
ATOM    843  CG  HIS A 106      42.308   5.042  22.842  1.00 80.41           C
ATOM    844  CB  HIS A 106      43.659   4.775  23.436  1.00 80.41           C
ATOM    845  NE2 HIS A 106      40.358   4.919  21.716  1.00 80.41           N
ATOM    846  CD2 HIS A 106      41.566   4.298  21.977  1.00 80.41           C
ATOM    847  CE1 HIS A 106      40.394   6.034  22.423  1.00 80.41           C
ATOM    848  C   HIS A 106      44.842   4.339  21.332  1.00 80.41           C
ATOM    849  O   HIS A 106      44.411   4.760  20.260  1.00 80.41           O
ATOM    850  N   ASP A 107      45.335   3.092  21.461  1.00102.73           N
ATOM    851  CA  ASP A 107      45.341   2.275  20.286  1.00102.73           C
ATOM    852  CB  ASP A 107      46.259   1.034  20.350  1.00102.73           C
ATOM    853  CG  ASP A 107      45.870   0.145  21.518  1.00102.73           C
ATOM    854  OD1 ASP A 107      46.415   0.362  22.633  1.00102.73           O
ATOM    855  OD2 ASP A 107      45.043  -0.780  21.303  1.00102.73           O
ATOM    856  C   ASP A 107      43.927   1.902  19.977  1.00102.73           C
ATOM    857  O   ASP A 107      43.014   2.134  20.767  1.00102.73           O
ATOM    858  N   VAL A 108      43.723   1.309  18.792  1.00135.25           N
ATOM    859  CA  VAL A 108      42.432   0.982  18.258  1.00135.25           C
ATOM    860  CB  VAL A 108      42.564   0.259  16.949  1.00135.25           C
ATOM    861  CG1 VAL A 108      43.315  -1.062  17.186  1.00135.25           C
ATOM    862  CG2 VAL A 108      41.171   0.070  16.344  1.00135.25           C
ATOM    863  C   VAL A 108      41.684   0.088  19.213  1.00135.25           C
ATOM    864  O   VAL A 108      40.458   0.147  19.284  1.00135.25           O
ATOM    865  N   LEU A 109      42.389  -0.808  19.929  1.00141.74           N
ATOM    866  CA  LEU A 109      41.761  -1.712  20.863  1.00141.74           C
ATOM    867  CB  LEU A 109      42.685  -2.789  21.460  1.00141.74           C
ATOM    868  CG  LEU A 109      43.265  -3.803  20.466  1.00141.74           C
ATOM    869  CD1 LEU A 109      44.334  -3.158  19.582  1.00141.74           C
ATOM    870  CD2 LEU A 109      43.775  -5.055  21.191  1.00141.74           C
ATOM    871  C   LEU A 109      41.245  -0.982  22.064  1.00141.74           C
ATOM    872  O   LEU A 109      40.270  -1.415  22.676  1.00141.74           O
ATOM    873  N   GLY A 110      41.918   0.114  22.468  1.00 50.99           N
ATOM    874  CA  GLY A 110      41.525   0.827  23.651  1.00 50.99           C
ATOM    875  C   GLY A 110      42.357   0.363  24.820  1.00 50.99           C
ATOM    876  O   GLY A 110      41.993   0.608  25.969  1.00 50.99           O
ATOM    877  N   ARG A 111      43.446  -0.395  24.561  1.00165.53           N
ATOM    878  CA  ARG A 111      44.320  -0.899  25.598  1.00165.53           C
ATOM    879  CB  ARG A 111      45.339  -1.903  25.036  1.00165.53           C
ATOM    880  CG  ARG A 111      44.657  -3.076  24.351  1.00165.53           C
ATOM    881  CD  ARG A 111      43.949  -3.969  25.356  1.00165.53           C
ATOM    882  NE  ARG A 111      42.980  -4.799  24.603  1.00165.53           N
ATOM    883  CZ  ARG A 111      41.713  -4.895  25.087  1.00165.53           C
ATOM    884  NH1 ARG A 111      41.354  -4.168  26.182  1.00165.53           N
ATOM    885  NH2 ARG A 111      40.817  -5.730  24.496  1.00165.53           N
ATOM    886  C   ARG A 111      45.162   0.160  26.259  1.00165.53           C
ATOM    887  O   ARG A 111      45.019   0.437  27.450  1.00165.53           O
ATOM    888  N   ASN A 112      46.035   0.824  25.467  1.00 90.44           N
ATOM    889  CA  ASN A 112      46.984   1.754  26.008  1.00 90.44           C
ATOM    890  CB  ASN A 112      48.379   1.647  25.369  1.00 90.44           C
ATOM    891  CG  ASN A 112      48.911   0.239  25.594  1.00 90.44           C
ATOM    892  OD1 ASN A 112      48.977  -0.559  24.662  1.00 90.44           O
ATOM    893  ND2 ASN A 112      49.300  -0.083  26.856  1.00 90.44           N
ATOM    894  C   ASN A 112      46.482   3.116  25.678  1.00 90.44           C
ATOM    895  O   ASN A 112      46.090   3.375  24.540  1.00 90.44           O
ATOM    896  N   TRP A 113      46.500   4.014  26.684  1.00 99.26           N
ATOM    897  CA  TRP A 113      45.967   5.345  26.564  1.00 99.26           C
ATOM    898  CB  TRP A 113      44.748   5.573  27.479  1.00 99.26           C
ATOM    899  CG  TRP A 113      43.505   4.793  27.119  1.00 99.26           C
ATOM    900  CD2 TRP A 113      42.216   5.385  26.889  1.00 99.26           C
ATOM    901  CD1 TRP A 113      43.332   3.444  27.009  1.00 99.26           C
ATOM    902  NE1 TRP A 113      42.021   3.160  26.706  1.00 99.26           N
ATOM    903  CE2 TRP A 113      41.321   4.346  26.635  1.00 99.26           C
ATOM    904  CE3 TRP A 113      41.807   6.688  26.898  1.00 99.26           C
ATOM    905  CZ2 TRP A 113      40.002   4.595  26.382  1.00 99.26           C
ATOM    906  CZ3 TRP A 113      40.476   6.935  26.636  1.00 99.26           C
ATOM    907  CH2 TRP A 113      39.591   5.909  26.382  1.00 99.26           C
ATOM    908  C   TRP A 113      47.002   6.323  27.039  1.00 99.26           C
ATOM    909  O   TRP A 113      47.867   5.985  27.839  1.00 99.26           O
ATOM    910  N   ALA A 114      46.941   7.576  26.543  1.00 53.26           N
ATOM    911  CA  ALA A 114      47.837   8.619  26.963  1.00 53.26           C
ATOM    912  CB  ALA A 114      49.151   8.661  26.165  1.00 53.26           C
ATOM    913  C   ALA A 114      47.128   9.911  26.707  1.00 53.26           C
ATOM    914  O   ALA A 114      46.091   9.929  26.044  1.00 53.26           O
ATOM    915  N   CYS A 115      47.663  11.023  27.257  1.00 61.62           N
ATOM    916  CA  CYS A 115      47.082  12.326  27.067  1.00 61.62           C
ATOM    917  CB  CYS A 115      46.955  13.151  28.355  1.00 61.62           C
ATOM    918  SG  CYS A 115      45.813  12.355  29.511  1.00 61.62           S
ATOM    919  C   CYS A 115      47.993  13.061  26.140  1.00 61.62           C
ATOM    920  O   CYS A 115      49.193  12.807  26.110  1.00 61.62           O
ATOM    921  N   PHE A 116      47.416  14.014  25.386  1.00291.60           N
ATOM    922  CA  PHE A 116      48.011  14.690  24.270  1.00291.60           C
ATOM    923  CB  PHE A 116      47.194  14.271  23.050  1.00291.60           C
ATOM    924  CG  PHE A 116      47.855  13.612  21.913  1.00291.60           C
ATOM    925  CD1 PHE A 116      48.775  12.599  22.025  1.00291.60           C
ATOM    926  CD2 PHE A 116      47.417  14.013  20.676  1.00291.60           C
ATOM    927  CE1 PHE A 116      49.293  12.038  20.880  1.00291.60           C
ATOM    928  CE2 PHE A 116      47.922  13.448  19.542  1.00291.60           C
ATOM    929  CZ  PHE A 116      48.878  12.472  19.641  1.00291.60           C
ATOM    930  C   PHE A 116      47.631  16.132  24.254  1.00291.60           C
ATOM    931  O   PHE A 116      46.542  16.506  24.682  1.00291.60           O
ATOM    932  N   VAL A 117      48.514  16.961  23.666  1.00116.02           N
ATOM    933  CA  VAL A 117      48.187  18.323  23.371  1.00116.02           C
ATOM    934  CB  VAL A 117      48.900  19.314  24.241  1.00116.02           C
ATOM    935  CG1 VAL A 117      50.415  19.144  24.034  1.00116.02           C
ATOM    936  CG2 VAL A 117      48.384  20.723  23.903  1.00116.02           C
ATOM    937  C   VAL A 117      48.689  18.507  21.975  1.00116.02           C
ATOM    938  O   VAL A 117      49.745  17.986  21.622  1.00116.02           O
ATOM    939  N   GLY A 118      47.955  19.247  21.128  1.00 40.42           N
ATOM    940  CA  GLY A 118      48.417  19.388  19.776  1.00 40.42           C
ATOM    941  C   GLY A 118      48.515  20.838  19.432  1.00 40.42           C
ATOM    942  O   GLY A 118      47.749  21.666  19.925  1.00 40.42           O
ATOM    943  N   LYS A 119      49.493  21.173  18.567  1.00 86.06           N
ATOM    944  CA  LYS A 119      49.661  22.521  18.110  1.00 86.06           C
ATOM    945  CB  LYS A 119      50.862  23.227  18.751  1.00 86.06           C
ATOM    946  CG  LYS A 119      50.699  23.421  20.255  1.00 86.06           C
ATOM    947  CD  LYS A 119      52.016  23.700  20.969  1.00 86.06           C
ATOM    948  CE  LYS A 119      52.904  22.462  21.046  1.00 86.06           C
ATOM    949  NZ  LYS A 119      54.075  22.745  21.897  1.00 86.06           N
ATOM    950  C   LYS A 119      49.946  22.433  16.649  1.00 86.06           C
ATOM    951  O   LYS A 119      50.750  21.608  16.217  1.00 86.06           O
ATOM    952  N   LYS A 120      49.285  23.280  15.839  1.00138.71           N
ATOM    953  CA  LYS A 120      49.569  23.233  14.437  1.00138.71           C
ATOM    954  CB  LYS A 120      48.546  23.915  13.521  1.00138.71           C
ATOM    955  CG  LYS A 120      47.361  23.047  13.135  1.00138.71           C
ATOM    956  CD  LYS A 120      46.361  23.805  12.273  1.00138.71           C
ATOM    957  CE  LYS A 120      47.006  24.565  11.111  1.00138.71           C
ATOM    958  NZ  LYS A 120      47.791  23.642  10.261  1.00138.71           N
ATOM    959  C   LYS A 120      50.842  23.961  14.193  1.00138.71           C
ATOM    960  O   LYS A 120      51.075  25.031  14.753  1.00138.71           O
ATOM    961  N   ILE A 121      51.712  23.392  13.337  1.00 37.96           N
ATOM    962  CA  ILE A 121      52.890  24.130  13.007  1.00 37.96           C
ATOM    963  CB  ILE A 121      53.869  23.427  12.113  1.00 37.96           C
ATOM    964  CG1 ILE A 121      54.554  22.256  12.832  0.00 37.96           C
ATOM    965  CG2 ILE A 121      54.838  24.491  11.570  0.00 37.96           C
ATOM    966  CD1 ILE A 121      55.409  21.401  11.896  1.00 37.96           C
ATOM    967  C   ILE A 121      52.369  25.300  12.195  1.00 37.96           C
ATOM    968  O   ILE A 121      52.137  25.084  10.976  1.00 37.96           O
ATOM    969  OXT ILE A 121      52.190  26.408  12.768  1.00 37.96           O
TER     970      ILE A 121
ATOM    971  N   LEU B 122      17.022  -1.097  -3.584  1.00 44.23           N
ATOM    972  CA  LEU B 122      16.631   0.023  -2.703  1.00 44.23           C
ATOM    973  CB  LEU B 122      17.458   1.272  -3.055  1.00 44.23           C
ATOM    974  CG  LEU B 122      17.145   2.514  -2.202  1.00 44.23           C
ATOM    975  CD1 LEU B 122      17.498   2.283  -0.723  1.00 44.23           C
ATOM    976  CD2 LEU B 122      17.828   3.764  -2.782  1.00 44.23           C
ATOM    977  C   LEU B 122      15.177   0.326  -2.886  1.00 44.23           C
ATOM    978  O   LEU B 122      14.705   0.534  -4.003  1.00 44.23           O
ATOM    979  N   PRO B 123      14.465   0.330  -1.789  1.00 70.24           N
ATOM    980  CA  PRO B 123      13.045   0.569  -1.843  1.00 70.24           C
ATOM    981  CD  PRO B 123      14.819  -0.574  -0.706  1.00 70.24           C
ATOM    982  CB  PRO B 123      12.483   0.048  -0.523  1.00 70.24           C
ATOM    983  CG  PRO B 123      13.486  -1.036  -0.097  1.00 70.24           C
ATOM    984  C   PRO B 123      12.721   2.010  -2.070  1.00 70.24           C
ATOM    985  O   PRO B 123      13.582   2.863  -1.862  1.00 70.24           O
ATOM    986  N   THR B 124      11.498   2.286  -2.562  1.00 40.78           N
ATOM    987  CA  THR B 124      11.017   3.622  -2.750  1.00 40.78           C
ATOM    988  CB  THR B 124       9.770   3.689  -3.582  1.00 40.78           C
ATOM    989  OG1 THR B 124       8.715   2.980  -2.950  1.00 40.78           O
ATOM    990  CG2 THR B 124      10.071   3.082  -4.963  1.00 40.78           C
ATOM    991  C   THR B 124      10.709   4.208  -1.407  1.00 40.78           C
ATOM    992  O   THR B 124      10.896   5.405  -1.190  1.00 40.78           O
ATOM    993  N   GLU B 125      10.197   3.370  -0.478  1.00 87.40           N
ATOM    994  CA  GLU B 125       9.833   3.841   0.828  1.00 87.40           C
ATOM    995  CB  GLU B 125       8.320   3.813   1.097  1.00 87.40           C
ATOM    996  CG  GLU B 125       7.736   2.399   1.076  1.00 87.40           C
ATOM    997  CD  GLU B 125       6.301   2.469   1.573  1.00 87.40           C
ATOM    998  OE1 GLU B 125       5.683   3.561   1.453  1.00 87.40           O
ATOM    999  OE2 GLU B 125       5.804   1.431   2.086  1.00 87.40           O
ATOM   1000  C   GLU B 125      10.453   2.941   1.852  1.00 87.40           C
ATOM   1001  O   GLU B 125      10.726   1.772   1.583  1.00 87.40           O
ATOM   1002  N   TRP B 126      10.717   3.487   3.060  1.00 81.67           N
ATOM   1003  CA  TRP B 126      11.297   2.690   4.104  1.00 81.67           C
ATOM   1004  CB  TRP B 126      12.832   2.692   4.042  1.00 81.67           C
ATOM   1005  CG  TRP B 126      13.502   1.822   5.072  1.00 81.67           C
ATOM   1006  CD2 TRP B 126      13.821   0.441   4.856  1.00 81.67           C
ATOM   1007  CD1 TRP B 126      13.928   2.129   6.330  1.00 81.67           C
ATOM   1008  NE1 TRP B 126      14.492   1.021   6.915  1.00 81.67           N
ATOM   1009  CE2 TRP B 126      14.434  -0.025   6.017  1.00 81.67           C
ATOM   1010  CE3 TRP B 126      13.621  -0.371   3.777  1.00 81.67           C
ATOM   1011  CZ2 TRP B 126      14.858  -1.319   6.119  1.00 81.67           C
ATOM   1012  CZ3 TRP B 126      14.050  -1.675   3.882  1.00 81.67           C
ATOM   1013  CH2 TRP B 126      14.656  -2.139   5.031  1.00 81.67           C
ATOM   1014  C   TRP B 126      10.914   3.280   5.431  1.00 81.67           C
ATOM   1015  O   TRP B 126      10.925   4.498   5.610  1.00 81.67           O
ATOM   1016  N   ASP B 127      10.566   2.415   6.408  1.00 92.73           N
ATOM   1017  CA  ASP B 127      10.207   2.870   7.722  1.00 92.73           C
ATOM   1018  CB  ASP B 127       8.694   3.120   7.857  1.00 92.73           C
ATOM   1019  CG  ASP B 127       8.419   3.913   9.126  1.00 92.73           C
ATOM   1020  OD1 ASP B 127       9.279   3.891  10.045  1.00 92.73           O
ATOM   1021  OD2 ASP B 127       7.338   4.559   9.187  1.00 92.73           O
ATOM   1022  C   ASP B 127      10.586   1.767   8.670  1.00 92.73           C
ATOM   1023  O   ASP B 127      10.024   0.675   8.618  1.00 92.73           O
ATOM   1024  N   TRP B 128      11.548   2.030   9.575  1.00108.91           N
ATOM   1025  CA  TRP B 128      12.043   1.049  10.503  1.00108.91           C
ATOM   1026  CB  TRP B 128      13.300   1.491  11.269  1.00108.91           C
ATOM   1027  CG  TRP B 128      14.553   1.412  10.430  1.00108.91           C
ATOM   1028  CD2 TRP B 128      15.200   0.172  10.108  1.00108.91           C
ATOM   1029  CD1 TRP B 128      15.279   2.396   9.826  1.00108.91           C
ATOM   1030  NE1 TRP B 128      16.347   1.844   9.155  1.00108.91           N
ATOM   1031  CE2 TRP B 128      16.308   0.475   9.319  1.00108.91           C
ATOM   1032  CE3 TRP B 128      14.893  -1.116  10.443  1.00108.91           C
ATOM   1033  CZ2 TRP B 128      17.131  -0.511   8.851  1.00108.91           C
ATOM   1034  CZ3 TRP B 128      15.725  -2.107   9.971  1.00108.91           C
ATOM   1035  CH2 TRP B 128      16.823  -1.810   9.191  1.00108.91           C
ATOM   1036  C   TRP B 128      10.988   0.659  11.486  1.00108.91           C
ATOM   1037  O   TRP B 128      11.109  -0.371  12.149  1.00108.91           O
ATOM   1038  N   ARG B 129       9.994   1.540  11.689  1.00 97.13           N
ATOM   1039  CA  ARG B 129       8.886   1.286  12.563  1.00 97.13           C
ATOM   1040  CB  ARG B 129       8.012   2.536  12.760  1.00 97.13           C
ATOM   1041  CG  ARG B 129       8.755   3.684  13.450  1.00 97.13           C
ATOM   1042  CD  ARG B 129       7.935   4.971  13.559  1.00 97.13           C
ATOM   1043  NE  ARG B 129       7.669   5.443  12.170  1.00 97.13           N
ATOM   1044  CZ  ARG B 129       6.923   6.565  11.956  1.00 97.13           C
ATOM   1045  NH1 ARG B 129       6.431   7.272  13.016  1.00 97.13           N
ATOM   1046  NH2 ARG B 129       6.667   6.980  10.681  1.00 97.13           N
ATOM   1047  C   ARG B 129       8.032   0.209  11.969  1.00 97.13           C
ATOM   1048  O   ARG B 129       7.432  -0.581  12.696  1.00 97.13           O
ATOM   1049  N   ASN B 130       7.905   0.168  10.628  1.00 66.48           N
ATOM   1050  CA  ASN B 130       7.054  -0.841  10.067  1.00 66.48           C
ATOM   1051  CB  ASN B 130       5.738  -0.247   9.532  1.00 66.48           C
ATOM   1052  CG  ASN B 130       4.802  -1.369   9.106  1.00 66.48           C
ATOM   1053  OD1 ASN B 130       5.195  -2.531   9.021  1.00 66.48           O
ATOM   1054  ND2 ASN B 130       3.523  -1.009   8.816  1.00 66.48           N
ATOM   1055  C   ASN B 130       7.739  -1.506   8.915  1.00 66.48           C
ATOM   1056  O   ASN B 130       7.622  -1.058   7.775  1.00 66.48           O
ATOM   1057  N   ILE B 131       8.465  -2.611   9.173  1.00 62.08           N
ATOM   1058  CA  ILE B 131       9.009  -3.331   8.066  1.00 62.08           C
ATOM   1059  CB  ILE B 131      10.488  -3.583   8.151  1.00 62.08           C
ATOM   1060  CG1 ILE B 131      11.248  -2.245   8.120  1.00 62.08           C
ATOM   1061  CG2 ILE B 131      10.877  -4.534   7.006  1.00 62.08           C
ATOM   1062  CD1 ILE B 131      12.732  -2.370   8.458  1.00 62.08           C
ATOM   1063  C   ILE B 131       8.286  -4.633   8.060  1.00 62.08           C
ATOM   1064  O   ILE B 131       8.622  -5.563   8.792  1.00 62.08           O
ATOM   1065  N   ALA B 132       7.267  -4.725   7.190  1.00 46.45           N
ATOM   1066  CA  ALA B 132       6.457  -5.899   7.092  1.00 46.45           C
ATOM   1067  CB  ALA B 132       7.254  -7.146   6.668  1.00 46.45           C
ATOM   1068  C   ALA B 132       5.780  -6.192   8.399  1.00 46.45           C
ATOM   1069  O   ALA B 132       5.613  -7.353   8.766  1.00 46.45           O
ATOM   1070  N   GLY B 133       5.366  -5.143   9.139  1.00 29.34           N
ATOM   1071  CA  GLY B 133       4.585  -5.334  10.333  1.00 29.34           C
ATOM   1072  C   GLY B 133       5.426  -5.254  11.574  1.00 29.34           C
ATOM   1073  O   GLY B 133       4.898  -5.010  12.658  1.00 29.34           O
ATOM   1074  N   TYR B 134       6.755  -5.433  11.471  1.00101.79           N
ATOM   1075  CA  TYR B 134       7.569  -5.427  12.660  1.00101.79           C
ATOM   1076  CB  TYR B 134       8.757  -6.403  12.601  1.00101.79           C
ATOM   1077  CG  TYR B 134       8.187  -7.776  12.669  1.00101.79           C
ATOM   1078  CD1 TYR B 134       7.726  -8.410  11.538  1.00101.79           C
ATOM   1079  CD2 TYR B 134       8.112  -8.428  13.878  1.00101.79           C
ATOM   1080  CE1 TYR B 134       7.199  -9.678  11.615  1.00101.79           C
ATOM   1081  CE2 TYR B 134       7.586  -9.695  13.961  1.00101.79           C
ATOM   1082  CZ  TYR B 134       7.128 -10.321  12.828  1.00101.79           C
ATOM   1083  OH  TYR B 134       6.588 -11.622  12.910  1.00101.79           O
ATOM   1084  C   TYR B 134       8.121  -4.057  12.938  1.00101.79           C
ATOM   1085  O   TYR B 134       8.474  -3.319  12.020  1.00101.79           O
ATOM   1086  N   ASN B 135       8.180  -3.681  14.241  1.00 67.42           N
ATOM   1087  CA  ASN B 135       8.690  -2.396  14.658  1.00 67.42           C
ATOM   1088  CB  ASN B 135       7.751  -1.663  15.631  1.00 67.42           C
ATOM   1089  CG  ASN B 135       8.385  -0.330  15.998  1.00 67.42           C
ATOM   1090  OD1 ASN B 135       8.942   0.365  15.149  1.00 67.42           O
ATOM   1091  ND2 ASN B 135       8.306   0.037  17.305  1.00 67.42           N
ATOM   1092  C   ASN B 135      10.011  -2.582  15.366  1.00 67.42           C
ATOM   1093  O   ASN B 135      10.124  -3.361  16.309  1.00 67.42           O
ATOM   1094  N   PHE B 136      11.069  -1.949  14.816  1.00123.02           N
ATOM   1095  CA  PHE B 136      12.437  -1.896  15.272  1.00123.02           C
ATOM   1096  CB  PHE B 136      13.426  -1.917  14.100  1.00123.02           C
ATOM   1097  CG  PHE B 136      13.243  -3.253  13.469  1.00123.02           C
ATOM   1098  CD1 PHE B 136      13.846  -4.366  14.009  1.00123.02           C
ATOM   1099  CD2 PHE B 136      12.465  -3.398  12.344  1.00123.02           C
ATOM   1100  CE1 PHE B 136      13.680  -5.603  13.435  1.00123.02           C
ATOM   1101  CE2 PHE B 136      12.295  -4.634  11.764  1.00123.02           C
ATOM   1102  CZ  PHE B 136      12.904  -5.739  12.309  1.00123.02           C
ATOM   1103  C   PHE B 136      12.790  -0.735  16.178  1.00123.02           C
ATOM   1104  O   PHE B 136      13.875  -0.728  16.757  1.00123.02           O
ATOM   1105  N   VAL B 137      11.977   0.340  16.230  1.00 63.83           N
ATOM   1106  CA  VAL B 137      12.384   1.526  16.947  1.00 63.83           C
ATOM   1107  CB  VAL B 137      11.905   2.783  16.282  1.00 63.83           C
ATOM   1108  CG1 VAL B 137      12.370   3.997  17.104  1.00 63.83           C
ATOM   1109  CG2 VAL B 137      12.401   2.783  14.826  1.00 63.83           C
ATOM   1110  C   VAL B 137      11.860   1.541  18.357  1.00 63.83           C
ATOM   1111  O   VAL B 137      10.727   1.147  18.627  1.00 63.83           O
ATOM   1112  N   THR B 138      12.700   2.028  19.303  1.00115.97           N
ATOM   1113  CA  THR B 138      12.331   2.115  20.694  1.00115.97           C
ATOM   1114  CB  THR B 138      13.502   2.322  21.609  1.00115.97           C
ATOM   1115  OG1 THR B 138      14.147   3.551  21.307  1.00115.97           O
ATOM   1116  CG2 THR B 138      14.480   1.149  21.424  1.00115.97           C
ATOM   1117  C   THR B 138      11.428   3.302  20.844  1.00115.97           C
ATOM   1118  O   THR B 138      11.333   4.129  19.941  1.00115.97           O
ATOM   1119  N   PRO B 139      10.777   3.413  21.975  1.00 69.02           N
ATOM   1120  CA  PRO B 139       9.805   4.458  22.176  1.00 69.02           C
ATOM   1121  CD  PRO B 139      10.453   2.224  22.747  1.00 69.02           C
ATOM   1122  CB  PRO B 139       9.039   4.076  23.440  1.00 69.02           C
ATOM   1123  CG  PRO B 139       9.129   2.541  23.464  1.00 69.02           C
ATOM   1124  C   PRO B 139      10.363   5.842  22.211  1.00 69.02           C
ATOM   1125  O   PRO B 139      11.550   6.019  22.481  1.00 69.02           O
ATOM   1126  N   VAL B 140       9.504   6.836  21.908  1.00 32.28           N
ATOM   1127  CA  VAL B 140       9.883   8.220  21.916  1.00 32.28           C
ATOM   1128  CB  VAL B 140       8.859   9.122  21.285  1.00 32.28           C
ATOM   1129  CG1 VAL B 140       9.315  10.582  21.449  1.00 32.28           C
ATOM   1130  CG2 VAL B 140       8.658   8.693  19.822  1.00 32.28           C
ATOM   1131  C   VAL B 140      10.022   8.627  23.347  1.00 32.28           C
ATOM   1132  O   VAL B 140       9.282   8.157  24.210  1.00 32.28           O
ATOM   1133  N   ARG B 141      11.000   9.509  23.634  1.00144.52           N
ATOM   1134  CA  ARG B 141      11.237   9.948  24.980  1.00144.52           C
ATOM   1135  CB  ARG B 141      12.536   9.369  25.566  1.00144.52           C
ATOM   1136  CG  ARG B 141      12.441   7.853  25.764  1.00144.52           C
ATOM   1137  CD  ARG B 141      12.450   7.412  27.229  1.00144.52           C
ATOM   1138  NE  ARG B 141      13.876   7.308  27.643  1.00144.52           N
ATOM   1139  CZ  ARG B 141      14.359   8.036  28.691  1.00144.52           C
ATOM   1140  NH1 ARG B 141      13.545   8.897  29.367  1.00144.52           N
ATOM   1141  NH2 ARG B 141      15.669   7.913  29.054  1.00144.52           N
ATOM   1142  C   ARG B 141      11.322  11.446  24.983  1.00144.52           C
ATOM   1143  O   ARG B 141      11.286  12.086  23.932  1.00144.52           O
ATOM   1144  N   ASN B 142      11.388  12.046  26.190  1.00 54.54           N
ATOM   1145  CA  ASN B 142      11.436  13.477  26.317  1.00 54.54           C
ATOM   1146  CB  ASN B 142      10.306  14.008  27.215  1.00 54.54           C
ATOM   1147  CG  ASN B 142      10.343  15.526  27.228  1.00 54.54           C
ATOM   1148  OD1 ASN B 142      11.088  16.152  26.475  1.00 54.54           O
ATOM   1149  ND2 ASN B 142       9.518  16.138  28.120  1.00 54.54           N
ATOM   1150  C   ASN B 142      12.734  13.862  26.970  1.00 54.54           C
ATOM   1151  O   ASN B 142      13.049  13.412  28.070  1.00 54.54           O
ATOM   1152  N   GLN B 143      13.525  14.711  26.284  1.00118.89           N
ATOM   1153  CA  GLN B 143      14.794  15.209  26.750  1.00118.89           C
ATOM   1154  CB  GLN B 143      15.599  15.899  25.634  1.00118.89           C
ATOM   1155  CG  GLN B 143      14.930  17.155  25.074  1.00118.89           C
ATOM   1156  CD  GLN B 143      15.782  17.688  23.928  1.00118.89           C
ATOM   1157  OE1 GLN B 143      15.701  18.864  23.576  1.00118.89           O
ATOM   1158  NE2 GLN B 143      16.612  16.801  23.317  1.00118.89           N
ATOM   1159  C   GLN B 143      14.600  16.176  27.877  1.00118.89           C
ATOM   1160  O   GLN B 143      15.495  16.341  28.706  1.00118.89           O
ATOM   1161  N   ALA B 144      13.464  16.906  27.887  1.00225.03           N
ATOM   1162  CA  ALA B 144      13.223  17.845  28.946  1.00225.03           C
ATOM   1163  CB  ALA B 144      13.579  17.355  30.364  1.00225.03           C
ATOM   1164  C   ALA B 144      14.018  19.068  28.621  1.00225.03           C
ATOM   1165  O   ALA B 144      14.402  19.277  27.473  1.00225.03           O
ATOM   1166  N   SER B 145      14.244  19.930  29.629  1.00 82.05           N
ATOM   1167  CA  SER B 145      14.931  21.182  29.468  1.00 82.05           C
ATOM   1168  CB  SER B 145      14.744  22.124  30.671  1.00 82.05           C
ATOM   1169  OG  SER B 145      15.334  21.562  31.833  1.00 82.05           O
ATOM   1170  C   SER B 145      16.410  21.015  29.250  1.00 82.05           C
ATOM   1171  O   SER B 145      17.096  21.996  28.975  1.00 82.05           O
ATOM   1172  N   CYS B 146      16.963  19.794  29.380  1.00 67.49           N
ATOM   1173  CA  CYS B 146      18.392  19.648  29.262  1.00 67.49           C
ATOM   1174  CB  CYS B 146      18.900  18.388  29.973  1.00 67.49           C
ATOM   1175  SG  CYS B 146      20.699  18.404  30.065  1.00 67.49           S
ATOM   1176  C   CYS B 146      18.773  19.553  27.809  1.00 67.49           C
ATOM   1177  O   CYS B 146      18.054  18.958  27.013  1.00 67.49           O
ATOM   1178  N   GLY B 147      19.936  20.125  27.413  1.00 56.34           N
ATOM   1179  CA  GLY B 147      20.310  20.101  26.018  1.00 56.34           C
ATOM   1180  C   GLY B 147      20.974  18.789  25.735  1.00 56.34           C
ATOM   1181  O   GLY B 147      22.140  18.733  25.343  1.00 56.34           O
ATOM   1182  N   SER B 148      20.207  17.701  25.949  1.00160.00           N
ATOM   1183  CA  SER B 148      20.631  16.336  25.820  1.00160.00           C
ATOM   1184  CB  SER B 148      20.041  15.418  26.907  1.00160.00           C
ATOM   1185  OG  SER B 148      18.653  15.212  26.706  1.00160.00           O
ATOM   1186  C   SER B 148      20.366  15.689  24.479  1.00160.00           C
ATOM   1187  O   SER B 148      20.559  14.481  24.360  1.00160.00           O
ATOM   1188  N   CYS B 149      19.968  16.433  23.430  1.00109.31           N
ATOM   1189  CA  CYS B 149      19.510  15.850  22.188  1.00109.31           C
ATOM   1190  CB  CYS B 149      19.400  16.900  21.076  1.00109.31           C
ATOM   1191  SG  CYS B 149      18.550  18.403  21.624  1.00109.31           S
ATOM   1192  C   CYS B 149      20.495  14.848  21.654  1.00109.31           C
ATOM   1193  O   CYS B 149      20.120  13.739  21.275  1.00109.31           O
ATOM   1194  N   TYR B 150      21.790  15.191  21.653  1.00 85.91           N
ATOM   1195  CA  TYR B 150      22.787  14.348  21.058  1.00 85.91           C
ATOM   1196  CB  TYR B 150      24.198  14.963  21.110  1.00 85.91           C
ATOM   1197  CG  TYR B 150      24.735  14.932  22.499  1.00 85.91           C
ATOM   1198  CD1 TYR B 150      24.369  15.856  23.454  1.00 85.91           C
ATOM   1199  CD2 TYR B 150      25.644  13.956  22.831  1.00 85.91           C
ATOM   1200  CE1 TYR B 150      24.899  15.792  24.724  1.00 85.91           C
ATOM   1201  CE2 TYR B 150      26.175  13.887  24.095  1.00 85.91           C
ATOM   1202  CZ  TYR B 150      25.803  14.805  25.045  1.00 85.91           C
ATOM   1203  OH  TYR B 150      26.354  14.729  26.342  1.00 85.91           O
ATOM   1204  C   TYR B 150      22.798  13.010  21.742  1.00 85.91           C
ATOM   1205  O   TYR B 150      23.016  11.982  21.098  1.00 85.91           O
ATOM   1206  N   ALA B 151      22.618  12.992  23.077  1.00 44.44           N
ATOM   1207  CA  ALA B 151      22.599  11.762  23.822  1.00 44.44           C
ATOM   1208  CB  ALA B 151      22.517  11.996  25.340  1.00 44.44           C
ATOM   1209  C   ALA B 151      21.410  10.926  23.437  1.00 44.44           C
ATOM   1210  O   ALA B 151      21.533   9.716  23.245  1.00 44.44           O
ATOM   1211  N   PHE B 152      20.219  11.548  23.315  1.00 59.81           N
ATOM   1212  CA  PHE B 152      19.030  10.811  22.975  1.00 59.81           C
ATOM   1213  CB  PHE B 152      17.732  11.640  23.018  1.00 59.81           C
ATOM   1214  CG  PHE B 152      17.258  11.674  24.432  1.00 59.81           C
ATOM   1215  CD1 PHE B 152      17.811  12.531  25.356  1.00 59.81           C
ATOM   1216  CD2 PHE B 152      16.242  10.833  24.828  1.00 59.81           C
ATOM   1217  CE1 PHE B 152      17.355  12.542  26.654  1.00 59.81           C
ATOM   1218  CE2 PHE B 152      15.785  10.843  26.123  1.00 59.81           C
ATOM   1219  CZ  PHE B 152      16.342  11.699  27.041  1.00 59.81           C
ATOM   1220  C   PHE B 152      19.154  10.223  21.603  1.00 59.81           C
ATOM   1221  O   PHE B 152      18.808   9.063  21.384  1.00 59.81           O
ATOM   1222  N   SER B 153      19.654  11.011  20.636  1.00 76.32           N
ATOM   1223  CA  SER B 153      19.794  10.541  19.288  1.00 76.32           C
ATOM   1224  CB  SER B 153      20.452  11.588  18.388  1.00 76.32           C
ATOM   1225  OG  SER B 153      19.690  12.780  18.447  1.00 76.32           O
ATOM   1226  C   SER B 153      20.712   9.366  19.301  1.00 76.32           C
ATOM   1227  O   SER B 153      20.458   8.349  18.660  1.00 76.32           O
ATOM   1228  N   SER B 154      21.813   9.482  20.058  1.00 41.87           N
ATOM   1229  CA  SER B 154      22.809   8.454  20.110  1.00 41.87           C
ATOM   1230  CB  SER B 154      23.991   8.842  21.013  1.00 41.87           C
ATOM   1231  OG  SER B 154      24.622  10.008  20.505  1.00 41.87           O
ATOM   1232  C   SER B 154      22.218   7.182  20.641  1.00 41.87           C
ATOM   1233  O   SER B 154      22.380   6.126  20.032  1.00 41.87           O
ATOM   1234  N   MET B 155      21.507   7.246  21.786  1.00137.32           N
ATOM   1235  CA  MET B 155      20.934   6.058  22.363  1.00137.32           C
ATOM   1236  CB  MET B 155      20.227   6.283  23.711  1.00137.32           C
ATOM   1237  CG  MET B 155      21.157   6.252  24.925  1.00137.32           C
ATOM   1238  SD  MET B 155      22.362   7.603  25.028  1.00137.32           S
ATOM   1239  CE  MET B 155      23.646   6.743  24.076  1.00137.32           C
ATOM   1240  C   MET B 155      19.912   5.495  21.432  1.00137.32           C
ATOM   1241  O   MET B 155      19.818   4.279  21.273  1.00137.32           O
ATOM   1242  N   GLY B 156      19.123   6.369  20.783  1.00 27.07           N
ATOM   1243  CA  GLY B 156      18.070   5.910  19.927  1.00 27.07           C
ATOM   1244  C   GLY B 156      18.642   5.081  18.818  1.00 27.07           C
ATOM   1245  O   GLY B 156      18.077   4.047  18.462  1.00 27.07           O
ATOM   1246  N   MET B 157      19.768   5.517  18.222  1.00 59.05           N
ATOM   1247  CA  MET B 157      20.331   4.748  17.147  1.00 59.05           C
ATOM   1248  CB  MET B 157      21.576   5.375  16.496  1.00 59.05           C
ATOM   1249  CG  MET B 157      22.196   4.452  15.439  1.00 59.05           C
ATOM   1250  SD  MET B 157      23.640   5.127  14.562  1.00 59.05           S
ATOM   1251  CE  MET B 157      24.734   5.199  16.010  1.00 59.05           C
ATOM   1252  C   MET B 157      20.756   3.402  17.644  1.00 59.05           C
ATOM   1253  O   MET B 157      20.433   2.376  17.049  1.00 59.05           O
ATOM   1254  N   LEU B 158      21.462   3.371  18.784  1.00 63.29           N
ATOM   1255  CA  LEU B 158      21.998   2.149  19.315  1.00 63.29           C
ATOM   1256  CB  LEU B 158      22.792   2.385  20.612  1.00 63.29           C
ATOM   1257  CG  LEU B 158      23.958   3.379  20.453  1.00 63.29           C
ATOM   1258  CD1 LEU B 158      24.715   3.570  21.776  1.00 63.29           C
ATOM   1259  CD2 LEU B 158      24.877   2.991  19.286  1.00 63.29           C
ATOM   1260  C   LEU B 158      20.883   1.209  19.664  1.00 63.29           C
ATOM   1261  O   LEU B 158      20.995   0.000  19.469  1.00 63.29           O
ATOM   1262  N   GLU B 159      19.781   1.739  20.222  1.00 62.69           N
ATOM   1263  CA  GLU B 159      18.694   0.910  20.670  1.00 62.69           C
ATOM   1264  CB  GLU B 159      17.618   1.716  21.409  1.00 62.69           C
ATOM   1265  CG  GLU B 159      18.132   2.352  22.699  1.00 62.69           C
ATOM   1266  CD  GLU B 159      16.978   3.115  23.320  1.00 62.69           C
ATOM   1267  OE1 GLU B 159      16.205   2.488  24.091  1.00 62.69           O
ATOM   1268  OE2 GLU B 159      16.844   4.332  23.025  1.00 62.69           O
ATOM   1269  C   GLU B 159      18.018   0.230  19.516  1.00 62.69           C
ATOM   1270  O   GLU B 159      17.682  -0.950  19.603  1.00 62.69           O
ATOM   1271  N   SER B 160      17.769   0.963  18.412  1.00 82.55           N
ATOM   1272  CA  SER B 160      17.092   0.381  17.286  1.00 82.55           C
ATOM   1273  CB  SER B 160      16.725   1.423  16.215  1.00 82.55           C
ATOM   1274  OG  SER B 160      15.800   2.360  16.746  1.00 82.55           O
ATOM   1275  C   SER B 160      17.973  -0.647  16.640  1.00 82.55           C
ATOM   1276  O   SER B 160      17.521  -1.735  16.289  1.00 82.55           O
ATOM   1277  N   ARG B 161      19.272  -0.331  16.491  1.00154.72           N
ATOM   1278  CA  ARG B 161      20.189  -1.208  15.817  1.00154.72           C
ATOM   1279  CB  ARG B 161      21.575  -0.571  15.600  1.00154.72           C
ATOM   1280  CG  ARG B 161      22.416  -1.319  14.563  1.00154.72           C
ATOM   1281  CD  ARG B 161      23.676  -0.577  14.100  1.00154.72           C
ATOM   1282  NE  ARG B 161      23.266   0.484  13.133  1.00154.72           N
ATOM   1283  CZ  ARG B 161      24.114   0.855  12.126  1.00154.72           C
ATOM   1284  NH1 ARG B 161      25.332   0.250  12.003  1.00154.72           N
ATOM   1285  NH2 ARG B 161      23.744   1.820  11.234  1.00154.72           N
ATOM   1286  C   ARG B 161      20.329  -2.494  16.580  1.00154.72           C
ATOM   1287  O   ARG B 161      20.518  -3.556  15.988  1.00154.72           O
ATOM   1288  N   ILE B 162      20.269  -2.430  17.923  1.00108.49           N
ATOM   1289  CA  ILE B 162      20.336  -3.602  18.754  1.00108.49           C
ATOM   1290  CB  ILE B 162      20.179  -3.277  20.217  1.00108.49           C
ATOM   1291  CG1 ILE B 162      21.324  -2.401  20.761  1.00108.49           C
ATOM   1292  CG2 ILE B 162      20.017  -4.609  20.968  1.00108.49           C
ATOM   1293  CD1 ILE B 162      22.662  -3.124  20.895  1.00108.49           C
ATOM   1294  C   ILE B 162      19.142  -4.444  18.417  1.00108.49           C
ATOM   1295  O   ILE B 162      19.240  -5.665  18.304  1.00108.49           O
ATOM   1296  N   GLN B 163      17.967  -3.800  18.263  1.00 46.67           N
ATOM   1297  CA  GLN B 163      16.755  -4.531  18.018  1.00 46.67           C
ATOM   1298  CB  GLN B 163      15.482  -3.667  18.054  1.00 46.67           C
ATOM   1299  CG  GLN B 163      15.142  -3.175  19.463  1.00 46.67           C
ATOM   1300  CD  GLN B 163      13.728  -2.615  19.452  1.00 46.67           C
ATOM   1301  OE1 GLN B 163      13.099  -2.499  18.402  1.00 46.67           O
ATOM   1302  NE2 GLN B 163      13.205  -2.268  20.659  1.00 46.67           N
ATOM   1303  C   GLN B 163      16.814  -5.230  16.697  1.00 46.67           C
ATOM   1304  O   GLN B 163      16.463  -6.405  16.600  1.00 46.67           O
ATOM   1305  N   ILE B 164      17.282  -4.539  15.644  1.00 42.32           N
ATOM   1306  CA  ILE B 164      17.345  -5.138  14.342  1.00 42.32           C
ATOM   1307  CB  ILE B 164      17.861  -4.195  13.292  1.00 42.32           C
ATOM   1308  CG1 ILE B 164      16.932  -2.977  13.145  1.00 42.32           C
ATOM   1309  CG2 ILE B 164      18.042  -4.992  11.989  1.00 42.32           C
ATOM   1310  CD1 ILE B 164      17.548  -1.838  12.333  1.00 42.32           C
ATOM   1311  C   ILE B 164      18.299  -6.292  14.390  1.00 42.32           C
ATOM   1312  O   ILE B 164      18.016  -7.369  13.868  1.00 42.32           O
ATOM   1313  N   ARG B 165      19.461  -6.098  15.040  1.00168.57           N
ATOM   1314  CA  ARG B 165      20.477  -7.110  15.028  1.00168.57           C
ATOM   1315  CB  ARG B 165      21.794  -6.670  15.689  1.00168.57           C
ATOM   1316  CG  ARG B 165      22.978  -7.530  15.236  1.00168.57           C
ATOM   1317  CD  ARG B 165      23.545  -7.137  13.864  1.00168.57           C
ATOM   1318  NE  ARG B 165      22.402  -6.954  12.923  1.00168.57           N
ATOM   1319  CZ  ARG B 165      22.592  -6.961  11.571  1.00168.57           C
ATOM   1320  NH1 ARG B 165      23.820  -7.254  11.052  1.00168.57           N
ATOM   1321  NH2 ARG B 165      21.550  -6.669  10.739  1.00168.57           N
ATOM   1322  C   ARG B 165      20.004  -8.361  15.711  1.00168.57           C
ATOM   1323  O   ARG B 165      20.309  -9.463  15.260  1.00168.57           O
ATOM   1324  N   SER B 166      19.313  -8.218  16.858  1.00 66.21           N
ATOM   1325  CA  SER B 166      18.783  -9.305  17.640  1.00 66.21           C
ATOM   1326  CB  SER B 166      18.678  -8.958  19.135  1.00 66.21           C
ATOM   1327  OG  SER B 166      17.766  -7.887  19.326  1.00 66.21           O
ATOM   1328  C   SER B 166      17.410  -9.697  17.171  1.00 66.21           C
ATOM   1329  O   SER B 166      16.813 -10.626  17.714  1.00 66.21           O
ATOM   1330  N   GLN B 167      16.860  -8.991  16.166  1.00164.82           N
ATOM   1331  CA  GLN B 167      15.530  -9.255  15.690  1.00164.82           C
ATOM   1332  CB  GLN B 167      15.377 -10.615  14.986  1.00164.82           C
ATOM   1333  CG  GLN B 167      13.994 -10.821  14.363  1.00164.82           C
ATOM   1334  CD  GLN B 167      13.809  -9.774  13.271  1.00164.82           C
ATOM   1335  OE1 GLN B 167      13.886  -8.573  13.527  1.00164.82           O
ATOM   1336  NE2 GLN B 167      13.561 -10.237  12.016  1.00164.82           N
ATOM   1337  C   GLN B 167      14.551  -9.173  16.824  1.00164.82           C
ATOM   1338  O   GLN B 167      13.734 -10.070  17.027  1.00164.82           O
ATOM   1339  N   LEU B 168      14.618  -8.063  17.588  1.00 99.06           N
ATOM   1340  CA  LEU B 168      13.704  -7.770  18.658  1.00 99.06           C
ATOM   1341  CB  LEU B 168      12.229  -7.926  18.239  1.00 99.06           C
ATOM   1342  CG  LEU B 168      11.780  -6.982  17.108  1.00 99.06           C
ATOM   1343  CD1 LEU B 168      12.532  -7.279  15.800  1.00 99.06           C
ATOM   1344  CD2 LEU B 168      10.253  -7.015  16.931  1.00 99.06           C
ATOM   1345  C   LEU B 168      13.922  -8.695  19.817  1.00 99.06           C
ATOM   1346  O   LEU B 168      13.136  -8.689  20.764  1.00 99.06           O
ATOM   1347  N   SER B 169      14.992  -9.511  19.789  1.00 34.37           N
ATOM   1348  CA  SER B 169      15.249 -10.388  20.897  1.00 34.37           C
ATOM   1349  CB  SER B 169      16.404 -11.367  20.640  1.00 34.37           C
ATOM   1350  OG  SER B 169      16.590 -12.190  21.782  1.00 34.37           O
ATOM   1351  C   SER B 169      15.631  -9.549  22.078  1.00 34.37           C
ATOM   1352  O   SER B 169      15.222  -9.835  23.203  1.00 34.37           O
ATOM   1353  N   GLN B 170      16.441  -8.493  21.845  1.00 76.99           N
ATOM   1354  CA  GLN B 170      16.863  -7.621  22.908  1.00 76.99           C
ATOM   1355  CB  GLN B 170      18.382  -7.449  23.029  1.00 76.99           C
ATOM   1356  CG  GLN B 170      19.140  -8.695  23.474  1.00 76.99           C
ATOM   1357  CD  GLN B 170      20.603  -8.290  23.528  1.00 76.99           C
ATOM   1358  OE1 GLN B 170      21.254  -8.387  24.566  1.00 76.99           O
ATOM   1359  NE2 GLN B 170      21.134  -7.801  22.376  1.00 76.99           N
ATOM   1360  C   GLN B 170      16.336  -6.243  22.630  1.00 76.99           C
ATOM   1361  O   GLN B 170      16.586  -5.664  21.577  1.00 76.99           O
ATOM   1362  N   LYS B 171      15.507  -5.757  23.570  1.00152.49           N
ATOM   1363  CA  LYS B 171      14.818  -4.497  23.706  1.00152.49           C
ATOM   1364  CB  LYS B 171      13.427  -4.676  24.337  1.00152.49           C
ATOM   1365  CG  LYS B 171      12.480  -5.490  23.450  1.00152.49           C
ATOM   1366  CD  LYS B 171      11.214  -5.971  24.161  1.00152.49           C
ATOM   1367  CE  LYS B 171      10.283  -6.789  23.262  1.00152.49           C
ATOM   1368  NZ  LYS B 171      10.826  -8.153  23.075  1.00152.49           N
ATOM   1369  C   LYS B 171      15.530  -3.396  24.467  1.00152.49           C
ATOM   1370  O   LYS B 171      14.863  -2.394  24.718  1.00152.49           O
ATOM   1371  N   PRO B 172      16.744  -3.495  24.950  1.00108.74           N
ATOM   1372  CA  PRO B 172      17.269  -2.538  25.907  1.00108.74           C
ATOM   1373  CD  PRO B 172      17.813  -4.094  24.166  1.00108.74           C
ATOM   1374  CB  PRO B 172      18.759  -2.851  26.013  1.00108.74           C
ATOM   1375  CG  PRO B 172      19.101  -3.385  24.614  1.00108.74           C
ATOM   1376  C   PRO B 172      17.063  -1.069  25.657  1.00108.74           C
ATOM   1377  O   PRO B 172      17.068  -0.626  24.510  1.00108.74           O
ATOM   1378  N   ILE B 173      16.846  -0.308  26.755  1.00107.25           N
ATOM   1379  CA  ILE B 173      16.716   1.121  26.717  1.00107.25           C
ATOM   1380  CB  ILE B 173      15.559   1.635  27.532  1.00107.25           C
ATOM   1381  CG1 ILE B 173      14.227   1.057  27.020  1.00107.25           C
ATOM   1382  CG2 ILE B 173      15.604   3.173  27.519  1.00107.25           C
ATOM   1383  CD1 ILE B 173      13.885   1.455  25.586  1.00107.25           C
ATOM   1384  C   ILE B 173      17.971   1.627  27.369  1.00107.25           C
ATOM   1385  O   ILE B 173      18.215   1.362  28.545  1.00107.25           O
ATOM   1386  N   LEU B 174      18.807   2.360  26.606  1.00 83.39           N
ATOM   1387  CA  LEU B 174      20.086   2.855  27.056  1.00 83.39           C
ATOM   1388  CB  LEU B 174      20.979   3.272  25.874  1.00 83.39           C
ATOM   1389  CG  LEU B 174      21.228   2.151  24.846  1.00 83.39           C
ATOM   1390  CD1 LEU B 174      22.126   2.637  23.699  1.00 83.39           C
ATOM   1391  CD2 LEU B 174      21.771   0.877  25.514  1.00 83.39           C
ATOM   1392  C   LEU B 174      19.870   4.095  27.884  1.00 83.39           C
ATOM   1393  O   LEU B 174      18.795   4.690  27.834  1.00 83.39           O
ATOM   1394  N   SER B 175      20.897   4.515  28.673  1.00118.56           N
ATOM   1395  CA  SER B 175      20.777   5.682  29.527  1.00118.56           C
ATOM   1396  CB  SER B 175      21.408   5.548  30.923  1.00118.56           C
ATOM   1397  OG  SER B 175      20.483   5.025  31.856  1.00118.56           O
ATOM   1398  C   SER B 175      21.469   6.891  28.967  1.00118.56           C
ATOM   1399  O   SER B 175      22.693   6.951  28.865  1.00118.56           O
ATOM   1400  N   PRO B 176      20.680   7.878  28.635  1.00 91.78           N
ATOM   1401  CA  PRO B 176      21.194   9.142  28.163  1.00 91.78           C
ATOM   1402  CD  PRO B 176      19.333   7.613  28.157  1.00 91.78           C
ATOM   1403  CB  PRO B 176      19.992   9.873  27.564  1.00 91.78           C
ATOM   1404  CG  PRO B 176      19.026   8.742  27.163  1.00 91.78           C
ATOM   1405  C   PRO B 176      21.842   9.912  29.277  1.00 91.78           C
ATOM   1406  O   PRO B 176      22.741  10.715  29.025  1.00 91.78           O
ATOM   1407  N   GLN B 177      21.378   9.693  30.519  1.00 66.97           N
ATOM   1408  CA  GLN B 177      21.837  10.427  31.666  1.00 66.97           C
ATOM   1409  CB  GLN B 177      21.025  10.100  32.932  1.00 66.97           C
ATOM   1410  CG  GLN B 177      21.481  10.862  34.178  1.00 66.97           C
ATOM   1411  CD  GLN B 177      21.135  12.337  34.022  1.00 66.97           C
ATOM   1412  OE1 GLN B 177      20.535  12.755  33.032  1.00 66.97           O
ATOM   1413  NE2 GLN B 177      21.526  13.157  35.033  1.00 66.97           N
ATOM   1414  C   GLN B 177      23.273  10.124  31.960  1.00 66.97           C
ATOM   1415  O   GLN B 177      24.044  11.020  32.302  1.00 66.97           O
ATOM   1416  N   GLN B 178      23.684   8.851  31.823  1.00104.19           N
ATOM   1417  CA  GLN B 178      25.023   8.483  32.178  1.00104.19           C
ATOM   1418  CB  GLN B 178      25.249   6.969  31.971  1.00104.19           C
ATOM   1419  CG  GLN B 178      26.309   6.321  32.874  1.00104.19           C
ATOM   1420  CD  GLN B 178      27.712   6.525  32.320  1.00104.19           C
ATOM   1421  OE1 GLN B 178      27.950   7.384  31.474  1.00104.19           O
ATOM   1422  NE2 GLN B 178      28.676   5.709  32.826  1.00104.19           N
ATOM   1423  C   GLN B 178      25.947   9.268  31.287  1.00104.19           C
ATOM   1424  O   GLN B 178      26.980   9.770  31.730  1.00104.19           O
ATOM   1425  N   VAL B 179      25.586   9.408  29.995  1.00 48.71           N
ATOM   1426  CA  VAL B 179      26.397  10.155  29.072  1.00 48.71           C
ATOM   1427  CB  VAL B 179      25.853  10.135  27.673  1.00 48.71           C
ATOM   1428  CG1 VAL B 179      26.753  11.016  26.792  1.00 48.71           C
ATOM   1429  CG2 VAL B 179      25.744   8.678  27.195  1.00 48.71           C
ATOM   1430  C   VAL B 179      26.445  11.589  29.499  1.00 48.71           C
ATOM   1431  O   VAL B 179      27.507  12.210  29.526  1.00 48.71           O
ATOM   1432  N   VAL B 180      25.277  12.155  29.853  1.00 59.42           N
ATOM   1433  CA  VAL B 180      25.212  13.541  30.225  1.00 59.42           C
ATOM   1434  CB  VAL B 180      23.804  13.996  30.508  1.00 59.42           C
ATOM   1435  CG1 VAL B 180      23.839  15.438  31.048  1.00 59.42           C
ATOM   1436  CG2 VAL B 180      22.979  13.847  29.215  1.00 59.42           C
ATOM   1437  C   VAL B 180      26.045  13.784  31.451  1.00 59.42           C
ATOM   1438  O   VAL B 180      26.752  14.787  31.531  1.00 59.42           O
ATOM   1439  N   SER B 181      25.950  12.900  32.464  1.00 74.95           N
ATOM   1440  CA  SER B 181      26.678  13.109  33.690  1.00 74.95           C
ATOM   1441  CB  SER B 181      26.073  12.329  34.871  1.00 74.95           C
ATOM   1442  OG  SER B 181      24.763  12.802  35.151  1.00 74.95           O
ATOM   1443  C   SER B 181      28.142  12.746  33.611  1.00 74.95           C
ATOM   1444  O   SER B 181      28.984  13.471  34.137  1.00 74.95           O
ATOM   1445  N   CYS B 182      28.456  11.544  33.082  1.00102.69           N
ATOM   1446  CA  CYS B 182      29.789  10.991  33.022  1.00102.69           C
ATOM   1447  CB  CYS B 182      29.753   9.461  33.079  1.00102.69           C
ATOM   1448  SG  CYS B 182      29.160   8.991  34.717  1.00102.69           S
ATOM   1449  C   CYS B 182      30.696  11.369  31.884  1.00102.69           C
ATOM   1450  O   CYS B 182      31.906  11.484  32.085  1.00102.69           O
ATOM   1451  N   SER B 183      30.167  11.554  30.657  1.00 87.05           N
ATOM   1452  CA  SER B 183      31.078  11.577  29.541  1.00 87.05           C
ATOM   1453  CB  SER B 183      30.450  11.156  28.198  1.00 87.05           C
ATOM   1454  OG  SER B 183      31.461  11.086  27.202  1.00 87.05           O
ATOM   1455  C   SER B 183      31.806  12.877  29.331  1.00 87.05           C
ATOM   1456  O   SER B 183      31.224  13.956  29.224  1.00 87.05           O
ATOM   1457  N   ASN B 184      33.150  12.760  29.269  1.00112.64           N
ATOM   1458  CA  ASN B 184      34.085  13.831  29.035  1.00112.64           C
ATOM   1459  CB  ASN B 184      35.472  13.569  29.659  1.00112.64           C
ATOM   1460  CG  ASN B 184      35.249  14.212  31.024  1.00112.64           C
ATOM   1461  OD1 ASN B 184      34.226  14.873  31.211  1.00112.64           O
ATOM   1462  ND2 ASN B 184      36.209  14.074  31.980  1.00112.64           N
ATOM   1463  C   ASN B 184      34.142  14.255  27.593  1.00112.64           C
ATOM   1464  O   ASN B 184      34.703  15.303  27.263  1.00112.64           O
ATOM   1465  N   TYR B 185      33.634  13.378  26.711  1.00225.23           N
ATOM   1466  CA  TYR B 185      33.505  13.469  25.283  1.00225.23           C
ATOM   1467  CB  TYR B 185      33.153  12.109  24.666  1.00225.23           C
ATOM   1468  CG  TYR B 185      34.336  11.215  24.876  1.00225.23           C
ATOM   1469  CD1 TYR B 185      34.742  10.863  26.141  1.00225.23           C
ATOM   1470  CD2 TYR B 185      35.042  10.691  23.820  1.00225.23           C
ATOM   1471  CE1 TYR B 185      35.820  10.041  26.357  1.00225.23           C
ATOM   1472  CE2 TYR B 185      36.123   9.863  24.023  1.00225.23           C
ATOM   1473  CZ  TYR B 185      36.515   9.535  25.293  1.00225.23           C
ATOM   1474  OH  TYR B 185      37.621   8.687  25.504  1.00225.23           O
ATOM   1475  C   TYR B 185      32.451  14.483  24.910  1.00225.23           C
ATOM   1476  O   TYR B 185      32.343  14.852  23.743  1.00225.23           O
ATOM   1477  N   SER B 186      31.546  14.835  25.848  1.00116.02           N
ATOM   1478  CA  SER B 186      30.488  15.775  25.581  1.00116.02           C
ATOM   1479  CB  SER B 186      29.111  15.107  25.410  1.00116.02           C
ATOM   1480  OG  SER B 186      29.112  14.240  24.284  1.00116.02           O
ATOM   1481  C   SER B 186      30.371  16.740  26.728  1.00116.02           C
ATOM   1482  O   SER B 186      31.049  16.625  27.747  1.00116.02           O
ATOM   1483  N   GLN B 187      29.553  17.785  26.504  1.00222.77           N
ATOM   1484  CA  GLN B 187      29.262  18.904  27.357  1.00222.77           C
ATOM   1485  CB  GLN B 187      28.988  20.199  26.584  1.00222.77           C
ATOM   1486  CG  GLN B 187      29.995  20.507  25.461  1.00222.77           C
ATOM   1487  CD  GLN B 187      31.373  19.873  25.637  1.00222.77           C
ATOM   1488  OE1 GLN B 187      31.943  19.374  24.668  1.00222.77           O
ATOM   1489  NE2 GLN B 187      31.948  19.900  26.867  1.00222.77           N
ATOM   1490  C   GLN B 187      28.181  18.692  28.389  1.00222.77           C
ATOM   1491  O   GLN B 187      27.810  19.655  29.056  1.00222.77           O
ATOM   1492  N   GLY B 188      27.497  17.532  28.448  1.00 59.63           N
ATOM   1493  CA  GLY B 188      26.457  17.410  29.436  1.00 59.63           C
ATOM   1494  C   GLY B 188      25.228  18.041  28.865  1.00 59.63           C
ATOM   1495  O   GLY B 188      24.814  17.730  27.753  1.00 59.63           O
ATOM   1496  N   CYS B 189      24.598  18.925  29.651  1.00118.16           N
ATOM   1497  CA  CYS B 189      23.386  19.615  29.338  1.00118.16           C
ATOM   1498  CB  CYS B 189      22.851  20.335  30.575  1.00118.16           C
ATOM   1499  SG  CYS B 189      21.056  20.355  30.501  1.00118.16           S
ATOM   1500  C   CYS B 189      23.652  20.640  28.267  1.00118.16           C
ATOM   1501  O   CYS B 189      22.730  21.176  27.656  1.00118.16           O
ATOM   1502  N   GLU B 190      24.934  21.008  28.109  1.00142.28           N
ATOM   1503  CA  GLU B 190      25.480  21.978  27.197  1.00142.28           C
ATOM   1504  CB  GLU B 190      26.910  22.422  27.551  1.00142.28           C
ATOM   1505  CG  GLU B 190      26.978  23.434  28.698  1.00142.28           C
ATOM   1506  CD  GLU B 190      26.942  22.722  30.046  1.00142.28           C
ATOM   1507  OE1 GLU B 190      26.455  21.569  30.137  1.00142.28           O
ATOM   1508  OE2 GLU B 190      27.420  23.340  31.028  1.00142.28           O
ATOM   1509  C   GLU B 190      25.499  21.492  25.776  1.00142.28           C
ATOM   1510  O   GLU B 190      25.731  22.283  24.860  1.00142.28           O
ATOM   1511  N   GLY B 191      25.390  20.170  25.548  1.00 43.76           N
ATOM   1512  CA  GLY B 191      25.385  19.712  24.184  1.00 43.76           C
ATOM   1513  C   GLY B 191      26.486  18.708  23.981  1.00 43.76           C
ATOM   1514  O   GLY B 191      27.260  18.419  24.893  1.00 43.76           O
ATOM   1515  N   GLY B 192      26.569  18.151  22.749  1.00 40.41           N
ATOM   1516  CA  GLY B 192      27.553  17.159  22.412  1.00 40.41           C
ATOM   1517  C   GLY B 192      27.280  16.695  21.005  1.00 40.41           C
ATOM   1518  O   GLY B 192      26.381  17.214  20.342  1.00 40.41           O
ATOM   1519  N   PHE B 193      28.056  15.697  20.511  1.00 95.91           N
ATOM   1520  CA  PHE B 193      27.858  15.207  19.165  1.00 95.91           C
ATOM   1521  CB  PHE B 193      29.005  15.573  18.200  1.00 95.91           C
ATOM   1522  CG  PHE B 193      29.051  17.054  18.008  1.00 95.91           C
ATOM   1523  CD1 PHE B 193      29.443  17.874  19.042  1.00 95.91           C
ATOM   1524  CD2 PHE B 193      28.741  17.623  16.791  1.00 95.91           C
ATOM   1525  CE1 PHE B 193      29.502  19.238  18.870  1.00 95.91           C
ATOM   1526  CE2 PHE B 193      28.801  18.986  16.617  1.00 95.91           C
ATOM   1527  CZ  PHE B 193      29.178  19.798  17.658  1.00 95.91           C
ATOM   1528  C   PHE B 193      27.774  13.697  19.167  1.00 95.91           C
ATOM   1529  O   PHE B 193      28.540  13.010  19.844  1.00 95.91           O
ATOM   1530  N   PRO B 194      26.880  13.162  18.364  1.00 75.33           N
ATOM   1531  CA  PRO B 194      26.649  11.735  18.294  1.00 75.33           C
ATOM   1532  CD  PRO B 194      25.742  13.923  17.873  1.00 75.33           C
ATOM   1533  CB  PRO B 194      25.442  11.555  17.378  1.00 75.33           C
ATOM   1534  CG  PRO B 194      24.665  12.875  17.535  1.00 75.33           C
ATOM   1535  C   PRO B 194      27.857  10.960  17.867  1.00 75.33           C
ATOM   1536  O   PRO B 194      28.014   9.817  18.295  1.00 75.33           O
ATOM   1537  N   TYR B 195      28.734  11.558  17.042  1.00148.40           N
ATOM   1538  CA  TYR B 195      29.890  10.849  16.581  1.00148.40           C
ATOM   1539  CB  TYR B 195      30.692  11.726  15.593  1.00148.40           C
ATOM   1540  CG  TYR B 195      31.864  11.004  15.019  1.00148.40           C
ATOM   1541  CD1 TYR B 195      31.733   9.740  14.503  1.00148.40           C
ATOM   1542  CD2 TYR B 195      33.089  11.622  14.921  1.00148.40           C
ATOM   1543  CE1 TYR B 195      32.814   9.089  13.955  1.00148.40           C
ATOM   1544  CE2 TYR B 195      34.173  10.976  14.371  1.00148.40           C
ATOM   1545  CZ  TYR B 195      34.040   9.699  13.887  1.00148.40           C
ATOM   1546  OH  TYR B 195      35.139   9.022  13.319  1.00148.40           O
ATOM   1547  C   TYR B 195      30.706  10.495  17.793  1.00148.40           C
ATOM   1548  O   TYR B 195      31.211   9.379  17.905  1.00148.40           O
ATOM   1549  N   LEU B 196      30.870  11.449  18.730  1.00108.76           N
ATOM   1550  CA  LEU B 196      31.611  11.220  19.941  1.00108.76           C
ATOM   1551  CB  LEU B 196      31.978  12.518  20.695  1.00108.76           C
ATOM   1552  CG  LEU B 196      32.978  13.436  19.951  1.00108.76           C
ATOM   1553  CD1 LEU B 196      33.353  14.662  20.802  1.00108.76           C
ATOM   1554  CD2 LEU B 196      34.215  12.660  19.465  1.00108.76           C
ATOM   1555  C   LEU B 196      30.887  10.315  20.915  1.00108.76           C
ATOM   1556  O   LEU B 196      31.540   9.678  21.739  1.00108.76           O
ATOM   1557  N   ILE B 197      29.539  10.387  21.012  1.00148.20           N
ATOM   1558  CA  ILE B 197      28.818   9.525  21.932  1.00148.20           C
ATOM   1559  CB  ILE B 197      27.587  10.167  22.492  1.00148.20           C
ATOM   1560  CG1 ILE B 197      27.992  11.422  23.277  1.00148.20           C
ATOM   1561  CG2 ILE B 197      26.855   9.127  23.360  1.00148.20           C
ATOM   1562  CD1 ILE B 197      28.986  11.123  24.397  1.00148.20           C
ATOM   1563  C   ILE B 197      28.409   8.178  21.412  1.00148.20           C
ATOM   1564  O   ILE B 197      28.753   7.138  21.974  1.00148.20           O
ATOM   1565  N   ALA B 198      27.644   8.168  20.303  1.00 63.27           N
ATOM   1566  CA  ALA B 198      27.156   6.928  19.785  1.00 63.27           C
ATOM   1567  CB  ALA B 198      26.251   7.102  18.555  1.00 63.27           C
ATOM   1568  C   ALA B 198      28.346   6.150  19.356  1.00 63.27           C
ATOM   1569  O   ALA B 198      28.315   4.924  19.411  1.00 63.27           O
ATOM   1570  N   GLY B 199      29.335   6.825  18.729  1.00 93.70           N
ATOM   1571  CA  GLY B 199      30.536   6.130  18.343  1.00 93.70           C
ATOM   1572  C   GLY B 199      31.659   5.999  19.355  1.00 93.70           C
ATOM   1573  O   GLY B 199      31.921   4.935  19.908  1.00 93.70           O
ATOM   1574  N   LYS B 200      32.316   7.135  19.670  1.00200.79           N
ATOM   1575  CA  LYS B 200      33.548   7.165  20.426  1.00200.79           C
ATOM   1576  CB  LYS B 200      34.093   8.608  20.410  1.00200.79           C
ATOM   1577  CG  LYS B 200      35.301   8.914  21.297  1.00200.79           C
ATOM   1578  CD  LYS B 200      36.622   8.301  20.846  1.00200.79           C
ATOM   1579  CE  LYS B 200      36.889   8.460  19.353  1.00200.79           C
ATOM   1580  NZ  LYS B 200      38.273   8.026  19.054  1.00200.79           N
ATOM   1581  C   LYS B 200      33.377   6.721  21.847  1.00200.79           C
ATOM   1582  O   LYS B 200      34.048   5.801  22.316  1.00200.79           O
ATOM   1583  N   TYR B 201      32.441   7.356  22.565  1.00 84.51           N
ATOM   1584  CA  TYR B 201      32.225   7.079  23.953  1.00 84.51           C
ATOM   1585  CB  TYR B 201      31.187   8.060  24.530  1.00 84.51           C
ATOM   1586  CG  TYR B 201      30.863   7.713  25.937  1.00 84.51           C
ATOM   1587  CD1 TYR B 201      31.746   7.977  26.957  1.00 84.51           C
ATOM   1588  CD2 TYR B 201      29.646   7.141  26.229  1.00 84.51           C
ATOM   1589  CE1 TYR B 201      31.414   7.656  28.253  1.00 84.51           C
ATOM   1590  CE2 TYR B 201      29.310   6.820  27.520  1.00 84.51           C
ATOM   1591  CZ  TYR B 201      30.200   7.073  28.533  1.00 84.51           C
ATOM   1592  OH  TYR B 201      29.861   6.744  29.861  1.00 84.51           O
ATOM   1593  C   TYR B 201      31.737   5.672  24.104  1.00 84.51           C
ATOM   1594  O   TYR B 201      32.174   4.941  24.991  1.00 84.51           O
ATOM   1595  N   VAL B 202      30.820   5.234  23.227  1.00121.57           N
ATOM   1596  CA  VAL B 202      30.314   3.904  23.397  1.00121.57           C
ATOM   1597  CB  VAL B 202      29.230   3.536  22.451  1.00121.57           C
ATOM   1598  CG1 VAL B 202      29.893   3.543  21.094  1.00121.57           C
ATOM   1599  CG2 VAL B 202      28.639   2.162  22.822  1.00121.57           C
ATOM   1600  C   VAL B 202      31.439   2.920  23.225  1.00121.57           C
ATOM   1601  O   VAL B 202      31.452   1.889  23.893  1.00121.57           O
ATOM   1602  N   SER B 203      32.390   3.175  22.299  1.00107.46           N
ATOM   1603  CA  SER B 203      33.469   2.253  22.076  1.00107.46           C
ATOM   1604  CB  SER B 203      34.316   2.610  20.842  1.00107.46           C
ATOM   1605  OG  SER B 203      33.542   2.492  19.658  1.00107.46           O
ATOM   1606  C   SER B 203      34.410   2.239  23.247  1.00107.46           C
ATOM   1607  O   SER B 203      34.800   1.177  23.728  1.00107.46           O
ATOM   1608  N   ASP B 204      34.856   3.431  23.695  1.00118.27           N
ATOM   1609  CA  ASP B 204      35.847   3.530  24.734  1.00118.27           C
ATOM   1610  CB  ASP B 204      36.410   4.958  24.856  1.00118.27           C
ATOM   1611  CG  ASP B 204      37.161   5.291  23.571  1.00118.27           C
ATOM   1612  OD1 ASP B 204      37.424   4.348  22.779  1.00118.27           O
ATOM   1613  OD2 ASP B 204      37.476   6.494  23.364  1.00118.27           O
ATOM   1614  C   ASP B 204      35.339   3.152  26.101  1.00118.27           C
ATOM   1615  O   ASP B 204      35.969   2.355  26.795  1.00118.27           O
ATOM   1616  N   TYR B 205      34.277   3.848  26.566  1.00144.61           N
ATOM   1617  CA  TYR B 205      33.645   3.660  27.850  1.00144.61           C
ATOM   1618  CB  TYR B 205      33.105   4.981  28.411  1.00144.61           C
ATOM   1619  CG  TYR B 205      34.293   5.832  28.701  1.00144.61           C
ATOM   1620  CD1 TYR B 205      35.083   5.540  29.780  1.00144.61           C
ATOM   1621  CD2 TYR B 205      34.623   6.919  27.925  1.00144.61           C
ATOM   1622  CE1 TYR B 205      36.182   6.304  30.084  1.00144.61           C
ATOM   1623  CE2 TYR B 205      35.724   7.690  28.226  1.00144.61           C
ATOM   1624  CZ  TYR B 205      36.509   7.382  29.310  1.00144.61           C
ATOM   1625  OH  TYR B 205      37.639   8.162  29.634  1.00144.61           O
ATOM   1626  C   TYR B 205      32.521   2.657  27.917  1.00144.61           C
ATOM   1627  O   TYR B 205      32.405   1.902  28.882  1.00144.61           O
ATOM   1628  N   GLY B 206      31.615   2.669  26.916  1.00 42.33           N
ATOM   1629  CA  GLY B 206      30.455   1.810  26.950  1.00 42.33           C
ATOM   1630  C   GLY B 206      29.274   2.560  27.514  1.00 42.33           C
ATOM   1631  O   GLY B 206      29.424   3.604  28.147  1.00 42.33           O
ATOM   1632  N   ILE B 207      28.052   2.014  27.304  1.00 94.00           N
ATOM   1633  CA  ILE B 207      26.830   2.640  27.748  1.00 94.00           C
ATOM   1634  CB  ILE B 207      25.914   3.029  26.616  1.00 94.00           C
ATOM   1635  CG1 ILE B 207      26.543   4.168  25.799  1.00 94.00           C
ATOM   1636  CG2 ILE B 207      24.537   3.403  27.194  1.00 94.00           C
ATOM   1637  CD1 ILE B 207      27.858   3.800  25.128  1.00 94.00           C
ATOM   1638  C   ILE B 207      26.085   1.693  28.648  1.00 94.00           C
ATOM   1639  O   ILE B 207      26.175   0.476  28.501  1.00 94.00           O
ATOM   1640  N   VAL B 208      25.343   2.246  29.634  1.00 64.40           N
ATOM   1641  CA  VAL B 208      24.581   1.443  30.552  1.00 64.40           C
ATOM   1642  CB  VAL B 208      24.786   1.794  31.996  1.00 64.40           C
ATOM   1643  CG1 VAL B 208      26.255   1.532  32.368  1.00 64.40           C
ATOM   1644  CG2 VAL B 208      24.320   3.242  32.224  1.00 64.40           C
ATOM   1645  C   VAL B 208      23.121   1.630  30.262  1.00 64.40           C
ATOM   1646  O   VAL B 208      22.719   2.493  29.484  1.00 64.40           O
ATOM   1647  N   GLU B 209      22.287   0.778  30.883  1.00107.50           N
ATOM   1648  CA  GLU B 209      20.871   0.775  30.663  1.00107.50           C
ATOM   1649  CB  GLU B 209      20.264  -0.581  31.050  1.00107.50           C
ATOM   1650  CG  GLU B 209      19.006  -0.943  30.272  1.00107.50           C
ATOM   1651  CD  GLU B 209      18.853  -2.456  30.360  1.00107.50           C
ATOM   1652  OE1 GLU B 209      19.848  -3.135  30.735  1.00107.50           O
ATOM   1653  OE2 GLU B 209      17.740  -2.954  30.043  1.00107.50           O
ATOM   1654  C   GLU B 209      20.231   1.886  31.455  1.00107.50           C
ATOM   1655  O   GLU B 209      20.823   2.436  32.382  1.00107.50           O
ATOM   1656  N   GLU B 210      18.980   2.239  31.088  1.00 92.88           N
ATOM   1657  CA  GLU B 210      18.235   3.317  31.685  1.00 92.88           C
ATOM   1658  CB  GLU B 210      16.795   3.375  31.148  1.00 92.88           C
ATOM   1659  CG  GLU B 210      15.873   4.290  31.957  1.00 92.88           C
ATOM   1660  CD  GLU B 210      15.744   5.620  31.239  1.00 92.88           C
ATOM   1661  OE1 GLU B 210      14.925   5.677  30.285  1.00 92.88           O
ATOM   1662  OE2 GLU B 210      16.446   6.590  31.627  1.00 92.88           O
ATOM   1663  C   GLU B 210      18.085   3.092  33.159  1.00 92.88           C
ATOM   1664  O   GLU B 210      18.270   4.011  33.956  1.00 92.88           O
ATOM   1665  N   SER B 211      17.752   1.855  33.565  1.00 75.46           N
ATOM   1666  CA  SER B 211      17.500   1.602  34.956  1.00 75.46           C
ATOM   1667  CB  SER B 211      17.000   0.174  35.235  1.00 75.46           C
ATOM   1668  OG  SER B 211      15.686   0.011  34.720  1.00 75.46           O
ATOM   1669  C   SER B 211      18.750   1.822  35.746  1.00 75.46           C
ATOM   1670  O   SER B 211      18.691   2.150  36.931  1.00 75.46           O
ATOM   1671  N   ASP B 212      19.920   1.638  35.112  1.00 46.16           N
ATOM   1672  CA  ASP B 212      21.165   1.799  35.810  1.00 46.16           C
ATOM   1673  CB  ASP B 212      22.371   1.486  34.905  1.00 46.16           C
ATOM   1674  CG  ASP B 212      23.614   1.317  35.766  1.00 46.16           C
ATOM   1675  OD1 ASP B 212      23.460   1.068  36.991  1.00 46.16           O
ATOM   1676  OD2 ASP B 212      24.736   1.437  35.206  1.00 46.16           O
ATOM   1677  C   ASP B 212      21.283   3.227  36.254  1.00 46.16           C
ATOM   1678  O   ASP B 212      21.663   3.496  37.393  1.00 46.16           O
ATOM   1679  N   LEU B 213      20.979   4.181  35.346  1.00178.31           N
ATOM   1680  CA  LEU B 213      21.010   5.570  35.701  1.00178.31           C
ATOM   1681  CB  LEU B 213      22.298   6.289  35.290  1.00178.31           C
ATOM   1682  CG  LEU B 213      23.434   5.867  36.221  1.00178.31           C
ATOM   1683  CD1 LEU B 213      24.722   6.667  35.977  1.00178.31           C
ATOM   1684  CD2 LEU B 213      22.922   5.926  37.665  1.00178.31           C
ATOM   1685  C   LEU B 213      19.859   6.248  35.040  1.00178.31           C
ATOM   1686  O   LEU B 213      19.939   6.659  33.883  1.00178.31           O
ATOM   1687  N   PRO B 214      18.817   6.437  35.804  1.00 70.96           N
ATOM   1688  CA  PRO B 214      17.613   7.019  35.283  1.00 70.96           C
ATOM   1689  CD  PRO B 214      18.550   5.565  36.937  1.00 70.96           C
ATOM   1690  CB  PRO B 214      16.566   6.863  36.381  1.00 70.96           C
ATOM   1691  CG  PRO B 214      17.023   5.596  37.129  1.00 70.96           C
ATOM   1692  C   PRO B 214      17.844   8.423  34.840  1.00 70.96           C
ATOM   1693  O   PRO B 214      18.731   9.083  35.377  1.00 70.96           O
ATOM   1694  N   TYR B 215      17.047   8.892  33.863  1.00 98.14           N
ATOM   1695  CA  TYR B 215      17.269  10.178  33.267  1.00 98.14           C
ATOM   1696  CB  TYR B 215      16.595  10.253  31.886  1.00 98.14           C
ATOM   1697  CG  TYR B 215      16.919  11.542  31.224  1.00 98.14           C
ATOM   1698  CD1 TYR B 215      18.190  11.790  30.758  1.00 98.14           C
ATOM   1699  CD2 TYR B 215      15.938  12.487  31.044  1.00 98.14           C
ATOM   1700  CE1 TYR B 215      18.482  12.978  30.131  1.00 98.14           C
ATOM   1701  CE2 TYR B 215      16.224  13.675  30.417  1.00 98.14           C
ATOM   1702  CZ  TYR B 215      17.498  13.924  29.966  1.00 98.14           C
ATOM   1703  OH  TYR B 215      17.791  15.145  29.323  1.00 98.14           O
ATOM   1704  C   TYR B 215      16.748  11.265  34.164  1.00 98.14           C
ATOM   1705  O   TYR B 215      15.591  11.234  34.583  1.00 98.14           O
ATOM   1706  N   THR B 216      17.669  12.163  34.595  1.00 89.03           N
ATOM   1707  CA  THR B 216      17.407  13.333  35.396  1.00 89.03           C
ATOM   1708  CB  THR B 216      18.576  13.734  36.240  1.00 89.03           C
ATOM   1709  OG1 THR B 216      19.002  12.651  37.053  1.00 89.03           O
ATOM   1710  CG2 THR B 216      18.130  14.908  37.130  1.00 89.03           C
ATOM   1711  C   THR B 216      17.063  14.546  34.580  1.00 89.03           C
ATOM   1712  O   THR B 216      16.162  15.308  34.927  1.00 89.03           O
ATOM   1713  N   GLY B 217      17.794  14.760  33.463  1.00 35.34           N
ATOM   1714  CA  GLY B 217      17.619  15.951  32.676  1.00 35.34           C
ATOM   1715  C   GLY B 217      18.466  17.050  33.252  1.00 35.34           C
ATOM   1716  O   GLY B 217      18.221  18.229  32.995  1.00 35.34           O
ATOM   1717  N   SER B 218      19.492  16.694  34.053  1.00 58.14           N
ATOM   1718  CA  SER B 218      20.331  17.706  34.629  1.00 58.14           C
ATOM   1719  CB  SER B 218      19.960  18.061  36.079  1.00 58.14           C
ATOM   1720  OG  SER B 218      20.168  16.940  36.925  1.00 58.14           O
ATOM   1721  C   SER B 218      21.750  17.217  34.643  1.00 58.14           C
ATOM   1722  O   SER B 218      22.050  16.071  34.324  1.00 58.14           O
ATOM   1723  N   ASP B 219      22.651  18.130  35.037  1.00121.62           N
ATOM   1724  CA  ASP B 219      24.081  18.042  35.157  1.00121.62           C
ATOM   1725  CB  ASP B 219      24.755  19.421  35.246  1.00121.62           C
ATOM   1726  CG  ASP B 219      24.735  20.018  33.842  1.00121.62           C
ATOM   1727  OD1 ASP B 219      25.530  19.545  32.985  1.00121.62           O
ATOM   1728  OD2 ASP B 219      23.913  20.941  33.604  1.00121.62           O
ATOM   1729  C   ASP B 219      24.464  17.223  36.356  1.00121.62           C
ATOM   1730  O   ASP B 219      25.552  17.409  36.903  1.00121.62           O
ATOM   1731  N   SER B 220      23.526  16.408  36.882  1.00113.65           N
ATOM   1732  CA  SER B 220      23.751  15.614  38.065  1.00113.65           C
ATOM   1733  CB  SER B 220      22.734  14.477  38.246  1.00113.65           C
ATOM   1734  OG  SER B 220      21.419  14.996  38.326  1.00113.65           O
ATOM   1735  C   SER B 220      25.089  14.941  38.006  1.00113.65           C
ATOM   1736  O   SER B 220      25.692  14.748  36.953  1.00113.65           O
ATOM   1737  N   PRO B 221      25.567  14.616  39.178  1.00129.81           N
ATOM   1738  CA  PRO B 221      26.842  13.958  39.282  1.00129.81           C
ATOM   1739  CD  PRO B 221      25.329  15.498  40.311  1.00129.81           C
ATOM   1740  CB  PRO B 221      27.294  14.135  40.727  1.00129.81           C
ATOM   1741  CG  PRO B 221      26.611  15.445  41.156  1.00129.81           C
ATOM   1742  C   PRO B 221      26.776  12.532  38.842  1.00129.81           C
ATOM   1743  O   PRO B 221      25.690  11.952  38.819  1.00129.81           O
ATOM   1744  N   CYS B 222      27.939  11.952  38.484  1.00103.27           N
ATOM   1745  CA  CYS B 222      27.986  10.595  38.029  1.00103.27           C
ATOM   1746  CB  CYS B 222      29.342  10.169  37.457  1.00103.27           C
ATOM   1747  SG  CYS B 222      29.615  10.677  35.749  1.00103.27           S
ATOM   1748  C   CYS B 222      27.808   9.683  39.195  1.00103.27           C
ATOM   1749  O   CYS B 222      28.772   9.392  39.898  1.00103.27           O
ATOM   1750  N   THR B 223      26.571   9.208  39.437  1.00130.41           N
ATOM   1751  CA  THR B 223      26.361   8.214  40.456  1.00130.41           C
ATOM   1752  CB  THR B 223      25.635   8.704  41.682  1.00130.41           C
ATOM   1753  OG1 THR B 223      24.317   9.117  41.354  1.00130.41           O
ATOM   1754  CG2 THR B 223      26.421   9.869  42.306  1.00130.41           C
ATOM   1755  C   THR B 223      25.488   7.180  39.823  1.00130.41           C
ATOM   1756  O   THR B 223      24.407   7.506  39.341  1.00130.41           O
ATOM   1757  N   LEU B 224      25.928   5.905  39.823  1.00120.16           N
ATOM   1758  CA  LEU B 224      25.219   4.858  39.139  1.00120.16           C
ATOM   1759  CB  LEU B 224      26.024   4.279  37.963  1.00120.16           C
ATOM   1760  CG  LEU B 224      27.206   3.393  38.422  1.00120.16           C
ATOM   1761  CD1 LEU B 224      28.040   2.904  37.228  1.00120.16           C
ATOM   1762  CD2 LEU B 224      28.059   4.081  39.501  1.00120.16           C
ATOM   1763  C   LEU B 224      24.990   3.702  40.060  1.00120.16           C
ATOM   1764  O   LEU B 224      25.503   3.661  41.176  1.00120.16           O
ATOM   1765  N   LYS B 225      24.190   2.719  39.600  1.00132.25           N
ATOM   1766  CA  LYS B 225      23.941   1.557  40.402  1.00132.25           C
ATOM   1767  CB  LYS B 225      22.661   0.799  40.010  1.00132.25           C
ATOM   1768  CG  LYS B 225      21.908   0.259  41.229  1.00132.25           C
ATOM   1769  CD  LYS B 225      22.783  -0.461  42.253  1.00132.25           C
ATOM   1770  CE  LYS B 225      22.083  -0.687  43.595  1.00132.25           C
ATOM   1771  NZ  LYS B 225      23.087  -0.937  44.653  1.00132.25           N
ATOM   1772  C   LYS B 225      25.121   0.655  40.167  1.00132.25           C
ATOM   1773  O   LYS B 225      25.879   0.855  39.220  1.00132.25           O
ATOM   1774  N   ASP B 226      25.333  -0.344  41.046  1.00 55.55           N
ATOM   1775  CA  ASP B 226      26.478  -1.203  40.935  1.00 55.55           C
ATOM   1776  CB  ASP B 226      26.779  -1.984  42.226  1.00 55.55           C
ATOM   1777  CG  ASP B 226      27.281  -1.002  43.272  1.00 55.55           C
ATOM   1778  OD1 ASP B 226      27.537   0.174  42.901  1.00 55.55           O
ATOM   1779  OD2 ASP B 226      27.413  -1.413  44.456  1.00 55.55           O
ATOM   1780  C   ASP B 226      26.297  -2.225  39.854  1.00 55.55           C
ATOM   1781  O   ASP B 226      25.183  -2.615  39.509  1.00 55.55           O
ATOM   1782  N   SER B 227      27.443  -2.672  39.299  1.00163.53           N
ATOM   1783  CA  SER B 227      27.555  -3.740  38.345  1.00163.53           C
ATOM   1784  CB  SER B 227      27.407  -5.135  38.980  1.00163.53           C
ATOM   1785  OG  SER B 227      28.463  -5.375  39.898  1.00163.53           O
ATOM   1786  C   SER B 227      26.549  -3.646  37.245  1.00163.53           C
ATOM   1787  O   SER B 227      25.727  -4.549  37.093  1.00163.53           O
ATOM   1788  N   GLN B 228      26.560  -2.573  36.431  1.00144.73           N
ATOM   1789  CA  GLN B 228      25.606  -2.638  35.366  1.00144.73           C
ATOM   1790  CB  GLN B 228      24.724  -1.394  35.172  1.00144.73           C
ATOM   1791  CG  GLN B 228      23.493  -1.696  34.310  1.00144.73           C
ATOM   1792  CD  GLN B 228      22.549  -2.596  35.108  1.00144.73           C
ATOM   1793  OE1 GLN B 228      22.688  -2.746  36.322  1.00144.73           O
ATOM   1794  NE2 GLN B 228      21.555  -3.211  34.411  1.00144.73           N
ATOM   1795  C   GLN B 228      26.355  -2.925  34.101  1.00144.73           C
ATOM   1796  O   GLN B 228      27.487  -2.478  33.912  1.00144.73           O
ATOM   1797  N   GLN B 229      25.729  -3.716  33.205  1.00 87.60           N
ATOM   1798  CA  GLN B 229      26.362  -4.120  31.984  1.00 87.60           C
ATOM   1799  CB  GLN B 229      25.601  -5.233  31.230  1.00 87.60           C
ATOM   1800  CG  GLN B 229      25.600  -6.574  31.975  1.00 87.60           C
ATOM   1801  CD  GLN B 229      24.879  -7.614  31.125  1.00 87.60           C
ATOM   1802  OE1 GLN B 229      24.322  -7.301  30.074  1.00 87.60           O
ATOM   1803  NE2 GLN B 229      24.895  -8.894  31.587  1.00 87.60           N
ATOM   1804  C   GLN B 229      26.489  -2.927  31.088  1.00 87.60           C
ATOM   1805  O   GLN B 229      25.665  -2.014  31.129  1.00 87.60           O
ATOM   1806  N   LYS B 230      27.561  -2.906  30.264  1.00190.96           N
ATOM   1807  CA  LYS B 230      27.848  -1.786  29.406  1.00190.96           C
ATOM   1808  CB  LYS B 230      29.290  -1.277  29.579  1.00190.96           C
ATOM   1809  CG  LYS B 230      29.769  -1.192  31.029  1.00190.96           C
ATOM   1810  CD  LYS B 230      28.962  -0.249  31.914  1.00190.96           C
ATOM   1811  CE  LYS B 230      29.155   1.225  31.566  1.00190.96           C
ATOM   1812  NZ  LYS B 230      30.552   1.632  31.826  1.00190.96           N
ATOM   1813  C   LYS B 230      27.812  -2.272  27.983  1.00190.96           C
ATOM   1814  O   LYS B 230      28.403  -3.300  27.662  1.00190.96           O
ATOM   1815  N   TYR B 231      27.139  -1.526  27.081  1.00161.72           N
ATOM   1816  CA  TYR B 231      27.069  -1.873  25.682  1.00161.72           C
ATOM   1817  CB  TYR B 231      25.721  -1.529  25.010  1.00161.72           C
ATOM   1818  CG  TYR B 231      24.574  -2.211  25.689  1.00161.72           C
ATOM   1819  CD1 TYR B 231      24.264  -3.525  25.418  1.00161.72           C
ATOM   1820  CD2 TYR B 231      23.804  -1.533  26.610  1.00161.72           C
ATOM   1821  CE1 TYR B 231      23.205  -4.141  26.046  1.00161.72           C
ATOM   1822  CE2 TYR B 231      22.743  -2.143  27.241  1.00161.72           C
ATOM   1823  CZ  TYR B 231      22.441  -3.453  26.959  1.00161.72           C
ATOM   1824  OH  TYR B 231      21.356  -4.089  27.601  1.00161.72           O
ATOM   1825  C   TYR B 231      28.094  -1.029  24.970  1.00161.72           C
ATOM   1826  O   TYR B 231      28.232   0.155  25.271  1.00161.72           O
ATOM   1827  N   TYR B 232      28.835  -1.610  23.994  1.00162.60           N
ATOM   1828  CA  TYR B 232      29.908  -0.892  23.343  1.00162.60           C
ATOM   1829  CB  TYR B 232      31.249  -1.644  23.391  1.00162.60           C
ATOM   1830  CG  TYR B 232      31.400  -2.283  24.727  1.00162.60           C
ATOM   1831  CD1 TYR B 232      31.507  -1.549  25.882  1.00162.60           C
ATOM   1832  CD2 TYR B 232      31.444  -3.655  24.811  1.00162.60           C
ATOM   1833  CE1 TYR B 232      31.647  -2.172  27.100  1.00162.60           C
ATOM   1834  CE2 TYR B 232      31.585  -4.284  26.025  1.00162.60           C
ATOM   1835  CZ  TYR B 232      31.681  -3.540  27.176  1.00162.60           C
ATOM   1836  OH  TYR B 232      31.823  -4.172  28.430  1.00162.60           O
ATOM   1837  C   TYR B 232      29.612  -0.858  21.867  1.00162.60           C
ATOM   1838  O   TYR B 232      28.781  -1.618  21.376  1.00162.60           O
ATOM   1839  N   THR B 233      30.273   0.053  21.114  1.00 62.08           N
ATOM   1840  CA  THR B 233      30.093   0.084  19.684  1.00 62.08           C
ATOM   1841  CB  THR B 233      29.670   1.408  19.136  1.00 62.08           C
ATOM   1842  OG1 THR B 233      28.377   1.730  19.628  1.00 62.08           O
ATOM   1843  CG2 THR B 233      29.700   1.409  17.608  1.00 62.08           C
ATOM   1844  C   THR B 233      31.362  -0.345  19.011  1.00 62.08           C
ATOM   1845  O   THR B 233      32.443   0.187  19.259  1.00 62.08           O
ATOM   1846  N   ALA B 234      31.234  -1.368  18.144  1.00 52.25           N
ATOM   1847  CA  ALA B 234      32.316  -1.949  17.400  1.00 52.25           C
ATOM   1848  CB  ALA B 234      31.909  -3.223  16.641  1.00 52.25           C
ATOM   1849  C   ALA B 234      32.857  -0.977  16.395  1.00 52.25           C
ATOM   1850  O   ALA B 234      34.053  -1.000  16.105  1.00 52.25           O
ATOM   1851  N   GLU B 235      31.993  -0.145  15.770  1.00 94.39           N
ATOM   1852  CA  GLU B 235      32.527   0.791  14.812  1.00 94.39           C
ATOM   1853  CB  GLU B 235      32.681   0.269  13.380  1.00 94.39           C
ATOM   1854  CG  GLU B 235      33.590   1.206  12.581  1.00 94.39           C
ATOM   1855  CD  GLU B 235      33.106   1.251  11.144  1.00 94.39           C
ATOM   1856  OE1 GLU B 235      31.946   0.825  10.898  1.00 94.39           O
ATOM   1857  OE2 GLU B 235      33.879   1.738  10.278  1.00 94.39           O
ATOM   1858  C   GLU B 235      31.626   1.984  14.676  1.00 94.39           C
ATOM   1859  O   GLU B 235      30.453   1.946  15.040  1.00 94.39           O
ATOM   1860  N   TYR B 236      32.187   3.105  14.166  1.00 95.45           N
ATOM   1861  CA  TYR B 236      31.421   4.302  13.941  1.00 95.45           C
ATOM   1862  CB  TYR B 236      31.330   5.215  15.172  1.00 95.45           C
ATOM   1863  CG  TYR B 236      32.717   5.403  15.689  1.00 95.45           C
ATOM   1864  CD1 TYR B 236      33.234   4.472  16.559  1.00 95.45           C
ATOM   1865  CD2 TYR B 236      33.498   6.481  15.330  1.00 95.45           C
ATOM   1866  CE1 TYR B 236      34.504   4.602  17.065  1.00 95.45           C
ATOM   1867  CE2 TYR B 236      34.773   6.619  15.835  1.00 95.45           C
ATOM   1868  CZ  TYR B 236      35.277   5.678  16.703  1.00 95.45           C
ATOM   1869  OH  TYR B 236      36.581   5.810  17.225  1.00 95.45           O
ATOM   1870  C   TYR B 236      32.067   5.117  12.862  1.00 95.45           C
ATOM   1871  O   TYR B 236      33.280   5.045  12.662  1.00 95.45           O
ATOM   1872  N   HIS B 237      31.257   5.923  12.139  1.00 86.12           N
ATOM   1873  CA  HIS B 237      31.803   6.807  11.146  1.00 86.12           C
ATOM   1874  ND1 HIS B 237      30.238   5.449   8.635  1.00 86.12           N
ATOM   1875  CG  HIS B 237      31.368   5.107   9.347  1.00 86.12           C
ATOM   1876  CB  HIS B 237      32.353   6.083   9.907  1.00 86.12           C
ATOM   1877  NE2 HIS B 237      30.254   3.231   8.784  1.00 86.12           N
ATOM   1878  CD2 HIS B 237      31.362   3.750   9.427  1.00 86.12           C
ATOM   1879  CE1 HIS B 237      29.609   4.289   8.325  1.00 86.12           C
ATOM   1880  C   HIS B 237      30.739   7.757  10.682  1.00 86.12           C
ATOM   1881  O   HIS B 237      29.546   7.552  10.895  1.00 86.12           O
ATOM   1882  N   TYR B 238      31.172   8.862  10.046  1.00119.58           N
ATOM   1883  CA  TYR B 238      30.256   9.783   9.440  1.00119.58           C
ATOM   1884  CB  TYR B 238      30.865  11.171   9.169  1.00119.58           C
ATOM   1885  CG  TYR B 238      30.702  12.029  10.374  1.00119.58           C
ATOM   1886  CD1 TYR B 238      29.558  12.786  10.473  1.00119.58           C
ATOM   1887  CD2 TYR B 238      31.639  12.098  11.379  1.00119.58           C
ATOM   1888  CE1 TYR B 238      29.335  13.607  11.548  1.00119.58           C
ATOM   1889  CE2 TYR B 238      31.423  12.921  12.463  1.00119.58           C
ATOM   1890  CZ  TYR B 238      30.271  13.673  12.550  1.00119.58           C
ATOM   1891  OH  TYR B 238      30.040  14.518  13.656  1.00119.58           O
ATOM   1892  C   TYR B 238      29.902   9.184   8.120  1.00119.58           C
ATOM   1893  O   TYR B 238      30.773   8.708   7.400  1.00119.58           O
ATOM   1894  N   VAL B 239      28.607   9.156   7.763  1.00117.36           N
ATOM   1895  CA  VAL B 239      28.290   8.592   6.489  1.00117.36           C
ATOM   1896  CB  VAL B 239      26.814   8.413   6.273  1.00117.36           C
ATOM   1897  CG1 VAL B 239      26.095   9.711   6.661  1.00117.36           C
ATOM   1898  CG2 VAL B 239      26.577   7.990   4.815  1.00117.36           C
ATOM   1899  C   VAL B 239      28.919   9.457   5.439  1.00117.36           C
ATOM   1900  O   VAL B 239      28.890  10.688   5.510  1.00117.36           O
ATOM   1901  N   GLY B 240      29.524   8.803   4.425  1.00 36.87           N
ATOM   1902  CA  GLY B 240      30.245   9.530   3.427  1.00 36.87           C
ATOM   1903  C   GLY B 240      31.707   9.348   3.721  1.00 36.87           C
ATOM   1904  O   GLY B 240      32.558   9.684   2.902  1.00 36.87           O
ATOM   1905  N   GLY B 241      32.034   8.815   4.918  1.00 46.67           N
ATOM   1906  CA  GLY B 241      33.393   8.489   5.261  1.00 46.67           C
ATOM   1907  C   GLY B 241      33.994   9.479   6.212  1.00 46.67           C
ATOM   1908  O   GLY B 241      34.848   9.113   7.020  1.00 46.67           O
ATOM   1909  N   PHE B 242      33.585  10.758   6.131  1.00170.31           N
ATOM   1910  CA  PHE B 242      34.086  11.774   7.015  1.00170.31           C
ATOM   1911  CB  PHE B 242      35.491  12.299   6.667  1.00170.31           C
ATOM   1912  CG  PHE B 242      35.555  12.582   5.204  1.00170.31           C
ATOM   1913  CD1 PHE B 242      34.672  13.438   4.584  1.00170.31           C
ATOM   1914  CD2 PHE B 242      36.487  11.931   4.431  1.00170.31           C
ATOM   1915  CE1 PHE B 242      34.743  13.674   3.233  1.00170.31           C
ATOM   1916  CE2 PHE B 242      36.567  12.166   3.080  1.00170.31           C
ATOM   1917  CZ  PHE B 242      35.696  13.039   2.476  1.00170.31           C
ATOM   1918  C   PHE B 242      33.121  12.920   7.012  1.00170.31           C
ATOM   1919  O   PHE B 242      32.133  12.915   6.281  1.00170.31           O
ATOM   1920  N   TYR B 243      33.393  13.966   7.814  1.00178.56           N
ATOM   1921  CA  TYR B 243      32.444  15.040   7.868  1.00178.56           C
ATOM   1922  CB  TYR B 243      32.645  15.924   9.114  1.00178.56           C
ATOM   1923  CG  TYR B 243      31.607  16.992   9.129  1.00178.56           C
ATOM   1924  CD1 TYR B 243      30.376  16.750   9.691  1.00178.56           C
ATOM   1925  CD2 TYR B 243      31.862  18.229   8.576  1.00178.56           C
ATOM   1926  CE1 TYR B 243      29.422  17.734   9.704  1.00178.56           C
ATOM   1927  CE2 TYR B 243      30.904  19.216   8.590  1.00178.56           C
ATOM   1928  CZ  TYR B 243      29.680  18.966   9.158  1.00178.56           C
ATOM   1929  OH  TYR B 243      28.690  19.971   9.179  1.00178.56           O
ATOM   1930  C   TYR B 243      32.583  15.862   6.621  1.00178.56           C
ATOM   1931  O   TYR B 243      33.654  16.392   6.328  1.00178.56           O
ATOM   1932  N   GLY B 244      31.460  16.018   5.879  1.00 65.51           N
ATOM   1933  CA  GLY B 244      31.428  16.758   4.644  1.00 65.51           C
ATOM   1934  C   GLY B 244      31.101  15.846   3.487  1.00 65.51           C
ATOM   1935  O   GLY B 244      30.800  16.315   2.389  1.00 65.51           O
ATOM   1936  N   GLY B 245      31.229  14.523   3.700  1.00 86.14           N
ATOM   1937  CA  GLY B 245      30.943  13.437   2.797  1.00 86.14           C
ATOM   1938  C   GLY B 245      29.479  13.122   2.652  1.00 86.14           C
ATOM   1939  O   GLY B 245      29.106  12.370   1.761  1.00 86.14           O
ATOM   1940  N   CYS B 246      28.619  13.557   3.589  1.00131.02           N
ATOM   1941  CA  CYS B 246      27.228  13.150   3.627  1.00131.02           C
ATOM   1942  CB  CYS B 246      26.426  13.748   4.795  1.00131.02           C
ATOM   1943  SG  CYS B 246      26.632  12.856   6.360  1.00131.02           S
ATOM   1944  C   CYS B 246      26.443  13.529   2.412  1.00131.02           C
ATOM   1945  O   CYS B 246      26.673  14.565   1.794  1.00131.02           O
ATOM   1946  N   ASN B 247      25.470  12.650   2.059  1.00207.85           N
ATOM   1947  CA  ASN B 247      24.541  12.847   0.976  1.00207.85           C
ATOM   1948  CB  ASN B 247      24.863  12.107  -0.325  1.00207.85           C
ATOM   1949  CG  ASN B 247      25.948  12.740  -1.142  1.00207.85           C
ATOM   1950  OD1 ASN B 247      26.600  12.039  -1.909  1.00207.85           O
ATOM   1951  ND2 ASN B 247      26.138  14.079  -1.012  1.00207.85           N
ATOM   1952  C   ASN B 247      23.293  12.098   1.299  1.00207.85           C
ATOM   1953  O   ASN B 247      23.278  11.221   2.159  1.00207.85           O
ATOM   1954  N   GLU B 248      22.224  12.409   0.538  1.00 95.02           N
ATOM   1955  CA  GLU B 248      20.953  11.761   0.651  1.00 95.02           C
ATOM   1956  CB  GLU B 248      19.934  12.333  -0.343  1.00 95.02           C
ATOM   1957  CG  GLU B 248      18.584  11.620  -0.306  1.00 95.02           C
ATOM   1958  CD  GLU B 248      17.905  11.848  -1.650  1.00 95.02           C
ATOM   1959  OE1 GLU B 248      18.638  12.019  -2.660  1.00 95.02           O
ATOM   1960  OE2 GLU B 248      16.646  11.838  -1.687  1.00 95.02           O
ATOM   1961  C   GLU B 248      21.085  10.322   0.258  1.00 95.02           C
ATOM   1962  O   GLU B 248      20.586   9.437   0.952  1.00 95.02           O
ATOM   1963  N   ALA B 249      21.770  10.052  -0.874  1.00 56.41           N
ATOM   1964  CA  ALA B 249      21.829   8.711  -1.386  1.00 56.41           C
ATOM   1965  CB  ALA B 249      22.592   8.596  -2.713  1.00 56.41           C
ATOM   1966  C   ALA B 249      22.503   7.820  -0.394  1.00 56.41           C
ATOM   1967  O   ALA B 249      22.013   6.730  -0.103  1.00 56.41           O
ATOM   1968  N   TYR B 250      23.638   8.260   0.175  1.00 89.94           N
ATOM   1969  CA  TYR B 250      24.305   7.440   1.142  1.00 89.94           C
ATOM   1970  CB  TYR B 250      25.737   7.862   1.506  1.00 89.94           C
ATOM   1971  CG  TYR B 250      26.564   6.755   0.948  1.00 89.94           C
ATOM   1972  CD1 TYR B 250      26.604   5.565   1.640  1.00 89.94           C
ATOM   1973  CD2 TYR B 250      27.278   6.868  -0.222  1.00 89.94           C
ATOM   1974  CE1 TYR B 250      27.339   4.499   1.184  1.00 89.94           C
ATOM   1975  CE2 TYR B 250      28.018   5.802  -0.685  1.00 89.94           C
ATOM   1976  CZ  TYR B 250      28.049   4.618   0.016  1.00 89.94           C
ATOM   1977  OH  TYR B 250      28.805   3.525  -0.459  1.00 89.94           O
ATOM   1978  C   TYR B 250      23.485   7.276   2.374  1.00 89.94           C
ATOM   1979  O   TYR B 250      23.532   6.232   3.021  1.00 89.94           O
ATOM   1980  N   MET B 251      22.730   8.314   2.756  1.00137.11           N
ATOM   1981  CA  MET B 251      21.974   8.215   3.967  1.00137.11           C
ATOM   1982  CB  MET B 251      21.226   9.519   4.290  1.00137.11           C
ATOM   1983  CG  MET B 251      20.850   9.651   5.765  1.00137.11           C
ATOM   1984  SD  MET B 251      19.937  11.171   6.178  1.00137.11           S
ATOM   1985  CE  MET B 251      21.316  12.311   5.906  1.00137.11           C
ATOM   1986  C   MET B 251      20.970   7.107   3.838  1.00137.11           C
ATOM   1987  O   MET B 251      20.806   6.296   4.749  1.00137.11           O
ATOM   1988  N   LYS B 252      20.273   7.023   2.691  1.00134.02           N
ATOM   1989  CA  LYS B 252      19.265   6.014   2.552  1.00134.02           C
ATOM   1990  CB  LYS B 252      18.335   6.268   1.353  1.00134.02           C
ATOM   1991  CG  LYS B 252      19.029   6.318  -0.003  1.00134.02           C
ATOM   1992  CD  LYS B 252      18.052   6.573  -1.149  1.00134.02           C
ATOM   1993  CE  LYS B 252      17.892   8.067  -1.432  1.00134.02           C
ATOM   1994  NZ  LYS B 252      16.945   8.298  -2.544  1.00134.02           N
ATOM   1995  C   LYS B 252      19.881   4.645   2.496  1.00134.02           C
ATOM   1996  O   LYS B 252      19.287   3.682   2.979  1.00134.02           O
ATOM   1997  N   LEU B 253      21.075   4.497   1.887  1.00 47.41           N
ATOM   1998  CA  LEU B 253      21.668   3.188   1.849  1.00 47.41           C
ATOM   1999  CB  LEU B 253      22.934   3.097   0.978  1.00 47.41           C
ATOM   2000  CG  LEU B 253      22.637   3.194  -0.532  1.00 47.41           C
ATOM   2001  CD1 LEU B 253      23.915   3.010  -1.367  1.00 47.41           C
ATOM   2002  CD2 LEU B 253      21.523   2.218  -0.945  1.00 47.41           C
ATOM   2003  C   LEU B 253      22.007   2.754   3.244  1.00 47.41           C
ATOM   2004  O   LEU B 253      21.748   1.612   3.622  1.00 47.41           O
ATOM   2005  N   GLU B 254      22.579   3.659   4.063  1.00 91.69           N
ATOM   2006  CA  GLU B 254      22.939   3.284   5.404  1.00 91.69           C
ATOM   2007  CB  GLU B 254      23.672   4.396   6.178  1.00 91.69           C
ATOM   2008  CG  GLU B 254      24.049   4.006   7.614  1.00 91.69           C
ATOM   2009  CD  GLU B 254      25.102   2.902   7.581  1.00 91.69           C
ATOM   2010  OE1 GLU B 254      26.310   3.238   7.456  1.00 91.69           O
ATOM   2011  OE2 GLU B 254      24.712   1.708   7.684  1.00 91.69           O
ATOM   2012  C   GLU B 254      21.704   2.929   6.172  1.00 91.69           C
ATOM   2013  O   GLU B 254      21.682   1.947   6.914  1.00 91.69           O
ATOM   2014  N   LEU B 255      20.625   3.708   5.990  1.00 60.87           N
ATOM   2015  CA  LEU B 255      19.438   3.511   6.769  1.00 60.87           C
ATOM   2016  CB  LEU B 255      18.364   4.554   6.413  1.00 60.87           C
ATOM   2017  CG  LEU B 255      17.098   4.486   7.281  1.00 60.87           C
ATOM   2018  CD1 LEU B 255      17.423   4.789   8.752  1.00 60.87           C
ATOM   2019  CD2 LEU B 255      15.996   5.400   6.721  1.00 60.87           C
ATOM   2020  C   LEU B 255      18.868   2.143   6.536  1.00 60.87           C
ATOM   2021  O   LEU B 255      18.634   1.393   7.483  1.00 60.87           O
ATOM   2022  N   VAL B 256      18.644   1.767   5.264  1.00 67.46           N
ATOM   2023  CA  VAL B 256      18.025   0.503   4.986  1.00 67.46           C
ATOM   2024  CB  VAL B 256      17.612   0.372   3.544  1.00 67.46           C
ATOM   2025  CG1 VAL B 256      16.630   1.511   3.219  1.00 67.46           C
ATOM   2026  CG2 VAL B 256      18.859   0.363   2.647  1.00 67.46           C
ATOM   2027  C   VAL B 256      18.947  -0.633   5.317  1.00 67.46           C
ATOM   2028  O   VAL B 256      18.516  -1.657   5.847  1.00 67.46           O
ATOM   2029  N   LEU B 257      20.238  -0.520   4.951  1.00 72.23           N
ATOM   2030  CA  LEU B 257      21.112  -1.621   5.224  1.00 72.23           C
ATOM   2031  CB  LEU B 257      22.475  -1.482   4.524  1.00 72.23           C
ATOM   2032  CG  LEU B 257      22.374  -1.466   2.987  1.00 72.23           C
ATOM   2033  CD1 LEU B 257      23.765  -1.402   2.335  1.00 72.23           C
ATOM   2034  CD2 LEU B 257      21.524  -2.637   2.468  1.00 72.23           C
ATOM   2035  C   LEU B 257      21.375  -1.767   6.698  1.00 72.23           C
ATOM   2036  O   LEU B 257      21.153  -2.838   7.257  1.00 72.23           O
ATOM   2037  N   GLY B 258      21.909  -0.694   7.330  1.00 74.78           N
ATOM   2038  CA  GLY B 258      22.340  -0.606   8.711  1.00 74.78           C
ATOM   2039  C   GLY B 258      21.311  -0.369   9.790  1.00 74.78           C
ATOM   2040  O   GLY B 258      21.423  -0.930  10.880  1.00 74.78           O
ATOM   2041  N   GLY B 259      20.328   0.529   9.569  1.00 50.00           N
ATOM   2042  CA  GLY B 259      19.402   0.845  10.627  1.00 50.00           C
ATOM   2043  C   GLY B 259      19.341   2.340  10.786  1.00 50.00           C
ATOM   2044  O   GLY B 259      20.011   3.069  10.057  1.00 50.00           O
ATOM   2045  N   PRO B 260      18.581   2.818  11.752  1.00 80.08           N
ATOM   2046  CA  PRO B 260      18.416   4.233  11.969  1.00 80.08           C
ATOM   2047  CD  PRO B 260      17.491   2.039  12.317  1.00 80.08           C
ATOM   2048  CB  PRO B 260      17.340   4.353  13.047  1.00 80.08           C
ATOM   2049  CG  PRO B 260      16.500   3.074  12.877  1.00 80.08           C
ATOM   2050  C   PRO B 260      19.731   4.841  12.341  1.00 80.08           C
ATOM   2051  O   PRO B 260      20.554   4.154  12.945  1.00 80.08           O
ATOM   2052  N   LEU B 261      19.957   6.120  11.973  1.00163.14           N
ATOM   2053  CA  LEU B 261      21.228   6.737  12.225  1.00163.14           C
ATOM   2054  CB  LEU B 261      22.024   6.999  10.935  1.00163.14           C
ATOM   2055  CG  LEU B 261      22.061   5.816   9.949  1.00163.14           C
ATOM   2056  CD1 LEU B 261      22.650   4.550  10.588  1.00163.14           C
ATOM   2057  CD2 LEU B 261      20.689   5.608   9.289  1.00163.14           C
ATOM   2058  C   LEU B 261      20.957   8.097  12.790  1.00163.14           C
ATOM   2059  O   LEU B 261      19.884   8.661  12.581  1.00163.14           O
ATOM   2060  N   SER B 262      21.937   8.658  13.528  1.00 43.00           N
ATOM   2061  CA  SER B 262      21.785   9.969  14.097  1.00 43.00           C
ATOM   2062  CB  SER B 262      22.767  10.244  15.249  1.00 43.00           C
ATOM   2063  OG  SER B 262      24.101  10.242  14.763  1.00 43.00           O
ATOM   2064  C   SER B 262      22.025  11.005  13.033  1.00 43.00           C
ATOM   2065  O   SER B 262      22.907  10.860  12.187  1.00 43.00           O
ATOM   2066  N   VAL B 263      21.230  12.097  13.060  1.00 47.57           N
ATOM   2067  CA  VAL B 263      21.381  13.179  12.123  1.00 47.57           C
ATOM   2068  CB  VAL B 263      20.353  13.182  11.024  1.00 47.57           C
ATOM   2069  CG1 VAL B 263      20.525  11.911  10.173  1.00 47.57           C
ATOM   2070  CG2 VAL B 263      18.957  13.323  11.656  1.00 47.57           C
ATOM   2071  C   VAL B 263      21.198  14.448  12.898  1.00 47.57           C
ATOM   2072  O   VAL B 263      20.703  14.427  14.024  1.00 47.57           O
ATOM   2073  N   ALA B 264      21.640  15.592  12.333  1.00 49.37           N
ATOM   2074  CA  ALA B 264      21.438  16.850  12.999  1.00 49.37           C
ATOM   2075  CB  ALA B 264      22.701  17.435  13.647  1.00 49.37           C
ATOM   2076  C   ALA B 264      20.962  17.836  11.976  1.00 49.37           C
ATOM   2077  O   ALA B 264      21.247  17.698  10.787  1.00 49.37           O
ATOM   2078  N   PHE B 265      20.184  18.848  12.415  1.00183.10           N
ATOM   2079  CA  PHE B 265      19.701  19.853  11.508  1.00183.10           C
ATOM   2080  CB  PHE B 265      18.391  19.469  10.782  1.00183.10           C
ATOM   2081  CG  PHE B 265      17.251  19.391  11.745  1.00183.10           C
ATOM   2082  CD1 PHE B 265      17.038  18.256  12.493  1.00183.10           C
ATOM   2083  CD2 PHE B 265      16.392  20.455  11.905  1.00183.10           C
ATOM   2084  CE1 PHE B 265      15.987  18.183  13.378  1.00183.10           C
ATOM   2085  CE2 PHE B 265      15.338  20.388  12.788  1.00183.10           C
ATOM   2086  CZ  PHE B 265      15.132  19.249  13.527  1.00183.10           C
ATOM   2087  C   PHE B 265      19.473  21.104  12.289  1.00183.10           C
ATOM   2088  O   PHE B 265      19.616  21.121  13.511  1.00183.10           O
ATOM   2089  N   GLU B 266      19.138  22.216  11.606  1.00170.53           N
ATOM   2090  CA  GLU B 266      18.965  23.402  12.395  1.00170.53           C
ATOM   2091  CB  GLU B 266      19.546  24.683  11.790  1.00170.53           C
ATOM   2092  CG  GLU B 266      20.553  25.376  12.717  1.00170.53           C
ATOM   2093  CD  GLU B 266      19.954  25.953  13.987  1.00170.53           C
ATOM   2094  OE1 GLU B 266      18.757  25.693  14.253  1.00170.53           O
ATOM   2095  OE2 GLU B 266      20.695  26.667  14.713  1.00170.53           O
ATOM   2096  C   GLU B 266      17.503  23.614  12.603  1.00170.53           C
ATOM   2097  O   GLU B 266      16.716  23.682  11.658  1.00170.53           O
ATOM   2098  N   VAL B 267      17.111  23.695  13.886  1.00 82.95           N
ATOM   2099  CA  VAL B 267      15.754  23.925  14.265  1.00 82.95           C
ATOM   2100  CB  VAL B 267      15.465  23.472  15.669  1.00 82.95           C
ATOM   2101  CG1 VAL B 267      14.060  23.950  16.068  1.00 82.95           C
ATOM   2102  CG2 VAL B 267      15.634  21.944  15.733  1.00 82.95           C
ATOM   2103  C   VAL B 267      15.491  25.391  14.202  1.00 82.95           C
ATOM   2104  O   VAL B 267      16.304  26.205  14.635  1.00 82.95           O
ATOM   2105  N   TYR B 268      14.318  25.763  13.662  1.00 72.45           N
ATOM   2106  CA  TYR B 268      13.962  27.146  13.563  1.00 72.45           C
ATOM   2107  CB  TYR B 268      13.813  27.657  12.118  1.00 72.45           C
ATOM   2108  CG  TYR B 268      15.168  27.632  11.488  1.00 72.45           C
ATOM   2109  CD1 TYR B 268      16.083  28.626  11.754  1.00 72.45           C
ATOM   2110  CD2 TYR B 268      15.521  26.623  10.621  1.00 72.45           C
ATOM   2111  CE1 TYR B 268      17.332  28.609  11.175  1.00 72.45           C
ATOM   2112  CE2 TYR B 268      16.767  26.600  10.039  1.00 72.45           C
ATOM   2113  CZ  TYR B 268      17.676  27.594  10.316  1.00 72.45           C
ATOM   2114  OH  TYR B 268      18.955  27.570   9.720  1.00 72.45           O
ATOM   2115  C   TYR B 268      12.645  27.288  14.258  1.00 72.45           C
ATOM   2116  O   TYR B 268      11.979  26.296  14.545  1.00 72.45           O
ATOM   2117  N   ASP B 269      12.236  28.540  14.538  1.00 47.75           N
ATOM   2118  CA  ASP B 269      11.064  28.824  15.318  1.00 47.75           C
ATOM   2119  CB  ASP B 269      10.788  30.333  15.437  1.00 47.75           C
ATOM   2120  CG  ASP B 269       9.657  30.538  16.435  1.00 47.75           C
ATOM   2121  OD1 ASP B 269       9.569  29.740  17.407  1.00 47.75           O
ATOM   2122  OD2 ASP B 269       8.858  31.490  16.231  1.00 47.75           O
ATOM   2123  C   ASP B 269       9.859  28.206  14.681  1.00 47.75           C
ATOM   2124  O   ASP B 269       8.999  27.669  15.376  1.00 47.75           O
ATOM   2125  N   ASP B 270       9.766  28.242  13.341  1.00 55.39           N
ATOM   2126  CA  ASP B 270       8.601  27.721  12.688  1.00 55.39           C
ATOM   2127  CB  ASP B 270       8.588  27.930  11.159  1.00 55.39           C
ATOM   2128  CG  ASP B 270       9.735  27.176  10.503  1.00 55.39           C
ATOM   2129  OD1 ASP B 270      10.750  26.897  11.195  1.00 55.39           O
ATOM   2130  OD2 ASP B 270       9.610  26.873   9.286  1.00 55.39           O
ATOM   2131  C   ASP B 270       8.497  26.258  12.986  1.00 55.39           C
ATOM   2132  O   ASP B 270       7.402  25.703  13.034  1.00 55.39           O
ATOM   2133  N   PHE B 271       9.650  25.598  13.185  1.00124.29           N
ATOM   2134  CA  PHE B 271       9.727  24.193  13.464  1.00124.29           C
ATOM   2135  CB  PHE B 271      11.183  23.684  13.492  1.00124.29           C
ATOM   2136  CG  PHE B 271      11.201  22.201  13.665  1.00124.29           C
ATOM   2137  CD1 PHE B 271      11.092  21.370  12.573  1.00124.29           C
ATOM   2138  CD2 PHE B 271      11.327  21.636  14.914  1.00124.29           C
ATOM   2139  CE1 PHE B 271      11.111  20.002  12.721  1.00124.29           C
ATOM   2140  CE2 PHE B 271      11.348  20.269  15.069  1.00124.29           C
ATOM   2141  CZ  PHE B 271      11.240  19.448  13.972  1.00124.29           C
ATOM   2142  C   PHE B 271       9.088  23.922  14.796  1.00124.29           C
ATOM   2143  O   PHE B 271       8.447  22.890  14.983  1.00124.29           O
ATOM   2144  N   MET B 272       9.224  24.852  15.762  1.00114.42           N
ATOM   2145  CA  MET B 272       8.706  24.600  17.081  1.00114.42           C
ATOM   2146  CB  MET B 272       8.908  25.769  18.064  1.00114.42           C
ATOM   2147  CG  MET B 272      10.342  25.919  18.580  1.00114.42           C
ATOM   2148  SD  MET B 272      11.542  26.540  17.367  1.00114.42           S
ATOM   2149  CE  MET B 272      12.954  26.490  18.509  1.00114.42           C
ATOM   2150  C   MET B 272       7.228  24.338  17.007  1.00114.42           C
ATOM   2151  O   MET B 272       6.710  23.469  17.707  1.00114.42           O
ATOM   2152  N   HIS B 273       6.521  25.092  16.152  1.00121.88           N
ATOM   2153  CA  HIS B 273       5.095  25.062  15.958  1.00121.88           C
ATOM   2154  ND1 HIS B 273       5.006  28.197  16.608  0.00121.88           N
ATOM   2155  CG  HIS B 273       5.214  27.535  15.419  0.00121.88           C
ATOM   2156  CB  HIS B 273       4.610  26.212  15.061  1.00121.88           C
ATOM   2157  NE2 HIS B 273       6.371  29.472  15.400  0.00121.88           N
ATOM   2158  CD2 HIS B 273       6.050  28.328  14.693  0.00121.88           C
ATOM   2159  CE1 HIS B 273       5.722  29.349  16.544  0.00121.88           C
ATOM   2160  C   HIS B 273       4.644  23.808  15.263  1.00121.88           C
ATOM   2161  O   HIS B 273       3.457  23.505  15.278  1.00121.88           O
ATOM   2162  N   TYR B 274       5.551  23.092  14.573  1.00117.04           N
ATOM   2163  CA  TYR B 274       5.231  21.977  13.710  1.00117.04           C
ATOM   2164  CB  TYR B 274       6.514  21.217  13.309  1.00117.04           C
ATOM   2165  CG  TYR B 274       6.210  19.890  12.700  1.00117.04           C
ATOM   2166  CD1 TYR B 274       6.025  18.788  13.504  1.00117.04           C
ATOM   2167  CD2 TYR B 274       6.134  19.735  11.335  1.00117.04           C
ATOM   2168  CE1 TYR B 274       5.755  17.553  12.960  1.00117.04           C
ATOM   2169  CE2 TYR B 274       5.864  18.502  10.785  1.00117.04           C
ATOM   2170  CZ  TYR B 274       5.675  17.408  11.596  1.00117.04           C
ATOM   2171  OH  TYR B 274       5.400  16.143  11.033  1.00117.04           O
ATOM   2172  C   TYR B 274       4.266  21.009  14.329  1.00117.04           C
ATOM   2173  O   TYR B 274       4.536  20.428  15.379  1.00117.04           O
ATOM   2174  N   ARG B 275       3.044  20.930  13.744  1.00146.78           N
ATOM   2175  CA  ARG B 275       2.045  19.952  14.087  1.00146.78           C
ATOM   2176  CB  ARG B 275       0.617  20.467  13.842  1.00146.78           C
ATOM   2177  CG  ARG B 275       0.312  21.768  14.587  1.00146.78           C
ATOM   2178  CD  ARG B 275       0.783  21.775  16.043  1.00146.78           C
ATOM   2179  NE  ARG B 275       0.423  23.102  16.618  1.00146.78           N
ATOM   2180  CZ  ARG B 275       0.755  23.406  17.906  1.00146.78           C
ATOM   2181  NH1 ARG B 275       1.414  22.492  18.677  1.00146.78           N
ATOM   2182  NH2 ARG B 275       0.429  24.626  18.424  1.00146.78           N
ATOM   2183  C   ARG B 275       2.181  18.665  13.319  1.00146.78           C
ATOM   2184  O   ARG B 275       2.206  17.583  13.903  1.00146.78           O
ATOM   2185  N   SER B 276       2.284  18.763  11.969  1.00 96.96           N
ATOM   2186  CA  SER B 276       2.294  17.591  11.129  1.00 96.96           C
ATOM   2187  CB  SER B 276       0.940  16.861  11.064  1.00 96.96           C
ATOM   2188  OG  SER B 276       0.607  16.312  12.330  1.00 96.96           O
ATOM   2189  C   SER B 276       2.626  17.993   9.719  1.00 96.96           C
ATOM   2190  O   SER B 276       2.780  19.174   9.411  1.00 96.96           O
ATOM   2191  N   GLY B 277       2.737  16.994   8.814  1.00 25.24           N
ATOM   2192  CA  GLY B 277       3.028  17.257   7.431  1.00 25.24           C
ATOM   2193  C   GLY B 277       4.505  17.171   7.192  1.00 25.24           C
ATOM   2194  O   GLY B 277       5.262  16.676   8.027  1.00 25.24           O
ATOM   2195  N   VAL B 278       4.946  17.626   5.999  1.00102.77           N
ATOM   2196  CA  VAL B 278       6.345  17.587   5.683  1.00102.77           C
ATOM   2197  CB  VAL B 278       6.634  17.124   4.281  1.00102.77           C
ATOM   2198  CG1 VAL B 278       6.232  15.643   4.178  1.00102.77           C
ATOM   2199  CG2 VAL B 278       5.880  18.017   3.282  1.00102.77           C
ATOM   2200  C   VAL B 278       6.896  18.969   5.872  1.00102.77           C
ATOM   2201  O   VAL B 278       6.563  19.902   5.144  1.00102.77           O
ATOM   2202  N   TYR B 279       7.797  19.104   6.862  1.00185.92           N
ATOM   2203  CA  TYR B 279       8.379  20.349   7.282  1.00185.92           C
ATOM   2204  CB  TYR B 279       9.096  20.224   8.639  1.00185.92           C
ATOM   2205  CG  TYR B 279       9.854  21.474   8.931  1.00185.92           C
ATOM   2206  CD1 TYR B 279       9.257  22.523   9.592  1.00185.92           C
ATOM   2207  CD2 TYR B 279      11.168  21.595   8.541  1.00185.92           C
ATOM   2208  CE1 TYR B 279       9.963  23.672   9.863  1.00185.92           C
ATOM   2209  CE2 TYR B 279      11.879  22.740   8.810  1.00185.92           C
ATOM   2210  CZ  TYR B 279      11.276  23.780   9.474  1.00185.92           C
ATOM   2211  OH  TYR B 279      12.001  24.957   9.754  1.00185.92           O
ATOM   2212  C   TYR B 279       9.356  20.869   6.274  1.00185.92           C
ATOM   2213  O   TYR B 279      10.074  20.104   5.630  1.00185.92           O
ATOM   2214  N   HIS B 280       9.360  22.211   6.094  1.00102.28           N
ATOM   2215  CA  HIS B 280      10.249  22.848   5.163  1.00102.28           C
ATOM   2216  ND1 HIS B 280      10.290  24.944   2.439  1.00102.28           N
ATOM   2217  CG  HIS B 280      10.512  23.620   2.744  1.00102.28           C
ATOM   2218  CB  HIS B 280       9.687  22.847   3.730  1.00102.28           C
ATOM   2219  NE2 HIS B 280      12.020  24.292   1.206  1.00102.28           N
ATOM   2220  CD2 HIS B 280      11.573  23.237   1.982  1.00102.28           C
ATOM   2221  CE1 HIS B 280      11.219  25.295   1.515  1.00102.28           C
ATOM   2222  C   HIS B 280      10.483  24.291   5.539  1.00102.28           C
ATOM   2223  O   HIS B 280       9.666  24.922   6.207  1.00102.28           O
ATOM   2224  N   HIS B 281      11.663  24.809   5.122  1.00232.71           N
ATOM   2225  CA  HIS B 281      12.115  26.187   5.127  1.00232.71           C
ATOM   2226  ND1 HIS B 281       9.888  28.443   6.110  0.00232.71           N
ATOM   2227  CG  HIS B 281       9.939  27.542   5.070  0.00232.71           C
ATOM   2228  CB  HIS B 281      11.202  27.163   4.356  1.00232.71           C
ATOM   2229  NE2 HIS B 281       7.799  27.771   5.748  0.00232.71           N
ATOM   2230  CD2 HIS B 281       8.655  27.141   4.862  0.00232.71           C
ATOM   2231  CE1 HIS B 281       8.585  28.543   6.477  0.00232.71           C
ATOM   2232  C   HIS B 281      12.437  26.801   6.456  1.00232.71           C
ATOM   2233  O   HIS B 281      12.216  26.212   7.512  1.00232.71           O
ATOM   2234  N   THR B 282      13.090  27.994   6.357  1.00126.55           N
ATOM   2235  CA  THR B 282      13.467  28.947   7.377  1.00126.55           C
ATOM   2236  CB  THR B 282      13.131  28.502   8.798  1.00126.55           C
ATOM   2237  OG1 THR B 282      11.729  28.298   8.903  1.00126.55           O
ATOM   2238  CG2 THR B 282      13.496  29.571   9.846  1.00126.55           C
ATOM   2239  C   THR B 282      14.936  29.253   7.169  1.00126.55           C
ATOM   2240  O   THR B 282      15.547  28.778   6.212  1.00126.55           O
ATOM   2241  N   GLY B 283      15.515  30.136   8.006  1.00 57.07           N
ATOM   2242  CA  GLY B 283      16.926  30.400   8.080  1.00 57.07           C
ATOM   2243  C   GLY B 283      17.506  30.907   6.807  1.00 57.07           C
ATOM   2244  O   GLY B 283      16.988  31.814   6.154  1.00 57.07           O
ATOM   2245  N   LEU B 284      18.684  30.341   6.485  1.00147.53           N
ATOM   2246  CA  LEU B 284      19.437  30.728   5.340  1.00147.53           C
ATOM   2247  CB  LEU B 284      19.603  32.261   5.261  1.00147.53           C
ATOM   2248  CG  LEU B 284      20.203  32.812   3.950  0.00147.53           C
ATOM   2249  CD1 LEU B 284      20.323  34.343   4.012  0.00147.53           C
ATOM   2250  CD2 LEU B 284      21.536  32.141   3.584  0.00147.53           C
ATOM   2251  C   LEU B 284      20.771  30.091   5.555  1.00147.53           C
ATOM   2252  O   LEU B 284      21.002  28.938   5.194  1.00147.53           O
ATOM   2253  N   GLN B 285      21.689  30.863   6.162  1.00 67.96           N
ATOM   2254  CA  GLN B 285      23.023  30.413   6.427  1.00 67.96           C
ATOM   2255  CB  GLN B 285      24.033  31.050   5.462  1.00 67.96           C
ATOM   2256  CG  GLN B 285      25.496  30.784   5.817  1.00 67.96           C
ATOM   2257  CD  GLN B 285      26.333  31.825   5.086  1.00 67.96           C
ATOM   2258  OE1 GLN B 285      27.134  31.502   4.211  1.00 67.96           O
ATOM   2259  NE2 GLN B 285      26.140  33.120   5.458  1.00 67.96           N
ATOM   2260  C   GLN B 285      23.427  30.943   7.800  1.00 67.96           C
ATOM   2261  O   GLN B 285      23.457  30.153   8.777  1.00 67.96           O
ATOM   2262  OXT GLN B 285      23.748  32.159   7.878  1.00 67.96           O
TER    2263      GLN B 285
ATOM   2264  N   ASP C 286      35.415  24.772  -3.353  1.00137.44           N
ATOM   2265  CA  ASP C 286      36.481  25.786  -3.500  1.00137.44           C
ATOM   2266  CB  ASP C 286      36.031  27.109  -4.147  1.00137.44           C
ATOM   2267  CG  ASP C 286      36.205  27.048  -5.661  0.00137.44           C
ATOM   2268  OD1 ASP C 286      36.834  26.080  -6.164  0.00137.44           O
ATOM   2269  OD2 ASP C 286      35.731  27.999  -6.337  0.00137.44           O
ATOM   2270  C   ASP C 286      36.968  26.078  -2.162  1.00137.44           C
ATOM   2271  O   ASP C 286      36.498  26.999  -1.498  1.00137.44           O
ATOM   2272  N   LYS C 287      38.000  25.300  -1.839  1.00278.74           N
ATOM   2273  CA  LYS C 287      38.571  25.038  -0.585  1.00278.74           C
ATOM   2274  CB  LYS C 287      39.175  26.200   0.254  1.00278.74           C
ATOM   2275  CG  LYS C 287      38.429  27.534   0.376  1.00278.74           C
ATOM   2276  CD  LYS C 287      38.669  28.493  -0.794  1.00278.74           C
ATOM   2277  CE  LYS C 287      40.109  29.006  -0.862  1.00278.74           C
ATOM   2278  NZ  LYS C 287      40.331  29.725  -2.133  1.00278.74           N
ATOM   2279  C   LYS C 287      37.507  24.328   0.167  1.00278.74           C
ATOM   2280  O   LYS C 287      36.627  24.934   0.774  1.00278.74           O
ATOM   2281  N   PHE C 288      37.570  22.984   0.100  1.00183.25           N
ATOM   2282  CA  PHE C 288      36.617  22.143   0.751  1.00183.25           C
ATOM   2283  CB  PHE C 288      37.025  20.653   0.622  1.00183.25           C
ATOM   2284  CG  PHE C 288      36.241  19.695   1.468  1.00183.25           C
ATOM   2285  CD1 PHE C 288      34.900  19.469   1.277  1.00183.25           C
ATOM   2286  CD2 PHE C 288      36.881  18.951   2.428  1.00183.25           C
ATOM   2287  CE1 PHE C 288      34.213  18.563   2.053  1.00183.25           C
ATOM   2288  CE2 PHE C 288      36.199  18.045   3.204  1.00183.25           C
ATOM   2289  CZ  PHE C 288      34.857  17.846   3.025  1.00183.25           C
ATOM   2290  C   PHE C 288      36.598  22.533   2.185  1.00183.25           C
ATOM   2291  O   PHE C 288      37.634  22.573   2.841  1.00183.25           O
ATOM   2292  N   ASN C 289      35.417  22.937   2.679  1.00202.18           N
ATOM   2293  CA  ASN C 289      35.244  23.099   4.083  1.00202.18           C
ATOM   2294  CB  ASN C 289      35.909  24.312   4.776  1.00202.18           C
ATOM   2295  CG  ASN C 289      35.642  25.645   4.120  1.00202.18           C
ATOM   2296  OD1 ASN C 289      36.579  26.397   3.862  1.00202.18           O
ATOM   2297  ND2 ASN C 289      34.353  25.972   3.857  1.00202.18           N
ATOM   2298  C   ASN C 289      33.807  22.908   4.412  1.00202.18           C
ATOM   2299  O   ASN C 289      32.942  23.749   4.171  1.00202.18           O
ATOM   2300  N   PRO C 290      33.544  21.736   4.926  1.00121.68           N
ATOM   2301  CA  PRO C 290      32.201  21.394   5.264  1.00121.68           C
ATOM   2302  CD  PRO C 290      34.364  20.563   4.695  1.00121.68           C
ATOM   2303  CB  PRO C 290      32.115  19.868   5.246  1.00121.68           C
ATOM   2304  CG  PRO C 290      33.579  19.416   5.361  1.00121.68           C
ATOM   2305  C   PRO C 290      31.850  21.991   6.578  1.00121.68           C
ATOM   2306  O   PRO C 290      32.606  21.824   7.536  1.00121.68           O
ATOM   2307  N   PHE C 291      30.697  22.669   6.645  1.00156.80           N
ATOM   2308  CA  PHE C 291      30.218  23.215   7.867  1.00156.80           C
ATOM   2309  CB  PHE C 291      31.009  24.446   8.347  1.00156.80           C
ATOM   2310  CG  PHE C 291      30.384  24.936   9.610  1.00156.80           C
ATOM   2311  CD1 PHE C 291      29.369  25.866   9.577  1.00156.80           C
ATOM   2312  CD2 PHE C 291      30.813  24.469  10.829  1.00156.80           C
ATOM   2313  CE1 PHE C 291      28.789  26.325  10.737  1.00156.80           C
ATOM   2314  CE2 PHE C 291      30.238  24.922  11.993  1.00156.80           C
ATOM   2315  CZ  PHE C 291      29.224  25.851  11.950  1.00156.80           C
ATOM   2316  C   PHE C 291      28.842  23.671   7.566  1.00156.80           C
ATOM   2317  O   PHE C 291      28.643  24.509   6.688  1.00156.80           O
ATOM   2318  N   GLN C 292      27.856  23.116   8.288  1.00116.16           N
ATOM   2319  CA  GLN C 292      26.502  23.509   8.087  1.00116.16           C
ATOM   2320  CB  GLN C 292      25.647  22.401   7.447  1.00116.16           C
ATOM   2321  CG  GLN C 292      26.124  21.953   6.061  1.00116.16           C
ATOM   2322  CD  GLN C 292      25.310  22.658   4.985  1.00116.16           C
ATOM   2323  OE1 GLN C 292      25.171  22.154   3.872  1.00116.16           O
ATOM   2324  NE2 GLN C 292      24.755  23.854   5.319  1.00116.16           N
ATOM   2325  C   GLN C 292      25.999  23.695   9.469  1.00116.16           C
ATOM   2326  O   GLN C 292      26.087  22.793  10.299  1.00116.16           O
ATOM   2327  N   LEU C 293      25.464  24.882   9.757  1.00171.61           N
ATOM   2328  CA  LEU C 293      25.011  25.175  11.078  1.00171.61           C
ATOM   2329  CB  LEU C 293      24.745  26.690  11.198  1.00171.61           C
ATOM   2330  CG  LEU C 293      23.473  27.144  11.902  1.00171.61           C
ATOM   2331  CD1 LEU C 293      22.295  26.923  10.950  1.00171.61           C
ATOM   2332  CD2 LEU C 293      23.310  26.524  13.295  1.00171.61           C
ATOM   2333  C   LEU C 293      23.869  24.275  11.458  1.00171.61           C
ATOM   2334  O   LEU C 293      22.907  24.103  10.711  1.00171.61           O
ATOM   2335  N   THR C 294      23.987  23.638  12.648  1.00151.01           N
ATOM   2336  CA  THR C 294      23.013  22.703  13.134  1.00151.01           C
ATOM   2337  CB  THR C 294      23.533  21.297  13.108  1.00151.01           C
ATOM   2338  OG1 THR C 294      24.050  20.982  11.826  1.00151.01           O
ATOM   2339  CG2 THR C 294      22.364  20.357  13.389  1.00151.01           C
ATOM   2340  C   THR C 294      22.766  23.053  14.577  1.00151.01           C
ATOM   2341  O   THR C 294      23.507  23.836  15.171  1.00151.01           O
ATOM   2342  N   ASN C 295      21.705  22.487  15.187  1.00214.58           N
ATOM   2343  CA  ASN C 295      21.382  22.886  16.527  1.00214.58           C
ATOM   2344  CB  ASN C 295      20.449  24.105  16.438  1.00214.58           C
ATOM   2345  CG  ASN C 295      19.790  24.389  17.765  1.00214.58           C
ATOM   2346  OD1 ASN C 295      18.704  23.880  18.035  1.00214.58           O
ATOM   2347  ND2 ASN C 295      20.457  25.205  18.620  1.00214.58           N
ATOM   2348  C   ASN C 295      20.666  21.775  17.243  1.00214.58           C
ATOM   2349  O   ASN C 295      20.475  21.837  18.457  1.00214.58           O
ATOM   2350  N   HIS C 296      20.262  20.710  16.525  1.00106.82           N
ATOM   2351  CA  HIS C 296      19.469  19.709  17.181  1.00106.82           C
ATOM   2352  ND1 HIS C 296      16.035  18.398  17.106  1.00106.82           N
ATOM   2353  CG  HIS C 296      17.012  19.146  17.721  1.00106.82           C
ATOM   2354  CB  HIS C 296      17.973  20.026  16.990  1.00106.82           C
ATOM   2355  NE2 HIS C 296      15.836  18.031  19.289  1.00106.82           N
ATOM   2356  CD2 HIS C 296      16.877  18.910  19.053  1.00106.82           C
ATOM   2357  CE1 HIS C 296      15.362  17.753  18.090  1.00106.82           C
ATOM   2358  C   HIS C 296      19.776  18.365  16.585  1.00106.82           C
ATOM   2359  O   HIS C 296      19.776  18.200  15.368  1.00106.82           O
ATOM   2360  N   ALA C 297      20.024  17.351  17.443  1.00 50.41           N
ATOM   2361  CA  ALA C 297      20.358  16.033  16.966  1.00 50.41           C
ATOM   2362  CB  ALA C 297      21.499  15.372  17.756  1.00 50.41           C
ATOM   2363  C   ALA C 297      19.150  15.153  17.125  1.00 50.41           C
ATOM   2364  O   ALA C 297      18.484  15.195  18.159  1.00 50.41           O
ATOM   2365  N   VAL C 298      18.858  14.304  16.105  1.00 70.40           N
ATOM   2366  CA  VAL C 298      17.697  13.443  16.117  1.00 70.40           C
ATOM   2367  CB  VAL C 298      16.527  14.038  15.395  1.00 70.40           C
ATOM   2368  CG1 VAL C 298      16.044  15.270  16.177  1.00 70.40           C
ATOM   2369  CG2 VAL C 298      16.969  14.367  13.958  1.00 70.40           C
ATOM   2370  C   VAL C 298      18.017  12.127  15.448  1.00 70.40           C
ATOM   2371  O   VAL C 298      19.157  11.884  15.051  1.00 70.40           O
ATOM   2372  N   LEU C 299      17.002  11.226  15.336  1.00142.74           N
ATOM   2373  CA  LEU C 299      17.214   9.903  14.791  1.00142.74           C
ATOM   2374  CB  LEU C 299      16.765   8.807  15.780  1.00142.74           C
ATOM   2375  CG  LEU C 299      17.391   7.418  15.551  1.00142.74           C
ATOM   2376  CD1 LEU C 299      16.561   6.311  16.218  1.00142.74           C
ATOM   2377  CD2 LEU C 299      17.747   7.164  14.084  1.00142.74           C
ATOM   2378  C   LEU C 299      16.393   9.718  13.525  1.00142.74           C
ATOM   2379  O   LEU C 299      15.168   9.835  13.535  1.00142.74           O
ATOM   2380  N   LEU C 300      17.059   9.370  12.398  1.00 85.06           N
ATOM   2381  CA  LEU C 300      16.406   9.158  11.125  1.00 85.06           C
ATOM   2382  CB  LEU C 300      17.371   9.388   9.946  1.00 85.06           C
ATOM   2383  CG  LEU C 300      16.767   9.186   8.545  1.00 85.06           C
ATOM   2384  CD1 LEU C 300      15.685  10.235   8.242  1.00 85.06           C
ATOM   2385  CD2 LEU C 300      17.869   9.148   7.472  1.00 85.06           C
ATOM   2386  C   LEU C 300      15.945   7.720  11.088  1.00 85.06           C
ATOM   2387  O   LEU C 300      16.737   6.801  11.282  1.00 85.06           O
ATOM   2388  N   VAL C 301      14.612   7.514  11.033  1.00119.83           N
ATOM   2389  CA  VAL C 301      13.954   6.232  10.963  1.00119.83           C
ATOM   2390  CB  VAL C 301      12.755   6.177  11.862  1.00119.83           C
ATOM   2391  CG1 VAL C 301      13.254   6.353  13.308  1.00119.83           C
ATOM   2392  CG2 VAL C 301      11.743   7.248  11.423  1.00119.83           C
ATOM   2393  C   VAL C 301      13.553   5.735   9.594  1.00119.83           C
ATOM   2394  O   VAL C 301      13.365   4.529   9.425  1.00119.83           O
ATOM   2395  N   GLY C 302      13.305   6.625   8.602  1.00 48.79           N
ATOM   2396  CA  GLY C 302      12.803   6.120   7.341  1.00 48.79           C
ATOM   2397  C   GLY C 302      12.649   7.228   6.331  1.00 48.79           C
ATOM   2398  O   GLY C 302      13.050   8.365   6.569  1.00 48.79           O
ATOM   2399  N   TYR C 303      12.106   6.897   5.132  1.00 78.09           N
ATOM   2400  CA  TYR C 303      11.872   7.888   4.112  1.00 78.09           C
ATOM   2401  CB  TYR C 303      13.091   8.170   3.204  1.00 78.09           C
ATOM   2402  CG  TYR C 303      13.565   6.913   2.554  1.00 78.09           C
ATOM   2403  CD1 TYR C 303      12.924   6.402   1.449  1.00 78.09           C
ATOM   2404  CD2 TYR C 303      14.672   6.255   3.041  1.00 78.09           C
ATOM   2405  CE1 TYR C 303      13.371   5.245   0.852  1.00 78.09           C
ATOM   2406  CE2 TYR C 303      15.124   5.099   2.449  1.00 78.09           C
ATOM   2407  CZ  TYR C 303      14.471   4.591   1.353  1.00 78.09           C
ATOM   2408  OH  TYR C 303      14.929   3.405   0.741  1.00 78.09           O
ATOM   2409  C   TYR C 303      10.703   7.490   3.256  1.00 78.09           C
ATOM   2410  O   TYR C 303      10.283   6.334   3.251  1.00 78.09           O
ATOM   2411  N   GLY C 304      10.137   8.458   2.500  1.00 30.68           N
ATOM   2412  CA  GLY C 304       9.005   8.153   1.668  1.00 30.68           C
ATOM   2413  C   GLY C 304       8.790   9.286   0.722  1.00 30.68           C
ATOM   2414  O   GLY C 304       9.606  10.202   0.634  1.00 30.68           O
ATOM   2415  N   THR C 305       7.688   9.220  -0.054  1.00109.46           N
ATOM   2416  CA  THR C 305       7.387  10.296  -0.948  1.00109.46           C
ATOM   2417  CB  THR C 305       7.752  10.000  -2.371  1.00109.46           C
ATOM   2418  OG1 THR C 305       7.729  11.194  -3.135  1.00109.46           O
ATOM   2419  CG2 THR C 305       6.756   8.976  -2.942  1.00109.46           C
ATOM   2420  C   THR C 305       5.914  10.561  -0.873  1.00109.46           C
ATOM   2421  O   THR C 305       5.102   9.635  -0.852  1.00109.46           O
ATOM   2422  N   ASP C 306       5.532  11.853  -0.811  1.00 56.44           N
ATOM   2423  CA  ASP C 306       4.142  12.196  -0.763  1.00 56.44           C
ATOM   2424  CB  ASP C 306       3.912  13.701  -0.527  1.00 56.44           C
ATOM   2425  CG  ASP C 306       2.453  13.938  -0.166  1.00 56.44           C
ATOM   2426  OD1 ASP C 306       1.564  13.552  -0.970  1.00 56.44           O
ATOM   2427  OD2 ASP C 306       2.207  14.504   0.933  1.00 56.44           O
ATOM   2428  C   ASP C 306       3.585  11.816  -2.096  1.00 56.44           C
ATOM   2429  O   ASP C 306       4.082  12.245  -3.135  1.00 56.44           O
ATOM   2430  N   GLN C 307       2.534  10.980  -2.107  1.00 51.55           N
ATOM   2431  CA  GLN C 307       2.033  10.520  -3.366  1.00 51.55           C
ATOM   2432  CB  GLN C 307       0.935   9.459  -3.182  1.00 51.55           C
ATOM   2433  CG  GLN C 307       1.458   8.195  -2.492  1.00 51.55           C
ATOM   2434  CD  GLN C 307       0.302   7.225  -2.302  1.00 51.55           C
ATOM   2435  OE1 GLN C 307       0.480   6.122  -1.788  1.00 51.55           O
ATOM   2436  NE2 GLN C 307      -0.921   7.647  -2.721  1.00 51.55           N
ATOM   2437  C   GLN C 307       1.468  11.666  -4.148  1.00 51.55           C
ATOM   2438  O   GLN C 307       1.803  11.849  -5.317  1.00 51.55           O
ATOM   2439  N   GLN C 308       0.597  12.476  -3.518  1.00 45.18           N
ATOM   2440  CA  GLN C 308      -0.034  13.548  -4.235  1.00 45.18           C
ATOM   2441  CB  GLN C 308      -1.210  14.146  -3.444  1.00 45.18           C
ATOM   2442  CG  GLN C 308      -2.042  15.161  -4.228  1.00 45.18           C
ATOM   2443  CD  GLN C 308      -3.222  15.556  -3.351  1.00 45.18           C
ATOM   2444  OE1 GLN C 308      -3.319  15.141  -2.197  1.00 45.18           O
ATOM   2445  NE2 GLN C 308      -4.149  16.378  -3.912  1.00 45.18           N
ATOM   2446  C   GLN C 308       0.934  14.652  -4.548  1.00 45.18           C
ATOM   2447  O   GLN C 308       1.049  15.080  -5.696  1.00 45.18           O
ATOM   2448  N   THR C 309       1.671  15.128  -3.524  1.00 35.35           N
ATOM   2449  CA  THR C 309       2.581  16.232  -3.674  1.00 35.35           C
ATOM   2450  CB  THR C 309       3.096  16.740  -2.360  1.00 35.35           C
ATOM   2451  OG1 THR C 309       2.013  17.154  -1.539  1.00 35.35           O
ATOM   2452  CG2 THR C 309       4.037  17.926  -2.627  1.00 35.35           C
ATOM   2453  C   THR C 309       3.760  15.820  -4.495  1.00 35.35           C
ATOM   2454  O   THR C 309       4.247  16.578  -5.331  1.00 35.35           O
ATOM   2455  N   GLY C 310       4.264  14.596  -4.267  1.00 16.66           N
ATOM   2456  CA  GLY C 310       5.399  14.130  -5.008  1.00 16.66           C
ATOM   2457  C   GLY C 310       6.654  14.577  -4.317  1.00 16.66           C
ATOM   2458  O   GLY C 310       7.752  14.396  -4.841  1.00 16.66           O
ATOM   2459  N   GLU C 311       6.534  15.162  -3.110  1.00 88.97           N
ATOM   2460  CA  GLU C 311       7.705  15.641  -2.426  1.00 88.97           C
ATOM   2461  CB  GLU C 311       7.422  16.890  -1.573  1.00 88.97           C
ATOM   2462  CG  GLU C 311       6.306  16.688  -0.546  1.00 88.97           C
ATOM   2463  CD  GLU C 311       5.959  18.048   0.044  1.00 88.97           C
ATOM   2464  OE1 GLU C 311       6.743  19.010  -0.179  1.00 88.97           O
ATOM   2465  OE2 GLU C 311       4.901  18.145   0.721  1.00 88.97           O
ATOM   2466  C   GLU C 311       8.241  14.555  -1.540  1.00 88.97           C
ATOM   2467  O   GLU C 311       7.500  13.916  -0.795  1.00 88.97           O
ATOM   2468  N   LYS C 312       9.569  14.314  -1.618  1.00 37.20           N
ATOM   2469  CA  LYS C 312      10.201  13.282  -0.841  1.00 37.20           C
ATOM   2470  CB  LYS C 312      11.549  12.805  -1.411  1.00 37.20           C
ATOM   2471  CG  LYS C 312      11.398  12.016  -2.714  1.00 37.20           C
ATOM   2472  CD  LYS C 312      12.716  11.774  -3.450  1.00 37.20           C
ATOM   2473  CE  LYS C 312      12.550  10.982  -4.748  1.00 37.20           C
ATOM   2474  NZ  LYS C 312      13.866  10.793  -5.399  1.00 37.20           N
ATOM   2475  C   LYS C 312      10.434  13.781   0.549  1.00 37.20           C
ATOM   2476  O   LYS C 312      10.605  14.979   0.773  1.00 37.20           O
ATOM   2477  N   TYR C 313      10.412  12.859   1.535  1.00 68.04           N
ATOM   2478  CA  TYR C 313      10.605  13.264   2.897  1.00 68.04           C
ATOM   2479  CB  TYR C 313       9.280  13.533   3.635  1.00 68.04           C
ATOM   2480  CG  TYR C 313       8.454  12.293   3.569  1.00 68.04           C
ATOM   2481  CD1 TYR C 313       8.665  11.261   4.454  1.00 68.04           C
ATOM   2482  CD2 TYR C 313       7.463  12.164   2.622  1.00 68.04           C
ATOM   2483  CE1 TYR C 313       7.902  10.118   4.394  1.00 68.04           C
ATOM   2484  CE2 TYR C 313       6.698  11.023   2.557  1.00 68.04           C
ATOM   2485  CZ  TYR C 313       6.918   9.997   3.444  1.00 68.04           C
ATOM   2486  OH  TYR C 313       6.136   8.825   3.382  1.00 68.04           O
ATOM   2487  C   TYR C 313      11.360  12.219   3.665  1.00 68.04           C
ATOM   2488  O   TYR C 313      11.507  11.076   3.231  1.00 68.04           O
ATOM   2489  N   TRP C 314      11.885  12.624   4.844  1.00104.57           N
ATOM   2490  CA  TRP C 314      12.567  11.732   5.740  1.00104.57           C
ATOM   2491  CB  TRP C 314      13.881  12.300   6.319  1.00104.57           C
ATOM   2492  CG  TRP C 314      14.995  12.634   5.344  1.00104.57           C
ATOM   2493  CD2 TRP C 314      15.891  11.678   4.753  1.00104.57           C
ATOM   2494  CD1 TRP C 314      15.376  13.857   4.871  1.00104.57           C
ATOM   2495  NE1 TRP C 314      16.461  13.726   4.037  1.00104.57           N
ATOM   2496  CE2 TRP C 314      16.786  12.390   3.951  1.00104.57           C
ATOM   2497  CE3 TRP C 314      15.967  10.320   4.870  1.00104.57           C
ATOM   2498  CZ2 TRP C 314      17.772  11.751   3.254  1.00104.57           C
ATOM   2499  CZ3 TRP C 314      16.960   9.679   4.161  1.00104.57           C
ATOM   2500  CH2 TRP C 314      17.845  10.380   3.369  1.00104.57           C
ATOM   2501  C   TRP C 314      11.641  11.608   6.914  1.00104.57           C
ATOM   2502  O   TRP C 314      10.874  12.527   7.200  1.00104.57           O
ATOM   2503  N   ILE C 315      11.663  10.455   7.613  1.00 53.51           N
ATOM   2504  CA  ILE C 315      10.829  10.283   8.773  1.00 53.51           C
ATOM   2505  CB  ILE C 315      10.110   8.965   8.792  1.00 53.51           C
ATOM   2506  CG1 ILE C 315       9.185   8.849   7.569  1.00 53.51           C
ATOM   2507  CG2 ILE C 315       9.368   8.838  10.133  1.00 53.51           C
ATOM   2508  CD1 ILE C 315       8.655   7.434   7.339  1.00 53.51           C
ATOM   2509  C   ILE C 315      11.769  10.316   9.940  1.00 53.51           C
ATOM   2510  O   ILE C 315      12.671   9.484  10.035  1.00 53.51           O
ATOM   2511  N   VAL C 316      11.582  11.289  10.862  1.00 53.18           N
ATOM   2512  CA  VAL C 316      12.528  11.445  11.936  1.00 53.18           C
ATOM   2513  CB  VAL C 316      13.248  12.761  11.884  1.00 53.18           C
ATOM   2514  CG1 VAL C 316      14.231  12.835  13.064  1.00 53.18           C
ATOM   2515  CG2 VAL C 316      13.912  12.903  10.504  1.00 53.18           C
ATOM   2516  C   VAL C 316      11.863  11.373  13.286  1.00 53.18           C
ATOM   2517  O   VAL C 316      10.738  11.832  13.480  1.00 53.18           O
ATOM   2518  N   LYS C 317      12.596  10.793  14.265  1.00 83.98           N
ATOM   2519  CA  LYS C 317      12.163  10.622  15.629  1.00 83.98           C
ATOM   2520  CB  LYS C 317      12.669   9.292  16.215  1.00 83.98           C
ATOM   2521  CG  LYS C 317      12.279   9.003  17.666  1.00 83.98           C
ATOM   2522  CD  LYS C 317      12.605   7.562  18.072  1.00 83.98           C
ATOM   2523  CE  LYS C 317      12.466   7.266  19.568  1.00 83.98           C
ATOM   2524  NZ  LYS C 317      13.744   7.537  20.265  1.00 83.98           N
ATOM   2525  C   LYS C 317      12.771  11.722  16.453  1.00 83.98           C
ATOM   2526  O   LYS C 317      13.991  11.871  16.514  1.00 83.98           O
ATOM   2527  N   ASN C 318      11.915  12.526  17.116  1.00 85.28           N
ATOM   2528  CA  ASN C 318      12.355  13.634  17.919  1.00 85.28           C
ATOM   2529  CB  ASN C 318      11.369  14.813  17.828  1.00 85.28           C
ATOM   2530  CG  ASN C 318      12.096  16.107  18.150  1.00 85.28           C
ATOM   2531  OD1 ASN C 318      13.174  16.101  18.741  1.00 85.28           O
ATOM   2532  ND2 ASN C 318      11.491  17.255  17.742  1.00 85.28           N
ATOM   2533  C   ASN C 318      12.443  13.172  19.354  1.00 85.28           C
ATOM   2534  O   ASN C 318      11.986  12.084  19.693  1.00 85.28           O
ATOM   2535  N   SER C 319      13.170  13.930  20.202  1.00111.31           N
ATOM   2536  CA  SER C 319      13.330  13.686  21.618  1.00111.31           C
ATOM   2537  CB  SER C 319      14.797  13.803  22.060  1.00111.31           C
ATOM   2538  OG  SER C 319      15.319  15.071  21.694  1.00111.31           O
ATOM   2539  C   SER C 319      12.486  14.573  22.503  1.00111.31           C
ATOM   2540  O   SER C 319      12.820  14.743  23.677  1.00111.31           O
ATOM   2541  N   TRP C 320      11.484  15.266  21.932  1.00156.79           N
ATOM   2542  CA  TRP C 320      10.575  16.192  22.565  1.00156.79           C
ATOM   2543  CB  TRP C 320      10.103  17.283  21.598  1.00156.79           C
ATOM   2544  CG  TRP C 320      11.292  18.118  21.185  1.00156.79           C
ATOM   2545  CD2 TRP C 320      11.246  19.319  20.402  1.00156.79           C
ATOM   2546  CD1 TRP C 320      12.608  17.894  21.470  1.00156.79           C
ATOM   2547  NE1 TRP C 320      13.386  18.876  20.907  1.00156.79           N
ATOM   2548  CE2 TRP C 320      12.562  19.761  20.247  1.00156.79           C
ATOM   2549  CE3 TRP C 320      10.196  19.999  19.855  1.00156.79           C
ATOM   2550  CZ2 TRP C 320      12.848  20.892  19.540  1.00156.79           C
ATOM   2551  CZ3 TRP C 320      10.489  21.141  19.143  1.00156.79           C
ATOM   2552  CH2 TRP C 320      11.789  21.578  18.988  1.00156.79           C
ATOM   2553  C   TRP C 320       9.415  15.536  23.259  1.00156.79           C
ATOM   2554  O   TRP C 320       8.548  16.221  23.799  1.00156.79           O
ATOM   2555  N   GLY C 321       9.268  14.207  23.152  1.00 36.54           N
ATOM   2556  CA  GLY C 321       8.147  13.584  23.796  1.00 36.54           C
ATOM   2557  C   GLY C 321       7.125  13.282  22.743  1.00 36.54           C
ATOM   2558  O   GLY C 321       7.181  13.801  21.630  1.00 36.54           O
ATOM   2559  N   GLU C 322       6.168  12.403  23.097  1.00 55.49           N
ATOM   2560  CA  GLU C 322       5.102  11.914  22.267  1.00 55.49           C
ATOM   2561  CB  GLU C 322       4.311  10.791  22.959  1.00 55.49           C
ATOM   2562  CG  GLU C 322       5.129   9.527  23.228  1.00 55.49           C
ATOM   2563  CD  GLU C 322       4.314   8.639  24.160  1.00 55.49           C
ATOM   2564  OE1 GLU C 322       3.632   9.200  25.058  1.00 55.49           O
ATOM   2565  OE2 GLU C 322       4.362   7.392  23.987  1.00 55.49           O
ATOM   2566  C   GLU C 322       4.118  13.007  21.978  1.00 55.49           C
ATOM   2567  O   GLU C 322       3.427  12.981  20.961  1.00 55.49           O
ATOM   2568  N   SER C 323       3.993  13.977  22.897  1.00 83.47           N
ATOM   2569  CA  SER C 323       3.005  15.014  22.790  1.00 83.47           C
ATOM   2570  CB  SER C 323       2.935  15.896  24.049  1.00 83.47           C
ATOM   2571  OG  SER C 323       4.162  16.588  24.231  1.00 83.47           O
ATOM   2572  C   SER C 323       3.283  15.915  21.627  1.00 83.47           C
ATOM   2573  O   SER C 323       2.417  16.698  21.236  1.00 83.47           O
ATOM   2574  N   TRP C 324       4.489  15.842  21.035  1.00 73.63           N
ATOM   2575  CA  TRP C 324       4.806  16.779  19.993  1.00 73.63           C
ATOM   2576  CB  TRP C 324       6.192  17.411  20.203  1.00 73.63           C
ATOM   2577  CG  TRP C 324       6.638  18.377  19.136  1.00 73.63           C
ATOM   2578  CD2 TRP C 324       7.436  17.994  18.007  1.00 73.63           C
ATOM   2579  CD1 TRP C 324       6.431  19.721  19.029  1.00 73.63           C
ATOM   2580  NE1 TRP C 324       7.056  20.202  17.903  1.00 73.63           N
ATOM   2581  CE2 TRP C 324       7.678  19.149  17.265  1.00 73.63           C
ATOM   2582  CE3 TRP C 324       7.931  16.780  17.626  1.00 73.63           C
ATOM   2583  CZ2 TRP C 324       8.424  19.105  16.122  1.00 73.63           C
ATOM   2584  CZ3 TRP C 324       8.677  16.738  16.469  1.00 73.63           C
ATOM   2585  CH2 TRP C 324       8.919  17.879  15.733  1.00 73.63           C
ATOM   2586  C   TRP C 324       4.794  16.119  18.643  1.00 73.63           C
ATOM   2587  O   TRP C 324       5.089  14.936  18.498  1.00 73.63           O
ATOM   2588  N   GLY C 325       4.395  16.893  17.612  1.00 34.58           N
ATOM   2589  CA  GLY C 325       4.429  16.481  16.234  1.00 34.58           C
ATOM   2590  C   GLY C 325       3.536  15.308  15.997  1.00 34.58           C
ATOM   2591  O   GLY C 325       2.431  15.224  16.531  1.00 34.58           O
ATOM   2592  N   GLU C 326       4.009  14.378  15.138  1.00 63.54           N
ATOM   2593  CA  GLU C 326       3.249  13.210  14.815  1.00 63.54           C
ATOM   2594  CB  GLU C 326       3.518  12.707  13.386  1.00 63.54           C
ATOM   2595  CG  GLU C 326       3.077  13.692  12.300  1.00 63.54           C
ATOM   2596  CD  GLU C 326       3.493  13.135  10.944  1.00 63.54           C
ATOM   2597  OE1 GLU C 326       4.445  12.310  10.904  1.00 63.54           O
ATOM   2598  OE2 GLU C 326       2.864  13.531   9.926  1.00 63.54           O
ATOM   2599  C   GLU C 326       3.696  12.137  15.751  1.00 63.54           C
ATOM   2600  O   GLU C 326       4.518  11.291  15.402  1.00 63.54           O
ATOM   2601  N   LYS C 327       3.125  12.141  16.968  1.00115.24           N
ATOM   2602  CA  LYS C 327       3.421  11.178  17.987  1.00115.24           C
ATOM   2603  CB  LYS C 327       2.926   9.759  17.660  1.00115.24           C
ATOM   2604  CG  LYS C 327       2.866   8.856  18.894  1.00115.24           C
ATOM   2605  CD  LYS C 327       1.826   9.322  19.916  1.00115.24           C
ATOM   2606  CE  LYS C 327       1.716   8.431  21.155  1.00115.24           C
ATOM   2607  NZ  LYS C 327       0.715   8.993  22.090  1.00115.24           N
ATOM   2608  C   LYS C 327       4.894  11.129  18.260  1.00115.24           C
ATOM   2609  O   LYS C 327       5.453  10.055  18.479  1.00115.24           O
ATOM   2610  N   GLY C 328       5.562  12.300  18.276  1.00 38.38           N
ATOM   2611  CA  GLY C 328       6.955  12.350  18.623  1.00 38.38           C
ATOM   2612  C   GLY C 328       7.824  12.341  17.399  1.00 38.38           C
ATOM   2613  O   GLY C 328       9.035  12.526  17.513  1.00 38.38           O
ATOM   2614  N   TYR C 329       7.241  12.167  16.196  1.00 89.36           N
ATOM   2615  CA  TYR C 329       8.022  12.087  14.988  1.00 89.36           C
ATOM   2616  CB  TYR C 329       7.750  10.826  14.144  1.00 89.36           C
ATOM   2617  CG  TYR C 329       8.289   9.602  14.803  1.00 89.36           C
ATOM   2618  CD1 TYR C 329       7.627   9.006  15.852  1.00 89.36           C
ATOM   2619  CD2 TYR C 329       9.454   9.033  14.341  1.00 89.36           C
ATOM   2620  CE1 TYR C 329       8.132   7.869  16.440  1.00 89.36           C
ATOM   2621  CE2 TYR C 329       9.963   7.898  14.925  1.00 89.36           C
ATOM   2622  CZ  TYR C 329       9.301   7.314  15.977  1.00 89.36           C
ATOM   2623  OH  TYR C 329       9.820   6.148  16.579  1.00 89.36           O
ATOM   2624  C   TYR C 329       7.653  13.223  14.084  1.00 89.36           C
ATOM   2625  O   TYR C 329       6.645  13.899  14.289  1.00 89.36           O
ATOM   2626  N   PHE C 330       8.520  13.496  13.079  1.00 77.50           N
ATOM   2627  CA  PHE C 330       8.213  14.516  12.116  1.00 77.50           C
ATOM   2628  CB  PHE C 330       8.739  15.920  12.483  1.00 77.50           C
ATOM   2629  CG  PHE C 330      10.230  15.926  12.531  1.00 77.50           C
ATOM   2630  CD1 PHE C 330      10.901  15.515  13.661  1.00 77.50           C
ATOM   2631  CD2 PHE C 330      10.961  16.363  11.449  1.00 77.50           C
ATOM   2632  CE1 PHE C 330      12.276  15.529  13.705  1.00 77.50           C
ATOM   2633  CE2 PHE C 330      12.336  16.380  11.487  1.00 77.50           C
ATOM   2634  CZ  PHE C 330      12.996  15.962  12.617  1.00 77.50           C
ATOM   2635  C   PHE C 330       8.786  14.120  10.789  1.00 77.50           C
ATOM   2636  O   PHE C 330       9.709  13.310  10.703  1.00 77.50           O
ATOM   2637  N   ARG C 331       8.222  14.677   9.700  1.00113.26           N
ATOM   2638  CA  ARG C 331       8.721  14.383   8.389  1.00113.26           C
ATOM   2639  CB  ARG C 331       7.629  13.948   7.404  1.00113.26           C
ATOM   2640  CG  ARG C 331       6.913  12.677   7.853  1.00113.26           C
ATOM   2641  CD  ARG C 331       5.823  12.222   6.888  1.00113.26           C
ATOM   2642  NE  ARG C 331       4.987  11.227   7.612  1.00113.26           N
ATOM   2643  CZ  ARG C 331       3.765  10.890   7.111  1.00113.26           C
ATOM   2644  NH1 ARG C 331       3.349  11.423   5.925  1.00113.26           N
ATOM   2645  NH2 ARG C 331       2.960  10.027   7.797  1.00113.26           N
ATOM   2646  C   ARG C 331       9.306  15.662   7.886  1.00113.26           C
ATOM   2647  O   ARG C 331       8.830  16.743   8.232  1.00113.26           O
ATOM   2648  N   ILE C 332      10.392  15.571   7.094  1.00 64.85           N
ATOM   2649  CA  ILE C 332      11.028  16.751   6.586  1.00 64.85           C
ATOM   2650  CB  ILE C 332      12.261  17.121   7.362  1.00 64.85           C
ATOM   2651  CG1 ILE C 332      12.812  18.484   6.913  1.00 64.85           C
ATOM   2652  CG2 ILE C 332      13.261  15.958   7.258  1.00 64.85           C
ATOM   2653  CD1 ILE C 332      13.891  19.035   7.844  1.00 64.85           C
ATOM   2654  C   ILE C 332      11.421  16.500   5.165  1.00 64.85           C
ATOM   2655  O   ILE C 332      11.722  15.368   4.788  1.00 64.85           O
ATOM   2656  N   ARG C 333      11.458  17.566   4.338  1.00124.95           N
ATOM   2657  CA  ARG C 333      11.722  17.371   2.943  1.00124.95           C
ATOM   2658  CB  ARG C 333      11.588  18.641   2.084  1.00124.95           C
ATOM   2659  CG  ARG C 333      11.301  18.293   0.622  1.00124.95           C
ATOM   2660  CD  ARG C 333      12.529  18.304  -0.284  0.00124.95           C
ATOM   2661  NE  ARG C 333      12.707  19.701  -0.758  0.00124.95           N
ATOM   2662  CZ  ARG C 333      12.176  20.070  -1.960  0.00124.95           C
ATOM   2663  NH1 ARG C 333      11.515  19.150  -2.721  0.00124.95           N
ATOM   2664  NH2 ARG C 333      12.311  21.354  -2.403  0.00124.95           N
ATOM   2665  C   ARG C 333      13.090  16.789   2.781  1.00124.95           C
ATOM   2666  O   ARG C 333      14.035  17.166   3.471  1.00124.95           O
ATOM   2667  N   ARG C 334      13.205  15.826   1.843  1.00152.51           N
ATOM   2668  CA  ARG C 334      14.420  15.097   1.612  1.00152.51           C
ATOM   2669  CB  ARG C 334      14.210  13.574   1.666  1.00152.51           C
ATOM   2670  CG  ARG C 334      15.406  12.761   1.167  1.00152.51           C
ATOM   2671  CD  ARG C 334      15.190  11.246   1.225  1.00152.51           C
ATOM   2672  NE  ARG C 334      13.912  10.942   0.521  1.00152.51           N
ATOM   2673  CZ  ARG C 334      13.869   9.945  -0.410  1.00152.51           C
ATOM   2674  NH1 ARG C 334      15.009   9.265  -0.726  1.00152.51           N
ATOM   2675  NH2 ARG C 334      12.692   9.636  -1.029  1.00152.51           N
ATOM   2676  C   ARG C 334      14.947  15.406   0.240  1.00152.51           C
ATOM   2677  O   ARG C 334      14.185  15.631  -0.698  1.00152.51           O
ATOM   2678  N   GLY C 335      16.291  15.431   0.103  1.00 49.20           N
ATOM   2679  CA  GLY C 335      16.918  15.605  -1.180  1.00 49.20           C
ATOM   2680  C   GLY C 335      17.462  16.997  -1.368  1.00 49.20           C
ATOM   2681  O   GLY C 335      18.280  17.226  -2.259  1.00 49.20           O
ATOM   2682  N   THR C 336      16.929  17.975  -0.617  1.00118.58           N
ATOM   2683  CA  THR C 336      17.331  19.359  -0.605  1.00118.58           C
ATOM   2684  CB  THR C 336      16.186  20.318  -0.465  1.00118.58           C
ATOM   2685  OG1 THR C 336      15.411  20.009   0.683  1.00118.58           O
ATOM   2686  CG2 THR C 336      15.335  20.248  -1.741  1.00118.58           C
ATOM   2687  C   THR C 336      18.379  19.695   0.422  1.00118.58           C
ATOM   2688  O   THR C 336      18.849  20.832   0.445  1.00118.58           O
ATOM   2689  N   ASP C 337      18.728  18.775   1.348  1.00 79.24           N
ATOM   2690  CA  ASP C 337      19.621  19.151   2.414  1.00 79.24           C
ATOM   2691  CB  ASP C 337      20.932  19.783   1.903  1.00 79.24           C
ATOM   2692  CG  ASP C 337      21.874  20.004   3.081  1.00 79.24           C
ATOM   2693  OD1 ASP C 337      21.873  19.158   4.015  1.00 79.24           O
ATOM   2694  OD2 ASP C 337      22.595  21.038   3.070  1.00 79.24           O
ATOM   2695  C   ASP C 337      18.901  20.170   3.246  1.00 79.24           C
ATOM   2696  O   ASP C 337      19.470  21.163   3.700  1.00 79.24           O
ATOM   2697  N   GLU C 338      17.597  19.920   3.475  1.00119.80           N
ATOM   2698  CA  GLU C 338      16.765  20.834   4.203  1.00119.80           C
ATOM   2699  CB  GLU C 338      15.305  20.361   4.318  1.00119.80           C
ATOM   2700  CG  GLU C 338      14.380  21.389   4.969  1.00119.80           C
ATOM   2701  CD  GLU C 338      14.231  22.538   3.986  1.00119.80           C
ATOM   2702  OE1 GLU C 338      14.054  22.251   2.772  1.00119.80           O
ATOM   2703  OE2 GLU C 338      14.294  23.715   4.433  1.00119.80           O
ATOM   2704  C   GLU C 338      17.290  21.014   5.593  1.00119.80           C
ATOM   2705  O   GLU C 338      17.415  20.067   6.366  1.00119.80           O
ATOM   2706  N   CYS C 339      17.600  22.274   5.942  1.00 70.26           N
ATOM   2707  CA  CYS C 339      18.032  22.646   7.258  1.00 70.26           C
ATOM   2708  CB  CYS C 339      16.946  22.442   8.330  1.00 70.26           C
ATOM   2709  SG  CYS C 339      15.508  23.527   8.084  1.00 70.26           S
ATOM   2710  C   CYS C 339      19.243  21.854   7.662  1.00 70.26           C
ATOM   2711  O   CYS C 339      19.433  21.598   8.850  1.00 70.26           O
ATOM   2712  N   ALA C 340      20.112  21.491   6.694  1.00 63.44           N
ATOM   2713  CA  ALA C 340      21.348  20.791   6.937  1.00 63.44           C
ATOM   2714  CB  ALA C 340      22.264  21.527   7.931  1.00 63.44           C
ATOM   2715  C   ALA C 340      21.128  19.402   7.473  1.00 63.44           C
ATOM   2716  O   ALA C 340      22.020  18.825   8.090  1.00 63.44           O
ATOM   2717  N   ILE C 341      19.956  18.800   7.218  1.00 90.87           N
ATOM   2718  CA  ILE C 341      19.655  17.478   7.704  1.00 90.87           C
ATOM   2719  CB  ILE C 341      18.213  17.083   7.545  1.00 90.87           C
ATOM   2720  CG1 ILE C 341      17.924  15.853   8.422  1.00 90.87           C
ATOM   2721  CG2 ILE C 341      17.911  16.882   6.050  1.00 90.87           C
ATOM   2722  CD1 ILE C 341      16.437  15.597   8.662  1.00 90.87           C
ATOM   2723  C   ILE C 341      20.527  16.428   7.058  1.00 90.87           C
ATOM   2724  O   ILE C 341      20.705  15.331   7.581  1.00 90.87           O
ATOM   2725  N   GLU C 342      20.945  16.670   5.812  1.00159.67           N
ATOM   2726  CA  GLU C 342      21.786  15.806   5.026  1.00159.67           C
ATOM   2727  CB  GLU C 342      21.444  15.853   3.530  1.00159.67           C
ATOM   2728  CG  GLU C 342      20.096  15.161   3.294  1.00159.67           C
ATOM   2729  CD  GLU C 342      19.697  15.274   1.834  1.00159.67           C
ATOM   2730  OE1 GLU C 342      20.387  16.006   1.077  1.00159.67           O
ATOM   2731  OE2 GLU C 342      18.682  14.627   1.461  1.00159.67           O
ATOM   2732  C   GLU C 342      23.263  15.982   5.260  1.00159.67           C
ATOM   2733  O   GLU C 342      24.047  15.450   4.482  1.00159.67           O
ATOM   2734  N   SER C 343      23.689  16.899   6.148  1.00131.05           N
ATOM   2735  CA  SER C 343      25.093  17.183   6.342  1.00131.05           C
ATOM   2736  CB  SER C 343      25.314  18.636   6.800  1.00131.05           C
ATOM   2737  OG  SER C 343      24.689  18.855   8.057  1.00131.05           O
ATOM   2738  C   SER C 343      25.901  16.300   7.283  1.00131.05           C
ATOM   2739  O   SER C 343      27.097  16.122   7.073  1.00131.05           O
ATOM   2740  N   ILE C 344      25.353  15.983   8.470  1.00319.42           N
ATOM   2741  CA  ILE C 344      25.956  15.262   9.569  1.00319.42           C
ATOM   2742  CB  ILE C 344      26.163  16.021  10.848  1.00319.42           C
ATOM   2743  CG1 ILE C 344      24.970  16.141  11.763  1.00319.42           C
ATOM   2744  CG2 ILE C 344      26.599  17.426  10.434  1.00319.42           C
ATOM   2745  CD1 ILE C 344      25.484  16.647  13.109  1.00319.42           C
ATOM   2746  C   ILE C 344      25.594  13.836   9.900  1.00319.42           C
ATOM   2747  O   ILE C 344      25.694  13.525  11.086  1.00319.42           O
ATOM   2748  N   ALA C 345      24.877  13.054   9.076  1.00 74.40           N
ATOM   2749  CA  ALA C 345      24.451  11.757   9.560  1.00 74.40           C
ATOM   2750  CB  ALA C 345      23.762  10.899   8.483  1.00 74.40           C
ATOM   2751  C   ALA C 345      25.612  10.961  10.106  1.00 74.40           C
ATOM   2752  O   ALA C 345      26.702  10.970   9.536  1.00 74.40           O
ATOM   2753  N   VAL C 346      25.393  10.252  11.250  1.00 52.43           N
ATOM   2754  CA  VAL C 346      26.425   9.461  11.876  1.00 52.43           C
ATOM   2755  CB  VAL C 346      26.839   9.959  13.233  1.00 52.43           C
ATOM   2756  CG1 VAL C 346      27.837   8.956  13.838  1.00 52.43           C
ATOM   2757  CG2 VAL C 346      27.400  11.384  13.097  1.00 52.43           C
ATOM   2758  C   VAL C 346      25.909   8.070  12.097  1.00 52.43           C
ATOM   2759  O   VAL C 346      24.749   7.883  12.460  1.00 52.43           O
ATOM   2760  N   SER C 347      26.774   7.049  11.897  1.00 84.93           N
ATOM   2761  CA  SER C 347      26.355   5.692  12.099  1.00 84.93           C
ATOM   2762  CB  SER C 347      26.358   4.844  10.812  1.00 84.93           C
ATOM   2763  OG  SER C 347      25.413   5.359   9.886  1.00 84.93           O
ATOM   2764  C   SER C 347      27.309   5.043  13.054  1.00 84.93           C
ATOM   2765  O   SER C 347      28.488   5.389  13.111  1.00 84.93           O
ATOM   2766  N   ALA C 348      26.798   4.092  13.863  1.00 42.91           N
ATOM   2767  CA  ALA C 348      27.630   3.369  14.783  1.00 42.91           C
ATOM   2768  CB  ALA C 348      27.674   3.988  16.191  1.00 42.91           C
ATOM   2769  C   ALA C 348      27.005   2.017  14.915  1.00 42.91           C
ATOM   2770  O   ALA C 348      25.796   1.884  14.737  1.00 42.91           O
ATOM   2771  N   GLU C 349      27.802   0.960  15.192  1.00111.49           N
ATOM   2772  CA  GLU C 349      27.150  -0.307  15.375  1.00111.49           C
ATOM   2773  CB  GLU C 349      27.517  -1.434  14.395  1.00111.49           C
ATOM   2774  CG  GLU C 349      26.694  -2.687  14.723  1.00111.49           C
ATOM   2775  CD  GLU C 349      26.770  -3.696  13.588  1.00111.49           C
ATOM   2776  OE1 GLU C 349      26.388  -3.334  12.443  1.00111.49           O
ATOM   2777  OE2 GLU C 349      27.200  -4.849  13.858  1.00111.49           O
ATOM   2778  C   GLU C 349      27.409  -0.821  16.757  1.00111.49           C
ATOM   2779  O   GLU C 349      28.547  -1.019  17.177  1.00111.49           O
ATOM   2780  N   PRO C 350      26.329  -1.038  17.462  1.00167.13           N
ATOM   2781  CA  PRO C 350      26.404  -1.520  18.819  1.00167.13           C
ATOM   2782  CD  PRO C 350      25.171  -0.178  17.266  1.00167.13           C
ATOM   2783  CB  PRO C 350      25.071  -1.167  19.475  1.00167.13           C
ATOM   2784  CG  PRO C 350      24.564   0.030  18.662  1.00167.13           C
ATOM   2785  C   PRO C 350      26.680  -2.987  18.891  1.00167.13           C
ATOM   2786  O   PRO C 350      26.419  -3.698  17.922  1.00167.13           O
ATOM   2787  N   ILE C 351      27.210  -3.461  20.037  1.00 63.91           N
ATOM   2788  CA  ILE C 351      27.432  -4.866  20.195  1.00 63.91           C
ATOM   2789  CB  ILE C 351      28.801  -5.214  20.701  1.00 63.91           C
ATOM   2790  CG1 ILE C 351      29.868  -4.783  19.681  1.00 63.91           C
ATOM   2791  CG2 ILE C 351      28.827  -6.718  21.021  1.00 63.91           C
ATOM   2792  CD1 ILE C 351      31.297  -4.901  20.207  1.00 63.91           C
ATOM   2793  C   ILE C 351      26.432  -5.362  21.193  1.00 63.91           C
ATOM   2794  O   ILE C 351      26.516  -5.074  22.386  1.00 63.91           O
ATOM   2795  N   ILE C 352      25.456  -6.141  20.696  1.00172.80           N
ATOM   2796  CA  ILE C 352      24.397  -6.732  21.461  1.00172.80           C
ATOM   2797  CB  ILE C 352      23.342  -7.363  20.585  1.00172.80           C
ATOM   2798  CG1 ILE C 352      23.937  -8.421  19.630  1.00172.80           C
ATOM   2799  CG2 ILE C 352      22.625  -6.222  19.843  1.00172.80           C
ATOM   2800  CD1 ILE C 352      24.427  -9.709  20.286  1.00172.80           C
ATOM   2801  C   ILE C 352      24.961  -7.743  22.413  1.00172.80           C
ATOM   2802  O   ILE C 352      26.118  -8.147  22.308  1.00172.80           O
ATOM   2803  N   LYS C 353      24.172  -8.091  23.448  1.00124.58           N
ATOM   2804  CA  LYS C 353      24.568  -9.064  24.428  1.00124.58           C
ATOM   2805  CB  LYS C 353      23.704  -8.963  25.699  1.00124.58           C
ATOM   2806  CG  LYS C 353      24.054  -7.699  26.494  1.00124.58           C
ATOM   2807  CD  LYS C 353      22.965  -7.152  27.422  1.00124.58           C
ATOM   2808  CE  LYS C 353      22.319  -8.173  28.355  1.00124.58           C
ATOM   2809  NZ  LYS C 353      20.874  -8.273  28.050  1.00124.58           N
ATOM   2810  C   LYS C 353      24.437 -10.415  23.799  1.00124.58           C
ATOM   2811  O   LYS C 353      23.748 -10.574  22.794  1.00124.58           O
ATOM   2812  N   LEU C 354      25.135 -11.427  24.352  1.00 93.36           N
ATOM   2813  CA  LEU C 354      25.075 -12.741  23.783  1.00 93.36           C
ATOM   2814  CB  LEU C 354      25.959 -13.773  24.513  1.00 93.36           C
ATOM   2815  CG  LEU C 354      27.480 -13.571  24.356  1.00 93.36           C
ATOM   2816  CD1 LEU C 354      27.953 -13.928  22.939  1.00 93.36           C
ATOM   2817  CD2 LEU C 354      27.909 -12.162  24.792  1.00 93.36           C
ATOM   2818  C   LEU C 354      23.667 -13.204  23.936  1.00 93.36           C
ATOM   2819  O   LEU C 354      23.017 -12.920  24.941  1.00 93.36           O
ATOM   2820  N   ALA C 355      23.151 -13.914  22.915  1.00  5.21           N
ATOM   2821  CA  ALA C 355      21.808 -14.404  22.986  1.00  5.21           C
ATOM   2822  CB  ALA C 355      21.158 -14.619  21.609  1.00  5.21           C
ATOM   2823  C   ALA C 355      21.869 -15.759  23.674  1.00  5.21           C
ATOM   2824  O   ALA C 355      21.657 -15.799  24.914  1.00  5.21           O
ATOM   2825  OXT ALA C 355      22.126 -16.772  22.969  1.00  5.21           O
TER    2826      ALA C 355
ATOM   2827  N   ASP D 356      51.014 -27.843  24.358  1.00 36.47           N
ATOM   2828  CA  ASP D 356      49.834 -28.500  23.751  1.00 36.47           C
ATOM   2829  CB  ASP D 356      50.268 -29.510  22.674  1.00 36.47           C
ATOM   2830  CG  ASP D 356      50.940 -28.761  21.531  1.00 36.47           C
ATOM   2831  OD1 ASP D 356      51.172 -27.531  21.677  1.00 36.47           O
ATOM   2832  OD2 ASP D 356      51.230 -29.413  20.493  1.00 36.47           O
ATOM   2833  C   ASP D 356      49.111 -29.256  24.810  1.00 36.47           C
ATOM   2834  O   ASP D 356      49.672 -29.567  25.859  1.00 36.47           O
ATOM   2835  N   THR D 357      47.816 -29.524  24.569  1.00 42.91           N
ATOM   2836  CA  THR D 357      47.051 -30.332  25.463  1.00 42.91           C
ATOM   2837  CB  THR D 357      45.602 -29.948  25.539  1.00 42.91           C
ATOM   2838  OG1 THR D 357      44.988 -30.098  24.267  1.00 42.91           O
ATOM   2839  CG2 THR D 357      45.503 -28.485  26.009  1.00 42.91           C
ATOM   2840  C   THR D 357      47.133 -31.705  24.882  1.00 42.91           C
ATOM   2841  O   THR D 357      47.684 -31.900  23.801  1.00 42.91           O
ATOM   2842  N   PRO D 358      46.620 -32.664  25.584  1.00 71.80           N
ATOM   2843  CA  PRO D 358      46.659 -34.021  25.106  1.00 71.80           C
ATOM   2844  CD  PRO D 358      46.650 -32.596  27.038  1.00 71.80           C
ATOM   2845  CB  PRO D 358      46.329 -34.891  26.318  1.00 71.80           C
ATOM   2846  CG  PRO D 358      46.802 -34.049  27.516  1.00 71.80           C
ATOM   2847  C   PRO D 358      45.739 -34.256  23.944  1.00 71.80           C
ATOM   2848  O   PRO D 358      45.772 -35.351  23.384  1.00 71.80           O
ATOM   2849  N   ALA D 359      44.892 -33.273  23.585  1.00 60.02           N
ATOM   2850  CA  ALA D 359      43.897 -33.486  22.565  1.00 60.02           C
ATOM   2851  CB  ALA D 359      42.792 -32.415  22.566  1.00 60.02           C
ATOM   2852  C   ALA D 359      44.472 -33.527  21.179  1.00 60.02           C
ATOM   2853  O   ALA D 359      45.366 -32.758  20.826  1.00 60.02           O
ATOM   2854  N   ASN D 360      43.947 -34.468  20.360  1.00175.78           N
ATOM   2855  CA  ASN D 360      44.273 -34.595  18.964  1.00175.78           C
ATOM   2856  CB  ASN D 360      44.994 -35.907  18.613  1.00175.78           C
ATOM   2857  CG  ASN D 360      46.477 -35.754  18.891  1.00175.78           C
ATOM   2858  OD1 ASN D 360      47.218 -35.248  18.050  1.00175.78           O
ATOM   2859  ND2 ASN D 360      46.926 -36.201  20.094  1.00175.78           N
ATOM   2860  C   ASN D 360      42.970 -34.657  18.229  1.00175.78           C
ATOM   2861  O   ASN D 360      42.554 -35.728  17.790  1.00175.78           O
ATOM   2862  N   CYS D 361      42.310 -33.502  18.029  1.00 67.73           N
ATOM   2863  CA  CYS D 361      41.028 -33.524  17.382  1.00 67.73           C
ATOM   2864  CB  CYS D 361      39.970 -32.666  18.095  1.00 67.73           C
ATOM   2865  SG  CYS D 361      39.556 -33.387  19.710  1.00 67.73           S
ATOM   2866  C   CYS D 361      41.175 -33.057  15.968  1.00 67.73           C
ATOM   2867  O   CYS D 361      42.184 -32.458  15.597  1.00 67.73           O
ATOM   2868  N   SER D 362      40.148 -33.327  15.132  1.00 46.66           N
ATOM   2869  CA  SER D 362      40.251 -33.009  13.737  1.00 46.66           C
ATOM   2870  CB  SER D 362      40.026 -34.217  12.810  1.00 46.66           C
ATOM   2871  OG  SER D 362      38.679 -34.659  12.903  1.00 46.66           O
ATOM   2872  C   SER D 362      39.239 -31.981  13.350  1.00 46.66           C
ATOM   2873  O   SER D 362      38.296 -31.676  14.078  1.00 46.66           O
ATOM   2874  N   PHE D 363      39.446 -31.436  12.138  1.00 88.08           N
ATOM   2875  CA  PHE D 363      38.643 -30.419  11.528  1.00 88.08           C
ATOM   2876  CB  PHE D 363      39.209 -30.042  10.143  1.00 88.08           C
ATOM   2877  CG  PHE D 363      38.333 -29.045   9.472  1.00 88.08           C
ATOM   2878  CD1 PHE D 363      38.453 -27.703   9.747  1.00 88.08           C
ATOM   2879  CD2 PHE D 363      37.398 -29.459   8.551  1.00 88.08           C
ATOM   2880  CE1 PHE D 363      37.644 -26.787   9.117  1.00 88.08           C
ATOM   2881  CE2 PHE D 363      36.587 -28.548   7.918  1.00 88.08           C
ATOM   2882  CZ  PHE D 363      36.709 -27.209   8.202  1.00 88.08           C
ATOM   2883  C   PHE D 363      37.244 -30.950  11.382  1.00 88.08           C
ATOM   2884  O   PHE D 363      36.280 -30.225  11.633  1.00 88.08           O
ATOM   2885  N   PRO D 364      37.081 -32.183  10.975  1.00135.37           N
ATOM   2886  CA  PRO D 364      35.748 -32.702  10.843  1.00135.37           C
ATOM   2887  CD  PRO D 364      37.981 -32.797  10.014  1.00135.37           C
ATOM   2888  CB  PRO D 364      35.869 -34.004  10.061  1.00135.37           C
ATOM   2889  CG  PRO D 364      37.109 -33.761   9.189  1.00135.37           C
ATOM   2890  C   PRO D 364      35.047 -32.827  12.155  1.00135.37           C
ATOM   2891  O   PRO D 364      33.820 -32.746  12.179  1.00135.37           O
ATOM   2892  N   ASP D 365      35.791 -33.024  13.258  1.00 50.02           N
ATOM   2893  CA  ASP D 365      35.159 -33.150  14.539  1.00 50.02           C
ATOM   2894  CB  ASP D 365      36.156 -33.418  15.681  1.00 50.02           C
ATOM   2895  CG  ASP D 365      36.665 -34.847  15.548  1.00 50.02           C
ATOM   2896  OD1 ASP D 365      35.852 -35.732  15.170  1.00 50.02           O
ATOM   2897  OD2 ASP D 365      37.871 -35.074  15.833  1.00 50.02           O
ATOM   2898  C   ASP D 365      34.486 -31.847  14.824  1.00 50.02           C
ATOM   2899  O   ASP D 365      33.447 -31.798  15.479  1.00 50.02           O
ATOM   2900  N   LEU D 366      35.121 -30.754  14.365  1.00 78.89           N
ATOM   2901  CA  LEU D 366      34.688 -29.395  14.545  1.00 78.89           C
ATOM   2902  CB  LEU D 366      35.806 -28.392  14.211  1.00 78.89           C
ATOM   2903  CG  LEU D 366      35.443 -26.926  14.504  1.00 78.89           C
ATOM   2904  CD1 LEU D 366      35.147 -26.719  15.998  1.00 78.89           C
ATOM   2905  CD2 LEU D 366      36.532 -25.973  13.986  1.00 78.89           C
ATOM   2906  C   LEU D 366      33.470 -29.042  13.723  1.00 78.89           C
ATOM   2907  O   LEU D 366      32.659 -28.219  14.148  1.00 78.89           O
ATOM   2908  N   GLU D 367      33.310 -29.602  12.504  1.00 80.81           N
ATOM   2909  CA  GLU D 367      32.192 -29.173  11.695  1.00 80.81           C
ATOM   2910  CB  GLU D 367      32.263 -29.635  10.228  1.00 80.81           C
ATOM   2911  CG  GLU D 367      31.163 -29.026   9.355  1.00 80.81           C
ATOM   2912  CD  GLU D 367      31.345 -29.523   7.927  1.00 80.81           C
ATOM   2913  OE1 GLU D 367      32.318 -30.286   7.684  1.00 80.81           O
ATOM   2914  OE2 GLU D 367      30.514 -29.143   7.060  1.00 80.81           O
ATOM   2915  C   GLU D 367      30.916 -29.694  12.286  1.00 80.81           C
ATOM   2916  O   GLU D 367      30.861 -30.823  12.770  1.00 80.81           O
ATOM   2917  N   GLY D 368      29.846 -28.866  12.269  1.00 33.25           N
ATOM   2918  CA  GLY D 368      28.580 -29.311  12.780  1.00 33.25           C
ATOM   2919  C   GLY D 368      27.969 -28.241  13.633  1.00 33.25           C
ATOM   2920  O   GLY D 368      28.321 -27.065  13.545  1.00 33.25           O
ATOM   2921  N   THR D 369      27.007 -28.639  14.493  1.00119.49           N
ATOM   2922  CA  THR D 369      26.355 -27.689  15.347  1.00119.49           C
ATOM   2923  CB  THR D 369      24.870 -27.854  15.448  1.00119.49           C
ATOM   2924  OG1 THR D 369      24.552 -29.173  15.864  1.00119.49           O
ATOM   2925  CG2 THR D 369      24.233 -27.534  14.095  1.00119.49           C
ATOM   2926  C   THR D 369      26.881 -27.839  16.733  1.00119.49           C
ATOM   2927  O   THR D 369      27.058 -28.947  17.238  1.00119.49           O
ATOM   2928  N   TRP D 370      27.153 -26.692  17.382  1.00 60.12           N
ATOM   2929  CA  TRP D 370      27.650 -26.719  18.724  1.00 60.12           C
ATOM   2930  CB  TRP D 370      29.074 -26.151  18.864  1.00 60.12           C
ATOM   2931  CG  TRP D 370      30.150 -27.016  18.251  1.00 60.12           C
ATOM   2932  CD2 TRP D 370      31.050 -27.840  19.009  1.00 60.12           C
ATOM   2933  CD1 TRP D 370      30.491 -27.177  16.940  1.00 60.12           C
ATOM   2934  NE1 TRP D 370      31.542 -28.057  16.833  1.00 60.12           N
ATOM   2935  CE2 TRP D 370      31.898 -28.470  18.099  1.00 60.12           C
ATOM   2936  CE3 TRP D 370      31.163 -28.050  20.354  1.00 60.12           C
ATOM   2937  CZ2 TRP D 370      32.875 -29.326  18.522  1.00 60.12           C
ATOM   2938  CZ3 TRP D 370      32.148 -28.916  20.777  1.00 60.12           C
ATOM   2939  CH2 TRP D 370      32.987 -29.541  19.878  1.00 60.12           C
ATOM   2940  C   TRP D 370      26.753 -25.868  19.555  1.00 60.12           C
ATOM   2941  O   TRP D 370      26.198 -24.877  19.081  1.00 60.12           O
ATOM   2942  N   GLU D 371      26.559 -26.263  20.827  1.00 67.71           N
ATOM   2943  CA  GLU D 371      25.779 -25.457  21.713  1.00 67.71           C
ATOM   2944  CB  GLU D 371      24.644 -26.210  22.429  1.00 67.71           C
ATOM   2945  CG  GLU D 371      25.121 -27.324  23.363  1.00 67.71           C
ATOM   2946  CD  GLU D 371      23.895 -27.874  24.079  1.00 67.71           C
ATOM   2947  OE1 GLU D 371      22.773 -27.375  23.795  1.00 67.71           O
ATOM   2948  OE2 GLU D 371      24.063 -28.796  24.921  1.00 67.71           O
ATOM   2949  C   GLU D 371      26.724 -24.968  22.758  1.00 67.71           C
ATOM   2950  O   GLU D 371      27.442 -25.755  23.375  1.00 67.71           O
ATOM   2951  N   PHE D 372      26.766 -23.640  22.970  1.00 69.38           N
ATOM   2952  CA  PHE D 372      27.669 -23.150  23.964  1.00 69.38           C
ATOM   2953  CB  PHE D 372      28.570 -21.989  23.502  1.00 69.38           C
ATOM   2954  CG  PHE D 372      29.429 -22.462  22.378  1.00 69.38           C
ATOM   2955  CD1 PHE D 372      30.293 -23.521  22.545  1.00 69.38           C
ATOM   2956  CD2 PHE D 372      29.401 -21.815  21.164  1.00 69.38           C
ATOM   2957  CE1 PHE D 372      31.091 -23.946  21.508  1.00 69.38           C
ATOM   2958  CE2 PHE D 372      30.198 -22.235  20.125  1.00 69.38           C
ATOM   2959  CZ  PHE D 372      31.043 -23.304  20.295  1.00 69.38           C
ATOM   2960  C   PHE D 372      26.854 -22.636  25.108  1.00 69.38           C
ATOM   2961  O   PHE D 372      25.918 -21.859  24.925  1.00 69.38           O
ATOM   2962  N   GLN D 373      27.190 -23.083  26.334  1.00 44.95           N
ATOM   2963  CA  GLN D 373      26.513 -22.586  27.495  1.00 44.95           C
ATOM   2964  CB  GLN D 373      26.269 -23.647  28.582  1.00 44.95           C
ATOM   2965  CG  GLN D 373      25.166 -24.643  28.222  1.00 44.95           C
ATOM   2966  CD  GLN D 373      23.834 -23.918  28.370  1.00 44.95           C
ATOM   2967  OE1 GLN D 373      23.791 -22.738  28.716  1.00 44.95           O
ATOM   2968  NE2 GLN D 373      22.714 -24.640  28.102  1.00 44.95           N
ATOM   2969  C   GLN D 373      27.421 -21.551  28.062  1.00 44.95           C
ATOM   2970  O   GLN D 373      28.594 -21.818  28.320  1.00 44.95           O
ATOM   2971  N   ILE D 374      26.891 -20.332  28.276  1.00 41.56           N
ATOM   2972  CA  ILE D 374      27.721 -19.257  28.723  1.00 41.56           C
ATOM   2973  CB  ILE D 374      27.568 -18.006  27.911  1.00 41.56           C
ATOM   2974  CG1 ILE D 374      27.996 -18.264  26.457  1.00 41.56           C
ATOM   2975  CG2 ILE D 374      28.370 -16.890  28.602  1.00 41.56           C
ATOM   2976  CD1 ILE D 374      27.608 -17.141  25.497  1.00 41.56           C
ATOM   2977  C   ILE D 374      27.380 -18.919  30.132  1.00 41.56           C
ATOM   2978  O   ILE D 374      26.217 -18.755  30.498  1.00 41.56           O
ATOM   2979  N   GLY D 375      28.435 -18.800  30.956  1.00 82.88           N
ATOM   2980  CA  GLY D 375      28.311 -18.514  32.349  1.00 82.88           C
ATOM   2981  C   GLY D 375      28.555 -17.064  32.528  1.00 82.88           C
ATOM   2982  O   GLY D 375      27.906 -16.254  31.870  1.00 82.88           O
ATOM   2983  N   GLU D 376      29.546 -16.712  33.377  1.00351.06           N
ATOM   2984  CA  GLU D 376      29.716 -15.348  33.766  1.00351.06           C
ATOM   2985  CB  GLU D 376      30.280 -14.371  32.711  1.00351.06           C
ATOM   2986  CG  GLU D 376      29.922 -14.619  31.243  1.00351.06           C
ATOM   2987  CD  GLU D 376      28.733 -13.924  30.552  1.00351.06           C
ATOM   2988  OE1 GLU D 376      27.602 -13.841  31.093  1.00351.06           O
ATOM   2989  OE2 GLU D 376      28.952 -13.500  29.387  1.00351.06           O
ATOM   2990  C   GLU D 376      28.390 -14.922  34.227  1.00351.06           C
ATOM   2991  O   GLU D 376      27.743 -14.121  33.568  1.00351.06           O
ATOM   2992  N   GLY D 377      27.983 -15.517  35.372  1.00106.68           N
ATOM   2993  CA  GLY D 377      26.743 -15.366  36.081  1.00106.68           C
ATOM   2994  C   GLY D 377      26.619 -13.933  36.453  1.00106.68           C
ATOM   2995  O   GLY D 377      25.517 -13.404  36.593  1.00106.68           O
ATOM   2996  N   SER D 378      27.775 -13.262  36.627  1.00 81.81           N
ATOM   2997  CA  SER D 378      27.850 -11.855  36.912  1.00 81.81           C
ATOM   2998  CB  SER D 378      29.291 -11.382  37.173  1.00 81.81           C
ATOM   2999  OG  SER D 378      29.309  -9.991  37.454  1.00 81.81           O
ATOM   3000  C   SER D 378      27.351 -11.119  35.699  1.00 81.81           C
ATOM   3001  O   SER D 378      27.225  -9.896  35.703  1.00 81.81           O
ATOM   3002  N   GLY D 379      27.034 -11.879  34.635  1.00 39.72           N
ATOM   3003  CA  GLY D 379      26.572 -11.427  33.367  1.00 39.72           C
ATOM   3004  C   GLY D 379      27.768 -11.086  32.561  1.00 39.72           C
ATOM   3005  O   GLY D 379      27.777 -10.023  31.942  1.00 39.72           O
ATOM   3006  N   ALA D 380      28.822 -11.955  32.572  1.00135.05           N
ATOM   3007  CA  ALA D 380      29.993 -11.579  31.861  1.00135.05           C
ATOM   3008  CB  ALA D 380      29.746 -11.097  30.413  1.00135.05           C
ATOM   3009  C   ALA D 380      30.623 -10.454  32.612  1.00135.05           C
ATOM   3010  O   ALA D 380      29.961  -9.593  33.187  1.00135.05           O
ATOM   3011  N   ALA D 381      31.957 -10.418  32.594  1.00 75.99           N
ATOM   3012  CA  ALA D 381      32.658  -9.427  33.338  1.00 75.99           C
ATOM   3013  CB  ALA D 381      33.260  -9.993  34.628  1.00 75.99           C
ATOM   3014  C   ALA D 381      33.771  -8.949  32.469  1.00 75.99           C
ATOM   3015  O   ALA D 381      33.717  -9.078  31.249  1.00 75.99           O
ATOM   3016  N   ARG D 382      34.767  -8.289  33.081  1.00128.34           N
ATOM   3017  CA  ARG D 382      35.918  -7.814  32.373  1.00128.34           C
ATOM   3018  CB  ARG D 382      36.606  -6.629  33.081  1.00128.34           C
ATOM   3019  CG  ARG D 382      37.754  -6.000  32.286  1.00128.34           C
ATOM   3020  CD  ARG D 382      38.562  -4.954  33.061  1.00128.34           C
ATOM   3021  NE  ARG D 382      37.690  -3.766  33.290  1.00128.34           N
ATOM   3022  CZ  ARG D 382      36.918  -3.682  34.413  1.00128.34           C
ATOM   3023  NH1 ARG D 382      36.934  -4.692  35.331  1.00128.34           N
ATOM   3024  NH2 ARG D 382      36.137  -2.583  34.621  1.00128.34           N
ATOM   3025  C   ARG D 382      36.902  -8.945  32.295  1.00128.34           C
ATOM   3026  O   ARG D 382      36.672 -10.026  32.834  1.00128.34           O
ATOM   3027  N   ASP D 383      38.017  -8.718  31.572  1.00113.36           N
ATOM   3028  CA  ASP D 383      39.074  -9.676  31.405  1.00113.36           C
ATOM   3029  CB  ASP D 383      40.190  -9.117  30.502  1.00113.36           C
ATOM   3030  CG  ASP D 383      41.284 -10.156  30.307  1.00113.36           C
ATOM   3031  OD1 ASP D 383      41.069 -11.342  30.672  1.00113.36           O
ATOM   3032  OD2 ASP D 383      42.361  -9.765  29.782  1.00113.36           O
ATOM   3033  C   ASP D 383      39.659  -9.965  32.756  1.00113.36           C
ATOM   3034  O   ASP D 383      40.136 -11.069  33.015  1.00113.36           O
ATOM   3035  N   LYS D 384      39.730  -8.943  33.628  1.00 75.08           N
ATOM   3036  CA  LYS D 384      40.225  -9.142  34.961  1.00 75.08           C
ATOM   3037  CB  LYS D 384      40.617  -7.836  35.672  1.00 75.08           C
ATOM   3038  CG  LYS D 384      41.360  -8.092  36.985  0.00 75.08           C
ATOM   3039  CD  LYS D 384      42.096  -6.872  37.541  0.00 75.08           C
ATOM   3040  CE  LYS D 384      41.305  -6.103  38.600  1.00 75.08           C
ATOM   3041  NZ  LYS D 384      42.149  -5.033  39.177  1.00 75.08           N
ATOM   3042  C   LYS D 384      39.213  -9.837  35.819  1.00 75.08           C
ATOM   3043  O   LYS D 384      39.565 -10.657  36.664  1.00 75.08           O
ATOM   3044  N   SER D 385      37.924  -9.497  35.629  1.00 85.22           N
ATOM   3045  CA  SER D 385      36.856  -9.967  36.467  1.00 85.22           C
ATOM   3046  CB  SER D 385      35.560  -9.172  36.258  1.00 85.22           C
ATOM   3047  OG  SER D 385      34.537  -9.675  37.104  1.00 85.22           O
ATOM   3048  C   SER D 385      36.576 -11.427  36.276  1.00 85.22           C
ATOM   3049  O   SER D 385      36.027 -12.069  37.170  1.00 85.22           O
ATOM   3050  N   ILE D 386      36.928 -12.010  35.116  1.00110.54           N
ATOM   3051  CA  ILE D 386      36.620 -13.400  34.929  1.00110.54           C
ATOM   3052  CB  ILE D 386      35.656 -13.675  33.809  1.00110.54           C
ATOM   3053  CG1 ILE D 386      36.263 -13.278  32.455  1.00110.54           C
ATOM   3054  CG2 ILE D 386      34.335 -12.958  34.129  1.00110.54           C
ATOM   3055  CD1 ILE D 386      35.492 -13.851  31.267  1.00110.54           C
ATOM   3056  C   ILE D 386      37.879 -14.131  34.593  1.00110.54           C
ATOM   3057  O   ILE D 386      38.865 -13.537  34.159  1.00110.54           O
ATOM   3058  N   ASP D 387      37.880 -15.451  34.873  1.00 82.39           N
ATOM   3059  CA  ASP D 387      38.961 -16.335  34.548  1.00 82.39           C
ATOM   3060  CB  ASP D 387      39.971 -16.494  35.697  1.00 82.39           C
ATOM   3061  CG  ASP D 387      41.224 -17.177  35.169  0.00 82.39           C
ATOM   3062  OD1 ASP D 387      41.172 -17.752  34.049  1.00 82.39           O
ATOM   3063  OD2 ASP D 387      42.259 -17.125  35.884  0.00 82.39           O
ATOM   3064  C   ASP D 387      38.291 -17.655  34.330  1.00 82.39           C
ATOM   3065  O   ASP D 387      37.645 -18.170  35.241  1.00 82.39           O
ATOM   3066  N   CYS D 388      38.417 -18.238  33.121  1.00 85.95           N
ATOM   3067  CA  CYS D 388      37.662 -19.425  32.838  1.00 85.95           C
ATOM   3068  CB  CYS D 388      37.167 -19.433  31.387  1.00 85.95           C
ATOM   3069  SG  CYS D 388      36.327 -17.866  31.021  1.00 85.95           S
ATOM   3070  C   CYS D 388      38.497 -20.644  33.064  1.00 85.95           C
ATOM   3071  O   CYS D 388      38.827 -21.375  32.129  1.00 85.95           O
ATOM   3072  N   SER D 389      38.927 -20.842  34.322  1.00122.89           N
ATOM   3073  CA  SER D 389      39.614 -22.034  34.710  1.00122.89           C
ATOM   3074  CB  SER D 389      40.468 -21.823  35.970  1.00122.89           C
ATOM   3075  OG  SER D 389      41.453 -20.830  35.728  1.00122.89           O
ATOM   3076  C   SER D 389      38.613 -23.113  35.031  1.00122.89           C
ATOM   3077  O   SER D 389      38.786 -24.265  34.635  1.00122.89           O
ATOM   3078  N   GLN D 390      37.628 -22.789  35.908  1.00140.94           N
ATOM   3079  CA  GLN D 390      36.628 -23.742  36.335  1.00140.94           C
ATOM   3080  CB  GLN D 390      36.135 -23.478  37.771  1.00140.94           C
ATOM   3081  CG  GLN D 390      37.165 -23.785  38.863  1.00140.94           C
ATOM   3082  CD  GLN D 390      38.151 -22.629  38.974  1.00140.94           C
ATOM   3083  OE1 GLN D 390      38.078 -21.654  38.228  1.00140.94           O
ATOM   3084  NE2 GLN D 390      39.100 -22.738  39.942  1.00140.94           N
ATOM   3085  C   GLN D 390      35.391 -23.908  35.489  1.00140.94           C
ATOM   3086  O   GLN D 390      35.174 -24.998  34.962  1.00140.94           O
ATOM   3087  N   LEU D 391      34.581 -22.817  35.338  1.00168.52           N
ATOM   3088  CA  LEU D 391      33.296 -22.777  34.658  1.00168.52           C
ATOM   3089  CB  LEU D 391      32.691 -24.148  34.284  1.00168.52           C
ATOM   3090  CG  LEU D 391      31.569 -24.129  33.221  1.00168.52           C
ATOM   3091  CD1 LEU D 391      30.866 -25.494  33.148  1.00168.52           C
ATOM   3092  CD2 LEU D 391      30.601 -22.947  33.371  1.00168.52           C
ATOM   3093  C   LEU D 391      32.312 -22.139  35.622  1.00168.52           C
ATOM   3094  O   LEU D 391      32.279 -20.919  35.791  1.00168.52           O
ATOM   3095  N   GLY D 392      31.456 -22.974  36.269  1.00 40.20           N
ATOM   3096  CA  GLY D 392      30.483 -22.486  37.219  1.00 40.20           C
ATOM   3097  C   GLY D 392      29.121 -22.419  36.578  1.00 40.20           C
ATOM   3098  O   GLY D 392      28.893 -22.985  35.512  1.00 40.20           O
ATOM   3099  N   LYS D 393      28.169 -21.718  37.236  1.00 47.96           N
ATOM   3100  CA  LYS D 393      26.796 -21.616  36.791  1.00 47.96           C
ATOM   3101  CB  LYS D 393      25.909 -20.722  37.675  1.00 47.96           C
ATOM   3102  CG  LYS D 393      25.627 -21.251  39.081  1.00 47.96           C
ATOM   3103  CD  LYS D 393      24.946 -20.202  39.964  1.00 47.96           C
ATOM   3104  CE  LYS D 393      24.466 -20.730  41.316  1.00 47.96           C
ATOM   3105  NZ  LYS D 393      23.792 -19.645  42.065  1.00 47.96           N
ATOM   3106  C   LYS D 393      26.730 -21.006  35.420  1.00 47.96           C
ATOM   3107  O   LYS D 393      27.597 -20.222  35.032  1.00 47.96           O
ATOM   3108  N   VAL D 394      25.677 -21.370  34.643  1.00 50.78           N
ATOM   3109  CA  VAL D 394      25.545 -20.858  33.300  1.00 50.78           C
ATOM   3110  CB  VAL D 394      25.628 -21.944  32.267  1.00 50.78           C
ATOM   3111  CG1 VAL D 394      25.364 -21.336  30.880  1.00 50.78           C
ATOM   3112  CG2 VAL D 394      26.996 -22.635  32.398  1.00 50.78           C
ATOM   3113  C   VAL D 394      24.222 -20.159  33.105  1.00 50.78           C
ATOM   3114  O   VAL D 394      23.161 -20.687  33.441  1.00 50.78           O
ATOM   3115  N   ARG D 395      24.290 -18.896  32.621  1.00130.99           N
ATOM   3116  CA  ARG D 395      23.175 -18.032  32.317  1.00130.99           C
ATOM   3117  CB  ARG D 395      23.595 -16.558  32.241  1.00130.99           C
ATOM   3118  CG  ARG D 395      22.421 -15.604  32.029  1.00130.99           C
ATOM   3119  CD  ARG D 395      22.855 -14.156  31.810  1.00130.99           C
ATOM   3120  NE  ARG D 395      21.632 -13.309  31.856  1.00130.99           N
ATOM   3121  CZ  ARG D 395      21.747 -11.985  32.165  1.00130.99           C
ATOM   3122  NH1 ARG D 395      22.982 -11.444  32.382  1.00130.99           N
ATOM   3123  NH2 ARG D 395      20.632 -11.206  32.266  1.00130.99           N
ATOM   3124  C   ARG D 395      22.462 -18.332  31.022  1.00130.99           C
ATOM   3125  O   ARG D 395      21.234 -18.407  31.001  1.00130.99           O
ATOM   3126  N   THR D 396      23.195 -18.510  29.895  1.00115.10           N
ATOM   3127  CA  THR D 396      22.481 -18.612  28.646  1.00115.10           C
ATOM   3128  CB  THR D 396      22.314 -17.299  27.943  1.00115.10           C
ATOM   3129  OG1 THR D 396      21.377 -17.436  26.886  1.00115.10           O
ATOM   3130  CG2 THR D 396      23.679 -16.852  27.393  1.00115.10           C
ATOM   3131  C   THR D 396      23.153 -19.546  27.685  1.00115.10           C
ATOM   3132  O   THR D 396      24.277 -19.997  27.898  1.00115.10           O
ATOM   3133  N   LYS D 397      22.440 -19.858  26.577  1.00 66.69           N
ATOM   3134  CA  LYS D 397      22.936 -20.761  25.576  1.00 66.69           C
ATOM   3135  CB  LYS D 397      22.058 -22.016  25.412  1.00 66.69           C
ATOM   3136  CG  LYS D 397      22.569 -23.003  24.361  1.00 66.69           C
ATOM   3137  CD  LYS D 397      21.923 -24.388  24.455  1.00 66.69           C
ATOM   3138  CE  LYS D 397      20.429 -24.397  24.123  1.00 66.69           C
ATOM   3139  NZ  LYS D 397      19.894 -25.772  24.240  1.00 66.69           N
ATOM   3140  C   LYS D 397      22.969 -20.052  24.254  1.00 66.69           C
ATOM   3141  O   LYS D 397      22.155 -19.168  23.994  1.00 66.69           O
ATOM   3142  N   LEU D 398      23.956 -20.404  23.399  1.00107.48           N
ATOM   3143  CA  LEU D 398      24.057 -19.839  22.081  1.00107.48           C
ATOM   3144  CB  LEU D 398      25.176 -18.785  21.953  1.00107.48           C
ATOM   3145  CG  LEU D 398      25.250 -18.073  20.585  1.00107.48           C
ATOM   3146  CD1 LEU D 398      25.735 -19.001  19.458  1.00107.48           C
ATOM   3147  CD2 LEU D 398      23.917 -17.383  20.255  1.00107.48           C
ATOM   3148  C   LEU D 398      24.376 -20.979  21.159  1.00107.48           C
ATOM   3149  O   LEU D 398      25.274 -21.773  21.432  1.00107.48           O
ATOM   3150  N   THR D 399      23.657 -21.088  20.025  1.00101.85           N
ATOM   3151  CA  THR D 399      23.912 -22.189  19.139  1.00101.85           C
ATOM   3152  CB  THR D 399      22.666 -22.875  18.659  1.00101.85           C
ATOM   3153  OG1 THR D 399      21.866 -21.974  17.908  1.00101.85           O
ATOM   3154  CG2 THR D 399      21.885 -23.389  19.881  1.00101.85           C
ATOM   3155  C   THR D 399      24.631 -21.673  17.932  1.00101.85           C
ATOM   3156  O   THR D 399      24.279 -20.628  17.385  1.00101.85           O
ATOM   3157  N   VAL D 400      25.683 -22.398  17.494  1.00 33.37           N
ATOM   3158  CA  VAL D 400      26.433 -21.970  16.347  1.00 33.37           C
ATOM   3159  CB  VAL D 400      27.804 -21.464  16.689  1.00 33.37           C
ATOM   3160  CG1 VAL D 400      27.654 -20.213  17.571  1.00 33.37           C
ATOM   3161  CG2 VAL D 400      28.598 -22.603  17.352  1.00 33.37           C
ATOM   3162  C   VAL D 400      26.611 -23.131  15.417  1.00 33.37           C
ATOM   3163  O   VAL D 400      26.772 -24.273  15.846  1.00 33.37           O
ATOM   3164  N   THR D 401      26.579 -22.849  14.098  1.00 35.65           N
ATOM   3165  CA  THR D 401      26.762 -23.873  13.109  1.00 35.65           C
ATOM   3166  CB  THR D 401      25.642 -23.955  12.114  1.00 35.65           C
ATOM   3167  OG1 THR D 401      24.412 -24.203  12.780  1.00 35.65           O
ATOM   3168  CG2 THR D 401      25.948 -25.094  11.127  1.00 35.65           C
ATOM   3169  C   THR D 401      28.012 -23.556  12.348  1.00 35.65           C
ATOM   3170  O   THR D 401      28.216 -22.430  11.894  1.00 35.65           O
ATOM   3171  N   MET D 402      28.893 -24.564  12.191  1.00107.19           N
ATOM   3172  CA  MET D 402      30.129 -24.344  11.487  1.00107.19           C
ATOM   3173  CB  MET D 402      31.366 -24.769  12.296  1.00107.19           C
ATOM   3174  CG  MET D 402      31.515 -23.985  13.601  1.00107.19           C
ATOM   3175  SD  MET D 402      31.794 -22.203  13.384  1.00107.19           S
ATOM   3176  CE  MET D 402      31.548 -21.804  15.138  1.00107.19           C
ATOM   3177  C   MET D 402      30.102 -25.165  10.232  1.00107.19           C
ATOM   3178  O   MET D 402      29.868 -26.372  10.275  1.00107.19           O
ATOM   3179  N   LYS D 403      30.359 -24.534   9.065  1.00139.97           N
ATOM   3180  CA  LYS D 403      30.262 -25.283   7.842  1.00139.97           C
ATOM   3181  CB  LYS D 403      29.117 -24.825   6.922  1.00139.97           C
ATOM   3182  CG  LYS D 403      27.737 -24.998   7.563  1.00139.97           C
ATOM   3183  CD  LYS D 403      27.433 -26.434   8.000  1.00139.97           C
ATOM   3184  CE  LYS D 403      26.949 -27.342   6.867  1.00139.97           C
ATOM   3185  NZ  LYS D 403      26.697 -28.706   7.386  1.00139.97           N
ATOM   3186  C   LYS D 403      31.540 -25.249   7.052  1.00139.97           C
ATOM   3187  O   LYS D 403      32.310 -24.290   7.090  1.00139.97           O
ATOM   3188  N   GLU D 404      31.715 -26.310   6.233  1.00115.95           N
ATOM   3189  CA  GLU D 404      32.881 -26.646   5.459  1.00115.95           C
ATOM   3190  CB  GLU D 404      32.560 -27.550   4.255  1.00115.95           C
ATOM   3191  CG  GLU D 404      32.057 -28.938   4.658  1.00115.95           C
ATOM   3192  CD  GLU D 404      31.718 -29.708   3.390  1.00115.95           C
ATOM   3193  OE1 GLU D 404      31.813 -29.106   2.288  1.00115.95           O
ATOM   3194  OE2 GLU D 404      31.355 -30.909   3.508  1.00115.95           O
ATOM   3195  C   GLU D 404      33.597 -25.445   4.951  1.00115.95           C
ATOM   3196  O   GLU D 404      33.031 -24.540   4.335  1.00115.95           O
ATOM   3197  N   LEU D 405      34.924 -25.480   5.190  1.00216.46           N
ATOM   3198  CA  LEU D 405      35.830 -24.412   4.942  1.00216.46           C
ATOM   3199  CB  LEU D 405      35.633 -23.632   3.629  1.00216.46           C
ATOM   3200  CG  LEU D 405      36.327 -24.355   2.450  1.00216.46           C
ATOM   3201  CD1 LEU D 405      35.763 -25.768   2.227  1.00216.46           C
ATOM   3202  CD2 LEU D 405      36.342 -23.495   1.176  1.00216.46           C
ATOM   3203  C   LEU D 405      35.832 -23.546   6.177  1.00216.46           C
ATOM   3204  O   LEU D 405      36.354 -23.965   7.207  1.00216.46           O
ATOM   3205  N   TYR D 406      35.457 -22.260   6.034  1.00229.88           N
ATOM   3206  CA  TYR D 406      35.424 -21.231   7.054  1.00229.88           C
ATOM   3207  CB  TYR D 406      36.139 -19.948   6.590  1.00229.88           C
ATOM   3208  CG  TYR D 406      35.496 -19.451   5.343  1.00229.88           C
ATOM   3209  CD1 TYR D 406      34.372 -18.659   5.392  1.00229.88           C
ATOM   3210  CD2 TYR D 406      36.030 -19.773   4.117  1.00229.88           C
ATOM   3211  CE1 TYR D 406      33.788 -18.202   4.234  1.00229.88           C
ATOM   3212  CE2 TYR D 406      35.451 -19.319   2.956  1.00229.88           C
ATOM   3213  CZ  TYR D 406      34.327 -18.531   3.014  1.00229.88           C
ATOM   3214  OH  TYR D 406      33.729 -18.062   1.826  1.00229.88           O
ATOM   3215  C   TYR D 406      34.176 -20.805   7.801  1.00229.88           C
ATOM   3216  O   TYR D 406      34.321 -20.164   8.836  1.00229.88           O
ATOM   3217  N   ILE D 407      32.942 -21.000   7.292  1.00177.46           N
ATOM   3218  CA  ILE D 407      31.824 -20.216   7.792  1.00177.46           C
ATOM   3219  CB  ILE D 407      30.750 -20.012   6.756  1.00177.46           C
ATOM   3220  CG1 ILE D 407      30.100 -21.338   6.326  1.00177.46           C
ATOM   3221  CG2 ILE D 407      31.385 -19.245   5.586  1.00177.46           C
ATOM   3222  CD1 ILE D 407      29.119 -21.908   7.348  1.00177.46           C
ATOM   3223  C   ILE D 407      31.171 -20.656   9.073  1.00177.46           C
ATOM   3224  O   ILE D 407      30.988 -21.840   9.347  1.00177.46           O
ATOM   3225  N   ALA D 408      30.810 -19.650   9.911  1.00 41.52           N
ATOM   3226  CA  ALA D 408      30.098 -19.868  11.141  1.00 41.52           C
ATOM   3227  CB  ALA D 408      30.882 -19.438  12.393  1.00 41.52           C
ATOM   3228  C   ALA D 408      28.855 -19.023  11.087  1.00 41.52           C
ATOM   3229  O   ALA D 408      28.871 -17.927  10.530  1.00 41.52           O
ATOM   3230  N   GLU D 409      27.731 -19.528  11.649  1.00111.93           N
ATOM   3231  CA  GLU D 409      26.489 -18.798  11.635  1.00111.93           C
ATOM   3232  CB  GLU D 409      25.671 -19.083  10.362  1.00111.93           C
ATOM   3233  CG  GLU D 409      24.211 -18.635  10.413  1.00111.93           C
ATOM   3234  CD  GLU D 409      23.386 -19.871  10.743  1.00111.93           C
ATOM   3235  OE1 GLU D 409      24.005 -20.942  10.984  1.00111.93           O
ATOM   3236  OE2 GLU D 409      22.130 -19.768  10.749  1.00111.93           O
ATOM   3237  C   GLU D 409      25.677 -19.200  12.834  1.00111.93           C
ATOM   3238  O   GLU D 409      25.852 -20.295  13.365  1.00111.93           O
ATOM   3239  N   ASP D 410      24.787 -18.295  13.310  1.00 76.84           N
ATOM   3240  CA  ASP D 410      23.964 -18.568  14.460  1.00 76.84           C
ATOM   3241  CB  ASP D 410      24.202 -17.590  15.630  1.00 76.84           C
ATOM   3242  CG  ASP D 410      23.905 -16.157  15.198  1.00 76.84           C
ATOM   3243  OD1 ASP D 410      23.409 -15.954  14.058  1.00 76.84           O
ATOM   3244  OD2 ASP D 410      24.179 -15.239  16.017  1.00 76.84           O
ATOM   3245  C   ASP D 410      22.508 -18.544  14.076  1.00 76.84           C
ATOM   3246  O   ASP D 410      22.160 -18.427  12.903  1.00 76.84           O
ATOM   3247  N   GLN D 411      21.617 -18.667  15.086  1.00 93.97           N
ATOM   3248  CA  GLN D 411      20.186 -18.721  14.910  1.00 93.97           C
ATOM   3249  CB  GLN D 411      19.418 -18.971  16.220  1.00 93.97           C
ATOM   3250  CG  GLN D 411      19.528 -17.819  17.222  1.00 93.97           C
ATOM   3251  CD  GLN D 411      18.615 -18.128  18.401  1.00 93.97           C
ATOM   3252  OE1 GLN D 411      18.750 -19.161  19.056  1.00 93.97           O
ATOM   3253  NE2 GLN D 411      17.651 -17.210  18.677  1.00 93.97           N
ATOM   3254  C   GLN D 411      19.668 -17.425  14.357  1.00 93.97           C
ATOM   3255  O   GLN D 411      18.746 -17.406  13.543  1.00 93.97           O
ATOM   3256  N   TYR D 412      20.260 -16.302  14.795  1.00 92.18           N
ATOM   3257  CA  TYR D 412      19.863 -14.975  14.417  1.00 92.18           C
ATOM   3258  CB  TYR D 412      20.567 -13.852  15.197  1.00 92.18           C
ATOM   3259  CG  TYR D 412      19.913 -13.838  16.536  1.00 92.18           C
ATOM   3260  CD1 TYR D 412      18.654 -13.299  16.669  1.00 92.18           C
ATOM   3261  CD2 TYR D 412      20.540 -14.349  17.649  1.00 92.18           C
ATOM   3262  CE1 TYR D 412      18.021 -13.273  17.888  1.00 92.18           C
ATOM   3263  CE2 TYR D 412      19.913 -14.326  18.873  1.00 92.18           C
ATOM   3264  CZ  TYR D 412      18.653 -13.789  18.992  1.00 92.18           C
ATOM   3265  OH  TYR D 412      18.011 -13.768  20.247  1.00 92.18           O
ATOM   3266  C   TYR D 412      20.051 -14.774  12.950  1.00 92.18           C
ATOM   3267  O   TYR D 412      19.449 -13.873  12.372  1.00 92.18           O
ATOM   3268  N   GLY D 413      20.948 -15.545  12.312  1.00 37.20           N
ATOM   3269  CA  GLY D 413      21.100 -15.387  10.896  1.00 37.20           C
ATOM   3270  C   GLY D 413      22.371 -14.655  10.625  1.00 37.20           C
ATOM   3271  O   GLY D 413      22.659 -14.293   9.485  1.00 37.20           O
ATOM   3272  N   ASN D 414      23.165 -14.408  11.681  1.00 53.50           N
ATOM   3273  CA  ASN D 414      24.410 -13.720  11.512  1.00 53.50           C
ATOM   3274  CB  ASN D 414      24.961 -13.146  12.828  1.00 53.50           C
ATOM   3275  CG  ASN D 414      24.001 -12.054  13.279  1.00 53.50           C
ATOM   3276  OD1 ASN D 414      23.721 -11.111  12.539  1.00 53.50           O
ATOM   3277  ND2 ASN D 414      23.468 -12.188  14.523  1.00 53.50           N
ATOM   3278  C   ASN D 414      25.418 -14.679  10.953  1.00 53.50           C
ATOM   3279  O   ASN D 414      25.347 -15.885  11.192  1.00 53.50           O
ATOM   3280  N   LEU D 415      26.381 -14.154  10.163  1.00148.62           N
ATOM   3281  CA  LEU D 415      27.390 -14.983   9.564  1.00148.62           C
ATOM   3282  CB  LEU D 415      27.367 -14.990   8.018  1.00148.62           C
ATOM   3283  CG  LEU D 415      27.625 -13.629   7.345  1.00148.62           C
ATOM   3284  CD1 LEU D 415      27.574 -13.761   5.815  1.00148.62           C
ATOM   3285  CD2 LEU D 415      26.674 -12.540   7.865  1.00148.62           C
ATOM   3286  C   LEU D 415      28.749 -14.530  10.018  1.00148.62           C
ATOM   3287  O   LEU D 415      28.960 -13.354  10.309  1.00148.62           O
ATOM   3288  N   GLY D 416      29.717 -15.473  10.088  1.00 26.36           N
ATOM   3289  CA  GLY D 416      31.041 -15.149  10.552  1.00 26.36           C
ATOM   3290  C   GLY D 416      31.982 -16.227  10.098  1.00 26.36           C
ATOM   3291  O   GLY D 416      31.698 -16.945   9.140  1.00 26.36           O
ATOM   3292  N   GLY D 417      33.145 -16.366  10.779  1.00 28.25           N
ATOM   3293  CA  GLY D 417      34.109 -17.345  10.350  1.00 28.25           C
ATOM   3294  C   GLY D 417      34.687 -18.071  11.530  1.00 28.25           C
ATOM   3295  O   GLY D 417      34.529 -17.653  12.676  1.00 28.25           O
ATOM   3296  N   PHE D 418      35.372 -19.208  11.261  1.00144.90           N
ATOM   3297  CA  PHE D 418      35.991 -19.976  12.305  1.00144.90           C
ATOM   3298  CB  PHE D 418      35.079 -21.061  12.913  1.00144.90           C
ATOM   3299  CG  PHE D 418      34.893 -22.154  11.914  1.00144.90           C
ATOM   3300  CD1 PHE D 418      33.888 -22.091  10.975  1.00144.90           C
ATOM   3301  CD2 PHE D 418      35.731 -23.246  11.916  1.00144.90           C
ATOM   3302  CE1 PHE D 418      33.723 -23.102  10.058  1.00144.90           C
ATOM   3303  CE2 PHE D 418      35.571 -24.259  11.001  1.00144.90           C
ATOM   3304  CZ  PHE D 418      34.564 -24.188  10.069  1.00144.90           C
ATOM   3305  C   PHE D 418      37.176 -20.686  11.725  1.00144.90           C
ATOM   3306  O   PHE D 418      37.331 -20.782  10.508  1.00144.90           O
ATOM   3307  N   THR D 419      38.076 -21.165  12.606  1.00131.41           N
ATOM   3308  CA  THR D 419      39.200 -21.937  12.172  1.00131.41           C
ATOM   3309  CB  THR D 419      40.427 -21.112  11.909  1.00131.41           C
ATOM   3310  OG1 THR D 419      41.483 -21.936  11.437  1.00131.41           O
ATOM   3311  CG2 THR D 419      40.839 -20.403  13.211  1.00131.41           C
ATOM   3312  C   THR D 419      39.522 -22.867  13.293  1.00131.41           C
ATOM   3313  O   THR D 419      39.323 -22.530  14.459  1.00131.41           O
ATOM   3314  N   LEU D 420      39.991 -24.086  12.972  1.00 65.75           N
ATOM   3315  CA  LEU D 420      40.416 -24.955  14.023  1.00 65.75           C
ATOM   3316  CB  LEU D 420      40.471 -26.438  13.613  1.00 65.75           C
ATOM   3317  CG  LEU D 420      40.864 -27.390  14.758  1.00 65.75           C
ATOM   3318  CD1 LEU D 420      39.797 -27.398  15.864  1.00 65.75           C
ATOM   3319  CD2 LEU D 420      41.174 -28.800  14.230  1.00 65.75           C
ATOM   3320  C   LEU D 420      41.807 -24.485  14.310  1.00 65.75           C
ATOM   3321  O   LEU D 420      42.425 -23.847  13.459  1.00 65.75           O
ATOM   3322  N   ILE D 421      42.318 -24.720  15.533  1.00 71.73           N
ATOM   3323  CA  ILE D 421      43.669 -24.332  15.821  1.00 71.73           C
ATOM   3324  CB  ILE D 421      43.804 -23.586  17.118  1.00 71.73           C
ATOM   3325  CG1 ILE D 421      43.009 -22.271  17.055  1.00 71.73           C
ATOM   3326  CG2 ILE D 421      45.301 -23.389  17.414  1.00 71.73           C
ATOM   3327  CD1 ILE D 421      42.846 -21.589  18.412  1.00 71.73           C
ATOM   3328  C   ILE D 421      44.423 -25.613  15.946  1.00 71.73           C
ATOM   3329  O   ILE D 421      44.401 -26.265  16.988  1.00 71.73           O
ATOM   3330  N   TYR D 422      45.097 -26.014  14.854  1.00155.19           N
ATOM   3331  CA  TYR D 422      45.844 -27.234  14.825  1.00155.19           C
ATOM   3332  CB  TYR D 422      47.032 -27.196  15.808  1.00155.19           C
ATOM   3333  CG  TYR D 422      47.970 -28.321  15.528  1.00155.19           C
ATOM   3334  CD1 TYR D 422      48.657 -28.373  14.336  1.00155.19           C
ATOM   3335  CD2 TYR D 422      48.204 -29.294  16.471  1.00155.19           C
ATOM   3336  CE1 TYR D 422      49.536 -29.398  14.076  1.00155.19           C
ATOM   3337  CE2 TYR D 422      49.082 -30.321  16.219  1.00155.19           C
ATOM   3338  CZ  TYR D 422      49.747 -30.375  15.018  1.00155.19           C
ATOM   3339  OH  TYR D 422      50.649 -31.428  14.755  1.00155.19           O
ATOM   3340  C   TYR D 422      44.867 -28.321  15.167  1.00155.19           C
ATOM   3341  O   TYR D 422      43.897 -28.532  14.441  1.00155.19           O
ATOM   3342  N   ASN D 423      45.066 -29.017  16.306  1.00133.09           N
ATOM   3343  CA  ASN D 423      44.134 -30.043  16.699  1.00133.09           C
ATOM   3344  CB  ASN D 423      44.766 -31.445  16.647  1.00133.09           C
ATOM   3345  CG  ASN D 423      45.963 -31.483  17.592  1.00133.09           C
ATOM   3346  OD1 ASN D 423      46.379 -30.469  18.150  1.00133.09           O
ATOM   3347  ND2 ASN D 423      46.552 -32.694  17.764  1.00133.09           N
ATOM   3348  C   ASN D 423      43.727 -29.787  18.126  1.00133.09           C
ATOM   3349  O   ASN D 423      43.136 -30.649  18.776  1.00133.09           O
ATOM   3350  N   GLN D 424      44.110 -28.607  18.652  1.00110.03           N
ATOM   3351  CA  GLN D 424      43.904 -28.177  20.014  1.00110.03           C
ATOM   3352  CB  GLN D 424      44.908 -27.083  20.404  1.00110.03           C
ATOM   3353  CG  GLN D 424      46.355 -27.568  20.356  1.00110.03           C
ATOM   3354  CD  GLN D 424      46.578 -28.454  21.569  1.00110.03           C
ATOM   3355  OE1 GLN D 424      46.991 -27.977  22.624  1.00110.03           O
ATOM   3356  NE2 GLN D 424      46.289 -29.775  21.425  1.00110.03           N
ATOM   3357  C   GLN D 424      42.547 -27.641  20.374  1.00110.03           C
ATOM   3358  O   GLN D 424      42.024 -27.949  21.445  1.00110.03           O
ATOM   3359  N   GLY D 425      41.953 -26.794  19.511  1.00 34.03           N
ATOM   3360  CA  GLY D 425      40.725 -26.132  19.863  1.00 34.03           C
ATOM   3361  C   GLY D 425      40.340 -25.276  18.697  1.00 34.03           C
ATOM   3362  O   GLY D 425      40.803 -25.511  17.583  1.00 34.03           O
ATOM   3363  N   PHE D 426      39.476 -24.257  18.915  1.00 63.66           N
ATOM   3364  CA  PHE D 426      39.032 -23.466  17.800  1.00 63.66           C
ATOM   3365  CB  PHE D 426      37.750 -24.025  17.157  1.00 63.66           C
ATOM   3366  CG  PHE D 426      36.705 -24.084  18.223  1.00 63.66           C
ATOM   3367  CD1 PHE D 426      36.615 -25.183  19.047  1.00 63.66           C
ATOM   3368  CD2 PHE D 426      35.817 -23.049  18.404  1.00 63.66           C
ATOM   3369  CE1 PHE D 426      35.658 -25.249  20.033  1.00 63.66           C
ATOM   3370  CE2 PHE D 426      34.857 -23.108  19.389  1.00 63.66           C
ATOM   3371  CZ  PHE D 426      34.776 -24.210  20.206  1.00 63.66           C
ATOM   3372  C   PHE D 426      38.733 -22.055  18.209  1.00 63.66           C
ATOM   3373  O   PHE D 426      38.584 -21.735  19.388  1.00 63.66           O
ATOM   3374  N   GLU D 427      38.670 -21.158  17.200  1.00 55.85           N
ATOM   3375  CA  GLU D 427      38.295 -19.794  17.425  1.00 55.85           C
ATOM   3376  CB  GLU D 427      39.444 -18.785  17.252  1.00 55.85           C
ATOM   3377  CG  GLU D 427      39.031 -17.354  17.604  1.00 55.85           C
ATOM   3378  CD  GLU D 427      40.278 -16.482  17.635  1.00 55.85           C
ATOM   3379  OE1 GLU D 427      40.907 -16.388  18.723  1.00 55.85           O
ATOM   3380  OE2 GLU D 427      40.617 -15.897  16.572  1.00 55.85           O
ATOM   3381  C   GLU D 427      37.224 -19.458  16.431  1.00 55.85           C
ATOM   3382  O   GLU D 427      37.327 -19.788  15.248  1.00 55.85           O
ATOM   3383  N   VAL D 428      36.142 -18.808  16.907  1.00 39.09           N
ATOM   3384  CA  VAL D 428      35.069 -18.436  16.030  1.00 39.09           C
ATOM   3385  CB  VAL D 428      33.784 -19.142  16.344  1.00 39.09           C
ATOM   3386  CG1 VAL D 428      32.687 -18.614  15.405  1.00 39.09           C
ATOM   3387  CG2 VAL D 428      34.031 -20.656  16.240  1.00 39.09           C
ATOM   3388  C   VAL D 428      34.822 -16.973  16.213  1.00 39.09           C
ATOM   3389  O   VAL D 428      34.776 -16.476  17.337  1.00 39.09           O
ATOM   3390  N   LYS D 429      34.682 -16.234  15.094  1.00123.10           N
ATOM   3391  CA  LYS D 429      34.361 -14.843  15.209  1.00123.10           C
ATOM   3392  CB  LYS D 429      35.400 -13.900  14.553  1.00123.10           C
ATOM   3393  CG  LYS D 429      35.572 -13.993  13.031  1.00123.10           C
ATOM   3394  CD  LYS D 429      34.567 -13.176  12.212  1.00123.10           C
ATOM   3395  CE  LYS D 429      34.770 -13.293  10.700  1.00123.10           C
ATOM   3396  NZ  LYS D 429      33.750 -12.490   9.988  1.00123.10           N
ATOM   3397  C   LYS D 429      33.017 -14.677  14.581  1.00123.10           C
ATOM   3398  O   LYS D 429      32.834 -14.923  13.391  1.00123.10           O
ATOM   3399  N   ILE D 430      32.007 -14.329  15.400  1.00123.46           N
ATOM   3400  CA  ILE D 430      30.704 -14.141  14.846  1.00123.46           C
ATOM   3401  CB  ILE D 430      29.861 -15.384  14.860  1.00123.46           C
ATOM   3402  CG1 ILE D 430      28.590 -15.178  14.018  1.00123.46           C
ATOM   3403  CG2 ILE D 430      29.590 -15.765  16.324  1.00123.46           C
ATOM   3404  CD1 ILE D 430      27.830 -16.472  13.732  1.00123.46           C
ATOM   3405  C   ILE D 430      29.993 -13.106  15.659  1.00123.46           C
ATOM   3406  O   ILE D 430      30.122 -13.065  16.880  1.00123.46           O
ATOM   3407  N   LEU D 431      29.229 -12.234  14.974  1.00274.15           N
ATOM   3408  CA  LEU D 431      28.385 -11.237  15.577  1.00274.15           C
ATOM   3409  CB  LEU D 431      27.113 -11.863  16.198  1.00274.15           C
ATOM   3410  CG  LEU D 431      25.884 -10.934  16.392  1.00274.15           C
ATOM   3411  CD1 LEU D 431      24.740 -11.700  17.075  1.00274.15           C
ATOM   3412  CD2 LEU D 431      26.189  -9.593  17.074  1.00274.15           C
ATOM   3413  C   LEU D 431      29.158 -10.459  16.619  1.00274.15           C
ATOM   3414  O   LEU D 431      28.724 -10.313  17.761  1.00274.15           O
ATOM   3415  N   ASN D 432      30.345  -9.938  16.246  1.00105.17           N
ATOM   3416  CA  ASN D 432      31.155  -9.099  17.098  1.00105.17           C
ATOM   3417  CB  ASN D 432      30.448  -7.812  17.567  1.00105.17           C
ATOM   3418  CG  ASN D 432      30.424  -6.785  16.443  1.00105.17           C
ATOM   3419  OD1 ASN D 432      31.037  -6.971  15.394  1.00105.17           O
ATOM   3420  ND2 ASN D 432      29.712  -5.651  16.681  1.00105.17           N
ATOM   3421  C   ASN D 432      31.627  -9.795  18.344  1.00105.17           C
ATOM   3422  O   ASN D 432      31.985  -9.126  19.313  1.00105.17           O
ATOM   3423  N   TYR D 433      31.674 -11.140  18.363  1.00 74.75           N
ATOM   3424  CA  TYR D 433      32.187 -11.853  19.506  1.00 74.75           C
ATOM   3425  CB  TYR D 433      31.134 -12.649  20.306  1.00 74.75           C
ATOM   3426  CG  TYR D 433      30.348 -11.741  21.189  1.00 74.75           C
ATOM   3427  CD1 TYR D 433      30.805 -11.452  22.455  1.00 74.75           C
ATOM   3428  CD2 TYR D 433      29.159 -11.189  20.770  1.00 74.75           C
ATOM   3429  CE1 TYR D 433      30.095 -10.623  23.290  1.00 74.75           C
ATOM   3430  CE2 TYR D 433      28.444 -10.358  21.600  1.00 74.75           C
ATOM   3431  CZ  TYR D 433      28.911 -10.074  22.861  1.00 74.75           C
ATOM   3432  OH  TYR D 433      28.178  -9.223  23.715  1.00 74.75           O
ATOM   3433  C   TYR D 433      33.177 -12.866  19.017  1.00 74.75           C
ATOM   3434  O   TYR D 433      33.083 -13.343  17.888  1.00 74.75           O
ATOM   3435  N   LEU D 434      34.175 -13.201  19.863  1.00 45.71           N
ATOM   3436  CA  LEU D 434      35.156 -14.192  19.511  1.00 45.71           C
ATOM   3437  CB  LEU D 434      36.602 -13.670  19.562  1.00 45.71           C
ATOM   3438  CG  LEU D 434      36.886 -12.533  18.564  1.00 45.71           C
ATOM   3439  CD1 LEU D 434      38.342 -12.050  18.667  1.00 45.71           C
ATOM   3440  CD2 LEU D 434      36.487 -12.930  17.135  1.00 45.71           C
ATOM   3441  C   LEU D 434      35.050 -15.286  20.532  1.00 45.71           C
ATOM   3442  O   LEU D 434      35.038 -15.016  21.731  1.00 45.71           O
ATOM   3443  N   PHE D 435      34.967 -16.557  20.076  1.00 50.80           N
ATOM   3444  CA  PHE D 435      34.856 -17.680  20.968  1.00 50.80           C
ATOM   3445  CB  PHE D 435      33.715 -18.650  20.604  1.00 50.80           C
ATOM   3446  CG  PHE D 435      32.399 -18.004  20.866  1.00 50.80           C
ATOM   3447  CD1 PHE D 435      31.766 -17.275  19.886  1.00 50.80           C
ATOM   3448  CD2 PHE D 435      31.794 -18.134  22.095  1.00 50.80           C
ATOM   3449  CE1 PHE D 435      30.548 -16.684  20.128  1.00 50.80           C
ATOM   3450  CE2 PHE D 435      30.576 -17.546  22.343  1.00 50.80           C
ATOM   3451  CZ  PHE D 435      29.952 -16.818  21.359  1.00 50.80           C
ATOM   3452  C   PHE D 435      36.112 -18.493  20.863  1.00 50.80           C
ATOM   3453  O   PHE D 435      36.598 -18.760  19.765  1.00 50.80           O
ATOM   3454  N   PHE D 436      36.679 -18.903  22.019  1.00115.02           N
ATOM   3455  CA  PHE D 436      37.858 -19.726  22.008  1.00115.02           C
ATOM   3456  CB  PHE D 436      39.160 -18.911  22.132  1.00115.02           C
ATOM   3457  CG  PHE D 436      40.284 -19.828  22.479  1.00115.02           C
ATOM   3458  CD1 PHE D 436      40.817 -20.694  21.552  1.00115.02           C
ATOM   3459  CD2 PHE D 436      40.787 -19.831  23.760  1.00115.02           C
ATOM   3460  CE1 PHE D 436      41.850 -21.534  21.897  1.00115.02           C
ATOM   3461  CE2 PHE D 436      41.821 -20.666  24.110  1.00115.02           C
ATOM   3462  CZ  PHE D 436      42.355 -21.519  23.175  1.00115.02           C
ATOM   3463  C   PHE D 436      37.807 -20.724  23.127  1.00115.02           C
ATOM   3464  O   PHE D 436      37.389 -20.415  24.241  1.00115.02           O
ATOM   3465  N   GLY D 437      38.252 -21.968  22.846  1.00 37.46           N
ATOM   3466  CA  GLY D 437      38.268 -23.001  23.843  1.00 37.46           C
ATOM   3467  C   GLY D 437      39.074 -24.145  23.311  1.00 37.46           C
ATOM   3468  O   GLY D 437      39.198 -24.327  22.100  1.00 37.46           O
ATOM   3469  N   PHE D 438      39.643 -24.955  24.227  1.00131.87           N
ATOM   3470  CA  PHE D 438      40.402 -26.110  23.840  1.00131.87           C
ATOM   3471  CB  PHE D 438      41.561 -26.485  24.787  1.00131.87           C
ATOM   3472  CG  PHE D 438      42.637 -25.452  24.776  1.00131.87           C
ATOM   3473  CD1 PHE D 438      43.602 -25.458  23.795  1.00131.87           C
ATOM   3474  CD2 PHE D 438      42.688 -24.480  25.749  1.00131.87           C
ATOM   3475  CE1 PHE D 438      44.600 -24.513  23.783  1.00131.87           C
ATOM   3476  CE2 PHE D 438      43.685 -23.533  25.743  1.00131.87           C
ATOM   3477  CZ  PHE D 438      44.645 -23.548  24.760  1.00131.87           C
ATOM   3478  C   PHE D 438      39.462 -27.273  23.910  1.00131.87           C
ATOM   3479  O   PHE D 438      38.499 -27.258  24.675  1.00131.87           O
ATOM   3480  N   PHE D 439      39.712 -28.317  23.096  1.00 62.07           N
ATOM   3481  CA  PHE D 439      38.866 -29.479  23.133  1.00 62.07           C
ATOM   3482  CB  PHE D 439      39.158 -30.505  22.022  1.00 62.07           C
ATOM   3483  CG  PHE D 439      38.795 -29.869  20.722  1.00 62.07           C
ATOM   3484  CD1 PHE D 439      37.478 -29.773  20.333  1.00 62.07           C
ATOM   3485  CD2 PHE D 439      39.770 -29.376  19.886  1.00 62.07           C
ATOM   3486  CE1 PHE D 439      37.138 -29.188  19.134  1.00 62.07           C
ATOM   3487  CE2 PHE D 439      39.437 -28.791  18.687  1.00 62.07           C
ATOM   3488  CZ  PHE D 439      38.119 -28.695  18.308  1.00 62.07           C
ATOM   3489  C   PHE D 439      39.086 -30.136  24.467  1.00 62.07           C
ATOM   3490  O   PHE D 439      40.163 -30.035  25.050  1.00 62.07           O
ATOM   3491  N   LYS D 440      38.046 -30.818  24.990  1.00 81.73           N
ATOM   3492  CA  LYS D 440      38.064 -31.371  26.319  1.00 81.73           C
ATOM   3493  CB  LYS D 440      36.654 -31.701  26.838  1.00 81.73           C
ATOM   3494  CG  LYS D 440      36.594 -32.039  28.328  1.00 81.73           C
ATOM   3495  CD  LYS D 440      35.169 -32.014  28.887  1.00 81.73           C
ATOM   3496  CE  LYS D 440      35.081 -32.348  30.377  1.00 81.73           C
ATOM   3497  NZ  LYS D 440      35.377 -33.781  30.594  1.00 81.73           N
ATOM   3498  C   LYS D 440      38.897 -32.616  26.438  1.00 81.73           C
ATOM   3499  O   LYS D 440      38.986 -33.430  25.519  1.00 81.73           O
ATOM   3500  N   TYR D 441      39.574 -32.754  27.603  1.00 60.51           N
ATOM   3501  CA  TYR D 441      40.323 -33.933  27.940  1.00 60.51           C
ATOM   3502  CB  TYR D 441      41.801 -33.886  27.499  1.00 60.51           C
ATOM   3503  CG  TYR D 441      42.487 -32.725  28.137  1.00 60.51           C
ATOM   3504  CD1 TYR D 441      43.053 -32.837  29.386  1.00 60.51           C
ATOM   3505  CD2 TYR D 441      42.568 -31.521  27.476  1.00 60.51           C
ATOM   3506  CE1 TYR D 441      43.688 -31.764  29.967  1.00 60.51           C
ATOM   3507  CE2 TYR D 441      43.201 -30.445  28.052  1.00 60.51           C
ATOM   3508  CZ  TYR D 441      43.762 -30.565  29.300  1.00 60.51           C
ATOM   3509  OH  TYR D 441      44.412 -29.462  29.893  1.00 60.51           O
ATOM   3510  C   TYR D 441      40.260 -34.098  29.433  1.00 60.51           C
ATOM   3511  O   TYR D 441      40.108 -33.116  30.159  1.00 60.51           O
ATOM   3512  N   GLU D 442      40.358 -35.350  29.938  1.00 34.73           N
ATOM   3513  CA  GLU D 442      40.308 -35.556  31.363  1.00 34.73           C
ATOM   3514  CB  GLU D 442      39.076 -36.342  31.846  1.00 34.73           C
ATOM   3515  CG  GLU D 442      37.763 -35.566  31.722  1.00 34.73           C
ATOM   3516  CD  GLU D 442      36.641 -36.454  32.243  1.00 34.73           C
ATOM   3517  OE1 GLU D 442      36.935 -37.621  32.616  1.00 34.73           O
ATOM   3518  OE2 GLU D 442      35.476 -35.976  32.279  1.00 34.73           O
ATOM   3519  C   GLU D 442      41.516 -36.335  31.778  1.00 34.73           C
ATOM   3520  O   GLU D 442      41.949 -37.252  31.082  1.00 34.73           O
ATOM   3521  N   GLN D 443      42.092 -35.981  32.946  1.00 60.35           N
ATOM   3522  CA  GLN D 443      43.278 -36.641  33.409  1.00 60.35           C
ATOM   3523  CB  GLN D 443      44.369 -35.647  33.838  1.00 60.35           C
ATOM   3524  CG  GLN D 443      44.849 -34.780  32.671  1.00 60.35           C
ATOM   3525  CD  GLN D 443      45.828 -33.741  33.198  1.00 60.35           C
ATOM   3526  OE1 GLN D 443      46.276 -32.866  32.459  1.00 60.35           O
ATOM   3527  NE2 GLN D 443      46.166 -33.834  34.512  1.00 60.35           N
ATOM   3528  C   GLN D 443      42.927 -37.500  34.583  1.00 60.35           C
ATOM   3529  O   GLN D 443      42.686 -37.025  35.692  1.00 60.35           O
ATOM   3530  N   ARG D 444      42.884 -38.815  34.315  1.00180.50           N
ATOM   3531  CA  ARG D 444      42.608 -39.898  35.211  1.00180.50           C
ATOM   3532  CB  ARG D 444      42.289 -41.204  34.468  0.00180.50           C
ATOM   3533  CG  ARG D 444      41.026 -41.108  33.610  0.00180.50           C
ATOM   3534  CD  ARG D 444      40.623 -42.428  32.953  0.00180.50           C
ATOM   3535  NE  ARG D 444      40.210 -43.352  34.045  1.00180.50           N
ATOM   3536  CZ  ARG D 444      38.945 -43.283  34.552  1.00180.50           C
ATOM   3537  NH1 ARG D 444      38.066 -42.358  34.068  1.00180.50           N
ATOM   3538  NH2 ARG D 444      38.561 -44.134  35.547  1.00180.50           N
ATOM   3539  C   ARG D 444      43.798 -40.140  36.078  1.00180.50           C
ATOM   3540  O   ARG D 444      43.687 -40.808  37.104  1.00180.50           O
ATOM   3541  N   GLY D 445      44.978 -39.607  35.706  1.00 58.19           N
ATOM   3542  CA  GLY D 445      46.147 -40.031  36.411  1.00 58.19           C
ATOM   3543  C   GLY D 445      46.730 -41.119  35.569  1.00 58.19           C
ATOM   3544  O   GLY D 445      46.535 -42.308  35.810  1.00 58.19           O
ATOM   3545  N   SER D 446      47.438 -40.685  34.509  1.00 56.16           N
ATOM   3546  CA  SER D 446      48.071 -41.520  33.531  1.00 56.16           C
ATOM   3547  CB  SER D 446      48.787 -42.733  34.149  1.00 56.16           C
ATOM   3548  OG  SER D 446      49.867 -42.299  34.963  0.00 56.16           O
ATOM   3549  C   SER D 446      47.035 -42.028  32.582  1.00 56.16           C
ATOM   3550  O   SER D 446      47.362 -42.653  31.574  1.00 56.16           O
ATOM   3551  N   ASN D 447      45.750 -41.739  32.840  1.00 40.79           N
ATOM   3552  CA  ASN D 447      44.776 -42.140  31.868  1.00 40.79           C
ATOM   3553  CB  ASN D 447      43.617 -42.968  32.450  1.00 40.79           C
ATOM   3554  CG  ASN D 447      44.160 -44.345  32.805  1.00 40.79           C
ATOM   3555  OD1 ASN D 447      44.796 -45.005  31.984  1.00 40.79           O
ATOM   3556  ND2 ASN D 447      43.910 -44.792  34.065  1.00 40.79           N
ATOM   3557  C   ASN D 447      44.206 -40.874  31.316  1.00 40.79           C
ATOM   3558  O   ASN D 447      43.624 -40.076  32.048  1.00 40.79           O
ATOM   3559  N   VAL D 448      44.366 -40.647  29.998  1.00 34.38           N
ATOM   3560  CA  VAL D 448      43.871 -39.420  29.444  1.00 34.38           C
ATOM   3561  CB  VAL D 448      44.929 -38.618  28.741  1.00 34.38           C
ATOM   3562  CG1 VAL D 448      44.274 -37.372  28.119  1.00 34.38           C
ATOM   3563  CG2 VAL D 448      46.046 -38.294  29.748  1.00 34.38           C
ATOM   3564  C   VAL D 448      42.808 -39.739  28.444  1.00 34.38           C
ATOM   3565  O   VAL D 448      42.959 -40.634  27.612  1.00 34.38           O
ATOM   3566  N   THR D 449      41.682 -39.003  28.517  1.00 42.25           N
ATOM   3567  CA  THR D 449      40.610 -39.215  27.588  1.00 42.25           C
ATOM   3568  CB  THR D 449      39.342 -39.672  28.248  1.00 42.25           C
ATOM   3569  OG1 THR D 449      39.570 -40.879  28.959  1.00 42.25           O
ATOM   3570  CG2 THR D 449      38.271 -39.891  27.166  1.00 42.25           C
ATOM   3571  C   THR D 449      40.322 -37.901  26.934  1.00 42.25           C
ATOM   3572  O   THR D 449      40.240 -36.869  27.598  1.00 42.25           O
ATOM   3573  N   SER D 450      40.154 -37.906  25.598  1.00 40.57           N
ATOM   3574  CA  SER D 450      39.891 -36.678  24.907  1.00 40.57           C
ATOM   3575  CB  SER D 450      40.812 -36.444  23.697  1.00 40.57           C
ATOM   3576  OG  SER D 450      42.159 -36.318  24.126  1.00 40.57           O
ATOM   3577  C   SER D 450      38.490 -36.734  24.392  1.00 40.57           C
ATOM   3578  O   SER D 450      37.989 -37.803  24.044  1.00 40.57           O
ATOM   3579  N   TYR D 451      37.806 -35.571  24.390  1.00134.56           N
ATOM   3580  CA  TYR D 451      36.469 -35.487  23.878  1.00134.56           C
ATOM   3581  CB  TYR D 451      35.452 -35.074  24.954  1.00134.56           C
ATOM   3582  CG  TYR D 451      35.452 -36.125  26.010  1.00134.56           C
ATOM   3583  CD1 TYR D 451      36.329 -36.047  27.068  1.00134.56           C
ATOM   3584  CD2 TYR D 451      34.587 -37.192  25.940  1.00134.56           C
ATOM   3585  CE1 TYR D 451      36.338 -37.012  28.046  1.00134.56           C
ATOM   3586  CE2 TYR D 451      34.590 -38.161  26.916  1.00134.56           C
ATOM   3587  CZ  TYR D 451      35.466 -38.071  27.971  1.00134.56           C
ATOM   3588  OH  TYR D 451      35.471 -39.064  28.974  1.00134.56           O
ATOM   3589  C   TYR D 451      36.467 -34.393  22.852  1.00134.56           C
ATOM   3590  O   TYR D 451      36.493 -33.213  23.194  1.00134.56           O
ATOM   3591  N   CYS D 452      36.436 -34.766  21.561  1.00 63.85           N
ATOM   3592  CA  CYS D 452      36.427 -33.836  20.465  1.00 63.85           C
ATOM   3593  CB  CYS D 452      36.810 -34.496  19.132  1.00 63.85           C
ATOM   3594  SG  CYS D 452      38.530 -35.072  19.217  1.00 63.85           S
ATOM   3595  C   CYS D 452      35.084 -33.180  20.353  1.00 63.85           C
ATOM   3596  O   CYS D 452      34.935 -32.148  19.698  1.00 63.85           O
ATOM   3597  N   HIS D 453      34.054 -33.841  20.910  1.00 96.79           N
ATOM   3598  CA  HIS D 453      32.692 -33.385  20.936  1.00 96.79           C
ATOM   3599  ND1 HIS D 453      30.823 -35.642  19.299  1.00 96.79           N
ATOM   3600  CG  HIS D 453      31.621 -35.630  20.422  1.00 96.79           C
ATOM   3601  CB  HIS D 453      31.705 -34.479  21.378  1.00 96.79           C
ATOM   3602  NE2 HIS D 453      31.874 -37.600  19.353  1.00 96.79           N
ATOM   3603  CD2 HIS D 453      32.256 -36.833  20.439  1.00 96.79           C
ATOM   3604  CE1 HIS D 453      31.013 -36.843  18.697  1.00 96.79           C
ATOM   3605  C   HIS D 453      32.525 -32.243  21.898  1.00 96.79           C
ATOM   3606  O   HIS D 453      31.585 -31.464  21.765  1.00 96.79           O
ATOM   3607  N   GLU D 454      33.383 -32.140  22.934  1.00 62.22           N
ATOM   3608  CA  GLU D 454      33.163 -31.133  23.939  1.00 62.22           C
ATOM   3609  CB  GLU D 454      32.821 -31.731  25.313  1.00 62.22           C
ATOM   3610  CG  GLU D 454      31.481 -32.468  25.318  1.00 62.22           C
ATOM   3611  CD  GLU D 454      31.300 -33.124  26.678  1.00 62.22           C
ATOM   3612  OE1 GLU D 454      31.891 -32.617  27.669  1.00 62.22           O
ATOM   3613  OE2 GLU D 454      30.568 -34.147  26.741  1.00 62.22           O
ATOM   3614  C   GLU D 454      34.377 -30.269  24.113  1.00 62.22           C
ATOM   3615  O   GLU D 454      35.421 -30.507  23.508  1.00 62.22           O
ATOM   3616  N   THR D 455      34.246 -29.206  24.944  1.00 48.66           N
ATOM   3617  CA  THR D 455      35.343 -28.302  25.152  1.00 48.66           C
ATOM   3618  CB  THR D 455      35.104 -26.924  24.605  1.00 48.66           C
ATOM   3619  OG1 THR D 455      34.035 -26.297  25.300  1.00 48.66           O
ATOM   3620  CG2 THR D 455      34.769 -27.039  23.107  1.00 48.66           C
ATOM   3621  C   THR D 455      35.602 -28.133  26.619  1.00 48.66           C
ATOM   3622  O   THR D 455      34.790 -28.483  27.474  1.00 48.66           O
ATOM   3623  N   PHE D 456      36.800 -27.601  26.928  1.00115.26           N
ATOM   3624  CA  PHE D 456      37.226 -27.259  28.253  1.00115.26           C
ATOM   3625  CB  PHE D 456      38.760 -27.096  28.322  1.00115.26           C
ATOM   3626  CG  PHE D 456      39.191 -26.777  29.711  1.00115.26           C
ATOM   3627  CD1 PHE D 456      39.366 -27.780  30.638  1.00115.26           C
ATOM   3628  CD2 PHE D 456      39.427 -25.475  30.088  1.00115.26           C
ATOM   3629  CE1 PHE D 456      39.765 -27.488  31.920  1.00115.26           C
ATOM   3630  CE2 PHE D 456      39.827 -25.177  31.369  1.00115.26           C
ATOM   3631  CZ  PHE D 456      39.997 -26.184  32.288  1.00115.26           C
ATOM   3632  C   PHE D 456      36.580 -25.928  28.482  1.00115.26           C
ATOM   3633  O   PHE D 456      35.958 -25.404  27.558  1.00115.26           O
ATOM   3634  N   PRO D 457      36.620 -25.362  29.655  1.00162.31           N
ATOM   3635  CA  PRO D 457      36.024 -24.064  29.777  1.00162.31           C
ATOM   3636  CD  PRO D 457      36.487 -26.123  30.888  1.00162.31           C
ATOM   3637  CB  PRO D 457      35.994 -23.760  31.270  1.00162.31           C
ATOM   3638  CG  PRO D 457      35.831 -25.160  31.897  1.00162.31           C
ATOM   3639  C   PRO D 457      36.759 -23.094  28.908  1.00162.31           C
ATOM   3640  O   PRO D 457      37.989 -23.092  28.927  1.00162.31           O
ATOM   3641  N   GLY D 458      36.022 -22.249  28.156  1.00 51.14           N
ATOM   3642  CA  GLY D 458      36.657 -21.364  27.226  1.00 51.14           C
ATOM   3643  C   GLY D 458      36.271 -19.943  27.509  1.00 51.14           C
ATOM   3644  O   GLY D 458      35.527 -19.643  28.446  1.00 51.14           O
ATOM   3645  N   TRP D 459      36.793 -19.025  26.666  1.00 93.45           N
ATOM   3646  CA  TRP D 459      36.578 -17.620  26.854  1.00 93.45           C
ATOM   3647  CB  TRP D 459      37.892 -16.828  26.938  1.00 93.45           C
ATOM   3648  CG  TRP D 459      38.765 -17.177  28.118  1.00 93.45           C
ATOM   3649  CD2 TRP D 459      39.684 -18.280  28.133  1.00 93.45           C
ATOM   3650  CD1 TRP D 459      38.872 -16.568  29.334  1.00 93.45           C
ATOM   3651  NE1 TRP D 459      39.807 -17.217  30.103  1.00 93.45           N
ATOM   3652  CE2 TRP D 459      40.314 -18.274  29.376  1.00 93.45           C
ATOM   3653  CE3 TRP D 459      39.978 -19.219  27.186  1.00 93.45           C
ATOM   3654  CZ2 TRP D 459      41.254 -19.212  29.694  1.00 93.45           C
ATOM   3655  CZ3 TRP D 459      40.925 -20.164  27.510  1.00 93.45           C
ATOM   3656  CH2 TRP D 459      41.551 -20.160  28.740  1.00 93.45           C
ATOM   3657  C   TRP D 459      35.845 -17.056  25.672  1.00 93.45           C
ATOM   3658  O   TRP D 459      36.187 -17.337  24.523  1.00 93.45           O
ATOM   3659  N   VAL D 460      34.797 -16.242  25.935  1.00114.55           N
ATOM   3660  CA  VAL D 460      34.114 -15.555  24.875  1.00114.55           C
ATOM   3661  CB  VAL D 460      32.705 -16.026  24.639  1.00114.55           C
ATOM   3662  CG1 VAL D 460      31.880 -15.802  25.915  1.00114.55           C
ATOM   3663  CG2 VAL D 460      32.143 -15.288  23.411  1.00114.55           C
ATOM   3664  C   VAL D 460      34.066 -14.112  25.280  1.00114.55           C
ATOM   3665  O   VAL D 460      33.828 -13.785  26.441  1.00114.55           O
ATOM   3666  N   HIS D 461      34.324 -13.207  24.319  1.00 68.10           N
ATOM   3667  CA  HIS D 461      34.343 -11.798  24.592  1.00 68.10           C
ATOM   3668  ND1 HIS D 461      37.708 -12.716  24.492  1.00 68.10           N
ATOM   3669  CG  HIS D 461      36.867 -11.651  24.256  1.00 68.10           C
ATOM   3670  CB  HIS D 461      35.696 -11.296  25.129  1.00 68.10           C
ATOM   3671  NE2 HIS D 461      38.451 -11.720  22.649  1.00 68.10           N
ATOM   3672  CD2 HIS D 461      37.335 -11.055  23.125  1.00 68.10           C
ATOM   3673  CE1 HIS D 461      38.637 -12.710  23.502  1.00 68.10           C
ATOM   3674  C   HIS D 461      34.090 -11.077  23.307  1.00 68.10           C
ATOM   3675  O   HIS D 461      34.309 -11.616  22.223  1.00 68.10           O
ATOM   3676  N   ASP D 462      33.629  -9.815  23.392  1.00 92.39           N
ATOM   3677  CA  ASP D 462      33.387  -9.086  22.182  1.00 92.39           C
ATOM   3678  CB  ASP D 462      32.615  -7.764  22.383  1.00 92.39           C
ATOM   3679  CG  ASP D 462      33.366  -6.872  23.365  1.00 92.39           C
ATOM   3680  OD1 ASP D 462      33.273  -7.149  24.588  1.00 92.39           O
ATOM   3681  OD2 ASP D 462      34.022  -5.896  22.915  1.00 92.39           O
ATOM   3682  C   ASP D 462      34.709  -8.809  21.539  1.00 92.39           C
ATOM   3683  O   ASP D 462      35.764  -8.969  22.149  1.00 92.39           O
ATOM   3684  N   VAL D 463      34.669  -8.380  20.266  1.00123.04           N
ATOM   3685  CA  VAL D 463      35.832  -8.162  19.451  1.00123.04           C
ATOM   3686  CB  VAL D 463      35.466  -7.590  18.114  1.00123.04           C
ATOM   3687  CG1 VAL D 463      36.749  -7.381  17.297  1.00123.04           C
ATOM   3688  CG2 VAL D 463      34.419  -8.502  17.454  1.00123.04           C
ATOM   3689  C   VAL D 463      36.731  -7.160  20.114  1.00123.04           C
ATOM   3690  O   VAL D 463      37.950  -7.217  19.963  1.00123.04           O
ATOM   3691  N   LEU D 464      36.148  -6.168  20.808  1.00141.62           N
ATOM   3692  CA  LEU D 464      36.929  -5.161  21.475  1.00141.62           C
ATOM   3693  CB  LEU D 464      36.135  -3.944  21.983  1.00141.62           C
ATOM   3694  CG  LEU D 464      35.553  -3.052  20.873  1.00141.62           C
ATOM   3695  CD1 LEU D 464      34.337  -3.704  20.207  1.00141.62           C
ATOM   3696  CD2 LEU D 464      35.272  -1.631  21.381  1.00141.62           C
ATOM   3697  C   LEU D 464      37.649  -5.719  22.658  1.00141.62           C
ATOM   3698  O   LEU D 464      38.695  -5.194  23.023  1.00141.62           O
ATOM   3699  N   GLY D 465      37.094  -6.756  23.321  1.00 50.30           N
ATOM   3700  CA  GLY D 465      37.730  -7.315  24.482  1.00 50.30           C
ATOM   3701  C   GLY D 465      37.138  -6.715  25.728  1.00 50.30           C
ATOM   3702  O   GLY D 465      37.721  -6.838  26.804  1.00 50.30           O
ATOM   3703  N   ARG D 466      36.023  -5.962  25.611  1.00186.85           N
ATOM   3704  CA  ARG D 466      35.399  -5.373  26.772  1.00186.85           C
ATOM   3705  CB  ARG D 466      34.504  -4.191  26.408  1.00186.85           C
ATOM   3706  CG  ARG D 466      35.315  -2.912  26.523  1.00186.85           C
ATOM   3707  CD  ARG D 466      34.864  -1.744  25.666  1.00186.85           C
ATOM   3708  NE  ARG D 466      35.653  -1.818  24.408  1.00186.85           N
ATOM   3709  CZ  ARG D 466      36.998  -1.580  24.442  1.00186.85           C
ATOM   3710  NH1 ARG D 466      37.681  -1.574  25.624  1.00186.85           N
ATOM   3711  NH2 ARG D 466      37.673  -1.347  23.281  1.00186.85           N
ATOM   3712  C   ARG D 466      34.649  -6.313  27.677  1.00186.85           C
ATOM   3713  O   ARG D 466      35.005  -6.453  28.847  1.00186.85           O
ATOM   3714  N   ASN D 467      33.621  -7.029  27.176  1.00142.36           N
ATOM   3715  CA  ASN D 467      32.912  -7.875  28.087  1.00142.36           C
ATOM   3716  CB  ASN D 467      31.390  -7.637  28.179  1.00142.36           C
ATOM   3717  CG  ASN D 467      30.745  -7.811  26.822  1.00142.36           C
ATOM   3718  OD1 ASN D 467      30.802  -8.887  26.232  1.00142.36           O
ATOM   3719  ND2 ASN D 467      30.100  -6.727  26.316  1.00142.36           N
ATOM   3720  C   ASN D 467      33.245  -9.292  27.765  1.00142.36           C
ATOM   3721  O   ASN D 467      33.296  -9.690  26.600  1.00142.36           O
ATOM   3722  N   TRP D 468      33.503 -10.069  28.839  1.00 99.14           N
ATOM   3723  CA  TRP D 468      34.007 -11.410  28.771  1.00 99.14           C
ATOM   3724  CB  TRP D 468      35.391 -11.547  29.430  1.00 99.14           C
ATOM   3725  CG  TRP D 468      36.535 -10.931  28.660  1.00 99.14           C
ATOM   3726  CD2 TRP D 468      37.685 -11.672  28.225  1.00 99.14           C
ATOM   3727  CD1 TRP D 468      36.744  -9.636  28.283  1.00 99.14           C
ATOM   3728  NE1 TRP D 468      37.946  -9.529  27.623  1.00 99.14           N
ATOM   3729  CE2 TRP D 468      38.538 -10.774  27.586  1.00 99.14           C
ATOM   3730  CE3 TRP D 468      38.006 -12.993  28.354  1.00 99.14           C
ATOM   3731  CZ2 TRP D 468      39.730 -11.187  27.063  1.00 99.14           C
ATOM   3732  CZ3 TRP D 468      39.206 -13.407  27.820  1.00 99.14           C
ATOM   3733  CH2 TRP D 468      40.052 -12.521  27.187  1.00 99.14           C
ATOM   3734  C   TRP D 468      33.091 -12.336  29.506  1.00 99.14           C
ATOM   3735  O   TRP D 468      32.339 -11.928  30.389  1.00 99.14           O
ATOM   3736  N   ALA D 469      33.176 -13.632  29.144  1.00 82.08           N
ATOM   3737  CA  ALA D 469      32.327 -14.672  29.626  1.00 82.08           C
ATOM   3738  CB  ALA D 469      31.176 -14.909  28.635  1.00 82.08           C
ATOM   3739  C   ALA D 469      33.076 -15.957  29.566  1.00 82.08           C
ATOM   3740  O   ALA D 469      34.067 -16.061  28.849  1.00 82.08           O
ATOM   3741  N   CYS D 470      32.597 -16.976  30.313  1.00 50.33           N
ATOM   3742  CA  CYS D 470      33.189 -18.286  30.251  1.00 50.33           C
ATOM   3743  CB  CYS D 470      33.568 -18.839  31.632  1.00 50.33           C
ATOM   3744  SG  CYS D 470      34.841 -17.804  32.399  1.00 50.33           S
ATOM   3745  C   CYS D 470      32.127 -19.174  29.679  1.00 50.33           C
ATOM   3746  O   CYS D 470      30.945 -18.945  29.926  1.00 50.33           O
ATOM   3747  N   PHE D 471      32.509 -20.188  28.869  1.00 62.93           N
ATOM   3748  CA  PHE D 471      31.503 -21.045  28.305  1.00 62.93           C
ATOM   3749  CB  PHE D 471      30.985 -20.572  26.932  1.00 62.93           C
ATOM   3750  CG  PHE D 471      32.076 -20.729  25.925  1.00 62.93           C
ATOM   3751  CD1 PHE D 471      33.071 -19.787  25.798  1.00 62.93           C
ATOM   3752  CD2 PHE D 471      32.093 -21.825  25.093  1.00 62.93           C
ATOM   3753  CE1 PHE D 471      34.067 -19.943  24.862  1.00 62.93           C
ATOM   3754  CE2 PHE D 471      33.086 -21.987  24.155  1.00 62.93           C
ATOM   3755  CZ  PHE D 471      34.078 -21.044  24.039  1.00 62.93           C
ATOM   3756  C   PHE D 471      32.057 -22.424  28.107  1.00 62.93           C
ATOM   3757  O   PHE D 471      33.265 -22.653  28.175  1.00 62.93           O
ATOM   3758  N   VAL D 472      31.147 -23.395  27.888  1.00 37.23           N
ATOM   3759  CA  VAL D 472      31.531 -24.747  27.601  1.00 37.23           C
ATOM   3760  CB  VAL D 472      31.181 -25.717  28.690  1.00 37.23           C
ATOM   3761  CG1 VAL D 472      31.527 -27.137  28.211  1.00 37.23           C
ATOM   3762  CG2 VAL D 472      31.915 -25.295  29.975  1.00 37.23           C
ATOM   3763  C   VAL D 472      30.732 -25.123  26.398  1.00 37.23           C
ATOM   3764  O   VAL D 472      29.583 -24.706  26.255  1.00 37.23           O
ATOM   3765  N   GLY D 473      31.315 -25.924  25.489  1.00 28.59           N
ATOM   3766  CA  GLY D 473      30.586 -26.246  24.297  1.00 28.59           C
ATOM   3767  C   GLY D 473      30.448 -27.725  24.173  1.00 28.59           C
ATOM   3768  O   GLY D 473      31.304 -28.494  24.609  1.00 28.59           O
ATOM   3769  N   LYS D 474      29.327 -28.150  23.559  1.00 86.68           N
ATOM   3770  CA  LYS D 474      29.071 -29.538  23.330  1.00 86.68           C
ATOM   3771  CB  LYS D 474      27.987 -30.093  24.266  1.00 86.68           C
ATOM   3772  CG  LYS D 474      28.362 -29.960  25.744  1.00 86.68           C
ATOM   3773  CD  LYS D 474      27.176 -30.118  26.697  1.00 86.68           C
ATOM   3774  CE  LYS D 474      26.866 -31.571  27.053  1.00 86.68           C
ATOM   3775  NZ  LYS D 474      27.856 -32.070  28.032  1.00 86.68           N
ATOM   3776  C   LYS D 474      28.554 -29.632  21.932  1.00 86.68           C
ATOM   3777  O   LYS D 474      27.692 -28.854  21.529  1.00 86.68           O
ATOM   3778  N   LYS D 475      29.088 -30.583  21.143  1.00 34.98           N
ATOM   3779  CA  LYS D 475      28.628 -30.731  19.796  1.00 34.98           C
ATOM   3780  CB  LYS D 475      29.570 -31.587  18.932  1.00 34.98           C
ATOM   3781  CG  LYS D 475      29.193 -31.632  17.452  1.00 34.98           C
ATOM   3782  CD  LYS D 475      30.280 -32.253  16.575  1.00 34.98           C
ATOM   3783  CE  LYS D 475      29.891 -32.368  15.100  1.00 34.98           C
ATOM   3784  NZ  LYS D 475      30.981 -33.021  14.341  1.00 34.98           N
ATOM   3785  C   LYS D 475      27.313 -31.428  19.874  1.00 34.98           C
ATOM   3786  O   LYS D 475      27.179 -32.441  20.557  1.00 34.98           O
ATOM   3787  N   ILE D 476      26.299 -30.897  19.166  1.00 69.77           N
ATOM   3788  CA  ILE D 476      25.001 -31.496  19.222  1.00 69.77           C
ATOM   3789  CB  ILE D 476      23.893 -30.499  19.031  1.00 69.77           C
ATOM   3790  CG1 ILE D 476      24.012 -29.379  20.078  0.00 69.77           C
ATOM   3791  CG2 ILE D 476      22.551 -31.247  19.120  0.00 69.77           C
ATOM   3792  CD1 ILE D 476      23.923 -29.879  21.520  1.00 69.77           C
ATOM   3793  C   ILE D 476      24.941 -32.508  18.085  1.00 69.77           C
ATOM   3794  O   ILE D 476      24.124 -32.309  17.146  1.00 69.77           O
ATOM   3795  OXT ILE D 476      25.721 -33.496  18.139  1.00 69.77           O
TER    3796      ILE D 476
ATOM   3797  N   LEU E 477      56.701  -8.985  -6.676  1.00108.40           N
ATOM   3798  CA  LEU E 477      57.502  -9.755  -5.695  1.00108.40           C
ATOM   3799  CB  LEU E 477      56.785 -11.032  -5.216  1.00108.40           C
ATOM   3800  CG  LEU E 477      55.741 -10.787  -4.107  1.00108.40           C
ATOM   3801  CD1 LEU E 477      54.637  -9.824  -4.556  1.00108.40           C
ATOM   3802  CD2 LEU E 477      55.188 -12.115  -3.565  1.00108.40           C
ATOM   3803  C   LEU E 477      58.865 -10.125  -6.167  1.00108.40           C
ATOM   3804  O   LEU E 477      59.100 -10.443  -7.332  1.00108.40           O
ATOM   3805  N   PRO E 478      59.761 -10.048  -5.221  1.00 71.14           N
ATOM   3806  CA  PRO E 478      61.147 -10.321  -5.486  1.00 71.14           C
ATOM   3807  CD  PRO E 478      59.593  -9.059  -4.167  1.00 71.14           C
ATOM   3808  CB  PRO E 478      61.926  -9.681  -4.338  1.00 71.14           C
ATOM   3809  CG  PRO E 478      61.006  -8.551  -3.848  1.00 71.14           C
ATOM   3810  C   PRO E 478      61.423 -11.784  -5.604  1.00 71.14           C
ATOM   3811  O   PRO E 478      60.616 -12.592  -5.151  1.00 71.14           O
ATOM   3812  N   THR E 479      62.537 -12.136  -6.272  1.00 43.92           N
ATOM   3813  CA  THR E 479      62.981 -13.492  -6.386  1.00 43.92           C
ATOM   3814  CB  THR E 479      64.056 -13.668  -7.420  1.00 43.92           C
ATOM   3815  OG1 THR E 479      65.208 -12.917  -7.066  1.00 43.92           O
ATOM   3816  CG2 THR E 479      63.511 -13.195  -8.779  1.00 43.92           C
ATOM   3817  C   THR E 479      63.549 -13.908  -5.064  1.00 43.92           C
ATOM   3818  O   THR E 479      63.448 -15.068  -4.668  1.00 43.92           O
ATOM   3819  N   GLU E 480      64.183 -12.944  -4.366  1.00116.09           N
ATOM   3820  CA  GLU E 480      64.892 -13.149  -3.133  1.00116.09           C
ATOM   3821  CB  GLU E 480      66.348 -12.697  -3.268  1.00116.09           C
ATOM   3822  CG  GLU E 480      66.990 -12.349  -1.928  1.00116.09           C
ATOM   3823  CD  GLU E 480      67.984 -11.229  -2.206  1.00116.09           C
ATOM   3824  OE1 GLU E 480      68.853 -11.410  -3.099  1.00116.09           O
ATOM   3825  OE2 GLU E 480      67.865 -10.164  -1.543  1.00116.09           O
ATOM   3826  C   GLU E 480      64.346 -12.231  -2.085  1.00116.09           C
ATOM   3827  O   GLU E 480      63.888 -11.132  -2.396  1.00116.09           O
ATOM   3828  N   TRP E 481      64.380 -12.667  -0.804  1.00 92.18           N
ATOM   3829  CA  TRP E 481      63.972 -11.776   0.245  1.00 92.18           C
ATOM   3830  CB  TRP E 481      62.447 -11.734   0.444  1.00 92.18           C
ATOM   3831  CG  TRP E 481      61.978 -10.631   1.359  1.00 92.18           C
ATOM   3832  CD2 TRP E 481      61.792  -9.283   0.910  1.00 92.18           C
ATOM   3833  CD1 TRP E 481      61.661 -10.647   2.684  1.00 92.18           C
ATOM   3834  NE1 TRP E 481      61.283  -9.387   3.090  1.00 92.18           N
ATOM   3835  CE2 TRP E 481      61.363  -8.538   2.007  1.00 92.18           C
ATOM   3836  CE3 TRP E 481      61.961  -8.713  -0.320  1.00 92.18           C
ATOM   3837  CZ2 TRP E 481      61.095  -7.203   1.891  1.00 92.18           C
ATOM   3838  CZ3 TRP E 481      61.699  -7.365  -0.434  1.00 92.18           C
ATOM   3839  CH2 TRP E 481      61.275  -6.624   0.652  1.00 92.18           C
ATOM   3840  C   TRP E 481      64.590 -12.239   1.535  1.00 92.18           C
ATOM   3841  O   TRP E 481      64.613 -13.432   1.836  1.00 92.18           O
ATOM   3842  N   ASP E 482      65.118 -11.289   2.335  1.00 94.11           N
ATOM   3843  CA  ASP E 482      65.712 -11.616   3.600  1.00 94.11           C
ATOM   3844  CB  ASP E 482      67.231 -11.863   3.493  1.00 94.11           C
ATOM   3845  CG  ASP E 482      67.745 -12.498   4.780  1.00 94.11           C
ATOM   3846  OD1 ASP E 482      67.040 -12.407   5.820  1.00 94.11           O
ATOM   3847  OD2 ASP E 482      68.859 -13.086   4.733  1.00 94.11           O
ATOM   3848  C   ASP E 482      65.509 -10.414   4.473  1.00 94.11           C
ATOM   3849  O   ASP E 482      66.089  -9.358   4.231  1.00 94.11           O
ATOM   3850  N   TRP E 483      64.686 -10.546   5.527  1.00116.30           N
ATOM   3851  CA  TRP E 483      64.395  -9.437   6.389  1.00116.30           C
ATOM   3852  CB  TRP E 483      63.196  -9.642   7.329  1.00116.30           C
ATOM   3853  CG  TRP E 483      61.875  -9.377   6.640  1.00116.30           C
ATOM   3854  CD2 TRP E 483      61.443  -8.054   6.280  1.00116.30           C
ATOM   3855  CD1 TRP E 483      60.894 -10.229   6.223  1.00116.30           C
ATOM   3856  NE1 TRP E 483      59.871  -9.515   5.638  1.00116.30           N
ATOM   3857  CE2 TRP E 483      60.199  -8.175   5.664  1.00116.30           C
ATOM   3858  CE3 TRP E 483      62.038  -6.837   6.448  1.00116.30           C
ATOM   3859  CZ2 TRP E 483      59.528  -7.075   5.207  1.00116.30           C
ATOM   3860  CZ3 TRP E 483      61.360  -5.730   5.988  1.00116.30           C
ATOM   3861  CH2 TRP E 483      60.129  -5.847   5.380  1.00116.30           C
ATOM   3862  C   TRP E 483      65.603  -9.003   7.158  1.00116.30           C
ATOM   3863  O   TRP E 483      65.609  -7.908   7.720  1.00116.30           O
ATOM   3864  N   ARG E 484      66.605  -9.892   7.301  1.00103.40           N
ATOM   3865  CA  ARG E 484      67.838  -9.568   7.965  1.00103.40           C
ATOM   3866  CB  ARG E 484      68.740 -10.794   8.170  1.00103.40           C
ATOM   3867  CG  ARG E 484      68.091 -11.875   9.036  1.00103.40           C
ATOM   3868  CD  ARG E 484      68.989 -13.096   9.237  1.00103.40           C
ATOM   3869  NE  ARG E 484      69.439 -13.531   7.884  1.00103.40           N
ATOM   3870  CZ  ARG E 484      69.527 -14.858   7.577  1.00103.40           C
ATOM   3871  NH1 ARG E 484      69.129 -15.797   8.483  1.00103.40           N
ATOM   3872  NH2 ARG E 484      70.010 -15.244   6.360  1.00103.40           N
ATOM   3873  C   ARG E 484      68.589  -8.572   7.147  1.00103.40           C
ATOM   3874  O   ARG E 484      69.247  -7.691   7.697  1.00103.40           O
ATOM   3875  N   ASN E 485      68.586  -8.703   5.806  1.00138.93           N
ATOM   3876  CA  ASN E 485      69.254  -7.637   5.133  1.00138.93           C
ATOM   3877  CB  ASN E 485      70.721  -7.911   4.725  1.00138.93           C
ATOM   3878  CG  ASN E 485      70.827  -8.940   3.617  1.00138.93           C
ATOM   3879  OD1 ASN E 485      70.767  -8.594   2.439  1.00138.93           O
ATOM   3880  ND2 ASN E 485      71.031 -10.231   4.000  1.00138.93           N
ATOM   3881  C   ASN E 485      68.451  -7.195   3.960  1.00138.93           C
ATOM   3882  O   ASN E 485      68.401  -7.847   2.918  1.00138.93           O
ATOM   3883  N   ILE E 486      67.770  -6.050   4.128  1.00171.98           N
ATOM   3884  CA  ILE E 486      67.070  -5.462   3.039  1.00171.98           C
ATOM   3885  CB  ILE E 486      65.629  -5.141   3.370  1.00171.98           C
ATOM   3886  CG1 ILE E 486      64.857  -4.630   2.140  1.00171.98           C
ATOM   3887  CG2 ILE E 486      65.576  -4.232   4.609  1.00171.98           C
ATOM   3888  CD1 ILE E 486      65.336  -3.290   1.588  1.00171.98           C
ATOM   3889  C   ILE E 486      67.881  -4.249   2.715  1.00171.98           C
ATOM   3890  O   ILE E 486      67.725  -3.176   3.296  1.00171.98           O
ATOM   3891  N   ALA E 487      68.789  -4.404   1.742  1.00 53.08           N
ATOM   3892  CA  ALA E 487      69.654  -3.335   1.355  1.00 53.08           C
ATOM   3893  CB  ALA E 487      68.894  -2.119   0.797  1.00 53.08           C
ATOM   3894  C   ALA E 487      70.495  -2.873   2.511  1.00 53.08           C
ATOM   3895  O   ALA E 487      70.745  -1.678   2.653  1.00 53.08           O
ATOM   3896  N   GLY E 488      70.967  -3.797   3.372  1.00 29.83           N
ATOM   3897  CA  GLY E 488      71.893  -3.407   4.402  1.00 29.83           C
ATOM   3898  C   GLY E 488      71.241  -3.351   5.754  1.00 29.83           C
ATOM   3899  O   GLY E 488      71.908  -3.588   6.760  1.00 29.83           O
ATOM   3900  N   TYR E 489      69.930  -3.044   5.835  1.00 69.44           N
ATOM   3901  CA  TYR E 489      69.304  -2.966   7.131  1.00 69.44           C
ATOM   3902  CB  TYR E 489      68.214  -1.900   7.309  1.00 69.44           C
ATOM   3903  CG  TYR E 489      68.944  -0.657   7.662  1.00 69.44           C
ATOM   3904  CD1 TYR E 489      69.275  -0.428   8.978  1.00 69.44           C
ATOM   3905  CD2 TYR E 489      69.313   0.254   6.703  1.00 69.44           C
ATOM   3906  CE1 TYR E 489      69.957   0.708   9.340  1.00 69.44           C
ATOM   3907  CE2 TYR E 489      69.995   1.392   7.060  1.00 69.44           C
ATOM   3908  CZ  TYR E 489      70.315   1.620   8.378  1.00 69.44           C
ATOM   3909  OH  TYR E 489      71.016   2.789   8.743  1.00 69.44           O
ATOM   3910  C   TYR E 489      68.735  -4.267   7.592  1.00 69.44           C
ATOM   3911  O   TYR E 489      68.211  -5.059   6.810  1.00 69.44           O
ATOM   3912  N   ASN E 490      68.865  -4.500   8.918  1.00 79.03           N
ATOM   3913  CA  ASN E 490      68.407  -5.685   9.594  1.00 79.03           C
ATOM   3914  CB  ASN E 490      69.470  -6.243  10.556  1.00 79.03           C
ATOM   3915  CG  ASN E 490      68.900  -7.436  11.310  1.00 79.03           C
ATOM   3916  OD1 ASN E 490      68.043  -7.284  12.177  1.00 79.03           O
ATOM   3917  ND2 ASN E 490      69.389  -8.661  10.984  1.00 79.03           N
ATOM   3918  C   ASN E 490      67.187  -5.361  10.418  1.00 79.03           C
ATOM   3919  O   ASN E 490      67.193  -4.431  11.220  1.00 79.03           O
ATOM   3920  N   PHE E 491      66.070  -6.058  10.122  1.00132.13           N
ATOM   3921  CA  PHE E 491      64.792  -6.026  10.788  1.00132.13           C
ATOM   3922  CB  PHE E 491      63.630  -6.133   9.793  1.00132.13           C
ATOM   3923  CG  PHE E 491      63.673  -4.839   9.057  1.00132.13           C
ATOM   3924  CD1 PHE E 491      62.984  -3.747   9.533  1.00132.13           C
ATOM   3925  CD2 PHE E 491      64.419  -4.704   7.909  1.00132.13           C
ATOM   3926  CE1 PHE E 491      63.020  -2.546   8.866  1.00132.13           C
ATOM   3927  CE2 PHE E 491      64.458  -3.506   7.239  1.00132.13           C
ATOM   3928  CZ  PHE E 491      63.762  -2.424   7.716  1.00132.13           C
ATOM   3929  C   PHE E 491      64.603  -7.056  11.878  1.00132.13           C
ATOM   3930  O   PHE E 491      63.629  -6.972  12.625  1.00132.13           O
ATOM   3931  N   VAL E 492      65.425  -8.127  11.936  1.00 72.60           N
ATOM   3932  CA  VAL E 492      65.138  -9.197  12.863  1.00 72.60           C
ATOM   3933  CB  VAL E 492      65.474 -10.556  12.320  1.00 72.60           C
ATOM   3934  CG1 VAL E 492      65.137 -11.619  13.384  1.00 72.60           C
ATOM   3935  CG2 VAL E 492      64.757 -10.741  10.973  1.00 72.60           C
ATOM   3936  C   VAL E 492      65.914  -9.047  14.143  1.00 72.60           C
ATOM   3937  O   VAL E 492      67.074  -8.635  14.152  1.00 72.60           O
ATOM   3938  N   THR E 493      65.265  -9.410  15.272  1.00115.66           N
ATOM   3939  CA  THR E 493      65.854  -9.340  16.586  1.00115.66           C
ATOM   3940  CB  THR E 493      64.821  -9.473  17.670  1.00115.66           C
ATOM   3941  OG1 THR E 493      65.373  -9.193  18.948  1.00115.66           O
ATOM   3942  CG2 THR E 493      64.259 -10.905  17.632  1.00115.66           C
ATOM   3943  C   THR E 493      66.807 -10.493  16.705  1.00115.66           C
ATOM   3944  O   THR E 493      66.762 -11.416  15.895  1.00115.66           O
ATOM   3945  N   PRO E 494      67.660 -10.475  17.702  1.00 73.31           N
ATOM   3946  CA  PRO E 494      68.662 -11.504  17.831  1.00 73.31           C
ATOM   3947  CD  PRO E 494      68.140  -9.203  18.224  1.00 73.31           C
ATOM   3948  CB  PRO E 494      69.656 -10.989  18.867  1.00 73.31           C
ATOM   3949  CG  PRO E 494      69.574  -9.461  18.714  1.00 73.31           C
ATOM   3950  C   PRO E 494      68.142 -12.871  18.127  1.00 73.31           C
ATOM   3951  O   PRO E 494      67.033 -13.011  18.642  1.00 73.31           O
ATOM   3952  N   VAL E 495      68.942 -13.896  17.771  1.00 33.97           N
ATOM   3953  CA  VAL E 495      68.591 -15.265  18.006  1.00 33.97           C
ATOM   3954  CB  VAL E 495      69.491 -16.240  17.302  1.00 33.97           C
ATOM   3955  CG1 VAL E 495      69.107 -17.667  17.729  1.00 33.97           C
ATOM   3956  CG2 VAL E 495      69.388 -15.995  15.788  1.00 33.97           C
ATOM   3957  C   VAL E 495      68.720 -15.504  19.475  1.00 33.97           C
ATOM   3958  O   VAL E 495      69.596 -14.944  20.132  1.00 33.97           O
ATOM   3959  N   ARG E 496      67.820 -16.337  20.030  1.00118.90           N
ATOM   3960  CA  ARG E 496      67.843 -16.637  21.434  1.00118.90           C
ATOM   3961  CB  ARG E 496      66.590 -16.237  22.209  1.00118.90           C
ATOM   3962  CG  ARG E 496      66.363 -14.759  22.480  1.00118.90           C
ATOM   3963  CD  ARG E 496      65.536 -14.655  23.756  1.00118.90           C
ATOM   3964  NE  ARG E 496      64.827 -13.357  23.802  1.00118.90           N
ATOM   3965  CZ  ARG E 496      64.020 -13.130  24.877  1.00118.90           C
ATOM   3966  NH1 ARG E 496      63.995 -14.026  25.907  1.00118.90           N
ATOM   3967  NH2 ARG E 496      63.230 -12.022  24.922  1.00118.90           N
ATOM   3968  C   ARG E 496      67.852 -18.122  21.608  1.00118.90           C
ATOM   3969  O   ARG E 496      67.748 -18.884  20.648  1.00118.90           O
ATOM   3970  N   ASN E 497      67.986 -18.558  22.878  1.00 50.71           N
ATOM   3971  CA  ASN E 497      67.991 -19.955  23.211  1.00 50.71           C
ATOM   3972  CB  ASN E 497      69.264 -20.357  23.978  1.00 50.71           C
ATOM   3973  CG  ASN E 497      69.328 -21.871  24.098  1.00 50.71           C
ATOM   3974  OD1 ASN E 497      68.393 -22.580  23.731  1.00 50.71           O
ATOM   3975  ND2 ASN E 497      70.467 -22.381  24.640  1.00 50.71           N
ATOM   3976  C   ASN E 497      66.820 -20.226  24.117  1.00 50.71           C
ATOM   3977  O   ASN E 497      66.675 -19.602  25.167  1.00 50.71           O
ATOM   3978  N   GLN E 498      65.947 -21.173  23.712  1.00180.67           N
ATOM   3979  CA  GLN E 498      64.775 -21.587  24.445  1.00180.67           C
ATOM   3980  CB  GLN E 498      63.940 -22.632  23.696  1.00180.67           C
ATOM   3981  CG  GLN E 498      63.443 -22.207  22.324  1.00180.67           C
ATOM   3982  CD  GLN E 498      62.814 -23.434  21.683  1.00180.67           C
ATOM   3983  OE1 GLN E 498      62.116 -24.205  22.340  1.00180.67           O
ATOM   3984  NE2 GLN E 498      63.078 -23.631  20.364  1.00180.67           N
ATOM   3985  C   GLN E 498      65.196 -22.312  25.677  1.00180.67           C
ATOM   3986  O   GLN E 498      64.478 -22.305  26.677  1.00180.67           O
ATOM   3987  N   ALA E 499      66.323 -23.048  25.590  1.00226.52           N
ATOM   3988  CA  ALA E 499      66.769 -23.821  26.710  1.00226.52           C
ATOM   3989  CB  ALA E 499      66.662 -23.132  28.086  1.00226.52           C
ATOM   3990  C   ALA E 499      65.940 -25.067  26.703  1.00226.52           C
ATOM   3991  O   ALA E 499      65.376 -25.436  25.676  1.00226.52           O
ATOM   3992  N   SER E 500      65.885 -25.759  27.856  1.00 81.23           N
ATOM   3993  CA  SER E 500      65.202 -27.013  28.027  1.00 81.23           C
ATOM   3994  CB  SER E 500      65.585 -27.711  29.344  1.00 81.23           C
ATOM   3995  OG  SER E 500      65.185 -26.923  30.455  1.00 81.23           O
ATOM   3996  C   SER E 500      63.699 -26.880  28.015  1.00 81.23           C
ATOM   3997  O   SER E 500      63.005 -27.893  27.967  1.00 81.23           O
ATOM   3998  N   CYS E 501      63.141 -25.655  28.083  1.00 63.56           N
ATOM   3999  CA  CYS E 501      61.706 -25.488  28.156  1.00 63.56           C
ATOM   4000  CB  CYS E 501      61.332 -24.103  28.724  1.00 63.56           C
ATOM   4001  SG  CYS E 501      59.551 -23.781  28.872  1.00 63.56           S
ATOM   4002  C   CYS E 501      61.101 -25.611  26.780  1.00 63.56           C
ATOM   4003  O   CYS E 501      61.672 -25.137  25.803  1.00 63.56           O
ATOM   4004  N   GLY E 502      59.905 -26.240  26.664  1.00 55.46           N
ATOM   4005  CA  GLY E 502      59.297 -26.411  25.364  1.00 55.46           C
ATOM   4006  C   GLY E 502      58.575 -25.141  25.033  1.00 55.46           C
ATOM   4007  O   GLY E 502      57.356 -25.116  24.860  1.00 55.46           O
ATOM   4008  N   SER E 503      59.364 -24.053  24.958  1.00100.98           N
ATOM   4009  CA  SER E 503      58.956 -22.694  24.750  1.00100.98           C
ATOM   4010  CB  SER E 503      59.853 -21.723  25.537  1.00100.98           C
ATOM   4011  OG  SER E 503      59.330 -20.405  25.480  1.00100.98           O
ATOM   4012  C   SER E 503      58.932 -22.235  23.309  1.00100.98           C
ATOM   4013  O   SER E 503      58.681 -21.056  23.069  1.00100.98           O
ATOM   4014  N   CYS E 504      59.149 -23.111  22.307  1.00 64.03           N
ATOM   4015  CA  CYS E 504      59.343 -22.664  20.945  1.00 64.03           C
ATOM   4016  CB  CYS E 504      59.455 -23.833  19.951  1.00 64.03           C
ATOM   4017  SG  CYS E 504      57.961 -24.867  19.912  1.00 64.03           S
ATOM   4018  C   CYS E 504      58.237 -21.759  20.466  1.00 64.03           C
ATOM   4019  O   CYS E 504      58.511 -20.713  19.879  1.00 64.03           O
ATOM   4020  N   TYR E 505      56.966 -22.088  20.743  1.00 66.88           N
ATOM   4021  CA  TYR E 505      55.867 -21.305  20.243  1.00 66.88           C
ATOM   4022  CB  TYR E 505      54.491 -21.862  20.659  1.00 66.88           C
ATOM   4023  CG  TYR E 505      54.356 -21.781  22.142  1.00 66.88           C
ATOM   4024  CD1 TYR E 505      54.939 -22.727  22.954  1.00 66.88           C
ATOM   4025  CD2 TYR E 505      53.633 -20.763  22.722  1.00 66.88           C
ATOM   4026  CE1 TYR E 505      54.811 -22.653  24.322  1.00 66.88           C
ATOM   4027  CE2 TYR E 505      53.501 -20.684  24.088  1.00 66.88           C
ATOM   4028  CZ  TYR E 505      54.091 -21.630  24.891  1.00 66.88           C
ATOM   4029  OH  TYR E 505      53.957 -21.551  26.293  1.00 66.88           O
ATOM   4030  C   TYR E 505      55.968 -19.892  20.744  1.00 66.88           C
ATOM   4031  O   TYR E 505      55.628 -18.951  20.026  1.00 66.88           O
ATOM   4032  N   ALA E 506      56.378 -19.707  22.012  1.00 42.38           N
ATOM   4033  CA  ALA E 506      56.505 -18.388  22.574  1.00 42.38           C
ATOM   4034  CB  ALA E 506      56.835 -18.412  24.076  1.00 42.38           C
ATOM   4035  C   ALA E 506      57.599 -17.626  21.883  1.00 42.38           C
ATOM   4036  O   ALA E 506      57.439 -16.446  21.571  1.00 42.38           O
ATOM   4037  N   PHE E 507      58.751 -18.280  21.631  1.00 59.32           N
ATOM   4038  CA  PHE E 507      59.858 -17.614  21.000  1.00 59.32           C
ATOM   4039  CB  PHE E 507      61.131 -18.479  20.925  1.00 59.32           C
ATOM   4040  CG  PHE E 507      61.773 -18.469  22.272  1.00 59.32           C
ATOM   4041  CD1 PHE E 507      61.352 -19.307  23.279  1.00 59.32           C
ATOM   4042  CD2 PHE E 507      62.814 -17.605  22.522  1.00 59.32           C
ATOM   4043  CE1 PHE E 507      61.961 -19.278  24.513  1.00 59.32           C
ATOM   4044  CE2 PHE E 507      63.427 -17.572  23.752  1.00 59.32           C
ATOM   4045  CZ  PHE E 507      62.999 -18.409  24.753  1.00 59.32           C
ATOM   4046  C   PHE E 507      59.481 -17.202  19.609  1.00 59.32           C
ATOM   4047  O   PHE E 507      59.761 -16.079  19.192  1.00 59.32           O
ATOM   4048  N   SER E 508      58.827 -18.098  18.849  1.00 68.34           N
ATOM   4049  CA  SER E 508      58.448 -17.781  17.501  1.00 68.34           C
ATOM   4050  CB  SER E 508      57.706 -18.936  16.810  1.00 68.34           C
ATOM   4051  OG  SER E 508      57.352 -18.566  15.486  1.00 68.34           O
ATOM   4052  C   SER E 508      57.518 -16.608  17.535  1.00 68.34           C
ATOM   4053  O   SER E 508      57.641 -15.676  16.741  1.00 68.34           O
ATOM   4054  N   SER E 509      56.565 -16.619  18.481  1.00 38.75           N
ATOM   4055  CA  SER E 509      55.583 -15.575  18.570  1.00 38.75           C
ATOM   4056  CB  SER E 509      54.571 -15.803  19.706  1.00 38.75           C
ATOM   4057  OG  SER E 509      53.794 -16.963  19.446  1.00 38.75           O
ATOM   4058  C   SER E 509      56.245 -14.256  18.827  1.00 38.75           C
ATOM   4059  O   SER E 509      55.960 -13.277  18.140  1.00 38.75           O
ATOM   4060  N   MET E 510      57.152 -14.195  19.821  1.00 43.64           N
ATOM   4061  CA  MET E 510      57.795 -12.958  20.174  1.00 43.64           C
ATOM   4062  CB  MET E 510      58.749 -13.102  21.372  1.00 43.64           C
ATOM   4063  CG  MET E 510      58.063 -13.537  22.670  1.00 43.64           C
ATOM   4064  SD  MET E 510      56.886 -12.340  23.370  1.00 43.64           S
ATOM   4065  CE  MET E 510      55.519 -12.752  22.249  1.00 43.64           C
ATOM   4066  C   MET E 510      58.622 -12.504  19.013  1.00 43.64           C
ATOM   4067  O   MET E 510      58.658 -11.317  18.692  1.00 43.64           O
ATOM   4068  N   GLY E 511      59.297 -13.452  18.338  1.00 26.08           N
ATOM   4069  CA  GLY E 511      60.174 -13.107  17.259  1.00 26.08           C
ATOM   4070  C   GLY E 511      59.400 -12.415  16.182  1.00 26.08           C
ATOM   4071  O   GLY E 511      59.872 -11.438  15.603  1.00 26.08           O
ATOM   4072  N   MET E 512      58.194 -12.917  15.863  1.00 88.54           N
ATOM   4073  CA  MET E 512      57.416 -12.317  14.816  1.00 88.54           C
ATOM   4074  CB  MET E 512      56.069 -13.028  14.611  1.00 88.54           C
ATOM   4075  CG  MET E 512      55.282 -12.515  13.404  1.00 88.54           C
ATOM   4076  SD  MET E 512      53.525 -12.986  13.395  1.00 88.54           S
ATOM   4077  CE  MET E 512      53.808 -14.751  13.706  1.00 88.54           C
ATOM   4078  C   MET E 512      57.076 -10.905  15.190  1.00 88.54           C
ATOM   4079  O   MET E 512      57.284  -9.968  14.420  1.00 88.54           O
ATOM   4080  N   LEU E 513      56.578 -10.712  16.421  1.00 56.47           N
ATOM   4081  CA  LEU E 513      56.131  -9.420  16.860  1.00 56.47           C
ATOM   4082  CB  LEU E 513      55.511  -9.467  18.267  1.00 56.47           C
ATOM   4083  CG  LEU E 513      54.288 -10.400  18.362  1.00 56.47           C
ATOM   4084  CD1 LEU E 513      53.683 -10.391  19.774  1.00 56.47           C
ATOM   4085  CD2 LEU E 513      53.258 -10.091  17.265  1.00 56.47           C
ATOM   4086  C   LEU E 513      57.279  -8.459  16.905  1.00 56.47           C
ATOM   4087  O   LEU E 513      57.122  -7.281  16.584  1.00 56.47           O
ATOM   4088  N   GLU E 514      58.464  -8.925  17.338  1.00 50.75           N
ATOM   4089  CA  GLU E 514      59.589  -8.040  17.477  1.00 50.75           C
ATOM   4090  CB  GLU E 514      60.782  -8.694  18.194  1.00 50.75           C
ATOM   4091  CG  GLU E 514      60.482  -8.982  19.668  1.00 50.75           C
ATOM   4092  CD  GLU E 514      61.714  -9.610  20.302  1.00 50.75           C
ATOM   4093  OE1 GLU E 514      62.805  -9.538  19.676  1.00 50.75           O
ATOM   4094  OE2 GLU E 514      61.580 -10.165  21.425  1.00 50.75           O
ATOM   4095  C   GLU E 514      60.051  -7.531  16.142  1.00 50.75           C
ATOM   4096  O   GLU E 514      60.377  -6.352  16.012  1.00 50.75           O
ATOM   4097  N   SER E 515      60.110  -8.404  15.115  1.00 80.96           N
ATOM   4098  CA  SER E 515      60.567  -7.979  13.820  1.00 80.96           C
ATOM   4099  CB  SER E 515      60.725  -9.151  12.835  1.00 80.96           C
ATOM   4100  OG  SER E 515      61.726 -10.046  13.299  1.00 80.96           O
ATOM   4101  C   SER E 515      59.575  -7.024  13.221  1.00 80.96           C
ATOM   4102  O   SER E 515      59.949  -5.993  12.663  1.00 80.96           O
ATOM   4103  N   ARG E 516      58.270  -7.335  13.341  1.00 65.44           N
ATOM   4104  CA  ARG E 516      57.239  -6.526  12.744  1.00 65.44           C
ATOM   4105  CB  ARG E 516      55.833  -7.136  12.880  1.00 65.44           C
ATOM   4106  CG  ARG E 516      55.624  -8.357  11.979  1.00 65.44           C
ATOM   4107  CD  ARG E 516      54.230  -8.978  12.094  1.00 65.44           C
ATOM   4108  NE  ARG E 516      54.173 -10.144  11.166  1.00 65.44           N
ATOM   4109  CZ  ARG E 516      53.619 -10.013   9.925  1.00 65.44           C
ATOM   4110  NH1 ARG E 516      53.091  -8.817   9.535  1.00 65.44           N
ATOM   4111  NH2 ARG E 516      53.582 -11.082   9.077  1.00 65.44           N
ATOM   4112  C   ARG E 516      57.227  -5.155  13.348  1.00 65.44           C
ATOM   4113  O   ARG E 516      56.927  -4.176  12.667  1.00 65.44           O
ATOM   4114  N   ILE E 517      57.515  -5.047  14.656  1.00103.20           N
ATOM   4115  CA  ILE E 517      57.576  -3.768  15.310  1.00103.20           C
ATOM   4116  CB  ILE E 517      57.960  -3.874  16.763  1.00103.20           C
ATOM   4117  CG1 ILE E 517      56.922  -4.659  17.585  1.00103.20           C
ATOM   4118  CG2 ILE E 517      58.193  -2.445  17.282  1.00103.20           C
ATOM   4119  CD1 ILE E 517      55.593  -3.932  17.766  1.00103.20           C
ATOM   4120  C   ILE E 517      58.689  -3.000  14.662  1.00103.20           C
ATOM   4121  O   ILE E 517      58.577  -1.799  14.423  1.00103.20           O
ATOM   4122  N   GLN E 518      59.805  -3.699  14.373  1.00 84.73           N
ATOM   4123  CA  GLN E 518      60.997  -3.107  13.829  1.00 84.73           C
ATOM   4124  CB  GLN E 518      62.058  -4.177  13.509  1.00 84.73           C
ATOM   4125  CG  GLN E 518      62.420  -5.109  14.667  1.00 84.73           C
ATOM   4126  CD  GLN E 518      63.683  -4.601  15.342  1.00 84.73           C
ATOM   4127  OE1 GLN E 518      63.785  -3.430  15.702  1.00 84.73           O
ATOM   4128  NE2 GLN E 518      64.679  -5.512  15.513  1.00 84.73           N
ATOM   4129  C   GLN E 518      60.682  -2.502  12.496  1.00 84.73           C
ATOM   4130  O   GLN E 518      60.987  -1.340  12.236  1.00 84.73           O
ATOM   4131  N   ILE E 519      60.033  -3.287  11.618  1.00 48.65           N
ATOM   4132  CA  ILE E 519      59.744  -2.856  10.282  1.00 48.65           C
ATOM   4133  CB  ILE E 519      59.066  -3.924   9.470  1.00 48.65           C
ATOM   4134  CG1 ILE E 519      59.962  -5.167   9.348  1.00 48.65           C
ATOM   4135  CG2 ILE E 519      58.670  -3.314   8.115  1.00 48.65           C
ATOM   4136  CD1 ILE E 519      59.234  -6.385   8.782  1.00 48.65           C
ATOM   4137  C   ILE E 519      58.802  -1.698  10.323  1.00 48.65           C
ATOM   4138  O   ILE E 519      59.013  -0.689   9.652  1.00 48.65           O
ATOM   4139  N   ARG E 520      57.734  -1.805  11.131  1.00149.76           N
ATOM   4140  CA  ARG E 520      56.755  -0.765  11.115  1.00149.76           C
ATOM   4141  CB  ARG E 520      55.361  -1.189  11.634  1.00149.76           C
ATOM   4142  CG  ARG E 520      55.304  -1.926  12.966  1.00149.76           C
ATOM   4143  CD  ARG E 520      53.911  -2.492  13.272  1.00149.76           C
ATOM   4144  NE  ARG E 520      53.822  -3.861  12.683  1.00149.76           N
ATOM   4145  CZ  ARG E 520      53.295  -4.065  11.438  1.00149.76           C
ATOM   4146  NH1 ARG E 520      52.847  -3.011  10.695  1.00149.76           N
ATOM   4147  NH2 ARG E 520      53.211  -5.333  10.938  1.00149.76           N
ATOM   4148  C   ARG E 520      57.290   0.536  11.642  1.00149.76           C
ATOM   4149  O   ARG E 520      56.873   1.598  11.185  1.00149.76           O
ATOM   4150  N   SER E 521      58.185   0.499  12.647  1.00 71.17           N
ATOM   4151  CA  SER E 521      58.834   1.664  13.195  1.00 71.17           C
ATOM   4152  CB  SER E 521      59.187   1.492  14.683  1.00 71.17           C
ATOM   4153  OG  SER E 521      60.125   0.438  14.844  1.00 71.17           O
ATOM   4154  C   SER E 521      60.111   1.986  12.457  1.00 71.17           C
ATOM   4155  O   SER E 521      60.781   2.963  12.791  1.00 71.17           O
ATOM   4156  N   GLN E 522      60.502   1.173  11.454  1.00188.01           N
ATOM   4157  CA  GLN E 522      61.753   1.367  10.764  1.00188.01           C
ATOM   4158  CB  GLN E 522      61.811   2.602   9.849  1.00188.01           C
ATOM   4159  CG  GLN E 522      61.239   2.325   8.459  1.00188.01           C
ATOM   4160  CD  GLN E 522      62.248   1.429   7.746  1.00188.01           C
ATOM   4161  OE1 GLN E 522      61.883   0.502   7.025  1.00188.01           O
ATOM   4162  NE2 GLN E 522      63.562   1.714   7.956  1.00188.01           N
ATOM   4163  C   GLN E 522      62.899   1.395  11.725  1.00188.01           C
ATOM   4164  O   GLN E 522      63.760   2.273  11.675  1.00188.01           O
ATOM   4165  N   LEU E 523      62.918   0.395  12.624  1.00142.63           N
ATOM   4166  CA  LEU E 523      63.951   0.137  13.585  1.00142.63           C
ATOM   4167  CB  LEU E 523      65.324  -0.120  12.938  1.00142.63           C
ATOM   4168  CG  LEU E 523      66.375  -0.650  13.931  1.00142.63           C
ATOM   4169  CD1 LEU E 523      65.933  -1.996  14.532  1.00142.63           C
ATOM   4170  CD2 LEU E 523      67.766  -0.733  13.283  1.00142.63           C
ATOM   4171  C   LEU E 523      64.042   1.255  14.575  1.00142.63           C
ATOM   4172  O   LEU E 523      65.030   1.374  15.298  1.00142.63           O
ATOM   4173  N   SER E 524      62.998   2.102  14.641  1.00 32.07           N
ATOM   4174  CA  SER E 524      62.965   3.144  15.624  1.00 32.07           C
ATOM   4175  CB  SER E 524      61.766   4.088  15.453  1.00 32.07           C
ATOM   4176  OG  SER E 524      61.790   5.095  16.454  1.00 32.07           O
ATOM   4177  C   SER E 524      62.803   2.481  16.955  1.00 32.07           C
ATOM   4178  O   SER E 524      63.399   2.906  17.944  1.00 32.07           O
ATOM   4179  N   GLN E 525      61.971   1.418  17.003  1.00 77.81           N
ATOM   4180  CA  GLN E 525      61.739   0.709  18.230  1.00 77.81           C
ATOM   4181  CB  GLN E 525      60.272   0.693  18.666  1.00 77.81           C
ATOM   4182  CG  GLN E 525      59.739   2.083  19.002  1.00 77.81           C
ATOM   4183  CD  GLN E 525      58.302   1.896  19.440  1.00 77.81           C
ATOM   4184  OE1 GLN E 525      57.511   2.837  19.452  1.00 77.81           O
ATOM   4185  NE2 GLN E 525      57.947   0.635  19.804  1.00 77.81           N
ATOM   4186  C   GLN E 525      62.174  -0.715  18.053  1.00 77.81           C
ATOM   4187  O   GLN E 525      61.722  -1.422  17.156  1.00 77.81           O
ATOM   4188  N   LYS E 526      63.160  -1.096  18.884  1.00155.05           N
ATOM   4189  CA  LYS E 526      63.875  -2.334  19.070  1.00155.05           C
ATOM   4190  CB  LYS E 526      65.336  -2.089  19.481  1.00155.05           C
ATOM   4191  CG  LYS E 526      66.137  -1.329  18.422  1.00155.05           C
ATOM   4192  CD  LYS E 526      67.454  -0.756  18.946  1.00155.05           C
ATOM   4193  CE  LYS E 526      68.252   0.011  17.890  1.00155.05           C
ATOM   4194  NZ  LYS E 526      68.754  -0.922  16.857  1.00155.05           N
ATOM   4195  C   LYS E 526      63.309  -3.318  20.069  1.00155.05           C
ATOM   4196  O   LYS E 526      64.022  -4.287  20.323  1.00155.05           O
ATOM   4197  N   PRO E 527      62.193  -3.143  20.733  1.00109.32           N
ATOM   4198  CA  PRO E 527      61.847  -3.965  21.878  1.00109.32           C
ATOM   4199  CD  PRO E 527      61.000  -2.647  20.063  1.00109.32           C
ATOM   4200  CB  PRO E 527      60.387  -3.634  22.183  1.00109.32           C
ATOM   4201  CG  PRO E 527      59.812  -3.286  20.801  1.00109.32           C
ATOM   4202  C   PRO E 527      62.036  -5.453  21.784  1.00109.32           C
ATOM   4203  O   PRO E 527      61.837  -6.041  20.722  1.00109.32           O
ATOM   4204  N   ILE E 528      62.477  -6.064  22.905  1.00101.93           N
ATOM   4205  CA  ILE E 528      62.615  -7.487  23.013  1.00101.93           C
ATOM   4206  CB  ILE E 528      63.935  -7.920  23.587  1.00101.93           C
ATOM   4207  CG1 ILE E 528      65.087  -7.614  22.614  1.00101.93           C
ATOM   4208  CG2 ILE E 528      63.829  -9.409  23.929  1.00101.93           C
ATOM   4209  CD1 ILE E 528      65.348  -6.128  22.396  1.00101.93           C
ATOM   4210  C   ILE E 528      61.525  -7.901  23.954  1.00101.93           C
ATOM   4211  O   ILE E 528      61.516  -7.505  25.118  1.00101.93           O
ATOM   4212  N   LEU E 529      60.561  -8.701  23.453  1.00 65.22           N
ATOM   4213  CA  LEU E 529      59.408  -9.115  24.206  1.00 65.22           C
ATOM   4214  CB  LEU E 529      58.238  -9.529  23.298  1.00 65.22           C
ATOM   4215  CG  LEU E 529      57.734  -8.372  22.408  1.00 65.22           C
ATOM   4216  CD1 LEU E 529      56.565  -8.814  21.514  1.00 65.22           C
ATOM   4217  CD2 LEU E 529      57.389  -7.126  23.241  1.00 65.22           C
ATOM   4218  C   LEU E 529      59.777 -10.271  25.093  1.00 65.22           C
ATOM   4219  O   LEU E 529      60.828 -10.883  24.913  1.00 65.22           O
ATOM   4220  N   SER E 530      58.919 -10.595  26.092  1.00 64.02           N
ATOM   4221  CA  SER E 530      59.244 -11.626  27.050  1.00 64.02           C
ATOM   4222  CB  SER E 530      58.923 -11.202  28.494  1.00 64.02           C
ATOM   4223  OG  SER E 530      59.139 -12.286  29.384  1.00 64.02           O
ATOM   4224  C   SER E 530      58.481 -12.903  26.804  1.00 64.02           C
ATOM   4225  O   SER E 530      57.261 -12.965  26.949  1.00 64.02           O
ATOM   4226  N   PRO E 531      59.198 -13.940  26.437  1.00 87.89           N
ATOM   4227  CA  PRO E 531      58.602 -15.241  26.247  1.00 87.89           C
ATOM   4228  CD  PRO E 531      60.365 -13.756  25.591  1.00 87.89           C
ATOM   4229  CB  PRO E 531      59.635 -16.070  25.489  1.00 87.89           C
ATOM   4230  CG  PRO E 531      60.448 -15.019  24.717  1.00 87.89           C
ATOM   4231  C   PRO E 531      58.196 -15.864  27.548  1.00 87.89           C
ATOM   4232  O   PRO E 531      57.287 -16.692  27.568  1.00 87.89           O
ATOM   4233  N   GLN E 532      58.877 -15.491  28.645  1.00 49.95           N
ATOM   4234  CA  GLN E 532      58.646 -16.081  29.933  1.00 49.95           C
ATOM   4235  CB  GLN E 532      59.662 -15.613  30.988  1.00 49.95           C
ATOM   4236  CG  GLN E 532      59.433 -16.242  32.363  1.00 49.95           C
ATOM   4237  CD  GLN E 532      59.722 -17.731  32.239  1.00 49.95           C
ATOM   4238  OE1 GLN E 532      60.652 -18.141  31.546  1.00 49.95           O
ATOM   4239  NE2 GLN E 532      58.896 -18.568  32.923  1.00 49.95           N
ATOM   4240  C   GLN E 532      57.281 -15.731  30.436  1.00 49.95           C
ATOM   4241  O   GLN E 532      56.595 -16.569  31.020  1.00 49.95           O
ATOM   4242  N   GLN E 533      56.840 -14.480  30.217  1.00 89.52           N
ATOM   4243  CA  GLN E 533      55.571 -14.070  30.741  1.00 89.52           C
ATOM   4244  CB  GLN E 533      55.266 -12.595  30.408  1.00 89.52           C
ATOM   4245  CG  GLN E 533      54.055 -12.006  31.135  1.00 89.52           C
ATOM   4246  CD  GLN E 533      52.803 -12.298  30.324  1.00 89.52           C
ATOM   4247  OE1 GLN E 533      51.710 -12.411  30.874  1.00 89.52           O
ATOM   4248  NE2 GLN E 533      52.961 -12.409  28.978  1.00 89.52           N
ATOM   4249  C   GLN E 533      54.518 -14.949  30.133  1.00 89.52           C
ATOM   4250  O   GLN E 533      53.587 -15.383  30.812  1.00 89.52           O
ATOM   4251  N   VAL E 534      54.645 -15.248  28.826  1.00 41.64           N
ATOM   4252  CA  VAL E 534      53.691 -16.097  28.168  1.00 41.64           C
ATOM   4253  CB  VAL E 534      53.970 -16.255  26.699  1.00 41.64           C
ATOM   4254  CG1 VAL E 534      52.983 -17.283  26.120  1.00 41.64           C
ATOM   4255  CG2 VAL E 534      53.895 -14.873  26.027  1.00 41.64           C
ATOM   4256  C   VAL E 534      53.746 -17.461  28.783  1.00 41.64           C
ATOM   4257  O   VAL E 534      52.716 -18.061  29.090  1.00 41.64           O
ATOM   4258  N   VAL E 535      54.966 -17.983  28.995  1.00 51.51           N
ATOM   4259  CA  VAL E 535      55.119 -19.305  29.539  1.00 51.51           C
ATOM   4260  CB  VAL E 535      56.560 -19.713  29.657  1.00 51.51           C
ATOM   4261  CG1 VAL E 535      56.633 -21.074  30.371  1.00 51.51           C
ATOM   4262  CG2 VAL E 535      57.184 -19.715  28.250  1.00 51.51           C
ATOM   4263  C   VAL E 535      54.514 -19.375  30.913  1.00 51.51           C
ATOM   4264  O   VAL E 535      53.856 -20.357  31.249  1.00 51.51           O
ATOM   4265  N   SER E 536      54.769 -18.363  31.766  1.00 75.57           N
ATOM   4266  CA  SER E 536      54.281 -18.389  33.123  1.00 75.57           C
ATOM   4267  CB  SER E 536      55.058 -17.426  34.038  1.00 75.57           C
ATOM   4268  OG  SER E 536      56.418 -17.826  34.123  1.00 75.57           O
ATOM   4269  C   SER E 536      52.818 -18.039  33.267  1.00 75.57           C
ATOM   4270  O   SER E 536      52.098 -18.704  34.009  1.00 75.57           O
ATOM   4271  N   CYS E 537      52.392 -16.899  32.679  1.00110.71           N
ATOM   4272  CA  CYS E 537      51.050 -16.365  32.772  1.00110.71           C
ATOM   4273  CB  CYS E 537      50.989 -14.837  32.595  1.00110.71           C
ATOM   4274  SG  CYS E 537      50.943 -13.876  34.138  1.00110.71           S
ATOM   4275  C   CYS E 537      49.977 -16.901  31.859  1.00110.71           C
ATOM   4276  O   CYS E 537      48.824 -17.013  32.275  1.00110.71           O
ATOM   4277  N   SER E 538      50.298 -17.213  30.588  1.00 78.89           N
ATOM   4278  CA  SER E 538      49.267 -17.429  29.603  1.00 78.89           C
ATOM   4279  CB  SER E 538      49.808 -17.344  28.163  1.00 78.89           C
ATOM   4280  OG  SER E 538      48.764 -17.559  27.226  1.00 78.89           O
ATOM   4281  C   SER E 538      48.506 -18.719  29.734  1.00 78.89           C
ATOM   4282  O   SER E 538      49.067 -19.812  29.723  1.00 78.89           O
ATOM   4283  N   ASN E 539      47.165 -18.583  29.848  1.00 77.77           N
ATOM   4284  CA  ASN E 539      46.188 -19.639  29.924  1.00 77.77           C
ATOM   4285  CB  ASN E 539      44.836 -19.154  30.474  1.00 77.77           C
ATOM   4286  CG  ASN E 539      45.018 -18.832  31.952  1.00 77.77           C
ATOM   4287  OD1 ASN E 539      45.543 -19.640  32.716  1.00 77.77           O
ATOM   4288  ND2 ASN E 539      44.577 -17.614  32.367  1.00 77.77           N
ATOM   4289  C   ASN E 539      45.938 -20.218  28.557  1.00 77.77           C
ATOM   4290  O   ASN E 539      45.346 -21.290  28.425  1.00 77.77           O
ATOM   4291  N   TYR E 540      46.280 -19.444  27.508  1.00166.64           N
ATOM   4292  CA  TYR E 540      46.131 -19.787  26.120  1.00166.64           C
ATOM   4293  CB  TYR E 540      46.266 -18.610  25.137  1.00166.64           C
ATOM   4294  CG  TYR E 540      45.115 -17.693  25.389  1.00166.64           C
ATOM   4295  CD1 TYR E 540      43.834 -18.188  25.483  1.00166.64           C
ATOM   4296  CD2 TYR E 540      45.305 -16.334  25.476  1.00166.64           C
ATOM   4297  CE1 TYR E 540      42.767 -17.348  25.704  1.00166.64           C
ATOM   4298  CE2 TYR E 540      44.243 -15.487  25.694  1.00166.64           C
ATOM   4299  CZ  TYR E 540      42.972 -15.993  25.813  1.00166.64           C
ATOM   4300  OH  TYR E 540      41.884 -15.124  26.037  1.00166.64           O
ATOM   4301  C   TYR E 540      47.101 -20.864  25.726  1.00166.64           C
ATOM   4302  O   TYR E 540      47.001 -21.395  24.621  1.00166.64           O
ATOM   4303  N   SER E 541      48.165 -21.082  26.527  1.00122.26           N
ATOM   4304  CA  SER E 541      49.132 -22.113  26.247  1.00122.26           C
ATOM   4305  CB  SER E 541      50.460 -21.610  25.661  1.00122.26           C
ATOM   4306  OG  SER E 541      50.302 -21.343  24.277  1.00122.26           O
ATOM   4307  C   SER E 541      49.476 -22.891  27.490  1.00122.26           C
ATOM   4308  O   SER E 541      48.987 -22.636  28.588  1.00122.26           O
ATOM   4309  N   GLN E 542      50.284 -23.944  27.258  1.00179.07           N
ATOM   4310  CA  GLN E 542      50.824 -24.971  28.109  1.00179.07           C
ATOM   4311  CB  GLN E 542      51.067 -26.278  27.338  1.00179.07           C
ATOM   4312  CG  GLN E 542      49.756 -26.994  26.983  1.00179.07           C
ATOM   4313  CD  GLN E 542      48.923 -26.105  26.063  1.00179.07           C
ATOM   4314  OE1 GLN E 542      49.324 -25.810  24.938  1.00179.07           O
ATOM   4315  NE2 GLN E 542      47.736 -25.657  26.554  1.00179.07           N
ATOM   4316  C   GLN E 542      52.049 -24.624  28.919  1.00179.07           C
ATOM   4317  O   GLN E 542      52.532 -25.488  29.646  1.00179.07           O
ATOM   4318  N   GLY E 543      52.699 -23.459  28.727  1.00 50.38           N
ATOM   4319  CA  GLY E 543      53.894 -23.219  29.499  1.00 50.38           C
ATOM   4320  C   GLY E 543      55.016 -23.922  28.791  1.00 50.38           C
ATOM   4321  O   GLY E 543      55.180 -23.771  27.585  1.00 50.38           O
ATOM   4322  N   CYS E 544      55.842 -24.676  29.542  1.00 82.96           N
ATOM   4323  CA  CYS E 544      56.950 -25.435  29.024  1.00 82.96           C
ATOM   4324  CB  CYS E 544      57.913 -25.949  30.106  1.00 82.96           C
ATOM   4325  SG  CYS E 544      59.026 -24.624  30.643  1.00 82.96           S
ATOM   4326  C   CYS E 544      56.451 -26.605  28.234  1.00 82.96           C
ATOM   4327  O   CYS E 544      57.218 -27.269  27.540  1.00 82.96           O
ATOM   4328  N   GLU E 545      55.165 -26.937  28.426  1.00135.07           N
ATOM   4329  CA  GLU E 545      54.431 -28.008  27.810  1.00135.07           C
ATOM   4330  CB  GLU E 545      53.107 -28.294  28.539  1.00135.07           C
ATOM   4331  CG  GLU E 545      53.304 -29.019  29.876  1.00135.07           C
ATOM   4332  CD  GLU E 545      54.196 -28.170  30.773  1.00135.07           C
ATOM   4333  OE1 GLU E 545      55.441 -28.354  30.702  1.00135.07           O
ATOM   4334  OE2 GLU E 545      53.653 -27.328  31.536  1.00135.07           O
ATOM   4335  C   GLU E 545      54.139 -27.739  26.353  1.00135.07           C
ATOM   4336  O   GLU E 545      53.717 -28.651  25.640  1.00135.07           O
ATOM   4337  N   GLY E 546      54.248 -26.476  25.883  1.00 41.96           N
ATOM   4338  CA  GLY E 546      53.989 -26.212  24.487  1.00 41.96           C
ATOM   4339  C   GLY E 546      52.857 -25.230  24.346  1.00 41.96           C
ATOM   4340  O   GLY E 546      52.249 -24.819  25.333  1.00 41.96           O
ATOM   4341  N   GLY E 547      52.566 -24.816  23.087  1.00 32.46           N
ATOM   4342  CA  GLY E 547      51.518 -23.869  22.798  1.00 32.46           C
ATOM   4343  C   GLY E 547      51.510 -23.587  21.315  1.00 32.46           C
ATOM   4344  O   GLY E 547      52.241 -24.221  20.554  1.00 32.46           O
ATOM   4345  N   PHE E 548      50.660 -22.627  20.863  1.00 70.78           N
ATOM   4346  CA  PHE E 548      50.590 -22.315  19.452  1.00 70.78           C
ATOM   4347  CB  PHE E 548      49.320 -22.857  18.774  1.00 70.78           C
ATOM   4348  CG  PHE E 548      49.434 -24.341  18.794  1.00 70.78           C
ATOM   4349  CD1 PHE E 548      49.088 -25.049  19.922  1.00 70.78           C
ATOM   4350  CD2 PHE E 548      49.890 -25.023  17.690  1.00 70.78           C
ATOM   4351  CE1 PHE E 548      49.194 -26.419  19.945  1.00 70.78           C
ATOM   4352  CE2 PHE E 548      49.997 -26.393  17.708  1.00 70.78           C
ATOM   4353  CZ  PHE E 548      49.651 -27.093  18.839  1.00 70.78           C
ATOM   4354  C   PHE E 548      50.621 -20.822  19.229  1.00 70.78           C
ATOM   4355  O   PHE E 548      49.949 -20.055  19.917  1.00 70.78           O
ATOM   4356  N   PRO E 549      51.359 -20.405  18.222  1.00 72.13           N
ATOM   4357  CA  PRO E 549      51.541 -19.007  17.903  1.00 72.13           C
ATOM   4358  CD  PRO E 549      52.433 -21.228  17.691  1.00 72.13           C
ATOM   4359  CB  PRO E 549      52.562 -18.976  16.769  1.00 72.13           C
ATOM   4360  CG  PRO E 549      53.401 -20.247  17.005  1.00 72.13           C
ATOM   4361  C   PRO E 549      50.265 -18.283  17.601  1.00 72.13           C
ATOM   4362  O   PRO E 549      50.169 -17.093  17.898  1.00 72.13           O
ATOM   4363  N   TYR E 550      49.263 -18.970  17.033  1.00 59.26           N
ATOM   4364  CA  TYR E 550      48.022 -18.328  16.707  1.00 59.26           C
ATOM   4365  CB  TYR E 550      47.033 -19.344  16.104  1.00 59.26           C
ATOM   4366  CG  TYR E 550      45.728 -18.710  15.753  1.00 59.26           C
ATOM   4367  CD1 TYR E 550      44.731 -18.580  16.691  1.00 59.26           C
ATOM   4368  CD2 TYR E 550      45.497 -18.263  14.471  1.00 59.26           C
ATOM   4369  CE1 TYR E 550      43.525 -18.007  16.359  1.00 59.26           C
ATOM   4370  CE2 TYR E 550      44.294 -17.689  14.132  1.00 59.26           C
ATOM   4371  CZ  TYR E 550      43.306 -17.561  15.077  1.00 59.26           C
ATOM   4372  OH  TYR E 550      42.070 -16.974  14.730  1.00 59.26           O
ATOM   4373  C   TYR E 550      47.452 -17.802  17.994  1.00 59.26           C
ATOM   4374  O   TYR E 550      46.946 -16.682  18.051  1.00 59.26           O
ATOM   4375  N   LEU E 551      47.496 -18.620  19.063  1.00 96.08           N
ATOM   4376  CA  LEU E 551      46.988 -18.257  20.354  1.00 96.08           C
ATOM   4377  CB  LEU E 551      46.844 -19.468  21.294  1.00 96.08           C
ATOM   4378  CG  LEU E 551      45.720 -20.431  20.867  1.00 96.08           C
ATOM   4379  CD1 LEU E 551      45.610 -21.628  21.826  1.00 96.08           C
ATOM   4380  CD2 LEU E 551      44.385 -19.682  20.719  1.00 96.08           C
ATOM   4381  C   LEU E 551      47.840 -17.231  21.059  1.00 96.08           C
ATOM   4382  O   LEU E 551      47.321 -16.486  21.886  1.00 96.08           O
ATOM   4383  N   ILE E 552      49.184 -17.297  20.933  1.00147.20           N
ATOM   4384  CA  ILE E 552      50.041 -16.322  21.577  1.00147.20           C
ATOM   4385  CB  ILE E 552      51.346 -16.894  22.043  1.00147.20           C
ATOM   4386  CG1 ILE E 552      51.103 -17.727  23.310  1.00147.20           C
ATOM   4387  CG2 ILE E 552      52.329 -15.733  22.281  1.00147.20           C
ATOM   4388  CD1 ILE E 552      50.068 -18.828  23.133  1.00147.20           C
ATOM   4389  C   ILE E 552      50.326 -15.067  20.813  1.00147.20           C
ATOM   4390  O   ILE E 552      50.061 -13.963  21.286  1.00147.20           O
ATOM   4391  N   ALA E 553      50.875 -15.203  19.591  1.00 62.80           N
ATOM   4392  CA  ALA E 553      51.229 -14.029  18.855  1.00 62.80           C
ATOM   4393  CB  ALA E 553      51.892 -14.348  17.503  1.00 62.80           C
ATOM   4394  C   ALA E 553      49.957 -13.305  18.581  1.00 62.80           C
ATOM   4395  O   ALA E 553      49.933 -12.075  18.564  1.00 62.80           O
ATOM   4396  N   GLY E 554      48.902 -14.058  18.197  1.00 87.05           N
ATOM   4397  CA  GLY E 554      47.637 -13.421  17.954  1.00 87.05           C
ATOM   4398  C   GLY E 554      46.728 -13.159  19.135  1.00 87.05           C
ATOM   4399  O   GLY E 554      46.591 -12.031  19.603  1.00 87.05           O
ATOM   4400  N   LYS E 555      46.139 -14.236  19.706  1.00106.21           N
ATOM   4401  CA  LYS E 555      45.061 -14.068  20.657  1.00106.21           C
ATOM   4402  CB  LYS E 555      44.345 -15.388  20.983  1.00106.21           C
ATOM   4403  CG  LYS E 555      43.054 -15.178  21.776  1.00106.21           C
ATOM   4404  CD  LYS E 555      42.148 -16.408  21.807  1.00106.21           C
ATOM   4405  CE  LYS E 555      40.799 -16.145  22.479  1.00106.21           C
ATOM   4406  NZ  LYS E 555      39.975 -15.262  21.622  1.00106.21           N
ATOM   4407  C   LYS E 555      45.498 -13.474  21.958  1.00106.21           C
ATOM   4408  O   LYS E 555      44.919 -12.499  22.434  1.00106.21           O
ATOM   4409  N   TYR E 556      46.550 -14.050  22.562  1.00 71.60           N
ATOM   4410  CA  TYR E 556      47.017 -13.621  23.845  1.00 71.60           C
ATOM   4411  CB  TYR E 556      48.188 -14.509  24.310  1.00 71.60           C
ATOM   4412  CG  TYR E 556      48.570 -14.169  25.707  1.00 71.60           C
ATOM   4413  CD1 TYR E 556      47.768 -14.563  26.752  1.00 71.60           C
ATOM   4414  CD2 TYR E 556      49.736 -13.491  25.976  1.00 71.60           C
ATOM   4415  CE1 TYR E 556      48.110 -14.267  28.048  1.00 71.60           C
ATOM   4416  CE2 TYR E 556      50.085 -13.192  27.272  1.00 71.60           C
ATOM   4417  CZ  TYR E 556      49.269 -13.579  28.308  1.00 71.60           C
ATOM   4418  OH  TYR E 556      49.618 -13.277  29.640  1.00 71.60           O
ATOM   4419  C   TYR E 556      47.497 -12.209  23.714  1.00 71.60           C
ATOM   4420  O   TYR E 556      47.228 -11.361  24.564  1.00 71.60           O
ATOM   4421  N   VAL E 557      48.216 -11.911  22.619  1.00 41.85           N
ATOM   4422  CA  VAL E 557      48.736 -10.584  22.449  1.00 41.85           C
ATOM   4423  CB  VAL E 557      49.547 -10.401  21.198  1.00 41.85           C
ATOM   4424  CG1 VAL E 557      49.932  -8.918  21.094  1.00 41.85           C
ATOM   4425  CG2 VAL E 557      50.775 -11.321  21.259  1.00 41.85           C
ATOM   4426  C   VAL E 557      47.599  -9.606  22.400  1.00 41.85           C
ATOM   4427  O   VAL E 557      47.697  -8.514  22.957  1.00 41.85           O
ATOM   4428  N   SER E 558      46.499  -9.945  21.702  1.00 57.89           N
ATOM   4429  CA  SER E 558      45.393  -9.032  21.594  1.00 57.89           C
ATOM   4430  CB  SER E 558      44.376  -9.463  20.521  1.00 57.89           C
ATOM   4431  OG  SER E 558      43.307  -8.531  20.456  1.00 57.89           O
ATOM   4432  C   SER E 558      44.657  -8.885  22.902  1.00 57.89           C
ATOM   4433  O   SER E 558      44.331  -7.773  23.315  1.00 57.89           O
ATOM   4434  N   ASP E 559      44.315 -10.011  23.564  1.00114.96           N
ATOM   4435  CA  ASP E 559      43.535  -9.958  24.772  1.00114.96           C
ATOM   4436  CB  ASP E 559      42.990 -11.343  25.166  1.00114.96           C
ATOM   4437  CG  ASP E 559      41.968 -11.770  24.121  1.00114.96           C
ATOM   4438  OD1 ASP E 559      41.532 -10.895  23.325  1.00114.96           O
ATOM   4439  OD2 ASP E 559      41.614 -12.979  24.100  1.00114.96           O
ATOM   4440  C   ASP E 559      44.279  -9.424  25.971  1.00114.96           C
ATOM   4441  O   ASP E 559      43.783  -8.530  26.655  1.00114.96           O
ATOM   4442  N   TYR E 560      45.407 -10.076  26.340  1.00136.87           N
ATOM   4443  CA  TYR E 560      46.233  -9.713  27.469  1.00136.87           C
ATOM   4444  CB  TYR E 560      46.786 -10.950  28.191  1.00136.87           C
ATOM   4445  CG  TYR E 560      45.563 -11.654  28.673  1.00136.87           C
ATOM   4446  CD1 TYR E 560      45.009 -11.345  29.894  1.00136.87           C
ATOM   4447  CD2 TYR E 560      44.952 -12.604  27.887  1.00136.87           C
ATOM   4448  CE1 TYR E 560      43.874 -11.988  30.330  1.00136.87           C
ATOM   4449  CE2 TYR E 560      43.817 -13.250  28.319  1.00136.87           C
ATOM   4450  CZ  TYR E 560      43.277 -12.943  29.544  1.00136.87           C
ATOM   4451  OH  TYR E 560      42.113 -13.603  29.990  1.00136.87           O
ATOM   4452  C   TYR E 560      47.356  -8.746  27.204  1.00136.87           C
ATOM   4453  O   TYR E 560      47.647  -7.879  28.026  1.00136.87           O
ATOM   4454  N   GLY E 561      48.067  -8.905  26.069  1.00 37.81           N
ATOM   4455  CA  GLY E 561      49.197  -8.053  25.785  1.00 37.81           C
ATOM   4456  C   GLY E 561      50.470  -8.732  26.208  1.00 37.81           C
ATOM   4457  O   GLY E 561      50.459  -9.686  26.984  1.00 37.81           O
ATOM   4458  N   ILE E 562      51.620  -8.220  25.711  1.00 96.24           N
ATOM   4459  CA  ILE E 562      52.909  -8.800  25.981  1.00 96.24           C
ATOM   4460  CB  ILE E 562      53.616  -9.254  24.737  1.00 96.24           C
ATOM   4461  CG1 ILE E 562      52.790 -10.336  24.021  1.00 96.24           C
ATOM   4462  CG2 ILE E 562      55.027  -9.721  25.131  1.00 96.24           C
ATOM   4463  CD1 ILE E 562      52.555 -11.585  24.870  1.00 96.24           C
ATOM   4464  C   ILE E 562      53.776  -7.761  26.631  1.00 96.24           C
ATOM   4465  O   ILE E 562      53.621  -6.566  26.390  1.00 96.24           O
ATOM   4466  N   VAL E 563      54.714  -8.205  27.497  1.00 55.86           N
ATOM   4467  CA  VAL E 563      55.592  -7.308  28.199  1.00 55.86           C
ATOM   4468  CB  VAL E 563      55.622  -7.547  29.680  1.00 55.86           C
ATOM   4469  CG1 VAL E 563      54.209  -7.307  30.240  1.00 55.86           C
ATOM   4470  CG2 VAL E 563      56.165  -8.963  29.940  1.00 55.86           C
ATOM   4471  C   VAL E 563      56.986  -7.516  27.684  1.00 55.86           C
ATOM   4472  O   VAL E 563      57.270  -8.484  26.982  1.00 55.86           O
ATOM   4473  N   GLU E 564      57.895  -6.574  28.001  1.00 65.33           N
ATOM   4474  CA  GLU E 564      59.250  -6.648  27.531  1.00 65.33           C
ATOM   4475  CB  GLU E 564      59.937  -5.272  27.486  1.00 65.33           C
ATOM   4476  CG  GLU E 564      59.283  -4.373  26.429  1.00 65.33           C
ATOM   4477  CD  GLU E 564      59.936  -2.999  26.435  1.00 65.33           C
ATOM   4478  OE1 GLU E 564      61.137  -2.909  26.064  1.00 65.33           O
ATOM   4479  OE2 GLU E 564      59.238  -2.017  26.805  1.00 65.33           O
ATOM   4480  C   GLU E 564      60.036  -7.621  28.362  1.00 65.33           C
ATOM   4481  O   GLU E 564      59.635  -8.006  29.459  1.00 65.33           O
ATOM   4482  N   GLU E 565      61.197  -8.054  27.827  1.00 82.00           N
ATOM   4483  CA  GLU E 565      62.031  -9.058  28.435  1.00 82.00           C
ATOM   4484  CB  GLU E 565      63.313  -9.318  27.628  1.00 82.00           C
ATOM   4485  CG  GLU E 565      64.224 -10.380  28.246  1.00 82.00           C
ATOM   4486  CD  GLU E 565      63.586 -11.743  28.036  1.00 82.00           C
ATOM   4487  OE1 GLU E 565      62.466 -11.794  27.462  1.00 82.00           O
ATOM   4488  OE2 GLU E 565      64.214 -12.755  28.449  1.00 82.00           O
ATOM   4489  C   GLU E 565      62.461  -8.620  29.800  1.00 82.00           C
ATOM   4490  O   GLU E 565      62.476  -9.418  30.737  1.00 82.00           O
ATOM   4491  N   SER E 566      62.810  -7.332  29.955  1.00 69.04           N
ATOM   4492  CA  SER E 566      63.307  -6.846  31.211  1.00 69.04           C
ATOM   4493  CB  SER E 566      63.687  -5.356  31.158  1.00 69.04           C
ATOM   4494  OG  SER E 566      64.751  -5.155  30.240  1.00 69.04           O
ATOM   4495  C   SER E 566      62.249  -7.000  32.258  1.00 69.04           C
ATOM   4496  O   SER E 566      62.556  -7.191  33.434  1.00 69.04           O
ATOM   4497  N   ASP E 567      60.969  -6.908  31.857  1.00 45.30           N
ATOM   4498  CA  ASP E 567      59.890  -6.996  32.799  1.00 45.30           C
ATOM   4499  CB  ASP E 567      58.515  -6.792  32.140  1.00 45.30           C
ATOM   4500  CG  ASP E 567      57.450  -6.884  33.223  1.00 45.30           C
ATOM   4501  OD1 ASP E 567      57.693  -6.356  34.341  1.00 45.30           O
ATOM   4502  OD2 ASP E 567      56.371  -7.472  32.942  1.00 45.30           O
ATOM   4503  C   ASP E 567      59.880  -8.357  33.422  1.00 45.30           C
ATOM   4504  O   ASP E 567      59.725  -8.483  34.637  1.00 45.30           O
ATOM   4505  N   LEU E 568      60.018  -9.420  32.600  1.00 70.49           N
ATOM   4506  CA  LEU E 568      60.043 -10.744  33.148  1.00 70.49           C
ATOM   4507  CB  LEU E 568      58.708 -11.492  32.990  1.00 70.49           C
ATOM   4508  CG  LEU E 568      58.727 -12.904  33.601  1.00 70.49           C
ATOM   4509  CD1 LEU E 568      58.946 -12.845  35.121  1.00 70.49           C
ATOM   4510  CD2 LEU E 568      57.468 -13.698  33.215  1.00 70.49           C
ATOM   4511  C   LEU E 568      61.088 -11.504  32.391  1.00 70.49           C
ATOM   4512  O   LEU E 568      60.817 -12.057  31.327  1.00 70.49           O
ATOM   4513  N   PRO E 569      62.262 -11.597  32.955  1.00 71.26           N
ATOM   4514  CA  PRO E 569      63.359 -12.235  32.276  1.00 71.26           C
ATOM   4515  CD  PRO E 569      62.723 -10.574  33.880  1.00 71.26           C
ATOM   4516  CB  PRO E 569      64.597 -11.929  33.113  1.00 71.26           C
ATOM   4517  CG  PRO E 569      64.258 -10.573  33.763  1.00 71.26           C
ATOM   4518  C   PRO E 569      63.101 -13.687  32.045  1.00 71.26           C
ATOM   4519  O   PRO E 569      62.350 -14.289  32.809  1.00 71.26           O
ATOM   4520  N   TYR E 570      63.720 -14.264  30.994  1.00 92.18           N
ATOM   4521  CA  TYR E 570      63.438 -15.621  30.609  1.00 92.18           C
ATOM   4522  CB  TYR E 570      63.878 -15.905  29.160  1.00 92.18           C
ATOM   4523  CG  TYR E 570      63.447 -17.273  28.764  1.00 92.18           C
ATOM   4524  CD1 TYR E 570      62.116 -17.545  28.552  1.00 92.18           C
ATOM   4525  CD2 TYR E 570      64.372 -18.273  28.571  1.00 92.18           C
ATOM   4526  CE1 TYR E 570      61.709 -18.803  28.175  1.00 92.18           C
ATOM   4527  CE2 TYR E 570      63.971 -19.532  28.193  1.00 92.18           C
ATOM   4528  CZ  TYR E 570      62.638 -19.799  27.997  1.00 92.18           C
ATOM   4529  OH  TYR E 570      62.223 -21.091  27.609  1.00 92.18           O
ATOM   4530  C   TYR E 570      64.129 -16.575  31.538  1.00 92.18           C
ATOM   4531  O   TYR E 570      65.341 -16.501  31.735  1.00 92.18           O
ATOM   4532  N   THR E 571      63.309 -17.393  32.240  1.00 82.86           N
ATOM   4533  CA  THR E 571      63.697 -18.454  33.134  1.00 82.86           C
ATOM   4534  CB  THR E 571      62.685 -18.655  34.220  1.00 82.86           C
ATOM   4535  OG1 THR E 571      62.552 -17.467  34.986  1.00 82.86           O
ATOM   4536  CG2 THR E 571      63.137 -19.820  35.113  1.00 82.86           C
ATOM   4537  C   THR E 571      63.904 -19.775  32.451  1.00 82.86           C
ATOM   4538  O   THR E 571      64.857 -20.494  32.750  1.00 82.86           O
ATOM   4539  N   GLY E 572      63.005 -20.134  31.508  1.00 33.99           N
ATOM   4540  CA  GLY E 572      63.070 -21.424  30.877  1.00 33.99           C
ATOM   4541  C   GLY E 572      62.362 -22.429  31.740  1.00 33.99           C
ATOM   4542  O   GLY E 572      62.587 -23.632  31.608  1.00 33.99           O
ATOM   4543  N   SER E 573      61.486 -21.965  32.656  1.00 58.48           N
ATOM   4544  CA  SER E 573      60.790 -22.885  33.511  1.00 58.48           C
ATOM   4545  CB  SER E 573      61.414 -23.026  34.910  1.00 58.48           C
ATOM   4546  OG  SER E 573      61.263 -21.816  35.637  1.00 58.48           O
ATOM   4547  C   SER E 573      59.385 -22.397  33.718  1.00 58.48           C
ATOM   4548  O   SER E 573      59.004 -21.303  33.313  1.00 58.48           O
ATOM   4549  N   ASP E 574      58.596 -23.251  34.390  1.00114.13           N
ATOM   4550  CA  ASP E 574      57.210 -23.158  34.762  1.00114.13           C
ATOM   4551  CB  ASP E 574      56.619 -24.510  35.193  1.00114.13           C
ATOM   4552  CG  ASP E 574      56.499 -25.367  33.940  1.00114.13           C
ATOM   4553  OD1 ASP E 574      56.504 -24.780  32.826  1.00114.13           O
ATOM   4554  OD2 ASP E 574      56.403 -26.616  34.077  1.00114.13           O
ATOM   4555  C   ASP E 574      57.027 -22.182  35.891  1.00114.13           C
ATOM   4556  O   ASP E 574      56.051 -22.284  36.633  1.00114.13           O
ATOM   4557  N   SER E 575      58.025 -21.311  36.141  1.00 62.28           N
ATOM   4558  CA  SER E 575      57.983 -20.390  37.250  1.00 62.28           C
ATOM   4559  CB  SER E 575      59.067 -19.299  37.181  1.00 62.28           C
ATOM   4560  OG  SER E 575      58.838 -18.451  36.065  1.00 62.28           O
ATOM   4561  C   SER E 575      56.649 -19.702  37.341  1.00 62.28           C
ATOM   4562  O   SER E 575      55.866 -19.648  36.394  1.00 62.28           O
ATOM   4563  N   PRO E 576      56.382 -19.206  38.527  1.00124.39           N
ATOM   4564  CA  PRO E 576      55.132 -18.541  38.801  1.00124.39           C
ATOM   4565  CD  PRO E 576      56.921 -19.845  39.717  1.00124.39           C
ATOM   4566  CB  PRO E 576      55.035 -18.438  40.321  1.00124.39           C
ATOM   4567  CG  PRO E 576      55.867 -19.634  40.816  1.00124.39           C
ATOM   4568  C   PRO E 576      55.050 -17.226  38.105  1.00124.39           C
ATOM   4569  O   PRO E 576      56.089 -16.662  37.768  1.00124.39           O
ATOM   4570  N   CYS E 577      53.827 -16.707  37.878  1.00 67.49           N
ATOM   4571  CA  CYS E 577      53.784 -15.499  37.123  1.00 67.49           C
ATOM   4572  CB  CYS E 577      52.526 -15.337  36.253  1.00 67.49           C
ATOM   4573  SG  CYS E 577      52.772 -14.059  34.985  1.00 67.49           S
ATOM   4574  C   CYS E 577      53.909 -14.326  38.041  1.00 67.49           C
ATOM   4575  O   CYS E 577      52.945 -13.889  38.669  1.00 67.49           O
ATOM   4576  N   THR E 578      55.146 -13.805  38.149  1.00 42.11           N
ATOM   4577  CA  THR E 578      55.411 -12.634  38.931  1.00 42.11           C
ATOM   4578  CB  THR E 578      56.083 -12.927  40.239  1.00 42.11           C
ATOM   4579  OG1 THR E 578      55.274 -13.792  41.022  1.00 42.11           O
ATOM   4580  CG2 THR E 578      56.314 -11.599  40.980  1.00 42.11           C
ATOM   4581  C   THR E 578      56.360 -11.807  38.125  1.00 42.11           C
ATOM   4582  O   THR E 578      57.383 -12.305  37.659  1.00 42.11           O
ATOM   4583  N   LEU E 579      56.041 -10.513  37.938  1.00159.17           N
ATOM   4584  CA  LEU E 579      56.875  -9.651  37.150  1.00159.17           C
ATOM   4585  CB  LEU E 579      56.329  -9.425  35.728  1.00159.17           C
ATOM   4586  CG  LEU E 579      54.805  -9.198  35.670  1.00159.17           C
ATOM   4587  CD1 LEU E 579      54.382  -7.939  36.440  1.00159.17           C
ATOM   4588  CD2 LEU E 579      54.297  -9.206  34.219  1.00159.17           C
ATOM   4589  C   LEU E 579      56.998  -8.322  37.830  1.00159.17           C
ATOM   4590  O   LEU E 579      56.466  -8.113  38.918  1.00159.17           O
ATOM   4591  N   LYS E 580      57.748  -7.394  37.196  1.00 38.50           N
ATOM   4592  CA  LYS E 580      57.972  -6.078  37.730  1.00 38.50           C
ATOM   4593  CB  LYS E 580      59.099  -5.306  37.022  1.00 38.50           C
ATOM   4594  CG  LYS E 580      60.487  -5.905  37.261  1.00 38.50           C
ATOM   4595  CD  LYS E 580      61.572  -5.332  36.347  1.00 38.50           C
ATOM   4596  CE  LYS E 580      62.958  -5.934  36.592  1.00 38.50           C
ATOM   4597  NZ  LYS E 580      63.945  -5.325  35.672  1.00 38.50           N
ATOM   4598  C   LYS E 580      56.713  -5.281  37.591  1.00 38.50           C
ATOM   4599  O   LYS E 580      55.813  -5.635  36.834  1.00 38.50           O
ATOM   4600  N   ASP E 581      56.610  -4.184  38.367  1.00 50.95           N
ATOM   4601  CA  ASP E 581      55.432  -3.366  38.356  1.00 50.95           C
ATOM   4602  CB  ASP E 581      55.334  -2.429  39.573  1.00 50.95           C
ATOM   4603  CG  ASP E 581      55.144  -3.273  40.824  1.00 50.95           C
ATOM   4604  OD1 ASP E 581      54.883  -4.497  40.680  1.00 50.95           O
ATOM   4605  OD2 ASP E 581      55.258  -2.702  41.941  1.00 50.95           O
ATOM   4606  C   ASP E 581      55.433  -2.478  37.150  1.00 50.95           C
ATOM   4607  O   ASP E 581      56.475  -2.174  36.572  1.00 50.95           O
ATOM   4608  N   SER E 582      54.219  -2.044  36.755  1.00158.15           N
ATOM   4609  CA  SER E 582      53.981  -1.096  35.701  1.00158.15           C
ATOM   4610  CB  SER E 582      54.316   0.353  36.101  1.00158.15           C
ATOM   4611  OG  SER E 582      53.462   0.783  37.151  1.00158.15           O
ATOM   4612  C   SER E 582      54.750  -1.411  34.459  1.00158.15           C
ATOM   4613  O   SER E 582      55.543  -0.589  34.003  1.00158.15           O
ATOM   4614  N   GLN E 583      54.533  -2.598  33.864  1.00139.35           N
ATOM   4615  CA  GLN E 583      55.224  -2.890  32.642  1.00139.35           C
ATOM   4616  CB  GLN E 583      55.691  -4.349  32.514  1.00139.35           C
ATOM   4617  CG  GLN E 583      56.281  -4.670  31.138  1.00139.35           C
ATOM   4618  CD  GLN E 583      57.497  -3.783  30.915  1.00139.35           C
ATOM   4619  OE1 GLN E 583      58.057  -3.224  31.856  1.00139.35           O
ATOM   4620  NE2 GLN E 583      57.918  -3.647  29.629  1.00139.35           N
ATOM   4621  C   GLN E 583      54.294  -2.623  31.500  1.00139.35           C
ATOM   4622  O   GLN E 583      53.118  -2.982  31.544  1.00139.35           O
ATOM   4623  N   GLN E 584      54.827  -1.980  30.439  1.00139.19           N
ATOM   4624  CA  GLN E 584      54.084  -1.627  29.262  1.00139.19           C
ATOM   4625  CB  GLN E 584      54.935  -0.842  28.245  1.00139.19           C
ATOM   4626  CG  GLN E 584      55.732   0.325  28.836  1.00139.19           C
ATOM   4627  CD  GLN E 584      54.806   1.494  29.123  1.00139.19           C
ATOM   4628  OE1 GLN E 584      55.127   2.365  29.931  1.00139.19           O
ATOM   4629  NE2 GLN E 584      53.631   1.526  28.441  1.00139.19           N
ATOM   4630  C   GLN E 584      53.750  -2.915  28.570  1.00139.19           C
ATOM   4631  O   GLN E 584      54.533  -3.862  28.612  1.00139.19           O
ATOM   4632  N   LYS E 585      52.566  -3.000  27.925  1.00 67.58           N
ATOM   4633  CA  LYS E 585      52.258  -4.212  27.217  1.00 67.58           C
ATOM   4634  CB  LYS E 585      51.111  -5.044  27.810  1.00 67.58           C
ATOM   4635  CG  LYS E 585      51.524  -5.827  29.055  1.00 67.58           C
ATOM   4636  CD  LYS E 585      50.393  -6.659  29.660  1.00 67.58           C
ATOM   4637  CE  LYS E 585      50.875  -7.635  30.735  1.00 67.58           C
ATOM   4638  NZ  LYS E 585      49.817  -8.624  31.036  1.00 67.58           N
ATOM   4639  C   LYS E 585      51.898  -3.894  25.797  1.00 67.58           C
ATOM   4640  O   LYS E 585      51.146  -2.962  25.523  1.00 67.58           O
ATOM   4641  N   TYR E 586      52.448  -4.689  24.854  1.00 74.59           N
ATOM   4642  CA  TYR E 586      52.204  -4.549  23.442  1.00 74.59           C
ATOM   4643  CB  TYR E 586      53.405  -4.929  22.551  1.00 74.59           C
ATOM   4644  CG  TYR E 586      54.525  -3.960  22.751  1.00 74.59           C
ATOM   4645  CD1 TYR E 586      55.385  -4.091  23.817  1.00 74.59           C
ATOM   4646  CD2 TYR E 586      54.726  -2.928  21.861  1.00 74.59           C
ATOM   4647  CE1 TYR E 586      56.421  -3.203  23.998  1.00 74.59           C
ATOM   4648  CE2 TYR E 586      55.759  -2.037  22.035  1.00 74.59           C
ATOM   4649  CZ  TYR E 586      56.609  -2.174  23.106  1.00 74.59           C
ATOM   4650  OH  TYR E 586      57.672  -1.264  23.290  1.00 74.59           O
ATOM   4651  C   TYR E 586      51.091  -5.489  23.070  1.00 74.59           C
ATOM   4652  O   TYR E 586      51.050  -6.627  23.536  1.00 74.59           O
ATOM   4653  N   TYR E 587      50.159  -5.033  22.204  1.00 70.76           N
ATOM   4654  CA  TYR E 587      49.017  -5.830  21.822  1.00 70.76           C
ATOM   4655  CB  TYR E 587      47.668  -5.153  22.134  1.00 70.76           C
ATOM   4656  CG  TYR E 587      47.521  -5.026  23.612  1.00 70.76           C
ATOM   4657  CD1 TYR E 587      48.163  -4.021  24.299  1.00 70.76           C
ATOM   4658  CD2 TYR E 587      46.727  -5.907  24.310  1.00 70.76           C
ATOM   4659  CE1 TYR E 587      48.024  -3.904  25.662  1.00 70.76           C
ATOM   4660  CE2 TYR E 587      46.584  -5.795  25.673  1.00 70.76           C
ATOM   4661  CZ  TYR E 587      47.236  -4.793  26.351  1.00 70.76           C
ATOM   4662  OH  TYR E 587      47.093  -4.675  27.750  1.00 70.76           O
ATOM   4663  C   TYR E 587      49.035  -6.026  20.332  1.00 70.76           C
ATOM   4664  O   TYR E 587      49.747  -5.330  19.610  1.00 70.76           O
ATOM   4665  N   THR E 588      48.265  -7.021  19.836  1.00112.60           N
ATOM   4666  CA  THR E 588      48.200  -7.271  18.423  1.00112.60           C
ATOM   4667  CB  THR E 588      48.465  -8.698  18.039  1.00112.60           C
ATOM   4668  OG1 THR E 588      48.497  -8.828  16.625  1.00112.60           O
ATOM   4669  CG2 THR E 588      47.369  -9.591  18.634  1.00112.60           C
ATOM   4670  C   THR E 588      46.833  -6.886  17.933  1.00112.60           C
ATOM   4671  O   THR E 588      45.809  -7.345  18.438  1.00112.60           O
ATOM   4672  N   ALA E 589      46.802  -5.983  16.935  1.00 51.29           N
ATOM   4673  CA  ALA E 589      45.602  -5.472  16.336  1.00 51.29           C
ATOM   4674  CB  ALA E 589      45.866  -4.300  15.370  1.00 51.29           C
ATOM   4675  C   ALA E 589      44.881  -6.544  15.574  1.00 51.29           C
ATOM   4676  O   ALA E 589      43.653  -6.509  15.489  1.00 51.29           O
ATOM   4677  N   GLU E 590      45.619  -7.480  14.931  1.00 85.58           N
ATOM   4678  CA  GLU E 590      44.949  -8.496  14.159  1.00 85.58           C
ATOM   4679  CB  GLU E 590      44.579  -8.011  12.742  1.00 85.58           C
ATOM   4680  CG  GLU E 590      43.656  -8.952  11.961  1.00 85.58           C
ATOM   4681  CD  GLU E 590      44.510  -9.874  11.102  1.00 85.58           C
ATOM   4682  OE1 GLU E 590      45.757  -9.694  11.094  1.00 85.58           O
ATOM   4683  OE2 GLU E 590      43.924 -10.768  10.435  1.00 85.58           O
ATOM   4684  C   GLU E 590      45.829  -9.711  14.032  1.00 85.58           C
ATOM   4685  O   GLU E 590      47.046  -9.630  14.194  1.00 85.58           O
ATOM   4686  N   TYR E 591      45.215 -10.898  13.804  1.00 75.87           N
ATOM   4687  CA  TYR E 591      45.971 -12.106  13.586  1.00 75.87           C
ATOM   4688  CB  TYR E 591      46.462 -12.784  14.881  1.00 75.87           C
ATOM   4689  CG  TYR E 591      45.306 -13.037  15.787  1.00 75.87           C
ATOM   4690  CD1 TYR E 591      44.812 -12.026  16.579  1.00 75.87           C
ATOM   4691  CD2 TYR E 591      44.727 -14.283  15.860  1.00 75.87           C
ATOM   4692  CE1 TYR E 591      43.751 -12.251  17.424  1.00 75.87           C
ATOM   4693  CE2 TYR E 591      43.666 -14.513  16.704  1.00 75.87           C
ATOM   4694  CZ  TYR E 591      43.176 -13.497  17.487  1.00 75.87           C
ATOM   4695  OH  TYR E 591      42.088 -13.732  18.354  1.00 75.87           O
ATOM   4696  C   TYR E 591      45.152 -13.081  12.787  1.00 75.87           C
ATOM   4697  O   TYR E 591      43.922 -13.047  12.822  1.00 75.87           O
ATOM   4698  N   HIS E 592      45.824 -13.975  12.023  1.00 59.09           N
ATOM   4699  CA  HIS E 592      45.108 -14.950  11.245  1.00 59.09           C
ATOM   4700  ND1 HIS E 592      45.955 -14.342   8.004  1.00 59.09           N
ATOM   4701  CG  HIS E 592      45.368 -13.690   9.066  1.00 59.09           C
ATOM   4702  CB  HIS E 592      44.406 -14.336  10.022  1.00 59.09           C
ATOM   4703  NE2 HIS E 592      46.726 -12.257   7.973  1.00 59.09           N
ATOM   4704  CD2 HIS E 592      45.850 -12.418   9.032  1.00 59.09           C
ATOM   4705  CE1 HIS E 592      46.757 -13.439   7.385  1.00 59.09           C
ATOM   4706  C   HIS E 592      46.076 -15.971  10.721  1.00 59.09           C
ATOM   4707  O   HIS E 592      47.284 -15.744  10.680  1.00 59.09           O
ATOM   4708  N   TYR E 593      45.558 -17.151  10.318  1.00 87.42           N
ATOM   4709  CA  TYR E 593      46.389 -18.144   9.689  1.00 87.42           C
ATOM   4710  CB  TYR E 593      45.802 -19.569   9.636  1.00 87.42           C
ATOM   4711  CG  TYR E 593      45.926 -20.263  10.949  1.00 87.42           C
ATOM   4712  CD1 TYR E 593      47.146 -20.768  11.338  1.00 87.42           C
ATOM   4713  CD2 TYR E 593      44.837 -20.445  11.770  1.00 87.42           C
ATOM   4714  CE1 TYR E 593      47.288 -21.425  12.536  1.00 87.42           C
ATOM   4715  CE2 TYR E 593      44.972 -21.103  12.971  1.00 87.42           C
ATOM   4716  CZ  TYR E 593      46.199 -21.593  13.355  1.00 87.42           C
ATOM   4717  OH  TYR E 593      46.341 -22.270  14.584  1.00 87.42           O
ATOM   4718  C   TYR E 593      46.506 -17.713   8.262  1.00 87.42           C
ATOM   4719  O   TYR E 593      45.523 -17.284   7.664  1.00 87.42           O
ATOM   4720  N   VAL E 594      47.712 -17.789   7.667  1.00 52.26           N
ATOM   4721  CA  VAL E 594      47.813 -17.381   6.297  1.00 52.26           C
ATOM   4722  CB  VAL E 594      49.202 -17.454   5.726  1.00 52.26           C
ATOM   4723  CG1 VAL E 594      50.123 -16.539   6.548  1.00 52.26           C
ATOM   4724  CG2 VAL E 594      49.648 -18.923   5.676  1.00 52.26           C
ATOM   4725  C   VAL E 594      46.954 -18.314   5.508  1.00 52.26           C
ATOM   4726  O   VAL E 594      46.971 -19.527   5.721  1.00 52.26           O
ATOM   4727  N   GLY E 595      46.181 -17.757   4.554  1.00 34.86           N
ATOM   4728  CA  GLY E 595      45.288 -18.579   3.802  1.00 34.86           C
ATOM   4729  C   GLY E 595      43.908 -18.353   4.344  1.00 34.86           C
ATOM   4730  O   GLY E 595      42.926 -18.767   3.733  1.00 34.86           O
ATOM   4731  N   GLY E 596      43.801 -17.699   5.519  1.00 41.22           N
ATOM   4732  CA  GLY E 596      42.531 -17.321   6.077  1.00 41.22           C
ATOM   4733  C   GLY E 596      42.119 -18.216   7.210  1.00 41.22           C
ATOM   4734  O   GLY E 596      41.449 -17.763   8.137  1.00 41.22           O
ATOM   4735  N   PHE E 597      42.491 -19.508   7.169  1.00 79.78           N
ATOM   4736  CA  PHE E 597      42.133 -20.421   8.219  1.00 79.78           C
ATOM   4737  CB  PHE E 597      40.691 -20.953   8.080  1.00 79.78           C
ATOM   4738  CG  PHE E 597      40.500 -21.485   6.697  1.00 79.78           C
ATOM   4739  CD1 PHE E 597      40.218 -20.625   5.660  1.00 79.78           C
ATOM   4740  CD2 PHE E 597      40.585 -22.832   6.427  1.00 79.78           C
ATOM   4741  CE1 PHE E 597      40.035 -21.093   4.380  1.00 79.78           C
ATOM   4742  CE2 PHE E 597      40.402 -23.307   5.147  1.00 79.78           C
ATOM   4743  CZ  PHE E 597      40.127 -22.438   4.119  1.00 79.78           C
ATOM   4744  C   PHE E 597      43.099 -21.563   8.174  1.00 79.78           C
ATOM   4745  O   PHE E 597      43.918 -21.657   7.262  1.00 79.78           O
ATOM   4746  N   TYR E 598      43.039 -22.472   9.168  1.00149.41           N
ATOM   4747  CA  TYR E 598      44.008 -23.532   9.178  1.00149.41           C
ATOM   4748  CB  TYR E 598      44.060 -24.283  10.524  1.00149.41           C
ATOM   4749  CG  TYR E 598      45.086 -25.365  10.463  1.00149.41           C
ATOM   4750  CD1 TYR E 598      46.411 -25.085  10.715  1.00149.41           C
ATOM   4751  CD2 TYR E 598      44.731 -26.657  10.150  1.00149.41           C
ATOM   4752  CE1 TYR E 598      47.364 -26.076  10.664  1.00149.41           C
ATOM   4753  CE2 TYR E 598      45.678 -27.653  10.098  1.00149.41           C
ATOM   4754  CZ  TYR E 598      46.997 -27.364  10.356  1.00149.41           C
ATOM   4755  OH  TYR E 598      47.969 -28.386  10.302  1.00149.41           O
ATOM   4756  C   TYR E 598      43.662 -24.486   8.075  1.00149.41           C
ATOM   4757  O   TYR E 598      42.561 -25.035   8.033  1.00149.41           O
ATOM   4758  N   GLY E 599      44.637 -24.726   7.168  1.00 52.37           N
ATOM   4759  CA  GLY E 599      44.466 -25.598   6.037  1.00 52.37           C
ATOM   4760  C   GLY E 599      44.566 -24.822   4.745  1.00 52.37           C
ATOM   4761  O   GLY E 599      44.684 -25.409   3.671  1.00 52.37           O
ATOM   4762  N   GLY E 600      44.444 -23.486   4.821  1.00 82.39           N
ATOM   4763  CA  GLY E 600      44.540 -22.527   3.750  1.00 82.39           C
ATOM   4764  C   GLY E 600      45.945 -22.229   3.303  1.00 82.39           C
ATOM   4765  O   GLY E 600      46.137 -21.597   2.271  1.00 82.39           O
ATOM   4766  N   CYS E 601      46.963 -22.542   4.116  1.00 74.40           N
ATOM   4767  CA  CYS E 601      48.311 -22.089   3.856  1.00 74.40           C
ATOM   4768  CB  CYS E 601      49.274 -22.391   5.020  1.00 74.40           C
ATOM   4769  SG  CYS E 601      50.920 -21.656   4.781  1.00 74.40           S
ATOM   4770  C   CYS E 601      48.916 -22.660   2.603  1.00 74.40           C
ATOM   4771  O   CYS E 601      48.600 -23.768   2.174  1.00 74.40           O
ATOM   4772  N   ASN E 602      49.794 -21.854   1.955  1.00 72.80           N
ATOM   4773  CA  ASN E 602      50.545 -22.294   0.811  1.00 72.80           C
ATOM   4774  CB  ASN E 602      49.741 -22.307  -0.505  1.00 72.80           C
ATOM   4775  CG  ASN E 602      49.209 -20.915  -0.786  1.00 72.80           C
ATOM   4776  OD1 ASN E 602      49.960 -19.943  -0.793  1.00 72.80           O
ATOM   4777  ND2 ASN E 602      47.875 -20.812  -1.030  1.00 72.80           N
ATOM   4778  C   ASN E 602      51.756 -21.412   0.680  1.00 72.80           C
ATOM   4779  O   ASN E 602      51.867 -20.388   1.352  1.00 72.80           O
ATOM   4780  N   GLU E 603      52.713 -21.811  -0.183  1.00 85.46           N
ATOM   4781  CA  GLU E 603      53.960 -21.114  -0.355  1.00 85.46           C
ATOM   4782  CB  GLU E 603      54.869 -21.759  -1.410  1.00 85.46           C
ATOM   4783  CG  GLU E 603      56.137 -20.938  -1.653  1.00 85.46           C
ATOM   4784  CD  GLU E 603      56.616 -21.213  -3.070  1.00 85.46           C
ATOM   4785  OE1 GLU E 603      55.889 -20.822  -4.022  1.00 85.46           O
ATOM   4786  OE2 GLU E 603      57.715 -21.807  -3.225  1.00 85.46           O
ATOM   4787  C   GLU E 603      53.741 -19.732  -0.882  1.00 85.46           C
ATOM   4788  O   GLU E 603      54.352 -18.781  -0.396  1.00 85.46           O
ATOM   4789  N   ALA E 604      52.865 -19.589  -1.895  1.00 48.30           N
ATOM   4790  CA  ALA E 604      52.699 -18.317  -2.539  1.00 48.30           C
ATOM   4791  CB  ALA E 604      51.662 -18.352  -3.672  1.00 48.30           C
ATOM   4792  C   ALA E 604      52.240 -17.312  -1.535  1.00 48.30           C
ATOM   4793  O   ALA E 604      52.834 -16.244  -1.427  1.00 48.30           O
ATOM   4794  N   TYR E 605      51.213 -17.653  -0.733  1.00118.44           N
ATOM   4795  CA  TYR E 605      50.693 -16.765   0.269  1.00118.44           C
ATOM   4796  CB  TYR E 605      49.417 -17.250   0.983  1.00118.44           C
ATOM   4797  CG  TYR E 605      48.255 -16.605   0.308  1.00118.44           C
ATOM   4798  CD1 TYR E 605      47.808 -16.996  -0.932  1.00118.44           C
ATOM   4799  CD2 TYR E 605      47.601 -15.581   0.956  1.00118.44           C
ATOM   4800  CE1 TYR E 605      46.730 -16.359  -1.505  1.00118.44           C
ATOM   4801  CE2 TYR E 605      46.525 -14.945   0.387  1.00118.44           C
ATOM   4802  CZ  TYR E 605      46.087 -15.336  -0.853  1.00118.44           C
ATOM   4803  OH  TYR E 605      44.983 -14.693  -1.453  1.00118.44           O
ATOM   4804  C   TYR E 605      51.726 -16.475   1.301  1.00118.44           C
ATOM   4805  O   TYR E 605      51.784 -15.365   1.824  1.00118.44           O
ATOM   4806  N   MET E 606      52.554 -17.469   1.651  1.00 49.66           N
ATOM   4807  CA  MET E 606      53.529 -17.239   2.679  1.00 49.66           C
ATOM   4808  CB  MET E 606      54.350 -18.500   2.995  1.00 49.66           C
ATOM   4809  CG  MET E 606      53.513 -19.605   3.647  1.00 49.66           C
ATOM   4810  SD  MET E 606      54.344 -21.216   3.785  1.00 49.66           S
ATOM   4811  CE  MET E 606      55.599 -20.667   4.976  1.00 49.66           C
ATOM   4812  C   MET E 606      54.461 -16.156   2.232  1.00 49.66           C
ATOM   4813  O   MET E 606      54.794 -15.247   2.988  1.00 49.66           O
ATOM   4814  N   LYS E 607      54.889 -16.219   0.966  1.00140.27           N
ATOM   4815  CA  LYS E 607      55.800 -15.276   0.389  1.00140.27           C
ATOM   4816  CB  LYS E 607      56.074 -15.723  -1.059  1.00140.27           C
ATOM   4817  CG  LYS E 607      56.898 -14.794  -1.937  1.00140.27           C
ATOM   4818  CD  LYS E 607      57.383 -15.486  -3.218  1.00140.27           C
ATOM   4819  CE  LYS E 607      56.377 -16.465  -3.840  1.00140.27           C
ATOM   4820  NZ  LYS E 607      56.395 -17.757  -3.114  1.00140.27           N
ATOM   4821  C   LYS E 607      55.174 -13.906   0.368  1.00140.27           C
ATOM   4822  O   LYS E 607      55.853 -12.918   0.645  1.00140.27           O
ATOM   4823  N   LEU E 608      53.870 -13.796   0.022  1.00101.59           N
ATOM   4824  CA  LEU E 608      53.269 -12.487  -0.027  1.00101.59           C
ATOM   4825  CB  LEU E 608      51.779 -12.408  -0.450  1.00101.59           C
ATOM   4826  CG  LEU E 608      51.396 -12.731  -1.913  1.00101.59           C
ATOM   4827  CD1 LEU E 608      52.316 -12.025  -2.916  1.00101.59           C
ATOM   4828  CD2 LEU E 608      51.168 -14.222  -2.169  1.00101.59           C
ATOM   4829  C   LEU E 608      53.262 -11.912   1.350  1.00101.59           C
ATOM   4830  O   LEU E 608      53.603 -10.747   1.548  1.00101.59           O
ATOM   4831  N   GLU E 609      52.871 -12.725   2.347  1.00 84.67           N
ATOM   4832  CA  GLU E 609      52.774 -12.227   3.688  1.00 84.67           C
ATOM   4833  CB  GLU E 609      52.269 -13.279   4.692  1.00 84.67           C
ATOM   4834  CG  GLU E 609      52.235 -12.774   6.139  1.00 84.67           C
ATOM   4835  CD  GLU E 609      51.102 -11.767   6.286  1.00 84.67           C
ATOM   4836  OE1 GLU E 609      50.172 -11.787   5.436  1.00 84.67           O
ATOM   4837  OE2 GLU E 609      51.153 -10.966   7.258  1.00 84.67           O
ATOM   4838  C   GLU E 609      54.122 -11.780   4.153  1.00 84.67           C
ATOM   4839  O   GLU E 609      54.258 -10.714   4.752  1.00 84.67           O
ATOM   4840  N   LEU E 610      55.165 -12.576   3.863  1.00 59.15           N
ATOM   4841  CA  LEU E 610      56.467 -12.276   4.384  1.00 59.15           C
ATOM   4842  CB  LEU E 610      57.504 -13.343   3.995  1.00 59.15           C
ATOM   4843  CG  LEU E 610      58.911 -13.070   4.553  1.00 59.15           C
ATOM   4844  CD1 LEU E 610      58.906 -13.084   6.090  1.00 59.15           C
ATOM   4845  CD2 LEU E 610      59.943 -14.043   3.960  1.00 59.15           C
ATOM   4846  C   LEU E 610      56.959 -10.947   3.894  1.00 59.15           C
ATOM   4847  O   LEU E 610      57.327 -10.087   4.691  1.00 59.15           O
ATOM   4848  N   VAL E 611      56.968 -10.724   2.569  1.00127.22           N
ATOM   4849  CA  VAL E 611      57.490  -9.488   2.057  1.00127.22           C
ATOM   4850  CB  VAL E 611      57.736  -9.529   0.575  1.00127.22           C
ATOM   4851  CG1 VAL E 611      56.559 -10.230  -0.111  1.00127.22           C
ATOM   4852  CG2 VAL E 611      57.940  -8.086   0.084  1.00127.22           C
ATOM   4853  C   VAL E 611      56.609  -8.323   2.385  1.00127.22           C
ATOM   4854  O   VAL E 611      57.107  -7.242   2.701  1.00127.22           O
ATOM   4855  N   LEU E 612      55.277  -8.469   2.260  1.00119.27           N
ATOM   4856  CA  LEU E 612      54.481  -7.313   2.534  1.00119.27           C
ATOM   4857  CB  LEU E 612      53.027  -7.476   2.038  1.00119.27           C
ATOM   4858  CG  LEU E 612      52.174  -6.183   1.979  1.00119.27           C
ATOM   4859  CD1 LEU E 612      50.756  -6.500   1.479  1.00119.27           C
ATOM   4860  CD2 LEU E 612      52.145  -5.399   3.302  1.00119.27           C
ATOM   4861  C   LEU E 612      54.484  -7.021   4.012  1.00119.27           C
ATOM   4862  O   LEU E 612      54.801  -5.904   4.412  1.00119.27           O
ATOM   4863  N   GLY E 613      54.074  -8.019   4.831  1.00 75.48           N
ATOM   4864  CA  GLY E 613      53.891  -7.968   6.267  1.00 75.48           C
ATOM   4865  C   GLY E 613      55.091  -8.097   7.176  1.00 75.48           C
ATOM   4866  O   GLY E 613      55.152  -7.424   8.204  1.00 75.48           O
ATOM   4867  N   GLY E 614      56.038  -9.017   6.890  1.00 51.36           N
ATOM   4868  CA  GLY E 614      57.141  -9.221   7.798  1.00 51.36           C
ATOM   4869  C   GLY E 614      57.246 -10.690   8.126  1.00 51.36           C
ATOM   4870  O   GLY E 614      56.465 -11.501   7.629  1.00 51.36           O
ATOM   4871  N   PRO E 615      58.179 -11.055   8.986  1.00 80.21           N
ATOM   4872  CA  PRO E 615      58.381 -12.438   9.334  1.00 80.21           C
ATOM   4873  CD  PRO E 615      59.382 -10.263   9.190  1.00 80.21           C
ATOM   4874  CB  PRO E 615      59.649 -12.474  10.185  1.00 80.21           C
ATOM   4875  CG  PRO E 615      60.451 -11.258   9.681  1.00 80.21           C
ATOM   4876  C   PRO E 615      57.167 -12.972  10.022  1.00 80.21           C
ATOM   4877  O   PRO E 615      56.472 -12.205  10.686  1.00 80.21           O
ATOM   4878  N   LEU E 616      56.875 -14.276   9.850  1.00108.04           N
ATOM   4879  CA  LEU E 616      55.706 -14.843  10.457  1.00108.04           C
ATOM   4880  CB  LEU E 616      54.553 -15.118   9.473  1.00108.04           C
ATOM   4881  CG  LEU E 616      54.855 -16.210   8.428  1.00108.04           C
ATOM   4882  CD1 LEU E 616      53.656 -16.421   7.489  1.00108.04           C
ATOM   4883  CD2 LEU E 616      56.157 -15.921   7.665  1.00108.04           C
ATOM   4884  C   LEU E 616      56.088 -16.147  11.076  1.00108.04           C
ATOM   4885  O   LEU E 616      57.105 -16.742  10.723  1.00108.04           O
ATOM   4886  N   SER E 617      55.277 -16.610  12.049  1.00 42.28           N
ATOM   4887  CA  SER E 617      55.551 -17.850  12.719  1.00 42.28           C
ATOM   4888  CB  SER E 617      54.813 -17.995  14.062  1.00 42.28           C
ATOM   4889  OG  SER E 617      53.410 -18.038  13.845  1.00 42.28           O
ATOM   4890  C   SER E 617      55.133 -19.000  11.848  1.00 42.28           C
ATOM   4891  O   SER E 617      54.111 -18.948  11.165  1.00 42.28           O
ATOM   4892  N   VAL E 618      55.935 -20.087  11.866  1.00 43.88           N
ATOM   4893  CA  VAL E 618      55.637 -21.276  11.114  1.00 43.88           C
ATOM   4894  CB  VAL E 618      56.455 -21.433   9.862  1.00 43.88           C
ATOM   4895  CG1 VAL E 618      56.104 -20.291   8.894  1.00 43.88           C
ATOM   4896  CG2 VAL E 618      57.944 -21.485  10.248  1.00 43.88           C
ATOM   4897  C   VAL E 618      55.966 -22.438  12.001  1.00 43.88           C
ATOM   4898  O   VAL E 618      56.649 -22.284  13.012  1.00 43.88           O
ATOM   4899  N   ALA E 619      55.448 -23.636  11.663  1.00 41.54           N
ATOM   4900  CA  ALA E 619      55.740 -24.815  12.432  1.00 41.54           C
ATOM   4901  CB  ALA E 619      54.563 -25.296  13.298  1.00 41.54           C
ATOM   4902  C   ALA E 619      56.058 -25.911  11.462  1.00 41.54           C
ATOM   4903  O   ALA E 619      55.589 -25.900  10.325  1.00 41.54           O
ATOM   4904  N   PHE E 620      56.899 -26.878  11.884  1.00175.59           N
ATOM   4905  CA  PHE E 620      57.256 -27.967  11.018  1.00175.59           C
ATOM   4906  CB  PHE E 620      58.443 -27.651  10.082  1.00175.59           C
ATOM   4907  CG  PHE E 620      59.694 -27.465  10.876  1.00175.59           C
ATOM   4908  CD1 PHE E 620      60.004 -26.246  11.435  1.00175.59           C
ATOM   4909  CD2 PHE E 620      60.564 -28.515  11.065  1.00175.59           C
ATOM   4910  CE1 PHE E 620      61.159 -26.079  12.163  1.00175.59           C
ATOM   4911  CE2 PHE E 620      61.721 -28.353  11.792  1.00175.59           C
ATOM   4912  CZ  PHE E 620      62.023 -27.132  12.343  1.00175.59           C
ATOM   4913  C   PHE E 620      57.618 -29.141  11.869  1.00175.59           C
ATOM   4914  O   PHE E 620      57.696 -29.043  13.093  1.00175.59           O
ATOM   4915  N   GLU E 621      57.827 -30.306  11.227  1.00110.00           N
ATOM   4916  CA  GLU E 621      58.160 -31.495  11.961  1.00110.00           C
ATOM   4917  CB  GLU E 621      57.584 -32.776  11.334  1.00110.00           C
ATOM   4918  CG  GLU E 621      57.928 -34.055  12.103  1.00110.00           C
ATOM   4919  CD  GLU E 621      57.107 -34.091  13.383  1.00110.00           C
ATOM   4920  OE1 GLU E 621      56.375 -33.101  13.648  1.00110.00           O
ATOM   4921  OE2 GLU E 621      57.204 -35.113  14.115  1.00110.00           O
ATOM   4922  C   GLU E 621      59.648 -31.639  11.990  1.00110.00           C
ATOM   4923  O   GLU E 621      60.298 -31.766  10.953  1.00110.00           O
ATOM   4924  N   VAL E 622      60.223 -31.613  13.208  1.00 64.07           N
ATOM   4925  CA  VAL E 622      61.636 -31.782  13.368  1.00 64.07           C
ATOM   4926  CB  VAL E 622      62.166 -31.202  14.650  1.00 64.07           C
ATOM   4927  CG1 VAL E 622      63.637 -31.619  14.811  1.00 64.07           C
ATOM   4928  CG2 VAL E 622      61.963 -29.677  14.622  1.00 64.07           C
ATOM   4929  C   VAL E 622      61.912 -33.250  13.388  1.00 64.07           C
ATOM   4930  O   VAL E 622      61.188 -34.022  14.013  1.00 64.07           O
ATOM   4931  N   TYR E 623      62.990 -33.665  12.696  1.00 63.79           N
ATOM   4932  CA  TYR E 623      63.368 -35.047  12.634  1.00 63.79           C
ATOM   4933  CB  TYR E 623      63.378 -35.642  11.214  1.00 63.79           C
ATOM   4934  CG  TYR E 623      61.979 -35.759  10.710  1.00 63.79           C
ATOM   4935  CD1 TYR E 623      61.186 -36.815  11.101  1.00 63.79           C
ATOM   4936  CD2 TYR E 623      61.462 -34.830   9.835  1.00 63.79           C
ATOM   4937  CE1 TYR E 623      59.897 -36.937  10.638  1.00 63.79           C
ATOM   4938  CE2 TYR E 623      60.174 -34.948   9.368  1.00 63.79           C
ATOM   4939  CZ  TYR E 623      59.389 -36.002   9.769  1.00 63.79           C
ATOM   4940  OH  TYR E 623      58.067 -36.125   9.291  1.00 63.79           O
ATOM   4941  C   TYR E 623      64.773 -35.120  13.143  1.00 63.79           C
ATOM   4942  O   TYR E 623      65.457 -34.104  13.244  1.00 63.79           O
ATOM   4943  N   ASP E 624      65.239 -36.341  13.469  1.00 43.35           N
ATOM   4944  CA  ASP E 624      66.529 -36.541  14.066  1.00 43.35           C
ATOM   4945  CB  ASP E 624      66.850 -38.026  14.308  1.00 43.35           C
ATOM   4946  CG  ASP E 624      68.155 -38.110  15.090  1.00 43.35           C
ATOM   4947  OD1 ASP E 624      68.480 -37.130  15.812  1.00 43.35           O
ATOM   4948  OD2 ASP E 624      68.850 -39.154  14.966  1.00 43.35           O
ATOM   4949  C   ASP E 624      67.597 -36.006  13.165  1.00 43.35           C
ATOM   4950  O   ASP E 624      68.552 -35.390  13.634  1.00 43.35           O
ATOM   4951  N   ASP E 625      67.461 -36.202  11.841  1.00 56.45           N
ATOM   4952  CA  ASP E 625      68.489 -35.767  10.942  1.00 56.45           C
ATOM   4953  CB  ASP E 625      68.258 -36.171   9.471  1.00 56.45           C
ATOM   4954  CG  ASP E 625      67.001 -35.511   8.923  1.00 56.45           C
ATOM   4955  OD1 ASP E 625      66.121 -35.121   9.735  1.00 56.45           O
ATOM   4956  OD2 ASP E 625      66.906 -35.395   7.672  1.00 56.45           O
ATOM   4957  C   ASP E 625      68.611 -34.278  11.037  1.00 56.45           C
ATOM   4958  O   ASP E 625      69.684 -33.721  10.817  1.00 56.45           O
ATOM   4959  N   PHE E 626      67.498 -33.600  11.361  1.00121.75           N
ATOM   4960  CA  PHE E 626      67.433 -32.172  11.488  1.00121.75           C
ATOM   4961  CB  PHE E 626      65.986 -31.690  11.716  1.00121.75           C
ATOM   4962  CG  PHE E 626      65.939 -30.199  11.753  1.00121.75           C
ATOM   4963  CD1 PHE E 626      65.842 -29.476  10.586  1.00121.75           C
ATOM   4964  CD2 PHE E 626      65.993 -29.522  12.950  1.00121.75           C
ATOM   4965  CE1 PHE E 626      65.797 -28.102  10.611  1.00121.75           C
ATOM   4966  CE2 PHE E 626      65.946 -28.148  12.981  1.00121.75           C
ATOM   4967  CZ  PHE E 626      65.847 -27.434  11.811  1.00121.75           C
ATOM   4968  C   PHE E 626      68.287 -31.744  12.647  1.00121.75           C
ATOM   4969  O   PHE E 626      68.927 -30.695  12.600  1.00121.75           O
ATOM   4970  N   MET E 627      68.341 -32.555  13.721  1.00 75.09           N
ATOM   4971  CA  MET E 627      69.061 -32.159  14.900  1.00 75.09           C
ATOM   4972  CB  MET E 627      69.046 -33.227  16.007  1.00 75.09           C
ATOM   4973  CG  MET E 627      67.676 -33.425  16.658  1.00 75.09           C
ATOM   4974  SD  MET E 627      67.646 -34.683  17.969  1.00 75.09           S
ATOM   4975  CE  MET E 627      65.883 -34.475  18.350  1.00 75.09           C
ATOM   4976  C   MET E 627      70.501 -31.897  14.557  1.00 75.09           C
ATOM   4977  O   MET E 627      71.098 -30.939  15.043  1.00 75.09           O
ATOM   4978  N   HIS E 628      71.088 -32.754  13.707  1.00148.16           N
ATOM   4979  CA  HIS E 628      72.463 -32.730  13.282  1.00148.16           C
ATOM   4980  ND1 HIS E 628      71.497 -35.938  13.487  0.00148.16           N
ATOM   4981  CG  HIS E 628      72.686 -35.251  13.389  0.00148.16           C
ATOM   4982  CB  HIS E 628      72.871 -34.021  12.552  1.00148.16           C
ATOM   4983  NE2 HIS E 628      72.959 -37.015  14.768  0.00148.16           N
ATOM   4984  CD2 HIS E 628      73.568 -35.922  14.178  0.00148.16           C
ATOM   4985  CE1 HIS E 628      71.716 -36.983  14.323  0.00148.16           C
ATOM   4986  C   HIS E 628      72.757 -31.597  12.340  1.00148.16           C
ATOM   4987  O   HIS E 628      73.923 -31.319  12.083  1.00148.16           O
ATOM   4988  N   TYR E 629      71.732 -30.967  11.738  1.00116.35           N
ATOM   4989  CA  TYR E 629      71.892 -29.984  10.690  1.00116.35           C
ATOM   4990  CB  TYR E 629      70.546 -29.295  10.387  1.00116.35           C
ATOM   4991  CG  TYR E 629      70.727 -28.088   9.533  1.00116.35           C
ATOM   4992  CD1 TYR E 629      71.004 -26.871  10.112  1.00116.35           C
ATOM   4993  CD2 TYR E 629      70.601 -28.162   8.165  1.00116.35           C
ATOM   4994  CE1 TYR E 629      71.164 -25.744   9.341  1.00116.35           C
ATOM   4995  CE2 TYR E 629      70.760 -27.038   7.388  1.00116.35           C
ATOM   4996  CZ  TYR E 629      71.042 -25.826   7.975  1.00116.35           C
ATOM   4997  OH  TYR E 629      71.204 -24.672   7.179  1.00116.35           O
ATOM   4998  C   TYR E 629      72.921 -28.937  11.014  1.00116.35           C
ATOM   4999  O   TYR E 629      72.814 -28.230  12.015  1.00116.35           O
ATOM   5000  N   ARG E 630      74.029 -28.926  10.230  1.00177.82           N
ATOM   5001  CA  ARG E 630      75.052 -27.910  10.266  1.00177.82           C
ATOM   5002  CB  ARG E 630      76.430 -28.437   9.833  1.00177.82           C
ATOM   5003  CG  ARG E 630      77.018 -29.486  10.778  1.00177.82           C
ATOM   5004  CD  ARG E 630      76.270 -30.819  10.747  1.00177.82           C
ATOM   5005  NE  ARG E 630      76.359 -31.345   9.356  1.00177.82           N
ATOM   5006  CZ  ARG E 630      76.178 -32.675   9.112  1.00177.82           C
ATOM   5007  NH1 ARG E 630      75.934 -33.532  10.146  1.00177.82           N
ATOM   5008  NH2 ARG E 630      76.240 -33.149   7.833  1.00177.82           N
ATOM   5009  C   ARG E 630      74.763 -26.728   9.381  1.00177.82           C
ATOM   5010  O   ARG E 630      74.843 -25.580   9.816  1.00177.82           O
ATOM   5011  N   SER E 631      74.413 -26.990   8.096  1.00 55.27           N
ATOM   5012  CA  SER E 631      74.251 -25.916   7.150  1.00 55.27           C
ATOM   5013  CB  SER E 631      75.573 -25.215   6.792  1.00 55.27           C
ATOM   5014  OG  SER E 631      76.438 -26.120   6.121  1.00 55.27           O
ATOM   5015  C   SER E 631      73.683 -26.458   5.869  1.00 55.27           C
ATOM   5016  O   SER E 631      73.496 -27.664   5.713  1.00 55.27           O
ATOM   5017  N   GLY E 632      73.398 -25.557   4.902  1.00 25.22           N
ATOM   5018  CA  GLY E 632      72.868 -25.962   3.628  1.00 25.22           C
ATOM   5019  C   GLY E 632      71.372 -25.891   3.650  1.00 25.22           C
ATOM   5020  O   GLY E 632      70.769 -25.303   4.548  1.00 25.22           O
ATOM   5021  N   VAL E 633      70.733 -26.471   2.611  1.00103.21           N
ATOM   5022  CA  VAL E 633      69.300 -26.463   2.537  1.00103.21           C
ATOM   5023  CB  VAL E 633      68.773 -26.172   1.158  1.00103.21           C
ATOM   5024  CG1 VAL E 633      69.371 -27.173   0.154  1.00103.21           C
ATOM   5025  CG2 VAL E 633      67.236 -26.194   1.216  1.00103.21           C
ATOM   5026  C   VAL E 633      68.814 -27.811   2.978  1.00103.21           C
ATOM   5027  O   VAL E 633      69.026 -28.822   2.312  1.00103.21           O
ATOM   5028  N   TYR E 634      68.105 -27.832   4.123  1.00186.69           N
ATOM   5029  CA  TYR E 634      67.633 -29.023   4.774  1.00186.69           C
ATOM   5030  CB  TYR E 634      67.183 -28.758   6.223  1.00186.69           C
ATOM   5031  CG  TYR E 634      66.552 -29.987   6.780  1.00186.69           C
ATOM   5032  CD1 TYR E 634      67.312 -30.946   7.408  1.00186.69           C
ATOM   5033  CD2 TYR E 634      65.194 -30.179   6.669  1.00186.69           C
ATOM   5034  CE1 TYR E 634      66.725 -32.077   7.925  1.00186.69           C
[truncated: 495,191 more chars]
