# Supplementary material for: Evolutionary Analysis of Dipeptidyl Peptidase I
Source: Int J Mol Sci. 2022 Feb 6;23(3):1852. doi: 10.3390/ijms23031852 (PMC8836896; doi:10.3390/ijms23031852)
Supplement: Supplementary file 1 [file ijms-23-01852-s001.zip › Supplementary File S2 Homology models/Modeller/Xenopus laevis/mod.B99990009.pdb]

EXPDTA    THEORETICAL MODEL, MODELLER 10.1 2021/11/04 16:25:23
REMARK   6 MODELLER OBJECTIVE FUNCTION:     13200.2812
REMARK   6 MODELLER BEST TEMPLATE % SEQ ID:  68.466
REMARK   6 SEQUENCE: mod
REMARK   6 ALIGNMENT: alignment.pir
REMARK   6 SCRIPT: model.py
REMARK   6 DOPE score: -172045.29688
REMARK   6 GA341 score: 1.00000
REMARK   6 DOPE-HR score: -147380.62500
REMARK   6 TEMPLATE: 1K3B 1:A - 118:A MODELS 1:A - 121:A AT 68.5%
REMARK   6 TEMPLATE: 1K3B 120:B - 283:B MODELS 122:B - 285:B AT 68.5%
REMARK   6 TEMPLATE: 1K3B 284:C - 352:C MODELS 286:C - 354:C AT 68.5%
REMARK   6 TEMPLATE: 1K3B 353:D - 470:D MODELS 356:D - 476:D AT 68.5%
REMARK   6 TEMPLATE: 1K3B 472:E - 635:E MODELS 477:E - 640:E AT 68.5%
REMARK   6 TEMPLATE: 1K3B 636:F - 704:F MODELS 641:F - 709:F AT 68.5%
REMARK   6 TEMPLATE: 1K3B 705:G - 822:G MODELS 711:G - 831:G AT 68.5%
REMARK   6 TEMPLATE: 1K3B 824:H - 987:H MODELS 832:H - 995:H AT 68.5%
REMARK   6 TEMPLATE: 1K3B 988:I - 1056:I MODELS 996:I - 1064:I AT 68.5%
REMARK   6 TEMPLATE: 1K3B 1057:J - 1174:J MODELS 1066:J - 1186:J AT 68.5%
REMARK   6 TEMPLATE: 1K3B 1176:K - 1339:K MODELS 1187:K - 1350:K AT 68.5%
REMARK   6 TEMPLATE: 1K3B 1340:L - 1408:L MODELS 1351:L - 1419:L AT 68.5%
SSBOND   1 CYS A    6    CYS A   97                          1555   1555  2.00
SSBOND   2 CYS A   33    CYS A  115                          1555   1555  2.03
SSBOND   3 CYS B  146    CYS B  189                          1555   1555  2.03
SSBOND   4 CYS B  182    CYS B  222                          1555   1555  2.04
SSBOND   5 CYS D  361    CYS D  452                          1555   1555  1.99
SSBOND   6 CYS D  388    CYS D  470                          1555   1555  2.02
SSBOND   7 CYS E  501    CYS E  544                          1555   1555  2.02
SSBOND   8 CYS E  537    CYS E  577                          1555   1555  2.02
SSBOND   9 CYS G  716    CYS G  807                          1555   1555  2.02
SSBOND  10 CYS G  743    CYS G  825                          1555   1555  2.04
SSBOND  11 CYS H  856    CYS H  899                          1555   1555  2.03
SSBOND  12 CYS H  892    CYS H  932                          1555   1555  2.03
SSBOND  13 CYS J 1071    CYS J 1162                          1555   1555  2.03
SSBOND  14 CYS J 1098    CYS J 1180                          1555   1555  2.03
SSBOND  15 CYS K 1211    CYS K 1254                          1555   1555  2.02
SSBOND  16 CYS K 1247    CYS K 1287                          1555   1555  2.03
ATOM      1  N   ASP A   1      37.343  21.005  24.574  1.00 84.44           N
ATOM      2  CA  ASP A   1      38.474  21.569  23.808  1.00 84.44           C
ATOM      3  CB  ASP A   1      37.937  22.454  22.660  1.00 84.44           C
ATOM      4  CG  ASP A   1      38.985  22.633  21.561  1.00 84.44           C
ATOM      5  OD1 ASP A   1      40.149  22.999  21.864  1.00 84.44           O
ATOM      6  OD2 ASP A   1      38.617  22.402  20.378  1.00 84.44           O
ATOM      7  C   ASP A   1      39.305  22.381  24.743  1.00 84.44           C
ATOM      8  O   ASP A   1      38.838  22.804  25.799  1.00 84.44           O
ATOM      9  N   THR A   2      40.590  22.551  24.398  1.00 51.52           N
ATOM     10  CA  THR A   2      41.485  23.369  25.150  1.00 51.52           C
ATOM     11  CB  THR A   2      42.911  22.906  25.049  1.00 51.52           C
ATOM     12  OG1 THR A   2      43.340  22.935  23.695  1.00 51.52           O
ATOM     13  CG2 THR A   2      43.013  21.473  25.606  1.00 51.52           C
ATOM     14  C   THR A   2      41.386  24.716  24.510  1.00 51.52           C
ATOM     15  O   THR A   2      40.733  24.873  23.480  1.00 51.52           O
ATOM     16  N   PRO A   3      41.995  25.694  25.108  1.00 70.40           N
ATOM     17  CA  PRO A   3      41.957  27.030  24.568  1.00 70.40           C
ATOM     18  CD  PRO A   3      42.120  25.698  26.558  1.00 70.40           C
ATOM     19  CB  PRO A   3      42.446  27.942  25.689  1.00 70.40           C
ATOM     20  CG  PRO A   3      42.075  27.178  26.972  1.00 70.40           C
ATOM     21  C   PRO A   3      42.767  27.161  23.314  1.00 70.40           C
ATOM     22  O   PRO A   3      42.720  28.221  22.691  1.00 70.40           O
ATOM     23  N   ALA A   4      43.540  26.123  22.944  1.00 66.39           N
ATOM     24  CA  ALA A   4      44.435  26.224  21.823  1.00 66.39           C
ATOM     25  CB  ALA A   4      45.469  25.084  21.771  1.00 66.39           C
ATOM     26  C   ALA A   4      43.712  26.216  20.514  1.00 66.39           C
ATOM     27  O   ALA A   4      42.773  25.450  20.298  1.00 66.39           O
ATOM     28  N   ASN A   5      44.147  27.107  19.599  1.00176.20           N
ATOM     29  CA  ASN A   5      43.650  27.109  18.255  1.00176.20           C
ATOM     30  CB  ASN A   5      42.834  28.354  17.869  1.00176.20           C
ATOM     31  CG  ASN A   5      41.382  28.133  18.280  1.00176.20           C
ATOM     32  OD1 ASN A   5      40.697  27.290  17.701  1.00176.20           O
ATOM     33  ND2 ASN A   5      40.897  28.903  19.294  1.00176.20           N
ATOM     34  C   ASN A   5      44.836  27.117  17.360  1.00176.20           C
ATOM     35  O   ASN A   5      45.179  28.154  16.792  1.00176.20           O
ATOM     36  N   CYS A   6      45.496  25.960  17.172  1.00142.23           N
ATOM     37  CA  CYS A   6      46.598  26.066  16.274  1.00142.23           C
ATOM     38  CB  CYS A   6      48.011  25.997  16.861  1.00142.23           C
ATOM     39  SG  CYS A   6      48.374  27.765  17.059  1.00142.23           S
ATOM     40  C   CYS A   6      46.372  25.357  14.990  1.00142.23           C
ATOM     41  O   CYS A   6      45.387  24.643  14.812  1.00142.23           O
ATOM     42  N   SER A   7      47.280  25.600  14.028  1.00 53.27           N
ATOM     43  CA  SER A   7      47.024  25.175  12.688  1.00 53.27           C
ATOM     44  CB  SER A   7      47.171  26.316  11.669  1.00 53.27           C
ATOM     45  OG  SER A   7      48.514  26.775  11.645  1.00 53.27           O
ATOM     46  C   SER A   7      47.937  24.083  12.261  1.00 53.27           C
ATOM     47  O   SER A   7      48.935  23.758  12.903  1.00 53.27           O
ATOM     48  N   PHE A   8      47.567  23.499  11.110  1.00155.88           N
ATOM     49  CA  PHE A   8      48.242  22.418  10.464  1.00155.88           C
ATOM     50  CB  PHE A   8      47.509  22.023   9.165  1.00155.88           C
ATOM     51  CG  PHE A   8      48.009  20.719   8.656  1.00155.88           C
ATOM     52  CD1 PHE A   8      49.245  20.601   8.071  1.00155.88           C
ATOM     53  CD2 PHE A   8      47.206  19.610   8.741  1.00155.88           C
ATOM     54  CE1 PHE A   8      49.679  19.384   7.599  1.00155.88           C
ATOM     55  CE2 PHE A   8      47.632  18.392   8.270  1.00155.88           C
ATOM     56  CZ  PHE A   8      48.874  18.276   7.698  1.00155.88           C
ATOM     57  C   PHE A   8      49.631  22.891  10.134  1.00155.88           C
ATOM     58  O   PHE A   8      50.598  22.146  10.309  1.00155.88           O
ATOM     59  N   PRO A   9      49.781  24.103   9.653  1.00143.83           N
ATOM     60  CA  PRO A   9      51.104  24.565   9.341  1.00143.83           C
ATOM     61  CD  PRO A   9      48.788  24.728   8.785  1.00143.83           C
ATOM     62  CB  PRO A   9      50.923  25.850   8.535  1.00143.83           C
ATOM     63  CG  PRO A   9      49.571  25.647   7.832  1.00143.83           C
ATOM     64  C   PRO A   9      51.973  24.707  10.554  1.00143.83           C
ATOM     65  O   PRO A   9      53.189  24.572  10.432  1.00143.83           O
ATOM     66  N   ASP A  10      51.387  24.985  11.732  1.00 51.52           N
ATOM     67  CA  ASP A  10      52.183  25.138  12.917  1.00 51.52           C
ATOM     68  CB  ASP A  10      51.360  25.508  14.160  1.00 51.52           C
ATOM     69  CG  ASP A  10      50.856  26.936  13.999  1.00 51.52           C
ATOM     70  OD1 ASP A  10      51.480  27.712  13.227  1.00 51.52           O
ATOM     71  OD2 ASP A  10      49.833  27.270  14.653  1.00 51.52           O
ATOM     72  C   ASP A  10      52.827  23.820  13.200  1.00 51.52           C
ATOM     73  O   ASP A  10      53.922  23.756  13.755  1.00 51.52           O
ATOM     74  N   LEU A  11      52.104  22.733  12.881  1.00157.41           N
ATOM     75  CA  LEU A  11      52.533  21.381  13.122  1.00157.41           C
ATOM     76  CB  LEU A  11      51.381  20.366  12.996  1.00157.41           C
ATOM     77  CG  LEU A  11      51.633  18.989  13.659  1.00157.41           C
ATOM     78  CD1 LEU A  11      52.737  18.160  13.004  1.00157.41           C
ATOM     79  CD2 LEU A  11      51.841  19.136  15.169  1.00157.41           C
ATOM     80  C   LEU A  11      53.641  20.965  12.183  1.00157.41           C
ATOM     81  O   LEU A  11      54.510  20.179  12.558  1.00157.41           O
ATOM     82  N   GLU A  12      53.647  21.443  10.921  1.00 50.68           N
ATOM     83  CA  GLU A  12      54.654  20.936  10.023  1.00 50.68           C
ATOM     84  CB  GLU A  12      54.427  21.299   8.542  1.00 50.68           C
ATOM     85  CG  GLU A  12      53.215  20.585   7.935  1.00 50.68           C
ATOM     86  CD  GLU A  12      53.169  20.873   6.441  1.00 50.68           C
ATOM     87  OE1 GLU A  12      54.187  20.594   5.752  1.00 50.68           O
ATOM     88  OE2 GLU A  12      52.114  21.374   5.967  1.00 50.68           O
ATOM     89  C   GLU A  12      56.001  21.437  10.449  1.00 50.68           C
ATOM     90  O   GLU A  12      56.147  22.589  10.852  1.00 50.68           O
ATOM     91  N   GLY A  13      57.033  20.565  10.386  1.00 29.64           N
ATOM     92  CA  GLY A  13      58.351  20.992  10.758  1.00 29.64           C
ATOM     93  C   GLY A  13      59.031  19.925  11.562  1.00 29.64           C
ATOM     94  O   GLY A  13      58.648  18.756  11.541  1.00 29.64           O
ATOM     95  N   THR A  14      60.087  20.325  12.302  1.00 34.86           N
ATOM     96  CA  THR A  14      60.839  19.394  13.093  1.00 34.86           C
ATOM     97  CB  THR A  14      62.323  19.587  12.979  1.00 34.86           C
ATOM     98  OG1 THR A  14      62.734  19.439  11.628  1.00 34.86           O
ATOM     99  CG2 THR A  14      63.031  18.549  13.866  1.00 34.86           C
ATOM    100  C   THR A  14      60.479  19.599  14.530  1.00 34.86           C
ATOM    101  O   THR A  14      60.404  20.729  15.011  1.00 34.86           O
ATOM    102  N   TRP A  15      60.233  18.487  15.253  1.00 58.32           N
ATOM    103  CA  TRP A  15      59.875  18.572  16.640  1.00 58.32           C
ATOM    104  CB  TRP A  15      58.462  18.044  16.944  1.00 58.32           C
ATOM    105  CG  TRP A  15      57.344  18.917  16.434  1.00 58.32           C
ATOM    106  CD2 TRP A  15      56.582  19.805  17.264  1.00 58.32           C
ATOM    107  CD1 TRP A  15      56.839  19.035  15.172  1.00 58.32           C
ATOM    108  NE1 TRP A  15      55.811  19.946  15.162  1.00 58.32           N
ATOM    109  CE2 TRP A  15      55.641  20.427  16.443  1.00 58.32           C
ATOM    110  CE3 TRP A  15      56.660  20.077  18.600  1.00 58.32           C
ATOM    111  CZ2 TRP A  15      54.759  21.338  16.950  1.00 58.32           C
ATOM    112  CZ3 TRP A  15      55.770  20.997  19.107  1.00 58.32           C
ATOM    113  CH2 TRP A  15      54.840  21.614  18.297  1.00 58.32           C
ATOM    114  C   TRP A  15      60.815  17.711  17.419  1.00 58.32           C
ATOM    115  O   TRP A  15      61.263  16.670  16.943  1.00 58.32           O
ATOM    116  N   GLU A  16      61.161  18.146  18.646  1.00 65.40           N
ATOM    117  CA  GLU A  16      61.980  17.321  19.479  1.00 65.40           C
ATOM    118  CB  GLU A  16      63.249  18.005  20.017  1.00 65.40           C
ATOM    119  CG  GLU A  16      64.310  18.231  18.937  1.00 65.40           C
ATOM    120  CD  GLU A  16      65.594  18.676  19.622  1.00 65.40           C
ATOM    121  OE1 GLU A  16      65.605  18.729  20.881  1.00 65.40           O
ATOM    122  OE2 GLU A  16      66.580  18.971  18.895  1.00 65.40           O
ATOM    123  C   GLU A  16      61.129  16.930  20.640  1.00 65.40           C
ATOM    124  O   GLU A  16      60.512  17.778  21.285  1.00 65.40           O
ATOM    125  N   PHE A  17      61.055  15.615  20.920  1.00 67.38           N
ATOM    126  CA  PHE A  17      60.236  15.190  22.012  1.00 67.38           C
ATOM    127  CB  PHE A  17      59.287  14.022  21.687  1.00 67.38           C
ATOM    128  CG  PHE A  17      58.372  14.424  20.581  1.00 67.38           C
ATOM    129  CD1 PHE A  17      57.522  15.498  20.718  1.00 67.38           C
ATOM    130  CD2 PHE A  17      58.335  13.694  19.416  1.00 67.38           C
ATOM    131  CE1 PHE A  17      56.672  15.856  19.697  1.00 67.38           C
ATOM    132  CE2 PHE A  17      57.486  14.046  18.393  1.00 67.38           C
ATOM    133  CZ  PHE A  17      56.655  15.130  18.531  1.00 67.38           C
ATOM    134  C   PHE A  17      61.144  14.699  23.093  1.00 67.38           C
ATOM    135  O   PHE A  17      62.029  13.878  22.856  1.00 67.38           O
ATOM    136  N   GLN A  18      60.945  15.210  24.323  1.00 42.83           N
ATOM    137  CA  GLN A  18      61.723  14.755  25.438  1.00 42.83           C
ATOM    138  CB  GLN A  18      62.043  15.865  26.452  1.00 42.83           C
ATOM    139  CG  GLN A  18      62.903  16.991  25.874  1.00 42.83           C
ATOM    140  CD  GLN A  18      64.324  16.473  25.708  1.00 42.83           C
ATOM    141  OE1 GLN A  18      64.659  15.381  26.163  1.00 42.83           O
ATOM    142  NE2 GLN A  18      65.189  17.282  25.039  1.00 42.83           N
ATOM    143  C   GLN A  18      60.846  13.763  26.125  1.00 42.83           C
ATOM    144  O   GLN A  18      59.714  14.078  26.491  1.00 42.83           O
ATOM    145  N   ILE A  19      61.355  12.534  26.323  1.00 91.40           N
ATOM    146  CA  ILE A  19      60.546  11.492  26.878  1.00 91.40           C
ATOM    147  CB  ILE A  19      60.686  10.188  26.146  1.00 91.40           C
ATOM    148  CG1 ILE A  19      60.268  10.326  24.673  1.00 91.40           C
ATOM    149  CG2 ILE A  19      59.880   9.130  26.918  1.00 91.40           C
ATOM    150  CD1 ILE A  19      58.797  10.683  24.483  1.00 91.40           C
ATOM    151  C   ILE A  19      60.998  11.222  28.268  1.00 91.40           C
ATOM    152  O   ILE A  19      62.171  10.955  28.524  1.00 91.40           O
ATOM    153  N   GLY A  20      60.044  11.292  29.208  1.00 69.91           N
ATOM    154  CA  GLY A  20      60.334  10.995  30.571  1.00 69.91           C
ATOM    155  C   GLY A  20      59.930   9.586  30.730  1.00 69.91           C
ATOM    156  O   GLY A  20      59.989   8.823  29.762  1.00 69.91           O
ATOM    157  N   GLU A  21      59.498   9.233  31.960  1.00273.52           N
ATOM    158  CA  GLU A  21      59.135   7.885  32.226  1.00273.52           C
ATOM    159  CB  GLU A  21      57.930   7.493  31.353  1.00273.52           C
ATOM    160  CG  GLU A  21      56.689   8.350  31.627  1.00273.52           C
ATOM    161  CD  GLU A  21      56.365   8.333  33.121  1.00273.52           C
ATOM    162  OE1 GLU A  21      56.986   7.536  33.876  1.00273.52           O
ATOM    163  OE2 GLU A  21      55.484   9.135  33.529  1.00273.52           O
ATOM    164  C   GLU A  21      60.378   7.148  31.829  1.00273.52           C
ATOM    165  O   GLU A  21      60.327   6.084  31.229  1.00273.52           O
ATOM    166  N   GLY A  22      61.555   7.741  32.118  1.00 92.44           N
ATOM    167  CA  GLY A  22      62.752   7.158  31.588  1.00 92.44           C
ATOM    168  C   GLY A  22      62.529   7.185  30.109  1.00 92.44           C
ATOM    169  O   GLY A  22      62.453   8.248  29.494  1.00 92.44           O
ATOM    170  N   SER A  23      62.414   5.989  29.505  1.00132.06           N
ATOM    171  CA  SER A  23      62.024   5.922  28.130  1.00132.06           C
ATOM    172  CB  SER A  23      63.101   5.311  27.218  1.00132.06           C
ATOM    173  OG  SER A  23      64.262   6.129  27.215  1.00132.06           O
ATOM    174  C   SER A  23      60.854   4.989  28.109  1.00132.06           C
ATOM    175  O   SER A  23      61.026   3.789  28.322  1.00132.06           O
ATOM    176  N   GLY A  24      59.633   5.509  27.848  1.00 49.20           N
ATOM    177  CA  GLY A  24      58.485   4.645  27.843  1.00 49.20           C
ATOM    178  C   GLY A  24      58.439   4.003  29.187  1.00 49.20           C
ATOM    179  O   GLY A  24      58.562   2.784  29.289  1.00 49.20           O
ATOM    180  N   ALA A  25      58.272   4.793  30.270  1.00210.52           N
ATOM    181  CA  ALA A  25      58.475   4.120  31.509  1.00210.52           C
ATOM    182  CB  ALA A  25      58.369   4.986  32.778  1.00210.52           C
ATOM    183  C   ALA A  25      57.592   2.980  31.847  1.00210.52           C
ATOM    184  O   ALA A  25      58.092   1.899  32.143  1.00210.52           O
ATOM    185  N   ALA A  26      56.268   3.124  31.774  1.00103.20           N
ATOM    186  CA  ALA A  26      55.587   2.061  32.443  1.00103.20           C
ATOM    187  CB  ALA A  26      55.214   2.422  33.883  1.00103.20           C
ATOM    188  C   ALA A  26      54.345   1.693  31.721  1.00103.20           C
ATOM    189  O   ALA A  26      54.249   1.833  30.507  1.00103.20           O
ATOM    190  N   ARG A  27      53.399   1.093  32.461  1.00106.14           N
ATOM    191  CA  ARG A  27      52.143   0.692  31.908  1.00106.14           C
ATOM    192  CB  ARG A  27      51.453  -0.435  32.695  1.00106.14           C
ATOM    193  CG  ARG A  27      52.229  -1.752  32.684  1.00106.14           C
ATOM    194  CD  ARG A  27      51.526  -2.879  33.443  1.00106.14           C
ATOM    195  NE  ARG A  27      50.374  -3.324  32.609  1.00106.14           N
ATOM    196  CZ  ARG A  27      49.644  -4.417  32.977  1.00106.14           C
ATOM    197  NH1 ARG A  27      49.955  -5.091  34.122  1.00106.14           N
ATOM    198  NH2 ARG A  27      48.605  -4.836  32.198  1.00106.14           N
ATOM    199  C   ARG A  27      51.232   1.874  31.928  1.00106.14           C
ATOM    200  O   ARG A  27      51.590   2.950  32.403  1.00106.14           O
ATOM    201  N   ASP A  28      50.025   1.693  31.362  1.00 49.69           N
ATOM    202  CA  ASP A  28      49.045   2.736  31.303  1.00 49.69           C
ATOM    203  CB  ASP A  28      47.770   2.333  30.540  1.00 49.69           C
ATOM    204  CG  ASP A  28      47.088   1.205  31.303  1.00 49.69           C
ATOM    205  OD1 ASP A  28      47.816   0.339  31.858  1.00 49.69           O
ATOM    206  OD2 ASP A  28      45.829   1.200  31.346  1.00 49.69           O
ATOM    207  C   ASP A  28      48.639   3.097  32.701  1.00 49.69           C
ATOM    208  O   ASP A  28      48.235   4.229  32.964  1.00 49.69           O
ATOM    209  N   LYS A  29      48.632   2.109  33.613  1.00 73.05           N
ATOM    210  CA  LYS A  29      48.306   2.344  34.992  1.00 73.05           C
ATOM    211  CB  LYS A  29      48.021   1.051  35.773  1.00 73.05           C
ATOM    212  CG  LYS A  29      47.646   1.308  37.235  0.00 73.05           C
ATOM    213  CD  LYS A  29      47.070   0.086  37.953  0.00 73.05           C
ATOM    214  CE  LYS A  29      46.702   0.358  39.413  1.00 73.05           C
ATOM    215  NZ  LYS A  29      47.923   0.653  40.198  1.00 73.05           N
ATOM    216  C   LYS A  29      49.420   3.045  35.705  1.00 73.05           C
ATOM    217  O   LYS A  29      49.180   3.921  36.535  1.00 73.05           O
ATOM    218  N   SER A  30      50.673   2.650  35.409  1.00 49.12           N
ATOM    219  CA  SER A  30      51.819   3.136  36.123  1.00 49.12           C
ATOM    220  CB  SER A  30      53.074   2.288  35.886  1.00 49.12           C
ATOM    221  OG  SER A  30      52.875   0.970  36.377  1.00 49.12           O
ATOM    222  C   SER A  30      52.137   4.560  35.791  1.00 49.12           C
ATOM    223  O   SER A  30      52.832   5.228  36.554  1.00 49.12           O
ATOM    224  N   ILE A  31      51.651   5.078  34.650  1.00109.19           N
ATOM    225  CA  ILE A  31      52.030   6.414  34.298  1.00109.19           C
ATOM    226  CB  ILE A  31      52.808   6.465  33.019  1.00109.19           C
ATOM    227  CG1 ILE A  31      54.033   5.544  33.129  1.00109.19           C
ATOM    228  CG2 ILE A  31      53.152   7.933  32.718  1.00109.19           C
ATOM    229  CD1 ILE A  31      54.895   5.835  34.353  1.00109.19           C
ATOM    230  C   ILE A  31      50.792   7.226  34.091  1.00109.19           C
ATOM    231  O   ILE A  31      49.724   6.691  33.797  1.00109.19           O
ATOM    232  N   ASP A  32      50.909   8.549  34.325  1.00 77.71           N
ATOM    233  CA  ASP A  32      49.858   9.494  34.083  1.00 77.71           C
ATOM    234  CB  ASP A  32      49.006   9.808  35.323  1.00 77.71           C
ATOM    235  CG  ASP A  32      47.822  10.650  34.870  0.00 77.71           C
ATOM    236  OD1 ASP A  32      47.212  10.302  33.825  0.00 77.71           O
ATOM    237  OD2 ASP A  32      47.528  11.668  35.551  1.00 77.71           O
ATOM    238  C   ASP A  32      50.570  10.755  33.715  1.00 77.71           C
ATOM    239  O   ASP A  32      51.349  11.274  34.513  1.00 77.71           O
ATOM    240  N   CYS A  33      50.322  11.288  32.502  1.00 80.31           N
ATOM    241  CA  CYS A  33      51.097  12.408  32.059  1.00 80.31           C
ATOM    242  CB  CYS A  33      51.382  12.314  30.556  1.00 80.31           C
ATOM    243  SG  CYS A  33      52.088  10.686  30.183  1.00 80.31           S
ATOM    244  C   CYS A  33      50.360  13.681  32.317  1.00 80.31           C
ATOM    245  O   CYS A  33      49.962  14.384  31.387  1.00 80.31           O
ATOM    246  N   SER A  34      50.088  13.965  33.601  1.00 82.12           N
ATOM    247  CA  SER A  34      49.516  15.214  33.994  1.00 82.12           C
ATOM    248  CB  SER A  34      48.759  15.106  35.329  1.00 82.12           C
ATOM    249  OG  SER A  34      49.627  14.621  36.343  1.00 82.12           O
ATOM    250  C   SER A  34      50.594  16.259  34.144  1.00 82.12           C
ATOM    251  O   SER A  34      50.422  17.397  33.708  1.00 82.12           O
ATOM    252  N   GLN A  35      51.663  15.940  34.918  1.00138.46           N
ATOM    253  CA  GLN A  35      52.744  16.871  35.161  1.00138.46           C
ATOM    254  CB  GLN A  35      53.355  16.700  36.561  1.00138.46           C
ATOM    255  CG  GLN A  35      52.399  17.099  37.686  1.00138.46           C
ATOM    256  CD  GLN A  35      52.212  18.609  37.620  1.00138.46           C
ATOM    257  OE1 GLN A  35      52.837  19.289  36.809  1.00138.46           O
ATOM    258  NE2 GLN A  35      51.327  19.151  38.499  1.00138.46           N
ATOM    259  C   GLN A  35      53.896  16.900  34.190  1.00138.46           C
ATOM    260  O   GLN A  35      54.145  17.942  33.585  1.00138.46           O
ATOM    261  N   LEU A  36      54.602  15.743  34.026  1.00110.51           N
ATOM    262  CA  LEU A  36      55.814  15.567  33.243  1.00110.51           C
ATOM    263  CB  LEU A  36      56.455  16.845  32.670  1.00110.51           C
ATOM    264  CG  LEU A  36      57.731  16.569  31.854  1.00110.51           C
ATOM    265  CD1 LEU A  36      57.427  15.703  30.621  1.00110.51           C
ATOM    266  CD2 LEU A  36      58.461  17.874  31.498  1.00110.51           C
ATOM    267  C   LEU A  36      56.865  14.932  34.125  1.00110.51           C
ATOM    268  O   LEU A  36      56.859  13.723  34.359  1.00110.51           O
ATOM    269  N   GLY A  37      57.825  15.752  34.624  1.00 39.38           N
ATOM    270  CA  GLY A  37      58.879  15.259  35.475  1.00 39.38           C
ATOM    271  C   GLY A  37      60.142  15.108  34.670  1.00 39.38           C
ATOM    272  O   GLY A  37      60.240  15.599  33.548  1.00 39.38           O
ATOM    273  N   LYS A  38      61.152  14.418  35.246  1.00137.18           N
ATOM    274  CA  LYS A  38      62.453  14.263  34.642  1.00137.18           C
ATOM    275  CB  LYS A  38      63.475  13.554  35.547  1.00137.18           C
ATOM    276  CG  LYS A  38      64.886  13.525  34.957  1.00137.18           C
ATOM    277  CD  LYS A  38      65.542  14.905  34.871  1.00137.18           C
ATOM    278  CE  LYS A  38      64.939  15.804  33.789  1.00137.18           C
ATOM    279  NZ  LYS A  38      65.628  17.114  33.777  1.00137.18           N
ATOM    280  C   LYS A  38      62.349  13.480  33.364  1.00137.18           C
ATOM    281  O   LYS A  38      61.428  12.683  33.180  1.00137.18           O
ATOM    282  N   VAL A  39      63.305  13.713  32.429  1.00109.00           N
ATOM    283  CA  VAL A  39      63.245  13.055  31.149  1.00109.00           C
ATOM    284  CB  VAL A  39      63.019  14.007  30.011  1.00109.00           C
ATOM    285  CG1 VAL A  39      61.654  14.687  30.205  1.00109.00           C
ATOM    286  CG2 VAL A  39      64.205  14.986  29.950  1.00109.00           C
ATOM    287  C   VAL A  39      64.513  12.305  30.843  1.00109.00           C
ATOM    288  O   VAL A  39      65.620  12.811  31.025  1.00109.00           O
ATOM    289  N   ARG A  40      64.354  11.021  30.445  1.00185.05           N
ATOM    290  CA  ARG A  40      65.431  10.149  30.051  1.00185.05           C
ATOM    291  CB  ARG A  40      65.077   8.661  30.189  1.00185.05           C
ATOM    292  CG  ARG A  40      66.215   7.725  29.775  1.00185.05           C
ATOM    293  CD  ARG A  40      67.455   7.831  30.664  1.00185.05           C
ATOM    294  NE  ARG A  40      67.122   7.214  31.978  1.00185.05           N
ATOM    295  CZ  ARG A  40      68.071   7.153  32.957  1.00185.05           C
ATOM    296  NH1 ARG A  40      69.317   7.661  32.731  1.00185.05           N
ATOM    297  NH2 ARG A  40      67.774   6.583  34.161  1.00185.05           N
ATOM    298  C   ARG A  40      65.950  10.343  28.647  1.00185.05           C
ATOM    299  O   ARG A  40      67.163  10.317  28.440  1.00185.05           O
ATOM    300  N   THR A  41      65.073  10.534  27.631  1.00 57.12           N
ATOM    301  CA  THR A  41      65.611  10.479  26.291  1.00 57.12           C
ATOM    302  CB  THR A  41      65.465   9.093  25.710  1.00 57.12           C
ATOM    303  OG1 THR A  41      66.068   8.152  26.586  1.00 57.12           O
ATOM    304  CG2 THR A  41      66.157   9.003  24.339  1.00 57.12           C
ATOM    305  C   THR A  41      64.925  11.460  25.375  1.00 57.12           C
ATOM    306  O   THR A  41      63.855  11.983  25.675  1.00 57.12           O
ATOM    307  N   LYS A  42      65.560  11.746  24.214  1.00 63.60           N
ATOM    308  CA  LYS A  42      65.025  12.650  23.234  1.00 63.60           C
ATOM    309  CB  LYS A  42      65.977  13.812  22.896  1.00 63.60           C
ATOM    310  CG  LYS A  42      65.413  14.785  21.859  1.00 63.60           C
ATOM    311  CD  LYS A  42      66.215  16.081  21.731  1.00 63.60           C
ATOM    312  CE  LYS A  42      67.550  15.906  21.006  1.00 63.60           C
ATOM    313  NZ  LYS A  42      68.256  17.204  20.923  1.00 63.60           N
ATOM    314  C   LYS A  42      64.798  11.888  21.962  1.00 63.60           C
ATOM    315  O   LYS A  42      65.514  10.935  21.662  1.00 63.60           O
ATOM    316  N   LEU A  43      63.750  12.278  21.200  1.00155.29           N
ATOM    317  CA  LEU A  43      63.446  11.677  19.931  1.00155.29           C
ATOM    318  CB  LEU A  43      62.234  10.730  19.972  1.00155.29           C
ATOM    319  CG  LEU A  43      62.472   9.456  20.803  1.00155.29           C
ATOM    320  CD1 LEU A  43      63.558   8.573  20.170  1.00155.29           C
ATOM    321  CD2 LEU A  43      62.752   9.787  22.277  1.00155.29           C
ATOM    322  C   LEU A  43      63.095  12.795  18.998  1.00155.29           C
ATOM    323  O   LEU A  43      62.268  13.644  19.324  1.00155.29           O
ATOM    324  N   THR A  44      63.700  12.825  17.795  1.00 32.97           N
ATOM    325  CA  THR A  44      63.403  13.906  16.896  1.00 32.97           C
ATOM    326  CB  THR A  44      64.621  14.504  16.257  1.00 32.97           C
ATOM    327  OG1 THR A  44      65.503  15.003  17.251  1.00 32.97           O
ATOM    328  CG2 THR A  44      64.176  15.641  15.322  1.00 32.97           C
ATOM    329  C   THR A  44      62.541  13.376  15.793  1.00 32.97           C
ATOM    330  O   THR A  44      62.789  12.293  15.266  1.00 32.97           O
ATOM    331  N   VAL A  45      61.480  14.129  15.427  1.00 35.16           N
ATOM    332  CA  VAL A  45      60.612  13.687  14.372  1.00 35.16           C
ATOM    333  CB  VAL A  45      59.268  13.227  14.854  1.00 35.16           C
ATOM    334  CG1 VAL A  45      59.468  11.995  15.754  1.00 35.16           C
ATOM    335  CG2 VAL A  45      58.567  14.404  15.553  1.00 35.16           C
ATOM    336  C   VAL A  45      60.375  14.819  13.418  1.00 35.16           C
ATOM    337  O   VAL A  45      60.292  15.981  13.816  1.00 35.16           O
ATOM    338  N   THR A  46      60.266  14.493  12.112  1.00102.63           N
ATOM    339  CA  THR A  46      59.997  15.504  11.130  1.00102.63           C
ATOM    340  CB  THR A  46      61.019  15.591  10.030  1.00102.63           C
ATOM    341  OG1 THR A  46      60.823  16.778   9.275  1.00102.63           O
ATOM    342  CG2 THR A  46      60.886  14.364   9.120  1.00102.63           C
ATOM    343  C   THR A  46      58.664  15.200  10.516  1.00102.63           C
ATOM    344  O   THR A  46      58.365  14.061  10.154  1.00102.63           O
ATOM    345  N   MET A  47      57.811  16.236  10.402  1.00103.72           N
ATOM    346  CA  MET A  47      56.492  16.050   9.858  1.00103.72           C
ATOM    347  CB  MET A  47      55.379  16.608  10.760  1.00103.72           C
ATOM    348  CG  MET A  47      55.281  15.927  12.125  1.00103.72           C
ATOM    349  SD  MET A  47      54.759  14.188  12.070  1.00103.72           S
ATOM    350  CE  MET A  47      54.633  14.016  13.873  1.00103.72           C
ATOM    351  C   MET A  47      56.406  16.822   8.578  1.00103.72           C
ATOM    352  O   MET A  47      56.682  18.020   8.551  1.00103.72           O
ATOM    353  N   LYS A  48      55.999  16.160   7.474  1.00115.84           N
ATOM    354  CA  LYS A  48      55.925  16.878   6.230  1.00115.84           C
ATOM    355  CB  LYS A  48      56.978  16.498   5.174  1.00115.84           C
ATOM    356  CG  LYS A  48      58.233  17.370   5.267  1.00115.84           C
ATOM    357  CD  LYS A  48      59.386  16.928   4.365  1.00115.84           C
ATOM    358  CE  LYS A  48      60.354  18.067   4.032  1.00115.84           C
ATOM    359  NZ  LYS A  48      60.569  18.922   5.220  1.00115.84           N
ATOM    360  C   LYS A  48      54.572  16.822   5.579  1.00115.84           C
ATOM    361  O   LYS A  48      53.788  15.888   5.746  1.00115.84           O
ATOM    362  N   GLU A  49      54.348  17.848   4.730  1.00153.11           N
ATOM    363  CA  GLU A  49      53.169  18.207   3.981  1.00153.11           C
ATOM    364  CB  GLU A  49      53.544  18.762   2.594  1.00153.11           C
ATOM    365  CG  GLU A  49      54.433  20.007   2.610  1.00153.11           C
ATOM    366  CD  GLU A  49      53.610  21.198   2.149  1.00153.11           C
ATOM    367  OE1 GLU A  49      52.487  20.975   1.622  1.00153.11           O
ATOM    368  OE2 GLU A  49      54.101  22.348   2.304  1.00153.11           O
ATOM    369  C   GLU A  49      52.327  17.011   3.693  1.00153.11           C
ATOM    370  O   GLU A  49      52.775  16.026   3.105  1.00153.11           O
ATOM    371  N   LEU A  50      51.036  17.136   4.061  1.00215.25           N
ATOM    372  CA  LEU A  50      50.089  16.076   3.965  1.00215.25           C
ATOM    373  CB  LEU A  50      50.173  15.212   2.693  1.00215.25           C
ATOM    374  CG  LEU A  50      49.438  15.876   1.505  1.00215.25           C
ATOM    375  CD1 LEU A  50      50.019  17.258   1.165  1.00215.25           C
ATOM    376  CD2 LEU A  50      49.353  14.935   0.290  1.00215.25           C
ATOM    377  C   LEU A  50      50.200  15.271   5.238  1.00215.25           C
ATOM    378  O   LEU A  50      49.817  15.756   6.299  1.00215.25           O
ATOM    379  N   TYR A  51      50.505  13.965   5.116  1.00234.73           N
ATOM    380  CA  TYR A  51      50.633  12.956   6.149  1.00234.73           C
ATOM    381  CB  TYR A  51      49.782  11.714   5.828  1.00234.73           C
ATOM    382  CG  TYR A  51      49.915  11.434   4.373  1.00234.73           C
ATOM    383  CD1 TYR A  51      51.012  10.790   3.853  1.00234.73           C
ATOM    384  CD2 TYR A  51      48.906  11.831   3.526  1.00234.73           C
ATOM    385  CE1 TYR A  51      51.092  10.552   2.501  1.00234.73           C
ATOM    386  CE2 TYR A  51      48.983  11.594   2.175  1.00234.73           C
ATOM    387  CZ  TYR A  51      50.081  10.953   1.660  1.00234.73           C
ATOM    388  OH  TYR A  51      50.167  10.708   0.274  1.00234.73           O
ATOM    389  C   TYR A  51      51.940  12.493   6.769  1.00234.73           C
ATOM    390  O   TYR A  51      51.884  11.861   7.818  1.00234.73           O
ATOM    391  N   ILE A  52      53.120  12.642   6.136  1.00139.96           N
ATOM    392  CA  ILE A  52      54.287  11.865   6.526  1.00139.96           C
ATOM    393  CB  ILE A  52      55.289  11.776   5.420  1.00139.96           C
ATOM    394  CG1 ILE A  52      54.679  11.032   4.232  1.00139.96           C
ATOM    395  CG2 ILE A  52      56.576  11.140   5.962  1.00139.96           C
ATOM    396  CD1 ILE A  52      54.295   9.579   4.521  1.00139.96           C
ATOM    397  C   ILE A  52      55.059  12.307   7.735  1.00139.96           C
ATOM    398  O   ILE A  52      55.318  13.489   7.944  1.00139.96           O
ATOM    399  N   ALA A  53      55.479  11.310   8.557  1.00 44.08           N
ATOM    400  CA  ALA A  53      56.326  11.552   9.692  1.00 44.08           C
ATOM    401  CB  ALA A  53      55.659  11.216  11.036  1.00 44.08           C
ATOM    402  C   ALA A  53      57.526  10.649   9.562  1.00 44.08           C
ATOM    403  O   ALA A  53      57.408   9.527   9.073  1.00 44.08           O
ATOM    404  N   GLU A  54      58.728  11.128   9.964  1.00 51.25           N
ATOM    405  CA  GLU A  54      59.893  10.282   9.914  1.00 51.25           C
ATOM    406  CB  GLU A  54      60.620  10.266   8.556  1.00 51.25           C
ATOM    407  CG  GLU A  54      61.212  11.609   8.137  1.00 51.25           C
ATOM    408  CD  GLU A  54      61.893  11.426   6.789  1.00 51.25           C
ATOM    409  OE1 GLU A  54      62.030  10.253   6.349  1.00 51.25           O
ATOM    410  OE2 GLU A  54      62.285  12.457   6.181  1.00 51.25           O
ATOM    411  C   GLU A  54      60.862  10.737  10.969  1.00 51.25           C
ATOM    412  O   GLU A  54      60.810  11.882  11.416  1.00 51.25           O
ATOM    413  N   ASP A  55      61.745   9.820  11.431  1.00 75.88           N
ATOM    414  CA  ASP A  55      62.711  10.133  12.450  1.00 75.88           C
ATOM    415  CB  ASP A  55      62.598   9.223  13.691  1.00 75.88           C
ATOM    416  CG  ASP A  55      62.787   7.764  13.292  1.00 75.88           C
ATOM    417  OD1 ASP A  55      63.175   7.495  12.124  1.00 75.88           O
ATOM    418  OD2 ASP A  55      62.537   6.891  14.166  1.00 75.88           O
ATOM    419  C   ASP A  55      64.112  10.062  11.902  1.00 75.88           C
ATOM    420  O   ASP A  55      64.325   9.906  10.701  1.00 75.88           O
ATOM    421  N   GLN A  56      65.109  10.197  12.805  1.00102.20           N
ATOM    422  CA  GLN A  56      66.519  10.189  12.504  1.00102.20           C
ATOM    423  CB  GLN A  56      67.379  10.593  13.715  1.00102.20           C
ATOM    424  CG  GLN A  56      67.285   9.638  14.905  1.00102.20           C
ATOM    425  CD  GLN A  56      68.152  10.214  16.017  1.00102.20           C
ATOM    426  OE1 GLN A  56      68.316   9.606  17.073  1.00102.20           O
ATOM    427  NE2 GLN A  56      68.720  11.426  15.775  1.00102.20           N
ATOM    428  C   GLN A  56      66.964   8.835  12.023  1.00102.20           C
ATOM    429  O   GLN A  56      67.844   8.726  11.171  1.00102.20           O
ATOM    430  N   TYR A  57      66.360   7.767  12.568  1.00137.59           N
ATOM    431  CA  TYR A  57      66.668   6.398  12.263  1.00137.59           C
ATOM    432  CB  TYR A  57      65.960   5.398  13.193  1.00137.59           C
ATOM    433  CG  TYR A  57      66.633   5.571  14.515  1.00137.59           C
ATOM    434  CD1 TYR A  57      66.257   6.578  15.375  1.00137.59           C
ATOM    435  CD2 TYR A  57      67.653   4.727  14.890  1.00137.59           C
ATOM    436  CE1 TYR A  57      66.889   6.740  16.587  1.00137.59           C
ATOM    437  CE2 TYR A  57      68.289   4.884  16.099  1.00137.59           C
ATOM    438  CZ  TYR A  57      67.909   5.893  16.951  1.00137.59           C
ATOM    439  OH  TYR A  57      68.565   6.054  18.190  1.00137.59           O
ATOM    440  C   TYR A  57      66.349   6.121  10.826  1.00137.59           C
ATOM    441  O   TYR A  57      66.853   5.154  10.260  1.00137.59           O
ATOM    442  N   GLY A  58      65.445   6.911  10.214  1.00 33.71           N
ATOM    443  CA  GLY A  58      65.151   6.714   8.822  1.00 33.71           C
ATOM    444  C   GLY A  58      63.824   6.040   8.696  1.00 33.71           C
ATOM    445  O   GLY A  58      63.411   5.664   7.599  1.00 33.71           O
ATOM    446  N   ASN A  59      63.121   5.868   9.830  1.00 49.82           N
ATOM    447  CA  ASN A  59      61.835   5.230   9.826  1.00 49.82           C
ATOM    448  CB  ASN A  59      61.382   4.781  11.226  1.00 49.82           C
ATOM    449  CG  ASN A  59      62.345   3.702  11.704  1.00 49.82           C
ATOM    450  OD1 ASN A  59      62.530   2.680  11.045  1.00 49.82           O
ATOM    451  ND2 ASN A  59      62.988   3.940  12.878  1.00 49.82           N
ATOM    452  C   ASN A  59      60.808   6.189   9.296  1.00 49.82           C
ATOM    453  O   ASN A  59      60.934   7.407   9.442  1.00 49.82           O
ATOM    454  N   LEU A  60      59.752   5.646   8.650  1.00 97.57           N
ATOM    455  CA  LEU A  60      58.705   6.439   8.060  1.00 97.57           C
ATOM    456  CB  LEU A  60      58.514   6.142   6.565  1.00 97.57           C
ATOM    457  CG  LEU A  60      57.400   6.981   5.920  1.00 97.57           C
ATOM    458  CD1 LEU A  60      57.791   8.462   5.873  1.00 97.57           C
ATOM    459  CD2 LEU A  60      56.983   6.417   4.553  1.00 97.57           C
ATOM    460  C   LEU A  60      57.395   6.105   8.720  1.00 97.57           C
ATOM    461  O   LEU A  60      57.179   4.969   9.145  1.00 97.57           O
ATOM    462  N   GLY A  61      56.473   7.092   8.800  1.00 25.28           N
ATOM    463  CA  GLY A  61      55.199   6.867   9.434  1.00 25.28           C
ATOM    464  C   GLY A  61      54.244   7.951   9.019  1.00 25.28           C
ATOM    465  O   GLY A  61      54.443   8.604   7.995  1.00 25.28           O
ATOM    466  N   GLY A  62      53.165   8.169   9.810  1.00 28.09           N
ATOM    467  CA  GLY A  62      52.183   9.155   9.434  1.00 28.09           C
ATOM    468  C   GLY A  62      51.742   9.947  10.631  1.00 28.09           C
ATOM    469  O   GLY A  62      51.993   9.568  11.774  1.00 28.09           O
ATOM    470  N   PHE A  63      51.071  11.097  10.381  1.00152.63           N
ATOM    471  CA  PHE A  63      50.590  11.926  11.449  1.00152.63           C
ATOM    472  CB  PHE A  63      51.598  12.989  11.924  1.00152.63           C
ATOM    473  CG  PHE A  63      51.705  14.060  10.891  1.00152.63           C
ATOM    474  CD1 PHE A  63      52.585  13.952   9.838  1.00152.63           C
ATOM    475  CD2 PHE A  63      50.910  15.181  10.983  1.00152.63           C
ATOM    476  CE1 PHE A  63      52.670  14.951   8.896  1.00152.63           C
ATOM    477  CE2 PHE A  63      50.991  16.182  10.046  1.00152.63           C
ATOM    478  CZ  PHE A  63      51.874  16.067   8.999  1.00152.63           C
ATOM    479  C   PHE A  63      49.376  12.659  10.970  1.00152.63           C
ATOM    480  O   PHE A  63      49.098  12.724   9.773  1.00152.63           O
ATOM    481  N   THR A  64      48.589  13.197  11.924  1.00107.65           N
ATOM    482  CA  THR A  64      47.422  13.963  11.599  1.00107.65           C
ATOM    483  CB  THR A  64      46.143  13.179  11.728  1.00107.65           C
ATOM    484  OG1 THR A  64      46.146  12.045  10.886  1.00107.65           O
ATOM    485  CG2 THR A  64      44.959  14.073  11.355  1.00107.65           C
ATOM    486  C   THR A  64      47.301  14.992  12.670  1.00107.65           C
ATOM    487  O   THR A  64      47.639  14.730  13.821  1.00107.65           O
ATOM    488  N   LEU A  65      46.833  16.205  12.337  1.00207.89           N
ATOM    489  CA  LEU A  65      46.578  17.094  13.423  1.00207.89           C
ATOM    490  CB  LEU A  65      46.600  18.576  13.053  1.00207.89           C
ATOM    491  CG  LEU A  65      47.943  18.923  12.417  1.00207.89           C
ATOM    492  CD1 LEU A  65      48.291  20.404  12.603  1.00207.89           C
ATOM    493  CD2 LEU A  65      49.015  17.932  12.879  1.00207.89           C
ATOM    494  C   LEU A  65      45.208  16.721  13.872  1.00207.89           C
ATOM    495  O   LEU A  65      44.459  16.116  13.108  1.00207.89           O
ATOM    496  N   ILE A  66      44.854  17.004  15.136  1.00133.21           N
ATOM    497  CA  ILE A  66      43.516  16.705  15.543  1.00133.21           C
ATOM    498  CB  ILE A  66      43.389  16.035  16.889  1.00133.21           C
ATOM    499  CG1 ILE A  66      44.057  14.649  16.936  1.00133.21           C
ATOM    500  CG2 ILE A  66      41.895  15.993  17.239  1.00133.21           C
ATOM    501  CD1 ILE A  66      45.565  14.683  17.167  1.00133.21           C
ATOM    502  C   ILE A  66      42.852  18.024  15.686  1.00133.21           C
ATOM    503  O   ILE A  66      43.033  18.683  16.711  1.00133.21           O
ATOM    504  N   TYR A  67      42.049  18.426  14.674  1.00252.55           N
ATOM    505  CA  TYR A  67      41.396  19.692  14.788  1.00252.55           C
ATOM    506  CB  TYR A  67      40.444  19.782  15.986  1.00252.55           C
ATOM    507  CG  TYR A  67      39.385  20.705  15.520  1.00252.55           C
ATOM    508  CD1 TYR A  67      39.665  21.993  15.149  1.00252.55           C
ATOM    509  CD2 TYR A  67      38.092  20.267  15.457  1.00252.55           C
ATOM    510  CE1 TYR A  67      38.685  22.840  14.714  1.00252.55           C
ATOM    511  CE2 TYR A  67      37.094  21.107  15.021  1.00252.55           C
ATOM    512  CZ  TYR A  67      37.397  22.396  14.650  1.00252.55           C
ATOM    513  OH  TYR A  67      36.409  23.290  14.199  1.00252.55           O
ATOM    514  C   TYR A  67      42.512  20.680  14.965  1.00252.55           C
ATOM    515  O   TYR A  67      43.474  20.656  14.200  1.00252.55           O
ATOM    516  N   ASN A  68      42.352  21.656  15.884  1.00157.21           N
ATOM    517  CA  ASN A  68      43.434  22.564  16.157  1.00157.21           C
ATOM    518  CB  ASN A  68      43.020  24.045  16.063  1.00157.21           C
ATOM    519  CG  ASN A  68      41.839  24.307  16.988  1.00157.21           C
ATOM    520  OD1 ASN A  68      41.843  23.959  18.169  1.00157.21           O
ATOM    521  ND2 ASN A  68      40.783  24.946  16.420  1.00157.21           N
ATOM    522  C   ASN A  68      43.942  22.329  17.551  1.00157.21           C
ATOM    523  O   ASN A  68      44.610  23.187  18.129  1.00157.21           O
ATOM    524  N   GLN A  69      43.573  21.183  18.144  1.00220.82           N
ATOM    525  CA  GLN A  69      43.901  20.832  19.497  1.00220.82           C
ATOM    526  CB  GLN A  69      42.821  19.918  20.074  1.00220.82           C
ATOM    527  CG  GLN A  69      43.068  19.596  21.526  1.00220.82           C
ATOM    528  CD  GLN A  69      41.705  19.372  22.128  1.00220.82           C
ATOM    529  OE1 GLN A  69      41.335  18.259  22.492  1.00220.82           O
ATOM    530  NE2 GLN A  69      40.930  20.482  22.223  1.00220.82           N
ATOM    531  C   GLN A  69      45.254  20.226  19.760  1.00220.82           C
ATOM    532  O   GLN A  69      45.893  20.555  20.759  1.00220.82           O
ATOM    533  N   GLY A  70      45.722  19.301  18.899  1.00 38.09           N
ATOM    534  CA  GLY A  70      46.955  18.606  19.163  1.00 38.09           C
ATOM    535  C   GLY A  70      47.189  17.683  18.005  1.00 38.09           C
ATOM    536  O   GLY A  70      46.618  17.888  16.935  1.00 38.09           O
ATOM    537  N   PHE A  71      48.043  16.645  18.180  1.00 74.06           N
ATOM    538  CA  PHE A  71      48.324  15.788  17.061  1.00 74.06           C
ATOM    539  CB  PHE A  71      49.548  16.250  16.244  1.00 74.06           C
ATOM    540  CG  PHE A  71      50.733  16.274  17.155  1.00 74.06           C
ATOM    541  CD1 PHE A  71      50.982  17.376  17.942  1.00 74.06           C
ATOM    542  CD2 PHE A  71      51.598  15.205  17.226  1.00 74.06           C
ATOM    543  CE1 PHE A  71      52.068  17.411  18.785  1.00 74.06           C
ATOM    544  CE2 PHE A  71      52.686  15.233  18.068  1.00 74.06           C
ATOM    545  CZ  PHE A  71      52.924  16.338  18.850  1.00 74.06           C
ATOM    546  C   PHE A  71      48.604  14.383  17.503  1.00 74.06           C
ATOM    547  O   PHE A  71      48.862  14.113  18.675  1.00 74.06           O
ATOM    548  N   GLU A  72      48.524  13.437  16.540  1.00 60.87           N
ATOM    549  CA  GLU A  72      48.849  12.063  16.784  1.00 60.87           C
ATOM    550  CB  GLU A  72      47.638  11.113  16.742  1.00 60.87           C
ATOM    551  CG  GLU A  72      48.015   9.658  17.034  1.00 60.87           C
ATOM    552  CD  GLU A  72      46.743   8.839  17.206  1.00 60.87           C
ATOM    553  OE1 GLU A  72      46.189   8.838  18.337  1.00 60.87           O
ATOM    554  OE2 GLU A  72      46.312   8.199  16.209  1.00 60.87           O
ATOM    555  C   GLU A  72      49.797  11.642  15.703  1.00 60.87           C
ATOM    556  O   GLU A  72      49.577  11.916  14.522  1.00 60.87           O
ATOM    557  N   VAL A  73      50.906  10.982  16.093  1.00 94.16           N
ATOM    558  CA  VAL A  73      51.855  10.512  15.123  1.00 94.16           C
ATOM    559  CB  VAL A  73      53.197  11.174  15.226  1.00 94.16           C
ATOM    560  CG1 VAL A  73      53.777  10.879  16.617  1.00 94.16           C
ATOM    561  CG2 VAL A  73      54.079  10.674  14.069  1.00 94.16           C
ATOM    562  C   VAL A  73      52.060   9.051  15.358  1.00 94.16           C
ATOM    563  O   VAL A  73      52.199   8.604  16.496  1.00 94.16           O
ATOM    564  N   LYS A  74      52.056   8.257  14.269  1.00107.84           N
ATOM    565  CA  LYS A  74      52.316   6.853  14.395  1.00107.84           C
ATOM    566  CB  LYS A  74      51.218   5.961  13.784  1.00107.84           C
ATOM    567  CG  LYS A  74      50.973   6.206  12.293  1.00107.84           C
ATOM    568  CD  LYS A  74      50.140   5.115  11.618  1.00107.84           C
ATOM    569  CE  LYS A  74      48.651   5.183  11.959  1.00107.84           C
ATOM    570  NZ  LYS A  74      47.925   4.095  11.267  1.00107.84           N
ATOM    571  C   LYS A  74      53.590   6.604  13.655  1.00107.84           C
ATOM    572  O   LYS A  74      53.654   6.753  12.435  1.00107.84           O
ATOM    573  N   ILE A  75      54.664   6.262  14.392  1.00169.52           N
ATOM    574  CA  ILE A  75      55.909   6.022  13.732  1.00169.52           C
ATOM    575  CB  ILE A  75      56.767   7.260  13.674  1.00169.52           C
ATOM    576  CG1 ILE A  75      57.935   7.123  12.679  1.00169.52           C
ATOM    577  CG2 ILE A  75      57.210   7.583  15.110  1.00169.52           C
ATOM    578  CD1 ILE A  75      59.016   6.126  13.093  1.00169.52           C
ATOM    579  C   ILE A  75      56.640   4.967  14.504  1.00169.52           C
ATOM    580  O   ILE A  75      56.634   4.972  15.733  1.00169.52           O
ATOM    581  N   LEU A  76      57.276   4.021  13.785  1.00305.94           N
ATOM    582  CA  LEU A  76      58.099   2.997  14.368  1.00305.94           C
ATOM    583  CB  LEU A  76      59.463   3.521  14.863  1.00305.94           C
ATOM    584  CG  LEU A  76      60.407   2.419  15.387  1.00305.94           C
ATOM    585  CD1 LEU A  76      60.767   1.414  14.280  1.00305.94           C
ATOM    586  CD2 LEU A  76      61.647   3.020  16.068  1.00305.94           C
ATOM    587  C   LEU A  76      57.398   2.284  15.498  1.00305.94           C
ATOM    588  O   LEU A  76      57.962   2.104  16.577  1.00305.94           O
ATOM    589  N   ASN A  77      56.146   1.840  15.270  1.00100.25           N
ATOM    590  CA  ASN A  77      55.381   1.071  16.220  1.00100.25           C
ATOM    591  CB  ASN A  77      56.047  -0.262  16.606  1.00100.25           C
ATOM    592  CG  ASN A  77      55.813  -1.256  15.478  1.00100.25           C
ATOM    593  OD1 ASN A  77      54.683  -1.670  15.230  1.00100.25           O
ATOM    594  ND2 ASN A  77      56.908  -1.650  14.774  1.00100.25           N
ATOM    595  C   ASN A  77      55.087   1.818  17.490  1.00100.25           C
ATOM    596  O   ASN A  77      54.791   1.195  18.509  1.00100.25           O
ATOM    597  N   TYR A  78      55.123   3.164  17.471  1.00 66.27           N
ATOM    598  CA  TYR A  78      54.769   3.947  18.628  1.00 66.27           C
ATOM    599  CB  TYR A  78      55.947   4.679  19.300  1.00 66.27           C
ATOM    600  CG  TYR A  78      56.701   3.726  20.165  1.00 66.27           C
ATOM    601  CD1 TYR A  78      56.294   3.522  21.464  1.00 66.27           C
ATOM    602  CD2 TYR A  78      57.804   3.049  19.699  1.00 66.27           C
ATOM    603  CE1 TYR A  78      56.968   2.656  22.290  1.00 66.27           C
ATOM    604  CE2 TYR A  78      58.484   2.180  20.522  1.00 66.27           C
ATOM    605  CZ  TYR A  78      58.067   1.982  21.818  1.00 66.27           C
ATOM    606  OH  TYR A  78      58.764   1.091  22.661  1.00 66.27           O
ATOM    607  C   TYR A  78      53.800   5.004  18.194  1.00 66.27           C
ATOM    608  O   TYR A  78      53.820   5.447  17.046  1.00 66.27           O
ATOM    609  N   LEU A  79      52.899   5.414  19.112  1.00 46.06           N
ATOM    610  CA  LEU A  79      51.943   6.445  18.816  1.00 46.06           C
ATOM    611  CB  LEU A  79      50.482   6.005  19.010  1.00 46.06           C
ATOM    612  CG  LEU A  79      50.050   4.887  18.041  1.00 46.06           C
ATOM    613  CD1 LEU A  79      48.586   4.478  18.269  1.00 46.06           C
ATOM    614  CD2 LEU A  79      50.345   5.274  16.583  1.00 46.06           C
ATOM    615  C   LEU A  79      52.200   7.572  19.770  1.00 46.06           C
ATOM    616  O   LEU A  79      52.320   7.353  20.974  1.00 46.06           O
ATOM    617  N   PHE A  80      52.294   8.815  19.247  1.00 50.42           N
ATOM    618  CA  PHE A  80      52.558   9.955  20.081  1.00 50.42           C
ATOM    619  CB  PHE A  80      53.725  10.820  19.570  1.00 50.42           C
ATOM    620  CG  PHE A  80      54.973  10.005  19.598  1.00 50.42           C
ATOM    621  CD1 PHE A  80      55.314   9.226  18.516  1.00 50.42           C
ATOM    622  CD2 PHE A  80      55.802  10.012  20.696  1.00 50.42           C
ATOM    623  CE1 PHE A  80      56.460   8.469  18.523  1.00 50.42           C
ATOM    624  CE2 PHE A  80      56.953   9.258  20.709  1.00 50.42           C
ATOM    625  CZ  PHE A  80      57.284   8.485  19.623  1.00 50.42           C
ATOM    626  C   PHE A  80      51.346  10.839  20.052  1.00 50.42           C
ATOM    627  O   PHE A  80      50.776  11.088  18.990  1.00 50.42           O
ATOM    628  N   PHE A  81      50.912  11.326  21.235  1.00115.56           N
ATOM    629  CA  PHE A  81      49.780  12.208  21.297  1.00115.56           C
ATOM    630  CB  PHE A  81      48.457  11.468  21.572  1.00115.56           C
ATOM    631  CG  PHE A  81      47.418  12.461  21.966  1.00115.56           C
ATOM    632  CD1 PHE A  81      46.859  13.321  21.048  1.00115.56           C
ATOM    633  CD2 PHE A  81      47.025  12.543  23.282  1.00115.56           C
ATOM    634  CE1 PHE A  81      45.907  14.233  21.439  1.00115.56           C
ATOM    635  CE2 PHE A  81      46.073  13.451  23.678  1.00115.56           C
ATOM    636  CZ  PHE A  81      45.510  14.297  22.753  1.00115.56           C
ATOM    637  C   PHE A  81      49.989  13.248  22.358  1.00115.56           C
ATOM    638  O   PHE A  81      50.502  12.966  23.440  1.00115.56           O
ATOM    639  N   GLY A  82      49.576  14.499  22.062  1.00 38.47           N
ATOM    640  CA  GLY A  82      49.711  15.577  23.001  1.00 38.47           C
ATOM    641  C   GLY A  82      48.902  16.732  22.497  1.00 38.47           C
ATOM    642  O   GLY A  82      48.650  16.859  21.299  1.00 38.47           O
ATOM    643  N   PHE A  83      48.482  17.616  23.424  1.00134.71           N
ATOM    644  CA  PHE A  83      47.727  18.782  23.064  1.00134.71           C
ATOM    645  CB  PHE A  83      46.733  19.266  24.139  1.00134.71           C
ATOM    646  CG  PHE A  83      45.706  18.230  24.449  1.00134.71           C
ATOM    647  CD1 PHE A  83      44.578  18.103  23.675  1.00134.71           C
ATOM    648  CD2 PHE A  83      45.866  17.386  25.524  1.00134.71           C
ATOM    649  CE1 PHE A  83      43.628  17.152  23.967  1.00134.71           C
ATOM    650  CE2 PHE A  83      44.919  16.435  25.821  1.00134.71           C
ATOM    651  CZ  PHE A  83      43.794  16.316  25.042  1.00134.71           C
ATOM    652  C   PHE A  83      48.721  19.899  22.957  1.00134.71           C
ATOM    653  O   PHE A  83      49.761  19.872  23.612  1.00134.71           O
ATOM    654  N   PHE A  84      48.437  20.913  22.114  1.00 95.15           N
ATOM    655  CA  PHE A  84      49.343  22.028  22.031  1.00 95.15           C
ATOM    656  CB  PHE A  84      49.084  23.032  20.882  1.00 95.15           C
ATOM    657  CG  PHE A  84      49.596  22.456  19.598  1.00 95.15           C
ATOM    658  CD1 PHE A  84      50.951  22.345  19.379  1.00 95.15           C
ATOM    659  CD2 PHE A  84      48.740  22.055  18.598  1.00 95.15           C
ATOM    660  CE1 PHE A  84      51.446  21.825  18.205  1.00 95.15           C
ATOM    661  CE2 PHE A  84      49.228  21.535  17.420  1.00 95.15           C
ATOM    662  CZ  PHE A  84      50.583  21.415  17.220  1.00 95.15           C
ATOM    663  C   PHE A  84      49.273  22.760  23.341  1.00 95.15           C
ATOM    664  O   PHE A  84      48.253  22.738  24.026  1.00 95.15           O
ATOM    665  N   LYS A  85      50.388  23.416  23.725  1.00 78.20           N
ATOM    666  CA  LYS A  85      50.539  24.053  25.008  1.00 78.20           C
ATOM    667  CB  LYS A  85      52.005  24.400  25.322  1.00 78.20           C
ATOM    668  CG  LYS A  85      52.215  25.082  26.674  1.00 78.20           C
ATOM    669  CD  LYS A  85      53.688  25.164  27.083  1.00 78.20           C
ATOM    670  CE  LYS A  85      53.939  26.045  28.308  1.00 78.20           C
ATOM    671  NZ  LYS A  85      53.368  25.409  29.514  1.00 78.20           N
ATOM    672  C   LYS A  85      49.747  25.323  25.142  1.00 78.20           C
ATOM    673  O   LYS A  85      49.582  26.091  24.194  1.00 78.20           O
ATOM    674  N   TYR A  86      49.199  25.540  26.362  1.00 63.42           N
ATOM    675  CA  TYR A  86      48.522  26.758  26.709  1.00 63.42           C
ATOM    676  CB  TYR A  86      47.005  26.742  26.424  1.00 63.42           C
ATOM    677  CG  TYR A  86      46.340  25.661  27.205  1.00 63.42           C
ATOM    678  CD1 TYR A  86      45.899  25.890  28.488  1.00 63.42           C
ATOM    679  CD2 TYR A  86      46.148  24.417  26.649  1.00 63.42           C
ATOM    680  CE1 TYR A  86      45.280  24.894  29.207  1.00 63.42           C
ATOM    681  CE2 TYR A  86      45.530  23.416  27.362  1.00 63.42           C
ATOM    682  CZ  TYR A  86      45.095  23.655  28.643  1.00 63.42           C
ATOM    683  OH  TYR A  86      44.460  22.631  29.378  1.00 63.42           O
ATOM    684  C   TYR A  86      48.759  27.000  28.172  1.00 63.42           C
ATOM    685  O   TYR A  86      48.968  26.057  28.933  1.00 63.42           O
ATOM    686  N   GLU A  87      48.751  28.280  28.608  1.00 34.12           N
ATOM    687  CA  GLU A  87      49.005  28.567  29.996  1.00 34.12           C
ATOM    688  CB  GLU A  87      50.332  29.312  30.218  1.00 34.12           C
ATOM    689  CG  GLU A  87      51.558  28.476  29.847  1.00 34.12           C
ATOM    690  CD  GLU A  87      52.794  29.346  30.025  1.00 34.12           C
ATOM    691  OE1 GLU A  87      52.633  30.523  30.443  1.00 34.12           O
ATOM    692  OE2 GLU A  87      53.915  28.845  29.742  1.00 34.12           O
ATOM    693  C   GLU A  87      47.908  29.447  30.506  1.00 34.12           C
ATOM    694  O   GLU A  87      47.453  30.357  29.814  1.00 34.12           O
ATOM    695  N   GLN A  88      47.450  29.190  31.749  1.00 56.97           N
ATOM    696  CA  GLN A  88      46.389  29.978  32.304  1.00 56.97           C
ATOM    697  CB  GLN A  88      45.254  29.118  32.884  1.00 56.97           C
ATOM    698  CG  GLN A  88      44.543  28.292  31.809  1.00 56.97           C
ATOM    699  CD  GLN A  88      43.493  27.417  32.476  1.00 56.97           C
ATOM    700  OE1 GLN A  88      42.852  26.593  31.825  1.00 56.97           O
ATOM    701  NE2 GLN A  88      43.314  27.592  33.813  1.00 56.97           N
ATOM    702  C   GLN A  88      46.953  30.828  33.400  1.00 56.97           C
ATOM    703  O   GLN A  88      47.256  30.360  34.497  1.00 56.97           O
ATOM    704  N   ARG A  89      47.112  32.123  33.079  1.00124.88           N
ATOM    705  CA  ARG A  89      47.600  33.183  33.911  1.00124.88           C
ATOM    706  CB  ARG A  89      48.000  34.437  33.114  0.00124.88           C
ATOM    707  CG  ARG A  89      48.575  35.554  33.988  0.00124.88           C
ATOM    708  CD  ARG A  89      49.934  35.219  34.610  0.00124.88           C
ATOM    709  NE  ARG A  89      50.980  35.432  33.568  1.00124.88           N
ATOM    710  CZ  ARG A  89      51.401  34.391  32.792  1.00124.88           C
ATOM    711  NH1 ARG A  89      50.877  33.144  32.975  1.00124.88           N
ATOM    712  NH2 ARG A  89      52.352  34.597  31.834  1.00124.88           N
ATOM    713  C   ARG A  89      46.542  33.570  34.889  1.00124.88           C
ATOM    714  O   ARG A  89      46.827  34.258  35.867  1.00124.88           O
ATOM    715  N   GLY A  90      45.282  33.145  34.669  1.00 58.44           N
ATOM    716  CA  GLY A  90      44.242  33.693  35.484  1.00 58.44           C
ATOM    717  C   GLY A  90      43.651  34.800  34.674  1.00 58.44           C
ATOM    718  O   GLY A  90      44.001  35.970  34.810  1.00 58.44           O
ATOM    719  N   SER A  91      42.747  34.399  33.759  1.00 55.02           N
ATOM    720  CA  SER A  91      42.063  35.255  32.837  1.00 55.02           C
ATOM    721  CB  SER A  91      41.587  36.571  33.476  1.00 55.02           C
ATOM    722  OG  SER A  91      40.622  36.304  34.483  0.00 55.02           O
ATOM    723  C   SER A  91      42.991  35.596  31.719  1.00 55.02           C
ATOM    724  O   SER A  91      42.590  36.214  30.735  1.00 55.02           O
ATOM    725  N   ASN A  92      44.259  35.164  31.806  1.00 38.95           N
ATOM    726  CA  ASN A  92      45.109  35.408  30.681  1.00 38.95           C
ATOM    727  CB  ASN A  92      46.427  36.119  31.034  1.00 38.95           C
ATOM    728  CG  ASN A  92      46.102  37.555  31.421  1.00 38.95           C
ATOM    729  OD1 ASN A  92      45.367  38.249  30.721  1.00 38.95           O
ATOM    730  ND2 ASN A  92      46.662  38.014  32.572  1.00 38.95           N
ATOM    731  C   ASN A  92      45.458  34.063  30.134  1.00 38.95           C
ATOM    732  O   ASN A  92      46.027  33.230  30.836  1.00 38.95           O
ATOM    733  N   VAL A  93      45.109  33.804  28.860  1.00 32.81           N
ATOM    734  CA  VAL A  93      45.413  32.519  28.301  1.00 32.81           C
ATOM    735  CB  VAL A  93      44.211  31.808  27.750  1.00 32.81           C
ATOM    736  CG1 VAL A  93      44.670  30.486  27.110  1.00 32.81           C
ATOM    737  CG2 VAL A  93      43.184  31.627  28.881  1.00 32.81           C
ATOM    738  C   VAL A  93      46.368  32.722  27.171  1.00 32.81           C
ATOM    739  O   VAL A  93      46.160  33.575  26.308  1.00 32.81           O
ATOM    740  N   THR A  94      47.462  31.937  27.158  1.00 32.28           N
ATOM    741  CA  THR A  94      48.416  32.057  26.095  1.00 32.28           C
ATOM    742  CB  THR A  94      49.761  32.533  26.559  1.00 32.28           C
ATOM    743  OG1 THR A  94      49.635  33.793  27.202  1.00 32.28           O
ATOM    744  CG2 THR A  94      50.690  32.657  25.340  1.00 32.28           C
ATOM    745  C   THR A  94      48.599  30.696  25.504  1.00 32.28           C
ATOM    746  O   THR A  94      48.724  29.704  26.221  1.00 32.28           O
ATOM    747  N   SER A  95      48.624  30.614  24.161  1.00 35.18           N
ATOM    748  CA  SER A  95      48.775  29.335  23.534  1.00 35.18           C
ATOM    749  CB  SER A  95      47.714  29.052  22.457  1.00 35.18           C
ATOM    750  OG  SER A  95      46.422  29.015  23.047  1.00 35.18           O
ATOM    751  C   SER A  95      50.112  29.307  22.869  1.00 35.18           C
ATOM    752  O   SER A  95      50.604  30.332  22.399  1.00 35.18           O
ATOM    753  N   TYR A  96      50.758  28.121  22.874  1.00 62.07           N
ATOM    754  CA  TYR A  96      52.028  27.960  22.229  1.00 62.07           C
ATOM    755  CB  TYR A  96      53.156  27.633  23.221  1.00 62.07           C
ATOM    756  CG  TYR A  96      53.286  28.791  24.152  1.00 62.07           C
ATOM    757  CD1 TYR A  96      54.117  29.846  23.853  1.00 62.07           C
ATOM    758  CD2 TYR A  96      52.567  28.824  25.326  1.00 62.07           C
ATOM    759  CE1 TYR A  96      54.235  30.912  24.715  1.00 62.07           C
ATOM    760  CE2 TYR A  96      52.680  29.886  26.192  1.00 62.07           C
ATOM    761  CZ  TYR A  96      53.517  30.933  25.887  1.00 62.07           C
ATOM    762  OH  TYR A  96      53.638  32.025  26.771  1.00 62.07           O
ATOM    763  C   TYR A  96      51.899  26.793  21.297  1.00 62.07           C
ATOM    764  O   TYR A  96      51.862  25.639  21.718  1.00 62.07           O
ATOM    765  N   CYS A  97      51.819  27.088  19.992  1.00 85.83           N
ATOM    766  CA  CYS A  97      51.660  26.140  18.927  1.00 85.83           C
ATOM    767  CB  CYS A  97      51.198  26.876  17.684  1.00 85.83           C
ATOM    768  SG  CYS A  97      49.909  27.960  18.332  1.00 85.83           S
ATOM    769  C   CYS A  97      52.946  25.417  18.691  1.00 85.83           C
ATOM    770  O   CYS A  97      52.974  24.361  18.058  1.00 85.83           O
ATOM    771  N   HIS A  98      54.052  26.052  19.111  1.00 72.45           N
ATOM    772  CA  HIS A  98      55.388  25.541  19.014  1.00 72.45           C
ATOM    773  ND1 HIS A  98      55.832  28.935  18.541  1.00 72.45           N
ATOM    774  CG  HIS A  98      56.497  27.744  18.354  1.00 72.45           C
ATOM    775  CB  HIS A  98      56.463  26.600  19.323  1.00 72.45           C
ATOM    776  NE2 HIS A  98      56.905  29.105  16.600  1.00 72.45           N
ATOM    777  CD2 HIS A  98      57.147  27.864  17.163  1.00 72.45           C
ATOM    778  CE1 HIS A  98      56.111  29.712  17.463  1.00 72.45           C
ATOM    779  C   HIS A  98      55.602  24.433  20.005  1.00 72.45           C
ATOM    780  O   HIS A  98      56.490  23.605  19.818  1.00 72.45           O
ATOM    781  N   GLU A  99      54.845  24.418  21.122  1.00 61.73           N
ATOM    782  CA  GLU A  99      55.119  23.461  22.162  1.00 61.73           C
ATOM    783  CB  GLU A  99      55.575  24.129  23.468  1.00 61.73           C
ATOM    784  CG  GLU A  99      56.921  24.845  23.344  1.00 61.73           C
ATOM    785  CD  GLU A  99      57.124  25.686  24.596  1.00 61.73           C
ATOM    786  OE1 GLU A  99      56.739  25.217  25.701  1.00 61.73           O
ATOM    787  OE2 GLU A  99      57.663  26.817  24.461  1.00 61.73           O
ATOM    788  C   GLU A  99      53.899  22.653  22.490  1.00 61.73           C
ATOM    789  O   GLU A  99      52.810  22.902  21.976  1.00 61.73           O
ATOM    790  N   THR A 100      54.075  21.627  23.360  1.00 48.73           N
ATOM    791  CA  THR A 100      52.976  20.777  23.725  1.00 48.73           C
ATOM    792  CB  THR A 100      53.117  19.360  23.245  1.00 48.73           C
ATOM    793  OG1 THR A 100      54.219  18.731  23.883  1.00 48.73           O
ATOM    794  CG2 THR A 100      53.323  19.373  21.721  1.00 48.73           C
ATOM    795  C   THR A 100      52.864  20.697  25.219  1.00 48.73           C
ATOM    796  O   THR A 100      53.773  21.053  25.966  1.00 48.73           O
ATOM    797  N   PHE A 101      51.686  20.234  25.676  1.00114.20           N
ATOM    798  CA  PHE A 101      51.390  19.984  27.056  1.00114.20           C
ATOM    799  CB  PHE A 101      49.867  19.905  27.291  1.00114.20           C
ATOM    800  CG  PHE A 101      49.567  19.859  28.747  1.00114.20           C
ATOM    801  CD1 PHE A 101      49.559  21.014  29.495  1.00114.20           C
ATOM    802  CD2 PHE A 101      49.282  18.663  29.365  1.00114.20           C
ATOM    803  CE1 PHE A 101      49.278  20.976  30.840  1.00114.20           C
ATOM    804  CE2 PHE A 101      49.000  18.620  30.710  1.00114.20           C
ATOM    805  CZ  PHE A 101      48.998  19.777  31.450  1.00114.20           C
ATOM    806  C   PHE A 101      51.996  18.634  27.289  1.00114.20           C
ATOM    807  O   PHE A 101      52.502  18.041  26.337  1.00114.20           O
ATOM    808  N   PRO A 102      52.044  18.120  28.486  1.00160.05           N
ATOM    809  CA  PRO A 102      52.594  16.802  28.621  1.00160.05           C
ATOM    810  CD  PRO A 102      52.289  18.925  29.673  1.00160.05           C
ATOM    811  CB  PRO A 102      52.733  16.564  30.120  1.00160.05           C
ATOM    812  CG  PRO A 102      52.992  17.982  30.669  1.00160.05           C
ATOM    813  C   PRO A 102      51.728  15.840  27.873  1.00160.05           C
ATOM    814  O   PRO A 102      50.508  15.900  28.022  1.00160.05           O
ATOM    815  N   GLY A 103      52.341  14.933  27.083  1.00 47.13           N
ATOM    816  CA  GLY A 103      51.582  14.036  26.265  1.00 47.13           C
ATOM    817  C   GLY A 103      51.916  12.614  26.588  1.00 47.13           C
ATOM    818  O   GLY A 103      52.730  12.329  27.469  1.00 47.13           O
ATOM    819  N   TRP A 104      51.267  11.683  25.851  1.00 88.51           N
ATOM    820  CA  TRP A 104      51.427  10.278  26.092  1.00 88.51           C
ATOM    821  CB  TRP A 104      50.083   9.577  26.340  1.00 88.51           C
ATOM    822  CG  TRP A 104      49.321  10.092  27.535  1.00 88.51           C
ATOM    823  CD2 TRP A 104      48.500  11.269  27.505  1.00 88.51           C
ATOM    824  CD1 TRP A 104      49.249   9.602  28.806  1.00 88.51           C
ATOM    825  NE1 TRP A 104      48.428  10.398  29.569  1.00 88.51           N
ATOM    826  CE2 TRP A 104      47.961  11.429  28.781  1.00 88.51           C
ATOM    827  CE3 TRP A 104      48.220  12.146  26.496  1.00 88.51           C
ATOM    828  CZ2 TRP A 104      47.128  12.472  29.069  1.00 88.51           C
ATOM    829  CZ3 TRP A 104      47.379  13.196  26.790  1.00 88.51           C
ATOM    830  CH2 TRP A 104      46.844  13.356  28.051  1.00 88.51           C
ATOM    831  C   TRP A 104      51.991   9.627  24.861  1.00 88.51           C
ATOM    832  O   TRP A 104      51.550   9.884  23.742  1.00 88.51           O
ATOM    833  N   VAL A 105      53.000   8.755  25.052  1.00108.94           N
ATOM    834  CA  VAL A 105      53.563   7.989  23.978  1.00108.94           C
ATOM    835  CB  VAL A 105      54.995   8.331  23.680  1.00108.94           C
ATOM    836  CG1 VAL A 105      55.824   8.121  24.957  1.00108.94           C
ATOM    837  CG2 VAL A 105      55.470   7.459  22.506  1.00108.94           C
ATOM    838  C   VAL A 105      53.530   6.569  24.437  1.00108.94           C
ATOM    839  O   VAL A 105      53.795   6.290  25.603  1.00108.94           O
ATOM    840  N   HIS A 106      53.159   5.632  23.544  1.00 64.44           N
ATOM    841  CA  HIS A 106      53.140   4.242  23.908  1.00 64.44           C
ATOM    842  ND1 HIS A 106      49.830   5.244  24.152  1.00 64.44           N
ATOM    843  CG  HIS A 106      50.587   4.112  23.942  1.00 64.44           C
ATOM    844  CB  HIS A 106      51.868   3.807  24.665  1.00 64.44           C
ATOM    845  NE2 HIS A 106      48.770   4.051  22.605  1.00 64.44           N
ATOM    846  CD2 HIS A 106      49.925   3.396  22.995  1.00 64.44           C
ATOM    847  CE1 HIS A 106      48.756   5.156  23.327  1.00 64.44           C
ATOM    848  C   HIS A 106      53.203   3.460  22.635  1.00 64.44           C
ATOM    849  O   HIS A 106      52.884   3.974  21.564  1.00 64.44           O
ATOM    850  N   ASP A 107      53.614   2.180  22.719  1.00 70.50           N
ATOM    851  CA  ASP A 107      53.713   1.385  21.533  1.00 70.50           C
ATOM    852  CB  ASP A 107      54.477   0.057  21.740  1.00 70.50           C
ATOM    853  CG  ASP A 107      53.811  -0.796  22.817  1.00 70.50           C
ATOM    854  OD1 ASP A 107      52.669  -0.465  23.231  1.00 70.50           O
ATOM    855  OD2 ASP A 107      54.450  -1.791  23.250  1.00 70.50           O
ATOM    856  C   ASP A 107      52.324   1.131  21.029  1.00 70.50           C
ATOM    857  O   ASP A 107      51.341   1.362  21.729  1.00 70.50           O
ATOM    858  N   VAL A 108      52.222   0.638  19.784  1.00122.69           N
ATOM    859  CA  VAL A 108      50.987   0.408  19.087  1.00122.69           C
ATOM    860  CB  VAL A 108      51.252  -0.251  17.764  1.00122.69           C
ATOM    861  CG1 VAL A 108      52.039  -1.548  18.015  1.00122.69           C
ATOM    862  CG2 VAL A 108      49.918  -0.488  17.053  1.00122.69           C
ATOM    863  C   VAL A 108      50.111  -0.513  19.891  1.00122.69           C
ATOM    864  O   VAL A 108      48.887  -0.410  19.847  1.00122.69           O
ATOM    865  N   LEU A 109      50.711  -1.483  20.600  1.00 93.80           N
ATOM    866  CA  LEU A 109      49.984  -2.420  21.418  1.00 93.80           C
ATOM    867  CB  LEU A 109      50.858  -3.548  21.985  1.00 93.80           C
ATOM    868  CG  LEU A 109      51.316  -4.577  20.944  1.00 93.80           C
ATOM    869  CD1 LEU A 109      52.175  -5.669  21.599  1.00 93.80           C
ATOM    870  CD2 LEU A 109      50.117  -5.143  20.168  1.00 93.80           C
ATOM    871  C   LEU A 109      49.381  -1.754  22.614  1.00 93.80           C
ATOM    872  O   LEU A 109      48.335  -2.182  23.094  1.00 93.80           O
ATOM    873  N   GLY A 110      50.054  -0.723  23.162  1.00 56.01           N
ATOM    874  CA  GLY A 110      49.589  -0.066  24.354  1.00 56.01           C
ATOM    875  C   GLY A 110      50.280  -0.651  25.558  1.00 56.01           C
ATOM    876  O   GLY A 110      49.836  -0.441  26.686  1.00 56.01           O
ATOM    877  N   ARG A 111      51.325  -1.481  25.348  1.00209.27           N
ATOM    878  CA  ARG A 111      52.058  -2.077  26.442  1.00209.27           C
ATOM    879  CB  ARG A 111      53.066  -3.131  25.961  1.00209.27           C
ATOM    880  CG  ARG A 111      52.556  -4.556  25.730  1.00209.27           C
ATOM    881  CD  ARG A 111      51.433  -4.702  24.713  1.00209.27           C
ATOM    882  NE  ARG A 111      50.270  -4.007  25.317  1.00209.27           N
ATOM    883  CZ  ARG A 111      49.341  -4.688  26.042  1.00209.27           C
ATOM    884  NH1 ARG A 111      49.256  -6.046  25.958  1.00209.27           N
ATOM    885  NH2 ARG A 111      48.507  -3.983  26.856  1.00209.27           N
ATOM    886  C   ARG A 111      52.871  -1.093  27.231  1.00209.27           C
ATOM    887  O   ARG A 111      52.595  -0.866  28.408  1.00209.27           O
ATOM    888  N   ASN A 112      53.868  -0.446  26.581  1.00111.95           N
ATOM    889  CA  ASN A 112      54.755   0.460  27.267  1.00111.95           C
ATOM    890  CB  ASN A 112      56.236   0.389  26.853  1.00111.95           C
ATOM    891  CG  ASN A 112      56.931  -0.598  27.769  1.00111.95           C
ATOM    892  OD1 ASN A 112      57.975  -1.151  27.432  1.00111.95           O
ATOM    893  ND2 ASN A 112      56.354  -0.803  28.983  1.00111.95           N
ATOM    894  C   ASN A 112      54.317   1.852  26.985  1.00111.95           C
ATOM    895  O   ASN A 112      53.972   2.185  25.852  1.00111.95           O
ATOM    896  N   TRP A 113      54.343   2.686  28.046  1.00 85.71           N
ATOM    897  CA  TRP A 113      53.891   4.047  28.027  1.00 85.71           C
ATOM    898  CB  TRP A 113      52.619   4.257  28.873  1.00 85.71           C
ATOM    899  CG  TRP A 113      51.358   3.633  28.321  1.00 85.71           C
ATOM    900  CD2 TRP A 113      50.185   4.381  27.964  1.00 85.71           C
ATOM    901  CD1 TRP A 113      51.057   2.319  28.108  1.00 85.71           C
ATOM    902  NE1 TRP A 113      49.774   2.203  27.628  1.00 85.71           N
ATOM    903  CE2 TRP A 113      49.224   3.464  27.539  1.00 85.71           C
ATOM    904  CE3 TRP A 113      49.926   5.721  27.995  1.00 85.71           C
ATOM    905  CZ2 TRP A 113      47.986   3.875  27.135  1.00 85.71           C
ATOM    906  CZ3 TRP A 113      48.678   6.133  27.582  1.00 85.71           C
ATOM    907  CH2 TRP A 113      47.727   5.228  27.160  1.00 85.71           C
ATOM    908  C   TRP A 113      54.937   4.921  28.651  1.00 85.71           C
ATOM    909  O   TRP A 113      55.746   4.468  29.458  1.00 85.71           O
ATOM    910  N   ALA A 114      54.939   6.213  28.265  1.00 45.23           N
ATOM    911  CA  ALA A 114      55.834   7.199  28.805  1.00 45.23           C
ATOM    912  CB  ALA A 114      57.190   7.274  28.092  1.00 45.23           C
ATOM    913  C   ALA A 114      55.186   8.529  28.575  1.00 45.23           C
ATOM    914  O   ALA A 114      54.194   8.636  27.855  1.00 45.23           O
ATOM    915  N   CYS A 115      55.729   9.585  29.211  1.00 45.93           N
ATOM    916  CA  CYS A 115      55.192  10.911  29.060  1.00 45.93           C
ATOM    917  CB  CYS A 115      54.925  11.592  30.409  1.00 45.93           C
ATOM    918  SG  CYS A 115      53.727  10.631  31.370  1.00 45.93           S
ATOM    919  C   CYS A 115      56.227  11.716  28.341  1.00 45.93           C
ATOM    920  O   CYS A 115      57.418  11.444  28.480  1.00 45.93           O
ATOM    921  N   PHE A 116      55.808  12.711  27.523  1.00 65.04           N
ATOM    922  CA  PHE A 116      56.793  13.491  26.827  1.00 65.04           C
ATOM    923  CB  PHE A 116      57.157  12.937  25.435  1.00 65.04           C
ATOM    924  CG  PHE A 116      56.001  13.105  24.504  1.00 65.04           C
ATOM    925  CD1 PHE A 116      54.946  12.222  24.507  1.00 65.04           C
ATOM    926  CD2 PHE A 116      55.986  14.149  23.607  1.00 65.04           C
ATOM    927  CE1 PHE A 116      53.892  12.388  23.638  1.00 65.04           C
ATOM    928  CE2 PHE A 116      54.935  14.321  22.735  1.00 65.04           C
ATOM    929  CZ  PHE A 116      53.882  13.439  22.751  1.00 65.04           C
ATOM    930  C   PHE A 116      56.288  14.887  26.622  1.00 65.04           C
ATOM    931  O   PHE A 116      55.107  15.181  26.805  1.00 65.04           O
ATOM    932  N   VAL A 117      57.215  15.800  26.263  1.00 36.63           N
ATOM    933  CA  VAL A 117      56.868  17.157  25.956  1.00 36.63           C
ATOM    934  CB  VAL A 117      57.369  18.150  26.963  1.00 36.63           C
ATOM    935  CG1 VAL A 117      57.048  19.565  26.454  1.00 36.63           C
ATOM    936  CG2 VAL A 117      56.742  17.821  28.328  1.00 36.63           C
ATOM    937  C   VAL A 117      57.558  17.446  24.664  1.00 36.63           C
ATOM    938  O   VAL A 117      58.665  16.966  24.425  1.00 36.63           O
ATOM    939  N   GLY A 118      56.923  18.240  23.784  1.00 28.44           N
ATOM    940  CA  GLY A 118      57.545  18.478  22.515  1.00 28.44           C
ATOM    941  C   GLY A 118      57.722  19.945  22.301  1.00 28.44           C
ATOM    942  O   GLY A 118      56.930  20.764  22.764  1.00 28.44           O
ATOM    943  N   LYS A 119      58.805  20.302  21.582  1.00 57.68           N
ATOM    944  CA  LYS A 119      59.067  21.665  21.234  1.00 57.68           C
ATOM    945  CB  LYS A 119      60.228  22.290  22.026  1.00 57.68           C
ATOM    946  CG  LYS A 119      59.918  22.470  23.515  1.00 57.68           C
ATOM    947  CD  LYS A 119      61.148  22.783  24.368  1.00 57.68           C
ATOM    948  CE  LYS A 119      60.833  22.967  25.854  1.00 57.68           C
ATOM    949  NZ  LYS A 119      60.070  24.218  26.065  1.00 57.68           N
ATOM    950  C   LYS A 119      59.452  21.657  19.789  1.00 57.68           C
ATOM    951  O   LYS A 119      60.219  20.803  19.347  1.00 57.68           O
ATOM    952  N   LYS A 120      58.901  22.603  19.007  1.00 64.31           N
ATOM    953  CA  LYS A 120      59.206  22.661  17.609  1.00 64.31           C
ATOM    954  CB  LYS A 120      58.164  23.463  16.813  1.00 64.31           C
ATOM    955  CG  LYS A 120      58.319  23.360  15.298  1.00 64.31           C
ATOM    956  CD  LYS A 120      57.126  23.931  14.531  1.00 64.31           C
ATOM    957  CE  LYS A 120      57.283  23.835  13.014  1.00 64.31           C
ATOM    958  NZ  LYS A 120      58.508  24.548  12.586  1.00 64.31           N
ATOM    959  C   LYS A 120      60.518  23.360  17.468  1.00 64.31           C
ATOM    960  O   LYS A 120      60.729  24.415  18.064  1.00 64.31           O
ATOM    961  N   ILE A 121      61.451  22.793  16.676  1.00 37.10           N
ATOM    962  CA  ILE A 121      62.693  23.488  16.515  1.00 37.10           C
ATOM    963  CB  ILE A 121      63.892  22.714  16.991  1.00 37.10           C
ATOM    964  CG1 ILE A 121      63.695  22.356  18.472  0.00 37.10           C
ATOM    965  CG2 ILE A 121      65.158  23.570  16.790  0.00 37.10           C
ATOM    966  CD1 ILE A 121      64.784  21.445  19.028  1.00 37.10           C
ATOM    967  C   ILE A 121      62.831  23.825  15.029  1.00 37.10           C
ATOM    968  O   ILE A 121      63.859  23.470  14.393  1.00 37.10           O
ATOM    969  OXT ILE A 121      61.879  24.465  14.507  1.00 37.10           O
TER     970      ILE A 121
ATOM    971  N   LEU B 122      27.219   0.773  -4.505  1.00 48.46           N
ATOM    972  CA  LEU B 122      26.830   1.870  -3.592  1.00 48.46           C
ATOM    973  CB  LEU B 122      27.745   3.083  -3.826  1.00 48.46           C
ATOM    974  CG  LEU B 122      27.437   4.285  -2.919  1.00 48.46           C
ATOM    975  CD1 LEU B 122      27.677   3.941  -1.439  1.00 48.46           C
ATOM    976  CD2 LEU B 122      28.223   5.526  -3.375  1.00 48.46           C
ATOM    977  C   LEU B 122      25.408   2.265  -3.854  1.00 48.46           C
ATOM    978  O   LEU B 122      25.026   2.564  -4.985  1.00 48.46           O
ATOM    979  N   PRO B 123      24.617   2.251  -2.812  1.00149.84           N
ATOM    980  CA  PRO B 123      23.213   2.559  -2.930  1.00149.84           C
ATOM    981  CD  PRO B 123      24.882   1.361  -1.695  1.00149.84           C
ATOM    982  CB  PRO B 123      22.537   1.944  -1.700  1.00149.84           C
ATOM    983  CG  PRO B 123      23.694   1.585  -0.750  1.00149.84           C
ATOM    984  C   PRO B 123      22.939   4.022  -3.087  1.00149.84           C
ATOM    985  O   PRO B 123      23.807   4.839  -2.783  1.00149.84           O
ATOM    986  N   THR B 124      21.751   4.357  -3.631  1.00 99.82           N
ATOM    987  CA  THR B 124      21.294   5.707  -3.791  1.00 99.82           C
ATOM    988  CB  THR B 124      20.053   5.800  -4.626  1.00 99.82           C
ATOM    989  OG1 THR B 124      20.284   5.258  -5.917  1.00 99.82           O
ATOM    990  CG2 THR B 124      19.645   7.278  -4.733  1.00 99.82           C
ATOM    991  C   THR B 124      20.945   6.254  -2.446  1.00 99.82           C
ATOM    992  O   THR B 124      21.188   7.426  -2.162  1.00 99.82           O
ATOM    993  N   GLU B 125      20.331   5.408  -1.592  1.00 91.63           N
ATOM    994  CA  GLU B 125      19.903   5.846  -0.296  1.00 91.63           C
ATOM    995  CB  GLU B 125      18.376   5.861  -0.119  1.00 91.63           C
ATOM    996  CG  GLU B 125      17.757   4.460  -0.148  1.00 91.63           C
ATOM    997  CD  GLU B 125      16.253   4.590   0.046  1.00 91.63           C
ATOM    998  OE1 GLU B 125      15.604   5.277  -0.787  1.00 91.63           O
ATOM    999  OE2 GLU B 125      15.733   4.002   1.032  1.00 91.63           O
ATOM   1000  C   GLU B 125      20.402   4.865   0.714  1.00 91.63           C
ATOM   1001  O   GLU B 125      20.602   3.691   0.405  1.00 91.63           O
ATOM   1002  N   TRP B 126      20.647   5.336   1.954  1.00 80.35           N
ATOM   1003  CA  TRP B 126      21.057   4.419   2.977  1.00 80.35           C
ATOM   1004  CB  TRP B 126      22.578   4.195   3.024  1.00 80.35           C
ATOM   1005  CG  TRP B 126      23.012   3.118   3.988  1.00 80.35           C
ATOM   1006  CD2 TRP B 126      23.177   1.739   3.622  1.00 80.35           C
ATOM   1007  CD1 TRP B 126      23.326   3.207   5.311  1.00 80.35           C
ATOM   1008  NE1 TRP B 126      23.668   1.967   5.796  1.00 80.35           N
ATOM   1009  CE2 TRP B 126      23.583   1.054   4.766  1.00 80.35           C
ATOM   1010  CE3 TRP B 126      23.003   1.097   2.430  1.00 80.35           C
ATOM   1011  CZ2 TRP B 126      23.821  -0.290   4.737  1.00 80.35           C
ATOM   1012  CZ3 TRP B 126      23.247  -0.258   2.403  1.00 80.35           C
ATOM   1013  CH2 TRP B 126      23.647  -0.939   3.534  1.00 80.35           C
ATOM   1014  C   TRP B 126      20.648   4.981   4.307  1.00 80.35           C
ATOM   1015  O   TRP B 126      20.753   6.183   4.551  1.00 80.35           O
ATOM   1016  N   ASP B 127      20.150   4.107   5.205  1.00 96.71           N
ATOM   1017  CA  ASP B 127      19.761   4.518   6.523  1.00 96.71           C
ATOM   1018  CB  ASP B 127      18.270   4.898   6.613  1.00 96.71           C
ATOM   1019  CG  ASP B 127      18.010   5.624   7.927  1.00 96.71           C
ATOM   1020  OD1 ASP B 127      18.765   5.384   8.906  1.00 96.71           O
ATOM   1021  OD2 ASP B 127      17.046   6.434   7.966  1.00 96.71           O
ATOM   1022  C   ASP B 127      20.000   3.333   7.412  1.00 96.71           C
ATOM   1023  O   ASP B 127      19.365   2.293   7.257  1.00 96.71           O
ATOM   1024  N   TRP B 128      20.930   3.464   8.377  1.00114.56           N
ATOM   1025  CA  TRP B 128      21.288   2.384   9.256  1.00114.56           C
ATOM   1026  CB  TRP B 128      22.558   2.619  10.088  1.00114.56           C
ATOM   1027  CG  TRP B 128      23.817   2.337   9.304  1.00114.56           C
ATOM   1028  CD2 TRP B 128      24.244   1.007   8.970  1.00114.56           C
ATOM   1029  CD1 TRP B 128      24.737   3.186   8.763  1.00114.56           C
ATOM   1030  NE1 TRP B 128      25.718   2.465   8.121  1.00114.56           N
ATOM   1031  CE2 TRP B 128      25.424   1.122   8.239  1.00114.56           C
ATOM   1032  CE3 TRP B 128      23.694  -0.212   9.247  1.00114.56           C
ATOM   1033  CZ2 TRP B 128      26.076   0.015   7.774  1.00114.56           C
ATOM   1034  CZ3 TRP B 128      24.354  -1.327   8.779  1.00114.56           C
ATOM   1035  CH2 TRP B 128      25.524  -1.215   8.057  1.00114.56           C
ATOM   1036  C   TRP B 128      20.160   2.024  10.162  1.00114.56           C
ATOM   1037  O   TRP B 128      20.176   0.967  10.791  1.00114.56           O
ATOM   1038  N   ARG B 129      19.219   2.961  10.333  1.00160.64           N
ATOM   1039  CA  ARG B 129      18.038   2.808  11.128  1.00160.64           C
ATOM   1040  CB  ARG B 129      17.277   4.144  11.151  1.00160.64           C
ATOM   1041  CG  ARG B 129      16.488   4.462  12.414  1.00160.64           C
ATOM   1042  CD  ARG B 129      15.651   5.739  12.275  1.00160.64           C
ATOM   1043  NE  ARG B 129      16.203   6.528  11.135  1.00160.64           N
ATOM   1044  CZ  ARG B 129      15.918   7.858  11.007  1.00160.64           C
ATOM   1045  NH1 ARG B 129      15.332   8.538  12.036  1.00160.64           N
ATOM   1046  NH2 ARG B 129      16.212   8.508   9.843  1.00160.64           N
ATOM   1047  C   ARG B 129      17.170   1.786  10.459  1.00160.64           C
ATOM   1048  O   ARG B 129      16.514   0.987  11.124  1.00160.64           O
ATOM   1049  N   ASN B 130      17.107   1.796   9.110  1.00 70.95           N
ATOM   1050  CA  ASN B 130      16.235   0.839   8.496  1.00 70.95           C
ATOM   1051  CB  ASN B 130      14.928   1.485   7.996  1.00 70.95           C
ATOM   1052  CG  ASN B 130      13.849   0.417   7.872  1.00 70.95           C
ATOM   1053  OD1 ASN B 130      14.111  -0.772   8.040  1.00 70.95           O
ATOM   1054  ND2 ASN B 130      12.594   0.853   7.577  1.00 70.95           N
ATOM   1055  C   ASN B 130      16.914   0.213   7.317  1.00 70.95           C
ATOM   1056  O   ASN B 130      16.846   0.735   6.204  1.00 70.95           O
ATOM   1057  N   ILE B 131      17.585  -0.938   7.528  1.00114.01           N
ATOM   1058  CA  ILE B 131      18.127  -1.642   6.407  1.00114.01           C
ATOM   1059  CB  ILE B 131      19.598  -1.960   6.520  1.00114.01           C
ATOM   1060  CG1 ILE B 131      20.094  -2.628   5.226  1.00114.01           C
ATOM   1061  CG2 ILE B 131      19.865  -2.747   7.813  1.00114.01           C
ATOM   1062  CD1 ILE B 131      21.616  -2.684   5.107  1.00114.01           C
ATOM   1063  C   ILE B 131      17.308  -2.890   6.296  1.00114.01           C
ATOM   1064  O   ILE B 131      17.517  -3.879   6.996  1.00114.01           O
ATOM   1065  N   ALA B 132      16.332  -2.863   5.374  1.00 46.86           N
ATOM   1066  CA  ALA B 132      15.449  -3.974   5.178  1.00 46.86           C
ATOM   1067  CB  ALA B 132      16.179  -5.258   4.744  1.00 46.86           C
ATOM   1068  C   ALA B 132      14.675  -4.280   6.431  1.00 46.86           C
ATOM   1069  O   ALA B 132      14.397  -5.443   6.721  1.00 46.86           O
ATOM   1070  N   GLY B 133      14.297  -3.245   7.208  1.00 28.99           N
ATOM   1071  CA  GLY B 133      13.442  -3.433   8.352  1.00 28.99           C
ATOM   1072  C   GLY B 133      14.224  -3.496   9.634  1.00 28.99           C
ATOM   1073  O   GLY B 133      13.657  -3.314  10.710  1.00 28.99           O
ATOM   1074  N   TYR B 134      15.547  -3.731   9.570  1.00 99.00           N
ATOM   1075  CA  TYR B 134      16.324  -3.879  10.775  1.00 99.00           C
ATOM   1076  CB  TYR B 134      17.487  -4.871  10.623  1.00 99.00           C
ATOM   1077  CG  TYR B 134      16.885  -6.203  10.343  1.00 99.00           C
ATOM   1078  CD1 TYR B 134      16.477  -6.527   9.070  1.00 99.00           C
ATOM   1079  CD2 TYR B 134      16.727  -7.126  11.351  1.00 99.00           C
ATOM   1080  CE1 TYR B 134      15.920  -7.755   8.803  1.00 99.00           C
ATOM   1081  CE2 TYR B 134      16.171  -8.356  11.090  1.00 99.00           C
ATOM   1082  CZ  TYR B 134      15.766  -8.671   9.815  1.00 99.00           C
ATOM   1083  OH  TYR B 134      15.196  -9.933   9.547  1.00 99.00           O
ATOM   1084  C   TYR B 134      16.918  -2.560  11.191  1.00 99.00           C
ATOM   1085  O   TYR B 134      17.335  -1.766  10.350  1.00 99.00           O
ATOM   1086  N   ASN B 135      16.946  -2.293  12.521  1.00 70.74           N
ATOM   1087  CA  ASN B 135      17.492  -1.068  13.061  1.00 70.74           C
ATOM   1088  CB  ASN B 135      16.549  -0.380  14.065  1.00 70.74           C
ATOM   1089  CG  ASN B 135      17.218   0.892  14.568  1.00 70.74           C
ATOM   1090  OD1 ASN B 135      17.788   1.660  13.796  1.00 70.74           O
ATOM   1091  ND2 ASN B 135      17.152   1.119  15.908  1.00 70.74           N
ATOM   1092  C   ASN B 135      18.773  -1.364  13.801  1.00 70.74           C
ATOM   1093  O   ASN B 135      18.807  -2.205  14.697  1.00 70.74           O
ATOM   1094  N   PHE B 136      19.883  -0.753  13.339  1.00123.62           N
ATOM   1095  CA  PHE B 136      21.225  -0.800  13.871  1.00123.62           C
ATOM   1096  CB  PHE B 136      22.279  -0.821  12.760  1.00123.62           C
ATOM   1097  CG  PHE B 136      22.074  -2.141  12.105  1.00123.62           C
ATOM   1098  CD1 PHE B 136      22.684  -3.269  12.606  1.00123.62           C
ATOM   1099  CD2 PHE B 136      21.257  -2.256  11.005  1.00123.62           C
ATOM   1100  CE1 PHE B 136      22.494  -4.492  12.009  1.00123.62           C
ATOM   1101  CE2 PHE B 136      21.064  -3.478  10.405  1.00123.62           C
ATOM   1102  CZ  PHE B 136      21.683  -4.596  10.906  1.00123.62           C
ATOM   1103  C   PHE B 136      21.579   0.286  14.861  1.00123.62           C
ATOM   1104  O   PHE B 136      22.623   0.201  15.510  1.00123.62           O
ATOM   1105  N   VAL B 137      20.813   1.396  14.924  1.00 70.24           N
ATOM   1106  CA  VAL B 137      21.201   2.533  15.722  1.00 70.24           C
ATOM   1107  CB  VAL B 137      20.754   3.824  15.097  1.00 70.24           C
ATOM   1108  CG1 VAL B 137      21.180   4.995  15.993  1.00 70.24           C
ATOM   1109  CG2 VAL B 137      21.315   3.884  13.670  1.00 70.24           C
ATOM   1110  C   VAL B 137      20.593   2.476  17.102  1.00 70.24           C
ATOM   1111  O   VAL B 137      19.434   2.096  17.277  1.00 70.24           O
ATOM   1112  N   THR B 138      21.382   2.881  18.126  1.00117.58           N
ATOM   1113  CA  THR B 138      20.912   2.898  19.489  1.00117.58           C
ATOM   1114  CB  THR B 138      22.016   2.979  20.499  1.00117.58           C
ATOM   1115  OG1 THR B 138      22.740   4.191  20.339  1.00117.58           O
ATOM   1116  CG2 THR B 138      22.947   1.771  20.299  1.00117.58           C
ATOM   1117  C   THR B 138      20.055   4.120  19.646  1.00117.58           C
ATOM   1118  O   THR B 138      20.063   5.003  18.792  1.00117.58           O
ATOM   1119  N   PRO B 139      19.330   4.201  20.734  1.00 70.77           N
ATOM   1120  CA  PRO B 139      18.383   5.273  20.928  1.00 70.77           C
ATOM   1121  CD  PRO B 139      18.915   2.987  21.418  1.00 70.77           C
ATOM   1122  CB  PRO B 139      17.524   4.852  22.119  1.00 70.77           C
ATOM   1123  CG  PRO B 139      17.560   3.314  22.066  1.00 70.77           C
ATOM   1124  C   PRO B 139      18.978   6.635  21.073  1.00 70.77           C
ATOM   1125  O   PRO B 139      20.143   6.757  21.450  1.00 70.77           O
ATOM   1126  N   VAL B 140      18.180   7.673  20.744  1.00 33.23           N
ATOM   1127  CA  VAL B 140      18.608   9.037  20.861  1.00 33.23           C
ATOM   1128  CB  VAL B 140      17.685  10.014  20.185  1.00 33.23           C
ATOM   1129  CG1 VAL B 140      18.184  11.442  20.462  1.00 33.23           C
ATOM   1130  CG2 VAL B 140      17.605   9.663  18.689  1.00 33.23           C
ATOM   1131  C   VAL B 140      18.625   9.357  22.319  1.00 33.23           C
ATOM   1132  O   VAL B 140      17.770   8.900  23.075  1.00 33.23           O
ATOM   1133  N   ARG B 141      19.626  10.146  22.752  1.00114.63           N
ATOM   1134  CA  ARG B 141      19.749  10.486  24.141  1.00114.63           C
ATOM   1135  CB  ARG B 141      20.975   9.843  24.807  1.00114.63           C
ATOM   1136  CG  ARG B 141      20.884   8.318  24.877  1.00114.63           C
ATOM   1137  CD  ARG B 141      22.121   7.659  25.487  1.00114.63           C
ATOM   1138  NE  ARG B 141      22.257   8.163  26.881  1.00114.63           N
ATOM   1139  CZ  ARG B 141      23.264   7.693  27.673  1.00114.63           C
ATOM   1140  NH1 ARG B 141      24.143   6.772  27.179  1.00114.63           N
ATOM   1141  NH2 ARG B 141      23.389   8.141  28.956  1.00114.63           N
ATOM   1142  C   ARG B 141      19.907  11.972  24.241  1.00114.63           C
ATOM   1143  O   ARG B 141      20.014  12.662  23.228  1.00114.63           O
ATOM   1144  N   ASN B 142      19.869  12.518  25.477  1.00100.60           N
ATOM   1145  CA  ASN B 142      20.061  13.936  25.593  1.00100.60           C
ATOM   1146  CB  ASN B 142      18.888  14.709  26.226  1.00100.60           C
ATOM   1147  CG  ASN B 142      18.853  14.446  27.720  1.00100.60           C
ATOM   1148  OD1 ASN B 142      19.571  15.094  28.479  1.00100.60           O
ATOM   1149  ND2 ASN B 142      17.996  13.486  28.160  1.00100.60           N
ATOM   1150  C   ASN B 142      21.280  14.175  26.432  1.00100.60           C
ATOM   1151  O   ASN B 142      21.452  13.603  27.507  1.00100.60           O
ATOM   1152  N   GLN B 143      22.187  15.021  25.914  1.00109.99           N
ATOM   1153  CA  GLN B 143      23.413  15.384  26.565  1.00109.99           C
ATOM   1154  CB  GLN B 143      24.429  16.028  25.604  1.00109.99           C
ATOM   1155  CG  GLN B 143      23.966  17.325  24.942  1.00109.99           C
ATOM   1156  CD  GLN B 143      25.004  17.661  23.880  1.00109.99           C
ATOM   1157  OE1 GLN B 143      26.086  17.078  23.850  1.00109.99           O
ATOM   1158  NE2 GLN B 143      24.666  18.616  22.975  1.00109.99           N
ATOM   1159  C   GLN B 143      23.155  16.281  27.733  1.00109.99           C
ATOM   1160  O   GLN B 143      23.973  16.336  28.650  1.00109.99           O
ATOM   1161  N   ALA B 144      22.061  17.075  27.693  1.00226.17           N
ATOM   1162  CA  ALA B 144      21.764  17.941  28.800  1.00226.17           C
ATOM   1163  CB  ALA B 144      21.960  17.328  30.202  1.00226.17           C
ATOM   1164  C   ALA B 144      22.640  19.143  28.651  1.00226.17           C
ATOM   1165  O   ALA B 144      23.115  19.442  27.558  1.00226.17           O
ATOM   1166  N   SER B 145      22.840  19.882  29.757  1.00118.33           N
ATOM   1167  CA  SER B 145      23.591  21.106  29.789  1.00118.33           C
ATOM   1168  CB  SER B 145      23.391  21.880  31.102  1.00118.33           C
ATOM   1169  OG  SER B 145      24.148  23.081  31.079  1.00118.33           O
ATOM   1170  C   SER B 145      25.074  20.892  29.621  1.00118.33           C
ATOM   1171  O   SER B 145      25.802  21.859  29.409  1.00118.33           O
ATOM   1172  N   CYS B 146      25.580  19.648  29.734  1.00 62.47           N
ATOM   1173  CA  CYS B 146      27.006  19.409  29.669  1.00 62.47           C
ATOM   1174  CB  CYS B 146      27.373  18.037  30.273  1.00 62.47           C
ATOM   1175  SG  CYS B 146      29.141  17.623  30.243  1.00 62.47           S
ATOM   1176  C   CYS B 146      27.465  19.426  28.231  1.00 62.47           C
ATOM   1177  O   CYS B 146      26.768  18.935  27.347  1.00 62.47           O
ATOM   1178  N   GLY B 147      28.670  19.985  27.954  1.00 55.04           N
ATOM   1179  CA  GLY B 147      29.141  20.056  26.591  1.00 55.04           C
ATOM   1180  C   GLY B 147      29.767  18.736  26.259  1.00 55.04           C
ATOM   1181  O   GLY B 147      30.959  18.640  25.966  1.00 55.04           O
ATOM   1182  N   SER B 148      28.927  17.686  26.325  1.00101.18           N
ATOM   1183  CA  SER B 148      29.249  16.299  26.152  1.00101.18           C
ATOM   1184  CB  SER B 148      28.395  15.412  27.077  1.00101.18           C
ATOM   1185  OG  SER B 148      28.849  14.068  27.039  1.00101.18           O
ATOM   1186  C   SER B 148      29.100  15.768  24.743  1.00101.18           C
ATOM   1187  O   SER B 148      29.272  14.567  24.543  1.00101.18           O
ATOM   1188  N   CYS B 149      28.816  16.603  23.723  1.00 64.32           N
ATOM   1189  CA  CYS B 149      28.458  16.097  22.415  1.00 64.32           C
ATOM   1190  CB  CYS B 149      28.294  17.217  21.373  1.00 64.32           C
ATOM   1191  SG  CYS B 149      29.832  18.147  21.103  1.00 64.32           S
ATOM   1192  C   CYS B 149      29.465  15.117  21.874  1.00 64.32           C
ATOM   1193  O   CYS B 149      29.086  14.054  21.384  1.00 64.32           O
ATOM   1194  N   TYR B 150      30.772  15.401  21.992  1.00 66.43           N
ATOM   1195  CA  TYR B 150      31.775  14.539  21.424  1.00 66.43           C
ATOM   1196  CB  TYR B 150      33.213  15.042  21.667  1.00 66.43           C
ATOM   1197  CG  TYR B 150      33.489  15.042  23.133  1.00 66.43           C
ATOM   1198  CD1 TYR B 150      33.047  16.073  23.930  1.00 66.43           C
ATOM   1199  CD2 TYR B 150      34.203  14.016  23.711  1.00 66.43           C
ATOM   1200  CE1 TYR B 150      33.303  16.077  25.281  1.00 66.43           C
ATOM   1201  CE2 TYR B 150      34.463  14.014  25.062  1.00 66.43           C
ATOM   1202  CZ  TYR B 150      34.012  15.046  25.850  1.00 66.43           C
ATOM   1203  OH  TYR B 150      34.275  15.048  27.236  1.00 66.43           O
ATOM   1204  C   TYR B 150      31.663  13.160  22.008  1.00 66.43           C
ATOM   1205  O   TYR B 150      31.879  12.168  21.310  1.00 66.43           O
ATOM   1206  N   ALA B 151      31.384  13.058  23.321  1.00 42.34           N
ATOM   1207  CA  ALA B 151      31.262  11.776  23.962  1.00 42.34           C
ATOM   1208  CB  ALA B 151      31.107  11.889  25.488  1.00 42.34           C
ATOM   1209  C   ALA B 151      30.066  11.034  23.436  1.00 42.34           C
ATOM   1210  O   ALA B 151      30.141   9.834  23.173  1.00 42.34           O
ATOM   1211  N   PHE B 152      28.921  11.728  23.274  1.00 56.22           N
ATOM   1212  CA  PHE B 152      27.730  11.077  22.799  1.00 56.22           C
ATOM   1213  CB  PHE B 152      26.483  11.982  22.805  1.00 56.22           C
ATOM   1214  CG  PHE B 152      25.941  12.026  24.195  1.00 56.22           C
ATOM   1215  CD1 PHE B 152      26.497  12.835  25.160  1.00 56.22           C
ATOM   1216  CD2 PHE B 152      24.854  11.250  24.528  1.00 56.22           C
ATOM   1217  CE1 PHE B 152      25.980  12.860  26.435  1.00 56.22           C
ATOM   1218  CE2 PHE B 152      24.332  11.272  25.800  1.00 56.22           C
ATOM   1219  CZ  PHE B 152      24.896  12.079  26.758  1.00 56.22           C
ATOM   1220  C   PHE B 152      27.941  10.584  21.399  1.00 56.22           C
ATOM   1221  O   PHE B 152      27.573   9.457  21.073  1.00 56.22           O
ATOM   1222  N   SER B 153      28.545  11.413  20.528  1.00 30.96           N
ATOM   1223  CA  SER B 153      28.753  11.006  19.166  1.00 30.96           C
ATOM   1224  CB  SER B 153      29.450  12.085  18.319  1.00 30.96           C
ATOM   1225  OG  SER B 153      30.768  12.311  18.798  1.00 30.96           O
ATOM   1226  C   SER B 153      29.633   9.796  19.166  1.00 30.96           C
ATOM   1227  O   SER B 153      29.386   8.831  18.444  1.00 30.96           O
ATOM   1228  N   SER B 154      30.682   9.810  20.006  1.00 38.73           N
ATOM   1229  CA  SER B 154      31.622   8.726  20.047  1.00 38.73           C
ATOM   1230  CB  SER B 154      32.765   8.968  21.048  1.00 38.73           C
ATOM   1231  OG  SER B 154      33.549  10.077  20.636  1.00 38.73           O
ATOM   1232  C   SER B 154      30.936   7.455  20.445  1.00 38.73           C
ATOM   1233  O   SER B 154      31.097   6.433  19.780  1.00 38.73           O
ATOM   1234  N   MET B 155      30.144   7.483  21.535  1.00 45.22           N
ATOM   1235  CA  MET B 155      29.493   6.296  22.018  1.00 45.22           C
ATOM   1236  CB  MET B 155      28.690   6.540  23.308  1.00 45.22           C
ATOM   1237  CG  MET B 155      29.538   7.015  24.492  1.00 45.22           C
ATOM   1238  SD  MET B 155      30.777   5.827  25.093  1.00 45.22           S
ATOM   1239  CE  MET B 155      32.000   6.182  23.800  1.00 45.22           C
ATOM   1240  C   MET B 155      28.523   5.828  20.980  1.00 45.22           C
ATOM   1241  O   MET B 155      28.400   4.631  20.728  1.00 45.22           O
ATOM   1242  N   GLY B 156      27.816   6.774  20.333  1.00 26.47           N
ATOM   1243  CA  GLY B 156      26.811   6.416  19.377  1.00 26.47           C
ATOM   1244  C   GLY B 156      27.431   5.638  18.259  1.00 26.47           C
ATOM   1245  O   GLY B 156      26.859   4.655  17.791  1.00 26.47           O
ATOM   1246  N   MET B 157      28.612   6.066  17.779  1.00 51.91           N
ATOM   1247  CA  MET B 157      29.223   5.364  16.688  1.00 51.91           C
ATOM   1248  CB  MET B 157      30.502   6.052  16.182  1.00 51.91           C
ATOM   1249  CG  MET B 157      31.170   5.316  15.020  1.00 51.91           C
ATOM   1250  SD  MET B 157      32.530   6.229  14.230  1.00 51.91           S
ATOM   1251  CE  MET B 157      33.612   6.236  15.689  1.00 51.91           C
ATOM   1252  C   MET B 157      29.573   3.965  17.108  1.00 51.91           C
ATOM   1253  O   MET B 157      29.255   2.998  16.419  1.00 51.91           O
ATOM   1254  N   LEU B 158      30.195   3.815  18.288  1.00 54.91           N
ATOM   1255  CA  LEU B 158      30.634   2.524  18.745  1.00 54.91           C
ATOM   1256  CB  LEU B 158      31.435   2.613  20.056  1.00 54.91           C
ATOM   1257  CG  LEU B 158      32.738   3.423  19.907  1.00 54.91           C
ATOM   1258  CD1 LEU B 158      33.532   3.467  21.223  1.00 54.91           C
ATOM   1259  CD2 LEU B 158      33.575   2.917  18.722  1.00 54.91           C
ATOM   1260  C   LEU B 158      29.462   1.617  18.972  1.00 54.91           C
ATOM   1261  O   LEU B 158      29.537   0.418  18.705  1.00 54.91           O
ATOM   1262  N   GLU B 159      28.350   2.157  19.499  1.00 50.71           N
ATOM   1263  CA  GLU B 159      27.205   1.342  19.811  1.00 50.71           C
ATOM   1264  CB  GLU B 159      26.132   2.123  20.584  1.00 50.71           C
ATOM   1265  CG  GLU B 159      26.612   2.546  21.974  1.00 50.71           C
ATOM   1266  CD  GLU B 159      25.489   3.312  22.651  1.00 50.71           C
ATOM   1267  OE1 GLU B 159      24.308   3.046  22.311  1.00 50.71           O
ATOM   1268  OE2 GLU B 159      25.795   4.174  23.517  1.00 50.71           O
ATOM   1269  C   GLU B 159      26.583   0.781  18.563  1.00 50.71           C
ATOM   1270  O   GLU B 159      26.195  -0.386  18.536  1.00 50.71           O
ATOM   1271  N   SER B 160      26.450   1.601  17.500  1.00 39.60           N
ATOM   1272  CA  SER B 160      25.839   1.131  16.286  1.00 39.60           C
ATOM   1273  CB  SER B 160      25.613   2.258  15.261  1.00 39.60           C
ATOM   1274  OG  SER B 160      26.859   2.776  14.822  1.00 39.60           O
ATOM   1275  C   SER B 160      26.722   0.105  15.636  1.00 39.60           C
ATOM   1276  O   SER B 160      26.252  -0.937  15.181  1.00 39.60           O
ATOM   1277  N   ARG B 161      28.042   0.368  15.595  1.00 76.99           N
ATOM   1278  CA  ARG B 161      28.974  -0.507  14.933  1.00 76.99           C
ATOM   1279  CB  ARG B 161      30.406   0.060  14.893  1.00 76.99           C
ATOM   1280  CG  ARG B 161      30.561   1.168  13.846  1.00 76.99           C
ATOM   1281  CD  ARG B 161      31.961   1.782  13.750  1.00 76.99           C
ATOM   1282  NE  ARG B 161      31.956   2.661  12.546  1.00 76.99           N
ATOM   1283  CZ  ARG B 161      32.606   2.268  11.411  1.00 76.99           C
ATOM   1284  NH1 ARG B 161      33.451   1.200  11.437  1.00 76.99           N
ATOM   1285  NH2 ARG B 161      32.406   2.932  10.238  1.00 76.99           N
ATOM   1286  C   ARG B 161      28.997  -1.846  15.597  1.00 76.99           C
ATOM   1287  O   ARG B 161      29.170  -2.870  14.938  1.00 76.99           O
ATOM   1288  N   ILE B 162      28.860  -1.877  16.931  1.00 47.80           N
ATOM   1289  CA  ILE B 162      28.823  -3.124  17.638  1.00 47.80           C
ATOM   1290  CB  ILE B 162      28.736  -2.944  19.129  1.00 47.80           C
ATOM   1291  CG1 ILE B 162      30.043  -2.337  19.668  1.00 47.80           C
ATOM   1292  CG2 ILE B 162      28.348  -4.287  19.770  1.00 47.80           C
ATOM   1293  CD1 ILE B 162      29.957  -1.902  21.129  1.00 47.80           C
ATOM   1294  C   ILE B 162      27.607  -3.873  17.186  1.00 47.80           C
ATOM   1295  O   ILE B 162      27.643  -5.089  17.007  1.00 47.80           O
ATOM   1296  N   GLN B 163      26.488  -3.151  16.996  1.00108.64           N
ATOM   1297  CA  GLN B 163      25.242  -3.767  16.639  1.00108.64           C
ATOM   1298  CB  GLN B 163      24.100  -2.739  16.552  1.00108.64           C
ATOM   1299  CG  GLN B 163      22.701  -3.351  16.646  1.00108.64           C
ATOM   1300  CD  GLN B 163      22.357  -3.454  18.128  1.00108.64           C
ATOM   1301  OE1 GLN B 163      22.395  -2.461  18.853  1.00108.64           O
ATOM   1302  NE2 GLN B 163      22.022  -4.685  18.598  1.00108.64           N
ATOM   1303  C   GLN B 163      25.364  -4.419  15.292  1.00108.64           C
ATOM   1304  O   GLN B 163      24.966  -5.568  15.111  1.00108.64           O
ATOM   1305  N   ILE B 164      25.943  -3.706  14.309  1.00 44.93           N
ATOM   1306  CA  ILE B 164      26.077  -4.218  12.971  1.00 44.93           C
ATOM   1307  CB  ILE B 164      26.683  -3.215  12.031  1.00 44.93           C
ATOM   1308  CG1 ILE B 164      25.806  -1.954  11.941  1.00 44.93           C
ATOM   1309  CG2 ILE B 164      26.904  -3.909  10.677  1.00 44.93           C
ATOM   1310  CD1 ILE B 164      26.504  -0.775  11.265  1.00 44.93           C
ATOM   1311  C   ILE B 164      26.988  -5.410  12.978  1.00 44.93           C
ATOM   1312  O   ILE B 164      26.699  -6.428  12.350  1.00 44.93           O
ATOM   1313  N   ARG B 165      28.114  -5.315  13.708  1.00131.37           N
ATOM   1314  CA  ARG B 165      29.107  -6.352  13.692  1.00131.37           C
ATOM   1315  CB  ARG B 165      30.330  -6.018  14.565  1.00131.37           C
ATOM   1316  CG  ARG B 165      31.160  -4.840  14.047  1.00131.37           C
ATOM   1317  CD  ARG B 165      32.272  -5.237  13.071  1.00131.37           C
ATOM   1318  NE  ARG B 165      31.651  -5.449  11.734  1.00131.37           N
ATOM   1319  CZ  ARG B 165      32.388  -5.269  10.599  1.00131.37           C
ATOM   1320  NH1 ARG B 165      33.697  -4.891  10.686  1.00131.37           N
ATOM   1321  NH2 ARG B 165      31.815  -5.463   9.375  1.00131.37           N
ATOM   1322  C   ARG B 165      28.528  -7.635  14.206  1.00131.37           C
ATOM   1323  O   ARG B 165      28.811  -8.703  13.668  1.00131.37           O
ATOM   1324  N   SER B 166      27.764  -7.563  15.311  1.00 68.62           N
ATOM   1325  CA  SER B 166      27.125  -8.695  15.926  1.00 68.62           C
ATOM   1326  CB  SER B 166      26.952  -8.514  17.442  1.00 68.62           C
ATOM   1327  OG  SER B 166      26.104  -7.405  17.703  1.00 68.62           O
ATOM   1328  C   SER B 166      25.763  -8.930  15.343  1.00 68.62           C
ATOM   1329  O   SER B 166      25.066  -9.858  15.751  1.00 68.62           O
ATOM   1330  N   GLN B 167      25.338  -8.075  14.398  1.00176.10           N
ATOM   1331  CA  GLN B 167      24.015  -8.098  13.842  1.00176.10           C
ATOM   1332  CB  GLN B 167      23.759  -9.016  12.637  1.00176.10           C
ATOM   1333  CG  GLN B 167      24.413  -8.409  11.392  1.00176.10           C
ATOM   1334  CD  GLN B 167      23.627  -8.810  10.153  1.00176.10           C
ATOM   1335  OE1 GLN B 167      23.663  -9.957   9.711  1.00176.10           O
ATOM   1336  NE2 GLN B 167      22.889  -7.824   9.574  1.00176.10           N
ATOM   1337  C   GLN B 167      22.970  -8.199  14.909  1.00176.10           C
ATOM   1338  O   GLN B 167      22.171  -9.133  14.957  1.00176.10           O
ATOM   1339  N   LEU B 168      22.981  -7.182  15.796  1.00102.71           N
ATOM   1340  CA  LEU B 168      22.036  -6.959  16.856  1.00102.71           C
ATOM   1341  CB  LEU B 168      20.570  -6.951  16.385  1.00102.71           C
ATOM   1342  CG  LEU B 168      20.200  -5.761  15.480  1.00102.71           C
ATOM   1343  CD1 LEU B 168      20.944  -5.822  14.138  1.00102.71           C
ATOM   1344  CD2 LEU B 168      18.675  -5.636  15.322  1.00102.71           C
ATOM   1345  C   LEU B 168      22.147  -7.984  17.939  1.00102.71           C
ATOM   1346  O   LEU B 168      21.309  -8.015  18.840  1.00102.71           O
ATOM   1347  N   SER B 169      23.182  -8.841  17.906  1.00 34.01           N
ATOM   1348  CA  SER B 169      23.324  -9.811  18.951  1.00 34.01           C
ATOM   1349  CB  SER B 169      24.433 -10.838  18.659  1.00 34.01           C
ATOM   1350  OG  SER B 169      24.533 -11.771  19.726  1.00 34.01           O
ATOM   1351  C   SER B 169      23.694  -9.084  20.214  1.00 34.01           C
ATOM   1352  O   SER B 169      23.257  -9.457  21.303  1.00 34.01           O
ATOM   1353  N   GLN B 170      24.518  -8.020  20.083  1.00107.52           N
ATOM   1354  CA  GLN B 170      25.007  -7.234  21.193  1.00107.52           C
ATOM   1355  CB  GLN B 170      26.536  -7.068  21.146  1.00107.52           C
ATOM   1356  CG  GLN B 170      27.332  -8.375  21.179  1.00107.52           C
ATOM   1357  CD  GLN B 170      27.951  -8.542  22.556  1.00107.52           C
ATOM   1358  OE1 GLN B 170      27.930  -7.628  23.379  1.00107.52           O
ATOM   1359  NE2 GLN B 170      28.542  -9.740  22.807  1.00107.52           N
ATOM   1360  C   GLN B 170      24.474  -5.832  21.040  1.00107.52           C
ATOM   1361  O   GLN B 170      24.765  -5.155  20.057  1.00107.52           O
ATOM   1362  N   LYS B 171      23.607  -5.419  21.984  1.00206.37           N
ATOM   1363  CA  LYS B 171      22.933  -4.151  22.175  1.00206.37           C
ATOM   1364  CB  LYS B 171      21.500  -4.333  22.710  1.00206.37           C
ATOM   1365  CG  LYS B 171      21.410  -5.004  24.082  1.00206.37           C
ATOM   1366  CD  LYS B 171      21.868  -4.122  25.244  1.00206.37           C
ATOM   1367  CE  LYS B 171      21.700  -4.789  26.611  1.00206.37           C
ATOM   1368  NZ  LYS B 171      22.115  -3.861  27.686  1.00206.37           N
ATOM   1369  C   LYS B 171      23.619  -3.115  23.045  1.00206.37           C
ATOM   1370  O   LYS B 171      22.971  -2.102  23.305  1.00206.37           O
ATOM   1371  N   PRO B 172      24.793  -3.281  23.602  1.00105.79           N
ATOM   1372  CA  PRO B 172      25.273  -2.401  24.653  1.00105.79           C
ATOM   1373  CD  PRO B 172      25.898  -3.870  22.862  1.00105.79           C
ATOM   1374  CB  PRO B 172      26.739  -2.777  24.852  1.00105.79           C
ATOM   1375  CG  PRO B 172      27.172  -3.240  23.452  1.00105.79           C
ATOM   1376  C   PRO B 172      25.134  -0.913  24.488  1.00105.79           C
ATOM   1377  O   PRO B 172      25.232  -0.394  23.378  1.00105.79           O
ATOM   1378  N   ILE B 173      24.869  -0.222  25.620  1.00104.42           N
ATOM   1379  CA  ILE B 173      24.788   1.209  25.673  1.00104.42           C
ATOM   1380  CB  ILE B 173      23.592   1.703  26.435  1.00104.42           C
ATOM   1381  CG1 ILE B 173      22.290   1.211  25.778  1.00104.42           C
ATOM   1382  CG2 ILE B 173      23.689   3.234  26.538  1.00104.42           C
ATOM   1383  CD1 ILE B 173      22.097   1.705  24.346  1.00104.42           C
ATOM   1384  C   ILE B 173      26.005   1.618  26.448  1.00104.42           C
ATOM   1385  O   ILE B 173      26.143   1.275  27.622  1.00104.42           O
ATOM   1386  N   LEU B 174      26.929   2.353  25.797  1.00 59.43           N
ATOM   1387  CA  LEU B 174      28.170   2.750  26.408  1.00 59.43           C
ATOM   1388  CB  LEU B 174      29.261   3.094  25.382  1.00 59.43           C
ATOM   1389  CG  LEU B 174      29.666   1.893  24.507  1.00 59.43           C
ATOM   1390  CD1 LEU B 174      30.755   2.281  23.497  1.00 59.43           C
ATOM   1391  CD2 LEU B 174      30.056   0.680  25.368  1.00 59.43           C
ATOM   1392  C   LEU B 174      27.940   3.960  27.269  1.00 59.43           C
ATOM   1393  O   LEU B 174      26.897   4.604  27.176  1.00 59.43           O
ATOM   1394  N   SER B 175      28.920   4.291  28.147  1.00 62.43           N
ATOM   1395  CA  SER B 175      28.745   5.380  29.078  1.00 62.43           C
ATOM   1396  CB  SER B 175      29.204   5.015  30.499  1.00 62.43           C
ATOM   1397  OG  SER B 175      29.116   6.149  31.347  1.00 62.43           O
ATOM   1398  C   SER B 175      29.526   6.608  28.680  1.00 62.43           C
ATOM   1399  O   SER B 175      30.757   6.622  28.691  1.00 62.43           O
ATOM   1400  N   PRO B 176      28.815   7.657  28.334  1.00 85.84           N
ATOM   1401  CA  PRO B 176      29.437   8.919  28.007  1.00 85.84           C
ATOM   1402  CD  PRO B 176      27.548   7.486  27.643  1.00 85.84           C
ATOM   1403  CB  PRO B 176      28.355   9.755  27.329  1.00 85.84           C
ATOM   1404  CG  PRO B 176      27.412   8.705  26.717  1.00 85.84           C
ATOM   1405  C   PRO B 176      30.009   9.588  29.220  1.00 85.84           C
ATOM   1406  O   PRO B 176      30.951  10.369  29.096  1.00 85.84           O
ATOM   1407  N   GLN B 177      29.436   9.307  30.402  1.00 51.86           N
ATOM   1408  CA  GLN B 177      29.833   9.953  31.621  1.00 51.86           C
ATOM   1409  CB  GLN B 177      28.918   9.604  32.805  1.00 51.86           C
ATOM   1410  CG  GLN B 177      29.318  10.310  34.101  1.00 51.86           C
ATOM   1411  CD  GLN B 177      29.080  11.801  33.905  1.00 51.86           C
ATOM   1412  OE1 GLN B 177      28.059  12.212  33.355  1.00 51.86           O
ATOM   1413  NE2 GLN B 177      30.054  12.635  34.358  1.00 51.86           N
ATOM   1414  C   GLN B 177      31.229   9.565  31.996  1.00 51.86           C
ATOM   1415  O   GLN B 177      32.008  10.399  32.455  1.00 51.86           O
ATOM   1416  N   GLN B 178      31.592   8.285  31.801  1.00 82.97           N
ATOM   1417  CA  GLN B 178      32.894   7.841  32.207  1.00 82.97           C
ATOM   1418  CB  GLN B 178      33.098   6.342  31.912  1.00 82.97           C
ATOM   1419  CG  GLN B 178      34.442   5.771  32.368  1.00 82.97           C
ATOM   1420  CD  GLN B 178      35.457   5.982  31.255  1.00 82.97           C
ATOM   1421  OE1 GLN B 178      36.657   5.799  31.452  1.00 82.97           O
ATOM   1422  NE2 GLN B 178      34.965   6.368  30.048  1.00 82.97           N
ATOM   1423  C   GLN B 178      33.909   8.639  31.445  1.00 82.97           C
ATOM   1424  O   GLN B 178      34.926   9.061  31.996  1.00 82.97           O
ATOM   1425  N   VAL B 179      33.653   8.875  30.146  1.00 40.05           N
ATOM   1426  CA  VAL B 179      34.563   9.642  29.344  1.00 40.05           C
ATOM   1427  CB  VAL B 179      34.128   9.731  27.908  1.00 40.05           C
ATOM   1428  CG1 VAL B 179      35.066  10.701  27.171  1.00 40.05           C
ATOM   1429  CG2 VAL B 179      34.106   8.313  27.310  1.00 40.05           C
ATOM   1430  C   VAL B 179      34.630  11.036  29.884  1.00 40.05           C
ATOM   1431  O   VAL B 179      35.711  11.602  30.047  1.00 40.05           O
ATOM   1432  N   VAL B 180      33.461  11.624  30.193  1.00 52.14           N
ATOM   1433  CA  VAL B 180      33.417  12.980  30.668  1.00 52.14           C
ATOM   1434  CB  VAL B 180      32.013  13.457  30.908  1.00 52.14           C
ATOM   1435  CG1 VAL B 180      32.066  14.860  31.538  1.00 52.14           C
ATOM   1436  CG2 VAL B 180      31.246  13.403  29.575  1.00 52.14           C
ATOM   1437  C   VAL B 180      34.165  13.106  31.963  1.00 52.14           C
ATOM   1438  O   VAL B 180      34.906  14.068  32.160  1.00 52.14           O
ATOM   1439  N   SER B 181      33.951  12.176  32.912  1.00118.42           N
ATOM   1440  CA  SER B 181      34.605  12.308  34.187  1.00118.42           C
ATOM   1441  CB  SER B 181      33.831  11.609  35.323  1.00118.42           C
ATOM   1442  OG  SER B 181      33.604  10.243  35.014  1.00118.42           O
ATOM   1443  C   SER B 181      36.043  11.849  34.210  1.00118.42           C
ATOM   1444  O   SER B 181      36.878  12.481  34.856  1.00118.42           O
ATOM   1445  N   CYS B 182      36.335  10.667  33.624  1.00104.04           N
ATOM   1446  CA  CYS B 182      37.637  10.044  33.672  1.00104.04           C
ATOM   1447  CB  CYS B 182      37.486   8.515  33.689  1.00104.04           C
ATOM   1448  SG  CYS B 182      36.198   7.975  34.867  1.00104.04           S
ATOM   1449  C   CYS B 182      38.658  10.427  32.615  1.00104.04           C
ATOM   1450  O   CYS B 182      39.854  10.456  32.903  1.00104.04           O
ATOM   1451  N   SER B 183      38.235  10.712  31.362  1.00 74.88           N
ATOM   1452  CA  SER B 183      39.166  10.810  30.259  1.00 74.88           C
ATOM   1453  CB  SER B 183      38.473  10.658  28.893  1.00 74.88           C
ATOM   1454  OG  SER B 183      39.425  10.757  27.845  1.00 74.88           O
ATOM   1455  C   SER B 183      39.984  12.074  30.216  1.00 74.88           C
ATOM   1456  O   SER B 183      39.468  13.190  30.190  1.00 74.88           O
ATOM   1457  N   ASN B 184      41.323  11.884  30.188  1.00 78.64           N
ATOM   1458  CA  ASN B 184      42.348  12.893  30.094  1.00 78.64           C
ATOM   1459  CB  ASN B 184      43.729  12.362  30.511  1.00 78.64           C
ATOM   1460  CG  ASN B 184      43.673  12.014  31.992  1.00 78.64           C
ATOM   1461  OD1 ASN B 184      43.007  12.687  32.777  1.00 78.64           O
ATOM   1462  ND2 ASN B 184      44.390  10.928  32.387  1.00 78.64           N
ATOM   1463  C   ASN B 184      42.473  13.390  28.677  1.00 78.64           C
ATOM   1464  O   ASN B 184      43.091  14.425  28.424  1.00 78.64           O
ATOM   1465  N   TYR B 185      41.990  12.582  27.714  1.00153.77           N
ATOM   1466  CA  TYR B 185      42.007  12.851  26.301  1.00153.77           C
ATOM   1467  CB  TYR B 185      41.711  11.642  25.395  1.00153.77           C
ATOM   1468  CG  TYR B 185      42.852  10.693  25.539  1.00153.77           C
ATOM   1469  CD1 TYR B 185      44.148  11.137  25.409  1.00153.77           C
ATOM   1470  CD2 TYR B 185      42.631   9.352  25.749  1.00153.77           C
ATOM   1471  CE1 TYR B 185      45.206  10.266  25.529  1.00153.77           C
ATOM   1472  CE2 TYR B 185      43.683   8.475  25.868  1.00153.77           C
ATOM   1473  CZ  TYR B 185      44.974   8.932  25.762  1.00153.77           C
ATOM   1474  OH  TYR B 185      46.053   8.031  25.886  1.00153.77           O
ATOM   1475  C   TYR B 185      41.048  13.949  25.954  1.00153.77           C
ATOM   1476  O   TYR B 185      41.045  14.417  24.817  1.00153.77           O
ATOM   1477  N   SER B 186      40.093  14.258  26.856  1.00 68.90           N
ATOM   1478  CA  SER B 186      39.124  15.291  26.605  1.00 68.90           C
ATOM   1479  CB  SER B 186      37.732  14.739  26.254  1.00 68.90           C
ATOM   1480  OG  SER B 186      37.192  14.039  27.365  1.00 68.90           O
ATOM   1481  C   SER B 186      38.962  16.167  27.824  1.00 68.90           C
ATOM   1482  O   SER B 186      39.564  15.952  28.874  1.00 68.90           O
ATOM   1483  N   GLN B 187      38.183  17.248  27.623  1.00182.34           N
ATOM   1484  CA  GLN B 187      37.797  18.340  28.480  1.00182.34           C
ATOM   1485  CB  GLN B 187      37.563  19.636  27.687  1.00182.34           C
ATOM   1486  CG  GLN B 187      38.881  20.276  27.229  1.00182.34           C
ATOM   1487  CD  GLN B 187      39.643  19.295  26.344  1.00182.34           C
ATOM   1488  OE1 GLN B 187      39.196  18.951  25.251  1.00182.34           O
ATOM   1489  NE2 GLN B 187      40.825  18.823  26.828  1.00182.34           N
ATOM   1490  C   GLN B 187      36.652  18.104  29.433  1.00182.34           C
ATOM   1491  O   GLN B 187      36.291  19.031  30.155  1.00182.34           O
ATOM   1492  N   GLY B 188      35.929  16.968  29.380  1.00 52.17           N
ATOM   1493  CA  GLY B 188      34.817  16.829  30.288  1.00 52.17           C
ATOM   1494  C   GLY B 188      33.657  17.550  29.668  1.00 52.17           C
ATOM   1495  O   GLY B 188      33.355  17.349  28.495  1.00 52.17           O
ATOM   1496  N   CYS B 189      32.950  18.379  30.460  1.00 84.72           N
ATOM   1497  CA  CYS B 189      31.825  19.161  30.019  1.00 84.72           C
ATOM   1498  CB  CYS B 189      31.004  19.776  31.162  1.00 84.72           C
ATOM   1499  SG  CYS B 189      29.902  18.536  31.892  1.00 84.72           S
ATOM   1500  C   CYS B 189      32.287  20.261  29.114  1.00 84.72           C
ATOM   1501  O   CYS B 189      31.480  20.916  28.458  1.00 84.72           O
ATOM   1502  N   GLU B 190      33.598  20.546  29.157  1.00140.21           N
ATOM   1503  CA  GLU B 190      34.303  21.545  28.403  1.00140.21           C
ATOM   1504  CB  GLU B 190      35.701  21.822  28.977  1.00140.21           C
ATOM   1505  CG  GLU B 190      35.655  22.661  30.259  1.00140.21           C
ATOM   1506  CD  GLU B 190      34.823  21.923  31.301  1.00140.21           C
ATOM   1507  OE1 GLU B 190      35.376  21.007  31.965  1.00140.21           O
ATOM   1508  OE2 GLU B 190      33.619  22.268  31.443  1.00140.21           O
ATOM   1509  C   GLU B 190      34.429  21.185  26.943  1.00140.21           C
ATOM   1510  O   GLU B 190      34.823  22.033  26.141  1.00140.21           O
ATOM   1511  N   GLY B 191      34.205  19.908  26.559  1.00 42.13           N
ATOM   1512  CA  GLY B 191      34.301  19.560  25.161  1.00 42.13           C
ATOM   1513  C   GLY B 191      35.365  18.517  24.954  1.00 42.13           C
ATOM   1514  O   GLY B 191      36.060  18.129  25.892  1.00 42.13           O
ATOM   1515  N   GLY B 192      35.499  18.025  23.696  1.00 35.01           N
ATOM   1516  CA  GLY B 192      36.461  17.007  23.355  1.00 35.01           C
ATOM   1517  C   GLY B 192      36.306  16.655  21.894  1.00 35.01           C
ATOM   1518  O   GLY B 192      35.541  17.296  21.173  1.00 35.01           O
ATOM   1519  N   PHE B 193      37.046  15.618  21.420  1.00 91.33           N
ATOM   1520  CA  PHE B 193      36.994  15.236  20.024  1.00 91.33           C
ATOM   1521  CB  PHE B 193      38.291  15.579  19.278  1.00 91.33           C
ATOM   1522  CG  PHE B 193      38.456  17.055  19.338  1.00 91.33           C
ATOM   1523  CD1 PHE B 193      38.843  17.651  20.513  1.00 91.33           C
ATOM   1524  CD2 PHE B 193      38.243  17.836  18.224  1.00 91.33           C
ATOM   1525  CE1 PHE B 193      38.998  19.013  20.571  1.00 91.33           C
ATOM   1526  CE2 PHE B 193      38.398  19.200  18.278  1.00 91.33           C
ATOM   1527  CZ  PHE B 193      38.776  19.787  19.458  1.00 91.33           C
ATOM   1528  C   PHE B 193      36.832  13.741  19.888  1.00 91.33           C
ATOM   1529  O   PHE B 193      37.522  12.967  20.548  1.00 91.33           O
ATOM   1530  N   PRO B 194      35.976  13.322  18.981  1.00 72.37           N
ATOM   1531  CA  PRO B 194      35.696  11.921  18.759  1.00 72.37           C
ATOM   1532  CD  PRO B 194      34.888  14.173  18.526  1.00 72.37           C
ATOM   1533  CB  PRO B 194      34.559  11.890  17.738  1.00 72.37           C
ATOM   1534  CG  PRO B 194      33.809  13.213  17.992  1.00 72.37           C
ATOM   1535  C   PRO B 194      36.901  11.121  18.364  1.00 72.37           C
ATOM   1536  O   PRO B 194      36.977   9.945  18.716  1.00 72.37           O
ATOM   1537  N   TYR B 195      37.867  11.727  17.656  1.00 65.52           N
ATOM   1538  CA  TYR B 195      39.029  11.000  17.229  1.00 65.52           C
ATOM   1539  CB  TYR B 195      39.984  11.914  16.437  1.00 65.52           C
ATOM   1540  CG  TYR B 195      41.188  11.174  15.957  1.00 65.52           C
ATOM   1541  CD1 TYR B 195      42.321  11.083  16.733  1.00 65.52           C
ATOM   1542  CD2 TYR B 195      41.185  10.582  14.714  1.00 65.52           C
ATOM   1543  CE1 TYR B 195      43.430  10.410  16.275  1.00 65.52           C
ATOM   1544  CE2 TYR B 195      42.290   9.907  14.251  1.00 65.52           C
ATOM   1545  CZ  TYR B 195      43.417   9.821  15.033  1.00 65.52           C
ATOM   1546  OH  TYR B 195      44.554   9.132  14.561  1.00 65.52           O
ATOM   1547  C   TYR B 195      39.724  10.516  18.471  1.00 65.52           C
ATOM   1548  O   TYR B 195      40.185   9.379  18.535  1.00 65.52           O
ATOM   1549  N   LEU B 196      39.839  11.391  19.489  1.00 97.99           N
ATOM   1550  CA  LEU B 196      40.474  11.066  20.734  1.00 97.99           C
ATOM   1551  CB  LEU B 196      40.811  12.316  21.567  1.00 97.99           C
ATOM   1552  CG  LEU B 196      41.928  13.171  20.936  1.00 97.99           C
ATOM   1553  CD1 LEU B 196      42.244  14.411  21.787  1.00 97.99           C
ATOM   1554  CD2 LEU B 196      43.181  12.321  20.663  1.00 97.99           C
ATOM   1555  C   LEU B 196      39.652  10.132  21.588  1.00 97.99           C
ATOM   1556  O   LEU B 196      40.219   9.414  22.409  1.00 97.99           O
ATOM   1557  N   ILE B 197      38.307  10.259  21.586  1.00143.95           N
ATOM   1558  CA  ILE B 197      37.478   9.386  22.391  1.00143.95           C
ATOM   1559  CB  ILE B 197      36.235  10.077  22.863  1.00143.95           C
ATOM   1560  CG1 ILE B 197      36.630  11.304  23.703  1.00143.95           C
ATOM   1561  CG2 ILE B 197      35.376   9.060  23.634  1.00143.95           C
ATOM   1562  CD1 ILE B 197      37.519  10.955  24.896  1.00143.95           C
ATOM   1563  C   ILE B 197      37.069   8.093  21.748  1.00143.95           C
ATOM   1564  O   ILE B 197      37.340   7.006  22.257  1.00143.95           O
ATOM   1565  N   ALA B 198      36.395   8.180  20.584  1.00 62.34           N
ATOM   1566  CA  ALA B 198      35.912   6.988  19.955  1.00 62.34           C
ATOM   1567  CB  ALA B 198      35.115   7.269  18.670  1.00 62.34           C
ATOM   1568  C   ALA B 198      37.114   6.192  19.580  1.00 62.34           C
ATOM   1569  O   ALA B 198      37.083   4.963  19.624  1.00 62.34           O
ATOM   1570  N   GLY B 199      38.148   6.876  19.044  1.00 86.13           N
ATOM   1571  CA  GLY B 199      39.348   6.167  18.694  1.00 86.13           C
ATOM   1572  C   GLY B 199      40.367   5.916  19.782  1.00 86.13           C
ATOM   1573  O   GLY B 199      40.508   4.804  20.286  1.00 86.13           O
ATOM   1574  N   LYS B 200      41.057   6.992  20.230  1.00108.55           N
ATOM   1575  CA  LYS B 200      42.223   6.821  21.068  1.00108.55           C
ATOM   1576  CB  LYS B 200      43.043   8.111  21.226  1.00108.55           C
ATOM   1577  CG  LYS B 200      44.420   7.856  21.838  1.00108.55           C
ATOM   1578  CD  LYS B 200      45.393   9.022  21.673  1.00108.55           C
ATOM   1579  CE  LYS B 200      46.817   8.685  22.116  1.00108.55           C
ATOM   1580  NZ  LYS B 200      47.416   7.708  21.180  1.00108.55           N
ATOM   1581  C   LYS B 200      41.905   6.324  22.443  1.00108.55           C
ATOM   1582  O   LYS B 200      42.491   5.348  22.910  1.00108.55           O
ATOM   1583  N   TYR B 201      40.951   6.978  23.125  1.00 60.06           N
ATOM   1584  CA  TYR B 201      40.625   6.627  24.476  1.00 60.06           C
ATOM   1585  CB  TYR B 201      39.558   7.578  25.055  1.00 60.06           C
ATOM   1586  CG  TYR B 201      39.387   7.333  26.516  1.00 60.06           C
ATOM   1587  CD1 TYR B 201      40.323   7.804  27.408  1.00 60.06           C
ATOM   1588  CD2 TYR B 201      38.288   6.661  26.999  1.00 60.06           C
ATOM   1589  CE1 TYR B 201      40.177   7.596  28.758  1.00 60.06           C
ATOM   1590  CE2 TYR B 201      38.136   6.450  28.350  1.00 60.06           C
ATOM   1591  CZ  TYR B 201      39.081   6.917  29.231  1.00 60.06           C
ATOM   1592  OH  TYR B 201      38.928   6.702  30.617  1.00 60.06           O
ATOM   1593  C   TYR B 201      40.078   5.235  24.471  1.00 60.06           C
ATOM   1594  O   TYR B 201      40.412   4.417  25.327  1.00 60.06           O
ATOM   1595  N   VAL B 202      39.223   4.916  23.483  1.00 45.59           N
ATOM   1596  CA  VAL B 202      38.640   3.605  23.462  1.00 45.59           C
ATOM   1597  CB  VAL B 202      37.665   3.368  22.350  1.00 45.59           C
ATOM   1598  CG1 VAL B 202      37.183   1.913  22.476  1.00 45.59           C
ATOM   1599  CG2 VAL B 202      36.526   4.394  22.453  1.00 45.59           C
ATOM   1600  C   VAL B 202      39.721   2.574  23.328  1.00 45.59           C
ATOM   1601  O   VAL B 202      39.648   1.514  23.945  1.00 45.59           O
ATOM   1602  N   SER B 203      40.737   2.831  22.485  1.00100.02           N
ATOM   1603  CA  SER B 203      41.788   1.868  22.296  1.00100.02           C
ATOM   1604  CB  SER B 203      42.723   2.232  21.130  1.00100.02           C
ATOM   1605  OG  SER B 203      43.428   3.428  21.426  1.00100.02           O
ATOM   1606  C   SER B 203      42.645   1.739  23.528  1.00100.02           C
ATOM   1607  O   SER B 203      42.960   0.630  23.960  1.00100.02           O
ATOM   1608  N   ASP B 204      43.104   2.877  24.088  1.00111.05           N
ATOM   1609  CA  ASP B 204      44.005   2.851  25.207  1.00111.05           C
ATOM   1610  CB  ASP B 204      44.626   4.234  25.479  1.00111.05           C
ATOM   1611  CG  ASP B 204      45.521   4.607  24.303  1.00111.05           C
ATOM   1612  OD1 ASP B 204      45.780   3.719  23.448  1.00111.05           O
ATOM   1613  OD2 ASP B 204      45.951   5.790  24.242  1.00111.05           O
ATOM   1614  C   ASP B 204      43.373   2.406  26.502  1.00111.05           C
ATOM   1615  O   ASP B 204      43.890   1.507  27.165  1.00111.05           O
ATOM   1616  N   TYR B 205      42.330   3.137  26.962  1.00161.50           N
ATOM   1617  CA  TYR B 205      41.621   2.872  28.192  1.00161.50           C
ATOM   1618  CB  TYR B 205      41.201   4.166  28.903  1.00161.50           C
ATOM   1619  CG  TYR B 205      42.487   4.857  29.213  1.00161.50           C
ATOM   1620  CD1 TYR B 205      43.037   5.737  28.309  1.00161.50           C
ATOM   1621  CD2 TYR B 205      43.156   4.611  30.390  1.00161.50           C
ATOM   1622  CE1 TYR B 205      44.226   6.373  28.579  1.00161.50           C
ATOM   1623  CE2 TYR B 205      44.346   5.245  30.665  1.00161.50           C
ATOM   1624  CZ  TYR B 205      44.882   6.128  29.759  1.00161.50           C
ATOM   1625  OH  TYR B 205      46.102   6.779  30.039  1.00161.50           O
ATOM   1626  C   TYR B 205      40.438   1.949  28.100  1.00161.50           C
ATOM   1627  O   TYR B 205      40.202   1.137  28.993  1.00161.50           O
ATOM   1628  N   GLY B 206      39.617   2.088  27.041  1.00 34.77           N
ATOM   1629  CA  GLY B 206      38.431   1.278  26.925  1.00 34.77           C
ATOM   1630  C   GLY B 206      37.243   2.038  27.450  1.00 34.77           C
ATOM   1631  O   GLY B 206      37.380   3.028  28.167  1.00 34.77           O
ATOM   1632  N   ILE B 207      36.027   1.554  27.109  1.00125.92           N
ATOM   1633  CA  ILE B 207      34.802   2.201  27.493  1.00125.92           C
ATOM   1634  CB  ILE B 207      33.963   2.631  26.325  1.00125.92           C
ATOM   1635  CG1 ILE B 207      32.817   3.544  26.792  1.00125.92           C
ATOM   1636  CG2 ILE B 207      33.491   1.365  25.590  1.00125.92           C
ATOM   1637  CD1 ILE B 207      33.294   4.890  27.333  1.00125.92           C
ATOM   1638  C   ILE B 207      33.978   1.237  28.293  1.00125.92           C
ATOM   1639  O   ILE B 207      34.064   0.024  28.110  1.00125.92           O
ATOM   1640  N   VAL B 208      33.159   1.770  29.224  1.00 51.82           N
ATOM   1641  CA  VAL B 208      32.332   0.951  30.068  1.00 51.82           C
ATOM   1642  CB  VAL B 208      32.476   1.268  31.528  1.00 51.82           C
ATOM   1643  CG1 VAL B 208      33.925   0.970  31.950  1.00 51.82           C
ATOM   1644  CG2 VAL B 208      32.048   2.727  31.763  1.00 51.82           C
ATOM   1645  C   VAL B 208      30.899   1.188  29.699  1.00 51.82           C
ATOM   1646  O   VAL B 208      30.572   2.126  28.974  1.00 51.82           O
ATOM   1647  N   GLU B 209      30.003   0.304  30.176  1.00 57.73           N
ATOM   1648  CA  GLU B 209      28.603   0.389  29.871  1.00 57.73           C
ATOM   1649  CB  GLU B 209      27.865  -0.939  30.110  1.00 57.73           C
ATOM   1650  CG  GLU B 209      28.350  -2.035  29.156  1.00 57.73           C
ATOM   1651  CD  GLU B 209      27.601  -3.326  29.450  1.00 57.73           C
ATOM   1652  OE1 GLU B 209      26.347  -3.273  29.556  1.00 57.73           O
ATOM   1653  OE2 GLU B 209      28.274  -4.385  29.566  1.00 57.73           O
ATOM   1654  C   GLU B 209      27.971   1.470  30.697  1.00 57.73           C
ATOM   1655  O   GLU B 209      28.522   1.918  31.702  1.00 57.73           O
ATOM   1656  N   GLU B 210      26.774   1.918  30.267  1.00 78.14           N
ATOM   1657  CA  GLU B 210      26.067   3.004  30.889  1.00 78.14           C
ATOM   1658  CB  GLU B 210      24.722   3.291  30.201  1.00 78.14           C
ATOM   1659  CG  GLU B 210      23.952   4.454  30.825  1.00 78.14           C
ATOM   1660  CD  GLU B 210      24.631   5.745  30.394  1.00 78.14           C
ATOM   1661  OE1 GLU B 210      25.411   5.707  29.405  1.00 78.14           O
ATOM   1662  OE2 GLU B 210      24.377   6.789  31.051  1.00 78.14           O
ATOM   1663  C   GLU B 210      25.775   2.665  32.320  1.00 78.14           C
ATOM   1664  O   GLU B 210      25.899   3.514  33.203  1.00 78.14           O
ATOM   1665  N   SER B 211      25.398   1.404  32.594  1.00 65.01           N
ATOM   1666  CA  SER B 211      25.029   1.015  33.926  1.00 65.01           C
ATOM   1667  CB  SER B 211      24.576  -0.453  34.011  1.00 65.01           C
ATOM   1668  OG  SER B 211      24.227  -0.780  35.348  1.00 65.01           O
ATOM   1669  C   SER B 211      26.207   1.170  34.841  1.00 65.01           C
ATOM   1670  O   SER B 211      26.041   1.436  36.032  1.00 65.01           O
ATOM   1671  N   ASP B 212      27.433   0.993  34.313  1.00 40.12           N
ATOM   1672  CA  ASP B 212      28.600   1.088  35.144  1.00 40.12           C
ATOM   1673  CB  ASP B 212      29.900   0.761  34.393  1.00 40.12           C
ATOM   1674  CG  ASP B 212      31.032   0.768  35.412  1.00 40.12           C
ATOM   1675  OD1 ASP B 212      30.729   0.754  36.635  1.00 40.12           O
ATOM   1676  OD2 ASP B 212      32.215   0.804  34.980  1.00 40.12           O
ATOM   1677  C   ASP B 212      28.730   2.486  35.666  1.00 40.12           C
ATOM   1678  O   ASP B 212      29.031   2.678  36.844  1.00 40.12           O
ATOM   1679  N   LEU B 213      28.540   3.501  34.794  1.00130.26           N
ATOM   1680  CA  LEU B 213      28.625   4.867  35.230  1.00130.26           C
ATOM   1681  CB  LEU B 213      29.905   5.590  34.769  1.00130.26           C
ATOM   1682  CG  LEU B 213      31.214   4.968  35.281  1.00130.26           C
ATOM   1683  CD1 LEU B 213      31.454   3.586  34.657  1.00130.26           C
ATOM   1684  CD2 LEU B 213      32.402   5.924  35.087  1.00130.26           C
ATOM   1685  C   LEU B 213      27.496   5.610  34.582  1.00130.26           C
ATOM   1686  O   LEU B 213      27.641   6.091  33.459  1.00130.26           O
ATOM   1687  N   PRO B 214      26.405   5.789  35.275  1.00 71.78           N
ATOM   1688  CA  PRO B 214      25.264   6.438  34.683  1.00 71.78           C
ATOM   1689  CD  PRO B 214      26.012   4.834  36.299  1.00 71.78           C
ATOM   1690  CB  PRO B 214      24.117   6.231  35.668  1.00 71.78           C
ATOM   1691  CG  PRO B 214      24.475   4.897  36.352  1.00 71.78           C
ATOM   1692  C   PRO B 214      25.549   7.865  34.338  1.00 71.78           C
ATOM   1693  O   PRO B 214      26.402   8.473  34.980  1.00 71.78           O
ATOM   1694  N   TYR B 215      24.839   8.416  33.328  1.00 94.47           N
ATOM   1695  CA  TYR B 215      25.129   9.737  32.834  1.00 94.47           C
ATOM   1696  CB  TYR B 215      24.548   9.956  31.423  1.00 94.47           C
ATOM   1697  CG  TYR B 215      24.958  11.291  30.907  1.00 94.47           C
ATOM   1698  CD1 TYR B 215      26.261  11.518  30.531  1.00 94.47           C
ATOM   1699  CD2 TYR B 215      24.036  12.303  30.767  1.00 94.47           C
ATOM   1700  CE1 TYR B 215      26.646  12.744  30.043  1.00 94.47           C
ATOM   1701  CE2 TYR B 215      24.415  13.531  30.278  1.00 94.47           C
ATOM   1702  CZ  TYR B 215      25.722  13.753  29.917  1.00 94.47           C
ATOM   1703  OH  TYR B 215      26.114  15.012  29.415  1.00 94.47           O
ATOM   1704  C   TYR B 215      24.577  10.775  33.765  1.00 94.47           C
ATOM   1705  O   TYR B 215      23.389  10.770  34.086  1.00 94.47           O
ATOM   1706  N   THR B 216      25.496  11.595  34.330  1.00 83.54           N
ATOM   1707  CA  THR B 216      25.242  12.722  35.191  1.00 83.54           C
ATOM   1708  CB  THR B 216      26.359  12.939  36.165  1.00 83.54           C
ATOM   1709  OG1 THR B 216      26.507  11.796  36.995  1.00 83.54           O
ATOM   1710  CG2 THR B 216      26.048  14.182  37.012  1.00 83.54           C
ATOM   1711  C   THR B 216      25.022  14.015  34.457  1.00 83.54           C
ATOM   1712  O   THR B 216      24.136  14.793  34.809  1.00 83.54           O
ATOM   1713  N   GLY B 217      25.834  14.281  33.410  1.00 33.85           N
ATOM   1714  CA  GLY B 217      25.756  15.539  32.720  1.00 33.85           C
ATOM   1715  C   GLY B 217      26.593  16.555  33.444  1.00 33.85           C
ATOM   1716  O   GLY B 217      26.402  17.759  33.269  1.00 33.85           O
ATOM   1717  N   SER B 218      27.544  16.101  34.286  1.00 57.64           N
ATOM   1718  CA  SER B 218      28.366  17.033  35.007  1.00 57.64           C
ATOM   1719  CB  SER B 218      27.898  17.284  36.451  1.00 57.64           C
ATOM   1720  OG  SER B 218      28.054  16.106  37.227  1.00 57.64           O
ATOM   1721  C   SER B 218      29.762  16.487  35.098  1.00 57.64           C
ATOM   1722  O   SER B 218      30.046  15.354  34.720  1.00 57.64           O
ATOM   1723  N   ASP B 219      30.657  17.332  35.633  1.00114.56           N
ATOM   1724  CA  ASP B 219      32.068  17.180  35.864  1.00114.56           C
ATOM   1725  CB  ASP B 219      32.781  18.515  36.138  1.00114.56           C
ATOM   1726  CG  ASP B 219      32.846  19.270  34.816  1.00114.56           C
ATOM   1727  OD1 ASP B 219      32.725  18.604  33.753  1.00114.56           O
ATOM   1728  OD2 ASP B 219      33.017  20.517  34.848  1.00114.56           O
ATOM   1729  C   ASP B 219      32.319  16.258  37.024  1.00114.56           C
ATOM   1730  O   ASP B 219      33.363  16.355  37.669  1.00114.56           O
ATOM   1731  N   SER B 220      31.314  15.446  37.412  1.00 64.37           N
ATOM   1732  CA  SER B 220      31.424  14.574  38.555  1.00 64.37           C
ATOM   1733  CB  SER B 220      30.304  13.520  38.632  1.00 64.37           C
ATOM   1734  OG  SER B 220      30.422  12.601  37.555  1.00 64.37           O
ATOM   1735  C   SER B 220      32.732  13.834  38.546  1.00 64.37           C
ATOM   1736  O   SER B 220      33.429  13.737  37.538  1.00 64.37           O
ATOM   1737  N   PRO B 221      33.080  13.344  39.712  1.00 81.29           N
ATOM   1738  CA  PRO B 221      34.318  12.635  39.916  1.00 81.29           C
ATOM   1739  CD  PRO B 221      32.572  13.916  40.946  1.00 81.29           C
ATOM   1740  CB  PRO B 221      34.541  12.597  41.431  1.00 81.29           C
ATOM   1741  CG  PRO B 221      33.198  13.041  42.041  1.00 81.29           C
ATOM   1742  C   PRO B 221      34.309  11.284  39.275  1.00 81.29           C
ATOM   1743  O   PRO B 221      33.236  10.719  39.075  1.00 81.29           O
ATOM   1744  N   CYS B 222      35.503  10.747  38.950  1.00 54.11           N
ATOM   1745  CA  CYS B 222      35.591   9.484  38.278  1.00 54.11           C
ATOM   1746  CB  CYS B 222      36.941   9.299  37.543  1.00 54.11           C
ATOM   1747  SG  CYS B 222      37.126   7.715  36.661  1.00 54.11           S
ATOM   1748  C   CYS B 222      35.424   8.389  39.286  1.00 54.11           C
ATOM   1749  O   CYS B 222      36.393   7.924  39.883  1.00 54.11           O
ATOM   1750  N   THR B 223      34.161   7.965  39.511  1.00 41.57           N
ATOM   1751  CA  THR B 223      33.879   6.878  40.407  1.00 41.57           C
ATOM   1752  CB  THR B 223      33.316   7.320  41.726  1.00 41.57           C
ATOM   1753  OG1 THR B 223      34.227   8.190  42.382  1.00 41.57           O
ATOM   1754  CG2 THR B 223      33.054   6.076  42.591  1.00 41.57           C
ATOM   1755  C   THR B 223      32.828   6.038  39.749  1.00 41.57           C
ATOM   1756  O   THR B 223      31.782   6.547  39.351  1.00 41.57           O
ATOM   1757  N   LEU B 224      33.080   4.721  39.623  1.00158.10           N
ATOM   1758  CA  LEU B 224      32.143   3.842  38.981  1.00158.10           C
ATOM   1759  CB  LEU B 224      32.509   3.546  37.516  1.00158.10           C
ATOM   1760  CG  LEU B 224      34.013   3.303  37.282  1.00158.10           C
ATOM   1761  CD1 LEU B 224      34.522   2.071  38.042  1.00158.10           C
ATOM   1762  CD2 LEU B 224      34.338   3.253  35.780  1.00158.10           C
ATOM   1763  C   LEU B 224      32.091   2.545  39.727  1.00158.10           C
ATOM   1764  O   LEU B 224      32.754   2.374  40.748  1.00158.10           O
ATOM   1765  N   LYS B 225      31.261   1.602  39.234  1.00 90.60           N
ATOM   1766  CA  LYS B 225      31.106   0.316  39.855  1.00 90.60           C
ATOM   1767  CB  LYS B 225      29.905  -0.487  39.326  1.00 90.60           C
ATOM   1768  CG  LYS B 225      28.558   0.146  39.681  1.00 90.60           C
ATOM   1769  CD  LYS B 225      28.343   0.303  41.188  1.00 90.60           C
ATOM   1770  CE  LYS B 225      27.001   0.937  41.555  1.00 90.60           C
ATOM   1771  NZ  LYS B 225      26.880   1.048  43.026  1.00 90.60           N
ATOM   1772  C   LYS B 225      32.343  -0.485  39.603  1.00 90.60           C
ATOM   1773  O   LYS B 225      33.120  -0.191  38.698  1.00 90.60           O
ATOM   1774  N   ASP B 226      32.577  -1.513  40.440  1.00 91.49           N
ATOM   1775  CA  ASP B 226      33.758  -2.313  40.307  1.00 91.49           C
ATOM   1776  CB  ASP B 226      34.094  -3.094  41.592  1.00 91.49           C
ATOM   1777  CG  ASP B 226      35.520  -3.621  41.508  1.00 91.49           C
ATOM   1778  OD1 ASP B 226      36.286  -3.144  40.628  1.00 91.49           O
ATOM   1779  OD2 ASP B 226      35.864  -4.510  42.332  1.00 91.49           O
ATOM   1780  C   ASP B 226      33.562  -3.317  39.208  1.00 91.49           C
ATOM   1781  O   ASP B 226      32.439  -3.651  38.836  1.00 91.49           O
ATOM   1782  N   SER B 227      34.692  -3.809  38.660  1.00157.88           N
ATOM   1783  CA  SER B 227      34.747  -4.853  37.676  1.00157.88           C
ATOM   1784  CB  SER B 227      34.468  -6.252  38.255  1.00157.88           C
ATOM   1785  OG  SER B 227      35.477  -6.605  39.191  1.00157.88           O
ATOM   1786  C   SER B 227      33.795  -4.629  36.546  1.00157.88           C
ATOM   1787  O   SER B 227      32.928  -5.463  36.294  1.00157.88           O
ATOM   1788  N   GLN B 228      33.925  -3.504  35.820  1.00128.18           N
ATOM   1789  CA  GLN B 228      33.057  -3.318  34.694  1.00128.18           C
ATOM   1790  CB  GLN B 228      32.548  -1.879  34.526  1.00128.18           C
ATOM   1791  CG  GLN B 228      31.619  -1.703  33.323  1.00128.18           C
ATOM   1792  CD  GLN B 228      30.327  -2.454  33.614  1.00128.18           C
ATOM   1793  OE1 GLN B 228      30.144  -3.007  34.697  1.00128.18           O
ATOM   1794  NE2 GLN B 228      29.402  -2.478  32.618  1.00128.18           N
ATOM   1795  C   GLN B 228      33.845  -3.661  33.470  1.00128.18           C
ATOM   1796  O   GLN B 228      35.016  -3.303  33.355  1.00128.18           O
ATOM   1797  N   GLN B 229      33.214  -4.383  32.520  1.00 79.93           N
ATOM   1798  CA  GLN B 229      33.906  -4.765  31.324  1.00 79.93           C
ATOM   1799  CB  GLN B 229      33.174  -5.826  30.480  1.00 79.93           C
ATOM   1800  CG  GLN B 229      33.084  -7.186  31.176  1.00 79.93           C
ATOM   1801  CD  GLN B 229      32.436  -8.171  30.214  1.00 79.93           C
ATOM   1802  OE1 GLN B 229      32.864  -8.310  29.069  1.00 79.93           O
ATOM   1803  NE2 GLN B 229      31.372  -8.873  30.687  1.00 79.93           N
ATOM   1804  C   GLN B 229      34.100  -3.545  30.485  1.00 79.93           C
ATOM   1805  O   GLN B 229      33.288  -2.621  30.514  1.00 79.93           O
ATOM   1806  N   LYS B 230      35.217  -3.505  29.730  1.00 67.06           N
ATOM   1807  CA  LYS B 230      35.486  -2.353  28.917  1.00 67.06           C
ATOM   1808  CB  LYS B 230      36.766  -1.603  29.324  1.00 67.06           C
ATOM   1809  CG  LYS B 230      36.650  -0.913  30.686  1.00 67.06           C
ATOM   1810  CD  LYS B 230      37.983  -0.406  31.241  1.00 67.06           C
ATOM   1811  CE  LYS B 230      37.843   0.372  32.551  1.00 67.06           C
ATOM   1812  NZ  LYS B 230      37.190   1.677  32.298  1.00 67.06           N
ATOM   1813  C   LYS B 230      35.635  -2.768  27.484  1.00 67.06           C
ATOM   1814  O   LYS B 230      36.283  -3.766  27.172  1.00 67.06           O
ATOM   1815  N   TYR B 231      35.022  -1.984  26.572  1.00 69.24           N
ATOM   1816  CA  TYR B 231      35.068  -2.215  25.150  1.00 69.24           C
ATOM   1817  CB  TYR B 231      33.786  -1.780  24.414  1.00 69.24           C
ATOM   1818  CG  TYR B 231      32.632  -2.576  24.920  1.00 69.24           C
ATOM   1819  CD1 TYR B 231      31.990  -2.213  26.083  1.00 69.24           C
ATOM   1820  CD2 TYR B 231      32.182  -3.677  24.228  1.00 69.24           C
ATOM   1821  CE1 TYR B 231      30.922  -2.940  26.554  1.00 69.24           C
ATOM   1822  CE2 TYR B 231      31.115  -4.408  24.694  1.00 69.24           C
ATOM   1823  CZ  TYR B 231      30.484  -4.040  25.858  1.00 69.24           C
ATOM   1824  OH  TYR B 231      29.388  -4.788  26.338  1.00 69.24           O
ATOM   1825  C   TYR B 231      36.169  -1.354  24.595  1.00 69.24           C
ATOM   1826  O   TYR B 231      36.312  -0.199  24.991  1.00 69.24           O
ATOM   1827  N   TYR B 232      36.971  -1.893  23.648  1.00 65.46           N
ATOM   1828  CA  TYR B 232      38.089  -1.157  23.109  1.00 65.46           C
ATOM   1829  CB  TYR B 232      39.440  -1.871  23.312  1.00 65.46           C
ATOM   1830  CG  TYR B 232      39.702  -2.041  24.772  1.00 65.46           C
ATOM   1831  CD1 TYR B 232      39.114  -3.076  25.463  1.00 65.46           C
ATOM   1832  CD2 TYR B 232      40.541  -1.186  25.452  1.00 65.46           C
ATOM   1833  CE1 TYR B 232      39.348  -3.253  26.806  1.00 65.46           C
ATOM   1834  CE2 TYR B 232      40.779  -1.357  26.797  1.00 65.46           C
ATOM   1835  CZ  TYR B 232      40.183  -2.392  27.477  1.00 65.46           C
ATOM   1836  OH  TYR B 232      40.425  -2.573  28.856  1.00 65.46           O
ATOM   1837  C   TYR B 232      37.916  -1.028  21.618  1.00 65.46           C
ATOM   1838  O   TYR B 232      37.115  -1.736  21.011  1.00 65.46           O
ATOM   1839  N   THR B 233      38.651  -0.077  20.990  1.00113.58           N
ATOM   1840  CA  THR B 233      38.589   0.104  19.561  1.00113.58           C
ATOM   1841  CB  THR B 233      38.426   1.527  19.108  1.00113.58           C
ATOM   1842  OG1 THR B 233      39.475   2.331  19.627  1.00113.58           O
ATOM   1843  CG2 THR B 233      37.050   2.058  19.541  1.00113.58           C
ATOM   1844  C   THR B 233      39.870  -0.389  18.954  1.00113.58           C
ATOM   1845  O   THR B 233      40.962   0.042  19.320  1.00113.58           O
ATOM   1846  N   ALA B 234      39.743  -1.338  18.005  1.00 53.96           N
ATOM   1847  CA  ALA B 234      40.841  -1.936  17.299  1.00 53.96           C
ATOM   1848  CB  ALA B 234      40.407  -3.136  16.437  1.00 53.96           C
ATOM   1849  C   ALA B 234      41.509  -0.935  16.401  1.00 53.96           C
ATOM   1850  O   ALA B 234      42.717  -1.024  16.177  1.00 53.96           O
ATOM   1851  N   GLU B 235      40.740   0.002  15.800  1.00 89.51           N
ATOM   1852  CA  GLU B 235      41.368   0.943  14.905  1.00 89.51           C
ATOM   1853  CB  GLU B 235      41.563   0.364  13.490  1.00 89.51           C
ATOM   1854  CG  GLU B 235      42.483   1.189  12.589  1.00 89.51           C
ATOM   1855  CD  GLU B 235      41.634   2.204  11.842  1.00 89.51           C
ATOM   1856  OE1 GLU B 235      40.383   2.056  11.859  1.00 89.51           O
ATOM   1857  OE2 GLU B 235      42.227   3.138  11.239  1.00 89.51           O
ATOM   1858  C   GLU B 235      40.536   2.194  14.803  1.00 89.51           C
ATOM   1859  O   GLU B 235      39.342   2.185  15.100  1.00 89.51           O
ATOM   1860  N   TYR B 236      41.182   3.331  14.444  1.00 75.63           N
ATOM   1861  CA  TYR B 236      40.484   4.578  14.260  1.00 75.63           C
ATOM   1862  CB  TYR B 236      40.234   5.338  15.577  1.00 75.63           C
ATOM   1863  CG  TYR B 236      41.514   5.458  16.336  1.00 75.63           C
ATOM   1864  CD1 TYR B 236      41.944   4.425  17.139  1.00 75.63           C
ATOM   1865  CD2 TYR B 236      42.279   6.599  16.261  1.00 75.63           C
ATOM   1866  CE1 TYR B 236      43.117   4.524  17.851  1.00 75.63           C
ATOM   1867  CE2 TYR B 236      43.453   6.704  16.971  1.00 75.63           C
ATOM   1868  CZ  TYR B 236      43.875   5.667  17.767  1.00 75.63           C
ATOM   1869  OH  TYR B 236      45.080   5.777  18.494  1.00 75.63           O
ATOM   1870  C   TYR B 236      41.250   5.459  13.312  1.00 75.63           C
ATOM   1871  O   TYR B 236      42.473   5.361  13.210  1.00 75.63           O
ATOM   1872  N   HIS B 237      40.539   6.347  12.577  1.00 57.99           N
ATOM   1873  CA  HIS B 237      41.206   7.241  11.666  1.00 57.99           C
ATOM   1874  ND1 HIS B 237      39.988   6.458   8.590  1.00 57.99           N
ATOM   1875  CG  HIS B 237      40.678   5.849   9.615  1.00 57.99           C
ATOM   1876  CB  HIS B 237      41.752   6.522  10.420  1.00 57.99           C
ATOM   1877  NE2 HIS B 237      39.179   4.394   8.761  1.00 57.99           N
ATOM   1878  CD2 HIS B 237      40.171   4.589   9.705  1.00 57.99           C
ATOM   1879  CE1 HIS B 237      39.104   5.544   8.115  1.00 57.99           C
ATOM   1880  C   HIS B 237      40.229   8.280  11.189  1.00 57.99           C
ATOM   1881  O   HIS B 237      39.016   8.106  11.289  1.00 57.99           O
ATOM   1882  N   TYR B 238      40.746   9.415  10.671  1.00 91.29           N
ATOM   1883  CA  TYR B 238      39.893  10.418  10.088  1.00 91.29           C
ATOM   1884  CB  TYR B 238      40.543  11.801   9.883  1.00 91.29           C
ATOM   1885  CG  TYR B 238      40.638  12.550  11.166  1.00 91.29           C
ATOM   1886  CD1 TYR B 238      39.517  13.163  11.679  1.00 91.29           C
ATOM   1887  CD2 TYR B 238      41.834  12.668  11.835  1.00 91.29           C
ATOM   1888  CE1 TYR B 238      39.579  13.872  12.854  1.00 91.29           C
ATOM   1889  CE2 TYR B 238      41.901  13.378  13.011  1.00 91.29           C
ATOM   1890  CZ  TYR B 238      40.774  13.978  13.521  1.00 91.29           C
ATOM   1891  OH  TYR B 238      40.841  14.707  14.726  1.00 91.29           O
ATOM   1892  C   TYR B 238      39.593   9.927   8.708  1.00 91.29           C
ATOM   1893  O   TYR B 238      40.483   9.427   8.026  1.00 91.29           O
ATOM   1894  N   VAL B 239      38.333  10.031   8.243  1.00 58.04           N
ATOM   1895  CA  VAL B 239      38.083   9.548   6.916  1.00 58.04           C
ATOM   1896  CB  VAL B 239      36.638   9.565   6.489  1.00 58.04           C
ATOM   1897  CG1 VAL B 239      35.817   8.756   7.506  1.00 58.04           C
ATOM   1898  CG2 VAL B 239      36.166  11.007   6.268  1.00 58.04           C
ATOM   1899  C   VAL B 239      38.866  10.420   5.986  1.00 58.04           C
ATOM   1900  O   VAL B 239      38.898  11.643   6.133  1.00 58.04           O
ATOM   1901  N   GLY B 240      39.517   9.795   4.983  1.00 33.95           N
ATOM   1902  CA  GLY B 240      40.351  10.545   4.096  1.00 33.95           C
ATOM   1903  C   GLY B 240      41.775  10.280   4.491  1.00 33.95           C
ATOM   1904  O   GLY B 240      42.699  10.626   3.759  1.00 33.95           O
ATOM   1905  N   GLY B 241      41.986   9.668   5.676  1.00 39.82           N
ATOM   1906  CA  GLY B 241      43.293   9.256   6.107  1.00 39.82           C
ATOM   1907  C   GLY B 241      43.863  10.182   7.140  1.00 39.82           C
ATOM   1908  O   GLY B 241      44.629   9.747   7.999  1.00 39.82           O
ATOM   1909  N   PHE B 242      43.523  11.484   7.087  1.00 77.77           N
ATOM   1910  CA  PHE B 242      44.031  12.417   8.054  1.00 77.77           C
ATOM   1911  CB  PHE B 242      45.488  12.838   7.775  1.00 77.77           C
ATOM   1912  CG  PHE B 242      45.605  13.313   6.366  1.00 77.77           C
ATOM   1913  CD1 PHE B 242      45.720  12.407   5.336  1.00 77.77           C
ATOM   1914  CD2 PHE B 242      45.619  14.656   6.070  1.00 77.77           C
ATOM   1915  CE1 PHE B 242      45.835  12.831   4.032  1.00 77.77           C
ATOM   1916  CE2 PHE B 242      45.734  15.085   4.768  1.00 77.77           C
ATOM   1917  CZ  PHE B 242      45.841  14.174   3.745  1.00 77.77           C
ATOM   1918  C   PHE B 242      43.129  13.612   8.048  1.00 77.77           C
ATOM   1919  O   PHE B 242      42.223  13.714   7.224  1.00 77.77           O
ATOM   1920  N   TYR B 243      43.345  14.559   8.980  1.00159.41           N
ATOM   1921  CA  TYR B 243      42.435  15.666   9.056  1.00159.41           C
ATOM   1922  CB  TYR B 243      42.603  16.461  10.364  1.00159.41           C
ATOM   1923  CG  TYR B 243      41.630  17.590  10.411  1.00159.41           C
ATOM   1924  CD1 TYR B 243      40.375  17.414  10.949  1.00159.41           C
ATOM   1925  CD2 TYR B 243      41.970  18.828   9.917  1.00159.41           C
ATOM   1926  CE1 TYR B 243      39.476  18.454  11.001  1.00159.41           C
ATOM   1927  CE2 TYR B 243      41.077  19.874   9.966  1.00159.41           C
ATOM   1928  CZ  TYR B 243      39.828  19.689  10.510  1.00159.41           C
ATOM   1929  OH  TYR B 243      38.914  20.762  10.560  1.00159.41           O
ATOM   1930  C   TYR B 243      42.682  16.561   7.877  1.00159.41           C
ATOM   1931  O   TYR B 243      43.784  17.071   7.685  1.00159.41           O
ATOM   1932  N   GLY B 244      41.617  16.800   7.079  1.00 51.63           N
ATOM   1933  CA  GLY B 244      41.693  17.624   5.901  1.00 51.63           C
ATOM   1934  C   GLY B 244      41.414  16.813   4.659  1.00 51.63           C
ATOM   1935  O   GLY B 244      41.201  17.373   3.584  1.00 51.63           O
ATOM   1936  N   GLY B 245      41.490  15.473   4.776  1.00 83.57           N
ATOM   1937  CA  GLY B 245      41.236  14.468   3.774  1.00 83.57           C
ATOM   1938  C   GLY B 245      39.779  14.210   3.496  1.00 83.57           C
ATOM   1939  O   GLY B 245      39.452  13.539   2.524  1.00 83.57           O
ATOM   1940  N   CYS B 246      38.866  14.600   4.400  1.00128.01           N
ATOM   1941  CA  CYS B 246      37.473  14.219   4.303  1.00128.01           C
ATOM   1942  CB  CYS B 246      36.603  14.728   5.463  1.00128.01           C
ATOM   1943  SG  CYS B 246      36.918  13.881   7.031  1.00128.01           S
ATOM   1944  C   CYS B 246      36.786  14.724   3.072  1.00128.01           C
ATOM   1945  O   CYS B 246      37.099  15.790   2.546  1.00128.01           O
ATOM   1946  N   ASN B 247      35.814  13.917   2.580  1.00 86.08           N
ATOM   1947  CA  ASN B 247      34.969  14.306   1.486  1.00 86.08           C
ATOM   1948  CB  ASN B 247      35.627  14.156   0.095  1.00 86.08           C
ATOM   1949  CG  ASN B 247      36.058  12.716  -0.160  1.00 86.08           C
ATOM   1950  OD1 ASN B 247      35.518  11.770   0.407  1.00 86.08           O
ATOM   1951  ND2 ASN B 247      37.078  12.546  -1.043  1.00 86.08           N
ATOM   1952  C   ASN B 247      33.718  13.482   1.558  1.00 86.08           C
ATOM   1953  O   ASN B 247      33.671  12.489   2.279  1.00 86.08           O
ATOM   1954  N   GLU B 248      32.668  13.886   0.808  1.00107.94           N
ATOM   1955  CA  GLU B 248      31.376  13.254   0.853  1.00107.94           C
ATOM   1956  CB  GLU B 248      30.309  13.996   0.020  1.00107.94           C
ATOM   1957  CG  GLU B 248      28.872  13.506   0.254  1.00107.94           C
ATOM   1958  CD  GLU B 248      28.502  12.446  -0.772  1.00107.94           C
ATOM   1959  OE1 GLU B 248      28.876  11.262  -0.558  1.00107.94           O
ATOM   1960  OE2 GLU B 248      27.834  12.809  -1.777  1.00107.94           O
ATOM   1961  C   GLU B 248      31.461  11.845   0.354  1.00107.94           C
ATOM   1962  O   GLU B 248      30.896  10.935   0.960  1.00107.94           O
ATOM   1963  N   ALA B 249      32.202  11.621  -0.747  1.00 44.54           N
ATOM   1964  CA  ALA B 249      32.258  10.321  -1.350  1.00 44.54           C
ATOM   1965  CB  ALA B 249      33.178  10.282  -2.581  1.00 44.54           C
ATOM   1966  C   ALA B 249      32.811   9.345  -0.362  1.00 44.54           C
ATOM   1967  O   ALA B 249      32.263   8.260  -0.182  1.00 44.54           O
ATOM   1968  N   TYR B 250      33.901   9.716   0.330  1.00146.17           N
ATOM   1969  CA  TYR B 250      34.527   8.827   1.268  1.00146.17           C
ATOM   1970  CB  TYR B 250      35.858   9.341   1.843  1.00146.17           C
ATOM   1971  CG  TYR B 250      36.430   8.179   2.577  1.00146.17           C
ATOM   1972  CD1 TYR B 250      37.024   7.156   1.875  1.00146.17           C
ATOM   1973  CD2 TYR B 250      36.378   8.101   3.949  1.00146.17           C
ATOM   1974  CE1 TYR B 250      37.556   6.071   2.528  1.00146.17           C
ATOM   1975  CE2 TYR B 250      36.908   7.018   4.612  1.00146.17           C
ATOM   1976  CZ  TYR B 250      37.499   6.002   3.899  1.00146.17           C
ATOM   1977  OH  TYR B 250      38.045   4.888   4.571  1.00146.17           O
ATOM   1978  C   TYR B 250      33.596   8.595   2.417  1.00146.17           C
ATOM   1979  O   TYR B 250      33.549   7.505   2.983  1.00146.17           O
ATOM   1980  N   MET B 251      32.843   9.637   2.809  1.00140.53           N
ATOM   1981  CA  MET B 251      31.962   9.554   3.943  1.00140.53           C
ATOM   1982  CB  MET B 251      31.144  10.852   4.114  1.00140.53           C
ATOM   1983  CG  MET B 251      31.937  12.145   4.358  1.00140.53           C
ATOM   1984  SD  MET B 251      32.222  12.654   6.075  1.00140.53           S
ATOM   1985  CE  MET B 251      30.557  13.362   6.246  1.00140.53           C
ATOM   1986  C   MET B 251      30.952   8.474   3.681  1.00140.53           C
ATOM   1987  O   MET B 251      30.686   7.622   4.526  1.00140.53           O
ATOM   1988  N   LYS B 252      30.369   8.478   2.474  1.00120.72           N
ATOM   1989  CA  LYS B 252      29.330   7.556   2.117  1.00120.72           C
ATOM   1990  CB  LYS B 252      28.764   7.943   0.745  1.00120.72           C
ATOM   1991  CG  LYS B 252      27.624   7.091   0.208  1.00120.72           C
ATOM   1992  CD  LYS B 252      26.912   7.798  -0.946  1.00120.72           C
ATOM   1993  CE  LYS B 252      27.861   8.667  -1.777  1.00120.72           C
ATOM   1994  NZ  LYS B 252      27.102   9.712  -2.500  1.00120.72           N
ATOM   1995  C   LYS B 252      29.867   6.155   2.062  1.00120.72           C
ATOM   1996  O   LYS B 252      29.182   5.209   2.449  1.00120.72           O
ATOM   1997  N   LEU B 253      31.099   5.972   1.545  1.00 85.98           N
ATOM   1998  CA  LEU B 253      31.651   4.647   1.485  1.00 85.98           C
ATOM   1999  CB  LEU B 253      32.984   4.552   0.716  1.00 85.98           C
ATOM   2000  CG  LEU B 253      32.839   4.548  -0.823  1.00 85.98           C
ATOM   2001  CD1 LEU B 253      32.202   3.239  -1.317  1.00 85.98           C
ATOM   2002  CD2 LEU B 253      32.102   5.788  -1.347  1.00 85.98           C
ATOM   2003  C   LEU B 253      31.860   4.132   2.874  1.00 85.98           C
ATOM   2004  O   LEU B 253      31.533   2.983   3.168  1.00 85.98           O
ATOM   2005  N   GLU B 254      32.395   4.972   3.780  1.00 85.92           N
ATOM   2006  CA  GLU B 254      32.630   4.509   5.120  1.00 85.92           C
ATOM   2007  CB  GLU B 254      33.315   5.543   6.032  1.00 85.92           C
ATOM   2008  CG  GLU B 254      33.480   5.053   7.478  1.00 85.92           C
ATOM   2009  CD  GLU B 254      34.529   3.948   7.523  1.00 85.92           C
ATOM   2010  OE1 GLU B 254      35.365   3.877   6.583  1.00 85.92           O
ATOM   2011  OE2 GLU B 254      34.507   3.159   8.505  1.00 85.92           O
ATOM   2012  C   GLU B 254      31.324   4.153   5.758  1.00 85.92           C
ATOM   2013  O   GLU B 254      31.210   3.127   6.426  1.00 85.92           O
ATOM   2014  N   LEU B 255      30.289   4.984   5.545  1.00 57.84           N
ATOM   2015  CA  LEU B 255      29.044   4.771   6.224  1.00 57.84           C
ATOM   2016  CB  LEU B 255      28.008   5.859   5.894  1.00 57.84           C
ATOM   2017  CG  LEU B 255      26.678   5.701   6.651  1.00 57.84           C
ATOM   2018  CD1 LEU B 255      26.888   5.838   8.167  1.00 57.84           C
ATOM   2019  CD2 LEU B 255      25.612   6.669   6.115  1.00 57.84           C
ATOM   2020  C   LEU B 255      28.446   3.441   5.863  1.00 57.84           C
ATOM   2021  O   LEU B 255      28.124   2.647   6.746  1.00 57.84           O
ATOM   2022  N   VAL B 256      28.291   3.145   4.559  1.00 67.59           N
ATOM   2023  CA  VAL B 256      27.641   1.919   4.183  1.00 67.59           C
ATOM   2024  CB  VAL B 256      27.285   1.860   2.722  1.00 67.59           C
ATOM   2025  CG1 VAL B 256      26.366   3.049   2.398  1.00 67.59           C
ATOM   2026  CG2 VAL B 256      28.566   1.817   1.879  1.00 67.59           C
ATOM   2027  C   VAL B 256      28.497   0.728   4.494  1.00 67.59           C
ATOM   2028  O   VAL B 256      27.995  -0.306   4.933  1.00 67.59           O
ATOM   2029  N   LEU B 257      29.810   0.800   4.205  1.00 71.38           N
ATOM   2030  CA  LEU B 257      30.614  -0.356   4.467  1.00 71.38           C
ATOM   2031  CB  LEU B 257      32.018  -0.254   3.847  1.00 71.38           C
ATOM   2032  CG  LEU B 257      32.005  -0.230   2.307  1.00 71.38           C
ATOM   2033  CD1 LEU B 257      33.429  -0.136   1.738  1.00 71.38           C
ATOM   2034  CD2 LEU B 257      31.219  -1.419   1.735  1.00 71.38           C
ATOM   2035  C   LEU B 257      30.785  -0.583   5.944  1.00 71.38           C
ATOM   2036  O   LEU B 257      30.517  -1.678   6.432  1.00 71.38           O
ATOM   2037  N   GLY B 258      31.301   0.446   6.659  1.00 74.57           N
ATOM   2038  CA  GLY B 258      31.644   0.460   8.066  1.00 74.57           C
ATOM   2039  C   GLY B 258      30.556   0.676   9.091  1.00 74.57           C
ATOM   2040  O   GLY B 258      30.588   0.062  10.157  1.00 74.57           O
ATOM   2041  N   GLY B 259      29.612   1.611   8.854  1.00 50.12           N
ATOM   2042  CA  GLY B 259      28.627   1.906   9.864  1.00 50.12           C
ATOM   2043  C   GLY B 259      28.627   3.390  10.115  1.00 50.12           C
ATOM   2044  O   GLY B 259      29.374   4.134   9.486  1.00 50.12           O
ATOM   2045  N   PRO B 260      27.826   3.836  11.056  1.00 83.03           N
ATOM   2046  CA  PRO B 260      27.713   5.241  11.352  1.00 83.03           C
ATOM   2047  CD  PRO B 260      26.640   3.091  11.442  1.00 83.03           C
ATOM   2048  CB  PRO B 260      26.563   5.337  12.343  1.00 83.03           C
ATOM   2049  CG  PRO B 260      25.666   4.137  12.001  1.00 83.03           C
ATOM   2050  C   PRO B 260      29.020   5.771  11.862  1.00 83.03           C
ATOM   2051  O   PRO B 260      29.764   5.014  12.484  1.00 83.03           O
ATOM   2052  N   LEU B 261      29.328   7.059  11.590  1.00164.24           N
ATOM   2053  CA  LEU B 261      30.585   7.632  11.989  1.00164.24           C
ATOM   2054  CB  LEU B 261      31.509   8.032  10.823  1.00164.24           C
ATOM   2055  CG  LEU B 261      31.864   6.924   9.828  1.00164.24           C
ATOM   2056  CD1 LEU B 261      32.592   5.771  10.526  1.00164.24           C
ATOM   2057  CD2 LEU B 261      30.638   6.510   9.002  1.00164.24           C
ATOM   2058  C   LEU B 261      30.309   8.950  12.633  1.00164.24           C
ATOM   2059  O   LEU B 261      29.274   9.567  12.387  1.00164.24           O
ATOM   2060  N   SER B 262      31.253   9.415  13.475  1.00 80.60           N
ATOM   2061  CA  SER B 262      31.113  10.694  14.113  1.00 80.60           C
ATOM   2062  CB  SER B 262      32.014  10.865  15.347  1.00 80.60           C
ATOM   2063  OG  SER B 262      31.818  12.151  15.916  1.00 80.60           O
ATOM   2064  C   SER B 262      31.483  11.778  13.142  1.00 80.60           C
ATOM   2065  O   SER B 262      32.421  11.642  12.356  1.00 80.60           O
ATOM   2066  N   VAL B 263      30.741  12.905  13.189  1.00 48.74           N
ATOM   2067  CA  VAL B 263      31.014  14.039  12.348  1.00 48.74           C
ATOM   2068  CB  VAL B 263      30.074  14.180  11.186  1.00 48.74           C
ATOM   2069  CG1 VAL B 263      30.275  12.995  10.225  1.00 48.74           C
ATOM   2070  CG2 VAL B 263      28.643  14.301  11.738  1.00 48.74           C
ATOM   2071  C   VAL B 263      30.838  15.261  13.198  1.00 48.74           C
ATOM   2072  O   VAL B 263      30.253  15.194  14.278  1.00 48.74           O
ATOM   2073  N   ALA B 264      31.377  16.414  12.746  1.00 47.11           N
ATOM   2074  CA  ALA B 264      31.210  17.639  13.481  1.00 47.11           C
ATOM   2075  CB  ALA B 264      32.492  18.100  14.190  1.00 47.11           C
ATOM   2076  C   ALA B 264      30.832  18.710  12.499  1.00 47.11           C
ATOM   2077  O   ALA B 264      31.163  18.619  11.318  1.00 47.11           O
ATOM   2078  N   PHE B 265      30.092  19.743  12.960  1.00184.74           N
ATOM   2079  CA  PHE B 265      29.708  20.823  12.090  1.00184.74           C
ATOM   2080  CB  PHE B 265      28.405  20.568  11.304  1.00184.74           C
ATOM   2081  CG  PHE B 265      27.232  20.515  12.231  1.00184.74           C
ATOM   2082  CD1 PHE B 265      26.917  19.351  12.893  1.00184.74           C
ATOM   2083  CD2 PHE B 265      26.441  21.624  12.442  1.00184.74           C
ATOM   2084  CE1 PHE B 265      25.836  19.291  13.743  1.00184.74           C
ATOM   2085  CE2 PHE B 265      25.358  21.569  13.292  1.00184.74           C
ATOM   2086  CZ  PHE B 265      25.051  20.400  13.945  1.00184.74           C
ATOM   2087  C   PHE B 265      29.506  22.063  12.904  1.00184.74           C
ATOM   2088  O   PHE B 265      29.543  22.039  14.135  1.00184.74           O
ATOM   2089  N   GLU B 266      29.297  23.199  12.209  1.00145.26           N
ATOM   2090  CA  GLU B 266      29.107  24.447  12.888  1.00145.26           C
ATOM   2091  CB  GLU B 266      29.734  25.641  12.133  1.00145.26           C
ATOM   2092  CG  GLU B 266      29.635  26.998  12.841  1.00145.26           C
ATOM   2093  CD  GLU B 266      30.786  27.178  13.826  1.00145.26           C
ATOM   2094  OE1 GLU B 266      31.622  26.248  13.970  1.00145.26           O
ATOM   2095  OE2 GLU B 266      30.840  28.271  14.448  1.00145.26           O
ATOM   2096  C   GLU B 266      27.632  24.673  13.017  1.00145.26           C
ATOM   2097  O   GLU B 266      26.895  24.746  12.036  1.00145.26           O
ATOM   2098  N   VAL B 267      27.171  24.755  14.277  1.00 76.08           N
ATOM   2099  CA  VAL B 267      25.803  24.997  14.617  1.00 76.08           C
ATOM   2100  CB  VAL B 267      25.431  24.459  15.971  1.00 76.08           C
ATOM   2101  CG1 VAL B 267      24.022  24.959  16.335  1.00 76.08           C
ATOM   2102  CG2 VAL B 267      25.561  22.928  15.934  1.00 76.08           C
ATOM   2103  C   VAL B 267      25.614  26.475  14.659  1.00 76.08           C
ATOM   2104  O   VAL B 267      26.448  27.202  15.194  1.00 76.08           O
ATOM   2105  N   TYR B 268      24.499  26.958  14.083  1.00106.40           N
ATOM   2106  CA  TYR B 268      24.179  28.355  14.111  1.00106.40           C
ATOM   2107  CB  TYR B 268      24.303  29.089  12.773  1.00106.40           C
ATOM   2108  CG  TYR B 268      25.710  29.542  12.650  1.00106.40           C
ATOM   2109  CD1 TYR B 268      26.089  30.690  13.307  1.00106.40           C
ATOM   2110  CD2 TYR B 268      26.636  28.856  11.901  1.00106.40           C
ATOM   2111  CE1 TYR B 268      27.373  31.161  13.219  1.00106.40           C
ATOM   2112  CE2 TYR B 268      27.926  29.324  11.809  1.00106.40           C
ATOM   2113  CZ  TYR B 268      28.293  30.476  12.466  1.00106.40           C
ATOM   2114  OH  TYR B 268      29.613  30.961  12.373  1.00106.40           O
ATOM   2115  C   TYR B 268      22.775  28.506  14.585  1.00106.40           C
ATOM   2116  O   TYR B 268      22.040  27.528  14.693  1.00106.40           O
ATOM   2117  N   ASP B 269      22.370  29.763  14.857  1.00 65.53           N
ATOM   2118  CA  ASP B 269      21.097  30.087  15.439  1.00 65.53           C
ATOM   2119  CB  ASP B 269      20.840  31.600  15.531  1.00 65.53           C
ATOM   2120  CG  ASP B 269      19.408  31.788  16.021  1.00 65.53           C
ATOM   2121  OD1 ASP B 269      18.945  30.986  16.870  1.00 65.53           O
ATOM   2122  OD2 ASP B 269      18.737  32.732  15.531  1.00 65.53           O
ATOM   2123  C   ASP B 269      19.977  29.543  14.608  1.00 65.53           C
ATOM   2124  O   ASP B 269      18.954  29.124  15.146  1.00 65.53           O
ATOM   2125  N   ASP B 270      20.126  29.529  13.277  1.00170.60           N
ATOM   2126  CA  ASP B 270      19.051  29.089  12.428  1.00170.60           C
ATOM   2127  CB  ASP B 270      19.435  28.795  10.965  1.00170.60           C
ATOM   2128  CG  ASP B 270      20.273  29.869  10.325  1.00170.60           C
ATOM   2129  OD1 ASP B 270      20.949  30.626  11.065  1.00170.60           O
ATOM   2130  OD2 ASP B 270      20.291  29.907   9.065  1.00170.60           O
ATOM   2131  C   ASP B 270      18.792  27.682  12.834  1.00170.60           C
ATOM   2132  O   ASP B 270      17.659  27.208  12.884  1.00170.60           O
ATOM   2133  N   PHE B 271      19.898  26.989  13.128  1.00138.61           N
ATOM   2134  CA  PHE B 271      19.909  25.590  13.406  1.00138.61           C
ATOM   2135  CB  PHE B 271      21.354  25.048  13.522  1.00138.61           C
ATOM   2136  CG  PHE B 271      21.328  23.554  13.533  1.00138.61           C
ATOM   2137  CD1 PHE B 271      21.209  22.854  12.352  1.00138.61           C
ATOM   2138  CD2 PHE B 271      21.406  22.847  14.714  1.00138.61           C
ATOM   2139  CE1 PHE B 271      21.177  21.478  12.346  1.00138.61           C
ATOM   2140  CE2 PHE B 271      21.375  21.470  14.712  1.00138.61           C
ATOM   2141  CZ  PHE B 271      21.260  20.782  13.528  1.00138.61           C
ATOM   2142  C   PHE B 271      19.143  25.319  14.663  1.00138.61           C
ATOM   2143  O   PHE B 271      18.450  24.306  14.752  1.00138.61           O
ATOM   2144  N   MET B 272      19.219  26.220  15.665  1.00 99.19           N
ATOM   2145  CA  MET B 272      18.606  25.932  16.935  1.00 99.19           C
ATOM   2146  CB  MET B 272      18.816  27.033  17.991  1.00 99.19           C
ATOM   2147  CG  MET B 272      20.271  27.189  18.443  1.00 99.19           C
ATOM   2148  SD  MET B 272      20.516  28.356  19.816  1.00 99.19           S
ATOM   2149  CE  MET B 272      20.466  29.861  18.816  1.00 99.19           C
ATOM   2150  C   MET B 272      17.121  25.698  16.803  1.00 99.19           C
ATOM   2151  O   MET B 272      16.596  24.769  17.414  1.00 99.19           O
ATOM   2152  N   HIS B 273      16.389  26.526  16.032  1.00162.49           N
ATOM   2153  CA  HIS B 273      14.971  26.318  15.861  1.00162.49           C
ATOM   2154  ND1 HIS B 273      15.188  28.786  13.734  0.00162.49           N
ATOM   2155  CG  HIS B 273      14.632  28.751  14.989  0.00162.49           C
ATOM   2156  CB  HIS B 273      14.055  27.544  15.646  1.00162.49           C
ATOM   2157  NE2 HIS B 273      15.238  30.869  14.512  0.00162.49           N
ATOM   2158  CD2 HIS B 273      14.672  30.031  15.453  0.00162.49           C
ATOM   2159  CE1 HIS B 273      15.533  30.077  13.498  0.00162.49           C
ATOM   2160  C   HIS B 273      14.617  25.236  14.880  1.00162.49           C
ATOM   2161  O   HIS B 273      13.433  25.034  14.627  1.00162.49           O
ATOM   2162  N   TYR B 274      15.605  24.595  14.221  1.00213.79           N
ATOM   2163  CA  TYR B 274      15.366  23.580  13.217  1.00213.79           C
ATOM   2164  CB  TYR B 274      16.640  22.756  12.926  1.00213.79           C
ATOM   2165  CG  TYR B 274      16.331  21.519  12.141  1.00213.79           C
ATOM   2166  CD1 TYR B 274      16.171  21.528  10.778  1.00213.79           C
ATOM   2167  CD2 TYR B 274      16.227  20.308  12.780  1.00213.79           C
ATOM   2168  CE1 TYR B 274      15.898  20.366  10.086  1.00213.79           C
ATOM   2169  CE2 TYR B 274      15.954  19.145  12.101  1.00213.79           C
ATOM   2170  CZ  TYR B 274      15.785  19.169  10.744  1.00213.79           C
ATOM   2171  OH  TYR B 274      15.506  17.976  10.044  1.00213.79           O
ATOM   2172  C   TYR B 274      14.305  22.626  13.666  1.00213.79           C
ATOM   2173  O   TYR B 274      14.423  21.968  14.697  1.00213.79           O
ATOM   2174  N   ARG B 275      13.163  22.666  12.953  1.00196.35           N
ATOM   2175  CA  ARG B 275      12.044  21.794  13.131  1.00196.35           C
ATOM   2176  CB  ARG B 275      10.794  22.552  12.695  1.00196.35           C
ATOM   2177  CG  ARG B 275       9.512  22.123  13.379  1.00196.35           C
ATOM   2178  CD  ARG B 275       8.445  23.189  13.177  1.00196.35           C
ATOM   2179  NE  ARG B 275       7.334  22.914  14.127  1.00196.35           N
ATOM   2180  CZ  ARG B 275       7.367  23.474  15.370  1.00196.35           C
ATOM   2181  NH1 ARG B 275       8.409  24.282  15.724  1.00196.35           N
ATOM   2182  NH2 ARG B 275       6.357  23.227  16.255  1.00196.35           N
ATOM   2183  C   ARG B 275      12.144  20.512  12.352  1.00196.35           C
ATOM   2184  O   ARG B 275      12.033  19.421  12.909  1.00196.35           O
ATOM   2185  N   SER B 276      12.393  20.626  11.025  1.00113.08           N
ATOM   2186  CA  SER B 276      12.377  19.482  10.149  1.00113.08           C
ATOM   2187  CB  SER B 276      10.986  18.841   9.999  1.00113.08           C
ATOM   2188  OG  SER B 276      10.640  18.125  11.177  1.00113.08           O
ATOM   2189  C   SER B 276      12.845  19.897   8.780  1.00113.08           C
ATOM   2190  O   SER B 276      13.141  21.067   8.543  1.00113.08           O
ATOM   2191  N   GLY B 277      12.928  18.936   7.831  1.00 27.22           N
ATOM   2192  CA  GLY B 277      13.360  19.243   6.489  1.00 27.22           C
ATOM   2193  C   GLY B 277      14.854  19.115   6.363  1.00 27.22           C
ATOM   2194  O   GLY B 277      15.516  18.531   7.217  1.00 27.22           O
ATOM   2195  N   VAL B 278      15.421  19.654   5.255  1.00116.54           N
ATOM   2196  CA  VAL B 278      16.845  19.603   5.035  1.00116.54           C
ATOM   2197  CB  VAL B 278      17.249  19.245   3.611  1.00116.54           C
ATOM   2198  CG1 VAL B 278      16.731  20.303   2.620  1.00116.54           C
ATOM   2199  CG2 VAL B 278      18.780  19.096   3.539  1.00116.54           C
ATOM   2200  C   VAL B 278      17.427  20.950   5.383  1.00116.54           C
ATOM   2201  O   VAL B 278      17.177  21.956   4.721  1.00116.54           O
ATOM   2202  N   TYR B 279      18.279  20.973   6.427  1.00205.22           N
ATOM   2203  CA  TYR B 279      18.866  22.181   6.938  1.00205.22           C
ATOM   2204  CB  TYR B 279      19.531  22.026   8.328  1.00205.22           C
ATOM   2205  CG  TYR B 279      20.264  23.279   8.721  1.00205.22           C
ATOM   2206  CD1 TYR B 279      19.592  24.412   9.109  1.00205.22           C
ATOM   2207  CD2 TYR B 279      21.642  23.325   8.738  1.00205.22           C
ATOM   2208  CE1 TYR B 279      20.265  25.555   9.490  1.00205.22           C
ATOM   2209  CE2 TYR B 279      22.324  24.464   9.119  1.00205.22           C
ATOM   2210  CZ  TYR B 279      21.636  25.590   9.500  1.00205.22           C
ATOM   2211  OH  TYR B 279      22.323  26.758   9.897  1.00205.22           O
ATOM   2212  C   TYR B 279      19.912  22.688   6.005  1.00205.22           C
ATOM   2213  O   TYR B 279      20.625  21.901   5.382  1.00205.22           O
ATOM   2214  N   HIS B 280      19.995  24.036   5.883  1.00138.31           N
ATOM   2215  CA  HIS B 280      20.967  24.667   5.039  1.00138.31           C
ATOM   2216  ND1 HIS B 280      22.345  24.648   1.906  1.00138.31           N
ATOM   2217  CG  HIS B 280      21.496  25.420   2.666  1.00138.31           C
ATOM   2218  CB  HIS B 280      20.463  24.863   3.598  1.00138.31           C
ATOM   2219  NE2 HIS B 280      22.813  26.767   1.426  1.00138.31           N
ATOM   2220  CD2 HIS B 280      21.796  26.710   2.362  1.00138.31           C
ATOM   2221  CE1 HIS B 280      23.110  25.503   1.183  1.00138.31           C
ATOM   2222  C   HIS B 280      21.332  26.042   5.562  1.00138.31           C
ATOM   2223  O   HIS B 280      20.552  26.711   6.239  1.00138.31           O
ATOM   2224  N   HIS B 281      22.575  26.454   5.221  1.00233.86           N
ATOM   2225  CA  HIS B 281      23.301  27.703   5.383  1.00233.86           C
ATOM   2226  ND1 HIS B 281      21.498  30.499   5.393  0.00233.86           N
ATOM   2227  CG  HIS B 281      21.687  29.449   4.524  0.00233.86           C
ATOM   2228  CB  HIS B 281      22.996  28.765   4.318  1.00233.86           C
ATOM   2229  NE2 HIS B 281      19.534  30.102   4.431  0.00233.86           N
ATOM   2230  CD2 HIS B 281      20.479  29.218   3.945  0.00233.86           C
ATOM   2231  CE1 HIS B 281      20.192  30.852   5.298  0.00233.86           C
ATOM   2232  C   HIS B 281      23.322  28.373   6.725  1.00233.86           C
ATOM   2233  O   HIS B 281      22.635  27.995   7.666  1.00233.86           O
ATOM   2234  N   THR B 282      24.260  29.355   6.810  1.00194.56           N
ATOM   2235  CA  THR B 282      24.574  30.274   7.875  1.00194.56           C
ATOM   2236  CB  THR B 282      24.568  29.697   9.258  1.00194.56           C
ATOM   2237  OG1 THR B 282      25.223  28.440   9.271  1.00194.56           O
ATOM   2238  CG2 THR B 282      23.157  29.606   9.815  1.00194.56           C
ATOM   2239  C   THR B 282      25.994  30.709   7.687  1.00194.56           C
ATOM   2240  O   THR B 282      26.625  30.483   6.656  1.00194.56           O
ATOM   2241  N   GLY B 283      26.493  31.419   8.712  1.00 62.61           N
ATOM   2242  CA  GLY B 283      27.871  31.761   8.913  1.00 62.61           C
ATOM   2243  C   GLY B 283      28.560  32.274   7.695  1.00 62.61           C
ATOM   2244  O   GLY B 283      28.116  33.190   7.002  1.00 62.61           O
ATOM   2245  N   LEU B 284      29.746  31.677   7.475  1.00104.90           N
ATOM   2246  CA  LEU B 284      30.671  32.058   6.458  1.00104.90           C
ATOM   2247  CB  LEU B 284      31.051  33.543   6.557  1.00104.90           C
ATOM   2248  CG  LEU B 284      32.096  34.001   5.525  0.00104.90           C
ATOM   2249  CD1 LEU B 284      31.539  33.940   4.095  0.00104.90           C
ATOM   2250  CD2 LEU B 284      32.677  35.374   5.902  0.00104.90           C
ATOM   2251  C   LEU B 284      31.899  31.273   6.779  1.00104.90           C
ATOM   2252  O   LEU B 284      32.051  30.117   6.388  1.00104.90           O
ATOM   2253  N   GLN B 285      32.830  31.930   7.494  1.00107.05           N
ATOM   2254  CA  GLN B 285      34.030  31.296   7.955  1.00107.05           C
ATOM   2255  CB  GLN B 285      35.259  32.228   7.986  1.00107.05           C
ATOM   2256  CG  GLN B 285      36.005  32.376   6.659  1.00107.05           C
ATOM   2257  CD  GLN B 285      37.155  31.376   6.690  1.00107.05           C
ATOM   2258  OE1 GLN B 285      37.554  30.907   7.755  1.00107.05           O
ATOM   2259  NE2 GLN B 285      37.710  31.043   5.494  1.00107.05           N
ATOM   2260  C   GLN B 285      33.802  30.869   9.395  1.00107.05           C
ATOM   2261  O   GLN B 285      34.653  31.245  10.246  1.00107.05           O
ATOM   2262  OXT GLN B 285      32.791  30.167   9.663  1.00107.05           O
TER    2263      GLN B 285
ATOM   2264  N   ASP C 286      46.525  25.678  -0.944  1.00 99.62           N
ATOM   2265  CA  ASP C 286      46.871  27.111  -1.110  1.00 99.62           C
ATOM   2266  CB  ASP C 286      45.600  27.960  -0.944  1.00 99.62           C
ATOM   2267  CG  ASP C 286      45.950  29.408  -1.234  0.00 99.62           C
ATOM   2268  OD1 ASP C 286      47.023  29.649  -1.846  0.00 99.62           O
ATOM   2269  OD2 ASP C 286      45.149  30.296  -0.838  0.00 99.62           O
ATOM   2270  C   ASP C 286      47.752  27.400   0.032  1.00 99.62           C
ATOM   2271  O   ASP C 286      47.890  28.526   0.511  1.00 99.62           O
ATOM   2272  N   LYS C 287      48.350  26.286   0.453  1.00274.52           N
ATOM   2273  CA  LYS C 287      49.187  26.031   1.550  1.00274.52           C
ATOM   2274  CB  LYS C 287      49.706  27.300   2.251  1.00274.52           C
ATOM   2275  CG  LYS C 287      50.869  27.024   3.207  1.00274.52           C
ATOM   2276  CD  LYS C 287      51.832  28.204   3.380  1.00274.52           C
ATOM   2277  CE  LYS C 287      51.306  29.538   2.845  1.00274.52           C
ATOM   2278  NZ  LYS C 287      50.515  30.227   3.886  1.00274.52           N
ATOM   2279  C   LYS C 287      48.233  25.253   2.376  1.00274.52           C
ATOM   2280  O   LYS C 287      47.401  25.826   3.076  1.00274.52           O
ATOM   2281  N   PHE C 288      48.317  23.913   2.235  1.00179.65           N
ATOM   2282  CA  PHE C 288      47.410  22.968   2.824  1.00179.65           C
ATOM   2283  CB  PHE C 288      48.006  21.542   2.743  1.00179.65           C
ATOM   2284  CG  PHE C 288      47.098  20.472   3.244  1.00179.65           C
ATOM   2285  CD1 PHE C 288      46.102  19.975   2.434  1.00179.65           C
ATOM   2286  CD2 PHE C 288      47.252  19.953   4.508  1.00179.65           C
ATOM   2287  CE1 PHE C 288      45.263  18.978   2.874  1.00179.65           C
ATOM   2288  CE2 PHE C 288      46.416  18.955   4.952  1.00179.65           C
ATOM   2289  CZ  PHE C 288      45.421  18.465   4.138  1.00179.65           C
ATOM   2290  C   PHE C 288      47.238  23.368   4.244  1.00179.65           C
ATOM   2291  O   PHE C 288      48.208  23.486   4.990  1.00179.65           O
ATOM   2292  N   ASN C 289      45.978  23.655   4.621  1.00137.47           N
ATOM   2293  CA  ASN C 289      45.708  24.099   5.946  1.00137.47           C
ATOM   2294  CB  ASN C 289      45.764  25.629   5.993  1.00137.47           C
ATOM   2295  CG  ASN C 289      46.239  26.069   7.350  1.00137.47           C
ATOM   2296  OD1 ASN C 289      45.947  25.448   8.370  1.00137.47           O
ATOM   2297  ND2 ASN C 289      47.026  27.175   7.344  1.00137.47           N
ATOM   2298  C   ASN C 289      44.294  23.700   6.206  1.00137.47           C
ATOM   2299  O   ASN C 289      43.392  24.509   5.990  1.00137.47           O
ATOM   2300  N   PRO C 290      44.039  22.498   6.650  1.00120.71           N
ATOM   2301  CA  PRO C 290      42.676  22.130   6.896  1.00120.71           C
ATOM   2302  CD  PRO C 290      44.864  21.349   6.331  1.00120.71           C
ATOM   2303  CB  PRO C 290      42.604  20.604   6.777  1.00120.71           C
ATOM   2304  CG  PRO C 290      44.071  20.153   6.892  1.00120.71           C
ATOM   2305  C   PRO C 290      42.230  22.674   8.211  1.00120.71           C
ATOM   2306  O   PRO C 290      42.894  22.432   9.218  1.00120.71           O
ATOM   2307  N   PHE C 291      41.089  23.378   8.217  1.00171.79           N
ATOM   2308  CA  PHE C 291      40.518  23.898   9.411  1.00171.79           C
ATOM   2309  CB  PHE C 291      41.180  25.162   9.991  1.00171.79           C
ATOM   2310  CG  PHE C 291      40.409  25.515  11.234  1.00171.79           C
ATOM   2311  CD1 PHE C 291      39.269  26.309  11.218  1.00171.79           C
ATOM   2312  CD2 PHE C 291      40.847  25.021  12.440  1.00171.79           C
ATOM   2313  CE1 PHE C 291      38.587  26.603  12.374  1.00171.79           C
ATOM   2314  CE2 PHE C 291      40.174  25.313  13.596  1.00171.79           C
ATOM   2315  CZ  PHE C 291      39.051  26.100  13.562  1.00171.79           C
ATOM   2316  C   PHE C 291      39.191  24.396   9.016  1.00171.79           C
ATOM   2317  O   PHE C 291      39.083  25.260   8.148  1.00171.79           O
ATOM   2318  N   GLN C 292      38.143  23.898   9.682  1.00164.58           N
ATOM   2319  CA  GLN C 292      36.849  24.419   9.411  1.00164.58           C
ATOM   2320  CB  GLN C 292      36.003  23.484   8.537  1.00164.58           C
ATOM   2321  CG  GLN C 292      34.734  24.146   8.018  1.00164.58           C
ATOM   2322  CD  GLN C 292      35.033  24.872   6.715  1.00164.58           C
ATOM   2323  OE1 GLN C 292      34.890  24.309   5.631  1.00164.58           O
ATOM   2324  NE2 GLN C 292      35.440  26.166   6.818  1.00164.58           N
ATOM   2325  C   GLN C 292      36.232  24.515  10.762  1.00164.58           C
ATOM   2326  O   GLN C 292      36.273  23.549  11.521  1.00164.58           O
ATOM   2327  N   LEU C 293      35.669  25.688  11.104  1.00187.78           N
ATOM   2328  CA  LEU C 293      35.130  25.852  12.421  1.00187.78           C
ATOM   2329  CB  LEU C 293      34.551  27.237  12.731  1.00187.78           C
ATOM   2330  CG  LEU C 293      35.614  28.306  12.952  1.00187.78           C
ATOM   2331  CD1 LEU C 293      36.474  27.973  14.180  1.00187.78           C
ATOM   2332  CD2 LEU C 293      36.424  28.535  11.673  1.00187.78           C
ATOM   2333  C   LEU C 293      33.990  24.926  12.613  1.00187.78           C
ATOM   2334  O   LEU C 293      33.108  24.798  11.768  1.00187.78           O
ATOM   2335  N   THR C 294      33.984  24.273  13.783  1.00156.04           N
ATOM   2336  CA  THR C 294      32.950  23.358  14.132  1.00156.04           C
ATOM   2337  CB  THR C 294      33.439  21.945  14.046  1.00156.04           C
ATOM   2338  OG1 THR C 294      33.982  21.680  12.763  1.00156.04           O
ATOM   2339  CG2 THR C 294      32.244  21.032  14.257  1.00156.04           C
ATOM   2340  C   THR C 294      32.641  23.637  15.575  1.00156.04           C
ATOM   2341  O   THR C 294      33.424  24.296  16.258  1.00156.04           O
ATOM   2342  N   ASN C 295      31.466  23.199  16.078  1.00144.47           N
ATOM   2343  CA  ASN C 295      31.222  23.406  17.479  1.00144.47           C
ATOM   2344  CB  ASN C 295      30.607  24.781  17.792  1.00144.47           C
ATOM   2345  CG  ASN C 295      29.289  24.886  17.046  1.00144.47           C
ATOM   2346  OD1 ASN C 295      29.186  24.463  15.900  1.00144.47           O
ATOM   2347  ND2 ASN C 295      28.245  25.445  17.709  1.00144.47           N
ATOM   2348  C   ASN C 295      30.294  22.352  18.009  1.00144.47           C
ATOM   2349  O   ASN C 295      29.878  22.433  19.165  1.00144.47           O
ATOM   2350  N   HIS C 296      29.942  21.325  17.204  1.00 98.02           N
ATOM   2351  CA  HIS C 296      29.035  20.334  17.722  1.00 98.02           C
ATOM   2352  ND1 HIS C 296      25.633  19.098  17.447  1.00 98.02           N
ATOM   2353  CG  HIS C 296      26.557  19.834  18.152  1.00 98.02           C
ATOM   2354  CB  HIS C 296      27.562  20.744  17.514  1.00 98.02           C
ATOM   2355  NE2 HIS C 296      25.295  18.646  19.596  1.00 98.02           N
ATOM   2356  CD2 HIS C 296      26.337  19.546  19.465  1.00 98.02           C
ATOM   2357  CE1 HIS C 296      24.904  18.407  18.358  1.00 98.02           C
ATOM   2358  C   HIS C 296      29.305  19.017  17.043  1.00 98.02           C
ATOM   2359  O   HIS C 296      29.392  18.947  15.818  1.00 98.02           O
ATOM   2360  N   ALA C 297      29.435  17.922  17.829  1.00 49.81           N
ATOM   2361  CA  ALA C 297      29.739  16.629  17.263  1.00 49.81           C
ATOM   2362  CB  ALA C 297      30.831  15.860  18.027  1.00 49.81           C
ATOM   2363  C   ALA C 297      28.498  15.781  17.285  1.00 49.81           C
ATOM   2364  O   ALA C 297      27.774  15.769  18.278  1.00 49.81           O
ATOM   2365  N   VAL C 298      28.238  15.037  16.179  1.00 74.87           N
ATOM   2366  CA  VAL C 298      27.053  14.227  16.041  1.00 74.87           C
ATOM   2367  CB  VAL C 298      25.943  14.927  15.300  1.00 74.87           C
ATOM   2368  CG1 VAL C 298      25.447  16.101  16.163  1.00 74.87           C
ATOM   2369  CG2 VAL C 298      26.465  15.375  13.924  1.00 74.87           C
ATOM   2370  C   VAL C 298      27.371  12.944  15.307  1.00 74.87           C
ATOM   2371  O   VAL C 298      28.525  12.673  14.975  1.00 74.87           O
ATOM   2372  N   LEU C 299      26.331  12.103  15.070  1.00143.98           N
ATOM   2373  CA  LEU C 299      26.491  10.799  14.469  1.00143.98           C
ATOM   2374  CB  LEU C 299      25.939   9.721  15.435  1.00143.98           C
ATOM   2375  CG  LEU C 299      26.214   8.243  15.101  1.00143.98           C
ATOM   2376  CD1 LEU C 299      25.610   7.307  16.157  1.00143.98           C
ATOM   2377  CD2 LEU C 299      25.698   7.870  13.716  1.00143.98           C
ATOM   2378  C   LEU C 299      25.769  10.732  13.134  1.00143.98           C
ATOM   2379  O   LEU C 299      24.554  10.911  13.050  1.00143.98           O
ATOM   2380  N   LEU C 300      26.511  10.405  12.049  1.00 88.75           N
ATOM   2381  CA  LEU C 300      25.959  10.285  10.717  1.00 88.75           C
ATOM   2382  CB  LEU C 300      27.032  10.496   9.637  1.00 88.75           C
ATOM   2383  CG  LEU C 300      26.519  10.371   8.195  1.00 88.75           C
ATOM   2384  CD1 LEU C 300      25.540  11.505   7.846  1.00 88.75           C
ATOM   2385  CD2 LEU C 300      27.684  10.249   7.202  1.00 88.75           C
ATOM   2386  C   LEU C 300      25.438   8.878  10.562  1.00 88.75           C
ATOM   2387  O   LEU C 300      26.174   7.914  10.755  1.00 88.75           O
ATOM   2388  N   VAL C 301      24.105   8.737  10.389  1.00125.26           N
ATOM   2389  CA  VAL C 301      23.403   7.491  10.188  1.00125.26           C
ATOM   2390  CB  VAL C 301      22.126   7.426  10.974  1.00125.26           C
ATOM   2391  CG1 VAL C 301      22.489   7.532  12.465  1.00125.26           C
ATOM   2392  CG2 VAL C 301      21.161   8.517  10.481  1.00125.26           C
ATOM   2393  C   VAL C 301      23.084   7.094   8.768  1.00125.26           C
ATOM   2394  O   VAL C 301      22.857   5.910   8.516  1.00125.26           O
ATOM   2395  N   GLY C 302      22.941   8.050   7.818  1.00 49.65           N
ATOM   2396  CA  GLY C 302      22.506   7.640   6.500  1.00 49.65           C
ATOM   2397  C   GLY C 302      22.474   8.808   5.551  1.00 49.65           C
ATOM   2398  O   GLY C 302      22.911   9.908   5.882  1.00 49.65           O
ATOM   2399  N   TYR C 303      21.995   8.571   4.304  1.00 75.85           N
ATOM   2400  CA  TYR C 303      21.894   9.622   3.322  1.00 75.85           C
ATOM   2401  CB  TYR C 303      23.182   9.829   2.502  1.00 75.85           C
ATOM   2402  CG  TYR C 303      23.565   8.529   1.880  1.00 75.85           C
ATOM   2403  CD1 TYR C 303      22.968   8.096   0.719  1.00 75.85           C
ATOM   2404  CD2 TYR C 303      24.535   7.745   2.464  1.00 75.85           C
ATOM   2405  CE1 TYR C 303      23.331   6.895   0.153  1.00 75.85           C
ATOM   2406  CE2 TYR C 303      24.902   6.545   1.903  1.00 75.85           C
ATOM   2407  CZ  TYR C 303      24.299   6.118   0.745  1.00 75.85           C
ATOM   2408  OH  TYR C 303      24.672   4.887   0.166  1.00 75.85           O
ATOM   2409  C   TYR C 303      20.764   9.338   2.375  1.00 75.85           C
ATOM   2410  O   TYR C 303      20.288   8.208   2.274  1.00 75.85           O
ATOM   2411  N   GLY C 304      20.301  10.373   1.637  1.00 32.75           N
ATOM   2412  CA  GLY C 304      19.212  10.165   0.722  1.00 32.75           C
ATOM   2413  C   GLY C 304      19.123  11.336  -0.200  1.00 32.75           C
ATOM   2414  O   GLY C 304      19.994  12.205  -0.207  1.00 32.75           O
ATOM   2415  N   THR C 305      18.063  11.355  -1.037  1.00110.43           N
ATOM   2416  CA  THR C 305      17.868  12.450  -1.939  1.00110.43           C
ATOM   2417  CB  THR C 305      18.178  12.103  -3.366  1.00110.43           C
ATOM   2418  OG1 THR C 305      18.306  13.291  -4.130  1.00110.43           O
ATOM   2419  CG2 THR C 305      17.053  11.222  -3.936  1.00110.43           C
ATOM   2420  C   THR C 305      16.430  12.874  -1.861  1.00110.43           C
ATOM   2421  O   THR C 305      15.516  12.049  -1.821  1.00110.43           O
ATOM   2422  N   ASP C 306      16.205  14.201  -1.834  1.00 57.55           N
ATOM   2423  CA  ASP C 306      14.886  14.753  -1.742  1.00 57.55           C
ATOM   2424  CB  ASP C 306      14.912  16.282  -1.544  1.00 57.55           C
ATOM   2425  CG  ASP C 306      13.548  16.763  -1.075  1.00 57.55           C
ATOM   2426  OD1 ASP C 306      12.544  16.047  -1.327  1.00 57.55           O
ATOM   2427  OD2 ASP C 306      13.495  17.856  -0.452  1.00 57.55           O
ATOM   2428  C   ASP C 306      14.178  14.446  -3.017  1.00 57.55           C
ATOM   2429  O   ASP C 306      14.682  14.703  -4.109  1.00 57.55           O
ATOM   2430  N   GLN C 307      12.966  13.885  -2.892  1.00108.69           N
ATOM   2431  CA  GLN C 307      12.185  13.504  -4.028  1.00108.69           C
ATOM   2432  CB  GLN C 307      10.823  12.973  -3.553  1.00108.69           C
ATOM   2433  CG  GLN C 307       9.780  12.740  -4.645  1.00108.69           C
ATOM   2434  CD  GLN C 307       8.425  12.733  -3.944  1.00108.69           C
ATOM   2435  OE1 GLN C 307       7.995  13.750  -3.400  1.00108.69           O
ATOM   2436  NE2 GLN C 307       7.735  11.562  -3.945  1.00108.69           N
ATOM   2437  C   GLN C 307      11.877  14.716  -4.851  1.00108.69           C
ATOM   2438  O   GLN C 307      12.200  14.774  -6.037  1.00108.69           O
ATOM   2439  N   GLN C 308      11.256  15.730  -4.222  1.00 54.77           N
ATOM   2440  CA  GLN C 308      10.811  16.887  -4.947  1.00 54.77           C
ATOM   2441  CB  GLN C 308       9.884  17.748  -4.070  1.00 54.77           C
ATOM   2442  CG  GLN C 308       9.347  19.017  -4.729  1.00 54.77           C
ATOM   2443  CD  GLN C 308       8.404  19.662  -3.723  1.00 54.77           C
ATOM   2444  OE1 GLN C 308       7.458  19.032  -3.252  1.00 54.77           O
ATOM   2445  NE2 GLN C 308       8.674  20.946  -3.370  1.00 54.77           N
ATOM   2446  C   GLN C 308      11.957  17.740  -5.399  1.00 54.77           C
ATOM   2447  O   GLN C 308      12.095  18.036  -6.585  1.00 54.77           O
ATOM   2448  N   THR C 309      12.822  18.142  -4.449  1.00 46.15           N
ATOM   2449  CA  THR C 309      13.913  19.034  -4.728  1.00 46.15           C
ATOM   2450  CB  THR C 309      14.517  19.626  -3.491  1.00 46.15           C
ATOM   2451  OG1 THR C 309      13.546  20.387  -2.788  1.00 46.15           O
ATOM   2452  CG2 THR C 309      15.699  20.519  -3.907  1.00 46.15           C
ATOM   2453  C   THR C 309      15.009  18.353  -5.479  1.00 46.15           C
ATOM   2454  O   THR C 309      15.624  18.944  -6.364  1.00 46.15           O
ATOM   2455  N   GLY C 310      15.296  17.085  -5.143  1.00 23.32           N
ATOM   2456  CA  GLY C 310      16.407  16.441  -5.778  1.00 23.32           C
ATOM   2457  C   GLY C 310      17.643  16.838  -5.020  1.00 23.32           C
ATOM   2458  O   GLY C 310      18.764  16.642  -5.488  1.00 23.32           O
ATOM   2459  N   GLU C 311      17.461  17.400  -3.808  1.00 78.46           N
ATOM   2460  CA  GLU C 311      18.544  17.877  -2.991  1.00 78.46           C
ATOM   2461  CB  GLU C 311      18.044  18.981  -2.049  1.00 78.46           C
ATOM   2462  CG  GLU C 311      19.110  19.873  -1.424  1.00 78.46           C
ATOM   2463  CD  GLU C 311      18.340  20.961  -0.692  1.00 78.46           C
ATOM   2464  OE1 GLU C 311      17.251  20.632  -0.150  1.00 78.46           O
ATOM   2465  OE2 GLU C 311      18.817  22.126  -0.664  1.00 78.46           O
ATOM   2466  C   GLU C 311      19.056  16.731  -2.162  1.00 78.46           C
ATOM   2467  O   GLU C 311      18.283  16.002  -1.545  1.00 78.46           O
ATOM   2468  N   LYS C 312      20.395  16.553  -2.136  1.00 81.94           N
ATOM   2469  CA  LYS C 312      21.057  15.493  -1.417  1.00 81.94           C
ATOM   2470  CB  LYS C 312      22.558  15.389  -1.746  1.00 81.94           C
ATOM   2471  CG  LYS C 312      22.901  15.212  -3.227  1.00 81.94           C
ATOM   2472  CD  LYS C 312      24.375  15.512  -3.522  1.00 81.94           C
ATOM   2473  CE  LYS C 312      24.750  15.450  -5.003  1.00 81.94           C
ATOM   2474  NZ  LYS C 312      24.979  14.046  -5.402  1.00 81.94           N
ATOM   2475  C   LYS C 312      21.005  15.815   0.051  1.00 81.94           C
ATOM   2476  O   LYS C 312      21.047  16.982   0.438  1.00 81.94           O
ATOM   2477  N   TYR C 313      20.942  14.762   0.899  1.00227.80           N
ATOM   2478  CA  TYR C 313      20.806  14.867   2.335  1.00227.80           C
ATOM   2479  CB  TYR C 313      19.568  14.156   2.885  1.00227.80           C
ATOM   2480  CG  TYR C 313      18.250  14.781   2.697  1.00227.80           C
ATOM   2481  CD1 TYR C 313      17.508  14.619   1.550  1.00227.80           C
ATOM   2482  CD2 TYR C 313      17.748  15.505   3.742  1.00227.80           C
ATOM   2483  CE1 TYR C 313      16.270  15.213   1.440  1.00227.80           C
ATOM   2484  CE2 TYR C 313      16.518  16.093   3.630  1.00227.80           C
ATOM   2485  CZ  TYR C 313      15.774  15.953   2.486  1.00227.80           C
ATOM   2486  OH  TYR C 313      14.507  16.570   2.393  1.00227.80           O
ATOM   2487  C   TYR C 313      21.726  13.924   3.045  1.00227.80           C
ATOM   2488  O   TYR C 313      22.069  12.856   2.544  1.00227.80           O
ATOM   2489  N   TRP C 314      22.054  14.287   4.303  1.00126.39           N
ATOM   2490  CA  TRP C 314      22.684  13.381   5.220  1.00126.39           C
ATOM   2491  CB  TRP C 314      23.947  13.919   5.927  1.00126.39           C
ATOM   2492  CG  TRP C 314      25.205  14.105   5.103  1.00126.39           C
ATOM   2493  CD2 TRP C 314      26.017  13.027   4.605  1.00126.39           C
ATOM   2494  CD1 TRP C 314      25.825  15.260   4.723  1.00126.39           C
ATOM   2495  NE1 TRP C 314      26.988  14.971   4.048  1.00126.39           N
ATOM   2496  CE2 TRP C 314      27.115  13.600   3.963  1.00126.39           C
ATOM   2497  CE3 TRP C 314      25.864  11.673   4.685  1.00126.39           C
ATOM   2498  CZ2 TRP C 314      28.082  12.822   3.391  1.00126.39           C
ATOM   2499  CZ3 TRP C 314      26.836  10.892   4.098  1.00126.39           C
ATOM   2500  CH2 TRP C 314      27.924  11.455   3.466  1.00126.39           C
ATOM   2501  C   TRP C 314      21.660  13.235   6.309  1.00126.39           C
ATOM   2502  O   TRP C 314      20.920  14.177   6.589  1.00126.39           O
ATOM   2503  N   ILE C 315      21.556  12.042   6.930  1.00 87.99           N
ATOM   2504  CA  ILE C 315      20.632  11.888   8.020  1.00 87.99           C
ATOM   2505  CB  ILE C 315      19.710  10.711   7.871  1.00 87.99           C
ATOM   2506  CG1 ILE C 315      18.832  10.912   6.620  1.00 87.99           C
ATOM   2507  CG2 ILE C 315      18.894  10.563   9.166  1.00 87.99           C
ATOM   2508  CD1 ILE C 315      18.019   9.679   6.231  1.00 87.99           C
ATOM   2509  C   ILE C 315      21.475  11.756   9.254  1.00 87.99           C
ATOM   2510  O   ILE C 315      22.293  10.840   9.367  1.00 87.99           O
ATOM   2511  N   VAL C 316      21.305  12.692  10.215  1.00 60.22           N
ATOM   2512  CA  VAL C 316      22.180  12.723  11.357  1.00 60.22           C
ATOM   2513  CB  VAL C 316      22.978  13.995  11.441  1.00 60.22           C
ATOM   2514  CG1 VAL C 316      23.883  13.943  12.683  1.00 60.22           C
ATOM   2515  CG2 VAL C 316      23.728  14.193  10.113  1.00 60.22           C
ATOM   2516  C   VAL C 316      21.415  12.602  12.646  1.00 60.22           C
ATOM   2517  O   VAL C 316      20.290  13.089  12.779  1.00 60.22           O
ATOM   2518  N   LYS C 317      22.043  11.942  13.644  1.00 68.44           N
ATOM   2519  CA  LYS C 317      21.477  11.718  14.950  1.00 68.44           C
ATOM   2520  CB  LYS C 317      21.866  10.332  15.495  1.00 68.44           C
ATOM   2521  CG  LYS C 317      21.281   9.981  16.863  1.00 68.44           C
ATOM   2522  CD  LYS C 317      21.692   8.588  17.350  1.00 68.44           C
ATOM   2523  CE  LYS C 317      21.157   8.237  18.738  1.00 68.44           C
ATOM   2524  NZ  LYS C 317      21.907   7.095  19.300  1.00 68.44           N
ATOM   2525  C   LYS C 317      22.064  12.742  15.886  1.00 68.44           C
ATOM   2526  O   LYS C 317      23.281  12.833  16.048  1.00 68.44           O
ATOM   2527  N   ASN C 318      21.198  13.546  16.534  1.00 93.81           N
ATOM   2528  CA  ASN C 318      21.634  14.594  17.419  1.00 93.81           C
ATOM   2529  CB  ASN C 318      20.736  15.842  17.281  1.00 93.81           C
ATOM   2530  CG  ASN C 318      21.533  17.081  17.654  1.00 93.81           C
ATOM   2531  OD1 ASN C 318      22.443  17.024  18.479  1.00 93.81           O
ATOM   2532  ND2 ASN C 318      21.183  18.235  17.022  1.00 93.81           N
ATOM   2533  C   ASN C 318      21.592  14.064  18.837  1.00 93.81           C
ATOM   2534  O   ASN C 318      21.070  12.980  19.084  1.00 93.81           O
ATOM   2535  N   SER C 319      22.277  14.754  19.780  1.00156.29           N
ATOM   2536  CA  SER C 319      22.350  14.425  21.192  1.00156.29           C
ATOM   2537  CB  SER C 319      23.749  14.669  21.782  1.00156.29           C
ATOM   2538  OG  SER C 319      24.737  13.979  21.035  1.00156.29           O
ATOM   2539  C   SER C 319      21.436  15.250  22.060  1.00156.29           C
ATOM   2540  O   SER C 319      21.640  15.289  23.275  1.00156.29           O
ATOM   2541  N   TRP C 320      20.537  16.040  21.452  1.00148.32           N
ATOM   2542  CA  TRP C 320      19.624  16.962  22.078  1.00148.32           C
ATOM   2543  CB  TRP C 320      19.323  18.160  21.164  1.00148.32           C
ATOM   2544  CG  TRP C 320      20.602  18.951  20.987  1.00148.32           C
ATOM   2545  CD2 TRP C 320      20.813  20.083  20.125  1.00148.32           C
ATOM   2546  CD1 TRP C 320      21.794  18.720  21.611  1.00148.32           C
ATOM   2547  NE1 TRP C 320      22.731  19.631  21.195  1.00148.32           N
ATOM   2548  CE2 TRP C 320      22.144  20.477  20.281  1.00148.32           C
ATOM   2549  CE3 TRP C 320      19.974  20.741  19.272  1.00148.32           C
ATOM   2550  CZ2 TRP C 320      22.657  21.535  19.586  1.00148.32           C
ATOM   2551  CZ3 TRP C 320      20.496  21.810  18.577  1.00148.32           C
ATOM   2552  CH2 TRP C 320      21.811  22.201  18.729  1.00148.32           C
ATOM   2553  C   TRP C 320      18.381  16.321  22.628  1.00148.32           C
ATOM   2554  O   TRP C 320      17.513  17.010  23.162  1.00148.32           O
ATOM   2555  N   GLY C 321      18.178  15.011  22.411  1.00 37.82           N
ATOM   2556  CA  GLY C 321      16.982  14.403  22.922  1.00 37.82           C
ATOM   2557  C   GLY C 321      16.034  14.246  21.776  1.00 37.82           C
ATOM   2558  O   GLY C 321      16.216  14.831  20.712  1.00 37.82           O
ATOM   2559  N   GLU C 322      14.995  13.420  21.991  1.00 96.90           N
ATOM   2560  CA  GLU C 322      13.971  13.078  21.045  1.00 96.90           C
ATOM   2561  CB  GLU C 322      13.040  11.988  21.594  1.00 96.90           C
ATOM   2562  CG  GLU C 322      12.288  12.437  22.852  1.00 96.90           C
ATOM   2563  CD  GLU C 322      11.398  11.296  23.322  1.00 96.90           C
ATOM   2564  OE1 GLU C 322      11.662  10.132  22.916  1.00 96.90           O
ATOM   2565  OE2 GLU C 322      10.446  11.571  24.101  1.00 96.90           O
ATOM   2566  C   GLU C 322      13.110  14.271  20.760  1.00 96.90           C
ATOM   2567  O   GLU C 322      12.503  14.367  19.695  1.00 96.90           O
ATOM   2568  N   SER C 323      12.995  15.190  21.733  1.00 81.05           N
ATOM   2569  CA  SER C 323      12.121  16.326  21.623  1.00 81.05           C
ATOM   2570  CB  SER C 323      12.040  17.150  22.919  1.00 81.05           C
ATOM   2571  OG  SER C 323      11.163  18.253  22.738  1.00 81.05           O
ATOM   2572  C   SER C 323      12.573  17.265  20.546  1.00 81.05           C
ATOM   2573  O   SER C 323      11.798  18.126  20.131  1.00 81.05           O
ATOM   2574  N   TRP C 324      13.826  17.146  20.063  1.00 98.81           N
ATOM   2575  CA  TRP C 324      14.277  18.106  19.091  1.00 98.81           C
ATOM   2576  CB  TRP C 324      15.728  18.593  19.312  1.00 98.81           C
ATOM   2577  CG  TRP C 324      16.227  19.678  18.369  1.00 98.81           C
ATOM   2578  CD2 TRP C 324      16.954  19.461  17.141  1.00 98.81           C
ATOM   2579  CD1 TRP C 324      16.125  21.031  18.515  1.00 98.81           C
ATOM   2580  NE1 TRP C 324      16.745  21.669  17.467  1.00 98.81           N
ATOM   2581  CE2 TRP C 324      17.259  20.716  16.612  1.00 98.81           C
ATOM   2582  CE3 TRP C 324      17.344  18.315  16.506  1.00 98.81           C
ATOM   2583  CZ2 TRP C 324      17.958  20.842  15.442  1.00 98.81           C
ATOM   2584  CZ3 TRP C 324      18.043  18.447  15.323  1.00 98.81           C
ATOM   2585  CH2 TRP C 324      18.345  19.687  14.800  1.00 98.81           C
ATOM   2586  C   TRP C 324      14.255  17.505  17.725  1.00 98.81           C
ATOM   2587  O   TRP C 324      14.425  16.303  17.538  1.00 98.81           O
ATOM   2588  N   GLY C 325      13.988  18.367  16.729  1.00 42.50           N
ATOM   2589  CA  GLY C 325      14.059  18.030  15.339  1.00 42.50           C
ATOM   2590  C   GLY C 325      13.111  16.938  14.988  1.00 42.50           C
ATOM   2591  O   GLY C 325      11.959  16.903  15.418  1.00 42.50           O
ATOM   2592  N   GLU C 326      13.616  16.018  14.150  1.00131.80           N
ATOM   2593  CA  GLU C 326      12.847  14.946  13.617  1.00131.80           C
ATOM   2594  CB  GLU C 326      13.339  14.708  12.183  1.00131.80           C
ATOM   2595  CG  GLU C 326      12.334  14.157  11.186  1.00131.80           C
ATOM   2596  CD  GLU C 326      12.924  14.483   9.821  1.00131.80           C
ATOM   2597  OE1 GLU C 326      13.018  15.696   9.494  1.00131.80           O
ATOM   2598  OE2 GLU C 326      13.305  13.530   9.093  1.00131.80           O
ATOM   2599  C   GLU C 326      13.144  13.753  14.475  1.00131.80           C
ATOM   2600  O   GLU C 326      13.940  12.889  14.110  1.00131.80           O
ATOM   2601  N   LYS C 327      12.472  13.672  15.640  1.00 82.01           N
ATOM   2602  CA  LYS C 327      12.653  12.600  16.580  1.00 82.01           C
ATOM   2603  CB  LYS C 327      12.178  11.226  16.079  1.00 82.01           C
ATOM   2604  CG  LYS C 327      10.668  11.020  16.202  1.00 82.01           C
ATOM   2605  CD  LYS C 327      10.169   9.761  15.492  1.00 82.01           C
ATOM   2606  CE  LYS C 327       8.779   9.309  15.944  1.00 82.01           C
ATOM   2607  NZ  LYS C 327       7.753  10.262  15.470  1.00 82.01           N
ATOM   2608  C   LYS C 327      14.087  12.471  16.990  1.00 82.01           C
ATOM   2609  O   LYS C 327      14.580  11.361  17.186  1.00 82.01           O
ATOM   2610  N   GLY C 328      14.790  13.606  17.164  1.00 38.21           N
ATOM   2611  CA  GLY C 328      16.144  13.553  17.639  1.00 38.21           C
ATOM   2612  C   GLY C 328      17.111  13.569  16.492  1.00 38.21           C
ATOM   2613  O   GLY C 328      18.316  13.675  16.711  1.00 38.21           O
ATOM   2614  N   TYR C 329      16.619  13.510  15.239  1.00110.16           N
ATOM   2615  CA  TYR C 329      17.489  13.466  14.092  1.00110.16           C
ATOM   2616  CB  TYR C 329      17.187  12.315  13.113  1.00110.16           C
ATOM   2617  CG  TYR C 329      17.602  10.979  13.630  1.00110.16           C
ATOM   2618  CD1 TYR C 329      16.901  10.330  14.621  1.00110.16           C
ATOM   2619  CD2 TYR C 329      18.695  10.357  13.074  1.00110.16           C
ATOM   2620  CE1 TYR C 329      17.305   9.088  15.060  1.00110.16           C
ATOM   2621  CE2 TYR C 329      19.102   9.118  13.506  1.00110.16           C
ATOM   2622  CZ  TYR C 329      18.408   8.482  14.504  1.00110.16           C
ATOM   2623  OH  TYR C 329      18.827   7.209  14.948  1.00110.16           O
ATOM   2624  C   TYR C 329      17.263  14.687  13.253  1.00110.16           C
ATOM   2625  O   TYR C 329      16.275  15.402  13.415  1.00110.16           O
ATOM   2626  N   PHE C 330      18.232  14.985  12.359  1.00207.70           N
ATOM   2627  CA  PHE C 330      18.016  16.048  11.421  1.00207.70           C
ATOM   2628  CB  PHE C 330      18.578  17.436  11.826  1.00207.70           C
ATOM   2629  CG  PHE C 330      20.068  17.438  11.972  1.00207.70           C
ATOM   2630  CD1 PHE C 330      20.908  17.340  10.895  1.00207.70           C
ATOM   2631  CD2 PHE C 330      20.657  17.603  13.195  1.00207.70           C
ATOM   2632  CE1 PHE C 330      22.276  17.355  11.031  1.00207.70           C
ATOM   2633  CE2 PHE C 330      22.025  17.622  13.338  1.00207.70           C
ATOM   2634  CZ  PHE C 330      22.856  17.493  12.260  1.00207.70           C
ATOM   2635  C   PHE C 330      18.637  15.655  10.123  1.00207.70           C
ATOM   2636  O   PHE C 330      19.511  14.793  10.059  1.00207.70           O
ATOM   2637  N   ARG C 331      18.172  16.272   9.027  1.00174.43           N
ATOM   2638  CA  ARG C 331      18.801  16.028   7.774  1.00174.43           C
ATOM   2639  CB  ARG C 331      17.868  15.394   6.731  1.00174.43           C
ATOM   2640  CG  ARG C 331      16.504  16.057   6.572  1.00174.43           C
ATOM   2641  CD  ARG C 331      15.454  15.529   7.557  1.00174.43           C
ATOM   2642  NE  ARG C 331      15.588  14.045   7.629  1.00174.43           N
ATOM   2643  CZ  ARG C 331      14.951  13.246   6.727  1.00174.43           C
ATOM   2644  NH1 ARG C 331      14.130  13.799   5.787  1.00174.43           N
ATOM   2645  NH2 ARG C 331      15.170  11.900   6.752  1.00174.43           N
ATOM   2646  C   ARG C 331      19.443  17.313   7.363  1.00174.43           C
ATOM   2647  O   ARG C 331      18.991  18.395   7.730  1.00174.43           O
ATOM   2648  N   ILE C 332      20.583  17.208   6.656  1.00142.47           N
ATOM   2649  CA  ILE C 332      21.376  18.352   6.314  1.00142.47           C
ATOM   2650  CB  ILE C 332      22.583  18.426   7.231  1.00142.47           C
ATOM   2651  CG1 ILE C 332      23.479  19.653   6.984  1.00142.47           C
ATOM   2652  CG2 ILE C 332      23.315  17.076   7.152  1.00142.47           C
ATOM   2653  CD1 ILE C 332      22.978  20.942   7.624  1.00142.47           C
ATOM   2654  C   ILE C 332      21.833  18.178   4.895  1.00142.47           C
ATOM   2655  O   ILE C 332      22.090  17.060   4.452  1.00142.47           O
ATOM   2656  N   ARG C 333      21.968  19.292   4.144  1.00124.64           N
ATOM   2657  CA  ARG C 333      22.334  19.184   2.763  1.00124.64           C
ATOM   2658  CB  ARG C 333      22.464  20.517   2.023  1.00124.64           C
ATOM   2659  CG  ARG C 333      22.700  20.280   0.535  1.00124.64           C
ATOM   2660  CD  ARG C 333      23.168  21.508  -0.229  0.00124.64           C
ATOM   2661  NE  ARG C 333      23.113  21.163  -1.674  0.00124.64           N
ATOM   2662  CZ  ARG C 333      22.557  22.045  -2.553  0.00124.64           C
ATOM   2663  NH1 ARG C 333      22.075  23.241  -2.107  0.00124.64           N
ATOM   2664  NH2 ARG C 333      22.475  21.725  -3.877  0.00124.64           N
ATOM   2665  C   ARG C 333      23.659  18.512   2.667  1.00124.64           C
ATOM   2666  O   ARG C 333      24.567  18.771   3.456  1.00124.64           O
ATOM   2667  N   ARG C 334      23.787  17.626   1.661  1.00160.49           N
ATOM   2668  CA  ARG C 334      24.975  16.848   1.478  1.00160.49           C
ATOM   2669  CB  ARG C 334      24.683  15.337   1.445  1.00160.49           C
ATOM   2670  CG  ARG C 334      25.858  14.467   0.997  1.00160.49           C
ATOM   2671  CD  ARG C 334      25.544  12.969   1.022  1.00160.49           C
ATOM   2672  NE  ARG C 334      24.198  12.783   0.406  1.00160.49           N
ATOM   2673  CZ  ARG C 334      24.023  11.907  -0.627  1.00160.49           C
ATOM   2674  NH1 ARG C 334      25.093  11.230  -1.135  1.00160.49           N
ATOM   2675  NH2 ARG C 334      22.779  11.709  -1.156  1.00160.49           N
ATOM   2676  C   ARG C 334      25.613  17.216   0.171  1.00160.49           C
ATOM   2677  O   ARG C 334      24.939  17.571  -0.794  1.00160.49           O
ATOM   2678  N   GLY C 335      26.961  17.157   0.130  1.00 55.15           N
ATOM   2679  CA  GLY C 335      27.697  17.384  -1.083  1.00 55.15           C
ATOM   2680  C   GLY C 335      28.292  18.765  -1.128  1.00 55.15           C
ATOM   2681  O   GLY C 335      29.171  19.046  -1.941  1.00 55.15           O
ATOM   2682  N   THR C 336      27.740  19.684  -0.324  1.00179.46           N
ATOM   2683  CA  THR C 336      28.125  21.062  -0.184  1.00179.46           C
ATOM   2684  CB  THR C 336      26.939  21.902   0.178  1.00179.46           C
ATOM   2685  OG1 THR C 336      25.901  21.698  -0.765  1.00179.46           O
ATOM   2686  CG2 THR C 336      27.348  23.376   0.143  1.00179.46           C
ATOM   2687  C   THR C 336      29.180  21.282   0.872  1.00179.46           C
ATOM   2688  O   THR C 336      29.772  22.360   0.926  1.00179.46           O
ATOM   2689  N   ASP C 337      29.417  20.309   1.779  1.00 94.00           N
ATOM   2690  CA  ASP C 337      30.276  20.566   2.905  1.00 94.00           C
ATOM   2691  CB  ASP C 337      31.658  21.119   2.500  1.00 94.00           C
ATOM   2692  CG  ASP C 337      32.563  21.227   3.726  1.00 94.00           C
ATOM   2693  OD1 ASP C 337      32.448  20.369   4.641  1.00 94.00           O
ATOM   2694  OD2 ASP C 337      33.379  22.186   3.763  1.00 94.00           O
ATOM   2695  C   ASP C 337      29.577  21.592   3.733  1.00 94.00           C
ATOM   2696  O   ASP C 337      30.193  22.511   4.277  1.00 94.00           O
ATOM   2697  N   GLU C 338      28.239  21.441   3.860  1.00164.52           N
ATOM   2698  CA  GLU C 338      27.567  22.471   4.586  1.00164.52           C
ATOM   2699  CB  GLU C 338      26.065  22.694   4.351  1.00164.52           C
ATOM   2700  CG  GLU C 338      25.054  21.781   5.028  1.00164.52           C
ATOM   2701  CD  GLU C 338      23.746  22.524   4.811  1.00164.52           C
ATOM   2702  OE1 GLU C 338      23.292  22.576   3.637  1.00164.52           O
ATOM   2703  OE2 GLU C 338      23.207  23.087   5.800  1.00164.52           O
ATOM   2704  C   GLU C 338      27.847  22.412   6.051  1.00164.52           C
ATOM   2705  O   GLU C 338      27.784  21.378   6.716  1.00164.52           O
ATOM   2706  N   CYS C 339      28.173  23.610   6.562  1.00 91.38           N
ATOM   2707  CA  CYS C 339      28.505  23.914   7.924  1.00 91.38           C
ATOM   2708  CB  CYS C 339      27.350  23.783   8.946  1.00 91.38           C
ATOM   2709  SG  CYS C 339      25.959  24.938   8.715  1.00 91.38           S
ATOM   2710  C   CYS C 339      29.628  23.029   8.375  1.00 91.38           C
ATOM   2711  O   CYS C 339      29.703  22.685   9.554  1.00 91.38           O
ATOM   2712  N   ALA C 340      30.553  22.688   7.448  1.00 72.61           N
ATOM   2713  CA  ALA C 340      31.723  21.899   7.740  1.00 72.61           C
ATOM   2714  CB  ALA C 340      32.527  22.439   8.933  1.00 72.61           C
ATOM   2715  C   ALA C 340      31.376  20.490   8.124  1.00 72.61           C
ATOM   2716  O   ALA C 340      32.177  19.817   8.766  1.00 72.61           O
ATOM   2717  N   ILE C 341      30.204  19.982   7.718  1.00135.98           N
ATOM   2718  CA  ILE C 341      29.761  18.651   8.060  1.00135.98           C
ATOM   2719  CB  ILE C 341      28.335  18.400   7.617  1.00135.98           C
ATOM   2720  CG1 ILE C 341      27.759  17.115   8.241  1.00135.98           C
ATOM   2721  CG2 ILE C 341      28.286  18.415   6.080  1.00135.98           C
ATOM   2722  CD1 ILE C 341      27.378  17.253   9.713  1.00135.98           C
ATOM   2723  C   ILE C 341      30.653  17.599   7.439  1.00135.98           C
ATOM   2724  O   ILE C 341      30.740  16.465   7.904  1.00135.98           O
ATOM   2725  N   GLU C 342      31.206  17.915   6.264  1.00188.99           N
ATOM   2726  CA  GLU C 342      32.071  17.127   5.427  1.00188.99           C
ATOM   2727  CB  GLU C 342      31.979  17.595   3.969  1.00188.99           C
ATOM   2728  CG  GLU C 342      30.563  17.478   3.400  1.00188.99           C
ATOM   2729  CD  GLU C 342      30.422  16.106   2.783  1.00188.99           C
ATOM   2730  OE1 GLU C 342      31.260  15.802   1.896  1.00188.99           O
ATOM   2731  OE2 GLU C 342      29.486  15.356   3.168  1.00188.99           O
ATOM   2732  C   GLU C 342      33.525  17.168   5.823  1.00188.99           C
ATOM   2733  O   GLU C 342      34.338  16.616   5.091  1.00188.99           O
ATOM   2734  N   SER C 343      33.928  17.997   6.807  1.00132.83           N
ATOM   2735  CA  SER C 343      35.328  18.201   7.115  1.00132.83           C
ATOM   2736  CB  SER C 343      35.584  19.630   7.644  1.00132.83           C
ATOM   2737  OG  SER C 343      34.867  19.856   8.850  1.00132.83           O
ATOM   2738  C   SER C 343      36.038  17.238   8.053  1.00132.83           C
ATOM   2739  O   SER C 343      37.243  17.042   7.939  1.00132.83           O
ATOM   2740  N   ILE C 344      35.368  16.866   9.150  1.00251.31           N
ATOM   2741  CA  ILE C 344      35.768  16.100  10.305  1.00251.31           C
ATOM   2742  CB  ILE C 344      35.612  16.902  11.569  1.00251.31           C
ATOM   2743  CG1 ILE C 344      36.631  16.448  12.634  1.00251.31           C
ATOM   2744  CG2 ILE C 344      34.143  16.833  12.007  1.00251.31           C
ATOM   2745  CD1 ILE C 344      36.870  17.481  13.734  1.00251.31           C
ATOM   2746  C   ILE C 344      35.364  14.653  10.502  1.00251.31           C
ATOM   2747  O   ILE C 344      35.367  14.236  11.658  1.00251.31           O
ATOM   2748  N   ALA C 345      34.718  13.944   9.558  1.00 72.35           N
ATOM   2749  CA  ALA C 345      34.209  12.633   9.908  1.00 72.35           C
ATOM   2750  CB  ALA C 345      33.582  11.885   8.720  1.00 72.35           C
ATOM   2751  C   ALA C 345      35.289  11.754  10.486  1.00 72.35           C
ATOM   2752  O   ALA C 345      36.420  11.747  10.003  1.00 72.35           O
ATOM   2753  N   VAL C 346      34.944  10.982  11.553  1.00 47.30           N
ATOM   2754  CA  VAL C 346      35.883  10.111  12.211  1.00 47.30           C
ATOM   2755  CB  VAL C 346      36.182  10.520  13.626  1.00 47.30           C
ATOM   2756  CG1 VAL C 346      37.045   9.430  14.286  1.00 47.30           C
ATOM   2757  CG2 VAL C 346      36.845  11.906  13.607  1.00 47.30           C
ATOM   2758  C   VAL C 346      35.296   8.734  12.289  1.00 47.30           C
ATOM   2759  O   VAL C 346      34.104   8.575  12.544  1.00 47.30           O
ATOM   2760  N   SER C 347      36.132   7.692  12.080  1.00 41.49           N
ATOM   2761  CA  SER C 347      35.644   6.345  12.154  1.00 41.49           C
ATOM   2762  CB  SER C 347      35.708   5.583  10.817  1.00 41.49           C
ATOM   2763  OG  SER C 347      37.059   5.426  10.411  1.00 41.49           O
ATOM   2764  C   SER C 347      36.495   5.592  13.128  1.00 41.49           C
ATOM   2765  O   SER C 347      37.683   5.871  13.284  1.00 41.49           O
ATOM   2766  N   ALA C 348      35.881   4.625  13.839  1.00 36.67           N
ATOM   2767  CA  ALA C 348      36.603   3.806  14.770  1.00 36.67           C
ATOM   2768  CB  ALA C 348      36.545   4.322  16.218  1.00 36.67           C
ATOM   2769  C   ALA C 348      35.924   2.475  14.741  1.00 36.67           C
ATOM   2770  O   ALA C 348      34.732   2.398  14.450  1.00 36.67           O
ATOM   2771  N   GLU C 349      36.667   1.383  15.015  1.00 85.27           N
ATOM   2772  CA  GLU C 349      36.046   0.089  15.001  1.00 85.27           C
ATOM   2773  CB  GLU C 349      36.706  -0.903  14.027  1.00 85.27           C
ATOM   2774  CG  GLU C 349      35.993  -2.255  13.975  1.00 85.27           C
ATOM   2775  CD  GLU C 349      36.655  -3.107  12.903  1.00 85.27           C
ATOM   2776  OE1 GLU C 349      37.530  -2.570  12.172  1.00 85.27           O
ATOM   2777  OE2 GLU C 349      36.290  -4.309  12.797  1.00 85.27           O
ATOM   2778  C   GLU C 349      36.130  -0.498  16.380  1.00 85.27           C
ATOM   2779  O   GLU C 349      37.217  -0.704  16.917  1.00 85.27           O
ATOM   2780  N   PRO C 350      34.986  -0.760  16.962  1.00 82.95           N
ATOM   2781  CA  PRO C 350      34.902  -1.320  18.290  1.00 82.95           C
ATOM   2782  CD  PRO C 350      33.786  -0.022  16.607  1.00 82.95           C
ATOM   2783  CB  PRO C 350      33.528  -0.917  18.835  1.00 82.95           C
ATOM   2784  CG  PRO C 350      32.717  -0.534  17.586  1.00 82.95           C
ATOM   2785  C   PRO C 350      35.117  -2.802  18.300  1.00 82.95           C
ATOM   2786  O   PRO C 350      34.913  -3.446  17.271  1.00 82.95           O
ATOM   2787  N   ILE C 351      35.524  -3.372  19.453  1.00145.89           N
ATOM   2788  CA  ILE C 351      35.704  -4.790  19.492  1.00145.89           C
ATOM   2789  CB  ILE C 351      37.105  -5.171  19.934  1.00145.89           C
ATOM   2790  CG1 ILE C 351      37.486  -6.571  19.469  1.00145.89           C
ATOM   2791  CG2 ILE C 351      37.287  -4.996  21.445  1.00145.89           C
ATOM   2792  CD1 ILE C 351      38.986  -6.811  19.646  1.00145.89           C
ATOM   2793  C   ILE C 351      34.613  -5.336  20.380  1.00145.89           C
ATOM   2794  O   ILE C 351      34.578  -5.135  21.593  1.00145.89           O
ATOM   2795  N   ILE C 352      33.654  -6.038  19.751  1.00145.57           N
ATOM   2796  CA  ILE C 352      32.487  -6.595  20.381  1.00145.57           C
ATOM   2797  CB  ILE C 352      31.614  -7.341  19.411  1.00145.57           C
ATOM   2798  CG1 ILE C 352      31.397  -6.491  18.150  1.00145.57           C
ATOM   2799  CG2 ILE C 352      30.296  -7.712  20.114  1.00145.57           C
ATOM   2800  CD1 ILE C 352      30.847  -5.102  18.442  1.00145.57           C
ATOM   2801  C   ILE C 352      32.971  -7.592  21.380  1.00145.57           C
ATOM   2802  O   ILE C 352      34.167  -7.845  21.459  1.00145.57           O
ATOM   2803  N   LYS C 353      32.077  -8.084  22.263  1.00 99.98           N
ATOM   2804  CA  LYS C 353      32.454  -9.144  23.156  1.00 99.98           C
ATOM   2805  CB  LYS C 353      31.602  -9.239  24.436  1.00 99.98           C
ATOM   2806  CG  LYS C 353      31.764  -8.029  25.360  1.00 99.98           C
ATOM   2807  CD  LYS C 353      30.921  -8.102  26.636  1.00 99.98           C
ATOM   2808  CE  LYS C 353      29.419  -7.920  26.422  1.00 99.98           C
ATOM   2809  NZ  LYS C 353      28.713  -7.985  27.723  1.00 99.98           N
ATOM   2810  C   LYS C 353      32.282 -10.417  22.391  1.00 99.98           C
ATOM   2811  O   LYS C 353      31.655 -10.423  21.334  1.00 99.98           O
ATOM   2812  N   LEU C 354      32.885 -11.532  22.850  1.00115.88           N
ATOM   2813  CA  LEU C 354      32.581 -12.736  22.142  1.00115.88           C
ATOM   2814  CB  LEU C 354      33.444 -13.955  22.520  1.00115.88           C
ATOM   2815  CG  LEU C 354      34.951 -13.766  22.242  1.00115.88           C
ATOM   2816  CD1 LEU C 354      35.615 -12.841  23.276  1.00115.88           C
ATOM   2817  CD2 LEU C 354      35.674 -15.110  22.078  1.00115.88           C
ATOM   2818  C   LEU C 354      31.165 -13.007  22.564  1.00115.88           C
ATOM   2819  O   LEU C 354      30.815 -12.794  23.721  1.00115.88           O
ATOM   2820  N   ALA C 355      30.273 -13.436  21.655  1.00 11.95           N
ATOM   2821  CA  ALA C 355      28.943 -13.659  22.148  1.00 11.95           C
ATOM   2822  CB  ALA C 355      27.837 -12.987  21.318  1.00 11.95           C
ATOM   2823  C   ALA C 355      28.679 -15.155  22.145  1.00 11.95           C
ATOM   2824  O   ALA C 355      27.572 -15.561  22.592  1.00 11.95           O
ATOM   2825  OXT ALA C 355      29.581 -15.911  21.698  1.00 11.95           O
TER    2826      ALA C 355
ATOM   2827  N   ASP D 356      57.684 -29.162  23.489  1.00 89.41           N
ATOM   2828  CA  ASP D 356      56.637 -29.850  22.709  1.00 89.41           C
ATOM   2829  CB  ASP D 356      57.311 -30.803  21.703  1.00 89.41           C
ATOM   2830  CG  ASP D 356      56.395 -31.084  20.520  1.00 89.41           C
ATOM   2831  OD1 ASP D 356      55.460 -30.277  20.282  1.00 89.41           O
ATOM   2832  OD2 ASP D 356      56.639 -32.101  19.817  1.00 89.41           O
ATOM   2833  C   ASP D 356      55.781 -30.623  23.658  1.00 89.41           C
ATOM   2834  O   ASP D 356      56.230 -31.031  24.730  1.00 89.41           O
ATOM   2835  N   THR D 357      54.500 -30.788  23.281  1.00152.69           N
ATOM   2836  CA  THR D 357      53.511 -31.493  24.035  1.00152.69           C
ATOM   2837  CB  THR D 357      52.159 -30.886  23.760  1.00152.69           C
ATOM   2838  OG1 THR D 357      52.242 -29.482  23.952  1.00152.69           O
ATOM   2839  CG2 THR D 357      51.106 -31.439  24.726  1.00152.69           C
ATOM   2840  C   THR D 357      53.563 -32.882  23.480  1.00152.69           C
ATOM   2841  O   THR D 357      54.235 -33.122  22.479  1.00152.69           O
ATOM   2842  N   PRO D 358      52.915 -33.814  24.105  1.00 85.36           N
ATOM   2843  CA  PRO D 358      52.937 -35.153  23.577  1.00 85.36           C
ATOM   2844  CD  PRO D 358      52.856 -33.807  25.560  1.00 85.36           C
ATOM   2845  CB  PRO D 358      52.461 -36.046  24.720  1.00 85.36           C
ATOM   2846  CG  PRO D 358      52.892 -35.284  25.984  1.00 85.36           C
ATOM   2847  C   PRO D 358      52.132 -35.286  22.315  1.00 85.36           C
ATOM   2848  O   PRO D 358      52.180 -36.348  21.696  1.00 85.36           O
ATOM   2849  N   ALA D 359      51.366 -34.248  21.930  1.00 77.20           N
ATOM   2850  CA  ALA D 359      50.482 -34.340  20.795  1.00 77.20           C
ATOM   2851  CB  ALA D 359      49.432 -33.214  20.755  1.00 77.20           C
ATOM   2852  C   ALA D 359      51.214 -34.308  19.487  1.00 77.20           C
ATOM   2853  O   ALA D 359      52.179 -33.566  19.307  1.00 77.20           O
ATOM   2854  N   ASN D 360      50.762 -35.152  18.534  1.00150.87           N
ATOM   2855  CA  ASN D 360      51.285 -35.108  17.198  1.00150.87           C
ATOM   2856  CB  ASN D 360      52.171 -36.312  16.829  1.00150.87           C
ATOM   2857  CG  ASN D 360      52.981 -35.943  15.592  1.00150.87           C
ATOM   2858  OD1 ASN D 360      52.456 -35.880  14.482  1.00150.87           O
ATOM   2859  ND2 ASN D 360      54.300 -35.676  15.791  1.00150.87           N
ATOM   2860  C   ASN D 360      50.085 -35.110  16.305  1.00150.87           C
ATOM   2861  O   ASN D 360      49.704 -36.137  15.748  1.00150.87           O
ATOM   2862  N   CYS D 361      49.473 -33.928  16.127  1.00125.28           N
ATOM   2863  CA  CYS D 361      48.262 -33.790  15.372  1.00125.28           C
ATOM   2864  CB  CYS D 361      47.292 -32.837  16.073  1.00125.28           C
ATOM   2865  SG  CYS D 361      45.903 -32.415  15.012  1.00125.28           S
ATOM   2866  C   CYS D 361      48.555 -33.254  13.992  1.00125.28           C
ATOM   2867  O   CYS D 361      49.577 -32.605  13.772  1.00125.28           O
ATOM   2868  N   SER D 362      47.638 -33.528  13.027  1.00132.07           N
ATOM   2869  CA  SER D 362      47.751 -33.113  11.657  1.00132.07           C
ATOM   2870  CB  SER D 362      47.170 -34.106  10.636  1.00132.07           C
ATOM   2871  OG  SER D 362      47.772 -35.381  10.732  1.00132.07           O
ATOM   2872  C   SER D 362      46.906 -31.916  11.379  1.00132.07           C
ATOM   2873  O   SER D 362      45.980 -31.555  12.105  1.00132.07           O
ATOM   2874  N   PHE D 363      47.231 -31.306  10.229  1.00110.74           N
ATOM   2875  CA  PHE D 363      46.568 -30.180   9.653  1.00110.74           C
ATOM   2876  CB  PHE D 363      47.304 -29.730   8.372  1.00110.74           C
ATOM   2877  CG  PHE D 363      46.730 -28.475   7.813  1.00110.74           C
ATOM   2878  CD1 PHE D 363      47.034 -27.253   8.370  1.00110.74           C
ATOM   2879  CD2 PHE D 363      45.913 -28.522   6.708  1.00110.74           C
ATOM   2880  CE1 PHE D 363      46.512 -26.096   7.842  1.00110.74           C
ATOM   2881  CE2 PHE D 363      45.389 -27.369   6.175  1.00110.74           C
ATOM   2882  CZ  PHE D 363      45.688 -26.156   6.745  1.00110.74           C
ATOM   2883  C   PHE D 363      45.170 -30.630   9.331  1.00110.74           C
ATOM   2884  O   PHE D 363      44.215 -29.888   9.564  1.00110.74           O
ATOM   2885  N   PRO D 364      44.998 -31.820   8.802  1.00145.86           N
ATOM   2886  CA  PRO D 364      43.660 -32.247   8.498  1.00145.86           C
ATOM   2887  CD  PRO D 364      45.950 -32.382   7.855  1.00145.86           C
ATOM   2888  CB  PRO D 364      43.790 -33.464   7.589  1.00145.86           C
ATOM   2889  CG  PRO D 364      45.115 -33.204   6.859  1.00145.86           C
ATOM   2890  C   PRO D 364      42.833 -32.463   9.724  1.00145.86           C
ATOM   2891  O   PRO D 364      41.610 -32.370   9.639  1.00145.86           O
ATOM   2892  N   ASP D 365      43.466 -32.755  10.874  1.00 57.78           N
ATOM   2893  CA  ASP D 365      42.709 -32.962  12.074  1.00 57.78           C
ATOM   2894  CB  ASP D 365      43.589 -33.337  13.279  1.00 57.78           C
ATOM   2895  CG  ASP D 365      44.143 -34.743  13.076  1.00 57.78           C
ATOM   2896  OD1 ASP D 365      43.341 -35.716  13.089  1.00 57.78           O
ATOM   2897  OD2 ASP D 365      45.383 -34.860  12.895  1.00 57.78           O
ATOM   2898  C   ASP D 365      42.041 -31.664  12.395  1.00 57.78           C
ATOM   2899  O   ASP D 365      40.937 -31.641  12.935  1.00 57.78           O
ATOM   2900  N   LEU D 366      42.740 -30.548  12.111  1.00201.83           N
ATOM   2901  CA  LEU D 366      42.272 -29.207  12.353  1.00201.83           C
ATOM   2902  CB  LEU D 366      43.350 -28.116  12.325  1.00201.83           C
ATOM   2903  CG  LEU D 366      44.090 -28.008  13.662  1.00201.83           C
ATOM   2904  CD1 LEU D 366      45.030 -26.797  13.698  1.00201.83           C
ATOM   2905  CD2 LEU D 366      43.073 -27.960  14.811  1.00201.83           C
ATOM   2906  C   LEU D 366      41.173 -28.758  11.439  1.00201.83           C
ATOM   2907  O   LEU D 366      40.349 -27.936  11.837  1.00201.83           O
ATOM   2908  N   GLU D 367      41.149 -29.216  10.176  1.00 56.05           N
ATOM   2909  CA  GLU D 367      40.127 -28.728   9.282  1.00 56.05           C
ATOM   2910  CB  GLU D 367      40.249 -29.310   7.863  1.00 56.05           C
ATOM   2911  CG  GLU D 367      41.532 -28.941   7.117  1.00 56.05           C
ATOM   2912  CD  GLU D 367      41.626 -29.886   5.926  1.00 56.05           C
ATOM   2913  OE1 GLU D 367      40.673 -30.688   5.744  1.00 56.05           O
ATOM   2914  OE2 GLU D 367      42.648 -29.830   5.190  1.00 56.05           O
ATOM   2915  C   GLU D 367      38.787 -29.182   9.788  1.00 56.05           C
ATOM   2916  O   GLU D 367      38.638 -30.321  10.228  1.00 56.05           O
ATOM   2917  N   GLY D 368      37.763 -28.297   9.739  1.00 35.56           N
ATOM   2918  CA  GLY D 368      36.454 -28.726  10.152  1.00 35.56           C
ATOM   2919  C   GLY D 368      35.771 -27.676  10.979  1.00 35.56           C
ATOM   2920  O   GLY D 368      36.137 -26.502  10.976  1.00 35.56           O
ATOM   2921  N   THR D 369      34.721 -28.098  11.717  1.00 36.64           N
ATOM   2922  CA  THR D 369      33.973 -27.187  12.537  1.00 36.64           C
ATOM   2923  CB  THR D 369      32.486 -27.384  12.433  1.00 36.64           C
ATOM   2924  OG1 THR D 369      32.066 -27.242  11.084  1.00 36.64           O
ATOM   2925  CG2 THR D 369      31.783 -26.335  13.310  1.00 36.64           C
ATOM   2926  C   THR D 369      34.356 -27.435  13.963  1.00 36.64           C
ATOM   2927  O   THR D 369      34.425 -28.578  14.411  1.00 36.64           O
ATOM   2928  N   TRP D 370      34.638 -26.351  14.715  1.00 83.21           N
ATOM   2929  CA  TRP D 370      35.015 -26.498  16.094  1.00 83.21           C
ATOM   2930  CB  TRP D 370      36.456 -26.034  16.396  1.00 83.21           C
ATOM   2931  CG  TRP D 370      37.550 -26.926  15.846  1.00 83.21           C
ATOM   2932  CD2 TRP D 370      38.370 -27.790  16.648  1.00 83.21           C
ATOM   2933  CD1 TRP D 370      37.980 -27.081  14.561  1.00 83.21           C
ATOM   2934  NE1 TRP D 370      39.017 -27.980  14.509  1.00 83.21           N
ATOM   2935  CE2 TRP D 370      39.266 -28.428  15.786  1.00 83.21           C
ATOM   2936  CE3 TRP D 370      38.377 -28.034  17.992  1.00 83.21           C
ATOM   2937  CZ2 TRP D 370      40.182 -29.324  16.258  1.00 83.21           C
ATOM   2938  CZ3 TRP D 370      39.303 -28.938  18.465  1.00 83.21           C
ATOM   2939  CH2 TRP D 370      40.186 -29.570  17.614  1.00 83.21           C
ATOM   2940  C   TRP D 370      34.107 -25.640  16.915  1.00 83.21           C
ATOM   2941  O   TRP D 370      33.705 -24.558  16.492  1.00 83.21           O
ATOM   2942  N   GLU D 371      33.724 -26.118  18.114  1.00 93.94           N
ATOM   2943  CA  GLU D 371      32.945 -25.269  18.959  1.00 93.94           C
ATOM   2944  CB  GLU D 371      31.533 -25.807  19.277  1.00 93.94           C
ATOM   2945  CG  GLU D 371      31.461 -27.246  19.781  1.00 93.94           C
ATOM   2946  CD  GLU D 371      30.023 -27.709  19.568  1.00 93.94           C
ATOM   2947  OE1 GLU D 371      29.443 -27.355  18.507  1.00 93.94           O
ATOM   2948  OE2 GLU D 371      29.485 -28.420  20.459  1.00 93.94           O
ATOM   2949  C   GLU D 371      33.765 -24.999  20.177  1.00 93.94           C
ATOM   2950  O   GLU D 371      34.325 -25.908  20.792  1.00 93.94           O
ATOM   2951  N   PHE D 372      33.896 -23.701  20.520  1.00 84.01           N
ATOM   2952  CA  PHE D 372      34.725 -23.337  21.625  1.00 84.01           C
ATOM   2953  CB  PHE D 372      35.693 -22.175  21.330  1.00 84.01           C
ATOM   2954  CG  PHE D 372      36.572 -22.535  20.175  1.00 84.01           C
ATOM   2955  CD1 PHE D 372      37.348 -23.673  20.198  1.00 84.01           C
ATOM   2956  CD2 PHE D 372      36.658 -21.701  19.082  1.00 84.01           C
ATOM   2957  CE1 PHE D 372      38.165 -23.987  19.135  1.00 84.01           C
ATOM   2958  CE2 PHE D 372      37.474 -22.010  18.019  1.00 84.01           C
ATOM   2959  CZ  PHE D 372      38.228 -23.158  18.041  1.00 84.01           C
ATOM   2960  C   PHE D 372      33.837 -22.896  22.744  1.00 84.01           C
ATOM   2961  O   PHE D 372      32.925 -22.091  22.559  1.00 84.01           O
ATOM   2962  N   GLN D 373      34.086 -23.437  23.950  1.00 68.62           N
ATOM   2963  CA  GLN D 373      33.326 -23.066  25.106  1.00 68.62           C
ATOM   2964  CB  GLN D 373      33.123 -24.238  26.080  1.00 68.62           C
ATOM   2965  CG  GLN D 373      32.506 -25.485  25.439  1.00 68.62           C
ATOM   2966  CD  GLN D 373      31.024 -25.247  25.189  1.00 68.62           C
ATOM   2967  OE1 GLN D 373      30.194 -26.108  25.471  1.00 68.62           O
ATOM   2968  NE2 GLN D 373      30.675 -24.055  24.638  1.00 68.62           N
ATOM   2969  C   GLN D 373      34.200 -22.079  25.809  1.00 68.62           C
ATOM   2970  O   GLN D 373      35.343 -22.387  26.142  1.00 68.62           O
ATOM   2971  N   ILE D 374      33.680 -20.865  26.062  1.00 93.80           N
ATOM   2972  CA  ILE D 374      34.485 -19.827  26.641  1.00 93.80           C
ATOM   2973  CB  ILE D 374      34.312 -18.509  25.932  1.00 93.80           C
ATOM   2974  CG1 ILE D 374      34.817 -18.574  24.481  1.00 93.80           C
ATOM   2975  CG2 ILE D 374      35.007 -17.422  26.761  1.00 93.80           C
ATOM   2976  CD1 ILE D 374      36.329 -18.763  24.359  1.00 93.80           C
ATOM   2977  C   ILE D 374      34.062 -19.598  28.054  1.00 93.80           C
ATOM   2978  O   ILE D 374      32.897 -19.326  28.339  1.00 93.80           O
ATOM   2979  N   GLY D 375      35.030 -19.706  28.983  1.00 66.88           N
ATOM   2980  CA  GLY D 375      34.782 -19.417  30.363  1.00 66.88           C
ATOM   2981  C   GLY D 375      35.183 -18.001  30.484  1.00 66.88           C
ATOM   2982  O   GLY D 375      35.078 -17.279  29.494  1.00 66.88           O
ATOM   2983  N   GLU D 376      35.656 -17.574  31.678  1.00255.21           N
ATOM   2984  CA  GLU D 376      36.039 -16.202  31.798  1.00255.21           C
ATOM   2985  CB  GLU D 376      37.315 -15.836  31.025  1.00255.21           C
ATOM   2986  CG  GLU D 376      38.569 -16.036  31.877  1.00255.21           C
ATOM   2987  CD  GLU D 376      38.372 -17.288  32.719  1.00255.21           C
ATOM   2988  OE1 GLU D 376      38.598 -18.406  32.184  1.00255.21           O
ATOM   2989  OE2 GLU D 376      37.985 -17.140  33.910  1.00255.21           O
ATOM   2990  C   GLU D 376      34.870 -15.376  31.361  1.00255.21           C
ATOM   2991  O   GLU D 376      33.852 -15.368  32.018  1.00255.21           O
ATOM   2992  N   GLY D 377      34.975 -14.598  30.271  1.00 70.55           N
ATOM   2993  CA  GLY D 377      33.839 -13.772  29.949  1.00 70.55           C
ATOM   2994  C   GLY D 377      33.665 -12.783  31.069  1.00 70.55           C
ATOM   2995  O   GLY D 377      34.336 -11.754  31.118  1.00 70.55           O
ATOM   2996  N   SER D 378      32.709 -13.028  31.984  1.00 78.08           N
ATOM   2997  CA  SER D 378      32.629 -12.147  33.111  1.00 78.08           C
ATOM   2998  CB  SER D 378      31.559 -12.569  34.129  1.00 78.08           C
ATOM   2999  OG  SER D 378      31.536 -11.657  35.217  1.00 78.08           O
ATOM   3000  C   SER D 378      33.952 -12.300  33.778  1.00 78.08           C
ATOM   3001  O   SER D 378      34.558 -11.337  34.244  1.00 78.08           O
ATOM   3002  N   GLY D 379      34.417 -13.562  33.812  1.00 89.12           N
ATOM   3003  CA  GLY D 379      35.689 -13.972  34.318  1.00 89.12           C
ATOM   3004  C   GLY D 379      36.731 -13.378  33.429  1.00 89.12           C
ATOM   3005  O   GLY D 379      37.833 -13.075  33.886  1.00 89.12           O
ATOM   3006  N   ALA D 380      36.397 -13.251  32.124  1.00147.83           N
ATOM   3007  CA  ALA D 380      37.240 -12.697  31.136  1.00147.83           C
ATOM   3008  CB  ALA D 380      36.617 -12.366  29.766  1.00147.83           C
ATOM   3009  C   ALA D 380      37.724 -11.444  31.715  1.00147.83           C
ATOM   3010  O   ALA D 380      36.970 -10.538  32.069  1.00147.83           O
ATOM   3011  N   ALA D 381      39.046 -11.398  31.826  1.00 97.31           N
ATOM   3012  CA  ALA D 381      39.636 -10.317  32.509  1.00 97.31           C
ATOM   3013  CB  ALA D 381      39.929 -10.634  33.971  1.00 97.31           C
ATOM   3014  C   ALA D 381      40.893 -10.002  31.791  1.00 97.31           C
ATOM   3015  O   ALA D 381      40.980 -10.183  30.579  1.00 97.31           O
ATOM   3016  N   ARG D 382      41.870  -9.426  32.504  1.00148.12           N
ATOM   3017  CA  ARG D 382      43.103  -9.098  31.860  1.00148.12           C
ATOM   3018  CB  ARG D 382      43.860  -7.921  32.498  1.00148.12           C
ATOM   3019  CG  ARG D 382      44.253  -8.147  33.956  1.00148.12           C
ATOM   3020  CD  ARG D 382      45.116  -7.015  34.510  1.00148.12           C
ATOM   3021  NE  ARG D 382      44.438  -5.732  34.171  1.00148.12           N
ATOM   3022  CZ  ARG D 382      45.036  -4.547  34.486  1.00148.12           C
ATOM   3023  NH1 ARG D 382      46.251  -4.547  35.107  1.00148.12           N
ATOM   3024  NH2 ARG D 382      44.424  -3.366  34.183  1.00148.12           N
ATOM   3025  C   ARG D 382      44.008 -10.286  31.877  1.00148.12           C
ATOM   3026  O   ARG D 382      43.676 -11.341  32.407  1.00148.12           O
ATOM   3027  N   ASP D 383      45.192 -10.114  31.260  1.00118.36           N
ATOM   3028  CA  ASP D 383      46.220 -11.109  31.141  1.00118.36           C
ATOM   3029  CB  ASP D 383      47.488 -10.506  30.490  1.00118.36           C
ATOM   3030  CG  ASP D 383      48.658 -11.487  30.482  1.00118.36           C
ATOM   3031  OD1 ASP D 383      48.439 -12.705  30.712  1.00118.36           O
ATOM   3032  OD2 ASP D 383      49.803 -11.014  30.250  1.00118.36           O
ATOM   3033  C   ASP D 383      46.607 -11.546  32.519  1.00118.36           C
ATOM   3034  O   ASP D 383      46.936 -12.708  32.746  1.00118.36           O
ATOM   3035  N   LYS D 384      46.660 -10.602  33.470  1.00 91.56           N
ATOM   3036  CA  LYS D 384      46.997 -10.945  34.820  1.00 91.56           C
ATOM   3037  CB  LYS D 384      47.441  -9.734  35.655  1.00 91.56           C
ATOM   3038  CG  LYS D 384      47.935 -10.120  37.050  0.00 91.56           C
ATOM   3039  CD  LYS D 384      48.858  -9.074  37.678  0.00 91.56           C
ATOM   3040  CE  LYS D 384      48.502  -7.634  37.309  1.00 91.56           C
ATOM   3041  NZ  LYS D 384      49.497  -6.705  37.891  1.00 91.56           N
ATOM   3042  C   LYS D 384      45.865 -11.627  35.524  1.00 91.56           C
ATOM   3043  O   LYS D 384      46.086 -12.512  36.349  1.00 91.56           O
ATOM   3044  N   SER D 385      44.619 -11.209  35.234  1.00 91.25           N
ATOM   3045  CA  SER D 385      43.477 -11.699  35.951  1.00 91.25           C
ATOM   3046  CB  SER D 385      42.235 -10.836  35.748  1.00 91.25           C
ATOM   3047  OG  SER D 385      41.144 -11.371  36.484  1.00 91.25           O
ATOM   3048  C   SER D 385      43.151 -13.134  35.651  1.00 91.25           C
ATOM   3049  O   SER D 385      42.607 -13.824  36.511  1.00 91.25           O
ATOM   3050  N   ILE D 386      43.440 -13.647  34.441  1.00180.31           N
ATOM   3051  CA  ILE D 386      43.130 -15.036  34.260  1.00180.31           C
ATOM   3052  CB  ILE D 386      42.016 -15.396  33.304  1.00180.31           C
ATOM   3053  CG1 ILE D 386      42.304 -14.987  31.857  1.00180.31           C
ATOM   3054  CG2 ILE D 386      40.717 -14.795  33.869  1.00180.31           C
ATOM   3055  CD1 ILE D 386      42.193 -13.491  31.633  1.00180.31           C
ATOM   3056  C   ILE D 386      44.363 -15.775  33.860  1.00180.31           C
ATOM   3057  O   ILE D 386      45.392 -15.187  33.529  1.00180.31           O
ATOM   3058  N   ASP D 387      44.297 -17.111  34.018  1.00 91.40           N
ATOM   3059  CA  ASP D 387      45.339 -18.019  33.643  1.00 91.40           C
ATOM   3060  CB  ASP D 387      46.325 -18.335  34.783  1.00 91.40           C
ATOM   3061  CG  ASP D 387      47.317 -19.372  34.274  0.00 91.40           C
ATOM   3062  OD1 ASP D 387      46.899 -20.548  34.114  0.00 91.40           O
ATOM   3063  OD2 ASP D 387      48.497 -19.014  34.025  1.00 91.40           O
ATOM   3064  C   ASP D 387      44.626 -19.275  33.272  1.00 91.40           C
ATOM   3065  O   ASP D 387      43.878 -19.820  34.082  1.00 91.40           O
ATOM   3066  N   CYS D 388      44.842 -19.775  32.040  1.00 90.19           N
ATOM   3067  CA  CYS D 388      44.062 -20.894  31.596  1.00 90.19           C
ATOM   3068  CB  CYS D 388      43.756 -20.804  30.096  1.00 90.19           C
ATOM   3069  SG  CYS D 388      43.083 -19.167  29.711  1.00 90.19           S
ATOM   3070  C   CYS D 388      44.799 -22.175  31.824  1.00 90.19           C
ATOM   3071  O   CYS D 388      45.165 -22.867  30.873  1.00 90.19           O
ATOM   3072  N   SER D 389      45.102 -22.484  33.097  1.00128.44           N
ATOM   3073  CA  SER D 389      45.665 -23.754  33.438  1.00128.44           C
ATOM   3074  CB  SER D 389      46.426 -23.738  34.777  1.00128.44           C
ATOM   3075  OG  SER D 389      47.609 -22.962  34.667  1.00128.44           O
ATOM   3076  C   SER D 389      44.571 -24.779  33.580  1.00128.44           C
ATOM   3077  O   SER D 389      44.709 -25.907  33.109  1.00128.44           O
ATOM   3078  N   GLN D 390      43.525 -24.457  34.383  1.00144.47           N
ATOM   3079  CA  GLN D 390      42.453 -25.393  34.630  1.00144.47           C
ATOM   3080  CB  GLN D 390      41.832 -25.214  36.027  1.00144.47           C
ATOM   3081  CG  GLN D 390      42.796 -25.511  37.179  1.00144.47           C
ATOM   3082  CD  GLN D 390      43.718 -24.314  37.365  1.00144.47           C
ATOM   3083  OE1 GLN D 390      44.932 -24.416  37.196  1.00144.47           O
ATOM   3084  NE2 GLN D 390      43.129 -23.145  37.734  1.00144.47           N
ATOM   3085  C   GLN D 390      41.300 -25.424  33.660  1.00144.47           C
ATOM   3086  O   GLN D 390      41.075 -26.453  33.024  1.00144.47           O
ATOM   3087  N   LEU D 391      40.574 -24.276  33.527  1.00111.07           N
ATOM   3088  CA  LEU D 391      39.345 -24.113  32.768  1.00111.07           C
ATOM   3089  CB  LEU D 391      38.698 -25.408  32.237  1.00111.07           C
ATOM   3090  CG  LEU D 391      37.397 -25.184  31.444  1.00111.07           C
ATOM   3091  CD1 LEU D 391      37.663 -24.436  30.126  1.00111.07           C
ATOM   3092  CD2 LEU D 391      36.633 -26.501  31.238  1.00111.07           C
ATOM   3093  C   LEU D 391      38.315 -23.511  33.692  1.00111.07           C
ATOM   3094  O   LEU D 391      38.328 -22.312  33.976  1.00111.07           O
ATOM   3095  N   GLY D 392      37.366 -24.355  34.170  1.00 40.08           N
ATOM   3096  CA  GLY D 392      36.332 -23.904  35.063  1.00 40.08           C
ATOM   3097  C   GLY D 392      35.058 -23.681  34.296  1.00 40.08           C
ATOM   3098  O   GLY D 392      34.905 -24.136  33.165  1.00 40.08           O
ATOM   3099  N   LYS D 393      34.108 -22.960  34.930  1.00 77.51           N
ATOM   3100  CA  LYS D 393      32.775 -22.689  34.443  1.00 77.51           C
ATOM   3101  CB  LYS D 393      32.014 -21.739  35.382  1.00 77.51           C
ATOM   3102  CG  LYS D 393      32.079 -22.162  36.850  1.00 77.51           C
ATOM   3103  CD  LYS D 393      31.718 -21.035  37.820  1.00 77.51           C
ATOM   3104  CE  LYS D 393      32.083 -21.338  39.274  1.00 77.51           C
ATOM   3105  NZ  LYS D 393      33.555 -21.355  39.428  1.00 77.51           N
ATOM   3106  C   LYS D 393      32.842 -21.998  33.107  1.00 77.51           C
ATOM   3107  O   LYS D 393      33.766 -21.228  32.848  1.00 77.51           O
ATOM   3108  N   VAL D 394      31.851 -22.267  32.215  1.00 51.87           N
ATOM   3109  CA  VAL D 394      31.863 -21.654  30.907  1.00 51.87           C
ATOM   3110  CB  VAL D 394      31.950 -22.654  29.790  1.00 51.87           C
ATOM   3111  CG1 VAL D 394      31.914 -21.897  28.451  1.00 51.87           C
ATOM   3112  CG2 VAL D 394      33.208 -23.516  29.992  1.00 51.87           C
ATOM   3113  C   VAL D 394      30.600 -20.866  30.667  1.00 51.87           C
ATOM   3114  O   VAL D 394      29.488 -21.352  30.876  1.00 51.87           O
ATOM   3115  N   ARG D 395      30.777 -19.578  30.293  1.00158.06           N
ATOM   3116  CA  ARG D 395      29.748 -18.620  29.969  1.00158.06           C
ATOM   3117  CB  ARG D 395      30.256 -17.174  30.095  1.00158.06           C
ATOM   3118  CG  ARG D 395      30.626 -16.777  31.526  1.00158.06           C
ATOM   3119  CD  ARG D 395      29.536 -15.974  32.238  1.00158.06           C
ATOM   3120  NE  ARG D 395      29.436 -14.657  31.548  1.00158.06           N
ATOM   3121  CZ  ARG D 395      28.214 -14.113  31.278  1.00158.06           C
ATOM   3122  NH1 ARG D 395      27.076 -14.778  31.631  1.00158.06           N
ATOM   3123  NH2 ARG D 395      28.129 -12.906  30.646  1.00158.06           N
ATOM   3124  C   ARG D 395      29.149 -18.744  28.587  1.00158.06           C
ATOM   3125  O   ARG D 395      27.930 -18.673  28.438  1.00158.06           O
ATOM   3126  N   THR D 396      29.974 -18.927  27.528  1.00 59.70           N
ATOM   3127  CA  THR D 396      29.404 -18.803  26.211  1.00 59.70           C
ATOM   3128  CB  THR D 396      29.500 -17.380  25.732  1.00 59.70           C
ATOM   3129  OG1 THR D 396      28.844 -16.521  26.653  1.00 59.70           O
ATOM   3130  CG2 THR D 396      28.833 -17.241  24.356  1.00 59.70           C
ATOM   3131  C   THR D 396      30.110 -19.703  25.232  1.00 59.70           C
ATOM   3132  O   THR D 396      31.208 -20.190  25.490  1.00 59.70           O
ATOM   3133  N   LYS D 397      29.470 -19.960  24.067  1.00134.66           N
ATOM   3134  CA  LYS D 397      30.045 -20.794  23.053  1.00134.66           C
ATOM   3135  CB  LYS D 397      29.219 -22.054  22.739  1.00134.66           C
ATOM   3136  CG  LYS D 397      27.756 -21.765  22.407  1.00134.66           C
ATOM   3137  CD  LYS D 397      26.979 -21.190  23.595  1.00134.66           C
ATOM   3138  CE  LYS D 397      25.572 -20.698  23.254  1.00134.66           C
ATOM   3139  NZ  LYS D 397      24.926 -20.146  24.466  1.00134.66           N
ATOM   3140  C   LYS D 397      30.185 -20.003  21.791  1.00134.66           C
ATOM   3141  O   LYS D 397      29.416 -19.078  21.535  1.00134.66           O
ATOM   3142  N   LEU D 398      31.224 -20.335  20.991  1.00 62.95           N
ATOM   3143  CA  LEU D 398      31.462 -19.695  19.730  1.00 62.95           C
ATOM   3144  CB  LEU D 398      32.635 -18.701  19.752  1.00 62.95           C
ATOM   3145  CG  LEU D 398      32.825 -17.953  18.421  1.00 62.95           C
ATOM   3146  CD1 LEU D 398      31.608 -17.066  18.109  1.00 62.95           C
ATOM   3147  CD2 LEU D 398      34.147 -17.169  18.400  1.00 62.95           C
ATOM   3148  C   LEU D 398      31.805 -20.778  18.749  1.00 62.95           C
ATOM   3149  O   LEU D 398      32.627 -21.649  19.030  1.00 62.95           O
ATOM   3150  N   THR D 399      31.192 -20.748  17.552  1.00112.78           N
ATOM   3151  CA  THR D 399      31.453 -21.784  16.589  1.00112.78           C
ATOM   3152  CB  THR D 399      30.213 -22.313  15.931  1.00112.78           C
ATOM   3153  OG1 THR D 399      29.552 -21.273  15.226  1.00112.78           O
ATOM   3154  CG2 THR D 399      29.291 -22.894  17.016  1.00112.78           C
ATOM   3155  C   THR D 399      32.323 -21.218  15.512  1.00112.78           C
ATOM   3156  O   THR D 399      32.122 -20.093  15.060  1.00112.78           O
ATOM   3157  N   VAL D 400      33.327 -22.004  15.074  1.00128.86           N
ATOM   3158  CA  VAL D 400      34.285 -21.544  14.111  1.00128.86           C
ATOM   3159  CB  VAL D 400      35.576 -21.289  14.828  1.00128.86           C
ATOM   3160  CG1 VAL D 400      35.962 -22.605  15.514  1.00128.86           C
ATOM   3161  CG2 VAL D 400      36.645 -20.747  13.880  1.00128.86           C
ATOM   3162  C   VAL D 400      34.489 -22.627  13.083  1.00128.86           C
ATOM   3163  O   VAL D 400      34.560 -23.809  13.417  1.00128.86           O
ATOM   3164  N   THR D 401      34.584 -22.239  11.791  1.00 45.36           N
ATOM   3165  CA  THR D 401      34.794 -23.196  10.736  1.00 45.36           C
ATOM   3166  CB  THR D 401      33.763 -23.132   9.647  1.00 45.36           C
ATOM   3167  OG1 THR D 401      32.470 -23.365  10.183  1.00 45.36           O
ATOM   3168  CG2 THR D 401      34.096 -24.197   8.587  1.00 45.36           C
ATOM   3169  C   THR D 401      36.113 -22.896  10.098  1.00 45.36           C
ATOM   3170  O   THR D 401      36.397 -21.759   9.724  1.00 45.36           O
ATOM   3171  N   MET D 402      36.967 -23.927   9.954  1.00126.29           N
ATOM   3172  CA  MET D 402      38.249 -23.689   9.352  1.00126.29           C
ATOM   3173  CB  MET D 402      39.435 -24.079  10.249  1.00126.29           C
ATOM   3174  CG  MET D 402      39.677 -23.080  11.382  1.00126.29           C
ATOM   3175  SD  MET D 402      38.386 -23.046  12.659  1.00126.29           S
ATOM   3176  CE  MET D 402      38.972 -24.545  13.481  1.00126.29           C
ATOM   3177  C   MET D 402      38.352 -24.482   8.090  1.00126.29           C
ATOM   3178  O   MET D 402      38.168 -25.698   8.095  1.00126.29           O
ATOM   3179  N   LYS D 403      38.633 -23.819   6.948  1.00134.20           N
ATOM   3180  CA  LYS D 403      38.797 -24.661   5.802  1.00134.20           C
ATOM   3181  CB  LYS D 403      37.584 -25.009   4.921  1.00134.20           C
ATOM   3182  CG  LYS D 403      37.007 -26.329   5.457  1.00134.20           C
ATOM   3183  CD  LYS D 403      35.824 -26.952   4.715  1.00134.20           C
ATOM   3184  CE  LYS D 403      35.529 -28.372   5.218  1.00134.20           C
ATOM   3185  NZ  LYS D 403      34.787 -29.154   4.204  1.00134.20           N
ATOM   3186  C   LYS D 403      40.046 -24.463   5.010  1.00134.20           C
ATOM   3187  O   LYS D 403      40.767 -23.470   5.116  1.00134.20           O
ATOM   3188  N   GLU D 404      40.272 -25.478   4.153  1.00135.11           N
ATOM   3189  CA  GLU D 404      41.448 -25.787   3.393  1.00135.11           C
ATOM   3190  CB  GLU D 404      41.127 -26.503   2.069  1.00135.11           C
ATOM   3191  CG  GLU D 404      42.269 -27.386   1.568  1.00135.11           C
ATOM   3192  CD  GLU D 404      42.145 -28.702   2.324  1.00135.11           C
ATOM   3193  OE1 GLU D 404      41.226 -28.791   3.181  1.00135.11           O
ATOM   3194  OE2 GLU D 404      42.952 -29.632   2.059  1.00135.11           O
ATOM   3195  C   GLU D 404      42.249 -24.579   3.076  1.00135.11           C
ATOM   3196  O   GLU D 404      41.771 -23.600   2.502  1.00135.11           O
ATOM   3197  N   LEU D 405      43.541 -24.692   3.439  1.00223.94           N
ATOM   3198  CA  LEU D 405      44.514 -23.658   3.352  1.00223.94           C
ATOM   3199  CB  LEU D 405      44.441 -22.737   2.115  1.00223.94           C
ATOM   3200  CG  LEU D 405      45.068 -23.362   0.843  1.00223.94           C
ATOM   3201  CD1 LEU D 405      46.559 -23.667   1.055  1.00223.94           C
ATOM   3202  CD2 LEU D 405      44.297 -24.585   0.327  1.00223.94           C
ATOM   3203  C   LEU D 405      44.467 -22.875   4.645  1.00223.94           C
ATOM   3204  O   LEU D 405      44.931 -23.351   5.677  1.00223.94           O
ATOM   3205  N   TYR D 406      44.105 -21.586   4.519  1.00263.62           N
ATOM   3206  CA  TYR D 406      44.059 -20.469   5.440  1.00263.62           C
ATOM   3207  CB  TYR D 406      44.466 -19.254   4.584  1.00263.62           C
ATOM   3208  CG  TYR D 406      45.196 -18.151   5.269  1.00263.62           C
ATOM   3209  CD1 TYR D 406      44.609 -17.239   6.117  1.00263.62           C
ATOM   3210  CD2 TYR D 406      46.536 -18.030   4.984  1.00263.62           C
ATOM   3211  CE1 TYR D 406      45.373 -16.236   6.675  1.00263.62           C
ATOM   3212  CE2 TYR D 406      47.303 -17.036   5.535  1.00263.62           C
ATOM   3213  CZ  TYR D 406      46.715 -16.133   6.385  1.00263.62           C
ATOM   3214  OH  TYR D 406      47.489 -15.102   6.956  1.00263.62           O
ATOM   3215  C   TYR D 406      42.808 -20.076   6.207  1.00263.62           C
ATOM   3216  O   TYR D 406      42.942 -19.454   7.256  1.00263.62           O
ATOM   3217  N   ILE D 407      41.574 -20.327   5.712  1.00121.57           N
ATOM   3218  CA  ILE D 407      40.463 -19.503   6.159  1.00121.57           C
ATOM   3219  CB  ILE D 407      39.493 -19.212   5.045  1.00121.57           C
ATOM   3220  CG1 ILE D 407      40.191 -18.464   3.893  1.00121.57           C
ATOM   3221  CG2 ILE D 407      38.312 -18.426   5.636  1.00121.57           C
ATOM   3222  CD1 ILE D 407      41.174 -19.325   3.104  1.00121.57           C
ATOM   3223  C   ILE D 407      39.659 -19.984   7.330  1.00121.57           C
ATOM   3224  O   ILE D 407      39.356 -21.166   7.480  1.00121.57           O
ATOM   3225  N   ALA D 408      39.302 -19.014   8.213  1.00 45.71           N
ATOM   3226  CA  ALA D 408      38.461 -19.270   9.347  1.00 45.71           C
ATOM   3227  CB  ALA D 408      39.137 -18.974  10.692  1.00 45.71           C
ATOM   3228  C   ALA D 408      37.270 -18.359   9.245  1.00 45.71           C
ATOM   3229  O   ALA D 408      37.380 -17.226   8.777  1.00 45.71           O
ATOM   3230  N   GLU D 409      36.082 -18.854   9.657  1.00101.92           N
ATOM   3231  CA  GLU D 409      34.894 -18.045   9.639  1.00101.92           C
ATOM   3232  CB  GLU D 409      34.133 -18.032   8.299  1.00101.92           C
ATOM   3233  CG  GLU D 409      33.896 -19.407   7.680  1.00101.92           C
ATOM   3234  CD  GLU D 409      35.099 -19.680   6.791  1.00101.92           C
ATOM   3235  OE1 GLU D 409      35.634 -18.690   6.222  1.00101.92           O
ATOM   3236  OE2 GLU D 409      35.501 -20.866   6.670  1.00101.92           O
ATOM   3237  C   GLU D 409      33.984 -18.485  10.739  1.00101.92           C
ATOM   3238  O   GLU D 409      34.102 -19.580  11.284  1.00101.92           O
ATOM   3239  N   ASP D 410      33.043 -17.590  11.075  1.00194.87           N
ATOM   3240  CA  ASP D 410      32.196 -17.660  12.221  1.00194.87           C
ATOM   3241  CB  ASP D 410      32.438 -16.332  12.937  1.00194.87           C
ATOM   3242  CG  ASP D 410      32.057 -16.350  14.381  1.00194.87           C
ATOM   3243  OD1 ASP D 410      32.268 -17.386  15.061  1.00194.87           O
ATOM   3244  OD2 ASP D 410      31.558 -15.290  14.831  1.00194.87           O
ATOM   3245  C   ASP D 410      30.754 -17.693  11.768  1.00194.87           C
ATOM   3246  O   ASP D 410      30.449 -17.605  10.580  1.00194.87           O
ATOM   3247  N   GLN D 411      29.835 -17.835  12.748  1.00105.58           N
ATOM   3248  CA  GLN D 411      28.403 -17.865  12.588  1.00105.58           C
ATOM   3249  CB  GLN D 411      27.735 -18.151  13.939  1.00105.58           C
ATOM   3250  CG  GLN D 411      26.215 -18.264  13.924  1.00105.58           C
ATOM   3251  CD  GLN D 411      25.842 -18.875  15.265  1.00105.58           C
ATOM   3252  OE1 GLN D 411      24.916 -19.677  15.358  1.00105.58           O
ATOM   3253  NE2 GLN D 411      26.594 -18.503  16.334  1.00105.58           N
ATOM   3254  C   GLN D 411      27.942 -16.519  12.119  1.00105.58           C
ATOM   3255  O   GLN D 411      27.020 -16.394  11.315  1.00105.58           O
ATOM   3256  N   TYR D 412      28.610 -15.474  12.629  1.00139.66           N
ATOM   3257  CA  TYR D 412      28.359 -14.086  12.363  1.00139.66           C
ATOM   3258  CB  TYR D 412      29.308 -13.152  13.131  1.00139.66           C
ATOM   3259  CG  TYR D 412      28.920 -13.033  14.566  1.00139.66           C
ATOM   3260  CD1 TYR D 412      29.215 -14.028  15.465  1.00139.66           C
ATOM   3261  CD2 TYR D 412      28.279 -11.900  15.012  1.00139.66           C
ATOM   3262  CE1 TYR D 412      28.863 -13.914  16.787  1.00139.66           C
ATOM   3263  CE2 TYR D 412      27.922 -11.778  16.334  1.00139.66           C
ATOM   3264  CZ  TYR D 412      28.213 -12.786  17.220  1.00139.66           C
ATOM   3265  OH  TYR D 412      27.848 -12.661  18.572  1.00139.66           O
ATOM   3266  C   TYR D 412      28.570 -13.810  10.908  1.00139.66           C
ATOM   3267  O   TYR D 412      28.004 -12.859  10.374  1.00139.66           O
ATOM   3268  N   GLY D 413      29.440 -14.579  10.231  1.00 37.85           N
ATOM   3269  CA  GLY D 413      29.668 -14.314   8.843  1.00 37.85           C
ATOM   3270  C   GLY D 413      30.994 -13.636   8.713  1.00 37.85           C
ATOM   3271  O   GLY D 413      31.361 -13.206   7.620  1.00 37.85           O
ATOM   3272  N   ASN D 414      31.737 -13.523   9.837  1.00 72.57           N
ATOM   3273  CA  ASN D 414      33.037 -12.898   9.880  1.00 72.57           C
ATOM   3274  CB  ASN D 414      33.538 -12.624  11.322  1.00 72.57           C
ATOM   3275  CG  ASN D 414      32.566 -11.693  12.033  1.00 72.57           C
ATOM   3276  OD1 ASN D 414      32.315 -10.582  11.573  1.00 72.57           O
ATOM   3277  ND2 ASN D 414      31.995 -12.153  13.177  1.00 72.57           N
ATOM   3278  C   ASN D 414      34.037 -13.835   9.256  1.00 72.57           C
ATOM   3279  O   ASN D 414      33.913 -15.053   9.375  1.00 72.57           O
ATOM   3280  N   LEU D 415      35.065 -13.281   8.571  1.00104.91           N
ATOM   3281  CA  LEU D 415      36.075 -14.085   7.927  1.00104.91           C
ATOM   3282  CB  LEU D 415      36.172 -13.824   6.406  1.00104.91           C
ATOM   3283  CG  LEU D 415      34.924 -14.256   5.603  1.00104.91           C
ATOM   3284  CD1 LEU D 415      34.764 -15.785   5.601  1.00104.91           C
ATOM   3285  CD2 LEU D 415      33.654 -13.523   6.072  1.00104.91           C
ATOM   3286  C   LEU D 415      37.417 -13.776   8.548  1.00104.91           C
ATOM   3287  O   LEU D 415      37.667 -12.653   8.986  1.00104.91           O
ATOM   3288  N   GLY D 416      38.324 -14.784   8.602  1.00 29.52           N
ATOM   3289  CA  GLY D 416      39.627 -14.597   9.191  1.00 29.52           C
ATOM   3290  C   GLY D 416      40.540 -15.697   8.728  1.00 29.52           C
ATOM   3291  O   GLY D 416      40.310 -16.314   7.690  1.00 29.52           O
ATOM   3292  N   GLY D 417      41.626 -15.964   9.490  1.00 35.77           N
ATOM   3293  CA  GLY D 417      42.558 -16.978   9.073  1.00 35.77           C
ATOM   3294  C   GLY D 417      43.079 -17.729  10.263  1.00 35.77           C
ATOM   3295  O   GLY D 417      42.928 -17.290  11.402  1.00 35.77           O
ATOM   3296  N   PHE D 418      43.701 -18.908  10.019  1.00175.57           N
ATOM   3297  CA  PHE D 418      44.264 -19.675  11.094  1.00175.57           C
ATOM   3298  CB  PHE D 418      43.291 -20.666  11.793  1.00175.57           C
ATOM   3299  CG  PHE D 418      43.158 -21.913  10.973  1.00175.57           C
ATOM   3300  CD1 PHE D 418      42.249 -22.015   9.942  1.00175.57           C
ATOM   3301  CD2 PHE D 418      43.971 -22.997  11.248  1.00175.57           C
ATOM   3302  CE1 PHE D 418      42.172 -23.184   9.223  1.00175.57           C
ATOM   3303  CE2 PHE D 418      43.896 -24.170  10.532  1.00175.57           C
ATOM   3304  CZ  PHE D 418      42.984 -24.256   9.511  1.00175.57           C
ATOM   3305  C   PHE D 418      45.426 -20.456  10.529  1.00175.57           C
ATOM   3306  O   PHE D 418      45.594 -20.575   9.313  1.00175.57           O
ATOM   3307  N   THR D 419      46.309 -20.964  11.415  1.00173.40           N
ATOM   3308  CA  THR D 419      47.404 -21.793  10.983  1.00173.40           C
ATOM   3309  CB  THR D 419      48.761 -21.136  10.981  1.00173.40           C
ATOM   3310  OG1 THR D 419      49.206 -20.906  12.308  1.00173.40           O
ATOM   3311  CG2 THR D 419      48.701 -19.800  10.242  1.00173.40           C
ATOM   3312  C   THR D 419      47.568 -22.850  12.025  1.00173.40           C
ATOM   3313  O   THR D 419      47.290 -22.612  13.199  1.00173.40           O
ATOM   3314  N   LEU D 420      48.015 -24.066  11.656  1.00183.74           N
ATOM   3315  CA  LEU D 420      48.254 -24.938  12.761  1.00183.74           C
ATOM   3316  CB  LEU D 420      48.107 -26.468  12.515  1.00183.74           C
ATOM   3317  CG  LEU D 420      49.348 -27.409  12.466  1.00183.74           C
ATOM   3318  CD1 LEU D 420      48.895 -28.833  12.076  1.00183.74           C
ATOM   3319  CD2 LEU D 420      50.518 -26.908  11.598  1.00183.74           C
ATOM   3320  C   LEU D 420      49.642 -24.590  13.163  1.00183.74           C
ATOM   3321  O   LEU D 420      50.375 -23.986  12.385  1.00183.74           O
ATOM   3322  N   ILE D 421      50.029 -24.900  14.405  1.00132.96           N
ATOM   3323  CA  ILE D 421      51.376 -24.668  14.833  1.00132.96           C
ATOM   3324  CB  ILE D 421      51.460 -24.049  16.200  1.00132.96           C
ATOM   3325  CG1 ILE D 421      50.835 -22.641  16.162  1.00132.96           C
ATOM   3326  CG2 ILE D 421      52.929 -24.053  16.656  1.00132.96           C
ATOM   3327  CD1 ILE D 421      50.542 -22.041  17.538  1.00132.96           C
ATOM   3328  C   ILE D 421      51.892 -26.058  14.864  1.00132.96           C
ATOM   3329  O   ILE D 421      51.424 -26.860  15.664  1.00132.96           O
ATOM   3330  N   TYR D 422      53.049 -26.298  14.244  1.00283.99           N
ATOM   3331  CA  TYR D 422      53.436 -27.519  13.616  1.00283.99           C
ATOM   3332  CB  TYR D 422      54.878 -27.680  14.100  1.00283.99           C
ATOM   3333  CG  TYR D 422      55.595 -28.891  13.682  1.00283.99           C
ATOM   3334  CD1 TYR D 422      55.620 -29.275  12.381  1.00283.99           C
ATOM   3335  CD2 TYR D 422      56.227 -29.658  14.618  1.00283.99           C
ATOM   3336  CE1 TYR D 422      56.311 -30.395  11.993  1.00283.99           C
ATOM   3337  CE2 TYR D 422      56.922 -30.778  14.247  1.00283.99           C
ATOM   3338  CZ  TYR D 422      56.972 -31.145  12.934  1.00283.99           C
ATOM   3339  OH  TYR D 422      57.688 -32.300  12.571  1.00283.99           O
ATOM   3340  C   TYR D 422      52.545 -28.681  13.979  1.00283.99           C
ATOM   3341  O   TYR D 422      51.644 -28.942  13.179  1.00283.99           O
ATOM   3342  N   ASN D 423      52.610 -29.347  15.141  1.00187.77           N
ATOM   3343  CA  ASN D 423      51.610 -30.380  15.285  1.00187.77           C
ATOM   3344  CB  ASN D 423      52.174 -31.801  15.039  1.00187.77           C
ATOM   3345  CG  ASN D 423      53.316 -32.108  15.996  1.00187.77           C
ATOM   3346  OD1 ASN D 423      53.241 -31.811  17.186  1.00187.77           O
ATOM   3347  ND2 ASN D 423      54.415 -32.709  15.465  1.00187.77           N
ATOM   3348  C   ASN D 423      51.039 -30.268  16.665  1.00187.77           C
ATOM   3349  O   ASN D 423      50.340 -31.160  17.145  1.00187.77           O
ATOM   3350  N   GLN D 424      51.400 -29.192  17.379  1.00254.93           N
ATOM   3351  CA  GLN D 424      50.925 -29.025  18.721  1.00254.93           C
ATOM   3352  CB  GLN D 424      51.997 -28.586  19.725  1.00254.93           C
ATOM   3353  CG  GLN D 424      52.844 -27.370  19.405  1.00254.93           C
ATOM   3354  CD  GLN D 424      53.499 -27.116  20.749  1.00254.93           C
ATOM   3355  OE1 GLN D 424      54.461 -27.763  21.160  1.00254.93           O
ATOM   3356  NE2 GLN D 424      52.884 -26.174  21.496  1.00254.93           N
ATOM   3357  C   GLN D 424      49.606 -28.340  18.962  1.00254.93           C
ATOM   3358  O   GLN D 424      48.926 -28.660  19.938  1.00254.93           O
ATOM   3359  N   GLY D 425      49.215 -27.356  18.128  1.00 43.36           N
ATOM   3360  CA  GLY D 425      48.015 -26.613  18.426  1.00 43.36           C
ATOM   3361  C   GLY D 425      47.770 -25.679  17.279  1.00 43.36           C
ATOM   3362  O   GLY D 425      48.288 -25.891  16.184  1.00 43.36           O
ATOM   3363  N   PHE D 426      46.937 -24.629  17.500  1.00 79.76           N
ATOM   3364  CA  PHE D 426      46.617 -23.721  16.429  1.00 79.76           C
ATOM   3365  CB  PHE D 426      45.416 -24.168  15.583  1.00 79.76           C
ATOM   3366  CG  PHE D 426      44.250 -24.284  16.502  1.00 79.76           C
ATOM   3367  CD1 PHE D 426      44.091 -25.425  17.249  1.00 79.76           C
ATOM   3368  CD2 PHE D 426      43.330 -23.270  16.624  1.00 79.76           C
ATOM   3369  CE1 PHE D 426      43.022 -25.562  18.101  1.00 79.76           C
ATOM   3370  CE2 PHE D 426      42.260 -23.399  17.475  1.00 79.76           C
ATOM   3371  CZ  PHE D 426      42.103 -24.546  18.216  1.00 79.76           C
ATOM   3372  C   PHE D 426      46.327 -22.338  16.929  1.00 79.76           C
ATOM   3373  O   PHE D 426      46.129 -22.090  18.117  1.00 79.76           O
ATOM   3374  N   GLU D 427      46.353 -21.379  15.986  1.00 76.80           N
ATOM   3375  CA  GLU D 427      46.061 -20.012  16.278  1.00 76.80           C
ATOM   3376  CB  GLU D 427      47.289 -19.105  16.131  1.00 76.80           C
ATOM   3377  CG  GLU D 427      46.943 -17.629  16.284  1.00 76.80           C
ATOM   3378  CD  GLU D 427      48.232 -16.842  16.165  1.00 76.80           C
ATOM   3379  OE1 GLU D 427      48.977 -16.787  17.176  1.00 76.80           O
ATOM   3380  OE2 GLU D 427      48.485 -16.270  15.070  1.00 76.80           O
ATOM   3381  C   GLU D 427      45.070 -19.560  15.253  1.00 76.80           C
ATOM   3382  O   GLU D 427      45.242 -19.821  14.062  1.00 76.80           O
ATOM   3383  N   VAL D 428      43.985 -18.894  15.693  1.00100.14           N
ATOM   3384  CA  VAL D 428      43.036 -18.398  14.738  1.00100.14           C
ATOM   3385  CB  VAL D 428      41.679 -19.047  14.774  1.00100.14           C
ATOM   3386  CG1 VAL D 428      40.968 -18.685  16.090  1.00100.14           C
ATOM   3387  CG2 VAL D 428      40.908 -18.610  13.515  1.00100.14           C
ATOM   3388  C   VAL D 428      42.832 -16.948  15.025  1.00100.14           C
ATOM   3389  O   VAL D 428      42.726 -16.545  16.184  1.00100.14           O
ATOM   3390  N   LYS D 429      42.806 -16.130  13.952  1.00135.38           N
ATOM   3391  CA  LYS D 429      42.557 -14.719  14.038  1.00135.38           C
ATOM   3392  CB  LYS D 429      43.473 -13.875  13.139  1.00135.38           C
ATOM   3393  CG  LYS D 429      43.170 -12.377  13.222  1.00135.38           C
ATOM   3394  CD  LYS D 429      44.071 -11.520  12.335  1.00135.38           C
ATOM   3395  CE  LYS D 429      45.503 -12.040  12.241  1.00135.38           C
ATOM   3396  NZ  LYS D 429      46.212 -11.371  11.129  1.00135.38           N
ATOM   3397  C   LYS D 429      41.209 -14.535  13.423  1.00135.38           C
ATOM   3398  O   LYS D 429      41.059 -14.666  12.208  1.00135.38           O
ATOM   3399  N   ILE D 430      40.190 -14.231  14.248  1.00 98.40           N
ATOM   3400  CA  ILE D 430      38.855 -14.055  13.749  1.00 98.40           C
ATOM   3401  CB  ILE D 430      37.945 -15.195  14.125  1.00 98.40           C
ATOM   3402  CG1 ILE D 430      38.413 -16.498  13.453  1.00 98.40           C
ATOM   3403  CG2 ILE D 430      36.494 -14.799  13.796  1.00 98.40           C
ATOM   3404  CD1 ILE D 430      37.761 -17.755  14.028  1.00 98.40           C
ATOM   3405  C   ILE D 430      38.333 -12.832  14.421  1.00 98.40           C
ATOM   3406  O   ILE D 430      38.516 -12.698  15.624  1.00 98.40           O
ATOM   3407  N   LEU D 431      37.574 -11.994  13.681  1.00314.87           N
ATOM   3408  CA  LEU D 431      37.200 -10.646  14.016  1.00314.87           C
ATOM   3409  CB  LEU D 431      35.824 -10.167  13.545  1.00314.87           C
ATOM   3410  CG  LEU D 431      35.927  -9.656  12.087  1.00314.87           C
ATOM   3411  CD1 LEU D 431      36.762  -8.363  12.013  1.00314.87           C
ATOM   3412  CD2 LEU D 431      36.482 -10.737  11.145  1.00314.87           C
ATOM   3413  C   LEU D 431      37.618 -10.137  15.357  1.00314.87           C
ATOM   3414  O   LEU D 431      36.914 -10.145  16.368  1.00314.87           O
ATOM   3415  N   ASN D 432      38.853  -9.612  15.313  1.00111.80           N
ATOM   3416  CA  ASN D 432      39.542  -8.941  16.368  1.00111.80           C
ATOM   3417  CB  ASN D 432      38.817  -7.669  16.835  1.00111.80           C
ATOM   3418  CG  ASN D 432      38.970  -6.593  15.769  1.00111.80           C
ATOM   3419  OD1 ASN D 432      40.055  -6.056  15.559  1.00111.80           O
ATOM   3420  ND2 ASN D 432      37.847  -6.268  15.075  1.00111.80           N
ATOM   3421  C   ASN D 432      39.790  -9.808  17.567  1.00111.80           C
ATOM   3422  O   ASN D 432      39.990  -9.283  18.661  1.00111.80           O
ATOM   3423  N   TYR D 433      39.825 -11.146  17.411  1.00117.67           N
ATOM   3424  CA  TYR D 433      40.165 -11.998  18.526  1.00117.67           C
ATOM   3425  CB  TYR D 433      39.074 -12.951  19.011  1.00117.67           C
ATOM   3426  CG  TYR D 433      37.885 -12.196  19.454  1.00117.67           C
ATOM   3427  CD1 TYR D 433      37.806 -11.648  20.714  1.00117.67           C
ATOM   3428  CD2 TYR D 433      36.846 -12.060  18.570  1.00117.67           C
ATOM   3429  CE1 TYR D 433      36.669 -10.972  21.086  1.00117.67           C
ATOM   3430  CE2 TYR D 433      35.715 -11.390  18.933  1.00117.67           C
ATOM   3431  CZ  TYR D 433      35.631 -10.855  20.187  1.00117.67           C
ATOM   3432  OH  TYR D 433      34.449 -10.186  20.520  1.00117.67           O
ATOM   3433  C   TYR D 433      41.200 -12.970  18.048  1.00117.67           C
ATOM   3434  O   TYR D 433      41.291 -13.275  16.858  1.00117.67           O
ATOM   3435  N   LEU D 434      41.989 -13.501  19.004  1.00 86.39           N
ATOM   3436  CA  LEU D 434      43.034 -14.443  18.724  1.00 86.39           C
ATOM   3437  CB  LEU D 434      44.377 -14.029  19.354  1.00 86.39           C
ATOM   3438  CG  LEU D 434      44.720 -12.528  19.277  1.00 86.39           C
ATOM   3439  CD1 LEU D 434      46.167 -12.282  19.732  1.00 86.39           C
ATOM   3440  CD2 LEU D 434      44.380 -11.909  17.916  1.00 86.39           C
ATOM   3441  C   LEU D 434      42.691 -15.653  19.547  1.00 86.39           C
ATOM   3442  O   LEU D 434      42.452 -15.517  20.746  1.00 86.39           O
ATOM   3443  N   PHE D 435      42.674 -16.858  18.940  1.00 63.45           N
ATOM   3444  CA  PHE D 435      42.401 -18.066  19.673  1.00 63.45           C
ATOM   3445  CB  PHE D 435      41.349 -18.972  19.002  1.00 63.45           C
ATOM   3446  CG  PHE D 435      39.962 -18.471  19.213  1.00 63.45           C
ATOM   3447  CD1 PHE D 435      39.391 -17.536  18.380  1.00 63.45           C
ATOM   3448  CD2 PHE D 435      39.224 -18.962  20.264  1.00 63.45           C
ATOM   3449  CE1 PHE D 435      38.104 -17.102  18.600  1.00 63.45           C
ATOM   3450  CE2 PHE D 435      37.938 -18.533  20.489  1.00 63.45           C
ATOM   3451  CZ  PHE D 435      37.376 -17.600  19.654  1.00 63.45           C
ATOM   3452  C   PHE D 435      43.647 -18.901  19.656  1.00 63.45           C
ATOM   3453  O   PHE D 435      44.274 -19.074  18.612  1.00 63.45           O
ATOM   3454  N   PHE D 436      44.041 -19.448  20.824  1.00141.14           N
ATOM   3455  CA  PHE D 436      45.196 -20.302  20.877  1.00141.14           C
ATOM   3456  CB  PHE D 436      46.481 -19.539  21.234  1.00141.14           C
ATOM   3457  CG  PHE D 436      47.437 -20.505  21.843  1.00141.14           C
ATOM   3458  CD1 PHE D 436      48.121 -21.428  21.085  1.00141.14           C
ATOM   3459  CD2 PHE D 436      47.619 -20.486  23.208  1.00141.14           C
ATOM   3460  CE1 PHE D 436      48.987 -22.311  21.691  1.00141.14           C
ATOM   3461  CE2 PHE D 436      48.485 -21.364  23.815  1.00141.14           C
ATOM   3462  CZ  PHE D 436      49.172 -22.280  23.055  1.00141.14           C
ATOM   3463  C   PHE D 436      44.995 -21.394  21.884  1.00141.14           C
ATOM   3464  O   PHE D 436      44.490 -21.166  22.981  1.00141.14           O
ATOM   3465  N   GLY D 437      45.416 -22.626  21.532  1.00 43.50           N
ATOM   3466  CA  GLY D 437      45.273 -23.741  22.423  1.00 43.50           C
ATOM   3467  C   GLY D 437      46.085 -24.873  21.877  1.00 43.50           C
ATOM   3468  O   GLY D 437      46.367 -24.935  20.681  1.00 43.50           O
ATOM   3469  N   PHE D 438      46.468 -25.813  22.765  1.00161.79           N
ATOM   3470  CA  PHE D 438      47.225 -26.973  22.392  1.00161.79           C
ATOM   3471  CB  PHE D 438      48.106 -27.549  23.509  1.00161.79           C
ATOM   3472  CG  PHE D 438      49.097 -26.536  23.950  1.00161.79           C
ATOM   3473  CD1 PHE D 438      50.250 -26.336  23.233  1.00161.79           C
ATOM   3474  CD2 PHE D 438      48.870 -25.777  25.074  1.00161.79           C
ATOM   3475  CE1 PHE D 438      51.171 -25.403  23.638  1.00161.79           C
ATOM   3476  CE2 PHE D 438      49.793 -24.844  25.480  1.00161.79           C
ATOM   3477  CZ  PHE D 438      50.948 -24.657  24.763  1.00161.79           C
ATOM   3478  C   PHE D 438      46.231 -28.070  22.196  1.00161.79           C
ATOM   3479  O   PHE D 438      45.168 -28.062  22.811  1.00161.79           O
ATOM   3480  N   PHE D 439      46.548 -29.056  21.338  1.00 81.78           N
ATOM   3481  CA  PHE D 439      45.636 -30.154  21.186  1.00 81.78           C
ATOM   3482  CB  PHE D 439      45.983 -31.098  20.019  1.00 81.78           C
ATOM   3483  CG  PHE D 439      45.794 -30.320  18.762  1.00 81.78           C
ATOM   3484  CD1 PHE D 439      44.528 -30.050  18.290  1.00 81.78           C
ATOM   3485  CD2 PHE D 439      46.881 -29.868  18.049  1.00 81.78           C
ATOM   3486  CE1 PHE D 439      44.347 -29.332  17.131  1.00 81.78           C
ATOM   3487  CE2 PHE D 439      46.710 -29.150  16.889  1.00 81.78           C
ATOM   3488  CZ  PHE D 439      45.442 -28.882  16.431  1.00 81.78           C
ATOM   3489  C   PHE D 439      45.688 -30.926  22.475  1.00 81.78           C
ATOM   3490  O   PHE D 439      46.714 -30.944  23.152  1.00 81.78           O
ATOM   3491  N   LYS D 440      44.569 -31.576  22.861  1.00170.81           N
ATOM   3492  CA  LYS D 440      44.504 -32.193  24.157  1.00170.81           C
ATOM   3493  CB  LYS D 440      43.080 -32.402  24.705  1.00170.81           C
ATOM   3494  CG  LYS D 440      42.302 -33.503  23.993  1.00170.81           C
ATOM   3495  CD  LYS D 440      41.108 -34.034  24.790  1.00170.81           C
ATOM   3496  CE  LYS D 440      40.225 -32.950  25.406  1.00170.81           C
ATOM   3497  NZ  LYS D 440      40.871 -32.401  26.618  1.00170.81           N
ATOM   3498  C   LYS D 440      45.192 -33.519  24.218  1.00170.81           C
ATOM   3499  O   LYS D 440      45.294 -34.256  23.238  1.00170.81           O
ATOM   3500  N   TYR D 441      45.732 -33.824  25.417  1.00168.81           N
ATOM   3501  CA  TYR D 441      46.312 -35.107  25.689  1.00168.81           C
ATOM   3502  CB  TYR D 441      47.836 -35.174  25.463  1.00168.81           C
ATOM   3503  CG  TYR D 441      48.534 -34.252  26.402  1.00168.81           C
ATOM   3504  CD1 TYR D 441      48.624 -32.910  26.117  1.00168.81           C
ATOM   3505  CD2 TYR D 441      49.090 -34.729  27.567  1.00168.81           C
ATOM   3506  CE1 TYR D 441      49.265 -32.055  26.981  1.00168.81           C
ATOM   3507  CE2 TYR D 441      49.733 -33.881  28.435  1.00168.81           C
ATOM   3508  CZ  TYR D 441      49.822 -32.543  28.138  1.00168.81           C
ATOM   3509  OH  TYR D 441      50.481 -31.665  29.021  1.00168.81           O
ATOM   3510  C   TYR D 441      45.994 -35.449  27.122  1.00168.81           C
ATOM   3511  O   TYR D 441      45.741 -34.553  27.928  1.00168.81           O
ATOM   3512  N   GLU D 442      45.973 -36.763  27.463  1.00 88.75           N
ATOM   3513  CA  GLU D 442      45.682 -37.256  28.792  1.00 88.75           C
ATOM   3514  CB  GLU D 442      44.646 -38.394  28.824  1.00 88.75           C
ATOM   3515  CG  GLU D 442      43.191 -37.935  28.733  1.00 88.75           C
ATOM   3516  CD  GLU D 442      42.641 -37.860  30.151  1.00 88.75           C
ATOM   3517  OE1 GLU D 442      43.326 -38.356  31.085  1.00 88.75           O
ATOM   3518  OE2 GLU D 442      41.518 -37.312  30.317  1.00 88.75           O
ATOM   3519  C   GLU D 442      46.937 -37.841  29.356  1.00 88.75           C
ATOM   3520  O   GLU D 442      47.654 -38.576  28.679  1.00 88.75           O
ATOM   3521  N   GLN D 443      47.211 -37.549  30.640  1.00125.34           N
ATOM   3522  CA  GLN D 443      48.462 -37.932  31.223  1.00125.34           C
ATOM   3523  CB  GLN D 443      49.151 -36.641  31.712  1.00125.34           C
ATOM   3524  CG  GLN D 443      50.662 -36.660  31.912  1.00125.34           C
ATOM   3525  CD  GLN D 443      51.082 -35.194  32.051  1.00125.34           C
ATOM   3526  OE1 GLN D 443      50.354 -34.287  31.650  1.00125.34           O
ATOM   3527  NE2 GLN D 443      52.289 -34.951  32.628  1.00125.34           N
ATOM   3528  C   GLN D 443      48.185 -38.833  32.388  1.00125.34           C
ATOM   3529  O   GLN D 443      48.082 -38.380  33.525  1.00125.34           O
ATOM   3530  N   ARG D 444      48.054 -40.148  32.129  1.00113.68           N
ATOM   3531  CA  ARG D 444      47.844 -41.099  33.183  1.00113.68           C
ATOM   3532  CB  ARG D 444      47.545 -42.522  32.682  0.00113.68           C
ATOM   3533  CG  ARG D 444      46.216 -42.660  31.941  0.00113.68           C
ATOM   3534  CD  ARG D 444      45.800 -44.115  31.706  0.00113.68           C
ATOM   3535  NE  ARG D 444      44.952 -44.544  32.856  1.00113.68           N
ATOM   3536  CZ  ARG D 444      45.464 -45.301  33.873  1.00113.68           C
ATOM   3537  NH1 ARG D 444      46.771 -45.693  33.851  1.00113.68           N
ATOM   3538  NH2 ARG D 444      44.656 -45.683  34.903  1.00113.68           N
ATOM   3539  C   ARG D 444      49.115 -41.175  33.962  1.00113.68           C
ATOM   3540  O   ARG D 444      49.111 -41.404  35.168  1.00113.68           O
ATOM   3541  N   GLY D 445      50.243 -40.981  33.257  1.00 67.52           N
ATOM   3542  CA  GLY D 445      51.577 -41.069  33.770  1.00 67.52           C
ATOM   3543  C   GLY D 445      52.205 -42.152  32.967  1.00 67.52           C
ATOM   3544  O   GLY D 445      53.225 -41.956  32.309  1.00 67.52           O
ATOM   3545  N   SER D 446      51.588 -43.341  32.991  1.00196.54           N
ATOM   3546  CA  SER D 446      52.078 -44.405  32.179  1.00196.54           C
ATOM   3547  CB  SER D 446      51.445 -45.756  32.547  1.00196.54           C
ATOM   3548  OG  SER D 446      51.952 -46.779  31.705  0.00196.54           O
ATOM   3549  C   SER D 446      51.712 -44.126  30.766  1.00196.54           C
ATOM   3550  O   SER D 446      52.545 -44.147  29.861  1.00196.54           O
ATOM   3551  N   ASN D 447      50.428 -43.807  30.547  1.00 86.13           N
ATOM   3552  CA  ASN D 447      50.020 -43.705  29.185  1.00 86.13           C
ATOM   3553  CB  ASN D 447      48.898 -44.677  28.799  1.00 86.13           C
ATOM   3554  CG  ASN D 447      49.496 -46.069  28.677  1.00 86.13           C
ATOM   3555  OD1 ASN D 447      48.829 -47.067  28.943  1.00 86.13           O
ATOM   3556  ND2 ASN D 447      50.788 -46.142  28.257  1.00 86.13           N
ATOM   3557  C   ASN D 447      49.529 -42.341  28.885  1.00 86.13           C
ATOM   3558  O   ASN D 447      48.930 -41.661  29.717  1.00 86.13           O
ATOM   3559  N   VAL D 448      49.797 -41.911  27.643  1.00 43.40           N
ATOM   3560  CA  VAL D 448      49.348 -40.630  27.207  1.00 43.40           C
ATOM   3561  CB  VAL D 448      50.459 -39.741  26.737  1.00 43.40           C
ATOM   3562  CG1 VAL D 448      49.848 -38.442  26.189  1.00 43.40           C
ATOM   3563  CG2 VAL D 448      51.437 -39.528  27.904  1.00 43.40           C
ATOM   3564  C   VAL D 448      48.421 -40.853  26.055  1.00 43.40           C
ATOM   3565  O   VAL D 448      48.678 -41.683  25.183  1.00 43.40           O
ATOM   3566  N   THR D 449      47.291 -40.124  26.043  1.00 56.82           N
ATOM   3567  CA  THR D 449      46.352 -40.257  24.968  1.00 56.82           C
ATOM   3568  CB  THR D 449      44.995 -40.696  25.436  1.00 56.82           C
ATOM   3569  OG1 THR D 449      45.096 -41.945  26.104  1.00 56.82           O
ATOM   3570  CG2 THR D 449      44.049 -40.815  24.228  1.00 56.82           C
ATOM   3571  C   THR D 449      46.196 -38.899  24.361  1.00 56.82           C
ATOM   3572  O   THR D 449      46.062 -37.908  25.077  1.00 56.82           O
ATOM   3573  N   SER D 450      46.214 -38.817  23.016  1.00 56.07           N
ATOM   3574  CA  SER D 450      46.084 -37.540  22.377  1.00 56.07           C
ATOM   3575  CB  SER D 450      47.156 -37.267  21.307  1.00 56.07           C
ATOM   3576  OG  SER D 450      48.440 -37.237  21.914  1.00 56.07           O
ATOM   3577  C   SER D 450      44.754 -37.499  21.694  1.00 56.07           C
ATOM   3578  O   SER D 450      44.261 -38.509  21.193  1.00 56.07           O
ATOM   3579  N   TYR D 451      44.115 -36.311  21.726  1.00165.85           N
ATOM   3580  CA  TYR D 451      42.847 -36.107  21.084  1.00165.85           C
ATOM   3581  CB  TYR D 451      41.745 -35.693  22.069  1.00165.85           C
ATOM   3582  CG  TYR D 451      41.426 -36.852  22.943  1.00165.85           C
ATOM   3583  CD1 TYR D 451      42.341 -37.311  23.866  1.00165.85           C
ATOM   3584  CD2 TYR D 451      40.211 -37.488  22.815  1.00165.85           C
ATOM   3585  CE1 TYR D 451      42.030 -38.388  24.664  1.00165.85           C
ATOM   3586  CE2 TYR D 451      39.896 -38.561  23.614  1.00165.85           C
ATOM   3587  CZ  TYR D 451      40.808 -39.007  24.540  1.00165.85           C
ATOM   3588  OH  TYR D 451      40.499 -40.113  25.360  1.00165.85           O
ATOM   3589  C   TYR D 451      43.008 -34.933  20.183  1.00165.85           C
ATOM   3590  O   TYR D 451      43.016 -33.793  20.646  1.00165.85           O
ATOM   3591  N   CYS D 452      43.150 -35.160  18.868  1.00144.04           N
ATOM   3592  CA  CYS D 452      43.269 -33.992  18.054  1.00144.04           C
ATOM   3593  CB  CYS D 452      43.997 -34.105  16.713  1.00144.04           C
ATOM   3594  SG  CYS D 452      44.341 -32.383  16.246  1.00144.04           S
ATOM   3595  C   CYS D 452      41.927 -33.346  17.868  1.00144.04           C
ATOM   3596  O   CYS D 452      41.812 -32.227  17.370  1.00144.04           O
ATOM   3597  N   HIS D 453      40.840 -34.071  18.160  1.00159.36           N
ATOM   3598  CA  HIS D 453      39.568 -33.436  18.015  1.00159.36           C
ATOM   3599  ND1 HIS D 453      38.824 -36.698  18.748  1.00159.36           N
ATOM   3600  CG  HIS D 453      38.166 -35.488  18.786  1.00159.36           C
ATOM   3601  CB  HIS D 453      38.368 -34.387  17.796  1.00159.36           C
ATOM   3602  NE2 HIS D 453      37.410 -36.792  20.461  1.00159.36           N
ATOM   3603  CD2 HIS D 453      37.309 -35.562  19.837  1.00159.36           C
ATOM   3604  CE1 HIS D 453      38.332 -37.439  19.771  1.00159.36           C
ATOM   3605  C   HIS D 453      39.319 -32.435  19.119  1.00159.36           C
ATOM   3606  O   HIS D 453      38.424 -31.605  18.992  1.00159.36           O
ATOM   3607  N   GLU D 454      40.057 -32.498  20.254  1.00130.07           N
ATOM   3608  CA  GLU D 454      39.798 -31.607  21.364  1.00130.07           C
ATOM   3609  CB  GLU D 454      39.383 -32.375  22.634  1.00130.07           C
ATOM   3610  CG  GLU D 454      38.141 -33.258  22.440  1.00130.07           C
ATOM   3611  CD  GLU D 454      36.888 -32.438  22.678  1.00130.07           C
ATOM   3612  OE1 GLU D 454      36.973 -31.455  23.459  1.00130.07           O
ATOM   3613  OE2 GLU D 454      35.829 -32.787  22.090  1.00130.07           O
ATOM   3614  C   GLU D 454      41.032 -30.788  21.688  1.00130.07           C
ATOM   3615  O   GLU D 454      42.104 -31.005  21.123  1.00130.07           O
ATOM   3616  N   THR D 455      40.891 -29.796  22.607  1.00145.39           N
ATOM   3617  CA  THR D 455      41.971 -28.903  22.954  1.00145.39           C
ATOM   3618  CB  THR D 455      41.628 -27.471  22.645  1.00145.39           C
ATOM   3619  OG1 THR D 455      41.211 -27.341  21.301  1.00145.39           O
ATOM   3620  CG2 THR D 455      42.859 -26.590  22.846  1.00145.39           C
ATOM   3621  C   THR D 455      42.144 -28.920  24.443  1.00145.39           C
ATOM   3622  O   THR D 455      41.227 -29.280  25.180  1.00145.39           O
ATOM   3623  N   PHE D 456      43.341 -28.561  24.955  1.00247.60           N
ATOM   3624  CA  PHE D 456      43.307 -28.420  26.376  1.00247.60           C
ATOM   3625  CB  PHE D 456      44.356 -29.138  27.277  1.00247.60           C
ATOM   3626  CG  PHE D 456      45.804 -28.786  27.273  1.00247.60           C
ATOM   3627  CD1 PHE D 456      46.689 -29.427  26.434  1.00247.60           C
ATOM   3628  CD2 PHE D 456      46.286 -27.862  28.171  1.00247.60           C
ATOM   3629  CE1 PHE D 456      48.030 -29.117  26.463  1.00247.60           C
ATOM   3630  CE2 PHE D 456      47.624 -27.547  28.208  1.00247.60           C
ATOM   3631  CZ  PHE D 456      48.497 -28.174  27.349  1.00247.60           C
ATOM   3632  C   PHE D 456      42.966 -26.991  26.662  1.00247.60           C
ATOM   3633  O   PHE D 456      42.615 -26.275  25.724  1.00247.60           O
ATOM   3634  N   PRO D 457      42.950 -26.517  27.868  1.00178.10           N
ATOM   3635  CA  PRO D 457      42.501 -25.163  28.038  1.00178.10           C
ATOM   3636  CD  PRO D 457      42.674 -27.336  29.037  1.00178.10           C
ATOM   3637  CB  PRO D 457      42.359 -24.961  29.541  1.00178.10           C
ATOM   3638  CG  PRO D 457      42.004 -26.377  30.042  1.00178.10           C
ATOM   3639  C   PRO D 457      43.365 -24.177  27.321  1.00178.10           C
ATOM   3640  O   PRO D 457      44.585 -24.238  27.468  1.00178.10           O
ATOM   3641  N   GLY D 458      42.744 -23.236  26.575  1.00 57.20           N
ATOM   3642  CA  GLY D 458      43.494 -22.294  25.798  1.00 57.20           C
ATOM   3643  C   GLY D 458      43.145 -20.885  26.183  1.00 57.20           C
ATOM   3644  O   GLY D 458      42.322 -20.633  27.069  1.00 57.20           O
ATOM   3645  N   TRP D 459      43.804 -19.923  25.493  1.00114.58           N
ATOM   3646  CA  TRP D 459      43.598 -18.527  25.756  1.00114.58           C
ATOM   3647  CB  TRP D 459      44.880 -17.738  26.079  1.00114.58           C
ATOM   3648  CG  TRP D 459      45.460 -17.965  27.452  1.00114.58           C
ATOM   3649  CD2 TRP D 459      46.325 -19.058  27.781  1.00114.58           C
ATOM   3650  CD1 TRP D 459      45.322 -17.221  28.588  1.00114.58           C
ATOM   3651  NE1 TRP D 459      46.067 -17.772  29.602  1.00114.58           N
ATOM   3652  CE2 TRP D 459      46.687 -18.906  29.119  1.00114.58           C
ATOM   3653  CE3 TRP D 459      46.784 -20.096  27.024  1.00114.58           C
ATOM   3654  CZ2 TRP D 459      47.523 -19.796  29.725  1.00114.58           C
ATOM   3655  CZ3 TRP D 459      47.619 -20.998  27.639  1.00114.58           C
ATOM   3656  CH2 TRP D 459      47.980 -20.847  28.962  1.00114.58           C
ATOM   3657  C   TRP D 459      43.011 -17.853  24.557  1.00114.58           C
ATOM   3658  O   TRP D 459      43.426 -18.081  23.421  1.00114.58           O
ATOM   3659  N   VAL D 460      41.998 -16.996  24.802  1.00119.03           N
ATOM   3660  CA  VAL D 460      41.426 -16.196  23.761  1.00119.03           C
ATOM   3661  CB  VAL D 460      40.011 -16.565  23.426  1.00119.03           C
ATOM   3662  CG1 VAL D 460      39.141 -16.324  24.672  1.00119.03           C
ATOM   3663  CG2 VAL D 460      39.567 -15.760  22.194  1.00119.03           C
ATOM   3664  C   VAL D 460      41.424 -14.798  24.293  1.00119.03           C
ATOM   3665  O   VAL D 460      41.135 -14.568  25.468  1.00119.03           O
ATOM   3666  N   HIS D 461      41.797 -13.827  23.440  1.00 99.80           N
ATOM   3667  CA  HIS D 461      41.828 -12.447  23.833  1.00 99.80           C
ATOM   3668  ND1 HIS D 461      45.005 -13.696  24.415  1.00 99.80           N
ATOM   3669  CG  HIS D 461      44.365 -12.524  24.075  1.00 99.80           C
ATOM   3670  CB  HIS D 461      43.071 -12.059  24.671  1.00 99.80           C
ATOM   3671  NE2 HIS D 461      46.206 -12.768  22.792  1.00 99.80           N
ATOM   3672  CD2 HIS D 461      45.116 -11.968  23.087  1.00 99.80           C
ATOM   3673  CE1 HIS D 461      46.096 -13.794  23.615  1.00 99.80           C
ATOM   3674  C   HIS D 461      41.783 -11.627  22.583  1.00 99.80           C
ATOM   3675  O   HIS D 461      42.125 -12.099  21.500  1.00 99.80           O
ATOM   3676  N   ASP D 462      41.353 -10.357  22.704  1.00 78.73           N
ATOM   3677  CA  ASP D 462      41.243  -9.537  21.536  1.00 78.73           C
ATOM   3678  CB  ASP D 462      40.442  -8.243  21.776  1.00 78.73           C
ATOM   3679  CG  ASP D 462      41.044  -7.485  22.951  1.00 78.73           C
ATOM   3680  OD1 ASP D 462      42.295  -7.361  23.023  1.00 78.73           O
ATOM   3681  OD2 ASP D 462      40.243  -7.037  23.814  1.00 78.73           O
ATOM   3682  C   ASP D 462      42.623  -9.258  21.031  1.00 78.73           C
ATOM   3683  O   ASP D 462      43.611  -9.503  21.720  1.00 78.73           O
ATOM   3684  N   VAL D 463      42.707  -8.731  19.796  1.00119.30           N
ATOM   3685  CA  VAL D 463      43.939  -8.506  19.092  1.00119.30           C
ATOM   3686  CB  VAL D 463      43.704  -7.818  17.783  1.00119.30           C
ATOM   3687  CG1 VAL D 463      45.056  -7.594  17.092  1.00119.30           C
ATOM   3688  CG2 VAL D 463      42.712  -8.660  16.970  1.00119.30           C
ATOM   3689  C   VAL D 463      44.829  -7.612  19.904  1.00119.30           C
ATOM   3690  O   VAL D 463      46.052  -7.724  19.847  1.00119.30           O
ATOM   3691  N   LEU D 464      44.234  -6.651  20.629  1.00 80.35           N
ATOM   3692  CA  LEU D 464      44.957  -5.714  21.451  1.00 80.35           C
ATOM   3693  CB  LEU D 464      44.055  -4.596  21.996  1.00 80.35           C
ATOM   3694  CG  LEU D 464      43.524  -3.655  20.904  1.00 80.35           C
ATOM   3695  CD1 LEU D 464      42.655  -2.542  21.508  1.00 80.35           C
ATOM   3696  CD2 LEU D 464      44.675  -3.101  20.051  1.00 80.35           C
ATOM   3697  C   LEU D 464      45.569  -6.394  22.640  1.00 80.35           C
ATOM   3698  O   LEU D 464      46.616  -5.965  23.121  1.00 80.35           O
ATOM   3699  N   GLY D 465      44.915  -7.447  23.173  1.00 45.16           N
ATOM   3700  CA  GLY D 465      45.426  -8.128  24.332  1.00 45.16           C
ATOM   3701  C   GLY D 465      44.769  -7.580  25.569  1.00 45.16           C
ATOM   3702  O   GLY D 465      45.253  -7.812  26.676  1.00 45.16           O
ATOM   3703  N   ARG D 466      43.704  -6.765  25.414  1.00178.62           N
ATOM   3704  CA  ARG D 466      43.005  -6.191  26.540  1.00178.62           C
ATOM   3705  CB  ARG D 466      42.018  -5.101  26.096  1.00178.62           C
ATOM   3706  CG  ARG D 466      42.656  -3.977  25.278  1.00178.62           C
ATOM   3707  CD  ARG D 466      43.232  -2.847  26.128  1.00178.62           C
ATOM   3708  NE  ARG D 466      44.710  -2.997  26.163  1.00178.62           N
ATOM   3709  CZ  ARG D 466      45.457  -2.470  25.154  1.00178.62           C
ATOM   3710  NH1 ARG D 466      44.838  -1.969  24.048  1.00178.62           N
ATOM   3711  NH2 ARG D 466      46.813  -2.463  25.243  1.00178.62           N
ATOM   3712  C   ARG D 466      42.188  -7.189  27.330  1.00178.62           C
ATOM   3713  O   ARG D 466      42.458  -7.433  28.506  1.00178.62           O
ATOM   3714  N   ASN D 467      41.195  -7.844  26.680  1.00 59.65           N
ATOM   3715  CA  ASN D 467      40.288  -8.715  27.380  1.00 59.65           C
ATOM   3716  CB  ASN D 467      38.813  -8.503  26.998  1.00 59.65           C
ATOM   3717  CG  ASN D 467      38.404  -7.129  27.506  1.00 59.65           C
ATOM   3718  OD1 ASN D 467      38.751  -6.736  28.619  1.00 59.65           O
ATOM   3719  ND2 ASN D 467      37.652  -6.370  26.665  1.00 59.65           N
ATOM   3720  C   ASN D 467      40.650 -10.124  27.049  1.00 59.65           C
ATOM   3721  O   ASN D 467      40.890 -10.456  25.888  1.00 59.65           O
ATOM   3722  N   TRP D 468      40.674 -10.984  28.091  1.00128.14           N
ATOM   3723  CA  TRP D 468      41.129 -12.341  27.975  1.00128.14           C
ATOM   3724  CB  TRP D 468      42.358 -12.580  28.836  1.00128.14           C
ATOM   3725  CG  TRP D 468      43.611 -11.893  28.387  1.00128.14           C
ATOM   3726  CD2 TRP D 468      44.865 -12.573  28.373  1.00128.14           C
ATOM   3727  CD1 TRP D 468      43.858 -10.595  28.044  1.00128.14           C
ATOM   3728  NE1 TRP D 468      45.199 -10.430  27.795  1.00128.14           N
ATOM   3729  CE2 TRP D 468      45.830 -11.639  28.008  1.00128.14           C
ATOM   3730  CE3 TRP D 468      45.177 -13.873  28.656  1.00128.14           C
ATOM   3731  CZ2 TRP D 468      47.140 -11.993  27.926  1.00128.14           C
ATOM   3732  CZ3 TRP D 468      46.497 -14.236  28.573  1.00128.14           C
ATOM   3733  CH2 TRP D 468      47.443 -13.304  28.221  1.00128.14           C
ATOM   3734  C   TRP D 468      40.103 -13.252  28.565  1.00128.14           C
ATOM   3735  O   TRP D 468      39.291 -12.826  29.376  1.00128.14           O
ATOM   3736  N   ALA D 469      40.127 -14.541  28.168  1.00 50.10           N
ATOM   3737  CA  ALA D 469      39.232 -15.540  28.683  1.00 50.10           C
ATOM   3738  CB  ALA D 469      37.840 -15.522  28.026  1.00 50.10           C
ATOM   3739  C   ALA D 469      39.858 -16.865  28.374  1.00 50.10           C
ATOM   3740  O   ALA D 469      40.825 -16.938  27.619  1.00 50.10           O
ATOM   3741  N   CYS D 470      39.336 -17.951  28.977  1.00 53.25           N
ATOM   3742  CA  CYS D 470      39.887 -19.261  28.740  1.00 53.25           C
ATOM   3743  CB  CYS D 470      40.236 -19.988  30.045  1.00 53.25           C
ATOM   3744  SG  CYS D 470      41.491 -19.049  30.952  1.00 53.25           S
ATOM   3745  C   CYS D 470      38.834 -20.056  28.032  1.00 53.25           C
ATOM   3746  O   CYS D 470      37.648 -19.798  28.226  1.00 53.25           O
ATOM   3747  N   PHE D 471      39.229 -21.017  27.158  1.00 77.12           N
ATOM   3748  CA  PHE D 471      38.225 -21.805  26.497  1.00 77.12           C
ATOM   3749  CB  PHE D 471      37.715 -21.242  25.157  1.00 77.12           C
ATOM   3750  CG  PHE D 471      38.793 -21.325  24.127  1.00 77.12           C
ATOM   3751  CD1 PHE D 471      39.700 -20.301  23.975  1.00 77.12           C
ATOM   3752  CD2 PHE D 471      38.897 -22.426  23.303  1.00 77.12           C
ATOM   3753  CE1 PHE D 471      40.691 -20.373  23.023  1.00 77.12           C
ATOM   3754  CE2 PHE D 471      39.886 -22.502  22.347  1.00 77.12           C
ATOM   3755  CZ  PHE D 471      40.787 -21.474  22.206  1.00 77.12           C
ATOM   3756  C   PHE D 471      38.746 -23.178  26.201  1.00 77.12           C
ATOM   3757  O   PHE D 471      39.936 -23.466  26.331  1.00 77.12           O
ATOM   3758  N   VAL D 472      37.820 -24.081  25.817  1.00 99.61           N
ATOM   3759  CA  VAL D 472      38.168 -25.417  25.437  1.00 99.61           C
ATOM   3760  CB  VAL D 472      37.684 -26.456  26.406  1.00 99.61           C
ATOM   3761  CG1 VAL D 472      38.359 -26.214  27.768  1.00 99.61           C
ATOM   3762  CG2 VAL D 472      36.149 -26.389  26.464  1.00 99.61           C
ATOM   3763  C   VAL D 472      37.462 -25.647  24.139  1.00 99.61           C
ATOM   3764  O   VAL D 472      36.356 -25.150  23.930  1.00 99.61           O
ATOM   3765  N   GLY D 473      38.081 -26.409  23.219  1.00 32.87           N
ATOM   3766  CA  GLY D 473      37.447 -26.587  21.944  1.00 32.87           C
ATOM   3767  C   GLY D 473      37.241 -28.041  21.672  1.00 32.87           C
ATOM   3768  O   GLY D 473      38.014 -28.896  22.103  1.00 32.87           O
ATOM   3769  N   LYS D 474      36.160 -28.342  20.925  1.00107.99           N
ATOM   3770  CA  LYS D 474      35.839 -29.688  20.553  1.00107.99           C
ATOM   3771  CB  LYS D 474      34.564 -30.196  21.227  1.00107.99           C
ATOM   3772  CG  LYS D 474      34.584 -30.150  22.752  1.00107.99           C
ATOM   3773  CD  LYS D 474      33.171 -30.261  23.311  1.00107.99           C
ATOM   3774  CE  LYS D 474      32.273 -31.082  22.388  1.00107.99           C
ATOM   3775  NZ  LYS D 474      30.861 -30.887  22.759  1.00107.99           N
ATOM   3776  C   LYS D 474      35.500 -29.644  19.100  1.00107.99           C
ATOM   3777  O   LYS D 474      34.774 -28.755  18.658  1.00107.99           O
ATOM   3778  N   LYS D 475      36.013 -30.604  18.311  1.00 99.64           N
ATOM   3779  CA  LYS D 475      35.675 -30.612  16.921  1.00 99.64           C
ATOM   3780  CB  LYS D 475      36.621 -31.464  16.065  1.00 99.64           C
ATOM   3781  CG  LYS D 475      36.254 -31.458  14.581  1.00 99.64           C
ATOM   3782  CD  LYS D 475      37.229 -32.248  13.711  1.00 99.64           C
ATOM   3783  CE  LYS D 475      37.139 -33.760  13.935  1.00 99.64           C
ATOM   3784  NZ  LYS D 475      35.821 -34.266  13.488  1.00 99.64           N
ATOM   3785  C   LYS D 475      34.321 -31.230  16.816  1.00 99.64           C
ATOM   3786  O   LYS D 475      34.077 -32.300  17.371  1.00 99.64           O
ATOM   3787  N   ILE D 476      33.404 -30.564  16.091  1.00 71.34           N
ATOM   3788  CA  ILE D 476      32.074 -31.066  15.929  1.00 71.34           C
ATOM   3789  CB  ILE D 476      31.073 -30.354  16.798  1.00 71.34           C
ATOM   3790  CG1 ILE D 476      29.699 -31.038  16.718  0.00 71.34           C
ATOM   3791  CG2 ILE D 476      31.059 -28.864  16.421  0.00 71.34           C
ATOM   3792  CD1 ILE D 476      28.716 -30.532  17.773  1.00 71.34           C
ATOM   3793  C   ILE D 476      31.696 -30.813  14.475  1.00 71.34           C
ATOM   3794  O   ILE D 476      31.127 -31.740  13.842  1.00 71.34           O
ATOM   3795  OXT ILE D 476      31.973 -29.691  13.973  1.00 71.34           O
TER    3796      ILE D 476
ATOM   3797  N   LEU E 477      67.081  -8.056  -5.178  1.00 58.16           N
ATOM   3798  CA  LEU E 477      67.566  -9.022  -4.171  1.00 58.16           C
ATOM   3799  CB  LEU E 477      66.649 -10.262  -4.147  1.00 58.16           C
ATOM   3800  CG  LEU E 477      66.912 -11.242  -2.986  1.00 58.16           C
ATOM   3801  CD1 LEU E 477      66.651 -10.571  -1.629  1.00 58.16           C
ATOM   3802  CD2 LEU E 477      66.095 -12.534  -3.154  1.00 58.16           C
ATOM   3803  C   LEU E 477      68.972  -9.424  -4.501  1.00 58.16           C
ATOM   3804  O   LEU E 477      69.305  -9.691  -5.656  1.00 58.16           O
ATOM   3805  N   PRO E 478      69.800  -9.432  -3.487  1.00 71.65           N
ATOM   3806  CA  PRO E 478      71.193  -9.756  -3.674  1.00 71.65           C
ATOM   3807  CD  PRO E 478      69.621  -8.447  -2.430  1.00 71.65           C
ATOM   3808  CB  PRO E 478      71.919  -9.217  -2.443  1.00 71.65           C
ATOM   3809  CG  PRO E 478      71.035  -8.048  -1.980  1.00 71.65           C
ATOM   3810  C   PRO E 478      71.451 -11.213  -3.893  1.00 71.65           C
ATOM   3811  O   PRO E 478      70.586 -12.037  -3.601  1.00 71.65           O
ATOM   3812  N   THR E 479      72.625 -11.529  -4.474  1.00 42.24           N
ATOM   3813  CA  THR E 479      73.074 -12.872  -4.692  1.00 42.24           C
ATOM   3814  CB  THR E 479      74.278 -12.939  -5.588  1.00 42.24           C
ATOM   3815  OG1 THR E 479      75.382 -12.285  -4.979  1.00 42.24           O
ATOM   3816  CG2 THR E 479      73.934 -12.259  -6.924  1.00 42.24           C
ATOM   3817  C   THR E 479      73.470 -13.462  -3.375  1.00 42.24           C
ATOM   3818  O   THR E 479      73.273 -14.653  -3.136  1.00 42.24           O
ATOM   3819  N   GLU E 480      74.072 -12.633  -2.494  1.00 82.47           N
ATOM   3820  CA  GLU E 480      74.548 -13.122  -1.232  1.00 82.47           C
ATOM   3821  CB  GLU E 480      76.079 -13.274  -1.204  1.00 82.47           C
ATOM   3822  CG  GLU E 480      76.629 -13.968   0.043  1.00 82.47           C
ATOM   3823  CD  GLU E 480      78.105 -14.244  -0.210  1.00 82.47           C
ATOM   3824  OE1 GLU E 480      78.506 -14.253  -1.405  1.00 82.47           O
ATOM   3825  OE2 GLU E 480      78.851 -14.454   0.784  1.00 82.47           O
ATOM   3826  C   GLU E 480      74.154 -12.157  -0.155  1.00 82.47           C
ATOM   3827  O   GLU E 480      74.004 -10.961  -0.404  1.00 82.47           O
ATOM   3828  N   TRP E 481      73.936 -12.667   1.078  1.00 79.27           N
ATOM   3829  CA  TRP E 481      73.578 -11.793   2.160  1.00 79.27           C
ATOM   3830  CB  TRP E 481      72.062 -11.549   2.256  1.00 79.27           C
ATOM   3831  CG  TRP E 481      71.658 -10.578   3.336  1.00 79.27           C
ATOM   3832  CD2 TRP E 481      71.623  -9.154   3.161  1.00 79.27           C
ATOM   3833  CD1 TRP E 481      71.267 -10.820   4.621  1.00 79.27           C
ATOM   3834  NE1 TRP E 481      70.991  -9.634   5.257  1.00 79.27           N
ATOM   3835  CE2 TRP E 481      71.206  -8.600   4.370  1.00 79.27           C
ATOM   3836  CE3 TRP E 481      71.918  -8.372   2.081  1.00 79.27           C
ATOM   3837  CZ2 TRP E 481      71.078  -7.249   4.519  1.00 79.27           C
ATOM   3838  CZ3 TRP E 481      71.784  -7.010   2.234  1.00 79.27           C
ATOM   3839  CH2 TRP E 481      71.372  -6.460   3.430  1.00 79.27           C
ATOM   3840  C   TRP E 481      74.018 -12.404   3.461  1.00 79.27           C
ATOM   3841  O   TRP E 481      73.937 -13.617   3.656  1.00 79.27           O
ATOM   3842  N   ASP E 482      74.509 -11.557   4.391  1.00 90.76           N
ATOM   3843  CA  ASP E 482      74.942 -12.009   5.684  1.00 90.76           C
ATOM   3844  CB  ASP E 482      76.445 -12.348   5.716  1.00 90.76           C
ATOM   3845  CG  ASP E 482      76.780 -13.082   7.008  1.00 90.76           C
ATOM   3846  OD1 ASP E 482      75.994 -12.967   7.986  1.00 90.76           O
ATOM   3847  OD2 ASP E 482      77.834 -13.772   7.030  1.00 90.76           O
ATOM   3848  C   ASP E 482      74.704 -10.869   6.635  1.00 90.76           C
ATOM   3849  O   ASP E 482      75.311  -9.808   6.509  1.00 90.76           O
ATOM   3850  N   TRP E 483      73.816 -11.070   7.627  1.00119.82           N
ATOM   3851  CA  TRP E 483      73.449 -10.048   8.570  1.00119.82           C
ATOM   3852  CB  TRP E 483      72.280 -10.430   9.495  1.00119.82           C
ATOM   3853  CG  TRP E 483      70.950 -10.371   8.793  1.00119.82           C
ATOM   3854  CD2 TRP E 483      70.324  -9.137   8.412  1.00119.82           C
ATOM   3855  CD1 TRP E 483      70.138 -11.372   8.349  1.00119.82           C
ATOM   3856  NE1 TRP E 483      69.042 -10.838   7.714  1.00119.82           N
ATOM   3857  CE2 TRP E 483      69.147  -9.464   7.743  1.00119.82           C
ATOM   3858  CE3 TRP E 483      70.704  -7.840   8.598  1.00119.82           C
ATOM   3859  CZ2 TRP E 483      68.331  -8.493   7.244  1.00119.82           C
ATOM   3860  CZ3 TRP E 483      69.874  -6.863   8.097  1.00119.82           C
ATOM   3861  CH2 TRP E 483      68.713  -7.189   7.430  1.00119.82           C
ATOM   3862  C   TRP E 483      74.608  -9.672   9.429  1.00119.82           C
ATOM   3863  O   TRP E 483      74.596  -8.613  10.055  1.00119.82           O
ATOM   3864  N   ARG E 484      75.577 -10.590   9.577  1.00 97.71           N
ATOM   3865  CA  ARG E 484      76.762 -10.341  10.342  1.00 97.71           C
ATOM   3866  CB  ARG E 484      77.614 -11.606  10.530  1.00 97.71           C
ATOM   3867  CG  ARG E 484      76.908 -12.686  11.353  1.00 97.71           C
ATOM   3868  CD  ARG E 484      77.717 -13.976  11.486  1.00 97.71           C
ATOM   3869  NE  ARG E 484      77.926 -14.502  10.108  1.00 97.71           N
ATOM   3870  CZ  ARG E 484      78.628 -15.655   9.910  1.00 97.71           C
ATOM   3871  NH1 ARG E 484      79.115 -16.348  10.980  1.00 97.71           N
ATOM   3872  NH2 ARG E 484      78.839 -16.115   8.642  1.00 97.71           N
ATOM   3873  C   ARG E 484      77.599  -9.321   9.638  1.00 97.71           C
ATOM   3874  O   ARG E 484      78.278  -8.525  10.283  1.00 97.71           O
ATOM   3875  N   ASN E 485      77.621  -9.339   8.290  1.00 62.21           N
ATOM   3876  CA  ASN E 485      78.464  -8.385   7.629  1.00 62.21           C
ATOM   3877  CB  ASN E 485      79.702  -9.048   6.999  1.00 62.21           C
ATOM   3878  CG  ASN E 485      80.665  -7.966   6.534  1.00 62.21           C
ATOM   3879  OD1 ASN E 485      80.284  -7.044   5.815  1.00 62.21           O
ATOM   3880  ND2 ASN E 485      81.952  -8.079   6.957  1.00 62.21           N
ATOM   3881  C   ASN E 485      77.713  -7.701   6.529  1.00 62.21           C
ATOM   3882  O   ASN E 485      77.686  -8.176   5.395  1.00 62.21           O
ATOM   3883  N   ILE E 486      77.093  -6.546   6.836  1.00 55.13           N
ATOM   3884  CA  ILE E 486      76.460  -5.782   5.806  1.00 55.13           C
ATOM   3885  CB  ILE E 486      75.074  -5.336   6.166  1.00 55.13           C
ATOM   3886  CG1 ILE E 486      74.164  -6.555   6.394  1.00 55.13           C
ATOM   3887  CG2 ILE E 486      74.577  -4.383   5.066  1.00 55.13           C
ATOM   3888  CD1 ILE E 486      72.836  -6.210   7.068  1.00 55.13           C
ATOM   3889  C   ILE E 486      77.308  -4.559   5.692  1.00 55.13           C
ATOM   3890  O   ILE E 486      77.124  -3.587   6.423  1.00 55.13           O
ATOM   3891  N   ALA E 487      78.256  -4.579   4.741  1.00 44.53           N
ATOM   3892  CA  ALA E 487      79.152  -3.480   4.544  1.00 44.53           C
ATOM   3893  CB  ALA E 487      78.435  -2.185   4.120  1.00 44.53           C
ATOM   3894  C   ALA E 487      79.939  -3.192   5.793  1.00 44.53           C
ATOM   3895  O   ALA E 487      80.204  -2.032   6.106  1.00 44.53           O
ATOM   3896  N   GLY E 488      80.341  -4.238   6.544  1.00 28.76           N
ATOM   3897  CA  GLY E 488      81.205  -4.047   7.680  1.00 28.76           C
ATOM   3898  C   GLY E 488      80.435  -4.035   8.971  1.00 28.76           C
ATOM   3899  O   GLY E 488      81.014  -4.254  10.034  1.00 28.76           O
ATOM   3900  N   TYR E 489      79.111  -3.801   8.930  1.00101.10           N
ATOM   3901  CA  TYR E 489      78.346  -3.719  10.149  1.00101.10           C
ATOM   3902  CB  TYR E 489      77.112  -2.806  10.049  1.00101.10           C
ATOM   3903  CG  TYR E 489      77.568  -1.408   9.821  1.00101.10           C
ATOM   3904  CD1 TYR E 489      77.926  -0.989   8.561  1.00101.10           C
ATOM   3905  CD2 TYR E 489      77.628  -0.514  10.866  1.00101.10           C
ATOM   3906  CE1 TYR E 489      78.343   0.303   8.346  1.00101.10           C
ATOM   3907  CE2 TYR E 489      78.045   0.779  10.656  1.00101.10           C
ATOM   3908  CZ  TYR E 489      78.403   1.189   9.395  1.00101.10           C
ATOM   3909  OH  TYR E 489      78.831   2.515   9.176  1.00101.10           O
ATOM   3910  C   TYR E 489      77.815  -5.076  10.530  1.00101.10           C
ATOM   3911  O   TYR E 489      77.421  -5.860   9.671  1.00101.10           O
ATOM   3912  N   ASN E 490      77.812  -5.385  11.851  1.00 70.15           N
ATOM   3913  CA  ASN E 490      77.304  -6.640  12.359  1.00 70.15           C
ATOM   3914  CB  ASN E 490      78.279  -7.336  13.323  1.00 70.15           C
ATOM   3915  CG  ASN E 490      77.647  -8.636  13.796  1.00 70.15           C
ATOM   3916  OD1 ASN E 490      77.038  -9.369  13.014  1.00 70.15           O
ATOM   3917  ND2 ASN E 490      77.780  -8.930  15.116  1.00 70.15           N
ATOM   3918  C   ASN E 490      76.034  -6.387  13.133  1.00 70.15           C
ATOM   3919  O   ASN E 490      76.010  -5.581  14.058  1.00 70.15           O
ATOM   3920  N   PHE E 491      74.919  -6.996  12.672  1.00125.27           N
ATOM   3921  CA  PHE E 491      73.589  -6.972  13.231  1.00125.27           C
ATOM   3922  CB  PHE E 491      72.505  -6.955  12.142  1.00125.27           C
ATOM   3923  CG  PHE E 491      72.705  -5.666  11.422  1.00125.27           C
ATOM   3924  CD1 PHE E 491      72.210  -4.492  11.940  1.00125.27           C
ATOM   3925  CD2 PHE E 491      73.396  -5.631  10.234  1.00125.27           C
ATOM   3926  CE1 PHE E 491      72.398  -3.301  11.279  1.00125.27           C
ATOM   3927  CE2 PHE E 491      73.586  -4.443   9.569  1.00125.27           C
ATOM   3928  CZ  PHE E 491      73.087  -3.274  10.091  1.00125.27           C
ATOM   3929  C   PHE E 491      73.270  -8.087  14.203  1.00125.27           C
ATOM   3930  O   PHE E 491      72.243  -8.029  14.878  1.00125.27           O
ATOM   3931  N   VAL E 492      74.040  -9.194  14.221  1.00 64.42           N
ATOM   3932  CA  VAL E 492      73.649 -10.337  15.013  1.00 64.42           C
ATOM   3933  CB  VAL E 492      74.000 -11.641  14.350  1.00 64.42           C
ATOM   3934  CG1 VAL E 492      73.555 -12.801  15.258  1.00 64.42           C
ATOM   3935  CG2 VAL E 492      73.366 -11.664  12.948  1.00 64.42           C
ATOM   3936  C   VAL E 492      74.296 -10.332  16.372  1.00 64.42           C
ATOM   3937  O   VAL E 492      75.462  -9.974  16.528  1.00 64.42           O
ATOM   3938  N   THR E 493      73.524 -10.760  17.398  1.00110.76           N
ATOM   3939  CA  THR E 493      73.985 -10.827  18.763  1.00110.76           C
ATOM   3940  CB  THR E 493      72.856 -10.986  19.743  1.00110.76           C
ATOM   3941  OG1 THR E 493      73.315 -10.829  21.077  1.00110.76           O
ATOM   3942  CG2 THR E 493      72.240 -12.383  19.558  1.00110.76           C
ATOM   3943  C   THR E 493      74.870 -12.035  18.875  1.00110.76           C
ATOM   3944  O   THR E 493      74.855 -12.895  17.997  1.00110.76           O
ATOM   3945  N   PRO E 494      75.632 -12.131  19.938  1.00 72.64           N
ATOM   3946  CA  PRO E 494      76.573 -13.216  20.070  1.00 72.64           C
ATOM   3947  CD  PRO E 494      76.130 -10.922  20.579  1.00 72.64           C
ATOM   3948  CB  PRO E 494      77.499 -12.826  21.219  1.00 72.64           C
ATOM   3949  CG  PRO E 494      77.504 -11.288  21.164  1.00 72.64           C
ATOM   3950  C   PRO E 494      75.977 -14.579  20.211  1.00 72.64           C
ATOM   3951  O   PRO E 494      74.820 -14.706  20.611  1.00 72.64           O
ATOM   3952  N   VAL E 495      76.768 -15.610  19.848  1.00 35.36           N
ATOM   3953  CA  VAL E 495      76.355 -16.982  19.930  1.00 35.36           C
ATOM   3954  CB  VAL E 495      77.308 -17.930  19.257  1.00 35.36           C
ATOM   3955  CG1 VAL E 495      76.835 -19.372  19.507  1.00 35.36           C
ATOM   3956  CG2 VAL E 495      77.401 -17.558  17.768  1.00 35.36           C
ATOM   3957  C   VAL E 495      76.303 -17.342  21.379  1.00 35.36           C
ATOM   3958  O   VAL E 495      77.116 -16.874  22.175  1.00 35.36           O
ATOM   3959  N   ARG E 496      75.322 -18.187  21.749  1.00165.96           N
ATOM   3960  CA  ARG E 496      75.100 -18.580  23.114  1.00165.96           C
ATOM   3961  CB  ARG E 496      73.699 -18.194  23.631  1.00165.96           C
ATOM   3962  CG  ARG E 496      73.423 -16.694  23.696  1.00165.96           C
ATOM   3963  CD  ARG E 496      73.362 -16.146  25.122  1.00165.96           C
ATOM   3964  NE  ARG E 496      72.086 -16.601  25.744  1.00165.96           N
ATOM   3965  CZ  ARG E 496      71.969 -16.618  27.104  1.00165.96           C
ATOM   3966  NH1 ARG E 496      73.038 -16.304  27.891  1.00165.96           N
ATOM   3967  NH2 ARG E 496      70.782 -16.947  27.687  1.00165.96           N
ATOM   3968  C   ARG E 496      75.100 -20.075  23.179  1.00165.96           C
ATOM   3969  O   ARG E 496      75.094 -20.763  22.159  1.00165.96           O
ATOM   3970  N   ASN E 497      75.124 -20.609  24.418  1.00 51.61           N
ATOM   3971  CA  ASN E 497      75.078 -22.026  24.637  1.00 51.61           C
ATOM   3972  CB  ASN E 497      76.254 -22.525  25.498  1.00 51.61           C
ATOM   3973  CG  ASN E 497      76.225 -24.046  25.554  1.00 51.61           C
ATOM   3974  OD1 ASN E 497      75.348 -24.688  24.979  1.00 51.61           O
ATOM   3975  ND2 ASN E 497      77.213 -24.641  26.276  1.00 51.61           N
ATOM   3976  C   ASN E 497      73.820 -22.323  25.404  1.00 51.61           C
ATOM   3977  O   ASN E 497      73.607 -21.800  26.497  1.00 51.61           O
ATOM   3978  N   GLN E 498      72.941 -23.167  24.827  1.00121.11           N
ATOM   3979  CA  GLN E 498      71.697 -23.567  25.430  1.00121.11           C
ATOM   3980  CB  GLN E 498      70.757 -24.297  24.448  1.00121.11           C
ATOM   3981  CG  GLN E 498      71.325 -25.619  23.922  1.00121.11           C
ATOM   3982  CD  GLN E 498      70.328 -26.269  22.964  1.00121.11           C
ATOM   3983  OE1 GLN E 498      70.089 -27.473  23.024  1.00121.11           O
ATOM   3984  NE2 GLN E 498      69.733 -25.463  22.045  1.00121.11           N
ATOM   3985  C   GLN E 498      71.950 -24.471  26.595  1.00121.11           C
ATOM   3986  O   GLN E 498      71.123 -24.543  27.504  1.00121.11           O
ATOM   3987  N   ALA E 499      73.050 -25.253  26.554  1.00224.87           N
ATOM   3988  CA  ALA E 499      73.348 -26.151  27.634  1.00224.87           C
ATOM   3989  CB  ALA E 499      73.096 -25.603  29.054  1.00224.87           C
ATOM   3990  C   ALA E 499      72.489 -27.358  27.427  1.00224.87           C
ATOM   3991  O   ALA E 499      72.028 -27.618  26.319  1.00224.87           O
ATOM   3992  N   SER E 500      72.289 -28.143  28.501  1.00 81.50           N
ATOM   3993  CA  SER E 500      71.534 -29.369  28.500  1.00 81.50           C
ATOM   3994  CB  SER E 500      71.756 -30.192  29.778  1.00 81.50           C
ATOM   3995  OG  SER E 500      71.268 -29.484  30.908  1.00 81.50           O
ATOM   3996  C   SER E 500      70.046 -29.144  28.385  1.00 81.50           C
ATOM   3997  O   SER E 500      69.301 -30.105  28.199  1.00 81.50           O
ATOM   3998  N   CYS E 501      69.558 -27.896  28.523  1.00 66.32           N
ATOM   3999  CA  CYS E 501      68.136 -27.648  28.494  1.00 66.32           C
ATOM   4000  CB  CYS E 501      67.784 -26.288  29.139  1.00 66.32           C
ATOM   4001  SG  CYS E 501      66.028 -25.824  29.057  1.00 66.32           S
ATOM   4002  C   CYS E 501      67.671 -27.627  27.066  1.00 66.32           C
ATOM   4003  O   CYS E 501      68.356 -27.103  26.192  1.00 66.32           O
ATOM   4004  N   GLY E 502      66.473 -28.192  26.784  1.00 60.03           N
ATOM   4005  CA  GLY E 502      65.998 -28.220  25.423  1.00 60.03           C
ATOM   4006  C   GLY E 502      65.349 -26.896  25.140  1.00 60.03           C
ATOM   4007  O   GLY E 502      64.156 -26.824  24.842  1.00 60.03           O
ATOM   4008  N   SER E 503      66.162 -25.823  25.245  1.00157.09           N
ATOM   4009  CA  SER E 503      65.832 -24.428  25.092  1.00157.09           C
ATOM   4010  CB  SER E 503      66.739 -23.479  25.896  1.00157.09           C
ATOM   4011  OG  SER E 503      66.315 -23.404  27.245  1.00157.09           O
ATOM   4012  C   SER E 503      65.931 -23.886  23.700  1.00157.09           C
ATOM   4013  O   SER E 503      65.753 -22.685  23.522  1.00157.09           O
ATOM   4014  N   CYS E 504      66.182 -24.711  22.682  1.00137.01           N
ATOM   4015  CA  CYS E 504      66.561 -24.238  21.382  1.00137.01           C
ATOM   4016  CB  CYS E 504      66.632 -25.462  20.467  1.00137.01           C
ATOM   4017  SG  CYS E 504      67.980 -25.349  19.286  1.00137.01           S
ATOM   4018  C   CYS E 504      65.570 -23.220  20.853  1.00137.01           C
ATOM   4019  O   CYS E 504      65.956 -22.150  20.380  1.00137.01           O
ATOM   4020  N   TYR E 505      64.260 -23.482  20.994  1.00 82.32           N
ATOM   4021  CA  TYR E 505      63.240 -22.609  20.470  1.00 82.32           C
ATOM   4022  CB  TYR E 505      61.809 -23.118  20.740  1.00 82.32           C
ATOM   4023  CG  TYR E 505      61.528 -23.034  22.202  1.00 82.32           C
ATOM   4024  CD1 TYR E 505      61.957 -24.018  23.065  1.00 82.32           C
ATOM   4025  CD2 TYR E 505      60.821 -21.966  22.708  1.00 82.32           C
ATOM   4026  CE1 TYR E 505      61.687 -23.927  24.412  1.00 82.32           C
ATOM   4027  CE2 TYR E 505      60.550 -21.869  24.052  1.00 82.32           C
ATOM   4028  CZ  TYR E 505      60.985 -22.851  24.907  1.00 82.32           C
ATOM   4029  OH  TYR E 505      60.707 -22.751  26.288  1.00 82.32           O
ATOM   4030  C   TYR E 505      63.357 -21.246  21.096  1.00 82.32           C
ATOM   4031  O   TYR E 505      63.122 -20.233  20.437  1.00 82.32           O
ATOM   4032  N   ALA E 506      63.655 -21.183  22.407  1.00 51.90           N
ATOM   4033  CA  ALA E 506      63.769 -19.927  23.094  1.00 51.90           C
ATOM   4034  CB  ALA E 506      63.942 -20.111  24.612  1.00 51.90           C
ATOM   4035  C   ALA E 506      64.950 -19.154  22.581  1.00 51.90           C
ATOM   4036  O   ALA E 506      64.858 -17.947  22.355  1.00 51.90           O
ATOM   4037  N   PHE E 507      66.101 -19.830  22.382  1.00145.42           N
ATOM   4038  CA  PHE E 507      67.281 -19.146  21.932  1.00145.42           C
ATOM   4039  CB  PHE E 507      68.561 -20.013  21.956  1.00145.42           C
ATOM   4040  CG  PHE E 507      68.980 -20.263  23.378  1.00145.42           C
ATOM   4041  CD1 PHE E 507      69.465 -19.255  24.173  1.00145.42           C
ATOM   4042  CD2 PHE E 507      68.932 -21.515  23.934  1.00145.42           C
ATOM   4043  CE1 PHE E 507      69.865 -19.461  25.472  1.00145.42           C
ATOM   4044  CE2 PHE E 507      69.331 -21.736  25.232  1.00145.42           C
ATOM   4045  CZ  PHE E 507      69.800 -20.715  26.013  1.00145.42           C
ATOM   4046  C   PHE E 507      67.064 -18.608  20.545  1.00145.42           C
ATOM   4047  O   PHE E 507      67.418 -17.466  20.254  1.00145.42           O
ATOM   4048  N   SER E 508      66.464 -19.406  19.642  1.00 78.09           N
ATOM   4049  CA  SER E 508      66.249 -18.934  18.302  1.00 78.09           C
ATOM   4050  CB  SER E 508      65.578 -19.971  17.400  1.00 78.09           C
ATOM   4051  OG  SER E 508      66.415 -21.112  17.319  1.00 78.09           O
ATOM   4052  C   SER E 508      65.349 -17.746  18.356  1.00 78.09           C
ATOM   4053  O   SER E 508      65.563 -16.752  17.665  1.00 78.09           O
ATOM   4054  N   SER E 509      64.311 -17.819  19.200  1.00 63.01           N
ATOM   4055  CA  SER E 509      63.362 -16.752  19.264  1.00 63.01           C
ATOM   4056  CB  SER E 509      62.165 -17.097  20.154  1.00 63.01           C
ATOM   4057  OG  SER E 509      61.457 -18.161  19.534  1.00 63.01           O
ATOM   4058  C   SER E 509      64.027 -15.497  19.728  1.00 63.01           C
ATOM   4059  O   SER E 509      63.879 -14.455  19.095  1.00 63.01           O
ATOM   4060  N   MET E 510      64.800 -15.542  20.823  1.00222.12           N
ATOM   4061  CA  MET E 510      65.394 -14.317  21.264  1.00222.12           C
ATOM   4062  CB  MET E 510      66.024 -14.399  22.647  1.00222.12           C
ATOM   4063  CG  MET E 510      66.975 -15.557  22.731  1.00222.12           C
ATOM   4064  SD  MET E 510      68.085 -15.458  24.126  1.00222.12           S
ATOM   4065  CE  MET E 510      69.105 -16.546  23.109  1.00222.12           C
ATOM   4066  C   MET E 510      66.392 -13.842  20.251  1.00222.12           C
ATOM   4067  O   MET E 510      66.519 -12.639  20.034  1.00222.12           O
ATOM   4068  N   GLY E 511      67.117 -14.764  19.585  1.00 32.28           N
ATOM   4069  CA  GLY E 511      68.119 -14.377  18.628  1.00 32.28           C
ATOM   4070  C   GLY E 511      67.488 -13.562  17.536  1.00 32.28           C
ATOM   4071  O   GLY E 511      68.052 -12.568  17.082  1.00 32.28           O
ATOM   4072  N   MET E 512      66.295 -13.974  17.078  1.00112.90           N
ATOM   4073  CA  MET E 512      65.564 -13.294  16.043  1.00112.90           C
ATOM   4074  CB  MET E 512      64.167 -13.934  15.957  1.00112.90           C
ATOM   4075  CG  MET E 512      63.088 -13.154  15.206  1.00112.90           C
ATOM   4076  SD  MET E 512      62.898 -13.559  13.454  1.00112.90           S
ATOM   4077  CE  MET E 512      62.083 -15.130  13.849  1.00112.90           C
ATOM   4078  C   MET E 512      65.291 -11.886  16.484  1.00112.90           C
ATOM   4079  O   MET E 512      65.636 -10.913  15.814  1.00112.90           O
ATOM   4080  N   LEU E 513      64.695 -11.747  17.676  1.00112.71           N
ATOM   4081  CA  LEU E 513      64.297 -10.455  18.152  1.00112.71           C
ATOM   4082  CB  LEU E 513      63.442 -10.517  19.422  1.00112.71           C
ATOM   4083  CG  LEU E 513      62.024 -11.041  19.137  1.00112.71           C
ATOM   4084  CD1 LEU E 513      62.033 -12.486  18.627  1.00112.71           C
ATOM   4085  CD2 LEU E 513      61.113 -10.851  20.349  1.00112.71           C
ATOM   4086  C   LEU E 513      65.484  -9.579  18.402  1.00112.71           C
ATOM   4087  O   LEU E 513      65.417  -8.371  18.188  1.00112.71           O
ATOM   4088  N   GLU E 514      66.594 -10.160  18.884  1.00 85.97           N
ATOM   4089  CA  GLU E 514      67.775  -9.402  19.215  1.00 85.97           C
ATOM   4090  CB  GLU E 514      68.912 -10.322  19.691  1.00 85.97           C
ATOM   4091  CG  GLU E 514      68.591 -11.116  20.956  1.00 85.97           C
ATOM   4092  CD  GLU E 514      69.582 -10.759  22.045  1.00 85.97           C
ATOM   4093  OE1 GLU E 514      70.476  -9.914  21.784  1.00 85.97           O
ATOM   4094  OE2 GLU E 514      69.470 -11.349  23.152  1.00 85.97           O
ATOM   4095  C   GLU E 514      68.329  -8.743  17.987  1.00 85.97           C
ATOM   4096  O   GLU E 514      68.671  -7.561  18.008  1.00 85.97           O
ATOM   4097  N   SER E 515      68.462  -9.509  16.886  1.00 77.78           N
ATOM   4098  CA  SER E 515      69.047  -8.988  15.684  1.00 77.78           C
ATOM   4099  CB  SER E 515      69.282 -10.078  14.626  1.00 77.78           C
ATOM   4100  OG  SER E 515      69.859  -9.513  13.459  1.00 77.78           O
ATOM   4101  C   SER E 515      68.146  -7.955  15.078  1.00 77.78           C
ATOM   4102  O   SER E 515      68.599  -6.894  14.652  1.00 77.78           O
ATOM   4103  N   ARG E 516      66.829  -8.232  15.043  1.00 89.18           N
ATOM   4104  CA  ARG E 516      65.894  -7.343  14.410  1.00 89.18           C
ATOM   4105  CB  ARG E 516      64.479  -7.948  14.289  1.00 89.18           C
ATOM   4106  CG  ARG E 516      64.450  -9.137  13.315  1.00 89.18           C
ATOM   4107  CD  ARG E 516      63.058  -9.595  12.862  1.00 89.18           C
ATOM   4108  NE  ARG E 516      63.259 -10.745  11.932  1.00 89.18           N
ATOM   4109  CZ  ARG E 516      62.355 -11.029  10.946  1.00 89.18           C
ATOM   4110  NH1 ARG E 516      61.231 -10.276  10.780  1.00 89.18           N
ATOM   4111  NH2 ARG E 516      62.579 -12.083  10.112  1.00 89.18           N
ATOM   4112  C   ARG E 516      65.858  -6.028  15.124  1.00 89.18           C
ATOM   4113  O   ARG E 516      65.666  -4.984  14.503  1.00 89.18           O
ATOM   4114  N   ILE E 517      66.016  -6.035  16.457  1.00 42.80           N
ATOM   4115  CA  ILE E 517      66.047  -4.807  17.201  1.00 42.80           C
ATOM   4116  CB  ILE E 517      66.144  -5.031  18.683  1.00 42.80           C
ATOM   4117  CG1 ILE E 517      64.895  -5.773  19.192  1.00 42.80           C
ATOM   4118  CG2 ILE E 517      66.378  -3.670  19.358  1.00 42.80           C
ATOM   4119  CD1 ILE E 517      65.029  -6.293  20.623  1.00 42.80           C
ATOM   4120  C   ILE E 517      67.261  -4.040  16.765  1.00 42.80           C
ATOM   4121  O   ILE E 517      67.223  -2.818  16.629  1.00 42.80           O
ATOM   4122  N   GLN E 518      68.383  -4.752  16.546  1.00119.88           N
ATOM   4123  CA  GLN E 518      69.633  -4.135  16.195  1.00119.88           C
ATOM   4124  CB  GLN E 518      70.747  -5.182  16.017  1.00119.88           C
ATOM   4125  CG  GLN E 518      72.159  -4.604  15.918  1.00119.88           C
ATOM   4126  CD  GLN E 518      72.718  -4.512  17.332  1.00119.88           C
ATOM   4127  OE1 GLN E 518      73.858  -4.098  17.538  1.00119.88           O
ATOM   4128  NE2 GLN E 518      71.897  -4.920  18.336  1.00119.88           N
ATOM   4129  C   GLN E 518      69.491  -3.426  14.883  1.00119.88           C
ATOM   4130  O   GLN E 518      69.869  -2.264  14.744  1.00119.88           O
ATOM   4131  N   ILE E 519      68.909  -4.107  13.883  1.00117.76           N
ATOM   4132  CA  ILE E 519      68.765  -3.545  12.571  1.00117.76           C
ATOM   4133  CB  ILE E 519      68.219  -4.543  11.591  1.00117.76           C
ATOM   4134  CG1 ILE E 519      68.321  -3.992  10.170  1.00117.76           C
ATOM   4135  CG2 ILE E 519      66.795  -4.951  12.002  1.00117.76           C
ATOM   4136  CD1 ILE E 519      67.814  -4.987   9.137  1.00117.76           C
ATOM   4137  C   ILE E 519      67.846  -2.360  12.616  1.00117.76           C
ATOM   4138  O   ILE E 519      68.117  -1.325  12.009  1.00117.76           O
ATOM   4139  N   ARG E 520      66.732  -2.476  13.360  1.00133.15           N
ATOM   4140  CA  ARG E 520      65.742  -1.440  13.382  1.00133.15           C
ATOM   4141  CB  ARG E 520      64.527  -1.808  14.250  1.00133.15           C
ATOM   4142  CG  ARG E 520      63.818  -3.086  13.791  1.00133.15           C
ATOM   4143  CD  ARG E 520      63.064  -2.957  12.466  1.00133.15           C
ATOM   4144  NE  ARG E 520      61.863  -2.113  12.711  1.00133.15           N
ATOM   4145  CZ  ARG E 520      60.992  -1.869  11.689  1.00133.15           C
ATOM   4146  NH1 ARG E 520      61.237  -2.385  10.449  1.00133.15           N
ATOM   4147  NH2 ARG E 520      59.876  -1.114  11.905  1.00133.15           N
ATOM   4148  C   ARG E 520      66.337  -0.182  13.938  1.00133.15           C
ATOM   4149  O   ARG E 520      66.053   0.909  13.447  1.00133.15           O
ATOM   4150  N   SER E 521      67.122  -0.309  15.023  1.00 66.84           N
ATOM   4151  CA  SER E 521      67.761   0.783  15.708  1.00 66.84           C
ATOM   4152  CB  SER E 521      67.963   0.503  17.208  1.00 66.84           C
ATOM   4153  OG  SER E 521      68.850  -0.590  17.389  1.00 66.84           O
ATOM   4154  C   SER E 521      69.106   1.101  15.127  1.00 66.84           C
ATOM   4155  O   SER E 521      69.771   2.023  15.597  1.00 66.84           O
ATOM   4156  N   GLN E 522      69.564   0.352  14.108  1.00159.39           N
ATOM   4157  CA  GLN E 522      70.873   0.611  13.574  1.00159.39           C
ATOM   4158  CB  GLN E 522      71.012   2.029  12.992  1.00159.39           C
ATOM   4159  CG  GLN E 522      70.194   2.255  11.721  1.00159.39           C
ATOM   4160  CD  GLN E 522      70.939   1.592  10.572  1.00159.39           C
ATOM   4161  OE1 GLN E 522      72.140   1.341  10.660  1.00159.39           O
ATOM   4162  NE2 GLN E 522      70.212   1.304   9.460  1.00159.39           N
ATOM   4163  C   GLN E 522      71.906   0.456  14.653  1.00159.39           C
ATOM   4164  O   GLN E 522      72.804   1.287  14.790  1.00159.39           O
ATOM   4165  N   LEU E 523      71.797  -0.631  15.444  1.00 96.51           N
ATOM   4166  CA  LEU E 523      72.742  -0.976  16.471  1.00 96.51           C
ATOM   4167  CB  LEU E 523      74.186  -1.097  15.954  1.00 96.51           C
ATOM   4168  CG  LEU E 523      74.386  -2.267  14.974  1.00 96.51           C
ATOM   4169  CD1 LEU E 523      73.563  -2.068  13.692  1.00 96.51           C
ATOM   4170  CD2 LEU E 523      75.876  -2.517  14.696  1.00 96.51           C
ATOM   4171  C   LEU E 523      72.721   0.027  17.579  1.00 96.51           C
ATOM   4172  O   LEU E 523      73.613   0.039  18.426  1.00 96.51           O
ATOM   4173  N   SER E 524      71.696   0.895  17.613  1.00 30.43           N
ATOM   4174  CA  SER E 524      71.594   1.836  18.687  1.00 30.43           C
ATOM   4175  CB  SER E 524      70.458   2.851  18.477  1.00 30.43           C
ATOM   4176  OG  SER E 524      70.402   3.758  19.568  1.00 30.43           O
ATOM   4177  C   SER E 524      71.289   1.060  19.935  1.00 30.43           C
ATOM   4178  O   SER E 524      71.800   1.375  21.009  1.00 30.43           O
ATOM   4179  N   GLN E 525      70.440   0.015  19.810  1.00 70.47           N
ATOM   4180  CA  GLN E 525      70.048  -0.796  20.933  1.00 70.47           C
ATOM   4181  CB  GLN E 525      68.525  -0.818  21.146  1.00 70.47           C
ATOM   4182  CG  GLN E 525      67.947   0.540  21.539  1.00 70.47           C
ATOM   4183  CD  GLN E 525      66.434   0.435  21.451  1.00 70.47           C
ATOM   4184  OE1 GLN E 525      65.835  -0.533  21.916  1.00 70.47           O
ATOM   4185  NE2 GLN E 525      65.800   1.458  20.819  1.00 70.47           N
ATOM   4186  C   GLN E 525      70.474  -2.216  20.680  1.00 70.47           C
ATOM   4187  O   GLN E 525      70.104  -2.826  19.681  1.00 70.47           O
ATOM   4188  N   LYS E 526      71.367  -2.709  21.559  1.00164.34           N
ATOM   4189  CA  LYS E 526      72.001  -4.004  21.671  1.00164.34           C
ATOM   4190  CB  LYS E 526      73.462  -3.931  22.139  1.00164.34           C
ATOM   4191  CG  LYS E 526      74.400  -3.297  21.110  1.00164.34           C
ATOM   4192  CD  LYS E 526      75.853  -3.220  21.577  1.00164.34           C
ATOM   4193  CE  LYS E 526      76.051  -2.426  22.864  1.00164.34           C
ATOM   4194  NZ  LYS E 526      77.469  -2.488  23.276  1.00164.34           N
ATOM   4195  C   LYS E 526      71.328  -5.043  22.538  1.00164.34           C
ATOM   4196  O   LYS E 526      71.981  -6.059  22.774  1.00164.34           O
ATOM   4197  N   PRO E 527      70.173  -4.869  23.122  1.00107.99           N
ATOM   4198  CA  PRO E 527      69.702  -5.760  24.168  1.00107.99           C
ATOM   4199  CD  PRO E 527      69.062  -4.281  22.391  1.00107.99           C
ATOM   4200  CB  PRO E 527      68.240  -5.382  24.384  1.00107.99           C
ATOM   4201  CG  PRO E 527      67.795  -4.920  22.986  1.00107.99           C
ATOM   4202  C   PRO E 527      69.832  -7.245  23.970  1.00107.99           C
ATOM   4203  O   PRO E 527      69.728  -7.737  22.848  1.00107.99           O
ATOM   4204  N   ILE E 528      70.107  -7.963  25.084  1.00108.84           N
ATOM   4205  CA  ILE E 528      70.202  -9.395  25.108  1.00108.84           C
ATOM   4206  CB  ILE E 528      71.404  -9.898  25.859  1.00108.84           C
ATOM   4207  CG1 ILE E 528      72.702  -9.402  25.198  1.00108.84           C
ATOM   4208  CG2 ILE E 528      71.299 -11.431  25.967  1.00108.84           C
ATOM   4209  CD1 ILE E 528      72.888  -9.860  23.752  1.00108.84           C
ATOM   4210  C   ILE E 528      68.998  -9.835  25.887  1.00108.84           C
ATOM   4211  O   ILE E 528      68.874  -9.532  27.072  1.00108.84           O
ATOM   4212  N   LEU E 529      68.075 -10.560  25.225  1.00 69.95           N
ATOM   4213  CA  LEU E 529      66.836 -10.994  25.816  1.00 69.95           C
ATOM   4214  CB  LEU E 529      65.796 -11.397  24.761  1.00 69.95           C
ATOM   4215  CG  LEU E 529      65.416 -10.254  23.806  1.00 69.95           C
ATOM   4216  CD1 LEU E 529      64.377 -10.715  22.774  1.00 69.95           C
ATOM   4217  CD2 LEU E 529      64.974  -9.003  24.580  1.00 69.95           C
ATOM   4218  C   LEU E 529      67.090 -12.220  26.652  1.00 69.95           C
ATOM   4219  O   LEU E 529      68.132 -12.857  26.511  1.00 69.95           O
ATOM   4220  N   SER E 530      66.133 -12.578  27.550  1.00121.28           N
ATOM   4221  CA  SER E 530      66.299 -13.720  28.426  1.00121.28           C
ATOM   4222  CB  SER E 530      65.801 -13.514  29.867  1.00121.28           C
ATOM   4223  OG  SER E 530      66.824 -13.006  30.702  1.00121.28           O
ATOM   4224  C   SER E 530      65.511 -14.915  27.972  1.00121.28           C
ATOM   4225  O   SER E 530      64.281 -14.917  27.990  1.00121.28           O
ATOM   4226  N   PRO E 531      66.203 -15.956  27.587  1.00177.89           N
ATOM   4227  CA  PRO E 531      65.592 -17.204  27.218  1.00177.89           C
ATOM   4228  CD  PRO E 531      67.598 -15.884  27.201  1.00177.89           C
ATOM   4229  CB  PRO E 531      66.657 -17.989  26.454  1.00177.89           C
ATOM   4230  CG  PRO E 531      67.980 -17.341  26.887  1.00177.89           C
ATOM   4231  C   PRO E 531      65.089 -17.912  28.441  1.00177.89           C
ATOM   4232  O   PRO E 531      64.181 -18.731  28.336  1.00177.89           O
ATOM   4233  N   GLN E 532      65.674 -17.628  29.616  1.00 66.07           N
ATOM   4234  CA  GLN E 532      65.303 -18.312  30.826  1.00 66.07           C
ATOM   4235  CB  GLN E 532      66.223 -17.976  32.016  1.00 66.07           C
ATOM   4236  CG  GLN E 532      65.863 -18.729  33.300  1.00 66.07           C
ATOM   4237  CD  GLN E 532      66.243 -20.191  33.114  1.00 66.07           C
ATOM   4238  OE1 GLN E 532      67.206 -20.514  32.421  1.00 66.07           O
ATOM   4239  NE2 GLN E 532      65.465 -21.105  33.751  1.00 66.07           N
ATOM   4240  C   GLN E 532      63.902 -17.950  31.211  1.00 66.07           C
ATOM   4241  O   GLN E 532      63.135 -18.803  31.657  1.00 66.07           O
ATOM   4242  N   GLN E 533      63.521 -16.671  31.034  1.00166.31           N
ATOM   4243  CA  GLN E 533      62.197 -16.245  31.389  1.00166.31           C
ATOM   4244  CB  GLN E 533      61.865 -14.836  30.869  1.00166.31           C
ATOM   4245  CG  GLN E 533      62.097 -13.717  31.857  1.00166.31           C
ATOM   4246  CD  GLN E 533      60.905 -13.836  32.780  1.00166.31           C
ATOM   4247  OE1 GLN E 533      59.756 -13.815  32.345  1.00166.31           O
ATOM   4248  NE2 GLN E 533      61.196 -14.007  34.094  1.00166.31           N
ATOM   4249  C   GLN E 533      61.218 -17.088  30.655  1.00166.31           C
ATOM   4250  O   GLN E 533      60.237 -17.561  31.230  1.00166.31           O
ATOM   4251  N   VAL E 534      61.449 -17.280  29.347  1.00153.93           N
ATOM   4252  CA  VAL E 534      60.491 -18.034  28.601  1.00153.93           C
ATOM   4253  CB  VAL E 534      60.694 -18.067  27.101  1.00153.93           C
ATOM   4254  CG1 VAL E 534      60.548 -16.648  26.554  1.00153.93           C
ATOM   4255  CG2 VAL E 534      62.002 -18.758  26.704  1.00153.93           C
ATOM   4256  C   VAL E 534      60.470 -19.440  29.096  1.00153.93           C
ATOM   4257  O   VAL E 534      59.400 -20.024  29.257  1.00153.93           O
ATOM   4258  N   VAL E 535      61.653 -20.023  29.367  1.00121.15           N
ATOM   4259  CA  VAL E 535      61.682 -21.399  29.776  1.00121.15           C
ATOM   4260  CB  VAL E 535      63.077 -21.970  29.887  1.00121.15           C
ATOM   4261  CG1 VAL E 535      63.678 -21.684  31.271  1.00121.15           C
ATOM   4262  CG2 VAL E 535      63.022 -23.454  29.502  1.00121.15           C
ATOM   4263  C   VAL E 535      60.967 -21.562  31.092  1.00121.15           C
ATOM   4264  O   VAL E 535      60.248 -22.539  31.293  1.00121.15           O
ATOM   4265  N   SER E 536      61.177 -20.635  32.049  1.00 81.68           N
ATOM   4266  CA  SER E 536      60.571 -20.757  33.352  1.00 81.68           C
ATOM   4267  CB  SER E 536      61.335 -19.947  34.412  1.00 81.68           C
ATOM   4268  OG  SER E 536      62.654 -20.457  34.549  1.00 81.68           O
ATOM   4269  C   SER E 536      59.117 -20.340  33.413  1.00 81.68           C
ATOM   4270  O   SER E 536      58.308 -21.025  34.035  1.00 81.68           O
ATOM   4271  N   CYS E 537      58.793 -19.133  32.896  1.00112.09           N
ATOM   4272  CA  CYS E 537      57.482 -18.519  32.917  1.00112.09           C
ATOM   4273  CB  CYS E 537      57.550 -16.982  32.837  1.00112.09           C
ATOM   4274  SG  CYS E 537      57.584 -16.109  34.433  1.00112.09           S
ATOM   4275  C   CYS E 537      56.471 -18.915  31.868  1.00112.09           C
ATOM   4276  O   CYS E 537      55.279 -18.976  32.163  1.00112.09           O
ATOM   4277  N   SER E 538      56.891 -19.159  30.611  1.00 87.14           N
ATOM   4278  CA  SER E 538      55.937 -19.243  29.533  1.00 87.14           C
ATOM   4279  CB  SER E 538      56.607 -19.056  28.162  1.00 87.14           C
ATOM   4280  OG  SER E 538      55.628 -19.067  27.137  1.00 87.14           O
ATOM   4281  C   SER E 538      55.125 -20.513  29.489  1.00 87.14           C
ATOM   4282  O   SER E 538      55.648 -21.623  29.419  1.00 87.14           O
ATOM   4283  N   ASN E 539      53.783 -20.347  29.518  1.00 89.32           N
ATOM   4284  CA  ASN E 539      52.790 -21.394  29.425  1.00 89.32           C
ATOM   4285  CB  ASN E 539      51.398 -20.959  29.920  1.00 89.32           C
ATOM   4286  CG  ASN E 539      51.416 -20.869  31.444  1.00 89.32           C
ATOM   4287  OD1 ASN E 539      52.476 -20.909  32.067  1.00 89.32           O
ATOM   4288  ND2 ASN E 539      50.213 -20.759  32.069  1.00 89.32           N
ATOM   4289  C   ASN E 539      52.629 -21.846  27.998  1.00 89.32           C
ATOM   4290  O   ASN E 539      52.007 -22.870  27.715  1.00 89.32           O
ATOM   4291  N   TYR E 540      53.081 -20.987  27.071  1.00226.27           N
ATOM   4292  CA  TYR E 540      53.052 -21.073  25.639  1.00226.27           C
ATOM   4293  CB  TYR E 540      53.410 -19.686  25.047  1.00226.27           C
ATOM   4294  CG  TYR E 540      52.248 -18.745  25.267  1.00226.27           C
ATOM   4295  CD1 TYR E 540      51.373 -18.894  26.326  1.00226.27           C
ATOM   4296  CD2 TYR E 540      52.058 -17.651  24.449  1.00226.27           C
ATOM   4297  CE1 TYR E 540      50.321 -18.040  26.543  1.00226.27           C
ATOM   4298  CE2 TYR E 540      51.007 -16.785  24.657  1.00226.27           C
ATOM   4299  CZ  TYR E 540      50.129 -16.982  25.696  1.00226.27           C
ATOM   4300  OH  TYR E 540      49.045 -16.109  25.917  1.00226.27           O
ATOM   4301  C   TYR E 540      54.003 -22.159  25.195  1.00226.27           C
ATOM   4302  O   TYR E 540      53.982 -22.583  24.041  1.00226.27           O
ATOM   4303  N   SER E 541      54.964 -22.538  26.063  1.00123.23           N
ATOM   4304  CA  SER E 541      55.925 -23.557  25.743  1.00123.23           C
ATOM   4305  CB  SER E 541      57.308 -22.981  25.400  1.00123.23           C
ATOM   4306  OG  SER E 541      57.216 -22.158  24.248  1.00123.23           O
ATOM   4307  C   SER E 541      56.110 -24.456  26.932  1.00123.23           C
ATOM   4308  O   SER E 541      55.557 -24.240  28.008  1.00123.23           O
ATOM   4309  N   GLN E 542      56.824 -25.571  26.698  1.00224.38           N
ATOM   4310  CA  GLN E 542      57.136 -26.566  27.684  1.00224.38           C
ATOM   4311  CB  GLN E 542      56.644 -27.998  27.427  1.00224.38           C
ATOM   4312  CG  GLN E 542      55.166 -28.104  27.887  1.00224.38           C
ATOM   4313  CD  GLN E 542      54.175 -28.268  26.729  1.00224.38           C
ATOM   4314  OE1 GLN E 542      54.035 -29.376  26.226  1.00224.38           O
ATOM   4315  NE2 GLN E 542      53.436 -27.201  26.309  1.00224.38           N
ATOM   4316  C   GLN E 542      58.390 -26.435  28.512  1.00224.38           C
ATOM   4317  O   GLN E 542      58.795 -27.409  29.140  1.00224.38           O
ATOM   4318  N   GLY E 543      59.160 -25.336  28.422  1.00 62.96           N
ATOM   4319  CA  GLY E 543      60.311 -25.243  29.284  1.00 62.96           C
ATOM   4320  C   GLY E 543      61.452 -25.921  28.598  1.00 62.96           C
ATOM   4321  O   GLY E 543      61.708 -25.667  27.426  1.00 62.96           O
ATOM   4322  N   CYS E 544      62.201 -26.759  29.340  1.00114.04           N
ATOM   4323  CA  CYS E 544      63.342 -27.480  28.843  1.00114.04           C
ATOM   4324  CB  CYS E 544      64.244 -28.044  29.951  1.00114.04           C
ATOM   4325  SG  CYS E 544      65.208 -26.698  30.687  1.00114.04           S
ATOM   4326  C   CYS E 544      62.889 -28.564  27.925  1.00114.04           C
ATOM   4327  O   CYS E 544      63.676 -29.235  27.263  1.00114.04           O
ATOM   4328  N   GLU E 545      61.585 -28.802  27.973  1.00199.84           N
ATOM   4329  CA  GLU E 545      60.806 -29.759  27.266  1.00199.84           C
ATOM   4330  CB  GLU E 545      59.451 -29.762  27.916  1.00199.84           C
ATOM   4331  CG  GLU E 545      58.641 -31.010  27.759  1.00199.84           C
ATOM   4332  CD  GLU E 545      58.017 -31.008  29.126  1.00199.84           C
ATOM   4333  OE1 GLU E 545      57.614 -29.909  29.593  1.00199.84           O
ATOM   4334  OE2 GLU E 545      57.986 -32.098  29.747  1.00199.84           O
ATOM   4335  C   GLU E 545      60.662 -29.404  25.813  1.00199.84           C
ATOM   4336  O   GLU E 545      60.222 -30.237  25.020  1.00199.84           O
ATOM   4337  N   GLY E 546      60.934 -28.139  25.430  1.00 42.18           N
ATOM   4338  CA  GLY E 546      60.791 -27.765  24.045  1.00 42.18           C
ATOM   4339  C   GLY E 546      59.697 -26.741  23.901  1.00 42.18           C
ATOM   4340  O   GLY E 546      59.013 -26.409  24.868  1.00 42.18           O
ATOM   4341  N   GLY E 547      59.536 -26.190  22.671  1.00 39.25           N
ATOM   4342  CA  GLY E 547      58.545 -25.185  22.379  1.00 39.25           C
ATOM   4343  C   GLY E 547      58.704 -24.776  20.938  1.00 39.25           C
ATOM   4344  O   GLY E 547      59.523 -25.348  20.217  1.00 39.25           O
ATOM   4345  N   PHE E 548      57.912 -23.771  20.481  1.00 91.61           N
ATOM   4346  CA  PHE E 548      57.996 -23.324  19.109  1.00 91.61           C
ATOM   4347  CB  PHE E 548      56.771 -23.730  18.266  1.00 91.61           C
ATOM   4348  CG  PHE E 548      56.793 -25.214  18.085  1.00 91.61           C
ATOM   4349  CD1 PHE E 548      56.491 -26.051  19.134  1.00 91.61           C
ATOM   4350  CD2 PHE E 548      57.092 -25.778  16.862  1.00 91.61           C
ATOM   4351  CE1 PHE E 548      56.505 -27.418  18.973  1.00 91.61           C
ATOM   4352  CE2 PHE E 548      57.107 -27.146  16.696  1.00 91.61           C
ATOM   4353  CZ  PHE E 548      56.814 -27.972  17.754  1.00 91.61           C
ATOM   4354  C   PHE E 548      58.130 -21.819  19.046  1.00 91.61           C
ATOM   4355  O   PHE E 548      57.462 -21.075  19.763  1.00 91.61           O
ATOM   4356  N   PRO E 549      58.972 -21.360  18.149  1.00 81.17           N
ATOM   4357  CA  PRO E 549      59.262 -19.950  17.997  1.00 81.17           C
ATOM   4358  CD  PRO E 549      60.044 -22.196  17.639  1.00 81.17           C
ATOM   4359  CB  PRO E 549      60.403 -19.879  16.985  1.00 81.17           C
ATOM   4360  CG  PRO E 549      61.139 -21.220  17.175  1.00 81.17           C
ATOM   4361  C   PRO E 549      58.056 -19.135  17.652  1.00 81.17           C
ATOM   4362  O   PRO E 549      57.984 -17.966  18.031  1.00 81.17           O
ATOM   4363  N   TYR E 550      57.087 -19.733  16.947  1.00 86.11           N
ATOM   4364  CA  TYR E 550      55.903 -19.031  16.554  1.00 86.11           C
ATOM   4365  CB  TYR E 550      54.983 -20.009  15.814  1.00 86.11           C
ATOM   4366  CG  TYR E 550      53.782 -19.345  15.247  1.00 86.11           C
ATOM   4367  CD1 TYR E 550      52.626 -19.205  15.979  1.00 86.11           C
ATOM   4368  CD2 TYR E 550      53.821 -18.875  13.956  1.00 86.11           C
ATOM   4369  CE1 TYR E 550      51.523 -18.602  15.418  1.00 86.11           C
ATOM   4370  CE2 TYR E 550      52.723 -18.272  13.393  1.00 86.11           C
ATOM   4371  CZ  TYR E 550      51.570 -18.137  14.124  1.00 86.11           C
ATOM   4372  OH  TYR E 550      50.443 -17.520  13.543  1.00 86.11           O
ATOM   4373  C   TYR E 550      55.228 -18.587  17.820  1.00 86.11           C
ATOM   4374  O   TYR E 550      54.783 -17.444  17.928  1.00 86.11           O
ATOM   4375  N   LEU E 551      55.109 -19.490  18.814  1.00168.07           N
ATOM   4376  CA  LEU E 551      54.486 -19.108  20.049  1.00168.07           C
ATOM   4377  CB  LEU E 551      53.991 -20.232  20.983  1.00168.07           C
ATOM   4378  CG  LEU E 551      52.715 -20.960  20.515  1.00168.07           C
ATOM   4379  CD1 LEU E 551      53.026 -22.201  19.668  1.00168.07           C
ATOM   4380  CD2 LEU E 551      51.745 -21.207  21.679  1.00168.07           C
ATOM   4381  C   LEU E 551      55.341 -18.217  20.898  1.00168.07           C
ATOM   4382  O   LEU E 551      54.803 -17.528  21.762  1.00168.07           O
ATOM   4383  N   ILE E 552      56.680 -18.367  20.868  1.00180.36           N
ATOM   4384  CA  ILE E 552      57.437 -17.503  21.732  1.00180.36           C
ATOM   4385  CB  ILE E 552      58.514 -18.248  22.459  1.00180.36           C
ATOM   4386  CG1 ILE E 552      58.500 -17.776  23.910  1.00180.36           C
ATOM   4387  CG2 ILE E 552      59.876 -17.995  21.803  1.00180.36           C
ATOM   4388  CD1 ILE E 552      58.976 -18.865  24.857  1.00180.36           C
ATOM   4389  C   ILE E 552      57.896 -16.205  21.118  1.00180.36           C
ATOM   4390  O   ILE E 552      57.651 -15.127  21.659  1.00180.36           O
ATOM   4391  N   ALA E 553      58.566 -16.263  19.945  1.00 67.73           N
ATOM   4392  CA  ALA E 553      59.040 -15.061  19.323  1.00 67.73           C
ATOM   4393  CB  ALA E 553      59.822 -15.320  18.024  1.00 67.73           C
ATOM   4394  C   ALA E 553      57.839 -14.260  18.964  1.00 67.73           C
ATOM   4395  O   ALA E 553      57.894 -13.033  18.983  1.00 67.73           O
ATOM   4396  N   GLY E 554      56.787 -14.929  18.446  1.00 93.15           N
ATOM   4397  CA  GLY E 554      55.579 -14.214  18.133  1.00 93.15           C
ATOM   4398  C   GLY E 554      54.573 -13.989  19.239  1.00 93.15           C
ATOM   4399  O   GLY E 554      54.453 -12.888  19.775  1.00 93.15           O
ATOM   4400  N   LYS E 555      53.861 -15.064  19.668  1.00192.13           N
ATOM   4401  CA  LYS E 555      52.731 -14.799  20.531  1.00192.13           C
ATOM   4402  CB  LYS E 555      51.605 -15.843  20.585  1.00192.13           C
ATOM   4403  CG  LYS E 555      50.452 -15.284  21.432  1.00192.13           C
ATOM   4404  CD  LYS E 555      49.061 -15.806  21.082  1.00192.13           C
ATOM   4405  CE  LYS E 555      49.003 -17.302  20.853  1.00192.13           C
ATOM   4406  NZ  LYS E 555      48.841 -17.965  22.151  1.00192.13           N
ATOM   4407  C   LYS E 555      53.085 -14.419  21.929  1.00192.13           C
ATOM   4408  O   LYS E 555      52.505 -13.486  22.481  1.00192.13           O
ATOM   4409  N   TYR E 556      54.040 -15.127  22.552  1.00153.82           N
ATOM   4410  CA  TYR E 556      54.378 -14.823  23.911  1.00153.82           C
ATOM   4411  CB  TYR E 556      55.458 -15.786  24.438  1.00153.82           C
ATOM   4412  CG  TYR E 556      55.846 -15.508  25.857  1.00153.82           C
ATOM   4413  CD1 TYR E 556      56.688 -14.475  26.187  1.00153.82           C
ATOM   4414  CD2 TYR E 556      55.395 -16.312  26.873  1.00153.82           C
ATOM   4415  CE1 TYR E 556      57.057 -14.240  27.494  1.00153.82           C
ATOM   4416  CE2 TYR E 556      55.757 -16.091  28.183  1.00153.82           C
ATOM   4417  CZ  TYR E 556      56.592 -15.050  28.500  1.00153.82           C
ATOM   4418  OH  TYR E 556      56.964 -14.824  29.842  1.00153.82           O
ATOM   4419  C   TYR E 556      54.922 -13.431  23.950  1.00153.82           C
ATOM   4420  O   TYR E 556      54.562 -12.640  24.821  1.00153.82           O
ATOM   4421  N   VAL E 557      55.800 -13.071  22.995  1.00143.66           N
ATOM   4422  CA  VAL E 557      56.353 -11.754  23.119  1.00143.66           C
ATOM   4423  CB  VAL E 557      57.482 -11.398  22.217  1.00143.66           C
ATOM   4424  CG1 VAL E 557      58.657 -12.373  22.402  1.00143.66           C
ATOM   4425  CG2 VAL E 557      56.895 -11.324  20.829  1.00143.66           C
ATOM   4426  C   VAL E 557      55.279 -10.721  22.946  1.00143.66           C
ATOM   4427  O   VAL E 557      55.361  -9.653  23.545  1.00143.66           O
ATOM   4428  N   SER E 558      54.268 -10.959  22.086  1.00108.60           N
ATOM   4429  CA  SER E 558      53.229  -9.971  21.918  1.00108.60           C
ATOM   4430  CB  SER E 558      52.296 -10.292  20.735  1.00108.60           C
ATOM   4431  OG  SER E 558      51.565 -11.484  20.984  1.00108.60           O
ATOM   4432  C   SER E 558      52.379  -9.873  23.157  1.00108.60           C
ATOM   4433  O   SER E 558      52.024  -8.793  23.623  1.00108.60           O
ATOM   4434  N   ASP E 559      51.988 -11.036  23.683  1.00194.19           N
ATOM   4435  CA  ASP E 559      51.094 -11.209  24.781  1.00194.19           C
ATOM   4436  CB  ASP E 559      50.918 -12.722  24.849  1.00194.19           C
ATOM   4437  CG  ASP E 559      49.498 -13.038  25.133  1.00194.19           C
ATOM   4438  OD1 ASP E 559      48.638 -12.779  24.255  1.00194.19           O
ATOM   4439  OD2 ASP E 559      49.260 -13.569  26.237  1.00194.19           O
ATOM   4440  C   ASP E 559      51.679 -10.743  26.099  1.00194.19           C
ATOM   4441  O   ASP E 559      51.125  -9.876  26.774  1.00194.19           O
ATOM   4442  N   TYR E 560      52.750 -11.438  26.545  1.00150.16           N
ATOM   4443  CA  TYR E 560      53.504 -11.221  27.755  1.00150.16           C
ATOM   4444  CB  TYR E 560      54.092 -12.537  28.270  1.00150.16           C
ATOM   4445  CG  TYR E 560      52.935 -13.311  28.781  1.00150.16           C
ATOM   4446  CD1 TYR E 560      52.577 -13.159  30.091  1.00150.16           C
ATOM   4447  CD2 TYR E 560      52.199 -14.158  27.986  1.00150.16           C
ATOM   4448  CE1 TYR E 560      51.512 -13.844  30.615  1.00150.16           C
ATOM   4449  CE2 TYR E 560      51.128 -14.848  28.509  1.00150.16           C
ATOM   4450  CZ  TYR E 560      50.781 -14.693  29.830  1.00150.16           C
ATOM   4451  OH  TYR E 560      49.687 -15.392  30.382  1.00150.16           O
ATOM   4452  C   TYR E 560      54.644 -10.255  27.665  1.00150.16           C
ATOM   4453  O   TYR E 560      54.869  -9.452  28.569  1.00150.16           O
ATOM   4454  N   GLY E 561      55.442 -10.357  26.588  1.00 38.70           N
ATOM   4455  CA  GLY E 561      56.620  -9.543  26.475  1.00 38.70           C
ATOM   4456  C   GLY E 561      57.806 -10.327  26.963  1.00 38.70           C
ATOM   4457  O   GLY E 561      57.668 -11.335  27.657  1.00 38.70           O
ATOM   4458  N   ILE E 562      59.020  -9.849  26.610  1.00 98.80           N
ATOM   4459  CA  ILE E 562      60.238 -10.506  26.987  1.00 98.80           C
ATOM   4460  CB  ILE E 562      61.082 -10.971  25.833  1.00 98.80           C
ATOM   4461  CG1 ILE E 562      62.223 -11.869  26.339  1.00 98.80           C
ATOM   4462  CG2 ILE E 562      61.552  -9.735  25.050  1.00 98.80           C
ATOM   4463  CD1 ILE E 562      62.939 -12.630  25.225  1.00 98.80           C
ATOM   4464  C   ILE E 562      61.066  -9.546  27.776  1.00 98.80           C
ATOM   4465  O   ILE E 562      60.993  -8.332  27.601  1.00 98.80           O
ATOM   4466  N   VAL E 563      61.872 -10.088  28.700  1.00136.75           N
ATOM   4467  CA  VAL E 563      62.696  -9.279  29.542  1.00136.75           C
ATOM   4468  CB  VAL E 563      62.306  -9.479  30.980  1.00136.75           C
ATOM   4469  CG1 VAL E 563      61.617 -10.842  31.116  1.00136.75           C
ATOM   4470  CG2 VAL E 563      63.542  -9.390  31.854  1.00136.75           C
ATOM   4471  C   VAL E 563      64.137  -9.556  29.214  1.00136.75           C
ATOM   4472  O   VAL E 563      64.457 -10.533  28.541  1.00136.75           O
ATOM   4473  N   GLU E 564      65.049  -8.642  29.604  1.00122.74           N
ATOM   4474  CA  GLU E 564      66.432  -8.815  29.267  1.00122.74           C
ATOM   4475  CB  GLU E 564      67.202  -7.489  29.096  1.00122.74           C
ATOM   4476  CG  GLU E 564      66.792  -6.378  30.059  1.00122.74           C
ATOM   4477  CD  GLU E 564      67.090  -5.054  29.360  1.00122.74           C
ATOM   4478  OE1 GLU E 564      67.572  -5.096  28.196  1.00122.74           O
ATOM   4479  OE2 GLU E 564      66.825  -3.985  29.970  1.00122.74           O
ATOM   4480  C   GLU E 564      67.108  -9.823  30.144  1.00122.74           C
ATOM   4481  O   GLU E 564      66.594 -10.234  31.184  1.00122.74           O
ATOM   4482  N   GLU E 565      68.294 -10.274  29.694  1.00 90.87           N
ATOM   4483  CA  GLU E 565      69.023 -11.346  30.310  1.00 90.87           C
ATOM   4484  CB  GLU E 565      70.377 -11.602  29.632  1.00 90.87           C
ATOM   4485  CG  GLU E 565      71.199 -12.702  30.304  1.00 90.87           C
ATOM   4486  CD  GLU E 565      70.572 -14.046  29.976  1.00 90.87           C
ATOM   4487  OE1 GLU E 565      69.430 -14.310  30.439  1.00 90.87           O
ATOM   4488  OE2 GLU E 565      71.236 -14.832  29.251  1.00 90.87           O
ATOM   4489  C   GLU E 565      69.308 -11.027  31.743  1.00 90.87           C
ATOM   4490  O   GLU E 565      69.216 -11.902  32.603  1.00 90.87           O
ATOM   4491  N   SER E 566      69.651  -9.764  32.041  1.00 72.46           N
ATOM   4492  CA  SER E 566      70.028  -9.396  33.375  1.00 72.46           C
ATOM   4493  CB  SER E 566      70.437  -7.918  33.480  1.00 72.46           C
ATOM   4494  OG  SER E 566      71.574  -7.673  32.666  1.00 72.46           O
ATOM   4495  C   SER E 566      68.889  -9.615  34.320  1.00 72.46           C
ATOM   4496  O   SER E 566      69.103  -9.949  35.485  1.00 72.46           O
ATOM   4497  N   ASP E 567      67.641  -9.416  33.862  1.00 54.19           N
ATOM   4498  CA  ASP E 567      66.544  -9.574  34.771  1.00 54.19           C
ATOM   4499  CB  ASP E 567      65.204  -9.084  34.225  1.00 54.19           C
ATOM   4500  CG  ASP E 567      64.174  -9.113  35.346  1.00 54.19           C
ATOM   4501  OD1 ASP E 567      64.611  -9.130  36.526  1.00 54.19           O
ATOM   4502  OD2 ASP E 567      62.950  -9.104  35.043  1.00 54.19           O
ATOM   4503  C   ASP E 567      66.401 -11.010  35.170  1.00 54.19           C
ATOM   4504  O   ASP E 567      66.083 -11.293  36.325  1.00 54.19           O
ATOM   4505  N   LEU E 568      66.587 -11.959  34.227  1.00 74.44           N
ATOM   4506  CA  LEU E 568      66.498 -13.340  34.609  1.00 74.44           C
ATOM   4507  CB  LEU E 568      65.158 -13.983  34.219  1.00 74.44           C
ATOM   4508  CG  LEU E 568      65.043 -15.459  34.637  1.00 74.44           C
ATOM   4509  CD1 LEU E 568      65.065 -15.603  36.168  1.00 74.44           C
ATOM   4510  CD2 LEU E 568      63.820 -16.129  33.991  1.00 74.44           C
ATOM   4511  C   LEU E 568      67.592 -14.079  33.896  1.00 74.44           C
ATOM   4512  O   LEU E 568      67.413 -14.530  32.765  1.00 74.44           O
ATOM   4513  N   PRO E 569      68.695 -14.278  34.570  1.00 71.69           N
ATOM   4514  CA  PRO E 569      69.842 -14.905  33.964  1.00 71.69           C
ATOM   4515  CD  PRO E 569      69.074 -13.392  35.659  1.00 71.69           C
ATOM   4516  CB  PRO E 569      70.974 -14.755  34.977  1.00 71.69           C
ATOM   4517  CG  PRO E 569      70.609 -13.464  35.735  1.00 71.69           C
ATOM   4518  C   PRO E 569      69.552 -16.317  33.568  1.00 71.69           C
ATOM   4519  O   PRO E 569      68.694 -16.944  34.186  1.00 71.69           O
ATOM   4520  N   TYR E 570      70.267 -16.833  32.544  1.00 99.52           N
ATOM   4521  CA  TYR E 570      69.986 -18.136  32.000  1.00 99.52           C
ATOM   4522  CB  TYR E 570      70.590 -18.313  30.596  1.00 99.52           C
ATOM   4523  CG  TYR E 570      70.136 -19.609  30.023  1.00 99.52           C
ATOM   4524  CD1 TYR E 570      68.844 -19.748  29.571  1.00 99.52           C
ATOM   4525  CD2 TYR E 570      71.000 -20.674  29.913  1.00 99.52           C
ATOM   4526  CE1 TYR E 570      68.412 -20.935  29.031  1.00 99.52           C
ATOM   4527  CE2 TYR E 570      70.573 -21.864  29.372  1.00 99.52           C
ATOM   4528  CZ  TYR E 570      69.277 -21.996  28.933  1.00 99.52           C
ATOM   4529  OH  TYR E 570      68.837 -23.216  28.377  1.00 99.52           O
ATOM   4530  C   TYR E 570      70.537 -19.200  32.903  1.00 99.52           C
ATOM   4531  O   TYR E 570      71.720 -19.189  33.242  1.00 99.52           O
ATOM   4532  N   THR E 571      69.623 -20.055  33.424  1.00 93.06           N
ATOM   4533  CA  THR E 571      69.876 -21.212  34.245  1.00 93.06           C
ATOM   4534  CB  THR E 571      68.745 -21.465  35.197  1.00 93.06           C
ATOM   4535  OG1 THR E 571      68.585 -20.350  36.064  1.00 93.06           O
ATOM   4536  CG2 THR E 571      69.036 -22.739  36.005  1.00 93.06           C
ATOM   4537  C   THR E 571      70.113 -22.476  33.466  1.00 93.06           C
ATOM   4538  O   THR E 571      71.002 -23.259  33.802  1.00 93.06           O
ATOM   4539  N   GLY E 572      69.316 -22.709  32.399  1.00 38.19           N
ATOM   4540  CA  GLY E 572      69.399 -23.939  31.658  1.00 38.19           C
ATOM   4541  C   GLY E 572      68.583 -24.982  32.366  1.00 38.19           C
ATOM   4542  O   GLY E 572      68.792 -26.180  32.171  1.00 38.19           O
ATOM   4543  N   SER E 573      67.621 -24.552  33.207  1.00108.96           N
ATOM   4544  CA  SER E 573      66.836 -25.486  33.965  1.00108.96           C
ATOM   4545  CB  SER E 573      67.353 -25.626  35.405  1.00108.96           C
ATOM   4546  OG  SER E 573      66.554 -26.544  36.130  1.00108.96           O
ATOM   4547  C   SER E 573      65.418 -24.989  34.054  1.00108.96           C
ATOM   4548  O   SER E 573      65.108 -23.847  33.725  1.00108.96           O
ATOM   4549  N   ASP E 574      64.530 -25.883  34.526  1.00132.62           N
ATOM   4550  CA  ASP E 574      63.115 -25.732  34.750  1.00132.62           C
ATOM   4551  CB  ASP E 574      62.343 -27.066  34.852  1.00132.62           C
ATOM   4552  CG  ASP E 574      62.122 -27.615  33.437  1.00132.62           C
ATOM   4553  OD1 ASP E 574      62.271 -26.828  32.464  1.00132.62           O
ATOM   4554  OD2 ASP E 574      61.793 -28.826  33.308  1.00132.62           O
ATOM   4555  C   ASP E 574      62.864 -24.894  35.976  1.00132.62           C
ATOM   4556  O   ASP E 574      61.841 -25.056  36.641  1.00132.62           O
ATOM   4557  N   SER E 575      63.863 -24.084  36.387  1.00114.40           N
ATOM   4558  CA  SER E 575      63.776 -23.256  37.564  1.00114.40           C
ATOM   4559  CB  SER E 575      64.821 -22.131  37.592  1.00114.40           C
ATOM   4560  OG  SER E 575      66.127 -22.669  37.487  1.00114.40           O
ATOM   4561  C   SER E 575      62.446 -22.562  37.621  1.00114.40           C
ATOM   4562  O   SER E 575      61.736 -22.405  36.629  1.00114.40           O
ATOM   4563  N   PRO E 576      62.112 -22.160  38.824  1.00127.66           N
ATOM   4564  CA  PRO E 576      60.864 -21.485  39.076  1.00127.66           C
ATOM   4565  CD  PRO E 576      62.579 -22.889  39.992  1.00127.66           C
ATOM   4566  CB  PRO E 576      60.679 -21.499  40.591  1.00127.66           C
ATOM   4567  CG  PRO E 576      61.464 -22.743  41.040  1.00127.66           C
ATOM   4568  C   PRO E 576      60.885 -20.117  38.492  1.00127.66           C
ATOM   4569  O   PRO E 576      61.967 -19.558  38.316  1.00127.66           O
ATOM   4570  N   CYS E 577      59.709 -19.537  38.188  1.00 73.88           N
ATOM   4571  CA  CYS E 577      59.829 -18.275  37.544  1.00 73.88           C
ATOM   4572  CB  CYS E 577      58.744 -17.974  36.499  1.00 73.88           C
ATOM   4573  SG  CYS E 577      59.291 -16.669  35.361  1.00 73.88           S
ATOM   4574  C   CYS E 577      59.864 -17.197  38.572  1.00 73.88           C
ATOM   4575  O   CYS E 577      58.844 -16.794  39.131  1.00 73.88           O
ATOM   4576  N   THR E 578      61.093 -16.738  38.871  1.00113.92           N
ATOM   4577  CA  THR E 578      61.290 -15.634  39.758  1.00113.92           C
ATOM   4578  CB  THR E 578      61.803 -16.009  41.119  1.00113.92           C
ATOM   4579  OG1 THR E 578      61.780 -14.875  41.972  1.00113.92           O
ATOM   4580  CG2 THR E 578      63.232 -16.563  41.004  1.00113.92           C
ATOM   4581  C   THR E 578      62.304 -14.768  39.093  1.00113.92           C
ATOM   4582  O   THR E 578      63.323 -15.247  38.601  1.00113.92           O
ATOM   4583  N   LEU E 579      62.046 -13.455  39.062  1.00175.35           N
ATOM   4584  CA  LEU E 579      62.879 -12.546  38.342  1.00175.35           C
ATOM   4585  CB  LEU E 579      62.307 -12.306  36.929  1.00175.35           C
ATOM   4586  CG  LEU E 579      60.780 -12.562  36.830  1.00175.35           C
ATOM   4587  CD1 LEU E 579      60.446 -14.072  36.849  1.00175.35           C
ATOM   4588  CD2 LEU E 579      59.999 -11.783  37.907  1.00175.35           C
ATOM   4589  C   LEU E 579      62.933 -11.271  39.126  1.00175.35           C
ATOM   4590  O   LEU E 579      62.240 -11.127  40.132  1.00175.35           O
ATOM   4591  N   LYS E 580      63.796 -10.319  38.708  1.00 89.19           N
ATOM   4592  CA  LYS E 580      63.901  -9.088  39.442  1.00 89.19           C
ATOM   4593  CB  LYS E 580      65.161  -8.248  39.149  1.00 89.19           C
ATOM   4594  CG  LYS E 580      65.420  -7.234  40.268  1.00 89.19           C
ATOM   4595  CD  LYS E 580      66.836  -6.650  40.325  1.00 89.19           C
ATOM   4596  CE  LYS E 580      67.030  -5.693  41.507  1.00 89.19           C
ATOM   4597  NZ  LYS E 580      68.461  -5.354  41.674  1.00 89.19           N
ATOM   4598  C   LYS E 580      62.675  -8.262  39.188  1.00 89.19           C
ATOM   4599  O   LYS E 580      61.928  -8.493  38.239  1.00 89.19           O
ATOM   4600  N   ASP E 581      62.411  -7.287  40.079  1.00 95.95           N
ATOM   4601  CA  ASP E 581      61.206  -6.519  39.959  1.00 95.95           C
ATOM   4602  CB  ASP E 581      60.814  -5.769  41.248  1.00 95.95           C
ATOM   4603  CG  ASP E 581      59.356  -5.327  41.144  1.00 95.95           C
ATOM   4604  OD1 ASP E 581      58.622  -5.886  40.286  1.00 95.95           O
ATOM   4605  OD2 ASP E 581      58.956  -4.424  41.926  1.00 95.95           O
ATOM   4606  C   ASP E 581      61.335  -5.494  38.878  1.00 95.95           C
ATOM   4607  O   ASP E 581      62.426  -5.038  38.535  1.00 95.95           O
ATOM   4608  N   SER E 582      60.170  -5.136  38.307  1.00204.13           N
ATOM   4609  CA  SER E 582      59.985  -4.090  37.347  1.00204.13           C
ATOM   4610  CB  SER E 582      59.931  -2.684  37.973  1.00204.13           C
ATOM   4611  OG  SER E 582      61.168  -2.374  38.597  1.00204.13           O
ATOM   4612  C   SER E 582      61.006  -4.095  36.251  1.00204.13           C
ATOM   4613  O   SER E 582      61.718  -3.109  36.071  1.00204.13           O
ATOM   4614  N   GLN E 583      61.123  -5.188  35.473  1.00126.81           N
ATOM   4615  CA  GLN E 583      62.023  -5.103  34.356  1.00126.81           C
ATOM   4616  CB  GLN E 583      62.922  -6.321  34.098  1.00126.81           C
ATOM   4617  CG  GLN E 583      64.241  -6.205  34.856  1.00126.81           C
ATOM   4618  CD  GLN E 583      64.972  -5.031  34.215  1.00126.81           C
ATOM   4619  OE1 GLN E 583      65.227  -5.026  33.011  1.00126.81           O
ATOM   4620  NE2 GLN E 583      65.295  -3.992  35.030  1.00126.81           N
ATOM   4621  C   GLN E 583      61.239  -4.802  33.121  1.00126.81           C
ATOM   4622  O   GLN E 583      60.066  -5.155  33.008  1.00126.81           O
ATOM   4623  N   GLN E 584      61.894  -4.097  32.175  1.00 90.26           N
ATOM   4624  CA  GLN E 584      61.319  -3.673  30.929  1.00 90.26           C
ATOM   4625  CB  GLN E 584      62.296  -2.830  30.086  1.00 90.26           C
ATOM   4626  CG  GLN E 584      61.794  -2.468  28.685  1.00 90.26           C
ATOM   4627  CD  GLN E 584      60.970  -1.190  28.748  1.00 90.26           C
ATOM   4628  OE1 GLN E 584      60.526  -0.682  27.720  1.00 90.26           O
ATOM   4629  NE2 GLN E 584      60.765  -0.645  29.978  1.00 90.26           N
ATOM   4630  C   GLN E 584      61.006  -4.891  30.119  1.00 90.26           C
ATOM   4631  O   GLN E 584      61.721  -5.890  30.178  1.00 90.26           O
ATOM   4632  N   LYS E 585      59.902  -4.840  29.343  1.00140.76           N
ATOM   4633  CA  LYS E 585      59.540  -5.974  28.536  1.00140.76           C
ATOM   4634  CB  LYS E 585      58.146  -6.551  28.844  1.00140.76           C
ATOM   4635  CG  LYS E 585      57.939  -7.017  30.283  1.00140.76           C
ATOM   4636  CD  LYS E 585      57.744  -5.874  31.269  1.00140.76           C
ATOM   4637  CE  LYS E 585      57.410  -6.341  32.683  1.00140.76           C
ATOM   4638  NZ  LYS E 585      58.299  -7.463  33.075  1.00140.76           N
ATOM   4639  C   LYS E 585      59.449  -5.525  27.107  1.00140.76           C
ATOM   4640  O   LYS E 585      58.833  -4.504  26.813  1.00140.76           O
ATOM   4641  N   TYR E 586      60.055  -6.291  26.178  1.00 79.98           N
ATOM   4642  CA  TYR E 586      60.005  -6.002  24.767  1.00 79.98           C
ATOM   4643  CB  TYR E 586      61.290  -6.407  24.002  1.00 79.98           C
ATOM   4644  CG  TYR E 586      62.481  -5.634  24.488  1.00 79.98           C
ATOM   4645  CD1 TYR E 586      63.200  -6.060  25.584  1.00 79.98           C
ATOM   4646  CD2 TYR E 586      62.898  -4.490  23.842  1.00 79.98           C
ATOM   4647  CE1 TYR E 586      64.298  -5.359  26.030  1.00 79.98           C
ATOM   4648  CE2 TYR E 586      63.995  -3.782  24.282  1.00 79.98           C
ATOM   4649  CZ  TYR E 586      64.698  -4.216  25.381  1.00 79.98           C
ATOM   4650  OH  TYR E 586      65.825  -3.499  25.840  1.00 79.98           O
ATOM   4651  C   TYR E 586      58.882  -6.827  24.195  1.00 79.98           C
ATOM   4652  O   TYR E 586      58.719  -7.991  24.559  1.00 79.98           O
ATOM   4653  N   TYR E 587      58.078  -6.248  23.273  1.00172.97           N
ATOM   4654  CA  TYR E 587      56.916  -6.943  22.772  1.00172.97           C
ATOM   4655  CB  TYR E 587      55.634  -6.114  22.935  1.00172.97           C
ATOM   4656  CG  TYR E 587      55.714  -5.374  24.226  1.00172.97           C
ATOM   4657  CD1 TYR E 587      55.644  -6.002  25.446  1.00172.97           C
ATOM   4658  CD2 TYR E 587      55.848  -4.004  24.194  1.00172.97           C
ATOM   4659  CE1 TYR E 587      55.723  -5.270  26.606  1.00172.97           C
ATOM   4660  CE2 TYR E 587      55.933  -3.264  25.349  1.00172.97           C
ATOM   4661  CZ  TYR E 587      55.854  -3.905  26.564  1.00172.97           C
ATOM   4662  OH  TYR E 587      55.929  -3.186  27.774  1.00172.97           O
ATOM   4663  C   TYR E 587      57.070  -7.061  21.278  1.00172.97           C
ATOM   4664  O   TYR E 587      57.881  -6.360  20.677  1.00172.97           O
ATOM   4665  N   THR E 588      56.317  -7.981  20.632  1.00 72.59           N
ATOM   4666  CA  THR E 588      56.358  -8.064  19.195  1.00 72.59           C
ATOM   4667  CB  THR E 588      56.747  -9.400  18.650  1.00 72.59           C
ATOM   4668  OG1 THR E 588      58.119  -9.654  18.921  1.00 72.59           O
ATOM   4669  CG2 THR E 588      56.423  -9.504  17.162  1.00 72.59           C
ATOM   4670  C   THR E 588      55.038  -7.647  18.621  1.00 72.59           C
ATOM   4671  O   THR E 588      53.971  -8.131  18.997  1.00 72.59           O
ATOM   4672  N   ALA E 589      55.112  -6.673  17.695  1.00 55.52           N
ATOM   4673  CA  ALA E 589      53.988  -6.084  17.028  1.00 55.52           C
ATOM   4674  CB  ALA E 589      54.376  -4.851  16.196  1.00 55.52           C
ATOM   4675  C   ALA E 589      53.319  -7.057  16.102  1.00 55.52           C
ATOM   4676  O   ALA E 589      52.105  -6.982  15.915  1.00 55.52           O
ATOM   4677  N   GLU E 590      54.097  -7.951  15.449  1.00125.45           N
ATOM   4678  CA  GLU E 590      53.552  -8.837  14.445  1.00125.45           C
ATOM   4679  CB  GLU E 590      53.649  -8.217  13.032  1.00125.45           C
ATOM   4680  CG  GLU E 590      53.892  -9.226  11.901  1.00125.45           C
ATOM   4681  CD  GLU E 590      52.593  -9.776  11.338  1.00125.45           C
ATOM   4682  OE1 GLU E 590      52.013  -9.112  10.443  1.00125.45           O
ATOM   4683  OE2 GLU E 590      52.167 -10.874  11.775  1.00125.45           O
ATOM   4684  C   GLU E 590      54.319 -10.128  14.378  1.00125.45           C
ATOM   4685  O   GLU E 590      55.506 -10.172  14.687  1.00125.45           O
ATOM   4686  N   TYR E 591      53.643 -11.236  13.987  1.00 96.15           N
ATOM   4687  CA  TYR E 591      54.324 -12.494  13.791  1.00 96.15           C
ATOM   4688  CB  TYR E 591      54.473 -13.323  15.079  1.00 96.15           C
ATOM   4689  CG  TYR E 591      53.122 -13.563  15.660  1.00 96.15           C
ATOM   4690  CD1 TYR E 591      52.447 -12.544  16.298  1.00 96.15           C
ATOM   4691  CD2 TYR E 591      52.549 -14.811  15.593  1.00 96.15           C
ATOM   4692  CE1 TYR E 591      51.202 -12.746  16.845  1.00 96.15           C
ATOM   4693  CE2 TYR E 591      51.305 -15.019  16.140  1.00 96.15           C
ATOM   4694  CZ  TYR E 591      50.632 -13.992  16.764  1.00 96.15           C
ATOM   4695  OH  TYR E 591      49.357 -14.216  17.323  1.00 96.15           O
ATOM   4696  C   TYR E 591      53.572 -13.311  12.771  1.00 96.15           C
ATOM   4697  O   TYR E 591      52.349 -13.226  12.690  1.00 96.15           O
ATOM   4698  N   HIS E 592      54.295 -14.158  11.995  1.00239.79           N
ATOM   4699  CA  HIS E 592      53.730 -14.944  10.917  1.00239.79           C
ATOM   4700  ND1 HIS E 592      52.981 -13.630   7.488  1.00239.79           N
ATOM   4701  CG  HIS E 592      53.532 -13.376   8.722  1.00239.79           C
ATOM   4702  CB  HIS E 592      54.115 -14.477   9.514  1.00239.79           C
ATOM   4703  NE2 HIS E 592      53.030 -11.424   7.730  1.00239.79           N
ATOM   4704  CD2 HIS E 592      53.548 -12.026   8.862  1.00239.79           C
ATOM   4705  CE1 HIS E 592      52.704 -12.429   6.935  1.00239.79           C
ATOM   4706  C   HIS E 592      54.612 -16.129  10.659  1.00239.79           C
ATOM   4707  O   HIS E 592      55.822 -16.068  10.862  1.00239.79           O
ATOM   4708  N   TYR E 593      54.032 -17.206  10.089  1.00129.45           N
ATOM   4709  CA  TYR E 593      54.895 -18.183   9.489  1.00129.45           C
ATOM   4710  CB  TYR E 593      54.336 -19.612   9.302  1.00129.45           C
ATOM   4711  CG  TYR E 593      54.504 -20.411  10.551  1.00129.45           C
ATOM   4712  CD1 TYR E 593      55.772 -20.745  10.971  1.00129.45           C
ATOM   4713  CD2 TYR E 593      53.422 -20.862  11.271  1.00129.45           C
ATOM   4714  CE1 TYR E 593      55.971 -21.491  12.107  1.00129.45           C
ATOM   4715  CE2 TYR E 593      53.614 -21.611  12.409  1.00129.45           C
ATOM   4716  CZ  TYR E 593      54.887 -21.922  12.831  1.00129.45           C
ATOM   4717  OH  TYR E 593      55.089 -22.689  13.998  1.00129.45           O
ATOM   4718  C   TYR E 593      55.131 -17.645   8.113  1.00129.45           C
ATOM   4719  O   TYR E 593      54.212 -17.137   7.477  1.00129.45           O
ATOM   4720  N   VAL E 594      56.379 -17.703   7.616  1.00134.31           N
ATOM   4721  CA  VAL E 594      56.635 -17.205   6.298  1.00134.31           C
ATOM   4722  CB  VAL E 594      58.089 -17.285   5.932  1.00134.31           C
ATOM   4723  CG1 VAL E 594      58.264 -16.842   4.477  1.00134.31           C
ATOM   4724  CG2 VAL E 594      58.896 -16.437   6.926  1.00134.31           C
ATOM   4725  C   VAL E 594      55.835 -18.051   5.354  1.00134.31           C
ATOM   4726  O   VAL E 594      55.805 -19.279   5.462  1.00134.31           O
ATOM   4727  N   GLY E 595      55.162 -17.390   4.387  1.00 47.23           N
ATOM   4728  CA  GLY E 595      54.300 -18.086   3.483  1.00 47.23           C
ATOM   4729  C   GLY E 595      52.884 -17.856   3.934  1.00 47.23           C
ATOM   4730  O   GLY E 595      51.940 -18.171   3.214  1.00 47.23           O
ATOM   4731  N   GLY E 596      52.691 -17.319   5.156  1.00 54.45           N
ATOM   4732  CA  GLY E 596      51.378 -16.943   5.605  1.00 54.45           C
ATOM   4733  C   GLY E 596      50.843 -17.894   6.633  1.00 54.45           C
ATOM   4734  O   GLY E 596      50.127 -17.483   7.546  1.00 54.45           O
ATOM   4735  N   PHE E 597      51.156 -19.193   6.510  1.00172.58           N
ATOM   4736  CA  PHE E 597      50.685 -20.150   7.464  1.00172.58           C
ATOM   4737  CB  PHE E 597      49.207 -20.546   7.239  1.00172.58           C
ATOM   4738  CG  PHE E 597      49.046 -20.951   5.814  1.00172.58           C
ATOM   4739  CD1 PHE E 597      49.242 -22.256   5.426  1.00172.58           C
ATOM   4740  CD2 PHE E 597      48.710 -20.013   4.866  1.00172.58           C
ATOM   4741  CE1 PHE E 597      49.100 -22.620   4.107  1.00172.58           C
ATOM   4742  CE2 PHE E 597      48.565 -20.373   3.547  1.00172.58           C
ATOM   4743  CZ  PHE E 597      48.760 -21.678   3.166  1.00172.58           C
ATOM   4744  C   PHE E 597      51.587 -21.343   7.370  1.00172.58           C
ATOM   4745  O   PHE E 597      52.431 -21.428   6.478  1.00172.58           O
ATOM   4746  N   TYR E 598      51.446 -22.299   8.309  1.00181.85           N
ATOM   4747  CA  TYR E 598      52.362 -23.405   8.320  1.00181.85           C
ATOM   4748  CB  TYR E 598      52.221 -24.265   9.600  1.00181.85           C
ATOM   4749  CG  TYR E 598      53.292 -25.316   9.680  1.00181.85           C
ATOM   4750  CD1 TYR E 598      54.515 -25.010  10.233  1.00181.85           C
ATOM   4751  CD2 TYR E 598      53.093 -26.603   9.225  1.00181.85           C
ATOM   4752  CE1 TYR E 598      55.520 -25.947  10.321  1.00181.85           C
ATOM   4753  CE2 TYR E 598      54.095 -27.549   9.310  1.00181.85           C
ATOM   4754  CZ  TYR E 598      55.311 -27.221   9.859  1.00181.85           C
ATOM   4755  OH  TYR E 598      56.343 -28.181   9.946  1.00181.85           O
ATOM   4756  C   TYR E 598      52.088 -24.252   7.116  1.00181.85           C
ATOM   4757  O   TYR E 598      50.982 -24.764   6.945  1.00181.85           O
ATOM   4758  N   GLY E 599      53.132 -24.454   6.278  1.00 66.14           N
ATOM   4759  CA  GLY E 599      53.037 -25.243   5.075  1.00 66.14           C
ATOM   4760  C   GLY E 599      53.289 -24.394   3.855  1.00 66.14           C
ATOM   4761  O   GLY E 599      53.493 -24.912   2.756  1.00 66.14           O
ATOM   4762  N   GLY E 600      53.190 -23.065   4.026  1.00 88.39           N
ATOM   4763  CA  GLY E 600      53.414 -22.028   3.059  1.00 88.39           C
ATOM   4764  C   GLY E 600      54.858 -21.727   2.781  1.00 88.39           C
ATOM   4765  O   GLY E 600      55.153 -21.064   1.793  1.00 88.39           O
ATOM   4766  N   CYS E 601      55.818 -22.065   3.659  1.00166.39           N
ATOM   4767  CA  CYS E 601      57.090 -21.460   3.354  1.00166.39           C
ATOM   4768  CB  CYS E 601      57.975 -21.014   4.541  1.00166.39           C
ATOM   4769  SG  CYS E 601      58.819 -22.302   5.473  1.00166.39           S
ATOM   4770  C   CYS E 601      57.872 -22.094   2.239  1.00166.39           C
ATOM   4771  O   CYS E 601      57.593 -23.203   1.782  1.00166.39           O
ATOM   4772  N   ASN E 602      58.833 -21.306   1.701  1.00 81.74           N
ATOM   4773  CA  ASN E 602      59.687 -21.733   0.624  1.00 81.74           C
ATOM   4774  CB  ASN E 602      59.059 -21.558  -0.774  1.00 81.74           C
ATOM   4775  CG  ASN E 602      58.752 -20.086  -1.019  1.00 81.74           C
ATOM   4776  OD1 ASN E 602      59.621 -19.312  -1.414  1.00 81.74           O
ATOM   4777  ND2 ASN E 602      57.472 -19.684  -0.801  1.00 81.74           N
ATOM   4778  C   ASN E 602      60.942 -20.913   0.685  1.00 81.74           C
ATOM   4779  O   ASN E 602      61.021 -19.954   1.452  1.00 81.74           O
ATOM   4780  N   GLU E 603      61.969 -21.276  -0.117  1.00120.23           N
ATOM   4781  CA  GLU E 603      63.226 -20.584  -0.022  1.00120.23           C
ATOM   4782  CB  GLU E 603      64.425 -21.208  -0.756  1.00120.23           C
ATOM   4783  CG  GLU E 603      64.541 -20.828  -2.228  1.00120.23           C
ATOM   4784  CD  GLU E 603      66.000 -20.997  -2.608  1.00120.23           C
ATOM   4785  OE1 GLU E 603      66.674 -21.824  -1.943  1.00120.23           O
ATOM   4786  OE2 GLU E 603      66.470 -20.309  -3.552  1.00120.23           O
ATOM   4787  C   GLU E 603      63.118 -19.179  -0.520  1.00120.23           C
ATOM   4788  O   GLU E 603      63.722 -18.276   0.057  1.00120.23           O
ATOM   4789  N   ALA E 604      62.346 -18.952  -1.600  1.00 44.02           N
ATOM   4790  CA  ALA E 604      62.273 -17.637  -2.167  1.00 44.02           C
ATOM   4791  CB  ALA E 604      61.288 -17.550  -3.346  1.00 44.02           C
ATOM   4792  C   ALA E 604      61.761 -16.699  -1.124  1.00 44.02           C
ATOM   4793  O   ALA E 604      62.329 -15.628  -0.911  1.00 44.02           O
ATOM   4794  N   TYR E 605      60.683 -17.094  -0.421  1.00103.48           N
ATOM   4795  CA  TYR E 605      60.105 -16.203   0.538  1.00103.48           C
ATOM   4796  CB  TYR E 605      58.720 -16.589   1.072  1.00103.48           C
ATOM   4797  CG  TYR E 605      58.017 -15.292   0.872  1.00103.48           C
ATOM   4798  CD1 TYR E 605      58.138 -14.270   1.786  1.00103.48           C
ATOM   4799  CD2 TYR E 605      57.287 -15.083  -0.277  1.00103.48           C
ATOM   4800  CE1 TYR E 605      57.507 -13.066   1.570  1.00103.48           C
ATOM   4801  CE2 TYR E 605      56.654 -13.883  -0.497  1.00103.48           C
ATOM   4802  CZ  TYR E 605      56.763 -12.874   0.428  1.00103.48           C
ATOM   4803  OH  TYR E 605      56.116 -11.641   0.197  1.00103.48           O
ATOM   4804  C   TYR E 605      61.039 -16.028   1.687  1.00103.48           C
ATOM   4805  O   TYR E 605      61.088 -14.966   2.302  1.00103.48           O
ATOM   4806  N   MET E 606      61.782 -17.087   2.039  1.00131.58           N
ATOM   4807  CA  MET E 606      62.658 -16.993   3.170  1.00131.58           C
ATOM   4808  CB  MET E 606      63.384 -18.318   3.460  1.00131.58           C
ATOM   4809  CG  MET E 606      63.851 -18.458   4.909  1.00131.58           C
ATOM   4810  SD  MET E 606      64.820 -19.961   5.254  1.00131.58           S
ATOM   4811  CE  MET E 606      63.523 -21.145   4.811  1.00131.58           C
ATOM   4812  C   MET E 606      63.693 -15.939   2.904  1.00131.58           C
ATOM   4813  O   MET E 606      63.991 -15.117   3.769  1.00131.58           O
ATOM   4814  N   LYS E 607      64.267 -15.917   1.687  1.00134.93           N
ATOM   4815  CA  LYS E 607      65.284 -14.941   1.407  1.00134.93           C
ATOM   4816  CB  LYS E 607      65.960 -15.108   0.037  1.00134.93           C
ATOM   4817  CG  LYS E 607      66.921 -16.288  -0.044  1.00134.93           C
ATOM   4818  CD  LYS E 607      67.498 -16.509  -1.445  1.00134.93           C
ATOM   4819  CE  LYS E 607      66.518 -17.143  -2.433  1.00134.93           C
ATOM   4820  NZ  LYS E 607      67.241 -17.637  -3.627  1.00134.93           N
ATOM   4821  C   LYS E 607      64.706 -13.565   1.419  1.00134.93           C
ATOM   4822  O   LYS E 607      65.375 -12.614   1.817  1.00134.93           O
ATOM   4823  N   LEU E 608      63.464 -13.402   0.932  1.00 98.82           N
ATOM   4824  CA  LEU E 608      62.918 -12.079   0.855  1.00 98.82           C
ATOM   4825  CB  LEU E 608      61.565 -12.060   0.119  1.00 98.82           C
ATOM   4826  CG  LEU E 608      61.180 -10.684  -0.458  1.00 98.82           C
ATOM   4827  CD1 LEU E 608      59.700 -10.638  -0.859  1.00 98.82           C
ATOM   4828  CD2 LEU E 608      61.621  -9.527   0.442  1.00 98.82           C
ATOM   4829  C   LEU E 608      62.739 -11.577   2.265  1.00 98.82           C
ATOM   4830  O   LEU E 608      63.087 -10.440   2.579  1.00 98.82           O
ATOM   4831  N   GLU E 609      62.219 -12.430   3.174  1.00 92.04           N
ATOM   4832  CA  GLU E 609      62.008 -11.998   4.529  1.00 92.04           C
ATOM   4833  CB  GLU E 609      61.327 -13.053   5.423  1.00 92.04           C
ATOM   4834  CG  GLU E 609      61.068 -12.571   6.860  1.00 92.04           C
ATOM   4835  CD  GLU E 609      59.651 -12.005   6.977  1.00 92.04           C
ATOM   4836  OE1 GLU E 609      58.696 -12.786   6.726  1.00 92.04           O
ATOM   4837  OE2 GLU E 609      59.496 -10.803   7.321  1.00 92.04           O
ATOM   4838  C   GLU E 609      63.331 -11.675   5.155  1.00 92.04           C
ATOM   4839  O   GLU E 609      63.466 -10.671   5.853  1.00 92.04           O
ATOM   4840  N   LEU E 610      64.355 -12.507   4.895  1.00 64.85           N
ATOM   4841  CA  LEU E 610      65.622 -12.338   5.547  1.00 64.85           C
ATOM   4842  CB  LEU E 610      66.624 -13.427   5.120  1.00 64.85           C
ATOM   4843  CG  LEU E 610      67.985 -13.359   5.832  1.00 64.85           C
ATOM   4844  CD1 LEU E 610      67.828 -13.614   7.339  1.00 64.85           C
ATOM   4845  CD2 LEU E 610      69.006 -14.306   5.179  1.00 64.85           C
ATOM   4846  C   LEU E 610      66.214 -10.997   5.227  1.00 64.85           C
ATOM   4847  O   LEU E 610      66.546 -10.242   6.137  1.00 64.85           O
ATOM   4848  N   VAL E 611      66.349 -10.641   3.936  1.00 73.68           N
ATOM   4849  CA  VAL E 611      66.999  -9.399   3.617  1.00 73.68           C
ATOM   4850  CB  VAL E 611      67.401  -9.291   2.172  1.00 73.68           C
ATOM   4851  CG1 VAL E 611      68.299 -10.492   1.838  1.00 73.68           C
ATOM   4852  CG2 VAL E 611      66.154  -9.171   1.288  1.00 73.68           C
ATOM   4853  C   VAL E 611      66.145  -8.216   3.969  1.00 73.68           C
ATOM   4854  O   VAL E 611      66.654  -7.192   4.423  1.00 73.68           O
ATOM   4855  N   LEU E 612      64.826  -8.285   3.703  1.00117.10           N
ATOM   4856  CA  LEU E 612      64.021  -7.136   4.000  1.00117.10           C
ATOM   4857  CB  LEU E 612      62.600  -7.262   3.402  1.00117.10           C
ATOM   4858  CG  LEU E 612      61.712  -5.992   3.412  1.00117.10           C
ATOM   4859  CD1 LEU E 612      60.344  -6.295   2.781  1.00117.10           C
ATOM   4860  CD2 LEU E 612      61.559  -5.349   4.801  1.00117.10           C
ATOM   4861  C   LEU E 612      63.905  -6.964   5.490  1.00117.10           C
ATOM   4862  O   LEU E 612      64.199  -5.890   6.008  1.00117.10           O
ATOM   4863  N   GLY E 613      63.404  -8.014   6.185  1.00 75.06           N
ATOM   4864  CA  GLY E 613      63.099  -8.067   7.600  1.00 75.06           C
ATOM   4865  C   GLY E 613      64.210  -8.315   8.591  1.00 75.06           C
ATOM   4866  O   GLY E 613      64.205  -7.733   9.674  1.00 75.06           O
ATOM   4867  N   GLY E 614      65.143  -9.247   8.308  1.00 53.31           N
ATOM   4868  CA  GLY E 614      66.158  -9.573   9.279  1.00 53.31           C
ATOM   4869  C   GLY E 614      66.162 -11.067   9.490  1.00 53.31           C
ATOM   4870  O   GLY E 614      65.387 -11.790   8.865  1.00 53.31           O
ATOM   4871  N   PRO E 615      66.989 -11.562  10.388  1.00158.34           N
ATOM   4872  CA  PRO E 615      67.109 -12.977  10.632  1.00158.34           C
ATOM   4873  CD  PRO E 615      68.098 -10.810  10.939  1.00158.34           C
ATOM   4874  CB  PRO E 615      68.315 -13.149  11.563  1.00158.34           C
ATOM   4875  CG  PRO E 615      68.634 -11.724  12.055  1.00158.34           C
ATOM   4876  C   PRO E 615      65.815 -13.507  11.162  1.00158.34           C
ATOM   4877  O   PRO E 615      65.092 -12.756  11.811  1.00158.34           O
ATOM   4878  N   LEU E 616      65.491 -14.785  10.867  1.00166.92           N
ATOM   4879  CA  LEU E 616      64.230 -15.353  11.256  1.00166.92           C
ATOM   4880  CB  LEU E 616      63.333 -15.724  10.061  1.00166.92           C
ATOM   4881  CG  LEU E 616      63.124 -14.654   8.981  1.00166.92           C
ATOM   4882  CD1 LEU E 616      64.451 -14.312   8.283  1.00166.92           C
ATOM   4883  CD2 LEU E 616      62.042 -15.110   7.988  1.00166.92           C
ATOM   4884  C   LEU E 616      64.521 -16.692  11.858  1.00166.92           C
ATOM   4885  O   LEU E 616      65.554 -17.292  11.571  1.00166.92           O
ATOM   4886  N   SER E 617      63.599 -17.206  12.697  1.00 88.50           N
ATOM   4887  CA  SER E 617      63.769 -18.505  13.289  1.00 88.50           C
ATOM   4888  CB  SER E 617      62.900 -18.733  14.537  1.00 88.50           C
ATOM   4889  OG  SER E 617      63.241 -17.796  15.548  1.00 88.50           O
ATOM   4890  C   SER E 617      63.395 -19.563  12.287  1.00 88.50           C
ATOM   4891  O   SER E 617      62.442 -19.414  11.522  1.00 88.50           O
ATOM   4892  N   VAL E 618      64.151 -20.682  12.281  1.00 47.29           N
ATOM   4893  CA  VAL E 618      63.873 -21.791  11.408  1.00 47.29           C
ATOM   4894  CB  VAL E 618      64.788 -21.880  10.218  1.00 47.29           C
ATOM   4895  CG1 VAL E 618      64.573 -20.636   9.340  1.00 47.29           C
ATOM   4896  CG2 VAL E 618      66.234 -22.055  10.714  1.00 47.29           C
ATOM   4897  C   VAL E 618      64.080 -23.037  12.217  1.00 47.29           C
ATOM   4898  O   VAL E 618      64.668 -22.998  13.296  1.00 47.29           O
ATOM   4899  N   ALA E 619      63.560 -24.179  11.729  1.00 44.94           N
ATOM   4900  CA  ALA E 619      63.722 -25.433  12.412  1.00 44.94           C
ATOM   4901  CB  ALA E 619      62.447 -25.923  13.118  1.00 44.94           C
ATOM   4902  C   ALA E 619      64.077 -26.461  11.382  1.00 44.94           C
ATOM   4903  O   ALA E 619      63.708 -26.338  10.214  1.00 44.94           O
ATOM   4904  N   PHE E 620      64.836 -27.500  11.789  1.00179.23           N
ATOM   4905  CA  PHE E 620      65.226 -28.523  10.861  1.00179.23           C
ATOM   4906  CB  PHE E 620      66.497 -28.165  10.061  1.00179.23           C
ATOM   4907  CG  PHE E 620      67.688 -28.119  10.962  1.00179.23           C
ATOM   4908  CD1 PHE E 620      67.958 -27.013  11.737  1.00179.23           C
ATOM   4909  CD2 PHE E 620      68.540 -29.196  11.036  1.00179.23           C
ATOM   4910  CE1 PHE E 620      69.061 -26.983  12.561  1.00179.23           C
ATOM   4911  CE2 PHE E 620      69.645 -29.171  11.856  1.00179.23           C
ATOM   4912  CZ  PHE E 620      69.909 -28.063  12.622  1.00179.23           C
ATOM   4913  C   PHE E 620      65.474 -29.783  11.630  1.00179.23           C
ATOM   4914  O   PHE E 620      65.467 -29.788  12.861  1.00179.23           O
ATOM   4915  N   GLU E 621      65.677 -30.904  10.911  1.00111.26           N
ATOM   4916  CA  GLU E 621      65.893 -32.157  11.581  1.00111.26           C
ATOM   4917  CB  GLU E 621      65.305 -33.363  10.825  1.00111.26           C
ATOM   4918  CG  GLU E 621      65.522 -34.704  11.530  1.00111.26           C
ATOM   4919  CD  GLU E 621      64.580 -34.778  12.723  1.00111.26           C
ATOM   4920  OE1 GLU E 621      63.863 -33.773  12.975  1.00111.26           O
ATOM   4921  OE2 GLU E 621      64.565 -35.841  13.399  1.00111.26           O
ATOM   4922  C   GLU E 621      67.366 -32.374  11.712  1.00111.26           C
ATOM   4923  O   GLU E 621      68.091 -32.446  10.720  1.00111.26           O
ATOM   4924  N   VAL E 622      67.842 -32.469  12.969  1.00 63.12           N
ATOM   4925  CA  VAL E 622      69.231 -32.713  13.218  1.00 63.12           C
ATOM   4926  CB  VAL E 622      69.682 -32.257  14.576  1.00 63.12           C
ATOM   4927  CG1 VAL E 622      71.121 -32.743  14.811  1.00 63.12           C
ATOM   4928  CG2 VAL E 622      69.536 -30.727  14.648  1.00 63.12           C
ATOM   4929  C   VAL E 622      69.447 -34.186  13.131  1.00 63.12           C
ATOM   4930  O   VAL E 622      68.644 -34.977  13.623  1.00 63.12           O
ATOM   4931  N   TYR E 623      70.565 -34.586  12.497  1.00 66.48           N
ATOM   4932  CA  TYR E 623      70.891 -35.971  12.330  1.00 66.48           C
ATOM   4933  CB  TYR E 623      71.026 -36.411  10.860  1.00 66.48           C
ATOM   4934  CG  TYR E 623      69.698 -36.335  10.183  1.00 66.48           C
ATOM   4935  CD1 TYR E 623      68.775 -37.344  10.341  1.00 66.48           C
ATOM   4936  CD2 TYR E 623      69.379 -35.266   9.376  1.00 66.48           C
ATOM   4937  CE1 TYR E 623      67.552 -37.284   9.714  1.00 66.48           C
ATOM   4938  CE2 TYR E 623      68.157 -35.201   8.745  1.00 66.48           C
ATOM   4939  CZ  TYR E 623      67.241 -36.211   8.914  1.00 66.48           C
ATOM   4940  OH  TYR E 623      65.988 -36.147   8.269  1.00 66.48           O
ATOM   4941  C   TYR E 623      72.238 -36.153  12.957  1.00 66.48           C
ATOM   4942  O   TYR E 623      72.946 -35.181  13.214  1.00 66.48           O
ATOM   4943  N   ASP E 624      72.627 -37.416  13.213  1.00 44.80           N
ATOM   4944  CA  ASP E 624      73.849 -37.715  13.902  1.00 44.80           C
ATOM   4945  CB  ASP E 624      74.095 -39.225  14.053  1.00 44.80           C
ATOM   4946  CG  ASP E 624      75.290 -39.411  14.977  1.00 44.80           C
ATOM   4947  OD1 ASP E 624      75.542 -38.500  15.810  1.00 44.80           O
ATOM   4948  OD2 ASP E 624      75.973 -40.462  14.855  1.00 44.80           O
ATOM   4949  C   ASP E 624      75.010 -37.156  13.140  1.00 44.80           C
ATOM   4950  O   ASP E 624      75.946 -36.627  13.737  1.00 44.80           O
ATOM   4951  N   ASP E 625      74.977 -37.231  11.798  1.00 55.85           N
ATOM   4952  CA  ASP E 625      76.093 -36.770  11.023  1.00 55.85           C
ATOM   4953  CB  ASP E 625      75.961 -37.029   9.506  1.00 55.85           C
ATOM   4954  CG  ASP E 625      74.780 -36.267   8.921  1.00 55.85           C
ATOM   4955  OD1 ASP E 625      73.862 -35.890   9.695  1.00 55.85           O
ATOM   4956  OD2 ASP E 625      74.782 -36.061   7.678  1.00 55.85           O
ATOM   4957  C   ASP E 625      76.273 -35.304  11.267  1.00 55.85           C
ATOM   4958  O   ASP E 625      77.385 -34.787  11.190  1.00 55.85           O
ATOM   4959  N   PHE E 626      75.169 -34.598  11.560  1.00121.81           N
ATOM   4960  CA  PHE E 626      75.160 -33.184  11.808  1.00121.81           C
ATOM   4961  CB  PHE E 626      73.725 -32.635  11.949  1.00121.81           C
ATOM   4962  CG  PHE E 626      73.755 -31.145  12.052  1.00121.81           C
ATOM   4963  CD1 PHE E 626      73.771 -30.367  10.917  1.00121.81           C
ATOM   4964  CD2 PHE E 626      73.768 -30.524  13.280  1.00121.81           C
ATOM   4965  CE1 PHE E 626      73.796 -28.994  11.002  1.00121.81           C
ATOM   4966  CE2 PHE E 626      73.793 -29.152  13.372  1.00121.81           C
ATOM   4967  CZ  PHE E 626      73.807 -28.384  12.233  1.00121.81           C
ATOM   4968  C   PHE E 626      75.924 -32.903  13.070  1.00121.81           C
ATOM   4969  O   PHE E 626      76.599 -31.881  13.181  1.00121.81           O
ATOM   4970  N   MET E 627      75.858 -33.816  14.057  1.00118.50           N
ATOM   4971  CA  MET E 627      76.484 -33.576  15.329  1.00118.50           C
ATOM   4972  CB  MET E 627      76.363 -34.777  16.283  1.00118.50           C
ATOM   4973  CG  MET E 627      74.945 -35.027  16.796  1.00118.50           C
ATOM   4974  SD  MET E 627      74.369 -33.809  18.015  1.00118.50           S
ATOM   4975  CE  MET E 627      75.426 -34.431  19.355  1.00118.50           C
ATOM   4976  C   MET E 627      77.953 -33.332  15.130  1.00118.50           C
ATOM   4977  O   MET E 627      78.536 -32.447  15.753  1.00118.50           O
ATOM   4978  N   HIS E 628      78.578 -34.125  14.247  1.00123.38           N
ATOM   4979  CA  HIS E 628      79.983 -34.133  13.938  1.00123.38           C
ATOM   4980  ND1 HIS E 628      80.236 -37.164  14.911  0.00123.38           N
ATOM   4981  CG  HIS E 628      79.846 -36.639  13.699  0.00123.38           C
ATOM   4982  CB  HIS E 628      80.380 -35.367  13.113  1.00123.38           C
ATOM   4983  NE2 HIS E 628      78.711 -38.552  14.079  0.00123.38           N
ATOM   4984  CD2 HIS E 628      78.915 -37.499  13.205  0.00123.38           C
ATOM   4985  CE1 HIS E 628      79.526 -38.306  15.089  0.00123.38           C
ATOM   4986  C   HIS E 628      80.403 -32.932  13.138  1.00123.38           C
ATOM   4987  O   HIS E 628      81.596 -32.689  13.000  1.00123.38           O
ATOM   4988  N   TYR E 629      79.455 -32.199  12.525  1.00118.63           N
ATOM   4989  CA  TYR E 629      79.742 -31.136  11.587  1.00118.63           C
ATOM   4990  CB  TYR E 629      78.455 -30.364  11.223  1.00118.63           C
ATOM   4991  CG  TYR E 629      78.758 -29.111  10.474  1.00118.63           C
ATOM   4992  CD1 TYR E 629      79.009 -27.942  11.155  1.00118.63           C
ATOM   4993  CD2 TYR E 629      78.778 -29.094   9.098  1.00118.63           C
ATOM   4994  CE1 TYR E 629      79.280 -26.775  10.479  1.00118.63           C
ATOM   4995  CE2 TYR E 629      79.049 -27.930   8.416  1.00118.63           C
ATOM   4996  CZ  TYR E 629      79.301 -26.767   9.105  1.00118.63           C
ATOM   4997  OH  TYR E 629      79.578 -25.571   8.406  1.00118.63           O
ATOM   4998  C   TYR E 629      80.768 -30.166  12.094  1.00118.63           C
ATOM   4999  O   TYR E 629      80.594 -29.545  13.141  1.00118.63           O
ATOM   5000  N   ARG E 630      81.943 -30.137  11.416  1.00198.69           N
ATOM   5001  CA  ARG E 630      82.987 -29.172  11.643  1.00198.69           C
ATOM   5002  CB  ARG E 630      84.382 -29.742  11.341  1.00198.69           C
ATOM   5003  CG  ARG E 630      84.724 -30.935  12.233  1.00198.69           C
ATOM   5004  CD  ARG E 630      84.696 -30.606  13.726  1.00198.69           C
ATOM   5005  NE  ARG E 630      85.889 -29.761  14.021  1.00198.69           N
ATOM   5006  CZ  ARG E 630      85.832 -28.404  13.889  1.00198.69           C
ATOM   5007  NH1 ARG E 630      84.670 -27.796  13.513  1.00198.69           N
ATOM   5008  NH2 ARG E 630      86.943 -27.650  14.137  1.00198.69           N
ATOM   5009  C   ARG E 630      82.837 -27.909  10.840  1.00198.69           C
ATOM   5010  O   ARG E 630      82.903 -26.808  11.384  1.00198.69           O
ATOM   5011  N   SER E 631      82.619 -28.045   9.507  1.00 97.28           N
ATOM   5012  CA  SER E 631      82.590 -26.895   8.637  1.00 97.28           C
ATOM   5013  CB  SER E 631      83.969 -26.243   8.426  1.00 97.28           C
ATOM   5014  OG  SER E 631      84.455 -25.703   9.645  1.00 97.28           O
ATOM   5015  C   SER E 631      82.109 -27.312   7.274  1.00 97.28           C
ATOM   5016  O   SER E 631      81.895 -28.493   7.006  1.00 97.28           O
ATOM   5017  N   GLY E 632      81.937 -26.326   6.365  1.00 26.09           N
ATOM   5018  CA  GLY E 632      81.505 -26.602   5.020  1.00 26.09           C
ATOM   5019  C   GLY E 632      80.016 -26.468   4.921  1.00 26.09           C
ATOM   5020  O   GLY E 632      79.360 -25.925   5.809  1.00 26.09           O
ATOM   5021  N   VAL E 633      79.448 -26.939   3.789  1.00 41.68           N
ATOM   5022  CA  VAL E 633      78.029 -26.854   3.588  1.00 41.68           C
ATOM   5023  CB  VAL E 633      77.646 -26.498   2.182  1.00 41.68           C
ATOM   5024  CG1 VAL E 633      76.113 -26.543   2.068  1.00 41.68           C
ATOM   5025  CG2 VAL E 633      78.258 -25.130   1.837  1.00 41.68           C
ATOM   5026  C   VAL E 633      77.456 -28.208   3.873  1.00 41.68           C
ATOM   5027  O   VAL E 633      77.687 -29.161   3.133  1.00 41.68           O
ATOM   5028  N   TYR E 634      76.646 -28.296   4.946  1.00183.86           N
ATOM   5029  CA  TYR E 634      76.067 -29.512   5.450  1.00183.86           C
ATOM   5030  CB  TYR E 634      75.494 -29.337   6.868  1.00183.86           C
ATOM   5031  CG  TYR E 634      74.749 -30.567   7.256  1.00183.86           C
ATOM   5032  CD1 TYR E 634      75.399 -31.619   7.858  1.00183.86           C
ATOM   5033  CD2 TYR E 634      73.399 -30.667   7.012  1.00183.86           C
ATOM   5034  CE1 TYR E 634      74.709 -32.751   8.219  1.00183.86           C
[truncated: 495,191 more chars]
