# Supplementary material for: Evolutionary Analysis of Dipeptidyl Peptidase I
Source: Int J Mol Sci. 2022 Feb 6;23(3):1852. doi: 10.3390/ijms23031852 (PMC8836896; doi:10.3390/ijms23031852)
Supplement: Supplementary file 1 [file ijms-23-01852-s001.zip › Supplementary File S2 Homology models/Modeller/Xenopus laevis/mod.B99990010.pdb]

EXPDTA    THEORETICAL MODEL, MODELLER 10.1 2021/11/04 16:29:25
REMARK   6 MODELLER OBJECTIVE FUNCTION:     10951.1025
REMARK   6 MODELLER BEST TEMPLATE % SEQ ID:  68.466
REMARK   6 SEQUENCE: mod
REMARK   6 ALIGNMENT: alignment.pir
REMARK   6 SCRIPT: model.py
REMARK   6 DOPE score: -173624.45312
REMARK   6 GA341 score: 1.00000
REMARK   6 DOPE-HR score: -151007.45312
REMARK   6 TEMPLATE: 1K3B 1:A - 118:A MODELS 1:A - 121:A AT 68.5%
REMARK   6 TEMPLATE: 1K3B 120:B - 283:B MODELS 122:B - 285:B AT 68.5%
REMARK   6 TEMPLATE: 1K3B 284:C - 352:C MODELS 286:C - 354:C AT 68.5%
REMARK   6 TEMPLATE: 1K3B 353:D - 470:D MODELS 356:D - 476:D AT 68.5%
REMARK   6 TEMPLATE: 1K3B 472:E - 635:E MODELS 477:E - 640:E AT 68.5%
REMARK   6 TEMPLATE: 1K3B 636:F - 704:F MODELS 641:F - 709:F AT 68.5%
REMARK   6 TEMPLATE: 1K3B 705:G - 822:G MODELS 711:G - 831:G AT 68.5%
REMARK   6 TEMPLATE: 1K3B 824:H - 987:H MODELS 832:H - 995:H AT 68.5%
REMARK   6 TEMPLATE: 1K3B 988:I - 1056:I MODELS 996:I - 1064:I AT 68.5%
REMARK   6 TEMPLATE: 1K3B 1057:J - 1174:J MODELS 1066:J - 1186:J AT 68.5%
REMARK   6 TEMPLATE: 1K3B 1176:K - 1339:K MODELS 1187:K - 1350:K AT 68.5%
REMARK   6 TEMPLATE: 1K3B 1340:L - 1408:L MODELS 1351:L - 1419:L AT 68.5%
SSBOND   1 CYS A    6    CYS A   97                          1555   1555  2.03
SSBOND   2 CYS A   33    CYS A  115                          1555   1555  2.03
SSBOND   3 CYS B  146    CYS B  189                          1555   1555  2.03
SSBOND   4 CYS B  182    CYS B  222                          1555   1555  2.04
SSBOND   5 CYS D  361    CYS D  452                          1555   1555  2.03
SSBOND   6 CYS D  388    CYS D  470                          1555   1555  2.02
SSBOND   7 CYS E  501    CYS E  544                          1555   1555  2.03
SSBOND   8 CYS E  537    CYS E  577                          1555   1555  2.03
SSBOND   9 CYS G  716    CYS G  807                          1555   1555  2.03
SSBOND  10 CYS G  743    CYS G  825                          1555   1555  2.02
SSBOND  11 CYS H  856    CYS H  899                          1555   1555  2.03
SSBOND  12 CYS H  892    CYS H  932                          1555   1555  2.02
SSBOND  13 CYS J 1071    CYS J 1162                          1555   1555  2.03
SSBOND  14 CYS J 1098    CYS J 1180                          1555   1555  2.02
SSBOND  15 CYS K 1211    CYS K 1254                          1555   1555  2.02
SSBOND  16 CYS K 1247    CYS K 1287                          1555   1555  2.04
ATOM      1  N   ASP A   1      27.954  20.287  28.145  1.00 34.74           N
ATOM      2  CA  ASP A   1      29.115  20.887  27.447  1.00 34.74           C
ATOM      3  CB  ASP A   1      28.660  22.038  26.533  1.00 34.74           C
ATOM      4  CG  ASP A   1      27.780  21.475  25.426  1.00 34.74           C
ATOM      5  OD1 ASP A   1      27.553  20.236  25.417  1.00 34.74           O
ATOM      6  OD2 ASP A   1      27.314  22.281  24.577  1.00 34.74           O
ATOM      7  C   ASP A   1      30.050  21.464  28.455  1.00 34.74           C
ATOM      8  O   ASP A   1      29.669  21.721  29.595  1.00 34.74           O
ATOM      9  N   THR A   2      31.322  21.635  28.057  1.00 42.75           N
ATOM     10  CA  THR A   2      32.286  22.276  28.893  1.00 42.75           C
ATOM     11  CB  THR A   2      33.681  21.748  28.726  1.00 42.75           C
ATOM     12  OG1 THR A   2      34.131  21.962  27.396  1.00 42.75           O
ATOM     13  CG2 THR A   2      33.682  20.244  29.053  1.00 42.75           C
ATOM     14  C   THR A   2      32.278  23.700  28.443  1.00 42.75           C
ATOM     15  O   THR A   2      31.607  24.046  27.473  1.00 42.75           O
ATOM     16  N   PRO A   3      32.989  24.536  29.132  1.00 72.63           N
ATOM     17  CA  PRO A   3      33.034  25.930  28.772  1.00 72.63           C
ATOM     18  CD  PRO A   3      33.170  24.337  30.562  1.00 72.63           C
ATOM     19  CB  PRO A   3      33.641  26.645  29.977  1.00 72.63           C
ATOM     20  CG  PRO A   3      33.262  25.747  31.167  1.00 72.63           C
ATOM     21  C   PRO A   3      33.798  26.174  27.506  1.00 72.63           C
ATOM     22  O   PRO A   3      33.803  27.310  27.034  1.00 72.63           O
ATOM     23  N   ALA A   4      34.477  25.148  26.958  1.00 58.11           N
ATOM     24  CA  ALA A   4      35.333  25.355  25.819  1.00 58.11           C
ATOM     25  CB  ALA A   4      36.313  24.195  25.574  1.00 58.11           C
ATOM     26  C   ALA A   4      34.568  25.569  24.548  1.00 58.11           C
ATOM     27  O   ALA A   4      33.553  24.925  24.284  1.00 58.11           O
ATOM     28  N   ASN A   5      35.066  26.518  23.724  1.00134.46           N
ATOM     29  CA  ASN A   5      34.523  26.780  22.422  1.00134.46           C
ATOM     30  CB  ASN A   5      33.827  28.152  22.336  1.00134.46           C
ATOM     31  CG  ASN A   5      33.073  28.250  21.017  1.00134.46           C
ATOM     32  OD1 ASN A   5      33.314  27.483  20.086  1.00134.46           O
ATOM     33  ND2 ASN A   5      32.134  29.230  20.929  1.00134.46           N
ATOM     34  C   ASN A   5      35.700  26.818  21.492  1.00134.46           C
ATOM     35  O   ASN A   5      36.124  27.890  21.062  1.00134.46           O
ATOM     36  N   CYS A   6      36.242  25.638  21.128  1.00 62.93           N
ATOM     37  CA  CYS A   6      37.415  25.604  20.298  1.00 62.93           C
ATOM     38  CB  CYS A   6      38.477  24.603  20.784  1.00 62.93           C
ATOM     39  SG  CYS A   6      39.194  25.154  22.359  1.00 62.93           S
ATOM     40  C   CYS A   6      37.028  25.267  18.894  1.00 62.93           C
ATOM     41  O   CYS A   6      35.931  24.775  18.635  1.00 62.93           O
ATOM     42  N   SER A   7      37.941  25.532  17.937  1.00 51.23           N
ATOM     43  CA  SER A   7      37.596  25.325  16.563  1.00 51.23           C
ATOM     44  CB  SER A   7      37.778  26.571  15.676  1.00 51.23           C
ATOM     45  OG  SER A   7      39.156  26.890  15.553  1.00 51.23           O
ATOM     46  C   SER A   7      38.444  24.255  15.963  1.00 51.23           C
ATOM     47  O   SER A   7      39.453  23.817  16.516  1.00 51.23           O
ATOM     48  N   PHE A   8      38.012  23.830  14.766  1.00 91.20           N
ATOM     49  CA  PHE A   8      38.628  22.828  13.948  1.00 91.20           C
ATOM     50  CB  PHE A   8      37.870  22.684  12.613  1.00 91.20           C
ATOM     51  CG  PHE A   8      38.531  21.672  11.744  1.00 91.20           C
ATOM     52  CD1 PHE A   8      38.289  20.329  11.916  1.00 91.20           C
ATOM     53  CD2 PHE A   8      39.382  22.073  10.739  1.00 91.20           C
ATOM     54  CE1 PHE A   8      38.897  19.400  11.104  1.00 91.20           C
ATOM     55  CE2 PHE A   8      39.992  21.150   9.925  1.00 91.20           C
ATOM     56  CZ  PHE A   8      39.750  19.810  10.107  1.00 91.20           C
ATOM     57  C   PHE A   8      40.038  23.258  13.648  1.00 91.20           C
ATOM     58  O   PHE A   8      40.950  22.432  13.696  1.00 91.20           O
ATOM     59  N   PRO A   9      40.271  24.507  13.325  1.00 90.92           N
ATOM     60  CA  PRO A   9      41.608  24.943  13.034  1.00 90.92           C
ATOM     61  CD  PRO A   9      39.290  25.363  12.685  1.00 90.92           C
ATOM     62  CB  PRO A   9      41.486  26.340  12.418  1.00 90.92           C
ATOM     63  CG  PRO A   9      40.004  26.720  12.597  1.00 90.92           C
ATOM     64  C   PRO A   9      42.502  24.871  14.230  1.00 90.92           C
ATOM     65  O   PRO A   9      43.705  24.678  14.061  1.00 90.92           O
ATOM     66  N   ASP A  10      41.947  25.019  15.446  1.00 49.49           N
ATOM     67  CA  ASP A  10      42.760  24.966  16.626  1.00 49.49           C
ATOM     68  CB  ASP A  10      41.962  25.224  17.916  1.00 49.49           C
ATOM     69  CG  ASP A  10      41.579  26.698  17.956  1.00 49.49           C
ATOM     70  OD1 ASP A  10      42.414  27.540  17.532  1.00 49.49           O
ATOM     71  OD2 ASP A  10      40.447  27.002  18.420  1.00 49.49           O
ATOM     72  C   ASP A  10      43.329  23.586  16.711  1.00 49.49           C
ATOM     73  O   ASP A  10      44.440  23.388  17.198  1.00 49.49           O
ATOM     74  N   LEU A  11      42.531  22.598  16.270  1.00 75.26           N
ATOM     75  CA  LEU A  11      42.845  21.194  16.284  1.00 75.26           C
ATOM     76  CB  LEU A  11      41.602  20.323  16.029  1.00 75.26           C
ATOM     77  CG  LEU A  11      41.876  18.810  16.093  1.00 75.26           C
ATOM     78  CD1 LEU A  11      42.370  18.397  17.488  1.00 75.26           C
ATOM     79  CD2 LEU A  11      40.647  18.004  15.644  1.00 75.26           C
ATOM     80  C   LEU A  11      43.898  20.814  15.274  1.00 75.26           C
ATOM     81  O   LEU A  11      44.672  19.886  15.509  1.00 75.26           O
ATOM     82  N   GLU A  12      43.942  21.474  14.098  1.00 84.60           N
ATOM     83  CA  GLU A  12      44.890  21.040  13.100  1.00 84.60           C
ATOM     84  CB  GLU A  12      44.693  21.698  11.723  1.00 84.60           C
ATOM     85  CG  GLU A  12      44.888  23.215  11.736  1.00 84.60           C
ATOM     86  CD  GLU A  12      44.667  23.730  10.322  1.00 84.60           C
ATOM     87  OE1 GLU A  12      44.389  22.891   9.423  1.00 84.60           O
ATOM     88  OE2 GLU A  12      44.776  24.969  10.119  1.00 84.60           O
ATOM     89  C   GLU A  12      46.277  21.373  13.558  1.00 84.60           C
ATOM     90  O   GLU A  12      46.513  22.439  14.122  1.00 84.60           O
ATOM     91  N   GLY A  13      47.244  20.456  13.327  1.00 29.80           N
ATOM     92  CA  GLY A  13      48.598  20.747  13.705  1.00 29.80           C
ATOM     93  C   GLY A  13      49.232  19.544  14.336  1.00 29.80           C
ATOM     94  O   GLY A  13      48.782  18.412  14.167  1.00 29.80           O
ATOM     95  N   THR A  14      50.326  19.778  15.092  1.00 34.30           N
ATOM     96  CA  THR A  14      51.027  18.699  15.725  1.00 34.30           C
ATOM     97  CB  THR A  14      52.517  18.789  15.570  1.00 34.30           C
ATOM     98  OG1 THR A  14      52.864  18.807  14.193  1.00 34.30           O
ATOM     99  CG2 THR A  14      53.161  17.573  16.257  1.00 34.30           C
ATOM    100  C   THR A  14      50.723  18.740  17.191  1.00 34.30           C
ATOM    101  O   THR A  14      50.737  19.801  17.814  1.00 34.30           O
ATOM    102  N   TRP A  15      50.423  17.562  17.775  1.00 53.12           N
ATOM    103  CA  TRP A  15      50.099  17.490  19.172  1.00 53.12           C
ATOM    104  CB  TRP A  15      48.660  17.015  19.439  1.00 53.12           C
ATOM    105  CG  TRP A  15      47.596  17.996  19.012  1.00 53.12           C
ATOM    106  CD2 TRP A  15      46.883  18.854  19.915  1.00 53.12           C
ATOM    107  CD1 TRP A  15      47.103  18.252  17.766  1.00 53.12           C
ATOM    108  NE1 TRP A  15      46.133  19.222  17.835  1.00 53.12           N
ATOM    109  CE2 TRP A  15      45.985  19.600  19.153  1.00 53.12           C
ATOM    110  CE3 TRP A  15      46.968  19.005  21.270  1.00 53.12           C
ATOM    111  CZ2 TRP A  15      45.156  20.516  19.735  1.00 53.12           C
ATOM    112  CZ3 TRP A  15      46.131  19.930  21.854  1.00 53.12           C
ATOM    113  CH2 TRP A  15      45.243  20.670  21.101  1.00 53.12           C
ATOM    114  C   TRP A  15      51.006  16.489  19.811  1.00 53.12           C
ATOM    115  O   TRP A  15      51.394  15.499  19.193  1.00 53.12           O
ATOM    116  N   GLU A  16      51.391  16.744  21.076  1.00 61.07           N
ATOM    117  CA  GLU A  16      52.206  15.809  21.790  1.00 61.07           C
ATOM    118  CB  GLU A  16      53.453  16.442  22.431  1.00 61.07           C
ATOM    119  CG  GLU A  16      54.476  16.949  21.413  1.00 61.07           C
ATOM    120  CD  GLU A  16      55.646  17.546  22.183  1.00 61.07           C
ATOM    121  OE1 GLU A  16      55.580  17.562  23.441  1.00 61.07           O
ATOM    122  OE2 GLU A  16      56.621  17.994  21.523  1.00 61.07           O
ATOM    123  C   GLU A  16      51.353  15.295  22.902  1.00 61.07           C
ATOM    124  O   GLU A  16      50.796  16.074  23.675  1.00 61.07           O
ATOM    125  N   PHE A  17      51.210  13.959  23.003  1.00 68.14           N
ATOM    126  CA  PHE A  17      50.394  13.445  24.060  1.00 68.14           C
ATOM    127  CB  PHE A  17      49.340  12.411  23.620  1.00 68.14           C
ATOM    128  CG  PHE A  17      48.404  13.045  22.648  1.00 68.14           C
ATOM    129  CD1 PHE A  17      47.678  14.163  22.989  1.00 68.14           C
ATOM    130  CD2 PHE A  17      48.216  12.488  21.404  1.00 68.14           C
ATOM    131  CE1 PHE A  17      46.807  14.736  22.093  1.00 68.14           C
ATOM    132  CE2 PHE A  17      47.345  13.055  20.504  1.00 68.14           C
ATOM    133  CZ  PHE A  17      46.640  14.184  20.846  1.00 68.14           C
ATOM    134  C   PHE A  17      51.292  12.746  25.029  1.00 68.14           C
ATOM    135  O   PHE A  17      52.100  11.899  24.650  1.00 68.14           O
ATOM    136  N   GLN A  18      51.179  13.099  26.324  1.00 43.36           N
ATOM    137  CA  GLN A  18      51.959  12.424  27.319  1.00 43.36           C
ATOM    138  CB  GLN A  18      52.494  13.351  28.425  1.00 43.36           C
ATOM    139  CG  GLN A  18      53.535  14.353  27.918  1.00 43.36           C
ATOM    140  CD  GLN A  18      54.819  13.592  27.611  1.00 43.36           C
ATOM    141  OE1 GLN A  18      54.963  12.423  27.963  1.00 43.36           O
ATOM    142  NE2 GLN A  18      55.784  14.275  26.937  1.00 43.36           N
ATOM    143  C   GLN A  18      51.026  11.438  27.939  1.00 43.36           C
ATOM    144  O   GLN A  18      49.943  11.803  28.395  1.00 43.36           O
ATOM    145  N   ILE A  19      51.430  10.153  27.968  1.00 77.34           N
ATOM    146  CA  ILE A  19      50.548   9.128  28.438  1.00 77.34           C
ATOM    147  CB  ILE A  19      50.412   7.977  27.482  1.00 77.34           C
ATOM    148  CG1 ILE A  19      49.790   8.447  26.156  1.00 77.34           C
ATOM    149  CG2 ILE A  19      49.597   6.877  28.183  1.00 77.34           C
ATOM    150  CD1 ILE A  19      50.686   9.386  25.350  1.00 77.34           C
ATOM    151  C   ILE A  19      51.050   8.574  29.726  1.00 77.34           C
ATOM    152  O   ILE A  19      52.221   8.226  29.872  1.00 77.34           O
ATOM    153  N   GLY A  20      50.136   8.483  30.708  1.00 60.31           N
ATOM    154  CA  GLY A  20      50.474   7.989  32.005  1.00 60.31           C
ATOM    155  C   GLY A  20      49.953   6.601  32.129  1.00 60.31           C
ATOM    156  O   GLY A  20      50.096   5.774  31.228  1.00 60.31           O
ATOM    157  N   GLU A  21      49.269   6.351  33.257  1.00291.98           N
ATOM    158  CA  GLU A  21      48.805   5.050  33.604  1.00291.98           C
ATOM    159  CB  GLU A  21      47.803   4.453  32.608  1.00291.98           C
ATOM    160  CG  GLU A  21      46.446   5.138  32.743  1.00291.98           C
ATOM    161  CD  GLU A  21      46.104   5.110  34.226  1.00291.98           C
ATOM    162  OE1 GLU A  21      46.415   4.079  34.879  1.00291.98           O
ATOM    163  OE2 GLU A  21      45.552   6.124  34.730  1.00291.98           O
ATOM    164  C   GLU A  21      50.000   4.184  33.754  1.00291.98           C
ATOM    165  O   GLU A  21      50.038   3.085  33.220  1.00291.98           O
ATOM    166  N   GLY A  22      51.027   4.692  34.468  1.00 79.96           N
ATOM    167  CA  GLY A  22      52.192   3.922  34.812  1.00 79.96           C
ATOM    168  C   GLY A  22      52.822   3.368  33.582  1.00 79.96           C
ATOM    169  O   GLY A  22      53.523   4.066  32.852  1.00 79.96           O
ATOM    170  N   SER A  23      52.574   2.067  33.328  1.00 79.28           N
ATOM    171  CA  SER A  23      53.113   1.344  32.210  1.00 79.28           C
ATOM    172  CB  SER A  23      52.796  -0.160  32.258  1.00 79.28           C
ATOM    173  OG  SER A  23      53.434  -0.759  33.377  1.00 79.28           O
ATOM    174  C   SER A  23      52.495   1.888  30.966  1.00 79.28           C
ATOM    175  O   SER A  23      52.836   1.485  29.855  1.00 79.28           O
ATOM    176  N   GLY A  24      51.569   2.843  31.134  1.00 43.00           N
ATOM    177  CA  GLY A  24      50.866   3.423  30.048  1.00 43.00           C
ATOM    178  C   GLY A  24      49.519   2.796  30.008  1.00 43.00           C
ATOM    179  O   GLY A  24      48.800   2.998  29.033  1.00 43.00           O
ATOM    180  N   ALA A  25      49.145   2.005  31.048  1.00229.23           N
ATOM    181  CA  ALA A  25      47.857   1.415  30.960  1.00229.23           C
ATOM    182  CB  ALA A  25      47.604   0.634  29.654  1.00229.23           C
ATOM    183  C   ALA A  25      47.450   0.436  32.012  1.00229.23           C
ATOM    184  O   ALA A  25      48.241  -0.312  32.581  1.00229.23           O
ATOM    185  N   ALA A  26      46.110   0.375  32.170  1.00 96.10           N
ATOM    186  CA  ALA A  26      45.363  -0.490  33.035  1.00 96.10           C
ATOM    187  CB  ALA A  26      44.989   0.165  34.373  1.00 96.10           C
ATOM    188  C   ALA A  26      44.082  -0.781  32.300  1.00 96.10           C
ATOM    189  O   ALA A  26      43.987  -0.555  31.094  1.00 96.10           O
ATOM    190  N   ARG A  27      43.086  -1.369  32.994  1.00 79.18           N
ATOM    191  CA  ARG A  27      41.803  -1.660  32.410  1.00 79.18           C
ATOM    192  CB  ARG A  27      41.064  -2.831  33.080  1.00 79.18           C
ATOM    193  CG  ARG A  27      41.753  -4.186  32.913  1.00 79.18           C
ATOM    194  CD  ARG A  27      40.941  -5.347  33.490  1.00 79.18           C
ATOM    195  NE  ARG A  27      40.791  -5.104  34.953  1.00 79.18           N
ATOM    196  CZ  ARG A  27      39.626  -5.433  35.584  1.00 79.18           C
ATOM    197  NH1 ARG A  27      38.598  -5.984  34.876  1.00 79.18           N
ATOM    198  NH2 ARG A  27      39.489  -5.207  36.923  1.00 79.18           N
ATOM    199  C   ARG A  27      40.930  -0.451  32.570  1.00 79.18           C
ATOM    200  O   ARG A  27      41.337   0.552  33.153  1.00 79.18           O
ATOM    201  N   ASP A  28      39.701  -0.518  32.013  1.00 56.02           N
ATOM    202  CA  ASP A  28      38.758   0.564  32.092  1.00 56.02           C
ATOM    203  CB  ASP A  28      37.467   0.307  31.295  1.00 56.02           C
ATOM    204  CG  ASP A  28      36.778  -0.916  31.882  1.00 56.02           C
ATOM    205  OD1 ASP A  28      37.474  -1.947  32.084  1.00 56.02           O
ATOM    206  OD2 ASP A  28      35.549  -0.832  32.145  1.00 56.02           O
ATOM    207  C   ASP A  28      38.383   0.787  33.527  1.00 56.02           C
ATOM    208  O   ASP A  28      38.049   1.902  33.925  1.00 56.02           O
ATOM    209  N   LYS A  29      38.318  -0.298  34.318  1.00 85.03           N
ATOM    210  CA  LYS A  29      38.029  -0.212  35.722  1.00 85.03           C
ATOM    211  CB  LYS A  29      37.562  -1.559  36.297  1.00 85.03           C
ATOM    212  CG  LYS A  29      36.188  -1.946  35.745  0.00 85.03           C
ATOM    213  CD  LYS A  29      35.789  -3.406  35.954  0.00 85.03           C
ATOM    214  CE  LYS A  29      34.406  -3.725  35.382  1.00 85.03           C
ATOM    215  NZ  LYS A  29      34.115  -5.169  35.517  1.00 85.03           N
ATOM    216  C   LYS A  29      39.221   0.280  36.490  1.00 85.03           C
ATOM    217  O   LYS A  29      39.080   1.020  37.462  1.00 85.03           O
ATOM    218  N   SER A  30      40.429  -0.140  36.069  1.00 46.12           N
ATOM    219  CA  SER A  30      41.661   0.149  36.753  1.00 46.12           C
ATOM    220  CB  SER A  30      42.841  -0.673  36.209  1.00 46.12           C
ATOM    221  OG  SER A  30      42.605  -2.058  36.414  1.00 46.12           O
ATOM    222  C   SER A  30      42.037   1.598  36.648  1.00 46.12           C
ATOM    223  O   SER A  30      42.790   2.103  37.479  1.00 46.12           O
ATOM    224  N   ILE A  31      41.538   2.316  35.628  1.00 57.80           N
ATOM    225  CA  ILE A  31      41.976   3.670  35.448  1.00 57.80           C
ATOM    226  CB  ILE A  31      42.754   3.833  34.174  1.00 57.80           C
ATOM    227  CG1 ILE A  31      44.005   2.943  34.225  1.00 57.80           C
ATOM    228  CG2 ILE A  31      43.051   5.324  33.943  1.00 57.80           C
ATOM    229  CD1 ILE A  31      44.691   2.770  32.873  1.00 57.80           C
ATOM    230  C   ILE A  31      40.782   4.567  35.368  1.00 57.80           C
ATOM    231  O   ILE A  31      39.687   4.135  35.014  1.00 57.80           O
ATOM    232  N   ASP A  32      40.974   5.838  35.782  1.00 79.37           N
ATOM    233  CA  ASP A  32      39.990   6.874  35.686  1.00 79.37           C
ATOM    234  CB  ASP A  32      39.203   7.094  36.987  1.00 79.37           C
ATOM    235  CG  ASP A  32      38.093   8.095  36.702  0.00 79.37           C
ATOM    236  OD1 ASP A  32      37.443   7.974  35.629  0.00 79.37           O
ATOM    237  OD2 ASP A  32      37.896   9.011  37.544  1.00 79.37           O
ATOM    238  C   ASP A  32      40.787   8.116  35.441  1.00 79.37           C
ATOM    239  O   ASP A  32      41.645   8.461  36.253  1.00 79.37           O
ATOM    240  N   CYS A  33      40.530   8.824  34.322  1.00 80.57           N
ATOM    241  CA  CYS A  33      41.369   9.940  33.993  1.00 80.57           C
ATOM    242  CB  CYS A  33      41.620  10.011  32.483  1.00 80.57           C
ATOM    243  SG  CYS A  33      42.212   8.401  31.893  1.00 80.57           S
ATOM    244  C   CYS A  33      40.725  11.218  34.425  1.00 80.57           C
ATOM    245  O   CYS A  33      40.360  12.059  33.602  1.00 80.57           O
ATOM    246  N   SER A  34      40.496  11.355  35.741  1.00 80.87           N
ATOM    247  CA  SER A  34      40.027  12.585  36.298  1.00 80.87           C
ATOM    248  CB  SER A  34      39.276  12.367  37.622  1.00 80.87           C
ATOM    249  OG  SER A  34      40.114  11.701  38.555  1.00 80.87           O
ATOM    250  C   SER A  34      41.187  13.514  36.559  1.00 80.87           C
ATOM    251  O   SER A  34      41.095  14.715  36.304  1.00 80.87           O
ATOM    252  N   GLN A  35      42.246  12.998  37.236  1.00146.67           N
ATOM    253  CA  GLN A  35      43.406  13.784  37.597  1.00146.67           C
ATOM    254  CB  GLN A  35      44.033  13.287  38.913  1.00146.67           C
ATOM    255  CG  GLN A  35      44.567  11.854  38.832  1.00146.67           C
ATOM    256  CD  GLN A  35      45.157  11.479  40.183  1.00146.67           C
ATOM    257  OE1 GLN A  35      45.141  12.270  41.124  1.00146.67           O
ATOM    258  NE2 GLN A  35      45.698  10.235  40.282  1.00146.67           N
ATOM    259  C   GLN A  35      44.536  13.906  36.600  1.00146.67           C
ATOM    260  O   GLN A  35      44.831  15.014  36.158  1.00146.67           O
ATOM    261  N   LEU A  36      45.162  12.752  36.225  1.00112.27           N
ATOM    262  CA  LEU A  36      46.350  12.637  35.396  1.00112.27           C
ATOM    263  CB  LEU A  36      47.063  13.956  35.030  1.00112.27           C
ATOM    264  CG  LEU A  36      48.317  13.750  34.160  1.00112.27           C
ATOM    265  CD1 LEU A  36      47.951  13.131  32.800  1.00112.27           C
ATOM    266  CD2 LEU A  36      49.120  15.054  34.021  1.00112.27           C
ATOM    267  C   LEU A  36      47.372  11.814  36.151  1.00112.27           C
ATOM    268  O   LEU A  36      47.279  10.588  36.226  1.00112.27           O
ATOM    269  N   GLY A  37      48.409  12.488  36.719  1.00 39.90           N
ATOM    270  CA  GLY A  37      49.442  11.813  37.472  1.00 39.90           C
ATOM    271  C   GLY A  37      50.671  11.651  36.618  1.00 39.90           C
ATOM    272  O   GLY A  37      50.793  12.268  35.562  1.00 39.90           O
ATOM    273  N   LYS A  38      51.627  10.806  37.076  1.00 59.12           N
ATOM    274  CA  LYS A  38      52.891  10.593  36.406  1.00 59.12           C
ATOM    275  CB  LYS A  38      53.814   9.551  37.063  1.00 59.12           C
ATOM    276  CG  LYS A  38      54.581  10.019  38.299  1.00 59.12           C
ATOM    277  CD  LYS A  38      55.407   8.892  38.924  1.00 59.12           C
ATOM    278  CE  LYS A  38      56.449   9.364  39.939  1.00 59.12           C
ATOM    279  NZ  LYS A  38      57.339   8.238  40.305  1.00 59.12           N
ATOM    280  C   LYS A  38      52.670  10.091  35.012  1.00 59.12           C
ATOM    281  O   LYS A  38      51.661   9.450  34.718  1.00 59.12           O
ATOM    282  N   VAL A  39      53.635  10.390  34.108  1.00 50.58           N
ATOM    283  CA  VAL A  39      53.515   9.990  32.731  1.00 50.58           C
ATOM    284  CB  VAL A  39      53.413  11.161  31.797  1.00 50.58           C
ATOM    285  CG1 VAL A  39      53.422  10.646  30.349  1.00 50.58           C
ATOM    286  CG2 VAL A  39      52.158  11.969  32.166  1.00 50.58           C
ATOM    287  C   VAL A  39      54.712   9.187  32.297  1.00 50.58           C
ATOM    288  O   VAL A  39      55.860   9.587  32.502  1.00 50.58           O
ATOM    289  N   ARG A  40      54.446   7.977  31.751  1.00140.73           N
ATOM    290  CA  ARG A  40      55.453   7.090  31.228  1.00140.73           C
ATOM    291  CB  ARG A  40      54.985   5.629  31.137  1.00140.73           C
ATOM    292  CG  ARG A  40      56.089   4.686  30.653  1.00140.73           C
ATOM    293  CD  ARG A  40      55.661   3.221  30.550  1.00140.73           C
ATOM    294  NE  ARG A  40      56.842   2.448  30.070  1.00140.73           N
ATOM    295  CZ  ARG A  40      57.771   1.993  30.964  1.00140.73           C
ATOM    296  NH1 ARG A  40      57.612   2.243  32.295  1.00140.73           N
ATOM    297  NH2 ARG A  40      58.856   1.293  30.524  1.00140.73           N
ATOM    298  C   ARG A  40      55.962   7.456  29.856  1.00140.73           C
ATOM    299  O   ARG A  40      57.172   7.444  29.627  1.00140.73           O
ATOM    300  N   THR A  41      55.068   7.794  28.896  1.00122.94           N
ATOM    301  CA  THR A  41      55.579   7.941  27.553  1.00122.94           C
ATOM    302  CB  THR A  41      55.400   6.706  26.720  1.00122.94           C
ATOM    303  OG1 THR A  41      54.018   6.421  26.557  1.00122.94           O
ATOM    304  CG2 THR A  41      56.102   5.532  27.423  1.00122.94           C
ATOM    305  C   THR A  41      54.925   9.064  26.803  1.00122.94           C
ATOM    306  O   THR A  41      53.943   9.658  27.244  1.00122.94           O
ATOM    307  N   LYS A  42      55.492   9.385  25.619  1.00103.84           N
ATOM    308  CA  LYS A  42      54.960  10.435  24.794  1.00103.84           C
ATOM    309  CB  LYS A  42      55.901  11.638  24.614  1.00103.84           C
ATOM    310  CG  LYS A  42      57.132  11.350  23.758  1.00103.84           C
ATOM    311  CD  LYS A  42      57.912  12.614  23.393  1.00103.84           C
ATOM    312  CE  LYS A  42      58.567  13.285  24.602  1.00103.84           C
ATOM    313  NZ  LYS A  42      59.303  14.496  24.176  1.00103.84           N
ATOM    314  C   LYS A  42      54.671   9.876  23.435  1.00103.84           C
ATOM    315  O   LYS A  42      55.333   8.943  22.981  1.00103.84           O
ATOM    316  N   LEU A  43      53.630  10.423  22.771  1.00155.55           N
ATOM    317  CA  LEU A  43      53.245  10.021  21.445  1.00155.55           C
ATOM    318  CB  LEU A  43      51.908   9.258  21.410  1.00155.55           C
ATOM    319  CG  LEU A  43      51.936   7.909  22.149  1.00155.55           C
ATOM    320  CD1 LEU A  43      50.574   7.197  22.073  1.00155.55           C
ATOM    321  CD2 LEU A  43      53.092   7.029  21.644  1.00155.55           C
ATOM    322  C   LEU A  43      53.003  11.283  20.677  1.00155.55           C
ATOM    323  O   LEU A  43      52.298  12.171  21.150  1.00155.55           O
ATOM    324  N   THR A  44      53.558  11.400  19.457  1.00102.66           N
ATOM    325  CA  THR A  44      53.345  12.609  18.709  1.00102.66           C
ATOM    326  CB  THR A  44      54.599  13.153  18.093  1.00102.66           C
ATOM    327  OG1 THR A  44      55.121  12.227  17.151  1.00102.66           O
ATOM    328  CG2 THR A  44      55.625  13.405  19.211  1.00102.66           C
ATOM    329  C   THR A  44      52.405  12.296  17.585  1.00102.66           C
ATOM    330  O   THR A  44      52.546  11.273  16.918  1.00102.66           O
ATOM    331  N   VAL A  45      51.398  13.170  17.356  1.00 34.77           N
ATOM    332  CA  VAL A  45      50.463  12.924  16.293  1.00 34.77           C
ATOM    333  CB  VAL A  45      49.106  12.499  16.773  1.00 34.77           C
ATOM    334  CG1 VAL A  45      49.245  11.150  17.501  1.00 34.77           C
ATOM    335  CG2 VAL A  45      48.518  13.621  17.645  1.00 34.77           C
ATOM    336  C   VAL A  45      50.276  14.182  15.501  1.00 34.77           C
ATOM    337  O   VAL A  45      50.291  15.288  16.042  1.00 34.77           O
ATOM    338  N   THR A  46      50.096  14.028  14.173  1.00104.47           N
ATOM    339  CA  THR A  46      49.877  15.150  13.305  1.00104.47           C
ATOM    340  CB  THR A  46      50.857  15.230  12.168  1.00104.47           C
ATOM    341  OG1 THR A  46      50.659  16.430  11.435  1.00104.47           O
ATOM    342  CG2 THR A  46      50.678  14.005  11.254  1.00104.47           C
ATOM    343  C   THR A  46      48.502  15.022  12.722  1.00104.47           C
ATOM    344  O   THR A  46      48.113  13.966  12.223  1.00104.47           O
ATOM    345  N   MET A  47      47.718  16.117  12.785  1.00 99.31           N
ATOM    346  CA  MET A  47      46.377  16.093  12.260  1.00 99.31           C
ATOM    347  CB  MET A  47      45.314  16.585  13.259  1.00 99.31           C
ATOM    348  CG  MET A  47      45.137  15.682  14.481  1.00 99.31           C
ATOM    349  SD  MET A  47      46.518  15.722  15.662  1.00 99.31           S
ATOM    350  CE  MET A  47      45.768  14.541  16.819  1.00 99.31           C
ATOM    351  C   MET A  47      46.326  17.022  11.085  1.00 99.31           C
ATOM    352  O   MET A  47      46.706  18.187  11.185  1.00 99.31           O
ATOM    353  N   LYS A  48      45.820  16.533   9.934  1.00112.65           N
ATOM    354  CA  LYS A  48      45.841  17.348   8.752  1.00112.65           C
ATOM    355  CB  LYS A  48      46.759  16.770   7.668  1.00112.65           C
ATOM    356  CG  LYS A  48      48.238  16.813   8.059  1.00112.65           C
ATOM    357  CD  LYS A  48      48.746  18.229   8.346  1.00112.65           C
ATOM    358  CE  LYS A  48      50.218  18.287   8.760  1.00112.65           C
ATOM    359  NZ  LYS A  48      50.617  19.690   9.013  1.00112.65           N
ATOM    360  C   LYS A  48      44.468  17.531   8.163  1.00112.65           C
ATOM    361  O   LYS A  48      43.611  16.651   8.231  1.00112.65           O
ATOM    362  N   GLU A  49      44.295  18.684   7.478  1.00112.77           N
ATOM    363  CA  GLU A  49      43.065  19.197   6.925  1.00112.77           C
ATOM    364  CB  GLU A  49      43.278  20.224   5.798  1.00112.77           C
ATOM    365  CG  GLU A  49      43.907  21.532   6.284  1.00112.77           C
ATOM    366  CD  GLU A  49      44.062  22.457   5.086  1.00112.77           C
ATOM    367  OE1 GLU A  49      43.698  22.030   3.958  1.00112.77           O
ATOM    368  OE2 GLU A  49      44.547  23.603   5.283  1.00112.77           O
ATOM    369  C   GLU A  49      42.181  18.118   6.403  1.00112.77           C
ATOM    370  O   GLU A  49      42.578  17.244   5.630  1.00112.77           O
ATOM    371  N   LEU A  50      40.906  18.226   6.828  1.00218.10           N
ATOM    372  CA  LEU A  50      39.884  17.262   6.603  1.00218.10           C
ATOM    373  CB  LEU A  50      39.854  16.609   5.210  1.00218.10           C
ATOM    374  CG  LEU A  50      39.104  17.503   4.195  1.00218.10           C
ATOM    375  CD1 LEU A  50      39.767  18.881   4.034  1.00218.10           C
ATOM    376  CD2 LEU A  50      38.867  16.781   2.858  1.00218.10           C
ATOM    377  C   LEU A  50      39.963  16.274   7.741  1.00218.10           C
ATOM    378  O   LEU A  50      39.621  16.626   8.867  1.00218.10           O
ATOM    379  N   TYR A  51      40.200  14.983   7.433  1.00182.35           N
ATOM    380  CA  TYR A  51      40.268  13.855   8.342  1.00182.35           C
ATOM    381  CB  TYR A  51      39.382  12.688   7.864  1.00182.35           C
ATOM    382  CG  TYR A  51      39.826  12.238   6.514  1.00182.35           C
ATOM    383  CD1 TYR A  51      39.507  12.973   5.396  1.00182.35           C
ATOM    384  CD2 TYR A  51      40.538  11.070   6.363  1.00182.35           C
ATOM    385  CE1 TYR A  51      39.906  12.558   4.147  1.00182.35           C
ATOM    386  CE2 TYR A  51      40.939  10.650   5.117  1.00182.35           C
ATOM    387  CZ  TYR A  51      40.625  11.396   4.007  1.00182.35           C
ATOM    388  OH  TYR A  51      41.035  10.968   2.726  1.00182.35           O
ATOM    389  C   TYR A  51      41.561  13.258   8.871  1.00182.35           C
ATOM    390  O   TYR A  51      41.495  12.530   9.855  1.00182.35           O
ATOM    391  N   ILE A  52      42.728  13.408   8.210  1.00173.07           N
ATOM    392  CA  ILE A  52      43.859  12.526   8.456  1.00173.07           C
ATOM    393  CB  ILE A  52      44.838  12.519   7.316  1.00173.07           C
ATOM    394  CG1 ILE A  52      45.847  11.371   7.480  1.00173.07           C
ATOM    395  CG2 ILE A  52      45.489  13.910   7.248  1.00173.07           C
ATOM    396  CD1 ILE A  52      45.221   9.984   7.341  1.00173.07           C
ATOM    397  C   ILE A  52      44.680  12.754   9.694  1.00173.07           C
ATOM    398  O   ILE A  52      45.017  13.880  10.053  1.00173.07           O
ATOM    399  N   ALA A  53      45.046  11.633  10.368  1.00 41.56           N
ATOM    400  CA  ALA A  53      45.921  11.664  11.509  1.00 41.56           C
ATOM    401  CB  ALA A  53      45.253  11.184  12.808  1.00 41.56           C
ATOM    402  C   ALA A  53      47.063  10.727  11.216  1.00 41.56           C
ATOM    403  O   ALA A  53      46.872   9.695  10.576  1.00 41.56           O
ATOM    404  N   GLU A  54      48.294  11.078  11.658  1.00 87.63           N
ATOM    405  CA  GLU A  54      49.439  10.237  11.413  1.00 87.63           C
ATOM    406  CB  GLU A  54      50.167  10.586  10.104  1.00 87.63           C
ATOM    407  CG  GLU A  54      51.385   9.708   9.815  1.00 87.63           C
ATOM    408  CD  GLU A  54      51.988  10.177   8.498  1.00 87.63           C
ATOM    409  OE1 GLU A  54      51.433  11.140   7.905  1.00 87.63           O
ATOM    410  OE2 GLU A  54      53.014   9.583   8.071  1.00 87.63           O
ATOM    411  C   GLU A  54      50.427  10.446  12.525  1.00 87.63           C
ATOM    412  O   GLU A  54      50.430  11.493  13.166  1.00 87.63           O
ATOM    413  N   ASP A  55      51.276   9.426  12.796  1.00 76.85           N
ATOM    414  CA  ASP A  55      52.273   9.513  13.831  1.00 76.85           C
ATOM    415  CB  ASP A  55      52.122   8.416  14.904  1.00 76.85           C
ATOM    416  CG  ASP A  55      52.205   7.037  14.257  1.00 76.85           C
ATOM    417  OD1 ASP A  55      52.534   6.950  13.043  1.00 76.85           O
ATOM    418  OD2 ASP A  55      51.932   6.043  14.981  1.00 76.85           O
ATOM    419  C   ASP A  55      53.656   9.445  13.233  1.00 76.85           C
ATOM    420  O   ASP A  55      53.827   9.441  12.016  1.00 76.85           O
ATOM    421  N   GLN A  56      54.686   9.408  14.109  1.00 83.90           N
ATOM    422  CA  GLN A  56      56.084   9.361  13.752  1.00 83.90           C
ATOM    423  CB  GLN A  56      57.017   9.489  14.967  1.00 83.90           C
ATOM    424  CG  GLN A  56      57.034  10.892  15.576  1.00 83.90           C
ATOM    425  CD  GLN A  56      57.818  11.793  14.630  1.00 83.90           C
ATOM    426  OE1 GLN A  56      58.415  11.326  13.661  1.00 83.90           O
ATOM    427  NE2 GLN A  56      57.821  13.122  14.918  1.00 83.90           N
ATOM    428  C   GLN A  56      56.416   8.067  13.067  1.00 83.90           C
ATOM    429  O   GLN A  56      57.254   8.023  12.168  1.00 83.90           O
ATOM    430  N   TYR A  57      55.758   6.977  13.491  1.00138.35           N
ATOM    431  CA  TYR A  57      55.968   5.644  13.003  1.00138.35           C
ATOM    432  CB  TYR A  57      55.209   4.588  13.820  1.00138.35           C
ATOM    433  CG  TYR A  57      55.900   4.629  15.140  1.00138.35           C
ATOM    434  CD1 TYR A  57      55.551   5.565  16.087  1.00138.35           C
ATOM    435  CD2 TYR A  57      56.918   3.747  15.420  1.00138.35           C
ATOM    436  CE1 TYR A  57      56.199   5.611  17.300  1.00138.35           C
ATOM    437  CE2 TYR A  57      57.570   3.788  16.629  1.00138.35           C
ATOM    438  CZ  TYR A  57      57.212   4.722  17.571  1.00138.35           C
ATOM    439  OH  TYR A  57      57.884   4.765  18.811  1.00138.35           O
ATOM    440  C   TYR A  57      55.606   5.585  11.553  1.00138.35           C
ATOM    441  O   TYR A  57      56.044   4.680  10.846  1.00138.35           O
ATOM    442  N   GLY A  58      54.741   6.502  11.080  1.00 34.01           N
ATOM    443  CA  GLY A  58      54.409   6.515   9.684  1.00 34.01           C
ATOM    444  C   GLY A  58      53.046   5.935   9.505  1.00 34.01           C
ATOM    445  O   GLY A  58      52.590   5.736   8.379  1.00 34.01           O
ATOM    446  N   ASN A  59      52.357   5.642  10.622  1.00 63.98           N
ATOM    447  CA  ASN A  59      51.046   5.069  10.543  1.00 63.98           C
ATOM    448  CB  ASN A  59      50.682   4.297  11.815  1.00 63.98           C
ATOM    449  CG  ASN A  59      51.669   3.135  11.846  1.00 63.98           C
ATOM    450  OD1 ASN A  59      51.656   2.275  10.969  1.00 63.98           O
ATOM    451  ND2 ASN A  59      52.555   3.109  12.877  1.00 63.98           N
ATOM    452  C   ASN A  59      50.041   6.147  10.256  1.00 63.98           C
ATOM    453  O   ASN A  59      50.233   7.309  10.613  1.00 63.98           O
ATOM    454  N   LEU A  60      48.941   5.779   9.561  1.00 97.45           N
ATOM    455  CA  LEU A  60      47.933   6.732   9.180  1.00 97.45           C
ATOM    456  CB  LEU A  60      47.698   6.797   7.661  1.00 97.45           C
ATOM    457  CG  LEU A  60      48.926   7.285   6.871  1.00 97.45           C
ATOM    458  CD1 LEU A  60      49.271   8.742   7.216  1.00 97.45           C
ATOM    459  CD2 LEU A  60      50.118   6.331   7.046  1.00 97.45           C
ATOM    460  C   LEU A  60      46.621   6.361   9.812  1.00 97.45           C
ATOM    461  O   LEU A  60      46.351   5.189  10.071  1.00 97.45           O
ATOM    462  N   GLY A  61      45.759   7.373  10.066  1.00 25.38           N
ATOM    463  CA  GLY A  61      44.488   7.128  10.694  1.00 25.38           C
ATOM    464  C   GLY A  61      43.601   8.318  10.462  1.00 25.38           C
ATOM    465  O   GLY A  61      43.825   9.097   9.536  1.00 25.38           O
ATOM    466  N   GLY A  62      42.555   8.487  11.307  1.00 27.00           N
ATOM    467  CA  GLY A  62      41.634   9.575  11.101  1.00 27.00           C
ATOM    468  C   GLY A  62      41.290  10.231  12.408  1.00 27.00           C
ATOM    469  O   GLY A  62      41.557   9.694  13.482  1.00 27.00           O
ATOM    470  N   PHE A  63      40.685  11.441  12.333  1.00145.29           N
ATOM    471  CA  PHE A  63      40.295  12.169  13.508  1.00145.29           C
ATOM    472  CB  PHE A  63      41.384  13.121  14.040  1.00145.29           C
ATOM    473  CG  PHE A  63      41.567  14.233  13.060  1.00145.29           C
ATOM    474  CD1 PHE A  63      42.460  14.111  12.019  1.00145.29           C
ATOM    475  CD2 PHE A  63      40.845  15.399  13.180  1.00145.29           C
ATOM    476  CE1 PHE A  63      42.628  15.134  11.115  1.00145.29           C
ATOM    477  CE2 PHE A  63      41.009  16.425  12.280  1.00145.29           C
ATOM    478  CZ  PHE A  63      41.904  16.294  11.245  1.00145.29           C
ATOM    479  C   PHE A  63      39.111  13.021  13.165  1.00145.29           C
ATOM    480  O   PHE A  63      38.794  13.235  11.996  1.00145.29           O
ATOM    481  N   THR A  64      38.397  13.497  14.205  1.00132.91           N
ATOM    482  CA  THR A  64      37.305  14.400  14.006  1.00132.91           C
ATOM    483  CB  THR A  64      35.975  13.712  13.869  1.00132.91           C
ATOM    484  OG1 THR A  64      34.950  14.665  13.632  1.00132.91           O
ATOM    485  CG2 THR A  64      35.686  12.921  15.157  1.00132.91           C
ATOM    486  C   THR A  64      37.237  15.248  15.231  1.00132.91           C
ATOM    487  O   THR A  64      37.556  14.790  16.326  1.00132.91           O
ATOM    488  N   LEU A  65      36.857  16.528  15.075  1.00164.87           N
ATOM    489  CA  LEU A  65      36.657  17.334  16.241  1.00164.87           C
ATOM    490  CB  LEU A  65      36.680  18.850  15.972  1.00164.87           C
ATOM    491  CG  LEU A  65      35.517  19.358  15.096  1.00164.87           C
ATOM    492  CD1 LEU A  65      35.619  20.875  14.870  1.00164.87           C
ATOM    493  CD2 LEU A  65      35.412  18.576  13.775  1.00164.87           C
ATOM    494  C   LEU A  65      35.282  16.964  16.689  1.00164.87           C
ATOM    495  O   LEU A  65      34.490  16.461  15.893  1.00164.87           O
ATOM    496  N   ILE A  66      34.972  17.135  17.989  1.00 70.63           N
ATOM    497  CA  ILE A  66      33.640  16.850  18.438  1.00 70.63           C
ATOM    498  CB  ILE A  66      33.601  15.996  19.673  1.00 70.63           C
ATOM    499  CG1 ILE A  66      34.229  14.622  19.382  1.00 70.63           C
ATOM    500  CG2 ILE A  66      32.146  15.916  20.166  1.00 70.63           C
ATOM    501  CD1 ILE A  66      34.500  13.795  20.638  1.00 70.63           C
ATOM    502  C   ILE A  66      33.049  18.179  18.773  1.00 70.63           C
ATOM    503  O   ILE A  66      33.292  18.728  19.846  1.00 70.63           O
ATOM    504  N   TYR A  67      32.267  18.737  17.832  1.00152.71           N
ATOM    505  CA  TYR A  67      31.659  20.020  18.014  1.00152.71           C
ATOM    506  CB  TYR A  67      30.638  20.006  19.170  1.00152.71           C
ATOM    507  CG  TYR A  67      29.800  21.241  19.148  1.00152.71           C
ATOM    508  CD1 TYR A  67      28.954  21.486  18.090  1.00152.71           C
ATOM    509  CD2 TYR A  67      29.817  22.124  20.203  1.00152.71           C
ATOM    510  CE1 TYR A  67      28.165  22.612  18.067  1.00152.71           C
ATOM    511  CE2 TYR A  67      29.029  23.252  20.186  1.00152.71           C
ATOM    512  CZ  TYR A  67      28.204  23.498  19.115  1.00152.71           C
ATOM    513  OH  TYR A  67      27.395  24.654  19.094  1.00152.71           O
ATOM    514  C   TYR A  67      32.790  20.971  18.285  1.00152.71           C
ATOM    515  O   TYR A  67      33.673  21.139  17.445  1.00152.71           O
ATOM    516  N   ASN A  68      32.821  21.598  19.481  1.00129.32           N
ATOM    517  CA  ASN A  68      33.919  22.475  19.797  1.00129.32           C
ATOM    518  CB  ASN A  68      33.487  23.950  19.899  1.00129.32           C
ATOM    519  CG  ASN A  68      32.462  24.096  21.017  1.00129.32           C
ATOM    520  OD1 ASN A  68      31.980  23.111  21.576  1.00129.32           O
ATOM    521  ND2 ASN A  68      32.103  25.366  21.344  1.00129.32           N
ATOM    522  C   ASN A  68      34.479  22.069  21.134  1.00129.32           C
ATOM    523  O   ASN A  68      35.231  22.817  21.758  1.00129.32           O
ATOM    524  N   GLN A  69      34.056  20.885  21.620  1.00109.09           N
ATOM    525  CA  GLN A  69      34.399  20.318  22.901  1.00109.09           C
ATOM    526  CB  GLN A  69      33.357  19.282  23.342  1.00109.09           C
ATOM    527  CG  GLN A  69      31.968  19.885  23.531  1.00109.09           C
ATOM    528  CD  GLN A  69      31.996  20.694  24.815  1.00109.09           C
ATOM    529  OE1 GLN A  69      31.508  20.242  25.849  1.00109.09           O
ATOM    530  NE2 GLN A  69      32.591  21.916  24.759  1.00109.09           N
ATOM    531  C   GLN A  69      35.733  19.633  23.018  1.00109.09           C
ATOM    532  O   GLN A  69      36.429  19.798  24.021  1.00109.09           O
ATOM    533  N   GLY A  70      36.110  18.813  22.018  1.00 33.84           N
ATOM    534  CA  GLY A  70      37.301  18.013  22.133  1.00 33.84           C
ATOM    535  C   GLY A  70      37.429  17.234  20.861  1.00 33.84           C
ATOM    536  O   GLY A  70      36.844  17.611  19.847  1.00 33.84           O
ATOM    537  N   PHE A  71      38.203  16.124  20.873  1.00 63.56           N
ATOM    538  CA  PHE A  71      38.406  15.399  19.648  1.00 63.56           C
ATOM    539  CB  PHE A  71      39.643  15.890  18.872  1.00 63.56           C
ATOM    540  CG  PHE A  71      40.824  15.749  19.776  1.00 63.56           C
ATOM    541  CD1 PHE A  71      41.148  16.754  20.659  1.00 63.56           C
ATOM    542  CD2 PHE A  71      41.609  14.618  19.748  1.00 63.56           C
ATOM    543  CE1 PHE A  71      42.232  16.636  21.497  1.00 63.56           C
ATOM    544  CE2 PHE A  71      42.696  14.493  20.584  1.00 63.56           C
ATOM    545  CZ  PHE A  71      43.009  15.504  21.461  1.00 63.56           C
ATOM    546  C   PHE A  71      38.608  13.935  19.899  1.00 63.56           C
ATOM    547  O   PHE A  71      38.884  13.498  21.016  1.00 63.56           O
ATOM    548  N   GLU A  72      38.436  13.130  18.826  1.00 55.82           N
ATOM    549  CA  GLU A  72      38.694  11.721  18.887  1.00 55.82           C
ATOM    550  CB  GLU A  72      37.435  10.840  18.795  1.00 55.82           C
ATOM    551  CG  GLU A  72      37.752   9.346  18.909  1.00 55.82           C
ATOM    552  CD  GLU A  72      36.445   8.573  19.012  1.00 55.82           C
ATOM    553  OE1 GLU A  72      35.943   8.410  20.157  1.00 55.82           O
ATOM    554  OE2 GLU A  72      35.932   8.132  17.949  1.00 55.82           O
ATOM    555  C   GLU A  72      39.581  11.382  17.726  1.00 55.82           C
ATOM    556  O   GLU A  72      39.351  11.825  16.599  1.00 55.82           O
ATOM    557  N   VAL A  73      40.647  10.597  17.988  1.00 37.33           N
ATOM    558  CA  VAL A  73      41.544  10.203  16.939  1.00 37.33           C
ATOM    559  CB  VAL A  73      42.931  10.755  17.102  1.00 37.33           C
ATOM    560  CG1 VAL A  73      43.820  10.182  15.986  1.00 37.33           C
ATOM    561  CG2 VAL A  73      42.847  12.291  17.109  1.00 37.33           C
ATOM    562  C   VAL A  73      41.658   8.711  16.976  1.00 37.33           C
ATOM    563  O   VAL A  73      41.794   8.111  18.041  1.00 37.33           O
ATOM    564  N   LYS A  74      41.578   8.069  15.794  1.00 76.97           N
ATOM    565  CA  LYS A  74      41.743   6.646  15.710  1.00 76.97           C
ATOM    566  CB  LYS A  74      40.605   5.935  14.961  1.00 76.97           C
ATOM    567  CG  LYS A  74      40.782   4.416  14.884  1.00 76.97           C
ATOM    568  CD  LYS A  74      39.545   3.675  14.373  1.00 76.97           C
ATOM    569  CE  LYS A  74      39.733   2.159  14.285  1.00 76.97           C
ATOM    570  NZ  LYS A  74      38.494   1.523  13.786  1.00 76.97           N
ATOM    571  C   LYS A  74      42.984   6.423  14.913  1.00 76.97           C
ATOM    572  O   LYS A  74      43.023   6.722  13.720  1.00 76.97           O
ATOM    573  N   ILE A  75      44.049   5.921  15.565  1.00 75.43           N
ATOM    574  CA  ILE A  75      45.258   5.685  14.837  1.00 75.43           C
ATOM    575  CB  ILE A  75      46.238   6.813  14.951  1.00 75.43           C
ATOM    576  CG1 ILE A  75      45.636   8.115  14.402  1.00 75.43           C
ATOM    577  CG2 ILE A  75      47.536   6.381  14.247  1.00 75.43           C
ATOM    578  CD1 ILE A  75      46.443   9.353  14.788  1.00 75.43           C
ATOM    579  C   ILE A  75      45.930   4.493  15.442  1.00 75.43           C
ATOM    580  O   ILE A  75      45.939   4.335  16.660  1.00 75.43           O
ATOM    581  N   LEU A  76      46.515   3.623  14.598  1.00236.95           N
ATOM    582  CA  LEU A  76      47.261   2.493  15.083  1.00236.95           C
ATOM    583  CB  LEU A  76      48.620   2.856  15.694  1.00236.95           C
ATOM    584  CG  LEU A  76      49.687   3.109  14.632  1.00236.95           C
ATOM    585  CD1 LEU A  76      51.036   3.463  15.277  1.00236.95           C
ATOM    586  CD2 LEU A  76      49.761   1.891  13.695  1.00236.95           C
ATOM    587  C   LEU A  76      46.519   1.676  16.100  1.00236.95           C
ATOM    588  O   LEU A  76      47.095   1.303  17.121  1.00236.95           O
ATOM    589  N   ASN A  77      45.241   1.347  15.839  1.00111.01           N
ATOM    590  CA  ASN A  77      44.447   0.504  16.699  1.00111.01           C
ATOM    591  CB  ASN A  77      45.001  -0.926  16.854  1.00111.01           C
ATOM    592  CG  ASN A  77      44.667  -1.706  15.588  1.00111.01           C
ATOM    593  OD1 ASN A  77      45.318  -2.698  15.262  1.00111.01           O
ATOM    594  ND2 ASN A  77      43.618  -1.248  14.854  1.00111.01           N
ATOM    595  C   ASN A  77      44.257   1.088  18.070  1.00111.01           C
ATOM    596  O   ASN A  77      43.979   0.357  19.021  1.00111.01           O
ATOM    597  N   TYR A  78      44.365   2.423  18.207  1.00 67.78           N
ATOM    598  CA  TYR A  78      44.114   3.085  19.460  1.00 67.78           C
ATOM    599  CB  TYR A  78      45.364   3.695  20.128  1.00 67.78           C
ATOM    600  CG  TYR A  78      46.152   2.633  20.819  1.00 67.78           C
ATOM    601  CD1 TYR A  78      45.867   2.319  22.128  1.00 67.78           C
ATOM    602  CD2 TYR A  78      47.168   1.958  20.181  1.00 67.78           C
ATOM    603  CE1 TYR A  78      46.578   1.350  22.795  1.00 67.78           C
ATOM    604  CE2 TYR A  78      47.884   0.987  20.843  1.00 67.78           C
ATOM    605  CZ  TYR A  78      47.590   0.682  22.151  1.00 67.78           C
ATOM    606  OH  TYR A  78      48.323  -0.312  22.833  1.00 67.78           O
ATOM    607  C   TYR A  78      43.187   4.230  19.195  1.00 67.78           C
ATOM    608  O   TYR A  78      43.186   4.799  18.105  1.00 67.78           O
ATOM    609  N   LEU A  79      42.344   4.578  20.191  1.00 84.02           N
ATOM    610  CA  LEU A  79      41.455   5.697  20.052  1.00 84.02           C
ATOM    611  CB  LEU A  79      39.969   5.336  20.217  1.00 84.02           C
ATOM    612  CG  LEU A  79      39.431   4.415  19.107  1.00 84.02           C
ATOM    613  CD1 LEU A  79      40.140   3.051  19.116  1.00 84.02           C
ATOM    614  CD2 LEU A  79      37.900   4.294  19.177  1.00 84.02           C
ATOM    615  C   LEU A  79      41.802   6.670  21.139  1.00 84.02           C
ATOM    616  O   LEU A  79      41.930   6.286  22.301  1.00 84.02           O
ATOM    617  N   PHE A  80      41.965   7.963  20.778  1.00101.25           N
ATOM    618  CA  PHE A  80      42.324   8.978  21.730  1.00101.25           C
ATOM    619  CB  PHE A  80      43.502   9.856  21.269  1.00101.25           C
ATOM    620  CG  PHE A  80      44.699   8.992  21.067  1.00101.25           C
ATOM    621  CD1 PHE A  80      45.523   8.666  22.119  1.00101.25           C
ATOM    622  CD2 PHE A  80      45.000   8.514  19.812  1.00101.25           C
ATOM    623  CE1 PHE A  80      46.627   7.871  21.920  1.00101.25           C
ATOM    624  CE2 PHE A  80      46.102   7.718  19.608  1.00101.25           C
ATOM    625  CZ  PHE A  80      46.919   7.395  20.664  1.00101.25           C
ATOM    626  C   PHE A  80      41.164   9.919  21.872  1.00101.25           C
ATOM    627  O   PHE A  80      40.565  10.332  20.879  1.00101.25           O
ATOM    628  N   PHE A  81      40.812  10.278  23.126  1.00113.63           N
ATOM    629  CA  PHE A  81      39.741  11.211  23.347  1.00113.63           C
ATOM    630  CB  PHE A  81      38.386  10.520  23.597  1.00113.63           C
ATOM    631  CG  PHE A  81      37.427  11.516  24.153  1.00113.63           C
ATOM    632  CD1 PHE A  81      36.886  12.507  23.366  1.00113.63           C
ATOM    633  CD2 PHE A  81      37.090  11.467  25.487  1.00113.63           C
ATOM    634  CE1 PHE A  81      36.007  13.420  23.899  1.00113.63           C
ATOM    635  CE2 PHE A  81      36.210  12.376  26.025  1.00113.63           C
ATOM    636  CZ  PHE A  81      35.666  13.355  25.229  1.00113.63           C
ATOM    637  C   PHE A  81      40.053  12.095  24.518  1.00113.63           C
ATOM    638  O   PHE A  81      40.586  11.650  25.533  1.00113.63           O
ATOM    639  N   GLY A  82      39.709  13.395  24.400  1.00 36.69           N
ATOM    640  CA  GLY A  82      39.942  14.331  25.463  1.00 36.69           C
ATOM    641  C   GLY A  82      39.199  15.591  25.141  1.00 36.69           C
ATOM    642  O   GLY A  82      38.934  15.893  23.978  1.00 36.69           O
ATOM    643  N   PHE A  83      38.847  16.364  26.189  1.00130.08           N
ATOM    644  CA  PHE A  83      38.173  17.617  26.003  1.00130.08           C
ATOM    645  CB  PHE A  83      37.197  18.017  27.129  1.00130.08           C
ATOM    646  CG  PHE A  83      36.002  17.125  27.157  1.00130.08           C
ATOM    647  CD1 PHE A  83      34.956  17.336  26.290  1.00130.08           C
ATOM    648  CD2 PHE A  83      35.924  16.081  28.050  1.00130.08           C
ATOM    649  CE1 PHE A  83      33.848  16.523  26.312  1.00130.08           C
ATOM    650  CE2 PHE A  83      34.817  15.264  28.078  1.00130.08           C
ATOM    651  CZ  PHE A  83      33.776  15.485  27.210  1.00130.08           C
ATOM    652  C   PHE A  83      39.232  18.674  26.022  1.00130.08           C
ATOM    653  O   PHE A  83      40.286  18.499  26.631  1.00130.08           O
ATOM    654  N   PHE A  84      38.982  19.807  25.336  1.00 61.98           N
ATOM    655  CA  PHE A  84      39.948  20.871  25.337  1.00 61.98           C
ATOM    656  CB  PHE A  84      39.635  22.015  24.353  1.00 61.98           C
ATOM    657  CG  PHE A  84      39.784  21.476  22.969  1.00 61.98           C
ATOM    658  CD1 PHE A  84      41.033  21.294  22.417  1.00 61.98           C
ATOM    659  CD2 PHE A  84      38.676  21.163  22.215  1.00 61.98           C
ATOM    660  CE1 PHE A  84      41.175  20.800  21.141  1.00 61.98           C
ATOM    661  CE2 PHE A  84      38.813  20.670  20.938  1.00 61.98           C
ATOM    662  CZ  PHE A  84      40.063  20.486  20.398  1.00 61.98           C
ATOM    663  C   PHE A  84      39.988  21.430  26.732  1.00 61.98           C
ATOM    664  O   PHE A  84      39.000  21.385  27.460  1.00 61.98           O
ATOM    665  N   LYS A  85      41.161  21.959  27.138  1.00 49.82           N
ATOM    666  CA  LYS A  85      41.413  22.426  28.478  1.00 49.82           C
ATOM    667  CB  LYS A  85      42.911  22.656  28.741  1.00 49.82           C
ATOM    668  CG  LYS A  85      43.237  23.155  30.149  1.00 49.82           C
ATOM    669  CD  LYS A  85      44.735  23.150  30.462  1.00 49.82           C
ATOM    670  CE  LYS A  85      45.079  23.744  31.830  1.00 49.82           C
ATOM    671  NZ  LYS A  85      46.543  23.702  32.047  1.00 49.82           N
ATOM    672  C   LYS A  85      40.710  23.714  28.803  1.00 49.82           C
ATOM    673  O   LYS A  85      40.559  24.602  27.968  1.00 49.82           O
ATOM    674  N   TYR A  86      40.225  23.810  30.066  1.00 62.90           N
ATOM    675  CA  TYR A  86      39.642  25.013  30.590  1.00 62.90           C
ATOM    676  CB  TYR A  86      38.119  25.121  30.372  1.00 62.90           C
ATOM    677  CG  TYR A  86      37.440  23.958  31.009  1.00 62.90           C
ATOM    678  CD1 TYR A  86      37.075  23.992  32.335  1.00 62.90           C
ATOM    679  CD2 TYR A  86      37.161  22.830  30.272  1.00 62.90           C
ATOM    680  CE1 TYR A  86      36.445  22.917  32.917  1.00 62.90           C
ATOM    681  CE2 TYR A  86      36.531  21.752  30.847  1.00 62.90           C
ATOM    682  CZ  TYR A  86      36.172  21.795  32.172  1.00 62.90           C
ATOM    683  OH  TYR A  86      35.525  20.691  32.766  1.00 62.90           O
ATOM    684  C   TYR A  86      39.942  25.055  32.063  1.00 62.90           C
ATOM    685  O   TYR A  86      40.097  24.011  32.694  1.00 62.90           O
ATOM    686  N   GLU A  87      40.049  26.269  32.651  1.00 31.86           N
ATOM    687  CA  GLU A  87      40.354  26.368  34.055  1.00 31.86           C
ATOM    688  CB  GLU A  87      41.722  27.009  34.341  1.00 31.86           C
ATOM    689  CG  GLU A  87      42.903  26.152  33.880  1.00 31.86           C
ATOM    690  CD  GLU A  87      44.189  26.894  34.217  1.00 31.86           C
ATOM    691  OE1 GLU A  87      44.093  28.031  34.752  1.00 31.86           O
ATOM    692  OE2 GLU A  87      45.284  26.333  33.945  1.00 31.86           O
ATOM    693  C   GLU A  87      39.314  27.226  34.705  1.00 31.86           C
ATOM    694  O   GLU A  87      38.888  28.236  34.148  1.00 31.86           O
ATOM    695  N   GLN A  88      38.878  26.837  35.922  1.00 58.93           N
ATOM    696  CA  GLN A  88      37.854  27.581  36.594  1.00 58.93           C
ATOM    697  CB  GLN A  88      36.710  26.684  37.093  1.00 58.93           C
ATOM    698  CG  GLN A  88      35.979  25.989  35.940  1.00 58.93           C
ATOM    699  CD  GLN A  88      34.877  25.110  36.512  1.00 58.93           C
ATOM    700  OE1 GLN A  88      34.222  24.366  35.783  1.00 58.93           O
ATOM    701  NE2 GLN A  88      34.667  25.191  37.853  1.00 58.93           N
ATOM    702  C   GLN A  88      38.458  28.289  37.766  1.00 58.93           C
ATOM    703  O   GLN A  88      38.793  27.693  38.788  1.00 58.93           O
ATOM    704  N   ARG A  89      38.613  29.612  37.594  1.00153.65           N
ATOM    705  CA  ARG A  89      39.122  30.579  38.521  1.00153.65           C
ATOM    706  CB  ARG A  89      39.469  31.916  37.848  0.00153.65           C
ATOM    707  CG  ARG A  89      40.020  32.971  38.810  0.00153.65           C
ATOM    708  CD  ARG A  89      41.387  32.618  39.399  0.00153.65           C
ATOM    709  NE  ARG A  89      41.196  31.448  40.301  1.00153.65           N
ATOM    710  CZ  ARG A  89      42.264  30.672  40.648  1.00153.65           C
ATOM    711  NH1 ARG A  89      43.506  30.963  40.162  1.00153.65           N
ATOM    712  NH2 ARG A  89      42.088  29.604  41.480  1.00153.65           N
ATOM    713  C   ARG A  89      38.095  30.850  39.569  1.00153.65           C
ATOM    714  O   ARG A  89      38.418  31.404  40.617  1.00153.65           O
ATOM    715  N   GLY A  90      36.826  30.471  39.332  1.00 59.83           N
ATOM    716  CA  GLY A  90      35.817  30.938  40.231  1.00 59.83           C
ATOM    717  C   GLY A  90      35.250  32.150  39.571  1.00 59.83           C
ATOM    718  O   GLY A  90      35.615  33.288  39.864  1.00 59.83           O
ATOM    719  N   SER A  91      34.352  31.892  38.602  1.00 94.60           N
ATOM    720  CA  SER A  91      33.693  32.880  37.803  1.00 94.60           C
ATOM    721  CB  SER A  91      33.244  34.104  38.619  1.00 94.60           C
ATOM    722  OG  SER A  91      32.601  35.044  37.772  0.00 94.60           O
ATOM    723  C   SER A  91      34.636  33.353  36.744  1.00 94.60           C
ATOM    724  O   SER A  91      34.249  34.103  35.849  1.00 94.60           O
ATOM    725  N   ASN A  92      35.898  32.895  36.775  1.00 75.53           N
ATOM    726  CA  ASN A  92      36.763  33.273  35.698  1.00 75.53           C
ATOM    727  CB  ASN A  92      38.091  33.902  36.155  1.00 75.53           C
ATOM    728  CG  ASN A  92      38.855  34.361  34.920  1.00 75.53           C
ATOM    729  OD1 ASN A  92      39.115  33.579  34.007  1.00 75.53           O
ATOM    730  ND2 ASN A  92      39.223  35.670  34.888  1.00 75.53           N
ATOM    731  C   ASN A  92      37.082  32.007  34.971  1.00 75.53           C
ATOM    732  O   ASN A  92      37.649  31.081  35.546  1.00 75.53           O
ATOM    733  N   VAL A  93      36.713  31.925  33.678  1.00 37.19           N
ATOM    734  CA  VAL A  93      36.972  30.709  32.961  1.00 37.19           C
ATOM    735  CB  VAL A  93      35.742  30.101  32.351  1.00 37.19           C
ATOM    736  CG1 VAL A  93      36.160  28.879  31.514  1.00 37.19           C
ATOM    737  CG2 VAL A  93      34.748  29.774  33.478  1.00 37.19           C
ATOM    738  C   VAL A  93      37.918  31.005  31.844  1.00 37.19           C
ATOM    739  O   VAL A  93      37.749  31.973  31.102  1.00 37.19           O
ATOM    740  N   THR A  94      38.962  30.165  31.708  1.00 35.38           N
ATOM    741  CA  THR A  94      39.902  30.350  30.643  1.00 35.38           C
ATOM    742  CB  THR A  94      41.289  30.665  31.121  1.00 35.38           C
ATOM    743  OG1 THR A  94      41.275  31.841  31.917  1.00 35.38           O
ATOM    744  CG2 THR A  94      42.198  30.869  29.897  1.00 35.38           C
ATOM    745  C   THR A  94      39.973  29.060  29.893  1.00 35.38           C
ATOM    746  O   THR A  94      40.083  27.987  30.483  1.00 35.38           O
ATOM    747  N   SER A  95      39.909  29.131  28.553  1.00 84.24           N
ATOM    748  CA  SER A  95      39.966  27.919  27.796  1.00 84.24           C
ATOM    749  CB  SER A  95      38.788  27.756  26.820  1.00 84.24           C
ATOM    750  OG  SER A  95      38.717  28.877  25.955  1.00 84.24           O
ATOM    751  C   SER A  95      41.243  27.917  27.025  1.00 84.24           C
ATOM    752  O   SER A  95      41.743  28.969  26.626  1.00 84.24           O
ATOM    753  N   TYR A  96      41.835  26.716  26.863  1.00 59.48           N
ATOM    754  CA  TYR A  96      43.047  26.579  26.111  1.00 59.48           C
ATOM    755  CB  TYR A  96      44.225  26.066  26.957  1.00 59.48           C
ATOM    756  CG  TYR A  96      44.532  27.122  27.961  1.00 59.48           C
ATOM    757  CD1 TYR A  96      45.438  28.116  27.673  1.00 59.48           C
ATOM    758  CD2 TYR A  96      43.905  27.123  29.186  1.00 59.48           C
ATOM    759  CE1 TYR A  96      45.720  29.094  28.596  1.00 59.48           C
ATOM    760  CE2 TYR A  96      44.182  28.100  30.113  1.00 59.48           C
ATOM    761  CZ  TYR A  96      45.093  29.085  29.819  1.00 59.48           C
ATOM    762  OH  TYR A  96      45.381  30.089  30.768  1.00 59.48           O
ATOM    763  C   TYR A  96      42.791  25.559  25.048  1.00 59.48           C
ATOM    764  O   TYR A  96      42.696  24.365  25.324  1.00 59.48           O
ATOM    765  N   CYS A  97      42.668  26.025  23.795  1.00 64.12           N
ATOM    766  CA  CYS A  97      42.426  25.191  22.653  1.00 64.12           C
ATOM    767  CB  CYS A  97      41.941  25.994  21.438  1.00 64.12           C
ATOM    768  SG  CYS A  97      40.333  26.749  21.817  1.00 64.12           S
ATOM    769  C   CYS A  97      43.669  24.429  22.309  1.00 64.12           C
ATOM    770  O   CYS A  97      43.623  23.444  21.572  1.00 64.12           O
ATOM    771  N   HIS A  98      44.826  24.948  22.759  1.00 97.41           N
ATOM    772  CA  HIS A  98      46.127  24.374  22.559  1.00 97.41           C
ATOM    773  ND1 HIS A  98      47.956  26.594  20.816  1.00 97.41           N
ATOM    774  CG  HIS A  98      47.321  26.554  22.038  1.00 97.41           C
ATOM    775  CB  HIS A  98      47.268  25.341  22.919  1.00 97.41           C
ATOM    776  NE2 HIS A  98      47.094  28.617  21.151  1.00 97.41           N
ATOM    777  CD2 HIS A  98      46.800  27.797  22.226  1.00 97.41           C
ATOM    778  CE1 HIS A  98      47.789  27.850  20.329  1.00 97.41           C
ATOM    779  C   HIS A  98      46.312  23.143  23.405  1.00 97.41           C
ATOM    780  O   HIS A  98      47.150  22.303  23.086  1.00 97.41           O
ATOM    781  N   GLU A  99      45.594  23.020  24.541  1.00 63.12           N
ATOM    782  CA  GLU A  99      45.847  21.908  25.418  1.00 63.12           C
ATOM    783  CB  GLU A  99      46.469  22.336  26.758  1.00 63.12           C
ATOM    784  CG  GLU A  99      47.870  22.929  26.583  1.00 63.12           C
ATOM    785  CD  GLU A  99      48.409  23.327  27.948  1.00 63.12           C
ATOM    786  OE1 GLU A  99      47.857  22.846  28.973  1.00 63.12           O
ATOM    787  OE2 GLU A  99      49.389  24.119  27.982  1.00 63.12           O
ATOM    788  C   GLU A  99      44.584  21.150  25.709  1.00 63.12           C
ATOM    789  O   GLU A  99      43.497  21.536  25.281  1.00 63.12           O
ATOM    790  N   THR A 100      44.714  20.011  26.433  1.00 47.68           N
ATOM    791  CA  THR A 100      43.570  19.192  26.726  1.00 47.68           C
ATOM    792  CB  THR A 100      43.604  17.849  26.055  1.00 47.68           C
ATOM    793  OG1 THR A 100      44.684  17.076  26.559  1.00 47.68           O
ATOM    794  CG2 THR A 100      43.764  18.058  24.539  1.00 47.68           C
ATOM    795  C   THR A 100      43.494  18.922  28.198  1.00 47.68           C
ATOM    796  O   THR A 100      44.445  19.120  28.951  1.00 47.68           O
ATOM    797  N   PHE A 101      42.301  18.477  28.636  1.00110.92           N
ATOM    798  CA  PHE A 101      42.037  18.062  29.983  1.00110.92           C
ATOM    799  CB  PHE A 101      40.523  18.032  30.282  1.00110.92           C
ATOM    800  CG  PHE A 101      40.296  17.774  31.731  1.00110.92           C
ATOM    801  CD1 PHE A 101      40.376  18.803  32.641  1.00110.92           C
ATOM    802  CD2 PHE A 101      39.996  16.509  32.181  1.00110.92           C
ATOM    803  CE1 PHE A 101      40.167  18.573  33.980  1.00110.92           C
ATOM    804  CE2 PHE A 101      39.785  16.273  33.519  1.00110.92           C
ATOM    805  CZ  PHE A 101      39.870  17.306  34.421  1.00110.92           C
ATOM    806  C   PHE A 101      42.564  16.662  30.013  1.00110.92           C
ATOM    807  O   PHE A 101      42.990  16.164  28.972  1.00110.92           O
ATOM    808  N   PRO A 102      42.628  16.002  31.135  1.00160.09           N
ATOM    809  CA  PRO A 102      43.091  14.647  31.073  1.00160.09           C
ATOM    810  CD  PRO A 102      43.019  16.637  32.385  1.00160.09           C
ATOM    811  CB  PRO A 102      43.296  14.211  32.519  1.00160.09           C
ATOM    812  CG  PRO A 102      43.700  15.529  33.213  1.00160.09           C
ATOM    813  C   PRO A 102      42.139  13.837  30.253  1.00160.09           C
ATOM    814  O   PRO A 102      40.931  13.956  30.454  1.00160.09           O
ATOM    815  N   GLY A 103      42.664  12.994  29.339  1.00 47.22           N
ATOM    816  CA  GLY A 103      41.813  12.265  28.448  1.00 47.22           C
ATOM    817  C   GLY A 103      42.064  10.793  28.567  1.00 47.22           C
ATOM    818  O   GLY A 103      42.890  10.335  29.360  1.00 47.22           O
ATOM    819  N   TRP A 104      41.327  10.016  27.743  1.00 87.07           N
ATOM    820  CA  TRP A 104      41.392   8.586  27.800  1.00 87.07           C
ATOM    821  CB  TRP A 104      40.009   7.954  28.024  1.00 87.07           C
ATOM    822  CG  TRP A 104      39.350   8.348  29.325  1.00 87.07           C
ATOM    823  CD2 TRP A 104      38.615   9.568  29.508  1.00 87.07           C
ATOM    824  CD1 TRP A 104      39.308   7.688  30.518  1.00 87.07           C
ATOM    825  NE1 TRP A 104      38.583   8.416  31.431  1.00 87.07           N
ATOM    826  CE2 TRP A 104      38.152   9.577  30.823  1.00 87.07           C
ATOM    827  CE3 TRP A 104      38.347  10.596  28.650  1.00 87.07           C
ATOM    828  CZ2 TRP A 104      37.409  10.618  31.301  1.00 87.07           C
ATOM    829  CZ3 TRP A 104      37.599  11.645  29.135  1.00 87.07           C
ATOM    830  CH2 TRP A 104      37.139  11.655  30.436  1.00 87.07           C
ATOM    831  C   TRP A 104      41.882   8.056  26.483  1.00 87.07           C
ATOM    832  O   TRP A 104      41.429   8.474  25.418  1.00 87.07           O
ATOM    833  N   VAL A 105      42.845   7.111  26.533  1.00105.13           N
ATOM    834  CA  VAL A 105      43.320   6.461  25.346  1.00105.13           C
ATOM    835  CB  VAL A 105      44.757   6.765  25.032  1.00105.13           C
ATOM    836  CG1 VAL A 105      45.623   6.322  26.223  1.00105.13           C
ATOM    837  CG2 VAL A 105      45.127   6.065  23.714  1.00105.13           C
ATOM    838  C   VAL A 105      43.222   4.994  25.627  1.00105.13           C
ATOM    839  O   VAL A 105      43.520   4.544  26.732  1.00105.13           O
ATOM    840  N   HIS A 106      42.766   4.207  24.635  1.00 62.36           N
ATOM    841  CA  HIS A 106      42.638   2.789  24.806  1.00 62.36           C
ATOM    842  ND1 HIS A 106      39.396   3.981  25.251  1.00 62.36           N
ATOM    843  CG  HIS A 106      40.089   2.862  24.845  1.00 62.36           C
ATOM    844  CB  HIS A 106      41.338   2.362  25.513  1.00 62.36           C
ATOM    845  NE2 HIS A 106      38.294   3.149  23.508  1.00 62.36           N
ATOM    846  CD2 HIS A 106      39.403   2.368  23.779  1.00 62.36           C
ATOM    847  CE1 HIS A 106      38.331   4.106  24.418  1.00 62.36           C
ATOM    848  C   HIS A 106      42.633   2.168  23.448  1.00 62.36           C
ATOM    849  O   HIS A 106      42.322   2.819  22.452  1.00 62.36           O
ATOM    850  N   ASP A 107      42.974   0.868  23.376  1.00 63.96           N
ATOM    851  CA  ASP A 107      42.990   0.207  22.104  1.00 63.96           C
ATOM    852  CB  ASP A 107      43.671  -1.177  22.157  1.00 63.96           C
ATOM    853  CG  ASP A 107      42.963  -2.059  23.180  1.00 63.96           C
ATOM    854  OD1 ASP A 107      41.745  -2.322  23.005  1.00 63.96           O
ATOM    855  OD2 ASP A 107      43.636  -2.472  24.163  1.00 63.96           O
ATOM    856  C   ASP A 107      41.574   0.099  21.630  1.00 63.96           C
ATOM    857  O   ASP A 107      40.631   0.289  22.394  1.00 63.96           O
ATOM    858  N   VAL A 108      41.395  -0.210  20.334  1.00 62.01           N
ATOM    859  CA  VAL A 108      40.104  -0.249  19.703  1.00 62.01           C
ATOM    860  CB  VAL A 108      40.181  -0.651  18.258  1.00 62.01           C
ATOM    861  CG1 VAL A 108      40.931   0.448  17.487  1.00 62.01           C
ATOM    862  CG2 VAL A 108      40.850  -2.034  18.163  1.00 62.01           C
ATOM    863  C   VAL A 108      39.208  -1.231  20.410  1.00 62.01           C
ATOM    864  O   VAL A 108      37.991  -1.055  20.420  1.00 62.01           O
ATOM    865  N   LEU A 109      39.772  -2.322  20.963  1.00139.63           N
ATOM    866  CA  LEU A 109      39.043  -3.340  21.691  1.00139.63           C
ATOM    867  CB  LEU A 109      39.935  -4.521  22.129  1.00139.63           C
ATOM    868  CG  LEU A 109      40.327  -5.535  21.042  1.00139.63           C
ATOM    869  CD1 LEU A 109      39.168  -6.493  20.746  1.00139.63           C
ATOM    870  CD2 LEU A 109      40.858  -4.842  19.779  1.00139.63           C
ATOM    871  C   LEU A 109      38.500  -2.801  22.978  1.00139.63           C
ATOM    872  O   LEU A 109      37.439  -3.229  23.430  1.00139.63           O
ATOM    873  N   GLY A 110      39.240  -1.884  23.630  1.00 51.14           N
ATOM    874  CA  GLY A 110      38.834  -1.367  24.904  1.00 51.14           C
ATOM    875  C   GLY A 110      39.519  -2.134  26.006  1.00 51.14           C
ATOM    876  O   GLY A 110      39.110  -2.031  27.161  1.00 51.14           O
ATOM    877  N   ARG A 111      40.512  -2.994  25.671  1.00209.24           N
ATOM    878  CA  ARG A 111      41.230  -3.746  26.676  1.00209.24           C
ATOM    879  CB  ARG A 111      42.043  -4.934  26.125  1.00209.24           C
ATOM    880  CG  ARG A 111      41.209  -6.205  26.162  1.00209.24           C
ATOM    881  CD  ARG A 111      40.061  -6.247  25.170  1.00209.24           C
ATOM    882  NE  ARG A 111      38.969  -6.978  25.865  1.00209.24           N
ATOM    883  CZ  ARG A 111      37.681  -6.616  25.607  1.00209.24           C
ATOM    884  NH1 ARG A 111      37.419  -5.822  24.535  1.00209.24           N
ATOM    885  NH2 ARG A 111      36.651  -6.999  26.413  1.00209.24           N
ATOM    886  C   ARG A 111      42.165  -2.932  27.523  1.00209.24           C
ATOM    887  O   ARG A 111      41.986  -2.857  28.738  1.00209.24           O
ATOM    888  N   ASN A 112      43.152  -2.247  26.903  1.00 61.03           N
ATOM    889  CA  ASN A 112      44.150  -1.549  27.662  1.00 61.03           C
ATOM    890  CB  ASN A 112      45.572  -1.766  27.115  1.00 61.03           C
ATOM    891  CG  ASN A 112      45.900  -3.252  27.233  1.00 61.03           C
ATOM    892  OD1 ASN A 112      45.738  -3.856  28.293  1.00 61.03           O
ATOM    893  ND2 ASN A 112      46.363  -3.864  26.111  1.00 61.03           N
ATOM    894  C   ASN A 112      43.835  -0.090  27.571  1.00 61.03           C
ATOM    895  O   ASN A 112      43.561   0.424  26.486  1.00 61.03           O
ATOM    896  N   TRP A 113      43.872   0.602  28.732  1.00 90.64           N
ATOM    897  CA  TRP A 113      43.499   1.989  28.830  1.00 90.64           C
ATOM    898  CB  TRP A 113      42.237   2.203  29.685  1.00 90.64           C
ATOM    899  CG  TRP A 113      40.940   1.741  29.067  1.00 90.64           C
ATOM    900  CD2 TRP A 113      39.799   2.595  28.894  1.00 90.64           C
ATOM    901  CD1 TRP A 113      40.565   0.502  28.634  1.00 90.64           C
ATOM    902  NE1 TRP A 113      39.265   0.535  28.186  1.00 90.64           N
ATOM    903  CE2 TRP A 113      38.780   1.817  28.347  1.00 90.64           C
ATOM    904  CE3 TRP A 113      39.615   3.917  29.179  1.00 90.64           C
ATOM    905  CZ2 TRP A 113      37.555   2.354  28.074  1.00 90.64           C
ATOM    906  CZ3 TRP A 113      38.381   4.459  28.896  1.00 90.64           C
ATOM    907  CH2 TRP A 113      37.372   3.691  28.354  1.00 90.64           C
ATOM    908  C   TRP A 113      44.585   2.739  29.530  1.00 90.64           C
ATOM    909  O   TRP A 113      45.351   2.151  30.284  1.00 90.64           O
ATOM    910  N   ALA A 114      44.680   4.063  29.290  1.00 49.24           N
ATOM    911  CA  ALA A 114      45.652   4.919  29.916  1.00 49.24           C
ATOM    912  CB  ALA A 114      46.973   5.022  29.147  1.00 49.24           C
ATOM    913  C   ALA A 114      45.085   6.301  29.899  1.00 49.24           C
ATOM    914  O   ALA A 114      44.075   6.556  29.246  1.00 49.24           O
ATOM    915  N   CYS A 115      45.726   7.230  30.637  1.00 47.93           N
ATOM    916  CA  CYS A 115      45.275   8.595  30.688  1.00 47.93           C
ATOM    917  CB  CYS A 115      45.104   9.103  32.127  1.00 47.93           C
ATOM    918  SG  CYS A 115      43.877   8.102  33.007  1.00 47.93           S
ATOM    919  C   CYS A 115      46.345   9.415  30.037  1.00 47.93           C
ATOM    920  O   CYS A 115      47.516   9.048  30.098  1.00 47.93           O
ATOM    921  N   PHE A 116      45.975  10.530  29.366  1.00 62.66           N
ATOM    922  CA  PHE A 116      46.986  11.333  28.735  1.00 62.66           C
ATOM    923  CB  PHE A 116      47.268  10.939  27.272  1.00 62.66           C
ATOM    924  CG  PHE A 116      46.086  11.292  26.431  1.00 62.66           C
ATOM    925  CD1 PHE A 116      44.984  10.469  26.366  1.00 62.66           C
ATOM    926  CD2 PHE A 116      46.089  12.453  25.691  1.00 62.66           C
ATOM    927  CE1 PHE A 116      43.904  10.806  25.582  1.00 62.66           C
ATOM    928  CE2 PHE A 116      45.013  12.795  24.905  1.00 62.66           C
ATOM    929  CZ  PHE A 116      43.915  11.971  24.852  1.00 62.66           C
ATOM    930  C   PHE A 116      46.565  12.772  28.728  1.00 62.66           C
ATOM    931  O   PHE A 116      45.411  13.110  28.988  1.00 62.66           O
ATOM    932  N   VAL A 117      47.538  13.666  28.456  1.00 90.43           N
ATOM    933  CA  VAL A 117      47.272  15.070  28.336  1.00 90.43           C
ATOM    934  CB  VAL A 117      47.875  15.894  29.435  1.00 90.43           C
ATOM    935  CG1 VAL A 117      49.406  15.750  29.368  1.00 90.43           C
ATOM    936  CG2 VAL A 117      47.383  17.343  29.284  1.00 90.43           C
ATOM    937  C   VAL A 117      47.937  15.481  27.064  1.00 90.43           C
ATOM    938  O   VAL A 117      49.002  14.966  26.724  1.00 90.43           O
ATOM    939  N   GLY A 118      47.332  16.423  26.320  1.00 28.09           N
ATOM    940  CA  GLY A 118      47.928  16.783  25.066  1.00 28.09           C
ATOM    941  C   GLY A 118      48.191  18.251  25.027  1.00 28.09           C
ATOM    942  O   GLY A 118      47.473  19.051  25.625  1.00 28.09           O
ATOM    943  N   LYS A 119      49.265  18.631  24.306  1.00 40.19           N
ATOM    944  CA  LYS A 119      49.601  20.011  24.131  1.00 40.19           C
ATOM    945  CB  LYS A 119      50.811  20.451  24.968  1.00 40.19           C
ATOM    946  CG  LYS A 119      50.528  20.379  26.468  1.00 40.19           C
ATOM    947  CD  LYS A 119      51.766  20.517  27.351  1.00 40.19           C
ATOM    948  CE  LYS A 119      51.439  20.441  28.843  1.00 40.19           C
ATOM    949  NZ  LYS A 119      52.675  20.582  29.639  1.00 40.19           N
ATOM    950  C   LYS A 119      49.952  20.180  22.691  1.00 40.19           C
ATOM    951  O   LYS A 119      50.674  19.364  22.120  1.00 40.19           O
ATOM    952  N   LYS A 120      49.428  21.244  22.054  1.00 56.69           N
ATOM    953  CA  LYS A 120      49.730  21.452  20.672  1.00 56.69           C
ATOM    954  CB  LYS A 120      48.766  22.419  19.967  1.00 56.69           C
ATOM    955  CG  LYS A 120      48.995  22.501  18.458  1.00 56.69           C
ATOM    956  CD  LYS A 120      47.866  23.204  17.703  1.00 56.69           C
ATOM    957  CE  LYS A 120      48.104  23.282  16.195  1.00 56.69           C
ATOM    958  NZ  LYS A 120      49.297  24.110  15.911  1.00 56.69           N
ATOM    959  C   LYS A 120      51.101  22.034  20.605  1.00 56.69           C
ATOM    960  O   LYS A 120      51.421  22.978  21.324  1.00 56.69           O
ATOM    961  N   ILE A 121      51.950  21.474  19.722  1.00 18.41           N
ATOM    962  CA  ILE A 121      53.292  21.954  19.593  1.00 18.41           C
ATOM    963  CB  ILE A 121      54.200  20.976  18.901  1.00 18.41           C
ATOM    964  CG1 ILE A 121      54.221  19.638  19.658  0.00 18.41           C
ATOM    965  CG2 ILE A 121      55.596  21.614  18.783  0.00 18.41           C
ATOM    966  CD1 ILE A 121      54.873  18.505  18.866  1.00 18.41           C
ATOM    967  C   ILE A 121      53.206  23.198  18.722  1.00 18.41           C
ATOM    968  O   ILE A 121      53.677  23.135  17.555  1.00 18.41           O
ATOM    969  OXT ILE A 121      52.660  24.224  19.208  1.00 18.41           O
TER     970      ILE A 121
ATOM    971  N   LEU B 122      16.042   4.798  -3.159  1.00 44.67           N
ATOM    972  CA  LEU B 122      15.689   5.655  -2.009  1.00 44.67           C
ATOM    973  CB  LEU B 122      16.660   6.844  -1.923  1.00 44.67           C
ATOM    974  CG  LEU B 122      16.429   7.754  -0.705  1.00 44.67           C
ATOM    975  CD1 LEU B 122      16.693   7.003   0.610  1.00 44.67           C
ATOM    976  CD2 LEU B 122      17.251   9.048  -0.822  1.00 44.67           C
ATOM    977  C   LEU B 122      14.292   6.161  -2.174  1.00 44.67           C
ATOM    978  O   LEU B 122      13.907   6.644  -3.239  1.00 44.67           O
ATOM    979  N   PRO B 123      13.529   6.024  -1.122  1.00 68.04           N
ATOM    980  CA  PRO B 123      12.146   6.423  -1.162  1.00 68.04           C
ATOM    981  CD  PRO B 123      13.731   4.876  -0.251  1.00 68.04           C
ATOM    982  CB  PRO B 123      11.467   5.702   0.000  1.00 68.04           C
ATOM    983  CG  PRO B 123      12.329   4.447   0.207  1.00 68.04           C
ATOM    984  C   PRO B 123      11.956   7.903  -1.107  1.00 68.04           C
ATOM    985  O   PRO B 123      12.875   8.621  -0.716  1.00 68.04           O
ATOM    986  N   THR B 124      10.779   8.372  -1.562  1.00 40.39           N
ATOM    987  CA  THR B 124      10.404   9.752  -1.511  1.00 40.39           C
ATOM    988  CB  THR B 124       9.176  10.049  -2.320  1.00 40.39           C
ATOM    989  OG1 THR B 124       8.063   9.333  -1.806  1.00 40.39           O
ATOM    990  CG2 THR B 124       9.441   9.641  -3.779  1.00 40.39           C
ATOM    991  C   THR B 124      10.105  10.114  -0.089  1.00 40.39           C
ATOM    992  O   THR B 124      10.398  11.224   0.350  1.00 40.39           O
ATOM    993  N   GLU B 125       9.481   9.179   0.661  1.00 77.69           N
ATOM    994  CA  GLU B 125       9.104   9.453   2.018  1.00 77.69           C
ATOM    995  CB  GLU B 125       7.589   9.643   2.199  1.00 77.69           C
ATOM    996  CG  GLU B 125       7.174   9.940   3.641  1.00 77.69           C
ATOM    997  CD  GLU B 125       5.660  10.100   3.666  1.00 77.69           C
ATOM    998  OE1 GLU B 125       5.031   9.963   2.583  1.00 77.69           O
ATOM    999  OE2 GLU B 125       5.112  10.364   4.770  1.00 77.69           O
ATOM   1000  C   GLU B 125       9.509   8.299   2.880  1.00 77.69           C
ATOM   1001  O   GLU B 125       9.589   7.164   2.415  1.00 77.69           O
ATOM   1002  N   TRP B 126       9.810   8.576   4.169  1.00 77.03           N
ATOM   1003  CA  TRP B 126      10.162   7.506   5.058  1.00 77.03           C
ATOM   1004  CB  TRP B 126      11.660   7.155   5.014  1.00 77.03           C
ATOM   1005  CG  TRP B 126      12.039   5.936   5.815  1.00 77.03           C
ATOM   1006  CD2 TRP B 126      11.977   4.598   5.301  1.00 77.03           C
ATOM   1007  CD1 TRP B 126      12.490   5.838   7.098  1.00 77.03           C
ATOM   1008  NE1 TRP B 126      12.711   4.520   7.417  1.00 77.03           N
ATOM   1009  CE2 TRP B 126      12.401   3.746   6.319  1.00 77.03           C
ATOM   1010  CE3 TRP B 126      11.598   4.121   4.079  1.00 77.03           C
ATOM   1011  CZ2 TRP B 126      12.451   2.394   6.130  1.00 77.03           C
ATOM   1012  CZ3 TRP B 126      11.651   2.758   3.891  1.00 77.03           C
ATOM   1013  CH2 TRP B 126      12.069   1.912   4.898  1.00 77.03           C
ATOM   1014  C   TRP B 126       9.825   7.913   6.465  1.00 77.03           C
ATOM   1015  O   TRP B 126      10.003   9.067   6.856  1.00 77.03           O
ATOM   1016  N   ASP B 127       9.308   6.956   7.264  1.00 89.49           N
ATOM   1017  CA  ASP B 127       8.964   7.214   8.634  1.00 89.49           C
ATOM   1018  CB  ASP B 127       7.491   7.632   8.801  1.00 89.49           C
ATOM   1019  CG  ASP B 127       7.268   8.171  10.208  1.00 89.49           C
ATOM   1020  OD1 ASP B 127       8.096   7.866  11.106  1.00 89.49           O
ATOM   1021  OD2 ASP B 127       6.259   8.902  10.399  1.00 89.49           O
ATOM   1022  C   ASP B 127       9.166   5.920   9.367  1.00 89.49           C
ATOM   1023  O   ASP B 127       8.477   4.936   9.107  1.00 89.49           O
ATOM   1024  N   TRP B 128      10.118   5.891  10.318  1.00106.16           N
ATOM   1025  CA  TRP B 128      10.446   4.696  11.044  1.00106.16           C
ATOM   1026  CB  TRP B 128      11.731   4.799  11.879  1.00106.16           C
ATOM   1027  CG  TRP B 128      12.972   4.689  11.026  1.00106.16           C
ATOM   1028  CD2 TRP B 128      13.463   3.441  10.513  1.00106.16           C
ATOM   1029  CD1 TRP B 128      13.815   5.656  10.564  1.00106.16           C
ATOM   1030  NE1 TRP B 128      14.806   5.086   9.799  1.00106.16           N
ATOM   1031  CE2 TRP B 128      14.601   3.723   9.758  1.00106.16           C
ATOM   1032  CE3 TRP B 128      13.003   2.164  10.657  1.00106.16           C
ATOM   1033  CZ2 TRP B 128      15.298   2.728   9.133  1.00106.16           C
ATOM   1034  CZ3 TRP B 128      13.709   1.162  10.029  1.00106.16           C
ATOM   1035  CH2 TRP B 128      14.835   1.439   9.282  1.00106.16           C
ATOM   1036  C   TRP B 128       9.314   4.265  11.916  1.00106.16           C
ATOM   1037  O   TRP B 128       9.288   3.124  12.375  1.00106.16           O
ATOM   1038  N   ARG B 129       8.419   5.204  12.264  1.00100.47           N
ATOM   1039  CA  ARG B 129       7.254   4.913  13.049  1.00100.47           C
ATOM   1040  CB  ARG B 129       6.521   6.187  13.493  1.00100.47           C
ATOM   1041  CG  ARG B 129       7.355   7.052  14.443  1.00100.47           C
ATOM   1042  CD  ARG B 129       6.679   8.369  14.821  1.00100.47           C
ATOM   1043  NE  ARG B 129       6.514   9.151  13.563  1.00100.47           N
ATOM   1044  CZ  ARG B 129       5.876  10.357  13.584  1.00100.47           C
ATOM   1045  NH1 ARG B 129       5.404  10.860  14.762  1.00100.47           N
ATOM   1046  NH2 ARG B 129       5.710  11.060  12.426  1.00100.47           N
ATOM   1047  C   ARG B 129       6.309   4.081  12.242  1.00100.47           C
ATOM   1048  O   ARG B 129       5.596   3.243  12.790  1.00100.47           O
ATOM   1049  N   ASN B 130       6.228   4.317  10.917  1.00 62.73           N
ATOM   1050  CA  ASN B 130       5.294   3.530  10.166  1.00 62.73           C
ATOM   1051  CB  ASN B 130       4.060   4.343   9.734  1.00 62.73           C
ATOM   1052  CG  ASN B 130       2.997   3.393   9.200  1.00 62.73           C
ATOM   1053  OD1 ASN B 130       3.292   2.469   8.444  1.00 62.73           O
ATOM   1054  ND2 ASN B 130       1.720   3.623   9.608  1.00 62.73           N
ATOM   1055  C   ASN B 130       5.943   3.008   8.923  1.00 62.73           C
ATOM   1056  O   ASN B 130       5.927   3.665   7.883  1.00 62.73           O
ATOM   1057  N   ILE B 131       6.525   1.796   8.993  1.00150.58           N
ATOM   1058  CA  ILE B 131       7.029   1.199   7.797  1.00150.58           C
ATOM   1059  CB  ILE B 131       8.462   0.737   7.896  1.00150.58           C
ATOM   1060  CG1 ILE B 131       8.911   0.118   6.562  1.00150.58           C
ATOM   1061  CG2 ILE B 131       8.627  -0.168   9.126  1.00150.58           C
ATOM   1062  CD1 ILE B 131       8.973   1.122   5.414  1.00150.58           C
ATOM   1063  C   ILE B 131       6.119   0.043   7.529  1.00150.58           C
ATOM   1064  O   ILE B 131       6.265  -1.049   8.074  1.00150.58           O
ATOM   1065  N   ALA B 132       5.134   0.274   6.645  1.00 44.30           N
ATOM   1066  CA  ALA B 132       4.168  -0.728   6.315  1.00 44.30           C
ATOM   1067  CB  ALA B 132       4.789  -1.971   5.653  1.00 44.30           C
ATOM   1068  C   ALA B 132       3.414  -1.174   7.538  1.00 44.30           C
ATOM   1069  O   ALA B 132       3.083  -2.351   7.667  1.00 44.30           O
ATOM   1070  N   GLY B 133       3.115  -0.246   8.471  1.00 28.94           N
ATOM   1071  CA  GLY B 133       2.284  -0.572   9.600  1.00 28.94           C
ATOM   1072  C   GLY B 133       3.096  -0.848  10.834  1.00 28.94           C
ATOM   1073  O   GLY B 133       2.572  -0.771  11.944  1.00 28.94           O
ATOM   1074  N   TYR B 134       4.398  -1.158  10.696  1.00 48.17           N
ATOM   1075  CA  TYR B 134       5.187  -1.489  11.856  1.00 48.17           C
ATOM   1076  CB  TYR B 134       6.302  -2.513  11.574  1.00 48.17           C
ATOM   1077  CG  TYR B 134       5.658  -3.811  11.229  1.00 48.17           C
ATOM   1078  CD1 TYR B 134       5.216  -4.655  12.222  1.00 48.17           C
ATOM   1079  CD2 TYR B 134       5.500  -4.187   9.915  1.00 48.17           C
ATOM   1080  CE1 TYR B 134       4.624  -5.856  11.910  1.00 48.17           C
ATOM   1081  CE2 TYR B 134       4.907  -5.387   9.597  1.00 48.17           C
ATOM   1082  CZ  TYR B 134       4.468  -6.223  10.595  1.00 48.17           C
ATOM   1083  OH  TYR B 134       3.860  -7.454  10.271  1.00 48.17           O
ATOM   1084  C   TYR B 134       5.857  -0.261  12.411  1.00 48.17           C
ATOM   1085  O   TYR B 134       6.305   0.605  11.661  1.00 48.17           O
ATOM   1086  N   ASN B 135       5.916  -0.154  13.762  1.00 66.97           N
ATOM   1087  CA  ASN B 135       6.544   0.968  14.422  1.00 66.97           C
ATOM   1088  CB  ASN B 135       5.668   1.598  15.519  1.00 66.97           C
ATOM   1089  CG  ASN B 135       6.413   2.796  16.091  1.00 66.97           C
ATOM   1090  OD1 ASN B 135       7.253   3.400  15.426  1.00 66.97           O
ATOM   1091  ND2 ASN B 135       6.105   3.148  17.368  1.00 66.97           N
ATOM   1092  C   ASN B 135       7.813   0.509  15.097  1.00 66.97           C
ATOM   1093  O   ASN B 135       7.809  -0.442  15.876  1.00 66.97           O
ATOM   1094  N   PHE B 136       8.953   1.115  14.699  1.00124.30           N
ATOM   1095  CA  PHE B 136      10.294   0.925  15.197  1.00124.30           C
ATOM   1096  CB  PHE B 136      11.338   0.986  14.076  1.00124.30           C
ATOM   1097  CG  PHE B 136      11.099  -0.240  13.266  1.00124.30           C
ATOM   1098  CD1 PHE B 136      11.684  -1.433  13.623  1.00124.30           C
ATOM   1099  CD2 PHE B 136      10.282  -0.206  12.160  1.00124.30           C
ATOM   1100  CE1 PHE B 136      11.468  -2.571  12.882  1.00124.30           C
ATOM   1101  CE2 PHE B 136      10.063  -1.342  11.418  1.00124.30           C
ATOM   1102  CZ  PHE B 136      10.656  -2.528  11.776  1.00124.30           C
ATOM   1103  C   PHE B 136      10.727   1.850  16.313  1.00124.30           C
ATOM   1104  O   PHE B 136      11.771   1.621  16.918  1.00124.30           O
ATOM   1105  N   VAL B 137      10.036   2.988  16.537  1.00 65.28           N
ATOM   1106  CA  VAL B 137      10.527   3.959  17.486  1.00 65.28           C
ATOM   1107  CB  VAL B 137      10.241   5.367  17.053  1.00 65.28           C
ATOM   1108  CG1 VAL B 137      10.792   6.336  18.110  1.00 65.28           C
ATOM   1109  CG2 VAL B 137      10.855   5.570  15.659  1.00 65.28           C
ATOM   1110  C   VAL B 137       9.925   3.772  18.855  1.00 65.28           C
ATOM   1111  O   VAL B 137       8.748   3.456  19.005  1.00 65.28           O
ATOM   1112  N   THR B 138      10.752   3.991  19.906  1.00124.53           N
ATOM   1113  CA  THR B 138      10.322   3.833  21.273  1.00124.53           C
ATOM   1114  CB  THR B 138      11.455   3.726  22.248  1.00124.53           C
ATOM   1115  OG1 THR B 138      12.219   4.923  22.236  1.00124.53           O
ATOM   1116  CG2 THR B 138      12.336   2.530  21.849  1.00124.53           C
ATOM   1117  C   THR B 138       9.546   5.067  21.618  1.00124.53           C
ATOM   1118  O   THR B 138       9.611   6.045  20.883  1.00124.53           O
ATOM   1119  N   PRO B 139       8.832   5.057  22.716  1.00 76.67           N
ATOM   1120  CA  PRO B 139       7.969   6.155  23.073  1.00 76.67           C
ATOM   1121  CD  PRO B 139       8.331   3.793  23.235  1.00 76.67           C
ATOM   1122  CB  PRO B 139       7.078   5.635  24.199  1.00 76.67           C
ATOM   1123  CG  PRO B 139       7.000   4.122  23.929  1.00 76.67           C
ATOM   1124  C   PRO B 139       8.666   7.433  23.410  1.00 76.67           C
ATOM   1125  O   PRO B 139       9.836   7.403  23.795  1.00 76.67           O
ATOM   1126  N   VAL B 140       7.945   8.566  23.245  1.00 43.57           N
ATOM   1127  CA  VAL B 140       8.468   9.862  23.553  1.00 43.57           C
ATOM   1128  CB  VAL B 140       7.585  10.983  23.081  1.00 43.57           C
ATOM   1129  CG1 VAL B 140       8.194  12.319  23.539  1.00 43.57           C
ATOM   1130  CG2 VAL B 140       7.410  10.864  21.558  1.00 43.57           C
ATOM   1131  C   VAL B 140       8.564   9.964  25.042  1.00 43.57           C
ATOM   1132  O   VAL B 140       7.760   9.390  25.775  1.00 43.57           O
ATOM   1133  N   ARG B 141       9.592  10.683  25.530  1.00136.66           N
ATOM   1134  CA  ARG B 141       9.737  10.852  26.950  1.00136.66           C
ATOM   1135  CB  ARG B 141      10.828   9.986  27.603  1.00136.66           C
ATOM   1136  CG  ARG B 141      10.400   8.521  27.694  1.00136.66           C
ATOM   1137  CD  ARG B 141      11.020   7.761  28.867  1.00136.66           C
ATOM   1138  NE  ARG B 141      12.441   7.469  28.544  1.00136.66           N
ATOM   1139  CZ  ARG B 141      13.308   7.178  29.556  1.00136.66           C
ATOM   1140  NH1 ARG B 141      12.905   7.286  30.856  1.00136.66           N
ATOM   1141  NH2 ARG B 141      14.573   6.764  29.266  1.00136.66           N
ATOM   1142  C   ARG B 141      10.022  12.293  27.235  1.00136.66           C
ATOM   1143  O   ARG B 141      10.164  13.103  26.320  1.00136.66           O
ATOM   1144  N   ASN B 142      10.057  12.662  28.533  1.00 45.86           N
ATOM   1145  CA  ASN B 142      10.298  14.034  28.885  1.00 45.86           C
ATOM   1146  CB  ASN B 142       9.174  14.641  29.744  1.00 45.86           C
ATOM   1147  CG  ASN B 142       9.316  16.156  29.735  1.00 45.86           C
ATOM   1148  OD1 ASN B 142      10.419  16.691  29.634  1.00 45.86           O
ATOM   1149  ND2 ASN B 142       8.165  16.872  29.839  1.00 45.86           N
ATOM   1150  C   ASN B 142      11.571  14.114  29.677  1.00 45.86           C
ATOM   1151  O   ASN B 142      11.748  13.424  30.680  1.00 45.86           O
ATOM   1152  N   GLN B 143      12.503  14.970  29.213  1.00101.64           N
ATOM   1153  CA  GLN B 143      13.780  15.194  29.836  1.00101.64           C
ATOM   1154  CB  GLN B 143      14.764  15.964  28.935  1.00101.64           C
ATOM   1155  CG  GLN B 143      14.322  17.383  28.575  1.00101.64           C
ATOM   1156  CD  GLN B 143      15.398  17.992  27.685  1.00101.64           C
ATOM   1157  OE1 GLN B 143      16.552  18.126  28.084  1.00101.64           O
ATOM   1158  NE2 GLN B 143      15.009  18.368  26.437  1.00101.64           N
ATOM   1159  C   GLN B 143      13.616  15.935  31.125  1.00101.64           C
ATOM   1160  O   GLN B 143      14.466  15.822  32.010  1.00101.64           O
ATOM   1161  N   ALA B 144      12.570  16.783  31.234  1.00222.32           N
ATOM   1162  CA  ALA B 144      12.357  17.510  32.453  1.00222.32           C
ATOM   1163  CB  ALA B 144      12.564  16.708  33.754  1.00222.32           C
ATOM   1164  C   ALA B 144      13.294  18.676  32.427  1.00222.32           C
ATOM   1165  O   ALA B 144      13.744  19.093  31.363  1.00222.32           O
ATOM   1166  N   SER B 145      13.572  19.253  33.610  1.00 80.83           N
ATOM   1167  CA  SER B 145      14.394  20.421  33.767  1.00 80.83           C
ATOM   1168  CB  SER B 145      14.267  21.045  35.169  1.00 80.83           C
ATOM   1169  OG  SER B 145      14.745  20.142  36.155  1.00 80.83           O
ATOM   1170  C   SER B 145      15.858  20.154  33.527  1.00 80.83           C
ATOM   1171  O   SER B 145      16.636  21.102  33.436  1.00 80.83           O
ATOM   1172  N   CYS B 146      16.294  18.882  33.436  1.00 62.36           N
ATOM   1173  CA  CYS B 146      17.701  18.581  33.293  1.00 62.36           C
ATOM   1174  CB  CYS B 146      18.012  17.128  33.714  1.00 62.36           C
ATOM   1175  SG  CYS B 146      19.755  16.637  33.573  1.00 62.36           S
ATOM   1176  C   CYS B 146      18.119  18.755  31.855  1.00 62.36           C
ATOM   1177  O   CYS B 146      17.372  18.412  30.942  1.00 62.36           O
ATOM   1178  N   GLY B 147      19.343  19.282  31.605  1.00 55.06           N
ATOM   1179  CA  GLY B 147      19.776  19.500  30.242  1.00 55.06           C
ATOM   1180  C   GLY B 147      20.313  18.200  29.725  1.00 55.06           C
ATOM   1181  O   GLY B 147      21.488  18.080  29.376  1.00 55.06           O
ATOM   1182  N   SER B 148      19.416  17.198  29.691  1.00100.11           N
ATOM   1183  CA  SER B 148      19.648  15.828  29.333  1.00100.11           C
ATOM   1184  CB  SER B 148      18.770  14.883  30.171  1.00100.11           C
ATOM   1185  OG  SER B 148      19.138  13.531  29.946  1.00100.11           O
ATOM   1186  C   SER B 148      19.427  15.489  27.875  1.00100.11           C
ATOM   1187  O   SER B 148      19.526  14.316  27.520  1.00100.11           O
ATOM   1188  N   CYS B 149      19.161  16.460  26.979  1.00 64.05           N
ATOM   1189  CA  CYS B 149      18.734  16.146  25.633  1.00 64.05           C
ATOM   1190  CB  CYS B 149      18.598  17.402  24.754  1.00 64.05           C
ATOM   1191  SG  CYS B 149      20.166  18.301  24.569  1.00 64.05           S
ATOM   1192  C   CYS B 149      19.666  15.190  24.935  1.00 64.05           C
ATOM   1193  O   CYS B 149      19.212  14.224  24.324  1.00 64.05           O
ATOM   1194  N   TYR B 150      20.990  15.381  25.045  1.00 65.54           N
ATOM   1195  CA  TYR B 150      21.925  14.547  24.338  1.00 65.54           C
ATOM   1196  CB  TYR B 150      23.394  14.945  24.585  1.00 65.54           C
ATOM   1197  CG  TYR B 150      23.717  14.760  26.029  1.00 65.54           C
ATOM   1198  CD1 TYR B 150      23.346  15.704  26.959  1.00 65.54           C
ATOM   1199  CD2 TYR B 150      24.407  13.646  26.452  1.00 65.54           C
ATOM   1200  CE1 TYR B 150      23.649  15.534  28.290  1.00 65.54           C
ATOM   1201  CE2 TYR B 150      24.713  13.471  27.781  1.00 65.54           C
ATOM   1202  CZ  TYR B 150      24.333  14.416  28.703  1.00 65.54           C
ATOM   1203  OH  TYR B 150      24.646  14.239  30.068  1.00 65.54           O
ATOM   1204  C   TYR B 150      21.751  13.112  24.747  1.00 65.54           C
ATOM   1205  O   TYR B 150      21.890  12.207  23.922  1.00 65.54           O
ATOM   1206  N   ALA B 151      21.502  12.857  26.045  1.00 41.43           N
ATOM   1207  CA  ALA B 151      21.323  11.512  26.524  1.00 41.43           C
ATOM   1208  CB  ALA B 151      21.206  11.438  28.056  1.00 41.43           C
ATOM   1209  C   ALA B 151      20.073  10.910  25.947  1.00 41.43           C
ATOM   1210  O   ALA B 151      20.073   9.753  25.526  1.00 41.43           O
ATOM   1211  N   PHE B 152      18.966  11.678  25.914  1.00 57.61           N
ATOM   1212  CA  PHE B 152      17.725  11.160  25.403  1.00 57.61           C
ATOM   1213  CB  PHE B 152      16.530  12.120  25.577  1.00 57.61           C
ATOM   1214  CG  PHE B 152      16.050  12.015  26.987  1.00 57.61           C
ATOM   1215  CD1 PHE B 152      16.686  12.674  28.016  1.00 57.61           C
ATOM   1216  CD2 PHE B 152      14.942  11.250  27.278  1.00 57.61           C
ATOM   1217  CE1 PHE B 152      16.226  12.563  29.308  1.00 57.61           C
ATOM   1218  CE2 PHE B 152      14.478  11.136  28.567  1.00 57.61           C
ATOM   1219  CZ  PHE B 152      15.122  11.793  29.587  1.00 57.61           C
ATOM   1220  C   PHE B 152      17.865  10.838  23.945  1.00 57.61           C
ATOM   1221  O   PHE B 152      17.421   9.784  23.493  1.00 57.61           O
ATOM   1222  N   SER B 153      18.492  11.736  23.163  1.00 30.69           N
ATOM   1223  CA  SER B 153      18.640  11.498  21.755  1.00 30.69           C
ATOM   1224  CB  SER B 153      19.377  12.638  21.032  1.00 30.69           C
ATOM   1225  OG  SER B 153      20.714  12.730  21.503  1.00 30.69           O
ATOM   1226  C   SER B 153      19.447  10.251  21.569  1.00 30.69           C
ATOM   1227  O   SER B 153      19.127   9.404  20.737  1.00 30.69           O
ATOM   1228  N   SER B 154      20.516  10.099  22.369  1.00 38.85           N
ATOM   1229  CA  SER B 154      21.391   8.970  22.242  1.00 38.85           C
ATOM   1230  CB  SER B 154      22.569   9.015  23.231  1.00 38.85           C
ATOM   1231  OG  SER B 154      23.404  10.126  22.942  1.00 38.85           O
ATOM   1232  C   SER B 154      20.643   7.696  22.496  1.00 38.85           C
ATOM   1233  O   SER B 154      20.722   6.766  21.696  1.00 38.85           O
ATOM   1234  N   MET B 155      19.888   7.618  23.612  1.00133.56           N
ATOM   1235  CA  MET B 155      19.172   6.413  23.934  1.00133.56           C
ATOM   1236  CB  MET B 155      18.454   6.459  25.295  1.00133.56           C
ATOM   1237  CG  MET B 155      19.348   6.113  26.489  1.00133.56           C
ATOM   1238  SD  MET B 155      20.680   7.288  26.860  1.00133.56           S
ATOM   1239  CE  MET B 155      21.912   6.497  25.786  1.00133.56           C
ATOM   1240  C   MET B 155      18.143   6.151  22.884  1.00133.56           C
ATOM   1241  O   MET B 155      17.932   5.006  22.487  1.00133.56           O
ATOM   1242  N   GLY B 156      17.483   7.213  22.390  1.00 25.24           N
ATOM   1243  CA  GLY B 156      16.434   7.035  21.430  1.00 25.24           C
ATOM   1244  C   GLY B 156      16.977   6.376  20.202  1.00 25.24           C
ATOM   1245  O   GLY B 156      16.337   5.495  19.630  1.00 25.24           O
ATOM   1246  N   MET B 157      18.168   6.798  19.744  1.00 48.33           N
ATOM   1247  CA  MET B 157      18.718   6.218  18.553  1.00 48.33           C
ATOM   1248  CB  MET B 157      20.042   6.884  18.139  1.00 48.33           C
ATOM   1249  CG  MET B 157      20.664   6.292  16.874  1.00 48.33           C
ATOM   1250  SD  MET B 157      22.084   7.226  16.227  1.00 48.33           S
ATOM   1251  CE  MET B 157      23.165   6.930  17.656  1.00 48.33           C
ATOM   1252  C   MET B 157      18.985   4.757  18.773  1.00 48.33           C
ATOM   1253  O   MET B 157      18.587   3.911  17.975  1.00 48.33           O
ATOM   1254  N   LEU B 158      19.627   4.415  19.902  1.00 54.36           N
ATOM   1255  CA  LEU B 158      19.995   3.053  20.169  1.00 54.36           C
ATOM   1256  CB  LEU B 158      20.835   2.915  21.450  1.00 54.36           C
ATOM   1257  CG  LEU B 158      22.178   3.668  21.371  1.00 54.36           C
ATOM   1258  CD1 LEU B 158      23.015   3.465  22.643  1.00 54.36           C
ATOM   1259  CD2 LEU B 158      22.946   3.313  20.088  1.00 54.36           C
ATOM   1260  C   LEU B 158      18.772   2.197  20.316  1.00 54.36           C
ATOM   1261  O   LEU B 158      18.760   1.042  19.892  1.00 54.36           O
ATOM   1262  N   GLU B 159      17.713   2.729  20.949  1.00 49.94           N
ATOM   1263  CA  GLU B 159      16.526   1.952  21.192  1.00 49.94           C
ATOM   1264  CB  GLU B 159      15.536   2.694  22.104  1.00 49.94           C
ATOM   1265  CG  GLU B 159      16.075   2.842  23.530  1.00 49.94           C
ATOM   1266  CD  GLU B 159      15.175   3.794  24.302  1.00 49.94           C
ATOM   1267  OE1 GLU B 159      14.321   4.458  23.657  1.00 49.94           O
ATOM   1268  OE2 GLU B 159      15.335   3.875  25.548  1.00 49.94           O
ATOM   1269  C   GLU B 159      15.837   1.595  19.905  1.00 49.94           C
ATOM   1270  O   GLU B 159      15.374   0.467  19.742  1.00 49.94           O
ATOM   1271  N   SER B 160      15.730   2.548  18.957  1.00 39.04           N
ATOM   1272  CA  SER B 160      15.060   2.273  17.714  1.00 39.04           C
ATOM   1273  CB  SER B 160      14.878   3.532  16.849  1.00 39.04           C
ATOM   1274  OG  SER B 160      16.143   4.029  16.440  1.00 39.04           O
ATOM   1275  C   SER B 160      15.862   1.292  16.908  1.00 39.04           C
ATOM   1276  O   SER B 160      15.316   0.345  16.344  1.00 39.04           O
ATOM   1277  N   ARG B 161      17.194   1.485  16.850  1.00 81.53           N
ATOM   1278  CA  ARG B 161      18.041   0.648  16.042  1.00 81.53           C
ATOM   1279  CB  ARG B 161      19.503   1.126  15.986  1.00 81.53           C
ATOM   1280  CG  ARG B 161      19.660   2.407  15.162  1.00 81.53           C
ATOM   1281  CD  ARG B 161      21.106   2.759  14.809  1.00 81.53           C
ATOM   1282  NE  ARG B 161      21.065   3.959  13.927  1.00 81.53           N
ATOM   1283  CZ  ARG B 161      22.089   4.209  13.060  1.00 81.53           C
ATOM   1284  NH1 ARG B 161      23.158   3.363  13.001  1.00 81.53           N
ATOM   1285  NH2 ARG B 161      22.038   5.304  12.247  1.00 81.53           N
ATOM   1286  C   ARG B 161      18.004  -0.763  16.535  1.00 81.53           C
ATOM   1287  O   ARG B 161      18.105  -1.704  15.750  1.00 81.53           O
ATOM   1288  N   ILE B 162      17.895  -0.950  17.859  1.00 45.01           N
ATOM   1289  CA  ILE B 162      17.797  -2.268  18.418  1.00 45.01           C
ATOM   1290  CB  ILE B 162      17.738  -2.246  19.922  1.00 45.01           C
ATOM   1291  CG1 ILE B 162      19.087  -1.775  20.497  1.00 45.01           C
ATOM   1292  CG2 ILE B 162      17.266  -3.623  20.422  1.00 45.01           C
ATOM   1293  CD1 ILE B 162      19.050  -1.464  21.993  1.00 45.01           C
ATOM   1294  C   ILE B 162      16.532  -2.886  17.909  1.00 45.01           C
ATOM   1295  O   ILE B 162      16.500  -4.067  17.567  1.00 45.01           O
ATOM   1296  N   GLN B 163      15.445  -2.094  17.852  1.00 45.74           N
ATOM   1297  CA  GLN B 163      14.180  -2.624  17.434  1.00 45.74           C
ATOM   1298  CB  GLN B 163      13.024  -1.622  17.579  1.00 45.74           C
ATOM   1299  CG  GLN B 163      12.719  -1.280  19.038  1.00 45.74           C
ATOM   1300  CD  GLN B 163      11.478  -0.402  19.065  1.00 45.74           C
ATOM   1301  OE1 GLN B 163      11.462   0.655  19.695  1.00 45.74           O
ATOM   1302  NE2 GLN B 163      10.400  -0.857  18.371  1.00 45.74           N
ATOM   1303  C   GLN B 163      14.239  -3.067  16.002  1.00 45.74           C
ATOM   1304  O   GLN B 163      13.781  -4.157  15.669  1.00 45.74           O
ATOM   1305  N   ILE B 164      14.829  -2.244  15.116  1.00 42.26           N
ATOM   1306  CA  ILE B 164      14.896  -2.576  13.719  1.00 42.26           C
ATOM   1307  CB  ILE B 164      15.554  -1.503  12.898  1.00 42.26           C
ATOM   1308  CG1 ILE B 164      14.770  -0.183  12.989  1.00 42.26           C
ATOM   1309  CG2 ILE B 164      15.702  -2.032  11.462  1.00 42.26           C
ATOM   1310  CD1 ILE B 164      15.537   1.015  12.432  1.00 42.26           C
ATOM   1311  C   ILE B 164      15.726  -3.810  13.540  1.00 42.26           C
ATOM   1312  O   ILE B 164      15.356  -4.720  12.799  1.00 42.26           O
ATOM   1313  N   ARG B 165      16.874  -3.880  14.236  1.00116.80           N
ATOM   1314  CA  ARG B 165      17.780  -4.975  14.045  1.00116.80           C
ATOM   1315  CB  ARG B 165      19.060  -4.852  14.890  1.00116.80           C
ATOM   1316  CG  ARG B 165      20.018  -3.758  14.412  1.00116.80           C
ATOM   1317  CD  ARG B 165      20.899  -4.188  13.237  1.00116.80           C
ATOM   1318  NE  ARG B 165      20.304  -3.626  11.991  1.00116.80           N
ATOM   1319  CZ  ARG B 165      20.711  -4.085  10.771  1.00116.80           C
ATOM   1320  NH1 ARG B 165      21.614  -5.106  10.692  1.00116.80           N
ATOM   1321  NH2 ARG B 165      20.217  -3.521   9.630  1.00116.80           N
ATOM   1322  C   ARG B 165      17.123  -6.270  14.412  1.00116.80           C
ATOM   1323  O   ARG B 165      17.318  -7.277  13.736  1.00116.80           O
ATOM   1324  N   SER B 166      16.390  -6.285  15.538  1.00 70.05           N
ATOM   1325  CA  SER B 166      15.704  -7.438  16.055  1.00 70.05           C
ATOM   1326  CB  SER B 166      15.614  -7.406  17.590  1.00 70.05           C
ATOM   1327  OG  SER B 166      14.830  -6.302  18.016  1.00 70.05           O
ATOM   1328  C   SER B 166      14.308  -7.548  15.509  1.00 70.05           C
ATOM   1329  O   SER B 166      13.574  -8.460  15.878  1.00 70.05           O
ATOM   1330  N   GLN B 167      13.888  -6.610  14.642  1.00144.52           N
ATOM   1331  CA  GLN B 167      12.539  -6.558  14.142  1.00144.52           C
ATOM   1332  CB  GLN B 167      12.115  -7.611  13.105  1.00144.52           C
ATOM   1333  CG  GLN B 167      10.730  -7.244  12.552  1.00144.52           C
ATOM   1334  CD  GLN B 167      10.237  -8.278  11.550  1.00144.52           C
ATOM   1335  OE1 GLN B 167       9.038  -8.547  11.474  1.00144.52           O
ATOM   1336  NE2 GLN B 167      11.167  -8.865  10.751  1.00144.52           N
ATOM   1337  C   GLN B 167      11.561  -6.622  15.276  1.00144.52           C
ATOM   1338  O   GLN B 167      10.657  -7.457  15.292  1.00144.52           O
ATOM   1339  N   LEU B 168      11.738  -5.720  16.259  1.00 99.30           N
ATOM   1340  CA  LEU B 168      10.860  -5.553  17.384  1.00 99.30           C
ATOM   1341  CB  LEU B 168       9.390  -5.328  16.992  1.00 99.30           C
ATOM   1342  CG  LEU B 168       9.139  -4.012  16.237  1.00 99.30           C
ATOM   1343  CD1 LEU B 168       9.839  -4.014  14.871  1.00 99.30           C
ATOM   1344  CD2 LEU B 168       7.636  -3.705  16.136  1.00 99.30           C
ATOM   1345  C   LEU B 168      10.899  -6.734  18.300  1.00 99.30           C
ATOM   1346  O   LEU B 168      10.064  -6.838  19.197  1.00 99.30           O
ATOM   1347  N   SER B 169      11.860  -7.657  18.125  1.00 81.97           N
ATOM   1348  CA  SER B 169      11.900  -8.751  19.049  1.00 81.97           C
ATOM   1349  CB  SER B 169      12.851  -9.888  18.633  1.00 81.97           C
ATOM   1350  OG  SER B 169      14.210  -9.501  18.761  1.00 81.97           O
ATOM   1351  C   SER B 169      12.342  -8.218  20.381  1.00 81.97           C
ATOM   1352  O   SER B 169      11.883  -8.687  21.422  1.00 81.97           O
ATOM   1353  N   GLN B 170      13.256  -7.219  20.376  1.00 64.73           N
ATOM   1354  CA  GLN B 170      13.721  -6.627  21.604  1.00 64.73           C
ATOM   1355  CB  GLN B 170      15.239  -6.737  21.824  1.00 64.73           C
ATOM   1356  CG  GLN B 170      15.724  -8.173  22.018  1.00 64.73           C
ATOM   1357  CD  GLN B 170      17.205  -8.120  22.361  1.00 64.73           C
ATOM   1358  OE1 GLN B 170      17.765  -7.051  22.601  1.00 64.73           O
ATOM   1359  NE2 GLN B 170      17.861  -9.310  22.388  1.00 64.73           N
ATOM   1360  C   GLN B 170      13.376  -5.162  21.607  1.00 64.73           C
ATOM   1361  O   GLN B 170      13.743  -4.411  20.705  1.00 64.73           O
ATOM   1362  N   LYS B 171      12.556  -4.783  22.604  1.00151.37           N
ATOM   1363  CA  LYS B 171      11.982  -3.514  22.991  1.00151.37           C
ATOM   1364  CB  LYS B 171      10.581  -3.683  23.603  1.00151.37           C
ATOM   1365  CG  LYS B 171       9.543  -4.204  22.607  1.00151.37           C
ATOM   1366  CD  LYS B 171       8.246  -4.678  23.266  1.00151.37           C
ATOM   1367  CE  LYS B 171       7.212  -5.200  22.267  1.00151.37           C
ATOM   1368  NZ  LYS B 171       6.730  -4.091  21.413  1.00151.37           N
ATOM   1369  C   LYS B 171      12.767  -2.655  23.961  1.00151.37           C
ATOM   1370  O   LYS B 171      12.193  -1.651  24.378  1.00151.37           O
ATOM   1371  N   PRO B 172      13.943  -2.968  24.444  1.00104.44           N
ATOM   1372  CA  PRO B 172      14.515  -2.267  25.580  1.00104.44           C
ATOM   1373  CD  PRO B 172      14.981  -3.518  23.585  1.00104.44           C
ATOM   1374  CB  PRO B 172      15.965  -2.741  25.656  1.00104.44           C
ATOM   1375  CG  PRO B 172      16.311  -3.035  24.187  1.00104.44           C
ATOM   1376  C   PRO B 172      14.458  -0.765  25.622  1.00104.44           C
ATOM   1377  O   PRO B 172      14.550  -0.107  24.586  1.00104.44           O
ATOM   1378  N   ILE B 173      14.265  -0.217  26.844  1.00104.00           N
ATOM   1379  CA  ILE B 173      14.269   1.199  27.083  1.00104.00           C
ATOM   1380  CB  ILE B 173      13.112   1.653  27.929  1.00104.00           C
ATOM   1381  CG1 ILE B 173      11.777   1.315  27.241  1.00104.00           C
ATOM   1382  CG2 ILE B 173      13.290   3.152  28.219  1.00104.00           C
ATOM   1383  CD1 ILE B 173      11.596   1.988  25.881  1.00104.00           C
ATOM   1384  C   ILE B 173      15.524   1.439  27.872  1.00104.00           C
ATOM   1385  O   ILE B 173      15.662   0.947  28.990  1.00104.00           O
ATOM   1386  N   LEU B 174      16.480   2.197  27.295  1.00 63.33           N
ATOM   1387  CA  LEU B 174      17.759   2.444  27.911  1.00 63.33           C
ATOM   1388  CB  LEU B 174      18.834   2.884  26.906  1.00 63.33           C
ATOM   1389  CG  LEU B 174      19.135   1.831  25.825  1.00 63.33           C
ATOM   1390  CD1 LEU B 174      20.215   2.330  24.856  1.00 63.33           C
ATOM   1391  CD2 LEU B 174      19.475   0.466  26.444  1.00 63.33           C
ATOM   1392  C   LEU B 174      17.624   3.539  28.931  1.00 63.33           C
ATOM   1393  O   LEU B 174      16.621   4.249  28.947  1.00 63.33           O
ATOM   1394  N   SER B 175      18.639   3.703  29.823  1.00112.55           N
ATOM   1395  CA  SER B 175      18.505   4.704  30.857  1.00112.55           C
ATOM   1396  CB  SER B 175      18.834   4.207  32.277  1.00112.55           C
ATOM   1397  OG  SER B 175      20.238   4.122  32.466  1.00112.55           O
ATOM   1398  C   SER B 175      19.388   5.902  30.604  1.00112.55           C
ATOM   1399  O   SER B 175      20.616   5.824  30.569  1.00112.55           O
ATOM   1400  N   PRO B 176      18.750   7.030  30.419  1.00 84.10           N
ATOM   1401  CA  PRO B 176      19.453   8.276  30.235  1.00 84.10           C
ATOM   1402  CD  PRO B 176      17.468   7.034  29.739  1.00 84.10           C
ATOM   1403  CB  PRO B 176      18.424   9.264  29.692  1.00 84.10           C
ATOM   1404  CG  PRO B 176      17.404   8.366  28.975  1.00 84.10           C
ATOM   1405  C   PRO B 176      20.097   8.745  31.503  1.00 84.10           C
ATOM   1406  O   PRO B 176      21.080   9.482  31.448  1.00 84.10           O
ATOM   1407  N   GLN B 177      19.541   8.343  32.658  1.00 56.34           N
ATOM   1408  CA  GLN B 177      20.014   8.798  33.935  1.00 56.34           C
ATOM   1409  CB  GLN B 177      19.121   8.343  35.100  1.00 56.34           C
ATOM   1410  CG  GLN B 177      19.625   8.827  36.462  1.00 56.34           C
ATOM   1411  CD  GLN B 177      19.580  10.348  36.462  1.00 56.34           C
ATOM   1412  OE1 GLN B 177      18.607  10.953  36.018  1.00 56.34           O
ATOM   1413  NE2 GLN B 177      20.672  10.985  36.966  1.00 56.34           N
ATOM   1414  C   GLN B 177      21.394   8.288  34.203  1.00 56.34           C
ATOM   1415  O   GLN B 177      22.237   9.013  34.732  1.00 56.34           O
ATOM   1416  N   GLN B 178      21.673   7.025  33.836  1.00 87.69           N
ATOM   1417  CA  GLN B 178      22.957   6.465  34.137  1.00 87.69           C
ATOM   1418  CB  GLN B 178      23.074   5.008  33.651  1.00 87.69           C
ATOM   1419  CG  GLN B 178      24.354   4.286  34.081  1.00 87.69           C
ATOM   1420  CD  GLN B 178      25.447   4.556  33.058  1.00 87.69           C
ATOM   1421  OE1 GLN B 178      26.617   4.254  33.293  1.00 87.69           O
ATOM   1422  NE2 GLN B 178      25.060   5.132  31.889  1.00 87.69           N
ATOM   1423  C   GLN B 178      23.993   7.300  33.445  1.00 87.69           C
ATOM   1424  O   GLN B 178      25.044   7.602  34.010  1.00 87.69           O
ATOM   1425  N   VAL B 179      23.712   7.711  32.196  1.00 40.45           N
ATOM   1426  CA  VAL B 179      24.640   8.528  31.466  1.00 40.45           C
ATOM   1427  CB  VAL B 179      24.168   8.826  30.072  1.00 40.45           C
ATOM   1428  CG1 VAL B 179      25.134   9.835  29.431  1.00 40.45           C
ATOM   1429  CG2 VAL B 179      24.054   7.500  29.300  1.00 40.45           C
ATOM   1430  C   VAL B 179      24.807   9.837  32.173  1.00 40.45           C
ATOM   1431  O   VAL B 179      25.924  10.316  32.364  1.00 40.45           O
ATOM   1432  N   VAL B 180      23.687  10.448  32.597  1.00 52.14           N
ATOM   1433  CA  VAL B 180      23.746  11.734  33.237  1.00 52.14           C
ATOM   1434  CB  VAL B 180      22.385  12.268  33.583  1.00 52.14           C
ATOM   1435  CG1 VAL B 180      22.555  13.578  34.372  1.00 52.14           C
ATOM   1436  CG2 VAL B 180      21.577  12.427  32.282  1.00 52.14           C
ATOM   1437  C   VAL B 180      24.537  11.649  34.509  1.00 52.14           C
ATOM   1438  O   VAL B 180      25.338  12.536  34.801  1.00 52.14           O
ATOM   1439  N   SER B 181      24.296  10.616  35.338  1.00119.03           N
ATOM   1440  CA  SER B 181      24.994  10.542  36.595  1.00119.03           C
ATOM   1441  CB  SER B 181      24.219   9.730  37.651  1.00119.03           C
ATOM   1442  OG  SER B 181      23.936   8.424  37.174  1.00119.03           O
ATOM   1443  C   SER B 181      26.403  10.008  36.505  1.00119.03           C
ATOM   1444  O   SER B 181      27.293  10.512  37.188  1.00119.03           O
ATOM   1445  N   CYS B 182      26.606   8.893  35.768  1.00103.16           N
ATOM   1446  CA  CYS B 182      27.867   8.196  35.688  1.00103.16           C
ATOM   1447  CB  CYS B 182      27.627   6.689  35.506  1.00103.16           C
ATOM   1448  SG  CYS B 182      26.362   6.063  36.664  1.00103.16           S
ATOM   1449  C   CYS B 182      28.875   8.655  34.653  1.00103.16           C
ATOM   1450  O   CYS B 182      30.079   8.580  34.895  1.00103.16           O
ATOM   1451  N   SER B 183      28.430   9.123  33.465  1.00 76.20           N
ATOM   1452  CA  SER B 183      29.331   9.311  32.351  1.00 76.20           C
ATOM   1453  CB  SER B 183      28.592   9.385  31.003  1.00 76.20           C
ATOM   1454  OG  SER B 183      29.516   9.560  29.941  1.00 76.20           O
ATOM   1455  C   SER B 183      30.224  10.520  32.447  1.00 76.20           C
ATOM   1456  O   SER B 183      29.777  11.656  32.580  1.00 76.20           O
ATOM   1457  N   ASN B 184      31.548  10.258  32.355  1.00 92.97           N
ATOM   1458  CA  ASN B 184      32.626  11.214  32.361  1.00 92.97           C
ATOM   1459  CB  ASN B 184      33.987  10.564  32.662  1.00 92.97           C
ATOM   1460  CG  ASN B 184      33.963  10.067  34.101  1.00 92.97           C
ATOM   1461  OD1 ASN B 184      34.131   8.877  34.363  1.00 92.97           O
ATOM   1462  ND2 ASN B 184      33.749  11.005  35.062  1.00 92.97           N
ATOM   1463  C   ASN B 184      32.743  11.885  31.019  1.00 92.97           C
ATOM   1464  O   ASN B 184      33.413  12.909  30.880  1.00 92.97           O
ATOM   1465  N   TYR B 185      32.186  11.235  29.979  1.00164.16           N
ATOM   1466  CA  TYR B 185      32.180  11.677  28.612  1.00164.16           C
ATOM   1467  CB  TYR B 185      31.799  10.602  27.580  1.00164.16           C
ATOM   1468  CG  TYR B 185      32.878   9.572  27.612  1.00164.16           C
ATOM   1469  CD1 TYR B 185      34.201   9.944  27.535  1.00164.16           C
ATOM   1470  CD2 TYR B 185      32.569   8.233  27.668  1.00164.16           C
ATOM   1471  CE1 TYR B 185      35.201   8.998  27.554  1.00164.16           C
ATOM   1472  CE2 TYR B 185      33.563   7.283  27.685  1.00164.16           C
ATOM   1473  CZ  TYR B 185      34.881   7.664  27.633  1.00164.16           C
ATOM   1474  OH  TYR B 185      35.898   6.686  27.651  1.00164.16           O
ATOM   1475  C   TYR B 185      31.277  12.861  28.436  1.00164.16           C
ATOM   1476  O   TYR B 185      31.268  13.467  27.366  1.00164.16           O
ATOM   1477  N   SER B 186      30.369  13.108  29.402  1.00111.17           N
ATOM   1478  CA  SER B 186      29.455  14.215  29.316  1.00111.17           C
ATOM   1479  CB  SER B 186      28.022  13.790  28.950  1.00111.17           C
ATOM   1480  OG  SER B 186      28.000  13.218  27.651  1.00111.17           O
ATOM   1481  C   SER B 186      29.378  14.940  30.638  1.00111.17           C
ATOM   1482  O   SER B 186      29.996  14.563  31.632  1.00111.17           O
ATOM   1483  N   GLN B 187      28.658  16.078  30.598  1.00178.18           N
ATOM   1484  CA  GLN B 187      28.362  17.079  31.590  1.00178.18           C
ATOM   1485  CB  GLN B 187      28.153  18.465  30.959  1.00178.18           C
ATOM   1486  CG  GLN B 187      29.461  19.071  30.431  1.00178.18           C
ATOM   1487  CD  GLN B 187      30.020  18.188  29.319  1.00178.18           C
ATOM   1488  OE1 GLN B 187      29.385  17.996  28.283  1.00178.18           O
ATOM   1489  NE2 GLN B 187      31.238  17.623  29.540  1.00178.18           N
ATOM   1490  C   GLN B 187      27.237  16.782  32.550  1.00178.18           C
ATOM   1491  O   GLN B 187      26.956  17.625  33.398  1.00178.18           O
ATOM   1492  N   GLY B 188      26.445  15.705  32.382  1.00 51.87           N
ATOM   1493  CA  GLY B 188      25.355  15.516  33.307  1.00 51.87           C
ATOM   1494  C   GLY B 188      24.223  16.375  32.824  1.00 51.87           C
ATOM   1495  O   GLY B 188      23.875  16.342  31.648  1.00 51.87           O
ATOM   1496  N   CYS B 189      23.592  17.134  33.741  1.00 84.64           N
ATOM   1497  CA  CYS B 189      22.507  18.032  33.446  1.00 84.64           C
ATOM   1498  CB  CYS B 189      21.765  18.545  34.691  1.00 84.64           C
ATOM   1499  SG  CYS B 189      20.606  17.291  35.298  1.00 84.64           S
ATOM   1500  C   CYS B 189      23.012  19.212  32.675  1.00 84.64           C
ATOM   1501  O   CYS B 189      22.228  19.995  32.142  1.00 84.64           O
ATOM   1502  N   GLU B 190      24.339  19.414  32.703  1.00135.67           N
ATOM   1503  CA  GLU B 190      25.069  20.467  32.052  1.00135.67           C
ATOM   1504  CB  GLU B 190      26.500  20.611  32.595  1.00135.67           C
ATOM   1505  CG  GLU B 190      26.530  21.226  33.997  1.00135.67           C
ATOM   1506  CD  GLU B 190      25.865  20.258  34.967  1.00135.67           C
ATOM   1507  OE1 GLU B 190      26.505  19.229  35.310  1.00135.67           O
ATOM   1508  OE2 GLU B 190      24.709  20.534  35.383  1.00135.67           O
ATOM   1509  C   GLU B 190      25.128  20.288  30.554  1.00135.67           C
ATOM   1510  O   GLU B 190      25.532  21.213  29.847  1.00135.67           O
ATOM   1511  N   GLY B 191      24.841  19.078  30.025  1.00 41.67           N
ATOM   1512  CA  GLY B 191      24.869  18.907  28.591  1.00 41.67           C
ATOM   1513  C   GLY B 191      25.859  17.837  28.216  1.00 41.67           C
ATOM   1514  O   GLY B 191      26.549  17.286  29.071  1.00 41.67           O
ATOM   1515  N   GLY B 192      25.934  17.512  26.901  1.00 32.04           N
ATOM   1516  CA  GLY B 192      26.828  16.497  26.402  1.00 32.04           C
ATOM   1517  C   GLY B 192      26.602  16.340  24.919  1.00 32.04           C
ATOM   1518  O   GLY B 192      25.839  17.098  24.320  1.00 32.04           O
ATOM   1519  N   PHE B 193      27.279  15.348  24.281  1.00 70.14           N
ATOM   1520  CA  PHE B 193      27.119  15.152  22.857  1.00 70.14           C
ATOM   1521  CB  PHE B 193      28.330  15.629  22.040  1.00 70.14           C
ATOM   1522  CG  PHE B 193      28.386  17.109  22.192  1.00 70.14           C
ATOM   1523  CD1 PHE B 193      28.983  17.673  23.295  1.00 70.14           C
ATOM   1524  CD2 PHE B 193      27.841  17.931  21.233  1.00 70.14           C
ATOM   1525  CE1 PHE B 193      29.033  19.038  23.440  1.00 70.14           C
ATOM   1526  CE2 PHE B 193      27.888  19.297  21.373  1.00 70.14           C
ATOM   1527  CZ  PHE B 193      28.487  19.853  22.478  1.00 70.14           C
ATOM   1528  C   PHE B 193      26.905  13.692  22.537  1.00 70.14           C
ATOM   1529  O   PHE B 193      27.585  12.813  23.064  1.00 70.14           O
ATOM   1530  N   PRO B 194      25.994  13.428  21.623  1.00 72.63           N
ATOM   1531  CA  PRO B 194      25.632  12.082  21.240  1.00 72.63           C
ATOM   1532  CD  PRO B 194      24.938  14.380  21.323  1.00 72.63           C
ATOM   1533  CB  PRO B 194      24.460  12.233  20.274  1.00 72.63           C
ATOM   1534  CG  PRO B 194      23.791  13.546  20.724  1.00 72.63           C
ATOM   1535  C   PRO B 194      26.773  11.276  20.702  1.00 72.63           C
ATOM   1536  O   PRO B 194      26.788  10.061  20.892  1.00 72.63           O
ATOM   1537  N   TYR B 195      27.750  11.917  20.045  1.00 58.38           N
ATOM   1538  CA  TYR B 195      28.857  11.193  19.490  1.00 58.38           C
ATOM   1539  CB  TYR B 195      29.844  12.159  18.807  1.00 58.38           C
ATOM   1540  CG  TYR B 195      30.999  11.428  18.212  1.00 58.38           C
ATOM   1541  CD1 TYR B 195      32.108  11.120  18.967  1.00 58.38           C
ATOM   1542  CD2 TYR B 195      30.976  11.066  16.884  1.00 58.38           C
ATOM   1543  CE1 TYR B 195      33.173  10.456  18.403  1.00 58.38           C
ATOM   1544  CE2 TYR B 195      32.037  10.403  16.315  1.00 58.38           C
ATOM   1545  CZ  TYR B 195      33.138  10.096  17.077  1.00 58.38           C
ATOM   1546  OH  TYR B 195      34.229   9.416  16.495  1.00 58.38           O
ATOM   1547  C   TYR B 195      29.549  10.510  20.637  1.00 58.38           C
ATOM   1548  O   TYR B 195      29.945   9.351  20.538  1.00 58.38           O
ATOM   1549  N   LEU B 196      29.738  11.235  21.757  1.00 93.07           N
ATOM   1550  CA  LEU B 196      30.382  10.717  22.932  1.00 93.07           C
ATOM   1551  CB  LEU B 196      30.773  11.830  23.920  1.00 93.07           C
ATOM   1552  CG  LEU B 196      31.918  12.723  23.404  1.00 93.07           C
ATOM   1553  CD1 LEU B 196      32.280  13.822  24.416  1.00 93.07           C
ATOM   1554  CD2 LEU B 196      33.142  11.872  23.015  1.00 93.07           C
ATOM   1555  C   LEU B 196      29.528   9.722  23.677  1.00 93.07           C
ATOM   1556  O   LEU B 196      30.072   8.870  24.377  1.00 93.07           O
ATOM   1557  N   ILE B 197      28.193   9.922  23.734  1.00144.34           N
ATOM   1558  CA  ILE B 197      27.331   9.003  24.446  1.00144.34           C
ATOM   1559  CB  ILE B 197      26.136   9.697  25.025  1.00144.34           C
ATOM   1560  CG1 ILE B 197      26.608  10.802  25.983  1.00144.34           C
ATOM   1561  CG2 ILE B 197      25.243   8.642  25.701  1.00144.34           C
ATOM   1562  CD1 ILE B 197      27.499  10.284  27.111  1.00144.34           C
ATOM   1563  C   ILE B 197      26.831   7.826  23.658  1.00144.34           C
ATOM   1564  O   ILE B 197      27.048   6.669  24.018  1.00144.34           O
ATOM   1565  N   ALA B 198      26.135   8.100  22.537  1.00 62.04           N
ATOM   1566  CA  ALA B 198      25.565   7.028  21.778  1.00 62.04           C
ATOM   1567  CB  ALA B 198      24.756   7.517  20.564  1.00 62.04           C
ATOM   1568  C   ALA B 198      26.706   6.221  21.268  1.00 62.04           C
ATOM   1569  O   ALA B 198      26.602   5.000  21.156  1.00 62.04           O
ATOM   1570  N   GLY B 199      27.765   6.909  20.789  1.00 86.44           N
ATOM   1571  CA  GLY B 199      28.911   6.183  20.318  1.00 86.44           C
ATOM   1572  C   GLY B 199      29.940   5.744  21.337  1.00 86.44           C
ATOM   1573  O   GLY B 199      30.032   4.573  21.698  1.00 86.44           O
ATOM   1574  N   LYS B 200      30.701   6.713  21.895  1.00108.38           N
ATOM   1575  CA  LYS B 200      31.873   6.370  22.668  1.00108.38           C
ATOM   1576  CB  LYS B 200      32.754   7.591  22.980  1.00108.38           C
ATOM   1577  CG  LYS B 200      34.119   7.207  23.549  1.00108.38           C
ATOM   1578  CD  LYS B 200      35.137   8.347  23.524  1.00108.38           C
ATOM   1579  CE  LYS B 200      36.545   7.906  23.925  1.00108.38           C
ATOM   1580  NZ  LYS B 200      37.116   7.035  22.874  1.00108.38           N
ATOM   1581  C   LYS B 200      31.557   5.707  23.973  1.00108.38           C
ATOM   1582  O   LYS B 200      32.090   4.643  24.286  1.00108.38           O
ATOM   1583  N   TYR B 201      30.662   6.316  24.766  1.00 67.66           N
ATOM   1584  CA  TYR B 201      30.347   5.810  26.069  1.00 67.66           C
ATOM   1585  CB  TYR B 201      29.353   6.740  26.792  1.00 67.66           C
ATOM   1586  CG  TYR B 201      29.186   6.316  28.210  1.00 67.66           C
ATOM   1587  CD1 TYR B 201      30.163   6.611  29.131  1.00 67.66           C
ATOM   1588  CD2 TYR B 201      28.054   5.654  28.628  1.00 67.66           C
ATOM   1589  CE1 TYR B 201      30.025   6.239  30.446  1.00 67.66           C
ATOM   1590  CE2 TYR B 201      27.910   5.278  29.943  1.00 67.66           C
ATOM   1591  CZ  TYR B 201      28.898   5.570  30.853  1.00 67.66           C
ATOM   1592  OH  TYR B 201      28.759   5.190  32.204  1.00 67.66           O
ATOM   1593  C   TYR B 201      29.714   4.463  25.904  1.00 67.66           C
ATOM   1594  O   TYR B 201      30.012   3.523  26.640  1.00 67.66           O
ATOM   1595  N   VAL B 202      28.822   4.328  24.909  1.00 39.12           N
ATOM   1596  CA  VAL B 202      28.147   3.076  24.716  1.00 39.12           C
ATOM   1597  CB  VAL B 202      27.158   3.094  23.587  1.00 39.12           C
ATOM   1598  CG1 VAL B 202      26.612   1.669  23.404  1.00 39.12           C
ATOM   1599  CG2 VAL B 202      26.058   4.117  23.911  1.00 39.12           C
ATOM   1600  C   VAL B 202      29.156   2.004  24.426  1.00 39.12           C
ATOM   1601  O   VAL B 202      29.023   0.878  24.901  1.00 39.12           O
ATOM   1602  N   SER B 203      30.178   2.307  23.606  1.00101.93           N
ATOM   1603  CA  SER B 203      31.163   1.314  23.272  1.00101.93           C
ATOM   1604  CB  SER B 203      32.099   1.768  22.138  1.00101.93           C
ATOM   1605  OG  SER B 203      32.880   2.876  22.561  1.00101.93           O
ATOM   1606  C   SER B 203      32.032   0.975  24.457  1.00101.93           C
ATOM   1607  O   SER B 203      32.277  -0.198  24.738  1.00101.93           O
ATOM   1608  N   ASP B 204      32.575   2.001  25.145  1.00117.07           N
ATOM   1609  CA  ASP B 204      33.499   1.779  26.224  1.00117.07           C
ATOM   1610  CB  ASP B 204      34.201   3.080  26.655  1.00117.07           C
ATOM   1611  CG  ASP B 204      35.085   3.559  25.510  1.00117.07           C
ATOM   1612  OD1 ASP B 204      35.262   2.786  24.532  1.00117.07           O
ATOM   1613  OD2 ASP B 204      35.590   4.711  25.597  1.00117.07           O
ATOM   1614  C   ASP B 204      32.872   1.204  27.470  1.00117.07           C
ATOM   1615  O   ASP B 204      33.347   0.199  27.997  1.00117.07           O
ATOM   1616  N   TYR B 205      31.887   1.927  28.050  1.00135.20           N
ATOM   1617  CA  TYR B 205      31.194   1.538  29.255  1.00135.20           C
ATOM   1618  CB  TYR B 205      30.859   2.744  30.145  1.00135.20           C
ATOM   1619  CG  TYR B 205      32.182   3.294  30.559  1.00135.20           C
ATOM   1620  CD1 TYR B 205      32.812   2.827  31.690  1.00135.20           C
ATOM   1621  CD2 TYR B 205      32.807   4.260  29.804  1.00135.20           C
ATOM   1622  CE1 TYR B 205      34.036   3.326  32.069  1.00135.20           C
ATOM   1623  CE2 TYR B 205      34.031   4.764  30.179  1.00135.20           C
ATOM   1624  CZ  TYR B 205      34.647   4.298  31.315  1.00135.20           C
ATOM   1625  OH  TYR B 205      35.903   4.811  31.704  1.00135.20           O
ATOM   1626  C   TYR B 205      29.961   0.701  29.075  1.00135.20           C
ATOM   1627  O   TYR B 205      29.701  -0.213  29.856  1.00135.20           O
ATOM   1628  N   GLY B 206      29.127   1.027  28.069  1.00 35.07           N
ATOM   1629  CA  GLY B 206      27.893   0.308  27.884  1.00 35.07           C
ATOM   1630  C   GLY B 206      26.770   1.066  28.534  1.00 35.07           C
ATOM   1631  O   GLY B 206      26.989   1.946  29.366  1.00 35.07           O
ATOM   1632  N   ILE B 207      25.518   0.709  28.171  1.00 95.56           N
ATOM   1633  CA  ILE B 207      24.348   1.380  28.668  1.00 95.56           C
ATOM   1634  CB  ILE B 207      23.513   1.995  27.579  1.00 95.56           C
ATOM   1635  CG1 ILE B 207      24.325   3.051  26.811  1.00 95.56           C
ATOM   1636  CG2 ILE B 207      22.231   2.553  28.219  1.00 95.56           C
ATOM   1637  CD1 ILE B 207      24.794   4.215  27.683  1.00 95.56           C
ATOM   1638  C   ILE B 207      23.487   0.369  29.367  1.00 95.56           C
ATOM   1639  O   ILE B 207      23.488  -0.812  29.024  1.00 95.56           O
ATOM   1640  N   VAL B 208      22.737   0.821  30.394  1.00 55.55           N
ATOM   1641  CA  VAL B 208      21.884  -0.050  31.156  1.00 55.55           C
ATOM   1642  CB  VAL B 208      22.090   0.071  32.638  1.00 55.55           C
ATOM   1643  CG1 VAL B 208      23.538  -0.332  32.963  1.00 55.55           C
ATOM   1644  CG2 VAL B 208      21.730   1.502  33.071  1.00 55.55           C
ATOM   1645  C   VAL B 208      20.460   0.323  30.870  1.00 55.55           C
ATOM   1646  O   VAL B 208      20.178   1.370  30.291  1.00 55.55           O
ATOM   1647  N   GLU B 209      19.517  -0.560  31.251  1.00 62.85           N
ATOM   1648  CA  GLU B 209      18.122  -0.329  30.998  1.00 62.85           C
ATOM   1649  CB  GLU B 209      17.299  -1.628  30.990  1.00 62.85           C
ATOM   1650  CG  GLU B 209      17.690  -2.516  29.801  1.00 62.85           C
ATOM   1651  CD  GLU B 209      16.947  -3.841  29.878  1.00 62.85           C
ATOM   1652  OE1 GLU B 209      15.706  -3.840  29.660  1.00 62.85           O
ATOM   1653  OE2 GLU B 209      17.614  -4.874  30.152  1.00 62.85           O
ATOM   1654  C   GLU B 209      17.574   0.645  32.001  1.00 62.85           C
ATOM   1655  O   GLU B 209      18.172   0.898  33.046  1.00 62.85           O
ATOM   1656  N   GLU B 210      16.400   1.227  31.682  1.00 81.63           N
ATOM   1657  CA  GLU B 210      15.792   2.257  32.482  1.00 81.63           C
ATOM   1658  CB  GLU B 210      14.450   2.740  31.905  1.00 81.63           C
ATOM   1659  CG  GLU B 210      13.786   3.834  32.743  1.00 81.63           C
ATOM   1660  CD  GLU B 210      14.555   5.131  32.532  1.00 81.63           C
ATOM   1661  OE1 GLU B 210      15.431   5.163  31.627  1.00 81.63           O
ATOM   1662  OE2 GLU B 210      14.274   6.109  33.275  1.00 81.63           O
ATOM   1663  C   GLU B 210      15.523   1.746  33.865  1.00 81.63           C
ATOM   1664  O   GLU B 210      15.729   2.459  34.847  1.00 81.63           O
ATOM   1665  N   SER B 211      15.071   0.485  33.985  1.00 65.73           N
ATOM   1666  CA  SER B 211      14.724  -0.056  35.271  1.00 65.73           C
ATOM   1667  CB  SER B 211      14.186  -1.494  35.182  1.00 65.73           C
ATOM   1668  OG  SER B 211      13.861  -1.974  36.478  1.00 65.73           O
ATOM   1669  C   SER B 211      15.934  -0.084  36.154  1.00 65.73           C
ATOM   1670  O   SER B 211      15.820   0.041  37.373  1.00 65.73           O
ATOM   1671  N   ASP B 212      17.128  -0.264  35.562  1.00 41.72           N
ATOM   1672  CA  ASP B 212      18.326  -0.349  36.348  1.00 41.72           C
ATOM   1673  CB  ASP B 212      19.574  -0.629  35.500  1.00 41.72           C
ATOM   1674  CG  ASP B 212      20.762  -0.711  36.446  1.00 41.72           C
ATOM   1675  OD1 ASP B 212      20.531  -0.905  37.670  1.00 41.72           O
ATOM   1676  OD2 ASP B 212      21.916  -0.571  35.960  1.00 41.72           O
ATOM   1677  C   ASP B 212      18.561   0.958  37.042  1.00 41.72           C
ATOM   1678  O   ASP B 212      18.914   0.974  38.223  1.00 41.72           O
ATOM   1679  N   LEU B 213      18.407   2.085  36.315  1.00 70.22           N
ATOM   1680  CA  LEU B 213      18.597   3.369  36.925  1.00 70.22           C
ATOM   1681  CB  LEU B 213      19.948   4.014  36.560  1.00 70.22           C
ATOM   1682  CG  LEU B 213      20.161   5.395  37.206  1.00 70.22           C
ATOM   1683  CD1 LEU B 213      20.224   5.286  38.740  1.00 70.22           C
ATOM   1684  CD2 LEU B 213      21.385   6.109  36.611  1.00 70.22           C
ATOM   1685  C   LEU B 213      17.523   4.270  36.398  1.00 70.22           C
ATOM   1686  O   LEU B 213      17.678   4.880  35.340  1.00 70.22           O
ATOM   1687  N   PRO B 214      16.464   4.424  37.149  1.00 71.50           N
ATOM   1688  CA  PRO B 214      15.343   5.208  36.700  1.00 71.50           C
ATOM   1689  CD  PRO B 214      16.056   3.381  38.077  1.00 71.50           C
ATOM   1690  CB  PRO B 214      14.228   4.947  37.707  1.00 71.50           C
ATOM   1691  CG  PRO B 214      14.529   3.522  38.211  1.00 71.50           C
ATOM   1692  C   PRO B 214      15.706   6.647  36.529  1.00 71.50           C
ATOM   1693  O   PRO B 214      16.616   7.116  37.209  1.00 71.50           O
ATOM   1694  N   TYR B 215      14.998   7.363  35.629  1.00 93.13           N
ATOM   1695  CA  TYR B 215      15.358   8.717  35.300  1.00 93.13           C
ATOM   1696  CB  TYR B 215      14.756   9.158  33.951  1.00 93.13           C
ATOM   1697  CG  TYR B 215      15.270  10.508  33.593  1.00 93.13           C
ATOM   1698  CD1 TYR B 215      16.582  10.671  33.214  1.00 93.13           C
ATOM   1699  CD2 TYR B 215      14.437  11.602  33.604  1.00 93.13           C
ATOM   1700  CE1 TYR B 215      17.063  11.912  32.871  1.00 93.13           C
ATOM   1701  CE2 TYR B 215      14.913  12.846  33.261  1.00 93.13           C
ATOM   1702  CZ  TYR B 215      16.228  13.002  32.896  1.00 93.13           C
ATOM   1703  OH  TYR B 215      16.719  14.277  32.543  1.00 93.13           O
ATOM   1704  C   TYR B 215      14.902   9.654  36.379  1.00 93.13           C
ATOM   1705  O   TYR B 215      13.728   9.673  36.748  1.00 93.13           O
ATOM   1706  N   THR B 216      15.889  10.340  37.003  1.00 83.15           N
ATOM   1707  CA  THR B 216      15.742  11.357  38.012  1.00 83.15           C
ATOM   1708  CB  THR B 216      16.920  11.389  38.937  1.00 83.15           C
ATOM   1709  OG1 THR B 216      17.053  10.140  39.599  1.00 83.15           O
ATOM   1710  CG2 THR B 216      16.724  12.519  39.959  1.00 83.15           C
ATOM   1711  C   THR B 216      15.566  12.742  37.457  1.00 83.15           C
ATOM   1712  O   THR B 216      14.736  13.512  37.940  1.00 83.15           O
ATOM   1713  N   GLY B 217      16.356  13.099  36.420  1.00 33.15           N
ATOM   1714  CA  GLY B 217      16.327  14.437  35.896  1.00 33.15           C
ATOM   1715  C   GLY B 217      17.247  15.304  36.708  1.00 33.15           C
ATOM   1716  O   GLY B 217      17.126  16.529  36.690  1.00 33.15           O
ATOM   1717  N   SER B 218      18.194  14.693  37.452  1.00 57.97           N
ATOM   1718  CA  SER B 218      19.094  15.479  38.250  1.00 57.97           C
ATOM   1719  CB  SER B 218      18.691  15.579  39.731  1.00 57.97           C
ATOM   1720  OG  SER B 218      18.820  14.312  40.359  1.00 57.97           O
ATOM   1721  C   SER B 218      20.457  14.848  38.219  1.00 57.97           C
ATOM   1722  O   SER B 218      20.663  13.759  37.689  1.00 57.97           O
ATOM   1723  N   ASP B 219      21.415  15.565  38.827  1.00114.33           N
ATOM   1724  CA  ASP B 219      22.822  15.312  38.987  1.00114.33           C
ATOM   1725  CB  ASP B 219      23.611  16.561  39.417  1.00114.33           C
ATOM   1726  CG  ASP B 219      23.673  17.494  38.215  1.00114.33           C
ATOM   1727  OD1 ASP B 219      23.428  17.006  37.079  1.00114.33           O
ATOM   1728  OD2 ASP B 219      23.965  18.703  38.412  1.00114.33           O
ATOM   1729  C   ASP B 219      23.057  14.231  40.004  1.00114.33           C
ATOM   1730  O   ASP B 219      24.127  14.186  40.611  1.00114.33           O
ATOM   1731  N   SER B 220      22.021  13.428  40.323  1.00 64.36           N
ATOM   1732  CA  SER B 220      22.116  12.404  41.335  1.00 64.36           C
ATOM   1733  CB  SER B 220      20.948  11.403  41.302  1.00 64.36           C
ATOM   1734  OG  SER B 220      20.993  10.640  40.105  1.00 64.36           O
ATOM   1735  C   SER B 220      23.382  11.609  41.180  1.00 64.36           C
ATOM   1736  O   SER B 220      24.034  11.606  40.138  1.00 64.36           O
ATOM   1737  N   PRO B 221      23.751  10.958  42.257  1.00 81.95           N
ATOM   1738  CA  PRO B 221      24.956  10.169  42.302  1.00 81.95           C
ATOM   1739  CD  PRO B 221      23.353  11.411  43.578  1.00 81.95           C
ATOM   1740  CB  PRO B 221      25.264   9.940  43.785  1.00 81.95           C
ATOM   1741  CG  PRO B 221      23.988  10.383  44.525  1.00 81.95           C
ATOM   1742  C   PRO B 221      24.838   8.908  41.505  1.00 81.95           C
ATOM   1743  O   PRO B 221      23.723   8.436  41.287  1.00 81.95           O
ATOM   1744  N   CYS B 222      25.983   8.347  41.066  1.00 54.74           N
ATOM   1745  CA  CYS B 222      25.976   7.176  40.239  1.00 54.74           C
ATOM   1746  CB  CYS B 222      27.291   7.010  39.439  1.00 54.74           C
ATOM   1747  SG  CYS B 222      27.355   5.540  38.363  1.00 54.74           S
ATOM   1748  C   CYS B 222      25.781   5.967  41.099  1.00 54.74           C
ATOM   1749  O   CYS B 222      26.741   5.377  41.594  1.00 54.74           O
ATOM   1750  N   THR B 223      24.505   5.578  41.312  1.00111.75           N
ATOM   1751  CA  THR B 223      24.203   4.390  42.058  1.00111.75           C
ATOM   1752  CB  THR B 223      23.771   4.664  43.468  1.00111.75           C
ATOM   1753  OG1 THR B 223      22.573   5.427  43.475  1.00111.75           O
ATOM   1754  CG2 THR B 223      24.894   5.430  44.186  1.00111.75           C
ATOM   1755  C   THR B 223      23.058   3.720  41.364  1.00111.75           C
ATOM   1756  O   THR B 223      22.025   4.340  41.118  1.00111.75           O
ATOM   1757  N   LEU B 224      23.214   2.425  41.030  1.00158.38           N
ATOM   1758  CA  LEU B 224      22.181   1.700  40.345  1.00158.38           C
ATOM   1759  CB  LEU B 224      22.422   1.601  38.827  1.00158.38           C
ATOM   1760  CG  LEU B 224      23.888   1.307  38.449  1.00158.38           C
ATOM   1761  CD1 LEU B 224      24.370  -0.033  39.022  1.00158.38           C
ATOM   1762  CD2 LEU B 224      24.099   1.414  36.931  1.00158.38           C
ATOM   1763  C   LEU B 224      22.113   0.315  40.906  1.00158.38           C
ATOM   1764  O   LEU B 224      22.857  -0.033  41.820  1.00158.38           O
ATOM   1765  N   LYS B 225      21.180  -0.507  40.380  1.00119.22           N
ATOM   1766  CA  LYS B 225      21.019  -1.854  40.852  1.00119.22           C
ATOM   1767  CB  LYS B 225      19.738  -2.539  40.346  1.00119.22           C
ATOM   1768  CG  LYS B 225      18.458  -1.851  40.828  1.00119.22           C
ATOM   1769  CD  LYS B 225      18.350  -1.762  42.351  1.00119.22           C
ATOM   1770  CE  LYS B 225      19.224  -0.661  42.955  1.00119.22           C
ATOM   1771  NZ  LYS B 225      19.066  -0.637  44.426  1.00119.22           N
ATOM   1772  C   LYS B 225      22.191  -2.656  40.379  1.00119.22           C
ATOM   1773  O   LYS B 225      22.864  -2.289  39.420  1.00119.22           O
ATOM   1774  N   ASP B 226      22.503  -3.766  41.076  1.00 55.19           N
ATOM   1775  CA  ASP B 226      23.624  -4.558  40.661  1.00 55.19           C
ATOM   1776  CB  ASP B 226      24.241  -5.415  41.781  1.00 55.19           C
ATOM   1777  CG  ASP B 226      25.022  -4.487  42.702  1.00 55.19           C
ATOM   1778  OD1 ASP B 226      25.144  -3.281  42.361  1.00 55.19           O
ATOM   1779  OD2 ASP B 226      25.515  -4.975  43.754  1.00 55.19           O
ATOM   1780  C   ASP B 226      23.208  -5.477  39.554  1.00 55.19           C
ATOM   1781  O   ASP B 226      22.023  -5.669  39.286  1.00 55.19           O
ATOM   1782  N   SER B 227      24.217  -6.060  38.876  1.00156.74           N
ATOM   1783  CA  SER B 227      24.044  -7.028  37.830  1.00156.74           C
ATOM   1784  CB  SER B 227      23.539  -8.388  38.346  1.00156.74           C
ATOM   1785  OG  SER B 227      24.498  -8.965  39.221  1.00156.74           O
ATOM   1786  C   SER B 227      23.094  -6.558  36.774  1.00156.74           C
ATOM   1787  O   SER B 227      22.141  -7.261  36.442  1.00156.74           O
ATOM   1788  N   GLN B 228      23.331  -5.363  36.202  1.00138.50           N
ATOM   1789  CA  GLN B 228      22.469  -4.909  35.150  1.00138.50           C
ATOM   1790  CB  GLN B 228      22.198  -3.398  35.181  1.00138.50           C
ATOM   1791  CG  GLN B 228      23.450  -2.571  34.884  1.00138.50           C
ATOM   1792  CD  GLN B 228      24.433  -2.765  36.030  1.00138.50           C
ATOM   1793  OE1 GLN B 228      24.066  -2.685  37.202  1.00138.50           O
ATOM   1794  NE2 GLN B 228      25.720  -3.036  35.685  1.00138.50           N
ATOM   1795  C   GLN B 228      23.178  -5.173  33.858  1.00138.50           C
ATOM   1796  O   GLN B 228      24.375  -4.916  33.736  1.00138.50           O
ATOM   1797  N   GLN B 229      22.441  -5.695  32.856  1.00121.62           N
ATOM   1798  CA  GLN B 229      23.014  -5.991  31.574  1.00121.62           C
ATOM   1799  CB  GLN B 229      22.057  -6.765  30.651  1.00121.62           C
ATOM   1800  CG  GLN B 229      21.586  -8.103  31.227  1.00121.62           C
ATOM   1801  CD  GLN B 229      22.753  -9.077  31.206  1.00121.62           C
ATOM   1802  OE1 GLN B 229      23.205  -9.544  32.250  1.00121.62           O
ATOM   1803  NE2 GLN B 229      23.252  -9.400  29.983  1.00121.62           N
ATOM   1804  C   GLN B 229      23.311  -4.685  30.906  1.00121.62           C
ATOM   1805  O   GLN B 229      22.597  -3.703  31.104  1.00121.62           O
ATOM   1806  N   LYS B 230      24.398  -4.630  30.106  1.00 68.16           N
ATOM   1807  CA  LYS B 230      24.704  -3.387  29.451  1.00 68.16           C
ATOM   1808  CB  LYS B 230      25.993  -2.712  29.948  1.00 68.16           C
ATOM   1809  CG  LYS B 230      25.833  -2.154  31.363  1.00 68.16           C
ATOM   1810  CD  LYS B 230      27.101  -1.540  31.956  1.00 68.16           C
ATOM   1811  CE  LYS B 230      26.870  -0.963  33.354  1.00 68.16           C
ATOM   1812  NZ  LYS B 230      27.945  -0.009  33.701  1.00 68.16           N
ATOM   1813  C   LYS B 230      24.821  -3.604  27.973  1.00 68.16           C
ATOM   1814  O   LYS B 230      25.406  -4.583  27.514  1.00 68.16           O
ATOM   1815  N   TYR B 231      24.244  -2.668  27.191  1.00 68.46           N
ATOM   1816  CA  TYR B 231      24.260  -2.693  25.752  1.00 68.46           C
ATOM   1817  CB  TYR B 231      22.998  -2.091  25.103  1.00 68.46           C
ATOM   1818  CG  TYR B 231      21.816  -2.937  25.437  1.00 68.46           C
ATOM   1819  CD1 TYR B 231      21.170  -2.797  26.645  1.00 68.46           C
ATOM   1820  CD2 TYR B 231      21.344  -3.862  24.535  1.00 68.46           C
ATOM   1821  CE1 TYR B 231      20.077  -3.573  26.952  1.00 68.46           C
ATOM   1822  CE2 TYR B 231      20.251  -4.641  24.836  1.00 68.46           C
ATOM   1823  CZ  TYR B 231      19.616  -4.498  26.047  1.00 68.46           C
ATOM   1824  OH  TYR B 231      18.495  -5.296  26.359  1.00 68.46           O
ATOM   1825  C   TYR B 231      25.408  -1.843  25.290  1.00 68.46           C
ATOM   1826  O   TYR B 231      25.646  -0.767  25.835  1.00 68.46           O
ATOM   1827  N   TYR B 232      26.145  -2.303  24.253  1.00 82.55           N
ATOM   1828  CA  TYR B 232      27.310  -1.589  23.791  1.00 82.55           C
ATOM   1829  CB  TYR B 232      28.588  -2.448  23.816  1.00 82.55           C
ATOM   1830  CG  TYR B 232      28.792  -3.008  25.185  1.00 82.55           C
ATOM   1831  CD1 TYR B 232      28.148  -4.168  25.555  1.00 82.55           C
ATOM   1832  CD2 TYR B 232      29.625  -2.393  26.091  1.00 82.55           C
ATOM   1833  CE1 TYR B 232      28.324  -4.706  26.808  1.00 82.55           C
ATOM   1834  CE2 TYR B 232      29.806  -2.927  27.347  1.00 82.55           C
ATOM   1835  CZ  TYR B 232      29.155  -4.084  27.708  1.00 82.55           C
ATOM   1836  OH  TYR B 232      29.340  -4.632  28.996  1.00 82.55           O
ATOM   1837  C   TYR B 232      27.105  -1.245  22.341  1.00 82.55           C
ATOM   1838  O   TYR B 232      26.235  -1.804  21.676  1.00 82.55           O
ATOM   1839  N   THR B 233      27.897  -0.280  21.816  1.00111.18           N
ATOM   1840  CA  THR B 233      27.790   0.095  20.431  1.00111.18           C
ATOM   1841  CB  THR B 233      27.633   1.573  20.211  1.00111.18           C
ATOM   1842  OG1 THR B 233      27.390   1.841  18.837  1.00111.18           O
ATOM   1843  CG2 THR B 233      28.902   2.295  20.681  1.00111.18           C
ATOM   1844  C   THR B 233      29.024  -0.373  19.709  1.00111.18           C
ATOM   1845  O   THR B 233      30.152  -0.070  20.094  1.00111.18           O
ATOM   1846  N   ALA B 234      28.813  -1.170  18.642  1.00 51.33           N
ATOM   1847  CA  ALA B 234      29.854  -1.730  17.823  1.00 51.33           C
ATOM   1848  CB  ALA B 234      29.321  -2.743  16.794  1.00 51.33           C
ATOM   1849  C   ALA B 234      30.574  -0.657  17.061  1.00 51.33           C
ATOM   1850  O   ALA B 234      31.773  -0.788  16.812  1.00 51.33           O
ATOM   1851  N   GLU B 235      29.859   0.395  16.599  1.00119.77           N
ATOM   1852  CA  GLU B 235      30.546   1.423  15.858  1.00119.77           C
ATOM   1853  CB  GLU B 235      30.728   1.111  14.359  1.00119.77           C
ATOM   1854  CG  GLU B 235      29.464   1.280  13.512  1.00119.77           C
ATOM   1855  CD  GLU B 235      29.416   2.724  13.023  1.00119.77           C
ATOM   1856  OE1 GLU B 235      30.500   3.271  12.682  1.00119.77           O
ATOM   1857  OE2 GLU B 235      28.296   3.298  12.976  1.00119.77           O
ATOM   1858  C   GLU B 235      29.779   2.711  15.947  1.00119.77           C
ATOM   1859  O   GLU B 235      28.594   2.721  16.281  1.00119.77           O
ATOM   1860  N   TYR B 236      30.471   3.848  15.703  1.00 77.31           N
ATOM   1861  CA  TYR B 236      29.831   5.137  15.690  1.00 77.31           C
ATOM   1862  CB  TYR B 236      29.661   5.753  17.093  1.00 77.31           C
ATOM   1863  CG  TYR B 236      30.979   5.759  17.792  1.00 77.31           C
ATOM   1864  CD1 TYR B 236      31.431   4.625  18.428  1.00 77.31           C
ATOM   1865  CD2 TYR B 236      31.757   6.893  17.826  1.00 77.31           C
ATOM   1866  CE1 TYR B 236      32.641   4.618  19.082  1.00 77.31           C
ATOM   1867  CE2 TYR B 236      32.968   6.892  18.478  1.00 77.31           C
ATOM   1868  CZ  TYR B 236      33.412   5.755  19.108  1.00 77.31           C
ATOM   1869  OH  TYR B 236      34.654   5.754  19.778  1.00 77.31           O
ATOM   1870  C   TYR B 236      30.623   6.079  14.827  1.00 77.31           C
ATOM   1871  O   TYR B 236      31.830   5.910  14.658  1.00 77.31           O
ATOM   1872  N   HIS B 237      29.952   7.098  14.241  1.00 60.88           N
ATOM   1873  CA  HIS B 237      30.648   8.057  13.426  1.00 60.88           C
ATOM   1874  ND1 HIS B 237      29.220   7.792  10.391  1.00 60.88           N
ATOM   1875  CG  HIS B 237      29.951   6.990  11.239  1.00 60.88           C
ATOM   1876  CB  HIS B 237      31.099   7.477  12.074  1.00 60.88           C
ATOM   1877  NE2 HIS B 237      28.349   5.752  10.242  1.00 60.88           N
ATOM   1878  CD2 HIS B 237      29.405   5.746  11.136  1.00 60.88           C
ATOM   1879  CE1 HIS B 237      28.275   7.001   9.820  1.00 60.88           C
ATOM   1880  C   HIS B 237      29.727   9.205  13.123  1.00 60.88           C
ATOM   1881  O   HIS B 237      28.508   9.091  13.240  1.00 60.88           O
ATOM   1882  N   TYR B 238      30.300  10.367  12.742  1.00 87.56           N
ATOM   1883  CA  TYR B 238      29.491  11.480  12.319  1.00 87.56           C
ATOM   1884  CB  TYR B 238      30.195  12.852  12.302  1.00 87.56           C
ATOM   1885  CG  TYR B 238      30.296  13.440  13.668  1.00 87.56           C
ATOM   1886  CD1 TYR B 238      29.188  14.019  14.245  1.00 87.56           C
ATOM   1887  CD2 TYR B 238      31.488  13.453  14.357  1.00 87.56           C
ATOM   1888  CE1 TYR B 238      29.254  14.583  15.496  1.00 87.56           C
ATOM   1889  CE2 TYR B 238      31.561  14.017  15.610  1.00 87.56           C
ATOM   1890  CZ  TYR B 238      30.444  14.582  16.181  1.00 87.56           C
ATOM   1891  OH  TYR B 238      30.517  15.162  17.465  1.00 87.56           O
ATOM   1892  C   TYR B 238      29.142  11.196  10.893  1.00 87.56           C
ATOM   1893  O   TYR B 238      29.987  10.738  10.128  1.00 87.56           O
ATOM   1894  N   VAL B 239      27.881  11.433  10.486  1.00 49.99           N
ATOM   1895  CA  VAL B 239      27.547  11.168   9.119  1.00 49.99           C
ATOM   1896  CB  VAL B 239      26.105  11.420   8.782  1.00 49.99           C
ATOM   1897  CG1 VAL B 239      25.229  10.517   9.664  1.00 49.99           C
ATOM   1898  CG2 VAL B 239      25.809  12.921   8.924  1.00 49.99           C
ATOM   1899  C   VAL B 239      28.379  12.090   8.286  1.00 49.99           C
ATOM   1900  O   VAL B 239      28.509  13.277   8.590  1.00 49.99           O
ATOM   1901  N   GLY B 240      28.956  11.560   7.189  1.00 33.95           N
ATOM   1902  CA  GLY B 240      29.814  12.368   6.379  1.00 33.95           C
ATOM   1903  C   GLY B 240      31.227  11.978   6.693  1.00 33.95           C
ATOM   1904  O   GLY B 240      32.150  12.370   5.983  1.00 33.95           O
ATOM   1905  N   GLY B 241      31.433  11.208   7.782  1.00 39.99           N
ATOM   1906  CA  GLY B 241      32.726  10.673   8.113  1.00 39.99           C
ATOM   1907  C   GLY B 241      33.376  11.418   9.243  1.00 39.99           C
ATOM   1908  O   GLY B 241      34.119  10.824  10.023  1.00 39.99           O
ATOM   1909  N   PHE B 242      33.129  12.736   9.362  1.00 79.78           N
ATOM   1910  CA  PHE B 242      33.717  13.512  10.418  1.00 79.78           C
ATOM   1911  CB  PHE B 242      35.176  13.918  10.119  1.00 79.78           C
ATOM   1912  CG  PHE B 242      35.241  14.553   8.768  1.00 79.78           C
ATOM   1913  CD1 PHE B 242      35.297  13.768   7.638  1.00 79.78           C
ATOM   1914  CD2 PHE B 242      35.263  15.921   8.619  1.00 79.78           C
ATOM   1915  CE1 PHE B 242      35.362  14.333   6.385  1.00 79.78           C
ATOM   1916  CE2 PHE B 242      35.328  16.491   7.367  1.00 79.78           C
ATOM   1917  CZ  PHE B 242      35.376  15.699   6.246  1.00 79.78           C
ATOM   1918  C   PHE B 242      32.873  14.734  10.603  1.00 79.78           C
ATOM   1919  O   PHE B 242      31.948  14.982   9.831  1.00 79.78           O
ATOM   1920  N   TYR B 243      33.160  15.539  11.646  1.00150.59           N
ATOM   1921  CA  TYR B 243      32.316  16.676  11.888  1.00150.59           C
ATOM   1922  CB  TYR B 243      32.548  17.299  13.280  1.00150.59           C
ATOM   1923  CG  TYR B 243      31.610  18.440  13.503  1.00150.59           C
ATOM   1924  CD1 TYR B 243      30.344  18.215  13.996  1.00150.59           C
ATOM   1925  CD2 TYR B 243      31.991  19.732  13.221  1.00150.59           C
ATOM   1926  CE1 TYR B 243      29.474  19.258  14.209  1.00150.59           C
ATOM   1927  CE2 TYR B 243      31.126  20.780  13.432  1.00150.59           C
ATOM   1928  CZ  TYR B 243      29.866  20.545  13.928  1.00150.59           C
ATOM   1929  OH  TYR B 243      28.981  21.621  14.145  1.00150.59           O
ATOM   1930  C   TYR B 243      32.594  17.693  10.823  1.00150.59           C
ATOM   1931  O   TYR B 243      33.726  18.146  10.658  1.00150.59           O
ATOM   1932  N   GLY B 244      31.528  18.099  10.096  1.00 52.00           N
ATOM   1933  CA  GLY B 244      31.632  19.055   9.026  1.00 52.00           C
ATOM   1934  C   GLY B 244      31.275  18.417   7.705  1.00 52.00           C
ATOM   1935  O   GLY B 244      31.074  19.113   6.712  1.00 52.00           O
ATOM   1936  N   GLY B 245      31.264  17.073   7.653  1.00 85.44           N
ATOM   1937  CA  GLY B 245      30.918  16.232   6.535  1.00 85.44           C
ATOM   1938  C   GLY B 245      29.437  16.109   6.283  1.00 85.44           C
ATOM   1939  O   GLY B 245      29.033  15.599   5.244  1.00 85.44           O
ATOM   1940  N   CYS B 246      28.584  16.443   7.266  1.00 79.95           N
ATOM   1941  CA  CYS B 246      27.168  16.149   7.199  1.00 79.95           C
ATOM   1942  CB  CYS B 246      26.414  16.498   8.495  1.00 79.95           C
ATOM   1943  SG  CYS B 246      24.721  15.836   8.513  1.00 79.95           S
ATOM   1944  C   CYS B 246      26.465  16.821   6.056  1.00 79.95           C
ATOM   1945  O   CYS B 246      26.842  17.903   5.607  1.00 79.95           O
ATOM   1946  N   ASN B 247      25.392  16.152   5.568  1.00172.43           N
ATOM   1947  CA  ASN B 247      24.670  16.579   4.406  1.00172.43           C
ATOM   1948  CB  ASN B 247      25.390  15.924   3.221  1.00172.43           C
ATOM   1949  CG  ASN B 247      25.095  16.582   1.907  1.00172.43           C
ATOM   1950  OD1 ASN B 247      23.985  16.506   1.386  1.00172.43           O
ATOM   1951  ND2 ASN B 247      26.160  17.212   1.345  1.00172.43           N
ATOM   1952  C   ASN B 247      23.295  15.962   4.474  1.00172.43           C
ATOM   1953  O   ASN B 247      23.110  14.941   5.132  1.00172.43           O
ATOM   1954  N   GLU B 248      22.295  16.557   3.784  1.00 79.02           N
ATOM   1955  CA  GLU B 248      20.951  16.036   3.769  1.00 79.02           C
ATOM   1956  CB  GLU B 248      19.979  16.885   2.939  1.00 79.02           C
ATOM   1957  CG  GLU B 248      18.571  16.285   2.894  1.00 79.02           C
ATOM   1958  CD  GLU B 248      17.878  16.814   1.649  1.00 79.02           C
ATOM   1959  OE1 GLU B 248      18.539  17.562   0.882  1.00 79.02           O
ATOM   1960  OE2 GLU B 248      16.686  16.466   1.437  1.00 79.02           O
ATOM   1961  C   GLU B 248      20.929  14.699   3.098  1.00 79.02           C
ATOM   1962  O   GLU B 248      20.294  13.762   3.582  1.00 79.02           O
ATOM   1963  N   ALA B 249      21.633  14.581   1.955  1.00 40.31           N
ATOM   1964  CA  ALA B 249      21.596  13.375   1.180  1.00 40.31           C
ATOM   1965  CB  ALA B 249      22.464  13.459  -0.087  1.00 40.31           C
ATOM   1966  C   ALA B 249      22.120  12.248   2.010  1.00 40.31           C
ATOM   1967  O   ALA B 249      21.518  11.179   2.066  1.00 40.31           O
ATOM   1968  N   TYR B 250      23.243  12.472   2.710  1.00147.36           N
ATOM   1969  CA  TYR B 250      23.862  11.451   3.505  1.00147.36           C
ATOM   1970  CB  TYR B 250      25.200  11.904   4.112  1.00147.36           C
ATOM   1971  CG  TYR B 250      25.819  10.697   4.728  1.00147.36           C
ATOM   1972  CD1 TYR B 250      26.589   9.849   3.965  1.00147.36           C
ATOM   1973  CD2 TYR B 250      25.627  10.404   6.057  1.00147.36           C
ATOM   1974  CE1 TYR B 250      27.164   8.731   4.520  1.00147.36           C
ATOM   1975  CE2 TYR B 250      26.200   9.287   6.620  1.00147.36           C
ATOM   1976  CZ  TYR B 250      26.971   8.449   5.851  1.00147.36           C
ATOM   1977  OH  TYR B 250      27.559   7.302   6.424  1.00147.36           O
ATOM   1978  C   TYR B 250      22.949  11.085   4.635  1.00147.36           C
ATOM   1979  O   TYR B 250      22.870   9.924   5.035  1.00147.36           O
ATOM   1980  N   MET B 251      22.252  12.082   5.207  1.00 48.64           N
ATOM   1981  CA  MET B 251      21.404  11.835   6.341  1.00 48.64           C
ATOM   1982  CB  MET B 251      20.762  13.121   6.890  1.00 48.64           C
ATOM   1983  CG  MET B 251      21.771  14.070   7.541  1.00 48.64           C
ATOM   1984  SD  MET B 251      21.096  15.690   8.020  1.00 48.64           S
ATOM   1985  CE  MET B 251      20.000  15.057   9.323  1.00 48.64           C
ATOM   1986  C   MET B 251      20.305  10.894   5.957  1.00 48.64           C
ATOM   1987  O   MET B 251      19.989   9.960   6.691  1.00 48.64           O
ATOM   1988  N   LYS B 252      19.699  11.111   4.781  1.00131.29           N
ATOM   1989  CA  LYS B 252      18.597  10.306   4.341  1.00131.29           C
ATOM   1990  CB  LYS B 252      18.033  10.852   3.021  1.00131.29           C
ATOM   1991  CG  LYS B 252      16.692  10.274   2.597  1.00131.29           C
ATOM   1992  CD  LYS B 252      16.045  11.065   1.456  1.00131.29           C
ATOM   1993  CE  LYS B 252      15.737  12.523   1.810  1.00131.29           C
ATOM   1994  NZ  LYS B 252      16.942  13.364   1.626  1.00131.29           N
ATOM   1995  C   LYS B 252      19.057   8.898   4.103  1.00131.29           C
ATOM   1996  O   LYS B 252      18.336   7.948   4.402  1.00131.29           O
ATOM   1997  N   LEU B 253      20.262   8.718   3.525  1.00 83.78           N
ATOM   1998  CA  LEU B 253      20.738   7.385   3.279  1.00 83.78           C
ATOM   1999  CB  LEU B 253      22.054   7.329   2.478  1.00 83.78           C
ATOM   2000  CG  LEU B 253      21.883   7.544   0.958  1.00 83.78           C
ATOM   2001  CD1 LEU B 253      21.171   6.346   0.310  1.00 83.78           C
ATOM   2002  CD2 LEU B 253      21.187   8.872   0.629  1.00 83.78           C
ATOM   2003  C   LEU B 253      20.942   6.682   4.585  1.00 83.78           C
ATOM   2004  O   LEU B 253      20.549   5.527   4.741  1.00 83.78           O
ATOM   2005  N   GLU B 254      21.541   7.365   5.577  1.00 81.27           N
ATOM   2006  CA  GLU B 254      21.787   6.734   6.843  1.00 81.27           C
ATOM   2007  CB  GLU B 254      22.518   7.653   7.838  1.00 81.27           C
ATOM   2008  CG  GLU B 254      22.725   7.020   9.216  1.00 81.27           C
ATOM   2009  CD  GLU B 254      23.821   5.968   9.119  1.00 81.27           C
ATOM   2010  OE1 GLU B 254      24.567   5.976   8.103  1.00 81.27           O
ATOM   2011  OE2 GLU B 254      23.928   5.143  10.065  1.00 81.27           O
ATOM   2012  C   GLU B 254      20.484   6.352   7.475  1.00 81.27           C
ATOM   2013  O   GLU B 254      20.337   5.250   8.003  1.00 81.27           O
ATOM   2014  N   LEU B 255      19.489   7.251   7.412  1.00 61.59           N
ATOM   2015  CA  LEU B 255      18.250   7.026   8.098  1.00 61.59           C
ATOM   2016  CB  LEU B 255      17.288   8.217   7.922  1.00 61.59           C
ATOM   2017  CG  LEU B 255      15.946   8.070   8.659  1.00 61.59           C
ATOM   2018  CD1 LEU B 255      16.154   8.023  10.180  1.00 61.59           C
ATOM   2019  CD2 LEU B 255      14.957   9.169   8.233  1.00 61.59           C
ATOM   2020  C   LEU B 255      17.566   5.795   7.587  1.00 61.59           C
ATOM   2021  O   LEU B 255      17.211   4.906   8.359  1.00 61.59           O
ATOM   2022  N   VAL B 256      17.373   5.702   6.262  1.00132.30           N
ATOM   2023  CA  VAL B 256      16.638   4.608   5.703  1.00132.30           C
ATOM   2024  CB  VAL B 256      16.330   4.864   4.255  1.00132.30           C
ATOM   2025  CG1 VAL B 256      15.548   3.682   3.682  1.00132.30           C
ATOM   2026  CG2 VAL B 256      15.592   6.210   4.138  1.00132.30           C
ATOM   2027  C   VAL B 256      17.412   3.325   5.824  1.00132.30           C
ATOM   2028  O   VAL B 256      16.843   2.277   6.127  1.00132.30           O
ATOM   2029  N   LEU B 257      18.720   3.353   5.524  1.00114.46           N
ATOM   2030  CA  LEU B 257      19.456   2.126   5.619  1.00114.46           C
ATOM   2031  CB  LEU B 257      20.842   2.200   4.954  1.00114.46           C
ATOM   2032  CG  LEU B 257      20.781   2.275   3.416  1.00114.46           C
ATOM   2033  CD1 LEU B 257      20.034   3.528   2.935  1.00114.46           C
ATOM   2034  CD2 LEU B 257      22.182   2.144   2.798  1.00114.46           C
ATOM   2035  C   LEU B 257      19.650   1.692   7.047  1.00114.46           C
ATOM   2036  O   LEU B 257      19.318   0.561   7.391  1.00114.46           O
ATOM   2037  N   GLY B 258      20.253   2.575   7.880  1.00 74.73           N
ATOM   2038  CA  GLY B 258      20.629   2.362   9.264  1.00 74.73           C
ATOM   2039  C   GLY B 258      19.581   2.498  10.343  1.00 74.73           C
ATOM   2040  O   GLY B 258      19.591   1.735  11.309  1.00 74.73           O
ATOM   2041  N   GLY B 259      18.702   3.520  10.273  1.00 47.99           N
ATOM   2042  CA  GLY B 259      17.758   3.733  11.340  1.00 47.99           C
ATOM   2043  C   GLY B 259      17.843   5.170  11.787  1.00 47.99           C
ATOM   2044  O   GLY B 259      18.620   5.956  11.245  1.00 47.99           O
ATOM   2045  N   PRO B 260      17.078   5.524  12.799  1.00 79.39           N
ATOM   2046  CA  PRO B 260      17.048   6.880  13.281  1.00 79.39           C
ATOM   2047  CD  PRO B 260      15.857   4.802  13.108  1.00 79.39           C
ATOM   2048  CB  PRO B 260      15.908   6.921  14.296  1.00 79.39           C
ATOM   2049  CG  PRO B 260      14.946   5.821  13.814  1.00 79.39           C
ATOM   2050  C   PRO B 260      18.391   7.254  13.827  1.00 79.39           C
ATOM   2051  O   PRO B 260      19.096   6.379  14.325  1.00 79.39           O
ATOM   2052  N   LEU B 261      18.779   8.540  13.715  1.00108.53           N
ATOM   2053  CA  LEU B 261      20.073   8.958  14.172  1.00108.53           C
ATOM   2054  CB  LEU B 261      21.073   9.235  13.033  1.00108.53           C
ATOM   2055  CG  LEU B 261      20.710  10.441  12.145  1.00108.53           C
ATOM   2056  CD1 LEU B 261      21.756  10.649  11.039  1.00108.53           C
ATOM   2057  CD2 LEU B 261      19.281  10.334  11.592  1.00108.53           C
ATOM   2058  C   LEU B 261      19.917  10.229  14.944  1.00108.53           C
ATOM   2059  O   LEU B 261      18.928  10.945  14.792  1.00108.53           O
ATOM   2060  N   SER B 262      20.901  10.524  15.819  1.00 84.54           N
ATOM   2061  CA  SER B 262      20.858  11.715  16.620  1.00 84.54           C
ATOM   2062  CB  SER B 262      21.798  11.663  17.839  1.00 84.54           C
ATOM   2063  OG  SER B 262      21.385  10.637  18.729  1.00 84.54           O
ATOM   2064  C   SER B 262      21.263  12.893  15.784  1.00 84.54           C
ATOM   2065  O   SER B 262      22.155  12.809  14.942  1.00 84.54           O
ATOM   2066  N   VAL B 263      20.603  14.044  16.021  1.00119.43           N
ATOM   2067  CA  VAL B 263      20.875  15.254  15.301  1.00119.43           C
ATOM   2068  CB  VAL B 263      19.881  15.453  14.190  1.00119.43           C
ATOM   2069  CG1 VAL B 263      18.467  15.305  14.767  1.00119.43           C
ATOM   2070  CG2 VAL B 263      20.128  16.804  13.515  1.00119.43           C
ATOM   2071  C   VAL B 263      20.785  16.377  16.295  1.00119.43           C
ATOM   2072  O   VAL B 263      20.223  16.208  17.376  1.00119.43           O
ATOM   2073  N   ALA B 264      21.392  17.544  15.981  1.00 47.22           N
ATOM   2074  CA  ALA B 264      21.319  18.671  16.875  1.00 47.22           C
ATOM   2075  CB  ALA B 264      22.638  18.964  17.610  1.00 47.22           C
ATOM   2076  C   ALA B 264      20.989  19.880  16.054  1.00 47.22           C
ATOM   2077  O   ALA B 264      21.308  19.941  14.867  1.00 47.22           O
ATOM   2078  N   PHE B 265      20.307  20.872  16.664  1.00176.53           N
ATOM   2079  CA  PHE B 265      19.962  22.065  15.942  1.00176.53           C
ATOM   2080  CB  PHE B 265      18.649  21.949  15.135  1.00176.53           C
ATOM   2081  CG  PHE B 265      17.478  21.812  16.051  1.00176.53           C
ATOM   2082  CD1 PHE B 265      17.123  20.587  16.566  1.00176.53           C
ATOM   2083  CD2 PHE B 265      16.731  22.914  16.399  1.00176.53           C
ATOM   2084  CE1 PHE B 265      16.041  20.464  17.408  1.00176.53           C
ATOM   2085  CE2 PHE B 265      15.647  22.797  17.239  1.00176.53           C
ATOM   2086  CZ  PHE B 265      15.299  21.570  17.746  1.00176.53           C
ATOM   2087  C   PHE B 265      19.836  23.191  16.919  1.00176.53           C
ATOM   2088  O   PHE B 265      19.924  22.998  18.131  1.00176.53           O
ATOM   2089  N   GLU B 266      19.650  24.419  16.399  1.00113.27           N
ATOM   2090  CA  GLU B 266      19.547  25.557  17.268  1.00113.27           C
ATOM   2091  CB  GLU B 266      20.148  26.839  16.670  1.00113.27           C
ATOM   2092  CG  GLU B 266      20.177  27.998  17.666  1.00113.27           C
ATOM   2093  CD  GLU B 266      21.197  27.620  18.726  1.00113.27           C
ATOM   2094  OE1 GLU B 266      21.961  26.654  18.471  1.00113.27           O
ATOM   2095  OE2 GLU B 266      21.227  28.277  19.800  1.00113.27           O
ATOM   2096  C   GLU B 266      18.102  25.831  17.527  1.00113.27           C
ATOM   2097  O   GLU B 266      17.332  26.114  16.610  1.00113.27           O
ATOM   2098  N   VAL B 267      17.699  25.742  18.810  1.00 63.83           N
ATOM   2099  CA  VAL B 267      16.344  26.026  19.174  1.00 63.83           C
ATOM   2100  CB  VAL B 267      15.916  25.365  20.454  1.00 63.83           C
ATOM   2101  CG1 VAL B 267      14.526  25.895  20.843  1.00 63.83           C
ATOM   2102  CG2 VAL B 267      15.952  23.839  20.254  1.00 63.83           C
ATOM   2103  C   VAL B 267      16.234  27.503  19.361  1.00 63.83           C
ATOM   2104  O   VAL B 267      17.114  28.138  19.940  1.00 63.83           O
ATOM   2105  N   TYR B 268      15.126  28.086  18.867  1.00 64.60           N
ATOM   2106  CA  TYR B 268      14.894  29.496  18.987  1.00 64.60           C
ATOM   2107  CB  TYR B 268      14.800  30.243  17.643  1.00 64.60           C
ATOM   2108  CG  TYR B 268      16.150  30.268  17.004  1.00 64.60           C
ATOM   2109  CD1 TYR B 268      17.105  31.164  17.429  1.00 64.60           C
ATOM   2110  CD2 TYR B 268      16.460  29.412  15.971  1.00 64.60           C
ATOM   2111  CE1 TYR B 268      18.349  31.200  16.844  1.00 64.60           C
ATOM   2112  CE2 TYR B 268      17.703  29.443  15.381  1.00 64.60           C
ATOM   2113  CZ  TYR B 268      18.651  30.337  15.818  1.00 64.60           C
ATOM   2114  OH  TYR B 268      19.927  30.371  15.216  1.00 64.60           O
ATOM   2115  C   TYR B 268      13.576  29.641  19.679  1.00 64.60           C
ATOM   2116  O   TYR B 268      12.814  28.683  19.782  1.00 64.60           O
ATOM   2117  N   ASP B 269      13.273  30.858  20.171  1.00 45.10           N
ATOM   2118  CA  ASP B 269      12.094  31.088  20.957  1.00 45.10           C
ATOM   2119  CB  ASP B 269      11.929  32.555  21.390  1.00 45.10           C
ATOM   2120  CG  ASP B 269      10.751  32.623  22.354  1.00 45.10           C
ATOM   2121  OD1 ASP B 269      10.303  31.542  22.820  1.00 45.10           O
ATOM   2122  OD2 ASP B 269      10.280  33.758  22.633  1.00 45.10           O
ATOM   2123  C   ASP B 269      10.874  30.730  20.169  1.00 45.10           C
ATOM   2124  O   ASP B 269       9.930  30.162  20.715  1.00 45.10           O
ATOM   2125  N   ASP B 270      10.860  31.028  18.859  1.00 48.49           N
ATOM   2126  CA  ASP B 270       9.687  30.767  18.077  1.00 48.49           C
ATOM   2127  CB  ASP B 270       9.785  31.250  16.614  1.00 48.49           C
ATOM   2128  CG  ASP B 270      10.887  30.509  15.867  1.00 48.49           C
ATOM   2129  OD1 ASP B 270      11.825  29.990  16.528  1.00 48.49           O
ATOM   2130  OD2 ASP B 270      10.805  30.461  14.611  1.00 48.49           O
ATOM   2131  C   ASP B 270       9.416  29.295  18.093  1.00 48.49           C
ATOM   2132  O   ASP B 270       8.267  28.867  18.010  1.00 48.49           O
ATOM   2133  N   PHE B 271      10.481  28.482  18.193  1.00120.24           N
ATOM   2134  CA  PHE B 271      10.404  27.049  18.200  1.00120.24           C
ATOM   2135  CB  PHE B 271      11.804  26.402  18.146  1.00120.24           C
ATOM   2136  CG  PHE B 271      11.684  24.918  18.017  1.00120.24           C
ATOM   2137  CD1 PHE B 271      11.554  24.332  16.779  1.00120.24           C
ATOM   2138  CD2 PHE B 271      11.704  24.110  19.131  1.00120.24           C
ATOM   2139  CE1 PHE B 271      11.446  22.966  16.651  1.00120.24           C
ATOM   2140  CE2 PHE B 271      11.597  22.744  19.009  1.00120.24           C
ATOM   2141  CZ  PHE B 271      11.469  22.168  17.768  1.00120.24           C
ATOM   2142  C   PHE B 271       9.698  26.593  19.443  1.00120.24           C
ATOM   2143  O   PHE B 271       8.957  25.611  19.418  1.00120.24           O
ATOM   2144  N   MET B 272       9.892  27.302  20.571  1.00128.17           N
ATOM   2145  CA  MET B 272       9.329  26.849  21.813  1.00128.17           C
ATOM   2146  CB  MET B 272       9.657  27.773  22.998  1.00128.17           C
ATOM   2147  CG  MET B 272       9.115  27.253  24.331  1.00128.17           C
ATOM   2148  SD  MET B 272       9.702  28.159  25.794  1.00128.17           S
ATOM   2149  CE  MET B 272      11.330  27.353  25.829  1.00128.17           C
ATOM   2150  C   MET B 272       7.835  26.756  21.692  1.00128.17           C
ATOM   2151  O   MET B 272       7.221  25.819  22.198  1.00128.17           O
ATOM   2152  N   HIS B 273       7.218  27.737  21.016  1.00127.40           N
ATOM   2153  CA  HIS B 273       5.800  27.874  20.818  1.00127.40           C
ATOM   2154  ND1 HIS B 273       5.604  30.484  22.578  0.00127.40           N
ATOM   2155  CG  HIS B 273       5.962  30.343  21.258  0.00127.40           C
ATOM   2156  CB  HIS B 273       5.418  29.285  20.344  1.00127.40           C
ATOM   2157  NE2 HIS B 273       7.094  32.077  22.152  0.00127.40           N
ATOM   2158  CD2 HIS B 273       6.874  31.325  21.013  0.00127.40           C
ATOM   2159  CE1 HIS B 273       6.311  31.536  23.066  0.00127.40           C
ATOM   2160  C   HIS B 273       5.251  26.891  19.819  1.00127.40           C
ATOM   2161  O   HIS B 273       4.037  26.794  19.679  1.00127.40           O
ATOM   2162  N   TYR B 274       6.109  26.204  19.041  1.00119.34           N
ATOM   2163  CA  TYR B 274       5.706  25.351  17.944  1.00119.34           C
ATOM   2164  CB  TYR B 274       6.927  24.608  17.361  1.00119.34           C
ATOM   2165  CG  TYR B 274       6.520  23.507  16.443  1.00119.34           C
ATOM   2166  CD1 TYR B 274       6.231  22.260  16.949  1.00119.34           C
ATOM   2167  CD2 TYR B 274       6.447  23.707  15.084  1.00119.34           C
ATOM   2168  CE1 TYR B 274       5.864  21.229  16.116  1.00119.34           C
ATOM   2169  CE2 TYR B 274       6.080  22.679  14.246  1.00119.34           C
ATOM   2170  CZ  TYR B 274       5.790  21.437  14.760  1.00119.34           C
ATOM   2171  OH  TYR B 274       5.415  20.381  13.902  1.00119.34           O
ATOM   2172  C   TYR B 274       4.655  24.346  18.325  1.00119.34           C
ATOM   2173  O   TYR B 274       4.858  23.501  19.198  1.00119.34           O
ATOM   2174  N   ARG B 275       3.439  24.518  17.744  1.00200.44           N
ATOM   2175  CA  ARG B 275       2.352  23.583  17.865  1.00200.44           C
ATOM   2176  CB  ARG B 275       0.981  24.267  17.756  1.00200.44           C
ATOM   2177  CG  ARG B 275       0.773  25.330  18.836  1.00200.44           C
ATOM   2178  CD  ARG B 275       0.925  24.799  20.263  1.00200.44           C
ATOM   2179  NE  ARG B 275      -0.261  23.943  20.555  1.00200.44           N
ATOM   2180  CZ  ARG B 275      -0.239  22.605  20.282  1.00200.44           C
ATOM   2181  NH1 ARG B 275       0.886  22.025  19.774  1.00200.44           N
ATOM   2182  NH2 ARG B 275      -1.345  21.843  20.525  1.00200.44           N
ATOM   2183  C   ARG B 275       2.383  22.475  16.845  1.00200.44           C
ATOM   2184  O   ARG B 275       2.294  21.297  17.194  1.00200.44           O
ATOM   2185  N   SER B 276       2.526  22.837  15.544  1.00 97.96           N
ATOM   2186  CA  SER B 276       2.439  21.850  14.497  1.00 97.96           C
ATOM   2187  CB  SER B 276       1.011  21.326  14.266  1.00 97.96           C
ATOM   2188  OG  SER B 276       0.547  20.633  15.415  1.00 97.96           O
ATOM   2189  C   SER B 276       2.888  22.455  13.196  1.00 97.96           C
ATOM   2190  O   SER B 276       3.181  23.646  13.111  1.00 97.96           O
ATOM   2191  N   GLY B 277       2.943  21.623  12.131  1.00 26.64           N
ATOM   2192  CA  GLY B 277       3.332  22.087  10.826  1.00 26.64           C
ATOM   2193  C   GLY B 277       4.802  21.882  10.622  1.00 26.64           C
ATOM   2194  O   GLY B 277       5.463  21.167  11.374  1.00 26.64           O
ATOM   2195  N   VAL B 278       5.344  22.491   9.544  1.00102.19           N
ATOM   2196  CA  VAL B 278       6.744  22.361   9.262  1.00102.19           C
ATOM   2197  CB  VAL B 278       7.048  22.135   7.805  1.00102.19           C
ATOM   2198  CG1 VAL B 278       6.495  20.753   7.415  1.00102.19           C
ATOM   2199  CG2 VAL B 278       6.444  23.276   6.968  1.00102.19           C
ATOM   2200  C   VAL B 278       7.420  23.619   9.722  1.00102.19           C
ATOM   2201  O   VAL B 278       7.215  24.699   9.174  1.00102.19           O
ATOM   2202  N   TYR B 279       8.285  23.476  10.744  1.00 98.61           N
ATOM   2203  CA  TYR B 279       8.965  24.554  11.408  1.00 98.61           C
ATOM   2204  CB  TYR B 279       9.598  24.108  12.738  1.00 98.61           C
ATOM   2205  CG  TYR B 279      10.485  25.185  13.262  1.00 98.61           C
ATOM   2206  CD1 TYR B 279      11.815  25.218  12.910  1.00 98.61           C
ATOM   2207  CD2 TYR B 279       9.992  26.158  14.100  1.00 98.61           C
ATOM   2208  CE1 TYR B 279      12.645  26.202  13.394  1.00 98.61           C
ATOM   2209  CE2 TYR B 279      10.817  27.144  14.587  1.00 98.61           C
ATOM   2210  CZ  TYR B 279      12.145  27.166  14.236  1.00 98.61           C
ATOM   2211  OH  TYR B 279      12.990  28.176  14.739  1.00 98.61           O
ATOM   2212  C   TYR B 279      10.043  25.138  10.550  1.00 98.61           C
ATOM   2213  O   TYR B 279      10.714  24.427   9.802  1.00 98.61           O
ATOM   2214  N   HIS B 280      10.199  26.482  10.621  1.00134.33           N
ATOM   2215  CA  HIS B 280      11.205  27.156   9.851  1.00134.33           C
ATOM   2216  ND1 HIS B 280      12.527  27.392   6.637  1.00134.33           N
ATOM   2217  CG  HIS B 280      11.753  28.090   7.535  1.00134.33           C
ATOM   2218  CB  HIS B 280      10.721  27.464   8.423  1.00134.33           C
ATOM   2219  NE2 HIS B 280      13.103  29.530   6.444  1.00134.33           N
ATOM   2220  CD2 HIS B 280      12.119  29.394   7.405  1.00134.33           C
ATOM   2221  CE1 HIS B 280      13.315  28.302   6.011  1.00134.33           C
ATOM   2222  C   HIS B 280      11.560  28.480  10.485  1.00134.33           C
ATOM   2223  O   HIS B 280      10.778  29.062  11.235  1.00134.33           O
ATOM   2224  N   HIS B 281      12.802  28.945  10.205  1.00232.55           N
ATOM   2225  CA  HIS B 281      13.366  30.255  10.470  1.00232.55           C
ATOM   2226  ND1 HIS B 281      11.323  32.413  11.894  0.00232.55           N
ATOM   2227  CG  HIS B 281      11.311  31.778  10.672  0.00232.55           C
ATOM   2228  CB  HIS B 281      12.549  31.433   9.897  1.00232.55           C
ATOM   2229  NE2 HIS B 281       9.187  32.091  11.368  0.00232.55           N
ATOM   2230  CD2 HIS B 281       9.998  31.589  10.365  0.00232.55           C
ATOM   2231  CE1 HIS B 281      10.028  32.575  12.264  0.00232.55           C
ATOM   2232  C   HIS B 281      13.714  30.585  11.892  1.00232.55           C
ATOM   2233  O   HIS B 281      13.399  29.849  12.824  1.00232.55           O
ATOM   2234  N   THR B 282      14.490  31.699  12.016  1.00125.04           N
ATOM   2235  CA  THR B 282      14.928  32.412  13.197  1.00125.04           C
ATOM   2236  CB  THR B 282      14.478  31.778  14.507  1.00125.04           C
ATOM   2237  OG1 THR B 282      13.059  31.718  14.533  1.00125.04           O
ATOM   2238  CG2 THR B 282      14.904  32.618  15.726  1.00125.04           C
ATOM   2239  C   THR B 282      16.431  32.577  13.084  1.00125.04           C
ATOM   2240  O   THR B 282      17.032  32.194  12.081  1.00125.04           O
ATOM   2241  N   GLY B 283      17.064  33.242  14.072  1.00 56.11           N
ATOM   2242  CA  GLY B 283      18.490  33.337  14.225  1.00 56.11           C
ATOM   2243  C   GLY B 283      19.177  33.979  13.070  1.00 56.11           C
ATOM   2244  O   GLY B 283      18.760  35.001  12.522  1.00 56.11           O
ATOM   2245  N   LEU B 284      20.337  33.385  12.738  1.00 95.63           N
ATOM   2246  CA  LEU B 284      21.217  33.827  11.708  1.00 95.63           C
ATOM   2247  CB  LEU B 284      21.681  35.280  11.891  1.00 95.63           C
ATOM   2248  CG  LEU B 284      22.627  35.778  10.782  0.00 95.63           C
ATOM   2249  CD1 LEU B 284      21.923  35.827   9.419  0.00 95.63           C
ATOM   2250  CD2 LEU B 284      23.284  37.113  11.165  0.00 95.63           C
ATOM   2251  C   LEU B 284      22.410  32.949  11.861  1.00 95.63           C
ATOM   2252  O   LEU B 284      22.460  31.833  11.347  1.00 95.63           O
ATOM   2253  N   GLN B 285      23.421  33.459  12.578  1.00 81.92           N
ATOM   2254  CA  GLN B 285      24.592  32.672  12.821  1.00 81.92           C
ATOM   2255  CB  GLN B 285      25.903  33.454  12.639  1.00 81.92           C
ATOM   2256  CG  GLN B 285      26.160  33.904  11.200  1.00 81.92           C
ATOM   2257  CD  GLN B 285      27.484  34.654  11.175  1.00 81.92           C
ATOM   2258  OE1 GLN B 285      27.918  35.141  10.132  1.00 81.92           O
ATOM   2259  NE2 GLN B 285      28.147  34.755  12.358  1.00 81.92           N
ATOM   2260  C   GLN B 285      24.551  32.211  14.271  1.00 81.92           C
ATOM   2261  O   GLN B 285      25.546  32.477  14.998  1.00 81.92           O
ATOM   2262  OXT GLN B 285      23.533  31.584  14.668  1.00 81.92           O
TER    2263      GLN B 285
ATOM   2264  N   ASP C 286      36.880  27.616   3.207  1.00 97.67           N
ATOM   2265  CA  ASP C 286      37.496  28.959   3.071  1.00 97.67           C
ATOM   2266  CB  ASP C 286      36.409  30.043   3.081  1.00 97.67           C
ATOM   2267  CG  ASP C 286      37.047  31.359   2.664  0.00 97.67           C
ATOM   2268  OD1 ASP C 286      38.300  31.402   2.541  0.00 97.67           O
ATOM   2269  OD2 ASP C 286      36.285  32.341   2.459  0.00 97.67           O
ATOM   2270  C   ASP C 286      38.293  29.078   4.298  1.00 97.67           C
ATOM   2271  O   ASP C 286      38.366  30.117   4.954  1.00 97.67           O
ATOM   2272  N   LYS C 287      38.920  27.933   4.562  1.00197.64           N
ATOM   2273  CA  LYS C 287      39.621  27.526   5.706  1.00197.64           C
ATOM   2274  CB  LYS C 287      39.953  28.658   6.693  1.00197.64           C
ATOM   2275  CG  LYS C 287      40.721  28.175   7.926  1.00197.64           C
ATOM   2276  CD  LYS C 287      41.326  29.306   8.759  1.00197.64           C
ATOM   2277  CE  LYS C 287      42.083  28.814   9.994  1.00197.64           C
ATOM   2278  NZ  LYS C 287      42.637  29.965  10.739  1.00197.64           N
ATOM   2279  C   LYS C 287      38.558  26.684   6.309  1.00197.64           C
ATOM   2280  O   LYS C 287      37.679  27.196   7.000  1.00197.64           O
ATOM   2281  N   PHE C 288      38.593  25.372   6.010  1.00160.46           N
ATOM   2282  CA  PHE C 288      37.578  24.471   6.463  1.00160.46           C
ATOM   2283  CB  PHE C 288      37.962  23.021   6.091  1.00160.46           C
ATOM   2284  CG  PHE C 288      36.946  22.020   6.520  1.00160.46           C
ATOM   2285  CD1 PHE C 288      35.774  21.869   5.820  1.00160.46           C
ATOM   2286  CD2 PHE C 288      37.172  21.228   7.624  1.00160.46           C
ATOM   2287  CE1 PHE C 288      34.836  20.940   6.209  1.00160.46           C
ATOM   2288  CE2 PHE C 288      36.240  20.299   8.017  1.00160.46           C
ATOM   2289  CZ  PHE C 288      35.071  20.151   7.309  1.00160.46           C
ATOM   2290  C   PHE C 288      37.492  24.637   7.944  1.00160.46           C
ATOM   2291  O   PHE C 288      38.475  24.433   8.655  1.00160.46           O
ATOM   2292  N   ASN C 289      36.310  25.088   8.423  1.00 99.71           N
ATOM   2293  CA  ASN C 289      36.060  25.273   9.824  1.00 99.71           C
ATOM   2294  CB  ASN C 289      36.156  26.743  10.285  1.00 99.71           C
ATOM   2295  CG  ASN C 289      37.598  27.229  10.243  1.00 99.71           C
ATOM   2296  OD1 ASN C 289      38.538  26.442  10.198  1.00 99.71           O
ATOM   2297  ND2 ASN C 289      37.785  28.574  10.263  1.00 99.71           N
ATOM   2298  C   ASN C 289      34.629  24.906  10.050  1.00 99.71           C
ATOM   2299  O   ASN C 289      33.765  25.779   9.997  1.00 99.71           O
ATOM   2300  N   PRO C 290      34.323  23.665  10.301  1.00111.05           N
ATOM   2301  CA  PRO C 290      32.957  23.302  10.535  1.00111.05           C
ATOM   2302  CD  PRO C 290      35.126  22.541   9.857  1.00111.05           C
ATOM   2303  CB  PRO C 290      32.858  21.801  10.259  1.00111.05           C
ATOM   2304  CG  PRO C 290      34.317  21.311  10.302  1.00111.05           C
ATOM   2305  C   PRO C 290      32.539  23.685  11.915  1.00111.05           C
ATOM   2306  O   PRO C 290      33.186  23.272  12.879  1.00111.05           O
ATOM   2307  N   PHE C 291      31.446  24.456  12.030  1.00128.24           N
ATOM   2308  CA  PHE C 291      30.922  24.788  13.314  1.00128.24           C
ATOM   2309  CB  PHE C 291      31.825  25.714  14.144  1.00128.24           C
ATOM   2310  CG  PHE C 291      31.109  26.003  15.419  1.00128.24           C
ATOM   2311  CD1 PHE C 291      30.255  27.078  15.506  1.00128.24           C
ATOM   2312  CD2 PHE C 291      31.280  25.199  16.523  1.00128.24           C
ATOM   2313  CE1 PHE C 291      29.588  27.354  16.675  1.00128.24           C
ATOM   2314  CE2 PHE C 291      30.614  25.470  17.696  1.00128.24           C
ATOM   2315  CZ  PHE C 291      29.767  26.549  17.774  1.00128.24           C
ATOM   2316  C   PHE C 291      29.646  25.507  13.076  1.00128.24           C
ATOM   2317  O   PHE C 291      29.617  26.545  12.415  1.00128.24           O
ATOM   2318  N   GLN C 292      28.548  24.961  13.618  1.00 57.25           N
ATOM   2319  CA  GLN C 292      27.284  25.609  13.500  1.00 57.25           C
ATOM   2320  CB  GLN C 292      26.324  24.897  12.531  1.00 57.25           C
ATOM   2321  CG  GLN C 292      26.832  24.917  11.087  1.00 57.25           C
ATOM   2322  CD  GLN C 292      25.827  24.190  10.207  1.00 57.25           C
ATOM   2323  OE1 GLN C 292      26.188  23.323   9.417  1.00 57.25           O
ATOM   2324  NE2 GLN C 292      24.524  24.562  10.342  1.00 57.25           N
ATOM   2325  C   GLN C 292      26.712  25.545  14.874  1.00 57.25           C
ATOM   2326  O   GLN C 292      26.685  24.483  15.494  1.00 57.25           O
ATOM   2327  N   LEU C 293      26.242  26.690  15.389  1.00 50.47           N
ATOM   2328  CA  LEU C 293      25.774  26.727  16.742  1.00 50.47           C
ATOM   2329  CB  LEU C 293      25.446  28.155  17.218  1.00 50.47           C
ATOM   2330  CG  LEU C 293      24.962  28.249  18.677  1.00 50.47           C
ATOM   2331  CD1 LEU C 293      26.074  27.847  19.660  1.00 50.47           C
ATOM   2332  CD2 LEU C 293      24.379  29.639  18.980  1.00 50.47           C
ATOM   2333  C   LEU C 293      24.534  25.893  16.860  1.00 50.47           C
ATOM   2334  O   LEU C 293      23.629  25.978  16.031  1.00 50.47           O
ATOM   2335  N   THR C 294      24.486  25.040  17.906  1.00 59.65           N
ATOM   2336  CA  THR C 294      23.347  24.210  18.183  1.00 59.65           C
ATOM   2337  CB  THR C 294      23.557  22.774  17.804  1.00 59.65           C
ATOM   2338  OG1 THR C 294      24.668  22.239  18.508  1.00 59.65           O
ATOM   2339  CG2 THR C 294      23.797  22.689  16.287  1.00 59.65           C
ATOM   2340  C   THR C 294      23.127  24.254  19.667  1.00 59.65           C
ATOM   2341  O   THR C 294      23.998  24.701  20.411  1.00 59.65           O
ATOM   2342  N   ASN C 295      21.932  23.843  20.149  1.00129.21           N
ATOM   2343  CA  ASN C 295      21.752  23.855  21.575  1.00129.21           C
ATOM   2344  CB  ASN C 295      21.211  25.200  22.096  1.00129.21           C
ATOM   2345  CG  ASN C 295      19.838  25.456  21.491  1.00129.21           C
ATOM   2346  OD1 ASN C 295      19.359  24.697  20.650  1.00129.21           O
ATOM   2347  ND2 ASN C 295      19.189  26.571  21.920  1.00129.21           N
ATOM   2348  C   ASN C 295      20.791  22.779  21.993  1.00129.21           C
ATOM   2349  O   ASN C 295      20.415  22.716  23.163  1.00129.21           O
ATOM   2350  N   HIS C 296      20.374  21.884  21.071  1.00 94.52           N
ATOM   2351  CA  HIS C 296      19.423  20.886  21.480  1.00 94.52           C
ATOM   2352  ND1 HIS C 296      15.905  19.941  21.199  1.00 94.52           N
ATOM   2353  CG  HIS C 296      16.929  20.504  21.926  1.00 94.52           C
ATOM   2354  CB  HIS C 296      17.977  21.400  21.343  1.00 94.52           C
ATOM   2355  NE2 HIS C 296      15.638  19.266  23.300  1.00 94.52           N
ATOM   2356  CD2 HIS C 296      16.752  20.081  23.207  1.00 94.52           C
ATOM   2357  CE1 HIS C 296      15.163  19.213  22.069  1.00 94.52           C
ATOM   2358  C   HIS C 296      19.599  19.653  20.635  1.00 94.52           C
ATOM   2359  O   HIS C 296      19.636  19.729  19.408  1.00 94.52           O
ATOM   2360  N   ALA C 297      19.694  18.467  21.279  1.00 47.55           N
ATOM   2361  CA  ALA C 297      19.905  17.239  20.554  1.00 47.55           C
ATOM   2362  CB  ALA C 297      20.962  16.322  21.194  1.00 47.55           C
ATOM   2363  C   ALA C 297      18.614  16.468  20.508  1.00 47.55           C
ATOM   2364  O   ALA C 297      17.913  16.370  21.514  1.00 47.55           O
ATOM   2365  N   VAL C 298      18.283  15.886  19.327  1.00 71.39           N
ATOM   2366  CA  VAL C 298      17.042  15.179  19.120  1.00 71.39           C
ATOM   2367  CB  VAL C 298      15.988  16.034  18.478  1.00 71.39           C
ATOM   2368  CG1 VAL C 298      15.583  17.135  19.473  1.00 71.39           C
ATOM   2369  CG2 VAL C 298      16.547  16.586  17.154  1.00 71.39           C
ATOM   2370  C   VAL C 298      17.263  13.982  18.224  1.00 71.39           C
ATOM   2371  O   VAL C 298      18.392  13.694  17.827  1.00 71.39           O
ATOM   2372  N   LEU C 299      16.169  13.234  17.908  1.00144.98           N
ATOM   2373  CA  LEU C 299      16.276  12.018  17.131  1.00144.98           C
ATOM   2374  CB  LEU C 299      15.661  10.820  17.882  1.00144.98           C
ATOM   2375  CG  LEU C 299      16.130   9.428  17.415  1.00144.98           C
ATOM   2376  CD1 LEU C 299      15.152   8.330  17.860  1.00144.98           C
ATOM   2377  CD2 LEU C 299      16.503   9.393  15.931  1.00144.98           C
ATOM   2378  C   LEU C 299      15.513  12.161  15.825  1.00144.98           C
ATOM   2379  O   LEU C 299      14.310  12.410  15.812  1.00144.98           O
ATOM   2380  N   LEU C 300      16.196  11.953  14.677  1.00 86.79           N
ATOM   2381  CA  LEU C 300      15.588  12.050  13.369  1.00 86.79           C
ATOM   2382  CB  LEU C 300      16.624  12.388  12.284  1.00 86.79           C
ATOM   2383  CG  LEU C 300      16.049  12.512  10.865  1.00 86.79           C
ATOM   2384  CD1 LEU C 300      15.098  13.710  10.747  1.00 86.79           C
ATOM   2385  CD2 LEU C 300      17.177  12.538   9.820  1.00 86.79           C
ATOM   2386  C   LEU C 300      14.987  10.706  13.042  1.00 86.79           C
ATOM   2387  O   LEU C 300      15.673   9.688  13.076  1.00 86.79           O
ATOM   2388  N   VAL C 301      13.642  10.656  12.904  1.00120.70           N
ATOM   2389  CA  VAL C 301      12.871   9.484  12.563  1.00120.70           C
ATOM   2390  CB  VAL C 301      11.630   9.378  13.398  1.00120.70           C
ATOM   2391  CG1 VAL C 301      12.069   9.216  14.864  1.00120.70           C
ATOM   2392  CG2 VAL C 301      10.746  10.611  13.151  1.00120.70           C
ATOM   2393  C   VAL C 301      12.489   9.296  11.114  1.00120.70           C
ATOM   2394  O   VAL C 301      12.188   8.171  10.713  1.00120.70           O
ATOM   2395  N   GLY C 302      12.377  10.375  10.303  1.00 46.69           N
ATOM   2396  CA  GLY C 302      11.885  10.165   8.958  1.00 46.69           C
ATOM   2397  C   GLY C 302      11.906  11.442   8.162  1.00 46.69           C
ATOM   2398  O   GLY C 302      12.420  12.464   8.611  1.00 46.69           O
ATOM   2399  N   TYR C 303      11.380  11.390   6.912  1.00 80.02           N
ATOM   2400  CA  TYR C 303      11.338  12.552   6.061  1.00 80.02           C
ATOM   2401  CB  TYR C 303      12.615  12.732   5.215  1.00 80.02           C
ATOM   2402  CG  TYR C 303      12.815  11.517   4.370  1.00 80.02           C
ATOM   2403  CD1 TYR C 303      12.179  11.392   3.157  1.00 80.02           C
ATOM   2404  CD2 TYR C 303      13.647  10.501   4.790  1.00 80.02           C
ATOM   2405  CE1 TYR C 303      12.367  10.273   2.379  1.00 80.02           C
ATOM   2406  CE2 TYR C 303      13.839   9.379   4.017  1.00 80.02           C
ATOM   2407  CZ  TYR C 303      13.198   9.264   2.808  1.00 80.02           C
ATOM   2408  OH  TYR C 303      13.393   8.115   2.011  1.00 80.02           O
ATOM   2409  C   TYR C 303      10.162  12.460   5.131  1.00 80.02           C
ATOM   2410  O   TYR C 303       9.613  11.383   4.906  1.00 80.02           O
ATOM   2411  N   GLY C 304       9.745  13.608   4.551  1.00 27.03           N
ATOM   2412  CA  GLY C 304       8.627  13.596   3.648  1.00 27.03           C
ATOM   2413  C   GLY C 304       8.587  14.899   2.919  1.00 27.03           C
ATOM   2414  O   GLY C 304       9.493  15.721   3.043  1.00 27.03           O
ATOM   2415  N   THR C 305       7.538  15.092   2.091  1.00 38.83           N
ATOM   2416  CA  THR C 305       7.369  16.331   1.389  1.00 38.83           C
ATOM   2417  CB  THR C 305       7.712  16.235  -0.069  1.00 38.83           C
ATOM   2418  OG1 THR C 305       9.058  15.807  -0.225  1.00 38.83           O
ATOM   2419  CG2 THR C 305       7.522  17.618  -0.715  1.00 38.83           C
ATOM   2420  C   THR C 305       5.922  16.707   1.490  1.00 38.83           C
ATOM   2421  O   THR C 305       5.040  15.877   1.273  1.00 38.83           O
ATOM   2422  N   ASP C 306       5.636  17.977   1.840  1.00 55.43           N
ATOM   2423  CA  ASP C 306       4.264  18.385   1.923  1.00 55.43           C
ATOM   2424  CB  ASP C 306       4.081  19.765   2.578  1.00 55.43           C
ATOM   2425  CG  ASP C 306       2.613  19.964   2.929  1.00 55.43           C
ATOM   2426  OD1 ASP C 306       1.749  19.767   2.034  1.00 55.43           O
ATOM   2427  OD2 ASP C 306       2.335  20.307   4.109  1.00 55.43           O
ATOM   2428  C   ASP C 306       3.763  18.414   0.515  1.00 55.43           C
ATOM   2429  O   ASP C 306       4.359  19.042  -0.357  1.00 55.43           O
ATOM   2430  N   GLN C 307       2.644  17.722   0.249  1.00 88.71           N
ATOM   2431  CA  GLN C 307       2.191  17.615  -1.106  1.00 88.71           C
ATOM   2432  CB  GLN C 307       0.966  16.691  -1.228  1.00 88.71           C
ATOM   2433  CG  GLN C 307       0.434  16.531  -2.653  1.00 88.71           C
ATOM   2434  CD  GLN C 307      -0.762  15.590  -2.593  1.00 88.71           C
ATOM   2435  OE1 GLN C 307      -1.382  15.287  -3.611  1.00 88.71           O
ATOM   2436  NE2 GLN C 307      -1.099  15.115  -1.364  1.00 88.71           N
ATOM   2437  C   GLN C 307       1.816  18.957  -1.654  1.00 88.71           C
ATOM   2438  O   GLN C 307       2.253  19.329  -2.742  1.00 88.71           O
ATOM   2439  N   GLN C 308       0.994  19.730  -0.917  1.00 42.65           N
ATOM   2440  CA  GLN C 308       0.546  20.984  -1.453  1.00 42.65           C
ATOM   2441  CB  GLN C 308      -0.616  21.586  -0.646  1.00 42.65           C
ATOM   2442  CG  GLN C 308      -1.200  22.854  -1.269  1.00 42.65           C
ATOM   2443  CD  GLN C 308      -2.409  23.266  -0.441  1.00 42.65           C
ATOM   2444  OE1 GLN C 308      -2.743  22.623   0.553  1.00 42.65           O
ATOM   2445  NE2 GLN C 308      -3.088  24.366  -0.862  1.00 42.65           N
ATOM   2446  C   GLN C 308       1.650  21.998  -1.507  1.00 42.65           C
ATOM   2447  O   GLN C 308       1.887  22.608  -2.549  1.00 42.65           O
ATOM   2448  N   THR C 309       2.366  22.196  -0.382  1.00105.89           N
ATOM   2449  CA  THR C 309       3.392  23.201  -0.316  1.00105.89           C
ATOM   2450  CB  THR C 309       3.904  23.444   1.073  1.00105.89           C
ATOM   2451  OG1 THR C 309       4.587  22.298   1.553  1.00105.89           O
ATOM   2452  CG2 THR C 309       2.710  23.770   1.985  1.00105.89           C
ATOM   2453  C   THR C 309       4.558  22.786  -1.153  1.00105.89           C
ATOM   2454  O   THR C 309       5.175  23.604  -1.832  1.00105.89           O
ATOM   2455  N   GLY C 310       4.901  21.488  -1.118  1.00 16.58           N
ATOM   2456  CA  GLY C 310       6.018  21.019  -1.884  1.00 16.58           C
ATOM   2457  C   GLY C 310       7.268  21.198  -1.074  1.00 16.58           C
ATOM   2458  O   GLY C 310       8.372  21.009  -1.581  1.00 16.58           O
ATOM   2459  N   GLU C 311       7.132  21.558   0.218  1.00 56.21           N
ATOM   2460  CA  GLU C 311       8.294  21.777   1.037  1.00 56.21           C
ATOM   2461  CB  GLU C 311       8.044  22.783   2.174  1.00 56.21           C
ATOM   2462  CG  GLU C 311       9.268  23.033   3.057  1.00 56.21           C
ATOM   2463  CD  GLU C 311       8.872  24.042   4.125  1.00 56.21           C
ATOM   2464  OE1 GLU C 311       7.701  24.507   4.094  1.00 56.21           O
ATOM   2465  OE2 GLU C 311       9.731  24.355   4.991  1.00 56.21           O
ATOM   2466  C   GLU C 311       8.698  20.480   1.676  1.00 56.21           C
ATOM   2467  O   GLU C 311       7.870  19.760   2.231  1.00 56.21           O
ATOM   2468  N   LYS C 312      10.008  20.152   1.604  1.00 35.83           N
ATOM   2469  CA  LYS C 312      10.515  18.935   2.180  1.00 35.83           C
ATOM   2470  CB  LYS C 312      11.879  18.493   1.619  1.00 35.83           C
ATOM   2471  CG  LYS C 312      11.826  18.021   0.165  1.00 35.83           C
ATOM   2472  CD  LYS C 312      13.208  17.835  -0.465  1.00 35.83           C
ATOM   2473  CE  LYS C 312      13.163  17.319  -1.904  1.00 35.83           C
ATOM   2474  NZ  LYS C 312      14.538  17.171  -2.431  1.00 35.83           N
ATOM   2475  C   LYS C 312      10.689  19.134   3.652  1.00 35.83           C
ATOM   2476  O   LYS C 312      10.945  20.245   4.114  1.00 35.83           O
ATOM   2477  N   TYR C 313      10.526  18.048   4.438  1.00 67.03           N
ATOM   2478  CA  TYR C 313      10.663  18.172   5.861  1.00 67.03           C
ATOM   2479  CB  TYR C 313       9.318  18.411   6.569  1.00 67.03           C
ATOM   2480  CG  TYR C 313       8.411  17.276   6.231  1.00 67.03           C
ATOM   2481  CD1 TYR C 313       8.466  16.097   6.937  1.00 67.03           C
ATOM   2482  CD2 TYR C 313       7.499  17.394   5.206  1.00 67.03           C
ATOM   2483  CE1 TYR C 313       7.629  15.052   6.625  1.00 67.03           C
ATOM   2484  CE2 TYR C 313       6.659  16.353   4.889  1.00 67.03           C
ATOM   2485  CZ  TYR C 313       6.724  15.179   5.600  1.00 67.03           C
ATOM   2486  OH  TYR C 313       5.864  14.107   5.279  1.00 67.03           O
ATOM   2487  C   TYR C 313      11.277  16.934   6.447  1.00 67.03           C
ATOM   2488  O   TYR C 313      11.339  15.881   5.812  1.00 67.03           O
ATOM   2489  N   TRP C 314      11.772  17.063   7.698  1.00 99.15           N
ATOM   2490  CA  TRP C 314      12.313  15.959   8.440  1.00 99.15           C
ATOM   2491  CB  TRP C 314      13.641  16.266   9.164  1.00 99.15           C
ATOM   2492  CG  TRP C 314      14.847  16.580   8.302  1.00 99.15           C
ATOM   2493  CD2 TRP C 314      15.613  15.601   7.582  1.00 99.15           C
ATOM   2494  CD1 TRP C 314      15.441  17.786   8.061  1.00 99.15           C
ATOM   2495  NE1 TRP C 314      16.539  17.617   7.250  1.00 99.15           N
ATOM   2496  CE2 TRP C 314      16.654  16.278   6.944  1.00 99.15           C
ATOM   2497  CE3 TRP C 314      15.465  14.248   7.465  1.00 99.15           C
ATOM   2498  CZ2 TRP C 314      17.565  15.608   6.177  1.00 99.15           C
ATOM   2499  CZ3 TRP C 314      16.383  13.576   6.687  1.00 99.15           C
ATOM   2500  CH2 TRP C 314      17.413  14.243   6.057  1.00 99.15           C
ATOM   2501  C   TRP C 314      11.317  15.719   9.536  1.00 99.15           C
ATOM   2502  O   TRP C 314      10.626  16.644   9.961  1.00 99.15           O
ATOM   2503  N   ILE C 315      11.193  14.462  10.005  1.00 53.00           N
ATOM   2504  CA  ILE C 315      10.291  14.166  11.085  1.00 53.00           C
ATOM   2505  CB  ILE C 315       9.463  12.936  10.842  1.00 53.00           C
ATOM   2506  CG1 ILE C 315       8.592  13.118   9.586  1.00 53.00           C
ATOM   2507  CG2 ILE C 315       8.650  12.640  12.112  1.00 53.00           C
ATOM   2508  CD1 ILE C 315       7.945  11.821   9.102  1.00 53.00           C
ATOM   2509  C   ILE C 315      11.175  13.894  12.262  1.00 53.00           C
ATOM   2510  O   ILE C 315      11.995  12.978  12.225  1.00 53.00           O
ATOM   2511  N   VAL C 316      11.039  14.692  13.349  1.00 55.32           N
ATOM   2512  CA  VAL C 316      11.946  14.553  14.457  1.00 55.32           C
ATOM   2513  CB  VAL C 316      12.807  15.768  14.648  1.00 55.32           C
ATOM   2514  CG1 VAL C 316      13.746  15.537  15.845  1.00 55.32           C
ATOM   2515  CG2 VAL C 316      13.537  16.070  13.326  1.00 55.32           C
ATOM   2516  C   VAL C 316      11.213  14.320  15.754  1.00 55.32           C
ATOM   2517  O   VAL C 316      10.140  14.870  15.993  1.00 55.32           O
ATOM   2518  N   LYS C 317      11.823  13.492  16.630  1.00 65.76           N
ATOM   2519  CA  LYS C 317      11.299  13.135  17.927  1.00 65.76           C
ATOM   2520  CB  LYS C 317      11.624  11.677  18.298  1.00 65.76           C
ATOM   2521  CG  LYS C 317      11.101  11.233  19.663  1.00 65.76           C
ATOM   2522  CD  LYS C 317      11.451   9.778  19.983  1.00 65.76           C
ATOM   2523  CE  LYS C 317      11.011   9.325  21.376  1.00 65.76           C
ATOM   2524  NZ  LYS C 317      11.419   7.921  21.608  1.00 65.76           N
ATOM   2525  C   LYS C 317      11.977  13.992  18.963  1.00 65.76           C
ATOM   2526  O   LYS C 317      13.201  13.994  19.084  1.00 65.76           O
ATOM   2527  N   ASN C 318      11.178  14.745  19.747  1.00 82.35           N
ATOM   2528  CA  ASN C 318      11.693  15.628  20.760  1.00 82.35           C
ATOM   2529  CB  ASN C 318      10.851  16.913  20.871  1.00 82.35           C
ATOM   2530  CG  ASN C 318      11.702  18.036  21.443  1.00 82.35           C
ATOM   2531  OD1 ASN C 318      12.720  17.800  22.091  1.00 82.35           O
ATOM   2532  ND2 ASN C 318      11.276  19.301  21.185  1.00 82.35           N
ATOM   2533  C   ASN C 318      11.655  14.903  22.086  1.00 82.35           C
ATOM   2534  O   ASN C 318      11.064  13.832  22.198  1.00 82.35           O
ATOM   2535  N   SER C 319      12.412  15.401  23.089  1.00111.37           N
ATOM   2536  CA  SER C 319      12.470  14.878  24.437  1.00111.37           C
ATOM   2537  CB  SER C 319      13.912  14.780  24.965  1.00111.37           C
ATOM   2538  OG  SER C 319      14.505  16.069  25.013  1.00111.37           O
ATOM   2539  C   SER C 319      11.669  15.665  25.448  1.00111.37           C
ATOM   2540  O   SER C 319      11.938  15.560  26.646  1.00111.37           O
ATOM   2541  N   TRP C 320      10.790  16.569  24.985  1.00147.99           N
ATOM   2542  CA  TRP C 320       9.936  17.453  25.740  1.00147.99           C
ATOM   2543  CB  TRP C 320       9.658  18.762  24.987  1.00147.99           C
ATOM   2544  CG  TRP C 320      10.947  19.545  24.874  1.00147.99           C
ATOM   2545  CD2 TRP C 320      11.152  20.735  24.096  1.00147.99           C
ATOM   2546  CD1 TRP C 320      12.145  19.262  25.465  1.00147.99           C
ATOM   2547  NE1 TRP C 320      13.083  20.196  25.102  1.00147.99           N
ATOM   2548  CE2 TRP C 320      12.488  21.109  24.259  1.00147.99           C
ATOM   2549  CE3 TRP C 320      10.303  21.455  23.307  1.00147.99           C
ATOM   2550  CZ2 TRP C 320      12.995  22.211  23.633  1.00147.99           C
ATOM   2551  CZ3 TRP C 320      10.818  22.569  22.680  1.00147.99           C
ATOM   2552  CH2 TRP C 320      12.137  22.939  22.839  1.00147.99           C
ATOM   2553  C   TRP C 320       8.670  16.809  26.235  1.00147.99           C
ATOM   2554  O   TRP C 320       7.829  17.478  26.834  1.00147.99           O
ATOM   2555  N   GLY C 321       8.409  15.539  25.889  1.00 38.30           N
ATOM   2556  CA  GLY C 321       7.186  14.939  26.343  1.00 38.30           C
ATOM   2557  C   GLY C 321       6.209  14.962  25.207  1.00 38.30           C
ATOM   2558  O   GLY C 321       6.385  15.677  24.222  1.00 38.30           O
ATOM   2559  N   GLU C 322       5.145  14.146  25.333  1.00 77.78           N
ATOM   2560  CA  GLU C 322       4.103  13.987  24.359  1.00 77.78           C
ATOM   2561  CB  GLU C 322       3.150  12.824  24.689  1.00 77.78           C
ATOM   2562  CG  GLU C 322       3.810  11.446  24.616  1.00 77.78           C
ATOM   2563  CD  GLU C 322       4.603  11.228  25.897  1.00 77.78           C
ATOM   2564  OE1 GLU C 322       4.494  12.083  26.816  1.00 77.78           O
ATOM   2565  OE2 GLU C 322       5.326  10.199  25.975  1.00 77.78           O
ATOM   2566  C   GLU C 322       3.270  15.230  24.282  1.00 77.78           C
ATOM   2567  O   GLU C 322       2.644  15.502  23.259  1.00 77.78           O
ATOM   2568  N   SER C 323       3.203  15.995  25.384  1.00 43.27           N
ATOM   2569  CA  SER C 323       2.350  17.148  25.460  1.00 43.27           C
ATOM   2570  CB  SER C 323       2.366  17.800  26.853  1.00 43.27           C
ATOM   2571  OG  SER C 323       1.858  16.895  27.822  1.00 43.27           O
ATOM   2572  C   SER C 323       2.752  18.210  24.477  1.00 43.27           C
ATOM   2573  O   SER C 323       1.914  19.014  24.075  1.00 43.27           O
ATOM   2574  N   TRP C 324       4.029  18.256  24.051  1.00101.17           N
ATOM   2575  CA  TRP C 324       4.455  19.345  23.201  1.00101.17           C
ATOM   2576  CB  TRP C 324       5.844  19.872  23.598  1.00101.17           C
ATOM   2577  CG  TRP C 324       6.424  20.916  22.674  1.00101.17           C
ATOM   2578  CD2 TRP C 324       7.187  20.603  21.497  1.00101.17           C
ATOM   2579  CD1 TRP C 324       6.374  22.277  22.752  1.00101.17           C
ATOM   2580  NE1 TRP C 324       7.063  22.832  21.699  1.00101.17           N
ATOM   2581  CE2 TRP C 324       7.566  21.813  20.918  1.00101.17           C
ATOM   2582  CE3 TRP C 324       7.542  19.405  20.945  1.00101.17           C
ATOM   2583  CZ2 TRP C 324       8.314  21.842  19.775  1.00101.17           C
ATOM   2584  CZ3 TRP C 324       8.292  19.438  19.790  1.00101.17           C
ATOM   2585  CH2 TRP C 324       8.670  20.634  19.215  1.00101.17           C
ATOM   2586  C   TRP C 324       4.549  18.960  21.755  1.00101.17           C
ATOM   2587  O   TRP C 324       5.082  17.908  21.435  1.00101.17           O
ATOM   2588  N   GLY C 325       4.055  19.821  20.831  1.00 47.03           N
ATOM   2589  CA  GLY C 325       4.180  19.572  19.409  1.00 47.03           C
ATOM   2590  C   GLY C 325       3.178  18.558  18.928  1.00 47.03           C
ATOM   2591  O   GLY C 325       2.104  18.402  19.504  1.00 47.03           O
ATOM   2592  N   GLU C 326       3.506  17.856  17.817  1.00 88.36           N
ATOM   2593  CA  GLU C 326       2.616  16.878  17.246  1.00 88.36           C
ATOM   2594  CB  GLU C 326       2.847  16.694  15.735  1.00 88.36           C
ATOM   2595  CG  GLU C 326       2.539  17.960  14.930  1.00 88.36           C
ATOM   2596  CD  GLU C 326       2.970  17.747  13.483  1.00 88.36           C
ATOM   2597  OE1 GLU C 326       3.749  16.791  13.224  1.00 88.36           O
ATOM   2598  OE2 GLU C 326       2.527  18.548  12.617  1.00 88.36           O
ATOM   2599  C   GLU C 326       2.944  15.599  17.920  1.00 88.36           C
ATOM   2600  O   GLU C 326       3.847  14.878  17.502  1.00 88.36           O
ATOM   2601  N   LYS C 327       2.202  15.268  18.999  1.00227.00           N
ATOM   2602  CA  LYS C 327       2.672  14.188  19.809  1.00227.00           C
ATOM   2603  CB  LYS C 327       2.886  12.850  19.073  1.00227.00           C
ATOM   2604  CG  LYS C 327       1.594  12.121  18.696  1.00227.00           C
ATOM   2605  CD  LYS C 327       0.780  12.811  17.601  1.00227.00           C
ATOM   2606  CE  LYS C 327      -0.505  12.061  17.245  1.00227.00           C
ATOM   2607  NZ  LYS C 327      -1.238  12.784  16.182  1.00227.00           N
ATOM   2608  C   LYS C 327       3.987  14.731  20.242  1.00227.00           C
ATOM   2609  O   LYS C 327       4.185  15.914  20.288  1.00227.00           O
ATOM   2610  N   GLY C 328       4.960  13.959  20.630  1.00165.41           N
ATOM   2611  CA  GLY C 328       6.247  14.488  21.015  1.00165.41           C
ATOM   2612  C   GLY C 328       7.066  15.020  19.850  1.00165.41           C
ATOM   2613  O   GLY C 328       8.174  15.517  20.064  1.00165.41           O
ATOM   2614  N   TYR C 329       6.631  14.769  18.594  1.00122.09           N
ATOM   2615  CA  TYR C 329       7.362  15.027  17.369  1.00122.09           C
ATOM   2616  CB  TYR C 329       7.023  14.014  16.266  1.00122.09           C
ATOM   2617  CG  TYR C 329       7.405  12.662  16.754  1.00122.09           C
ATOM   2618  CD1 TYR C 329       6.617  12.010  17.673  1.00122.09           C
ATOM   2619  CD2 TYR C 329       8.540  12.043  16.284  1.00122.09           C
ATOM   2620  CE1 TYR C 329       6.958  10.758  18.124  1.00122.09           C
ATOM   2621  CE2 TYR C 329       8.886  10.790  16.731  1.00122.09           C
ATOM   2622  CZ  TYR C 329       8.096  10.148  17.653  1.00122.09           C
ATOM   2623  OH  TYR C 329       8.451   8.862  18.113  1.00122.09           O
ATOM   2624  C   TYR C 329       7.145  16.381  16.740  1.00122.09           C
ATOM   2625  O   TYR C 329       6.190  17.095  17.051  1.00122.09           O
ATOM   2626  N   PHE C 330       8.110  16.787  15.865  1.00 84.39           N
ATOM   2627  CA  PHE C 330       7.965  17.997  15.097  1.00 84.39           C
ATOM   2628  CB  PHE C 330       8.622  19.243  15.730  1.00 84.39           C
ATOM   2629  CG  PHE C 330      10.102  19.075  15.813  1.00 84.39           C
ATOM   2630  CD1 PHE C 330      10.677  18.400  16.866  1.00 84.39           C
ATOM   2631  CD2 PHE C 330      10.921  19.611  14.845  1.00 84.39           C
ATOM   2632  CE1 PHE C 330      12.042  18.254  16.945  1.00 84.39           C
ATOM   2633  CE2 PHE C 330      12.288  19.469  14.918  1.00 84.39           C
ATOM   2634  CZ  PHE C 330      12.851  18.788  15.970  1.00 84.39           C
ATOM   2635  C   PHE C 330       8.561  17.780  13.734  1.00 84.39           C
ATOM   2636  O   PHE C 330       9.401  16.904  13.538  1.00 84.39           O
ATOM   2637  N   ARG C 331       8.112  18.570  12.736  1.00 92.66           N
ATOM   2638  CA  ARG C 331       8.647  18.459  11.414  1.00 92.66           C
ATOM   2639  CB  ARG C 331       7.570  18.251  10.337  1.00 92.66           C
ATOM   2640  CG  ARG C 331       6.944  16.856  10.412  1.00 92.66           C
ATOM   2641  CD  ARG C 331       5.795  16.633   9.430  1.00 92.66           C
ATOM   2642  NE  ARG C 331       4.644  17.450   9.903  1.00 92.66           N
ATOM   2643  CZ  ARG C 331       3.534  17.578   9.120  1.00 92.66           C
ATOM   2644  NH1 ARG C 331       3.490  16.972   7.897  1.00 92.66           N
ATOM   2645  NH2 ARG C 331       2.469  18.309   9.561  1.00 92.66           N
ATOM   2646  C   ARG C 331       9.362  19.745  11.158  1.00 92.66           C
ATOM   2647  O   ARG C 331       8.972  20.789  11.680  1.00 92.66           O
ATOM   2648  N   ILE C 332      10.472  19.686  10.396  1.00 58.36           N
ATOM   2649  CA  ILE C 332      11.239  20.866  10.132  1.00 58.36           C
ATOM   2650  CB  ILE C 332      12.454  20.979  11.011  1.00 58.36           C
ATOM   2651  CG1 ILE C 332      13.158  22.331  10.803  1.00 58.36           C
ATOM   2652  CG2 ILE C 332      13.343  19.750  10.762  1.00 58.36           C
ATOM   2653  CD1 ILE C 332      14.240  22.619  11.844  1.00 58.36           C
ATOM   2654  C   ILE C 332      11.704  20.833   8.708  1.00 58.36           C
ATOM   2655  O   ILE C 332      11.918  19.765   8.137  1.00 58.36           O
ATOM   2656  N   ARG C 333      11.898  22.028   8.111  1.00 98.75           N
ATOM   2657  CA  ARG C 333      12.306  22.171   6.741  1.00 98.75           C
ATOM   2658  CB  ARG C 333      12.605  23.637   6.372  1.00 98.75           C
ATOM   2659  CG  ARG C 333      13.257  23.838   5.002  1.00 98.75           C
ATOM   2660  CD  ARG C 333      12.350  23.499   3.821  0.00 98.75           C
ATOM   2661  NE  ARG C 333      13.080  23.859   2.573  0.00 98.75           N
ATOM   2662  CZ  ARG C 333      13.081  25.152   2.136  0.00 98.75           C
ATOM   2663  NH1 ARG C 333      12.472  26.123   2.879  0.00 98.75           N
ATOM   2664  NH2 ARG C 333      13.696  25.476   0.961  0.00 98.75           N
ATOM   2665  C   ARG C 333      13.558  21.382   6.532  1.00 98.75           C
ATOM   2666  O   ARG C 333      14.487  21.431   7.338  1.00 98.75           O
ATOM   2667  N   ARG C 334      13.596  20.631   5.413  1.00115.42           N
ATOM   2668  CA  ARG C 334      14.696  19.767   5.088  1.00115.42           C
ATOM   2669  CB  ARG C 334      14.221  18.326   4.821  1.00115.42           C
ATOM   2670  CG  ARG C 334      15.326  17.331   4.466  1.00115.42           C
ATOM   2671  CD  ARG C 334      14.835  15.879   4.384  1.00115.42           C
ATOM   2672  NE  ARG C 334      14.716  15.504   2.948  1.00115.42           N
ATOM   2673  CZ  ARG C 334      13.512  15.504   2.306  1.00115.42           C
ATOM   2674  NH1 ARG C 334      12.363  15.799   2.982  1.00115.42           N
ATOM   2675  NH2 ARG C 334      13.469  15.193   0.978  1.00115.42           N
ATOM   2676  C   ARG C 334      15.347  20.260   3.827  1.00115.42           C
ATOM   2677  O   ARG C 334      14.675  20.727   2.910  1.00115.42           O
ATOM   2678  N   GLY C 335      16.694  20.177   3.763  1.00 50.78           N
ATOM   2679  CA  GLY C 335      17.409  20.521   2.561  1.00 50.78           C
ATOM   2680  C   GLY C 335      18.084  21.864   2.655  1.00 50.78           C
ATOM   2681  O   GLY C 335      18.958  22.178   1.849  1.00 50.78           O
ATOM   2682  N   THR C 336      17.608  22.729   3.564  1.00116.16           N
ATOM   2683  CA  THR C 336      18.119  24.044   3.849  1.00116.16           C
ATOM   2684  CB  THR C 336      17.030  25.017   4.188  1.00116.16           C
ATOM   2685  OG1 THR C 336      16.270  24.541   5.286  1.00116.16           O
ATOM   2686  CG2 THR C 336      16.130  25.190   2.954  1.00116.16           C
ATOM   2687  C   THR C 336      19.162  24.075   4.935  1.00116.16           C
ATOM   2688  O   THR C 336      19.755  25.127   5.171  1.00116.16           O
ATOM   2689  N   ASP C 337      19.374  22.967   5.679  1.00 76.16           N
ATOM   2690  CA  ASP C 337      20.247  23.016   6.823  1.00 76.16           C
ATOM   2691  CB  ASP C 337      21.654  23.550   6.496  1.00 76.16           C
ATOM   2692  CG  ASP C 337      22.568  23.283   7.688  1.00 76.16           C
ATOM   2693  OD1 ASP C 337      22.103  22.635   8.663  1.00 76.16           O
ATOM   2694  OD2 ASP C 337      23.747  23.725   7.636  1.00 76.16           O
ATOM   2695  C   ASP C 337      19.607  23.937   7.816  1.00 76.16           C
ATOM   2696  O   ASP C 337      20.268  24.743   8.471  1.00 76.16           O
ATOM   2697  N   GLU C 338      18.269  23.812   7.952  1.00141.55           N
ATOM   2698  CA  GLU C 338      17.513  24.655   8.838  1.00141.55           C
ATOM   2699  CB  GLU C 338      16.005  24.357   8.895  1.00141.55           C
ATOM   2700  CG  GLU C 338      15.193  25.043   7.804  1.00141.55           C
ATOM   2701  CD  GLU C 338      15.233  26.533   8.107  1.00141.55           C
ATOM   2702  OE1 GLU C 338      14.843  26.920   9.241  1.00141.55           O
ATOM   2703  OE2 GLU C 338      15.670  27.303   7.211  1.00141.55           O
ATOM   2704  C   GLU C 338      17.994  24.519  10.241  1.00141.55           C
ATOM   2705  O   GLU C 338      17.983  23.442  10.832  1.00141.55           O
ATOM   2706  N   CYS C 339      18.406  25.660  10.815  1.00 63.50           N
ATOM   2707  CA  CYS C 339      18.808  25.753  12.187  1.00 63.50           C
ATOM   2708  CB  CYS C 339      17.654  25.495  13.173  1.00 63.50           C
ATOM   2709  SG  CYS C 339      16.355  26.763  13.071  1.00 63.50           S
ATOM   2710  C   CYS C 339      19.906  24.774  12.483  1.00 63.50           C
ATOM   2711  O   CYS C 339      19.999  24.285  13.607  1.00 63.50           O
ATOM   2712  N   ALA C 340      20.787  24.503  11.495  1.00 59.52           N
ATOM   2713  CA  ALA C 340      21.927  23.637  11.640  1.00 59.52           C
ATOM   2714  CB  ALA C 340      22.876  24.084  12.765  1.00 59.52           C
ATOM   2715  C   ALA C 340      21.533  22.211  11.912  1.00 59.52           C
ATOM   2716  O   ALA C 340      22.321  21.440  12.454  1.00 59.52           O
ATOM   2717  N   ILE C 341      20.323  21.799  11.503  1.00 88.83           N
ATOM   2718  CA  ILE C 341      19.845  20.458  11.720  1.00 88.83           C
ATOM   2719  CB  ILE C 341      18.384  20.285  11.410  1.00 88.83           C
ATOM   2720  CG1 ILE C 341      17.877  18.969  12.024  1.00 88.83           C
ATOM   2721  CG2 ILE C 341      18.181  20.391   9.889  1.00 88.83           C
ATOM   2722  CD1 ILE C 341      16.355  18.875  12.110  1.00 88.83           C
ATOM   2723  C   ILE C 341      20.641  19.453  10.923  1.00 88.83           C
ATOM   2724  O   ILE C 341      20.668  18.265  11.233  1.00 88.83           O
ATOM   2725  N   GLU C 342      21.156  19.878   9.765  1.00155.91           N
ATOM   2726  CA  GLU C 342      21.944  19.101   8.848  1.00155.91           C
ATOM   2727  CB  GLU C 342      21.666  19.480   7.387  1.00155.91           C
ATOM   2728  CG  GLU C 342      20.228  19.080   7.035  1.00155.91           C
ATOM   2729  CD  GLU C 342      19.908  19.439   5.595  1.00155.91           C
ATOM   2730  OE1 GLU C 342      20.806  19.978   4.895  1.00155.91           O
ATOM   2731  OE2 GLU C 342      18.748  19.173   5.179  1.00155.91           O
ATOM   2732  C   GLU C 342      23.422  19.074   9.150  1.00155.91           C
ATOM   2733  O   GLU C 342      24.185  18.641   8.294  1.00155.91           O
ATOM   2734  N   SER C 343      23.898  19.741  10.221  1.00124.12           N
ATOM   2735  CA  SER C 343      25.316  19.833  10.502  1.00124.12           C
ATOM   2736  CB  SER C 343      25.654  21.141  11.235  1.00124.12           C
ATOM   2737  OG  SER C 343      25.009  21.172  12.500  1.00124.12           O
ATOM   2738  C   SER C 343      25.991  18.717  11.288  1.00124.12           C
ATOM   2739  O   SER C 343      27.181  18.477  11.121  1.00124.12           O
ATOM   2740  N   ILE C 344      25.325  18.246  12.350  1.00248.21           N
ATOM   2741  CA  ILE C 344      25.707  17.317  13.387  1.00248.21           C
ATOM   2742  CB  ILE C 344      25.614  17.951  14.751  1.00248.21           C
ATOM   2743  CG1 ILE C 344      26.625  17.307  15.722  1.00248.21           C
ATOM   2744  CG2 ILE C 344      24.150  17.903  15.210  1.00248.21           C
ATOM   2745  CD1 ILE C 344      26.910  18.141  16.967  1.00248.21           C
ATOM   2746  C   ILE C 344      25.226  15.879  13.408  1.00248.21           C
ATOM   2747  O   ILE C 344      25.235  15.312  14.499  1.00248.21           O
ATOM   2748  N   ALA C 345      24.518  15.334  12.401  1.00 72.57           N
ATOM   2749  CA  ALA C 345      23.942  14.019  12.604  1.00 72.57           C
ATOM   2750  CB  ALA C 345      23.211  13.472  11.366  1.00 72.57           C
ATOM   2751  C   ALA C 345      24.983  13.012  13.024  1.00 72.57           C
ATOM   2752  O   ALA C 345      26.100  13.006  12.509  1.00 72.57           O
ATOM   2753  N   VAL C 346      24.622  12.131  13.997  1.00 46.38           N
ATOM   2754  CA  VAL C 346      25.525  11.133  14.512  1.00 46.38           C
ATOM   2755  CB  VAL C 346      25.870  11.337  15.960  1.00 46.38           C
ATOM   2756  CG1 VAL C 346      26.694  10.132  16.445  1.00 46.38           C
ATOM   2757  CG2 VAL C 346      26.593  12.685  16.112  1.00 46.38           C
ATOM   2758  C   VAL C 346      24.861   9.792  14.430  1.00 46.38           C
ATOM   2759  O   VAL C 346      23.668   9.666  14.698  1.00 46.38           O
ATOM   2760  N   SER C 347      25.633   8.743  14.066  1.00 80.84           N
ATOM   2761  CA  SER C 347      25.073   7.427  13.969  1.00 80.84           C
ATOM   2762  CB  SER C 347      25.087   6.861  12.539  1.00 80.84           C
ATOM   2763  OG  SER C 347      24.259   7.646  11.694  1.00 80.84           O
ATOM   2764  C   SER C 347      25.897   6.505  14.813  1.00 80.84           C
ATOM   2765  O   SER C 347      27.103   6.694  14.970  1.00 80.84           O
ATOM   2766  N   ALA C 348      25.242   5.488  15.408  1.00 37.85           N
ATOM   2767  CA  ALA C 348      25.937   4.512  16.197  1.00 37.85           C
ATOM   2768  CB  ALA C 348      25.954   4.831  17.701  1.00 37.85           C
ATOM   2769  C   ALA C 348      25.175   3.239  16.020  1.00 37.85           C
ATOM   2770  O   ALA C 348      23.972   3.271  15.767  1.00 37.85           O
ATOM   2771  N   GLU C 349      25.853   2.078  16.119  1.00 48.52           N
ATOM   2772  CA  GLU C 349      25.136   0.843  15.974  1.00 48.52           C
ATOM   2773  CB  GLU C 349      25.653  -0.057  14.838  1.00 48.52           C
ATOM   2774  CG  GLU C 349      25.344   0.508  13.448  1.00 48.52           C
ATOM   2775  CD  GLU C 349      25.837  -0.481  12.401  1.00 48.52           C
ATOM   2776  OE1 GLU C 349      26.400  -1.535  12.799  1.00 48.52           O
ATOM   2777  OE2 GLU C 349      25.652  -0.196  11.187  1.00 48.52           O
ATOM   2778  C   GLU C 349      25.232   0.082  17.260  1.00 48.52           C
ATOM   2779  O   GLU C 349      26.320  -0.242  17.731  1.00 48.52           O
ATOM   2780  N   PRO C 350      24.089  -0.189  17.841  1.00 78.92           N
ATOM   2781  CA  PRO C 350      24.010  -0.914  19.086  1.00 78.92           C
ATOM   2782  CD  PRO C 350      22.924   0.653  17.631  1.00 78.92           C
ATOM   2783  CB  PRO C 350      22.685  -0.510  19.733  1.00 78.92           C
ATOM   2784  CG  PRO C 350      21.859   0.076  18.578  1.00 78.92           C
ATOM   2785  C   PRO C 350      24.118  -2.391  18.876  1.00 78.92           C
ATOM   2786  O   PRO C 350      23.850  -2.862  17.772  1.00 78.92           O
ATOM   2787  N   ILE C 351      24.510  -3.143  19.925  1.00 75.34           N
ATOM   2788  CA  ILE C 351      24.582  -4.568  19.795  1.00 75.34           C
ATOM   2789  CB  ILE C 351      25.924  -5.112  20.181  1.00 75.34           C
ATOM   2790  CG1 ILE C 351      26.955  -4.513  19.202  1.00 75.34           C
ATOM   2791  CG2 ILE C 351      25.856  -6.652  20.175  1.00 75.34           C
ATOM   2792  CD1 ILE C 351      28.416  -4.598  19.637  1.00 75.34           C
ATOM   2793  C   ILE C 351      23.501  -5.141  20.660  1.00 75.34           C
ATOM   2794  O   ILE C 351      23.556  -5.086  21.887  1.00 75.34           O
ATOM   2795  N   ILE C 352      22.483  -5.716  19.994  1.00137.99           N
ATOM   2796  CA  ILE C 352      21.293  -6.284  20.562  1.00137.99           C
ATOM   2797  CB  ILE C 352      20.347  -6.759  19.503  1.00137.99           C
ATOM   2798  CG1 ILE C 352      20.148  -5.642  18.470  1.00137.99           C
ATOM   2799  CG2 ILE C 352      19.054  -7.240  20.181  1.00137.99           C
ATOM   2800  CD1 ILE C 352      19.809  -4.302  19.106  1.00137.99           C
ATOM   2801  C   ILE C 352      21.682  -7.495  21.344  1.00137.99           C
ATOM   2802  O   ILE C 352      22.794  -7.994  21.185  1.00137.99           O
ATOM   2803  N   LYS C 353      20.811  -7.948  22.274  1.00 83.57           N
ATOM   2804  CA  LYS C 353      21.076  -9.159  23.001  1.00 83.57           C
ATOM   2805  CB  LYS C 353      20.211  -9.363  24.260  1.00 83.57           C
ATOM   2806  CG  LYS C 353      20.530  -8.329  25.346  1.00 83.57           C
ATOM   2807  CD  LYS C 353      19.600  -8.363  26.561  1.00 83.57           C
ATOM   2808  CE  LYS C 353      20.300  -8.801  27.850  1.00 83.57           C
ATOM   2809  NZ  LYS C 353      19.396  -8.609  29.007  1.00 83.57           N
ATOM   2810  C   LYS C 353      20.871 -10.287  22.040  1.00 83.57           C
ATOM   2811  O   LYS C 353      20.318 -10.097  20.959  1.00 83.57           O
ATOM   2812  N   LEU C 354      21.361 -11.494  22.380  1.00109.29           N
ATOM   2813  CA  LEU C 354      21.295 -12.561  21.430  1.00109.29           C
ATOM   2814  CB  LEU C 354      22.248 -13.710  21.810  1.00109.29           C
ATOM   2815  CG  LEU C 354      22.812 -14.508  20.618  1.00109.29           C
ATOM   2816  CD1 LEU C 354      23.556 -15.766  21.089  1.00109.29           C
ATOM   2817  CD2 LEU C 354      21.770 -14.767  19.529  1.00109.29           C
ATOM   2818  C   LEU C 354      19.876 -13.023  21.448  1.00109.29           C
ATOM   2819  O   LEU C 354      19.202 -12.926  22.472  1.00109.29           O
ATOM   2820  N   ALA C 355      19.367 -13.492  20.293  1.00  6.54           N
ATOM   2821  CA  ALA C 355      18.007 -13.933  20.246  1.00  6.54           C
ATOM   2822  CB  ALA C 355      17.230 -13.385  19.039  1.00  6.54           C
ATOM   2823  C   ALA C 355      18.017 -15.447  20.110  1.00  6.54           C
ATOM   2824  O   ALA C 355      17.373 -15.959  19.155  1.00  6.54           O
ATOM   2825  OXT ALA C 355      18.665 -16.112  20.962  1.00  6.54           O
TER    2826      ALA C 355
ATOM   2827  N   ASP D 356      45.268 -30.497  20.055  1.00 69.49           N
ATOM   2828  CA  ASP D 356      44.172 -31.020  19.198  1.00 69.49           C
ATOM   2829  CB  ASP D 356      44.752 -31.952  18.116  1.00 69.49           C
ATOM   2830  CG  ASP D 356      45.782 -31.105  17.395  1.00 69.49           C
ATOM   2831  OD1 ASP D 356      45.425 -29.990  16.939  1.00 69.49           O
ATOM   2832  OD2 ASP D 356      46.956 -31.549  17.329  1.00 69.49           O
ATOM   2833  C   ASP D 356      43.243 -31.818  20.047  1.00 69.49           C
ATOM   2834  O   ASP D 356      43.640 -32.397  21.058  1.00 69.49           O
ATOM   2835  N   THR D 357      41.952 -31.796  19.675  1.00128.81           N
ATOM   2836  CA  THR D 357      40.932 -32.597  20.280  1.00128.81           C
ATOM   2837  CB  THR D 357      39.592 -31.919  20.190  1.00128.81           C
ATOM   2838  OG1 THR D 357      38.536 -32.840  20.389  1.00128.81           O
ATOM   2839  CG2 THR D 357      39.467 -31.226  18.831  1.00128.81           C
ATOM   2840  C   THR D 357      40.920 -33.858  19.481  1.00128.81           C
ATOM   2841  O   THR D 357      41.537 -33.921  18.420  1.00128.81           O
ATOM   2842  N   PRO D 358      40.270 -34.877  19.959  1.00153.84           N
ATOM   2843  CA  PRO D 358      40.204 -36.126  19.246  1.00153.84           C
ATOM   2844  CD  PRO D 358      40.045 -35.050  21.382  1.00153.84           C
ATOM   2845  CB  PRO D 358      39.700 -37.164  20.253  1.00153.84           C
ATOM   2846  CG  PRO D 358      39.215 -36.340  21.460  1.00153.84           C
ATOM   2847  C   PRO D 358      39.346 -35.986  18.027  1.00153.84           C
ATOM   2848  O   PRO D 358      39.300 -36.918  17.224  1.00153.84           O
ATOM   2849  N   ALA D 359      38.648 -34.844  17.882  1.00 66.95           N
ATOM   2850  CA  ALA D 359      37.721 -34.648  16.801  1.00 66.95           C
ATOM   2851  CB  ALA D 359      36.819 -33.418  16.998  1.00 66.95           C
ATOM   2852  C   ALA D 359      38.419 -34.467  15.493  1.00 66.95           C
ATOM   2853  O   ALA D 359      39.433 -33.777  15.380  1.00 66.95           O
ATOM   2854  N   ASN D 360      37.866 -35.112  14.448  1.00155.51           N
ATOM   2855  CA  ASN D 360      38.403 -34.952  13.134  1.00155.51           C
ATOM   2856  CB  ASN D 360      39.212 -36.190  12.706  1.00155.51           C
ATOM   2857  CG  ASN D 360      40.250 -35.804  11.660  1.00155.51           C
ATOM   2858  OD1 ASN D 360      39.943 -35.183  10.644  1.00155.51           O
ATOM   2859  ND2 ASN D 360      41.528 -36.184  11.930  1.00155.51           N
ATOM   2860  C   ASN D 360      37.214 -34.809  12.235  1.00155.51           C
ATOM   2861  O   ASN D 360      36.876 -35.733  11.496  1.00155.51           O
ATOM   2862  N   CYS D 361      36.539 -33.638  12.244  1.00160.92           N
ATOM   2863  CA  CYS D 361      35.395 -33.617  11.384  1.00160.92           C
ATOM   2864  CB  CYS D 361      34.018 -33.526  12.059  1.00160.92           C
ATOM   2865  SG  CYS D 361      33.556 -32.001  12.882  1.00160.92           S
ATOM   2866  C   CYS D 361      35.583 -32.693  10.222  1.00160.92           C
ATOM   2867  O   CYS D 361      36.598 -32.006  10.108  1.00160.92           O
ATOM   2868  N   SER D 362      34.608 -32.688   9.290  1.00 57.12           N
ATOM   2869  CA  SER D 362      34.835 -32.004   8.049  1.00 57.12           C
ATOM   2870  CB  SER D 362      34.627 -32.905   6.821  1.00 57.12           C
ATOM   2871  OG  SER D 362      33.264 -33.294   6.737  1.00 57.12           O
ATOM   2872  C   SER D 362      33.944 -30.817   7.860  1.00 57.12           C
ATOM   2873  O   SER D 362      32.975 -30.585   8.578  1.00 57.12           O
ATOM   2874  N   PHE D 363      34.297 -30.041   6.818  1.00 89.32           N
ATOM   2875  CA  PHE D 363      33.653 -28.836   6.379  1.00 89.32           C
ATOM   2876  CB  PHE D 363      34.398 -28.274   5.140  1.00 89.32           C
ATOM   2877  CG  PHE D 363      33.896 -26.949   4.669  1.00 89.32           C
ATOM   2878  CD1 PHE D 363      34.340 -25.784   5.253  1.00 89.32           C
ATOM   2879  CD2 PHE D 363      33.006 -26.870   3.624  1.00 89.32           C
ATOM   2880  CE1 PHE D 363      33.899 -24.557   4.816  1.00 89.32           C
ATOM   2881  CE2 PHE D 363      32.560 -25.646   3.183  1.00 89.32           C
ATOM   2882  CZ  PHE D 363      33.002 -24.490   3.780  1.00 89.32           C
ATOM   2883  C   PHE D 363      32.228 -29.184   6.030  1.00 89.32           C
ATOM   2884  O   PHE D 363      31.307 -28.436   6.365  1.00 89.32           O
ATOM   2885  N   PRO D 364      32.002 -30.293   5.368  1.00140.63           N
ATOM   2886  CA  PRO D 364      30.651 -30.651   5.035  1.00140.63           C
ATOM   2887  CD  PRO D 364      32.937 -30.800   4.374  1.00140.63           C
ATOM   2888  CB  PRO D 364      30.753 -31.798   4.033  1.00140.63           C
ATOM   2889  CG  PRO D 364      32.085 -31.518   3.317  1.00140.63           C
ATOM   2890  C   PRO D 364      29.825 -30.953   6.239  1.00140.63           C
ATOM   2891  O   PRO D 364      28.613 -30.744   6.194  1.00140.63           O
ATOM   2892  N   ASP D 365      30.448 -31.440   7.324  1.00 59.16           N
ATOM   2893  CA  ASP D 365      29.699 -31.758   8.502  1.00 59.16           C
ATOM   2894  CB  ASP D 365      30.562 -32.401   9.599  1.00 59.16           C
ATOM   2895  CG  ASP D 365      30.932 -33.812   9.152  1.00 59.16           C
ATOM   2896  OD1 ASP D 365      30.016 -34.540   8.687  1.00 59.16           O
ATOM   2897  OD2 ASP D 365      32.129 -34.185   9.278  1.00 59.16           O
ATOM   2898  C   ASP D 365      29.144 -30.475   9.036  1.00 59.16           C
ATOM   2899  O   ASP D 365      28.085 -30.452   9.658  1.00 59.16           O
ATOM   2900  N   LEU D 366      29.908 -29.389   8.830  1.00157.16           N
ATOM   2901  CA  LEU D 366      29.654 -28.050   9.291  1.00157.16           C
ATOM   2902  CB  LEU D 366      30.837 -27.116   8.980  1.00157.16           C
ATOM   2903  CG  LEU D 366      31.224 -26.146  10.111  1.00157.16           C
ATOM   2904  CD1 LEU D 366      30.020 -25.485  10.801  1.00157.16           C
ATOM   2905  CD2 LEU D 366      32.197 -26.834  11.073  1.00157.16           C
ATOM   2906  C   LEU D 366      28.494 -27.429   8.548  1.00157.16           C
ATOM   2907  O   LEU D 366      27.741 -26.634   9.108  1.00157.16           O
ATOM   2908  N   GLU D 367      28.347 -27.720   7.238  1.00 50.14           N
ATOM   2909  CA  GLU D 367      27.336 -27.039   6.464  1.00 50.14           C
ATOM   2910  CB  GLU D 367      27.468 -27.287   4.950  1.00 50.14           C
ATOM   2911  CG  GLU D 367      28.763 -26.736   4.346  1.00 50.14           C
ATOM   2912  CD  GLU D 367      28.779 -27.063   2.857  1.00 50.14           C
ATOM   2913  OE1 GLU D 367      27.814 -27.718   2.380  1.00 50.14           O
ATOM   2914  OE2 GLU D 367      29.765 -26.670   2.178  1.00 50.14           O
ATOM   2915  C   GLU D 367      25.977 -27.523   6.881  1.00 50.14           C
ATOM   2916  O   GLU D 367      25.775 -28.716   7.093  1.00 50.14           O
ATOM   2917  N   GLY D 368      24.998 -26.596   7.008  1.00 38.78           N
ATOM   2918  CA  GLY D 368      23.664 -27.002   7.340  1.00 38.78           C
ATOM   2919  C   GLY D 368      23.073 -26.053   8.336  1.00 38.78           C
ATOM   2920  O   GLY D 368      23.513 -24.912   8.475  1.00 38.78           O
ATOM   2921  N   THR D 369      22.027 -26.516   9.057  1.00126.77           N
ATOM   2922  CA  THR D 369      21.405 -25.675  10.035  1.00126.77           C
ATOM   2923  CB  THR D 369      19.907 -25.713  10.045  1.00126.77           C
ATOM   2924  OG1 THR D 369      19.462 -27.046  10.232  1.00126.77           O
ATOM   2925  CG2 THR D 369      19.361 -25.135   8.738  1.00126.77           C
ATOM   2926  C   THR D 369      21.823 -26.145  11.381  1.00126.77           C
ATOM   2927  O   THR D 369      21.863 -27.343  11.664  1.00126.77           O
ATOM   2928  N   TRP D 370      22.160 -25.180  12.250  1.00 83.71           N
ATOM   2929  CA  TRP D 370      22.560 -25.528  13.577  1.00 83.71           C
ATOM   2930  CB  TRP D 370      24.027 -25.165  13.892  1.00 83.71           C
ATOM   2931  CG  TRP D 370      25.046 -26.039  13.189  1.00 83.71           C
ATOM   2932  CD2 TRP D 370      25.946 -26.942  13.849  1.00 83.71           C
ATOM   2933  CD1 TRP D 370      25.324 -26.126  11.857  1.00 83.71           C
ATOM   2934  NE1 TRP D 370      26.340 -27.028  11.643  1.00 83.71           N
ATOM   2935  CE2 TRP D 370      26.731 -27.541  12.859  1.00 83.71           C
ATOM   2936  CE3 TRP D 370      26.108 -27.246  15.171  1.00 83.71           C
ATOM   2937  CZ2 TRP D 370      27.693 -28.454  13.176  1.00 83.71           C
ATOM   2938  CZ3 TRP D 370      27.072 -28.176  15.486  1.00 83.71           C
ATOM   2939  CH2 TRP D 370      27.846 -28.766  14.508  1.00 83.71           C
ATOM   2940  C   TRP D 370      21.679 -24.778  14.518  1.00 83.71           C
ATOM   2941  O   TRP D 370      21.233 -23.669  14.225  1.00 83.71           O
ATOM   2942  N   GLU D 371      21.374 -25.405  15.670  1.00103.57           N
ATOM   2943  CA  GLU D 371      20.591 -24.788  16.699  1.00103.57           C
ATOM   2944  CB  GLU D 371      19.469 -25.690  17.251  1.00103.57           C
ATOM   2945  CG  GLU D 371      18.323 -25.953  16.272  1.00103.57           C
ATOM   2946  CD  GLU D 371      17.305 -24.838  16.434  1.00103.57           C
ATOM   2947  OE1 GLU D 371      17.724 -23.717  16.826  1.00103.57           O
ATOM   2948  OE2 GLU D 371      16.098 -25.094  16.178  1.00103.57           O
ATOM   2949  C   GLU D 371      21.539 -24.575  17.832  1.00103.57           C
ATOM   2950  O   GLU D 371      22.196 -25.511  18.286  1.00103.57           O
ATOM   2951  N   PHE D 372      21.651 -23.325  18.316  1.00 85.65           N
ATOM   2952  CA  PHE D 372      22.545 -23.111  19.408  1.00 85.65           C
ATOM   2953  CB  PHE D 372      23.528 -21.945  19.200  1.00 85.65           C
ATOM   2954  CG  PHE D 372      24.371 -22.194  17.995  1.00 85.65           C
ATOM   2955  CD1 PHE D 372      25.210 -23.282  17.931  1.00 85.65           C
ATOM   2956  CD2 PHE D 372      24.350 -21.303  16.945  1.00 85.65           C
ATOM   2957  CE1 PHE D 372      25.993 -23.487  16.821  1.00 85.65           C
ATOM   2958  CE2 PHE D 372      25.133 -21.503  15.836  1.00 85.65           C
ATOM   2959  CZ  PHE D 372      25.952 -22.603  15.770  1.00 85.65           C
ATOM   2960  C   PHE D 372      21.705 -22.767  20.596  1.00 85.65           C
ATOM   2961  O   PHE D 372      20.836 -21.897  20.538  1.00 85.65           O
ATOM   2962  N   GLN D 373      21.926 -23.466  21.721  1.00 89.03           N
ATOM   2963  CA  GLN D 373      21.181 -23.100  22.885  1.00 89.03           C
ATOM   2964  CB  GLN D 373      20.568 -24.299  23.614  1.00 89.03           C
ATOM   2965  CG  GLN D 373      19.571 -25.003  22.692  1.00 89.03           C
ATOM   2966  CD  GLN D 373      18.791 -26.024  23.489  1.00 89.03           C
ATOM   2967  OE1 GLN D 373      19.018 -26.205  24.683  1.00 89.03           O
ATOM   2968  NE2 GLN D 373      17.831 -26.704  22.807  1.00 89.03           N
ATOM   2969  C   GLN D 373      22.142 -22.364  23.754  1.00 89.03           C
ATOM   2970  O   GLN D 373      23.238 -22.845  24.038  1.00 89.03           O
ATOM   2971  N   ILE D 374      21.745 -21.152  24.187  1.00 80.44           N
ATOM   2972  CA  ILE D 374      22.660 -20.311  24.896  1.00 80.44           C
ATOM   2973  CB  ILE D 374      22.797 -18.942  24.286  1.00 80.44           C
ATOM   2974  CG1 ILE D 374      23.307 -19.041  22.836  1.00 80.44           C
ATOM   2975  CG2 ILE D 374      23.719 -18.113  25.197  1.00 80.44           C
ATOM   2976  CD1 ILE D 374      22.294 -19.646  21.863  1.00 80.44           C
ATOM   2977  C   ILE D 374      22.207 -20.130  26.305  1.00 80.44           C
ATOM   2978  O   ILE D 374      21.042 -19.845  26.582  1.00 80.44           O
ATOM   2979  N   GLY D 375      23.148 -20.319  27.247  1.00 60.44           N
ATOM   2980  CA  GLY D 375      22.841 -20.146  28.633  1.00 60.44           C
ATOM   2981  C   GLY D 375      23.475 -18.878  29.107  1.00 60.44           C
ATOM   2982  O   GLY D 375      23.407 -17.838  28.453  1.00 60.44           O
ATOM   2983  N   GLU D 376      24.075 -18.989  30.307  1.00290.22           N
ATOM   2984  CA  GLU D 376      24.850 -18.036  31.047  1.00290.22           C
ATOM   2985  CB  GLU D 376      26.273 -17.851  30.514  1.00290.22           C
ATOM   2986  CG  GLU D 376      27.032 -19.164  30.684  1.00290.22           C
ATOM   2987  CD  GLU D 376      26.531 -19.788  31.988  1.00290.22           C
ATOM   2988  OE1 GLU D 376      26.465 -19.059  33.015  1.00290.22           O
ATOM   2989  OE2 GLU D 376      26.197 -21.002  31.967  1.00290.22           O
ATOM   2990  C   GLU D 376      24.170 -16.750  31.279  1.00290.22           C
ATOM   2991  O   GLU D 376      23.313 -16.347  30.500  1.00290.22           O
ATOM   2992  N   GLY D 377      24.491 -16.161  32.454  1.00105.60           N
ATOM   2993  CA  GLY D 377      24.068 -14.869  32.907  1.00105.60           C
ATOM   2994  C   GLY D 377      22.628 -14.729  32.603  1.00105.60           C
ATOM   2995  O   GLY D 377      21.896 -15.714  32.512  1.00105.60           O
ATOM   2996  N   SER D 378      22.184 -13.471  32.437  1.00117.47           N
ATOM   2997  CA  SER D 378      20.854 -13.321  31.961  1.00117.47           C
ATOM   2998  CB  SER D 378      20.216 -11.971  32.338  1.00117.47           C
ATOM   2999  OG  SER D 378      18.893 -11.904  31.829  1.00117.47           O
ATOM   3000  C   SER D 378      21.093 -13.338  30.492  1.00117.47           C
ATOM   3001  O   SER D 378      20.906 -12.347  29.788  1.00117.47           O
ATOM   3002  N   GLY D 379      21.516 -14.523  30.011  1.00 44.10           N
ATOM   3003  CA  GLY D 379      21.886 -14.744  28.650  1.00 44.10           C
ATOM   3004  C   GLY D 379      23.357 -14.478  28.501  1.00 44.10           C
ATOM   3005  O   GLY D 379      23.895 -14.671  27.410  1.00 44.10           O
ATOM   3006  N   ALA D 380      24.054 -14.057  29.588  1.00217.41           N
ATOM   3007  CA  ALA D 380      25.421 -13.705  29.436  1.00217.41           C
ATOM   3008  CB  ALA D 380      25.619 -12.729  28.260  1.00217.41           C
ATOM   3009  C   ALA D 380      25.976 -12.981  30.627  1.00217.41           C
ATOM   3010  O   ALA D 380      25.268 -12.335  31.395  1.00217.41           O
ATOM   3011  N   ALA D 381      27.320 -13.026  30.735  1.00 95.30           N
ATOM   3012  CA  ALA D 381      28.105 -12.415  31.767  1.00 95.30           C
ATOM   3013  CB  ALA D 381      28.524 -13.422  32.844  1.00 95.30           C
ATOM   3014  C   ALA D 381      29.347 -11.907  31.084  1.00 95.30           C
ATOM   3015  O   ALA D 381      29.378 -11.783  29.867  1.00 95.30           O
ATOM   3016  N   ARG D 382      30.375 -11.508  31.855  1.00126.84           N
ATOM   3017  CA  ARG D 382      31.631 -11.045  31.328  1.00126.84           C
ATOM   3018  CB  ARG D 382      32.353 -10.056  32.259  1.00126.84           C
ATOM   3019  CG  ARG D 382      31.628  -8.713  32.365  1.00126.84           C
ATOM   3020  CD  ARG D 382      32.215  -7.754  33.403  1.00126.84           C
ATOM   3021  NE  ARG D 382      31.472  -6.467  33.280  1.00126.84           N
ATOM   3022  CZ  ARG D 382      30.281  -6.294  33.925  1.00126.84           C
ATOM   3023  NH1 ARG D 382      29.767  -7.303  34.687  1.00126.84           N
ATOM   3024  NH2 ARG D 382      29.605  -5.113  33.811  1.00126.84           N
ATOM   3025  C   ARG D 382      32.527 -12.228  31.113  1.00126.84           C
ATOM   3026  O   ARG D 382      32.164 -13.362  31.419  1.00126.84           O
ATOM   3027  N   ASP D 383      33.722 -11.980  30.534  1.00 60.61           N
ATOM   3028  CA  ASP D 383      34.676 -13.016  30.247  1.00 60.61           C
ATOM   3029  CB  ASP D 383      35.901 -12.526  29.449  1.00 60.61           C
ATOM   3030  CG  ASP D 383      36.621 -11.434  30.230  1.00 60.61           C
ATOM   3031  OD1 ASP D 383      35.994 -10.822  31.134  1.00 60.61           O
ATOM   3032  OD2 ASP D 383      37.815 -11.187  29.916  1.00 60.61           O
ATOM   3033  C   ASP D 383      35.147 -13.647  31.520  1.00 60.61           C
ATOM   3034  O   ASP D 383      35.506 -14.823  31.534  1.00 60.61           O
ATOM   3035  N   LYS D 384      35.261 -12.861  32.605  1.00142.92           N
ATOM   3036  CA  LYS D 384      35.677 -13.442  33.846  1.00142.92           C
ATOM   3037  CB  LYS D 384      36.159 -12.421  34.889  1.00142.92           C
ATOM   3038  CG  LYS D 384      37.248 -12.986  35.811  0.00142.92           C
ATOM   3039  CD  LYS D 384      36.950 -14.378  36.374  0.00142.92           C
ATOM   3040  CE  LYS D 384      37.428 -15.502  35.446  1.00142.92           C
ATOM   3041  NZ  LYS D 384      37.019 -16.825  35.972  1.00142.92           N
ATOM   3042  C   LYS D 384      34.538 -14.195  34.468  1.00142.92           C
ATOM   3043  O   LYS D 384      34.727 -15.267  35.039  1.00142.92           O
ATOM   3044  N   SER D 385      33.310 -13.640  34.388  1.00105.77           N
ATOM   3045  CA  SER D 385      32.201 -14.226  35.090  1.00105.77           C
ATOM   3046  CB  SER D 385      31.062 -13.248  35.420  1.00105.77           C
ATOM   3047  OG  SER D 385      30.708 -12.495  34.280  1.00105.77           O
ATOM   3048  C   SER D 385      31.686 -15.489  34.471  1.00105.77           C
ATOM   3049  O   SER D 385      30.890 -16.192  35.092  1.00105.77           O
ATOM   3050  N   ILE D 386      32.097 -15.826  33.237  1.00148.48           N
ATOM   3051  CA  ILE D 386      31.620 -17.073  32.719  1.00148.48           C
ATOM   3052  CB  ILE D 386      30.691 -16.960  31.552  1.00148.48           C
ATOM   3053  CG1 ILE D 386      29.963 -18.298  31.404  1.00148.48           C
ATOM   3054  CG2 ILE D 386      31.495 -16.543  30.309  1.00148.48           C
ATOM   3055  CD1 ILE D 386      29.158 -18.644  32.656  1.00148.48           C
ATOM   3056  C   ILE D 386      32.796 -17.886  32.287  1.00148.48           C
ATOM   3057  O   ILE D 386      33.861 -17.343  31.999  1.00148.48           O
ATOM   3058  N   ASP D 387      32.637 -19.225  32.319  1.00100.01           N
ATOM   3059  CA  ASP D 387      33.642 -20.154  31.892  1.00100.01           C
ATOM   3060  CB  ASP D 387      34.480 -20.695  33.066  1.00100.01           C
ATOM   3061  CG  ASP D 387      35.699 -21.423  32.522  0.00100.01           C
ATOM   3062  OD1 ASP D 387      35.530 -22.528  31.941  1.00100.01           O
ATOM   3063  OD2 ASP D 387      36.825 -20.884  32.695  0.00100.01           O
ATOM   3064  C   ASP D 387      32.858 -21.279  31.309  1.00100.01           C
ATOM   3065  O   ASP D 387      31.999 -21.844  31.984  1.00100.01           O
ATOM   3066  N   CYS D 388      33.131 -21.637  30.040  1.00140.30           N
ATOM   3067  CA  CYS D 388      32.265 -22.572  29.400  1.00140.30           C
ATOM   3068  CB  CYS D 388      32.118 -22.231  27.932  1.00140.30           C
ATOM   3069  SG  CYS D 388      30.443 -22.656  27.511  1.00140.30           S
ATOM   3070  C   CYS D 388      32.847 -23.947  29.449  1.00140.30           C
ATOM   3071  O   CYS D 388      33.137 -24.543  28.411  1.00140.30           O
ATOM   3072  N   SER D 389      33.100 -24.455  30.666  1.00 94.30           N
ATOM   3073  CA  SER D 389      33.556 -25.798  30.849  1.00 94.30           C
ATOM   3074  CB  SER D 389      34.298 -25.969  32.185  1.00 94.30           C
ATOM   3075  OG  SER D 389      33.450 -25.596  33.260  1.00 94.30           O
ATOM   3076  C   SER D 389      32.399 -26.770  30.840  1.00 94.30           C
ATOM   3077  O   SER D 389      32.480 -27.816  30.197  1.00 94.30           O
ATOM   3078  N   GLN D 390      31.366 -26.527  31.693  1.00150.53           N
ATOM   3079  CA  GLN D 390      30.225 -27.418  31.792  1.00150.53           C
ATOM   3080  CB  GLN D 390      29.567 -27.416  33.179  1.00150.53           C
ATOM   3081  CG  GLN D 390      28.368 -28.369  33.242  1.00150.53           C
ATOM   3082  CD  GLN D 390      27.598 -28.112  34.529  1.00150.53           C
ATOM   3083  OE1 GLN D 390      28.169 -28.086  35.618  1.00150.53           O
ATOM   3084  NE2 GLN D 390      26.259 -27.907  34.400  1.00150.53           N
ATOM   3085  C   GLN D 390      29.069 -27.204  30.851  1.00150.53           C
ATOM   3086  O   GLN D 390      28.760 -28.094  30.060  1.00150.53           O
ATOM   3087  N   LEU D 391      28.415 -26.010  30.945  1.00173.36           N
ATOM   3088  CA  LEU D 391      27.216 -25.623  30.224  1.00173.36           C
ATOM   3089  CB  LEU D 391      26.452 -26.764  29.516  1.00173.36           C
ATOM   3090  CG  LEU D 391      25.439 -26.324  28.429  1.00173.36           C
ATOM   3091  CD1 LEU D 391      24.508 -27.485  28.045  1.00173.36           C
ATOM   3092  CD2 LEU D 391      24.688 -25.026  28.764  1.00173.36           C
ATOM   3093  C   LEU D 391      26.246 -25.067  31.252  1.00173.36           C
ATOM   3094  O   LEU D 391      26.347 -23.914  31.676  1.00173.36           O
ATOM   3095  N   GLY D 392      25.247 -25.893  31.662  1.00 43.33           N
ATOM   3096  CA  GLY D 392      24.253 -25.474  32.623  1.00 43.33           C
ATOM   3097  C   GLY D 392      22.967 -25.167  31.902  1.00 43.33           C
ATOM   3098  O   GLY D 392      22.819 -25.463  30.719  1.00 43.33           O
ATOM   3099  N   LYS D 393      21.984 -24.566  32.611  1.00 94.33           N
ATOM   3100  CA  LYS D 393      20.693 -24.320  32.017  1.00 94.33           C
ATOM   3101  CB  LYS D 393      19.592 -23.881  32.999  1.00 94.33           C
ATOM   3102  CG  LYS D 393      19.676 -22.424  33.454  1.00 94.33           C
ATOM   3103  CD  LYS D 393      18.375 -21.937  34.097  1.00 94.33           C
ATOM   3104  CE  LYS D 393      18.372 -20.448  34.445  1.00 94.33           C
ATOM   3105  NZ  LYS D 393      17.062 -20.068  35.022  1.00 94.33           N
ATOM   3106  C   LYS D 393      20.802 -23.279  30.942  1.00 94.33           C
ATOM   3107  O   LYS D 393      21.742 -22.483  30.917  1.00 94.33           O
ATOM   3108  N   VAL D 394      19.834 -23.284  29.995  1.00110.24           N
ATOM   3109  CA  VAL D 394      19.923 -22.362  28.894  1.00110.24           C
ATOM   3110  CB  VAL D 394      20.174 -23.043  27.580  1.00110.24           C
ATOM   3111  CG1 VAL D 394      21.529 -23.767  27.652  1.00110.24           C
ATOM   3112  CG2 VAL D 394      18.984 -23.969  27.272  1.00110.24           C
ATOM   3113  C   VAL D 394      18.662 -21.560  28.735  1.00110.24           C
ATOM   3114  O   VAL D 394      17.549 -22.085  28.819  1.00110.24           O
ATOM   3115  N   ARG D 395      18.830 -20.223  28.592  1.00181.08           N
ATOM   3116  CA  ARG D 395      17.742 -19.313  28.347  1.00181.08           C
ATOM   3117  CB  ARG D 395      17.972 -17.869  28.826  1.00181.08           C
ATOM   3118  CG  ARG D 395      17.494 -17.661  30.264  1.00181.08           C
ATOM   3119  CD  ARG D 395      16.000 -17.967  30.437  1.00181.08           C
ATOM   3120  NE  ARG D 395      15.219 -16.942  29.683  1.00181.08           N
ATOM   3121  CZ  ARG D 395      14.138 -17.311  28.933  1.00181.08           C
ATOM   3122  NH1 ARG D 395      13.806 -18.630  28.808  1.00181.08           N
ATOM   3123  NH2 ARG D 395      13.385 -16.361  28.305  1.00181.08           N
ATOM   3124  C   ARG D 395      17.245 -19.239  26.930  1.00181.08           C
ATOM   3125  O   ARG D 395      16.035 -19.203  26.712  1.00181.08           O
ATOM   3126  N   THR D 396      18.140 -19.216  25.916  1.00114.52           N
ATOM   3127  CA  THR D 396      17.596 -18.935  24.612  1.00114.52           C
ATOM   3128  CB  THR D 396      17.823 -17.521  24.164  1.00114.52           C
ATOM   3129  OG1 THR D 396      17.038 -17.238  23.016  1.00114.52           O
ATOM   3130  CG2 THR D 396      19.316 -17.345  23.835  1.00114.52           C
ATOM   3131  C   THR D 396      18.176 -19.812  23.548  1.00114.52           C
ATOM   3132  O   THR D 396      19.180 -20.497  23.740  1.00114.52           O
ATOM   3133  N   LYS D 397      17.511 -19.798  22.372  1.00122.60           N
ATOM   3134  CA  LYS D 397      17.930 -20.562  21.233  1.00122.60           C
ATOM   3135  CB  LYS D 397      16.839 -21.458  20.631  1.00122.60           C
ATOM   3136  CG  LYS D 397      16.312 -22.555  21.543  1.00122.60           C
ATOM   3137  CD  LYS D 397      14.965 -23.097  21.061  1.00122.60           C
ATOM   3138  CE  LYS D 397      13.922 -21.989  20.865  1.00122.60           C
ATOM   3139  NZ  LYS D 397      12.713 -22.519  20.194  1.00122.60           N
ATOM   3140  C   LYS D 397      18.227 -19.590  20.140  1.00122.60           C
ATOM   3141  O   LYS D 397      17.626 -18.522  20.061  1.00122.60           O
ATOM   3142  N   LEU D 398      19.200 -19.942  19.280  1.00 63.27           N
ATOM   3143  CA  LEU D 398      19.511 -19.133  18.141  1.00 63.27           C
ATOM   3144  CB  LEU D 398      20.791 -18.293  18.306  1.00 63.27           C
ATOM   3145  CG  LEU D 398      21.103 -17.436  17.069  1.00 63.27           C
ATOM   3146  CD1 LEU D 398      19.972 -16.431  16.837  1.00 63.27           C
ATOM   3147  CD2 LEU D 398      22.485 -16.764  17.151  1.00 63.27           C
ATOM   3148  C   LEU D 398      19.738 -20.088  17.013  1.00 63.27           C
ATOM   3149  O   LEU D 398      20.488 -21.052  17.151  1.00 63.27           O
ATOM   3150  N   THR D 399      19.100 -19.852  15.854  1.00111.78           N
ATOM   3151  CA  THR D 399      19.289 -20.778  14.776  1.00111.78           C
ATOM   3152  CB  THR D 399      18.017 -21.178  14.096  1.00111.78           C
ATOM   3153  OG1 THR D 399      17.473 -20.068  13.399  1.00111.78           O
ATOM   3154  CG2 THR D 399      17.024 -21.659  15.163  1.00111.78           C
ATOM   3155  C   THR D 399      20.132 -20.115  13.732  1.00111.78           C
ATOM   3156  O   THR D 399      19.901 -18.959  13.374  1.00111.78           O
ATOM   3157  N   VAL D 400      21.153 -20.832  13.222  1.00 45.61           N
ATOM   3158  CA  VAL D 400      21.973 -20.263  12.193  1.00 45.61           C
ATOM   3159  CB  VAL D 400      23.357 -19.892  12.630  1.00 45.61           C
ATOM   3160  CG1 VAL D 400      23.254 -18.782  13.688  1.00 45.61           C
ATOM   3161  CG2 VAL D 400      24.077 -21.162  13.107  1.00 45.61           C
ATOM   3162  C   VAL D 400      22.115 -21.244  11.073  1.00 45.61           C
ATOM   3163  O   VAL D 400      22.130 -22.458  11.276  1.00 45.61           O
ATOM   3164  N   THR D 401      22.214 -20.717   9.836  1.00114.79           N
ATOM   3165  CA  THR D 401      22.389 -21.550   8.684  1.00114.79           C
ATOM   3166  CB  THR D 401      21.383 -21.314   7.597  1.00114.79           C
ATOM   3167  OG1 THR D 401      21.534 -20.007   7.063  1.00114.79           O
ATOM   3168  CG2 THR D 401      19.976 -21.477   8.192  1.00114.79           C
ATOM   3169  C   THR D 401      23.727 -21.237   8.093  1.00114.79           C
ATOM   3170  O   THR D 401      24.072 -20.070   7.897  1.00114.79           O
ATOM   3171  N   MET D 402      24.525 -22.284   7.795  1.00120.89           N
ATOM   3172  CA  MET D 402      25.825 -22.040   7.213  1.00120.89           C
ATOM   3173  CB  MET D 402      26.990 -22.823   7.851  1.00120.89           C
ATOM   3174  CG  MET D 402      27.172 -22.632   9.355  1.00120.89           C
ATOM   3175  SD  MET D 402      25.935 -23.517  10.349  1.00120.89           S
ATOM   3176  CE  MET D 402      26.948 -23.552  11.855  1.00120.89           C
ATOM   3177  C   MET D 402      25.783 -22.549   5.806  1.00120.89           C
ATOM   3178  O   MET D 402      25.429 -23.704   5.575  1.00120.89           O
ATOM   3179  N   LYS D 403      26.172 -21.716   4.819  1.00124.75           N
ATOM   3180  CA  LYS D 403      26.083 -22.194   3.466  1.00124.75           C
ATOM   3181  CB  LYS D 403      25.076 -21.448   2.575  1.00124.75           C
ATOM   3182  CG  LYS D 403      24.934 -22.114   1.204  1.00124.75           C
ATOM   3183  CD  LYS D 403      23.644 -21.757   0.467  1.00124.75           C
ATOM   3184  CE  LYS D 403      23.549 -22.401  -0.917  1.00124.75           C
ATOM   3185  NZ  LYS D 403      23.032 -23.782  -0.800  1.00124.75           N
ATOM   3186  C   LYS D 403      27.410 -22.164   2.777  1.00124.75           C
ATOM   3187  O   LYS D 403      28.267 -21.324   3.053  1.00124.75           O
ATOM   3188  N   GLU D 404      27.542 -23.062   1.776  1.00123.34           N
ATOM   3189  CA  GLU D 404      28.754 -23.371   1.069  1.00123.34           C
ATOM   3190  CB  GLU D 404      28.547 -24.120  -0.255  1.00123.34           C
ATOM   3191  CG  GLU D 404      27.702 -23.373  -1.286  1.00123.34           C
ATOM   3192  CD  GLU D 404      27.624 -24.266  -2.518  1.00123.34           C
ATOM   3193  OE1 GLU D 404      28.516 -25.145  -2.658  1.00123.34           O
ATOM   3194  OE2 GLU D 404      26.681 -24.087  -3.335  1.00123.34           O
ATOM   3195  C   GLU D 404      29.588 -22.175   0.804  1.00123.34           C
ATOM   3196  O   GLU D 404      29.129 -21.140   0.315  1.00123.34           O
ATOM   3197  N   LEU D 405      30.885 -22.358   1.112  1.00218.80           N
ATOM   3198  CA  LEU D 405      31.872 -21.337   1.097  1.00218.80           C
ATOM   3199  CB  LEU D 405      31.762 -20.311  -0.043  1.00218.80           C
ATOM   3200  CG  LEU D 405      32.457 -20.838  -1.320  1.00218.80           C
ATOM   3201  CD1 LEU D 405      31.912 -22.209  -1.744  1.00218.80           C
ATOM   3202  CD2 LEU D 405      32.396 -19.816  -2.462  1.00218.80           C
ATOM   3203  C   LEU D 405      31.905 -20.733   2.482  1.00218.80           C
ATOM   3204  O   LEU D 405      32.345 -21.400   3.415  1.00218.80           O
ATOM   3205  N   TYR D 406      31.636 -19.417   2.590  1.00242.51           N
ATOM   3206  CA  TYR D 406      31.685 -18.526   3.739  1.00242.51           C
ATOM   3207  CB  TYR D 406      32.285 -17.194   3.236  1.00242.51           C
ATOM   3208  CG  TYR D 406      32.820 -16.277   4.287  1.00242.51           C
ATOM   3209  CD1 TYR D 406      32.017 -15.382   4.958  1.00242.51           C
ATOM   3210  CD2 TYR D 406      34.169 -16.294   4.564  1.00242.51           C
ATOM   3211  CE1 TYR D 406      32.558 -14.544   5.908  1.00242.51           C
ATOM   3212  CE2 TYR D 406      34.715 -15.461   5.511  1.00242.51           C
ATOM   3213  CZ  TYR D 406      33.904 -14.581   6.186  1.00242.51           C
ATOM   3214  OH  TYR D 406      34.456 -13.721   7.160  1.00242.51           O
ATOM   3215  C   TYR D 406      30.458 -18.197   4.578  1.00242.51           C
ATOM   3216  O   TYR D 406      30.610 -17.774   5.718  1.00242.51           O
ATOM   3217  N   ILE D 407      29.241 -18.254   4.008  1.00151.65           N
ATOM   3218  CA  ILE D 407      28.001 -17.618   4.433  1.00151.65           C
ATOM   3219  CB  ILE D 407      26.974 -18.000   3.435  1.00151.65           C
ATOM   3220  CG1 ILE D 407      27.625 -17.946   2.053  1.00151.65           C
ATOM   3221  CG2 ILE D 407      25.730 -17.105   3.603  1.00151.65           C
ATOM   3222  CD1 ILE D 407      27.128 -19.086   1.176  1.00151.65           C
ATOM   3223  C   ILE D 407      27.375 -18.118   5.704  1.00151.65           C
ATOM   3224  O   ILE D 407      27.110 -19.312   5.830  1.00151.65           O
ATOM   3225  N   ALA D 408      27.032 -17.194   6.639  1.00 49.85           N
ATOM   3226  CA  ALA D 408      26.268 -17.557   7.806  1.00 49.85           C
ATOM   3227  CB  ALA D 408      27.052 -17.458   9.128  1.00 49.85           C
ATOM   3228  C   ALA D 408      25.088 -16.620   7.864  1.00 49.85           C
ATOM   3229  O   ALA D 408      25.213 -15.438   7.544  1.00 49.85           O
ATOM   3230  N   GLU D 409      23.902 -17.140   8.263  1.00115.78           N
ATOM   3231  CA  GLU D 409      22.667 -16.391   8.282  1.00115.78           C
ATOM   3232  CB  GLU D 409      21.798 -16.718   7.056  1.00115.78           C
ATOM   3233  CG  GLU D 409      20.335 -16.284   7.175  1.00115.78           C
ATOM   3234  CD  GLU D 409      19.541 -17.091   6.152  1.00115.78           C
ATOM   3235  OE1 GLU D 409      20.143 -17.511   5.128  1.00115.78           O
ATOM   3236  OE2 GLU D 409      18.321 -17.304   6.387  1.00115.78           O
ATOM   3237  C   GLU D 409      21.847 -16.827   9.455  1.00115.78           C
ATOM   3238  O   GLU D 409      21.975 -17.954   9.927  1.00115.78           O
ATOM   3239  N   ASP D 410      20.950 -15.927   9.910  1.00175.39           N
ATOM   3240  CA  ASP D 410      20.101 -16.077  11.058  1.00175.39           C
ATOM   3241  CB  ASP D 410      20.386 -14.892  12.000  1.00175.39           C
ATOM   3242  CG  ASP D 410      19.686 -15.025  13.327  1.00175.39           C
ATOM   3243  OD1 ASP D 410      20.297 -15.635  14.244  1.00175.39           O
ATOM   3244  OD2 ASP D 410      18.563 -14.479  13.456  1.00175.39           O
ATOM   3245  C   ASP D 410      18.658 -15.977  10.615  1.00175.39           C
ATOM   3246  O   ASP D 410      18.363 -15.725   9.448  1.00175.39           O
ATOM   3247  N   GLN D 411      17.717 -16.203  11.561  1.00 91.64           N
ATOM   3248  CA  GLN D 411      16.292 -16.131  11.343  1.00 91.64           C
ATOM   3249  CB  GLN D 411      15.483 -16.515  12.593  1.00 91.64           C
ATOM   3250  CG  GLN D 411      15.690 -17.953  13.078  1.00 91.64           C
ATOM   3251  CD  GLN D 411      14.844 -18.886  12.228  1.00 91.64           C
ATOM   3252  OE1 GLN D 411      14.796 -20.092  12.476  1.00 91.64           O
ATOM   3253  NE2 GLN D 411      14.162 -18.318  11.199  1.00 91.64           N
ATOM   3254  C   GLN D 411      15.903 -14.713  11.042  1.00 91.64           C
ATOM   3255  O   GLN D 411      15.025 -14.452  10.220  1.00 91.64           O
ATOM   3256  N   TYR D 412      16.556 -13.758  11.725  1.00107.41           N
ATOM   3257  CA  TYR D 412      16.285 -12.355  11.603  1.00107.41           C
ATOM   3258  CB  TYR D 412      16.895 -11.466  12.697  1.00107.41           C
ATOM   3259  CG  TYR D 412      15.940 -11.638  13.826  1.00107.41           C
ATOM   3260  CD1 TYR D 412      14.823 -10.841  13.873  1.00107.41           C
ATOM   3261  CD2 TYR D 412      16.117 -12.594  14.802  1.00107.41           C
ATOM   3262  CE1 TYR D 412      13.914 -10.983  14.891  1.00107.41           C
ATOM   3263  CE2 TYR D 412      15.207 -12.737  15.827  1.00107.41           C
ATOM   3264  CZ  TYR D 412      14.101 -11.923  15.872  1.00107.41           C
ATOM   3265  OH  TYR D 412      13.154 -12.051  16.910  1.00107.41           O
ATOM   3266  C   TYR D 412      16.612 -11.865  10.235  1.00107.41           C
ATOM   3267  O   TYR D 412      16.173 -10.782   9.858  1.00107.41           O
ATOM   3268  N   GLY D 413      17.452 -12.591   9.476  1.00 40.47           N
ATOM   3269  CA  GLY D 413      17.721 -12.147   8.138  1.00 40.47           C
ATOM   3270  C   GLY D 413      19.089 -11.554   8.101  1.00 40.47           C
ATOM   3271  O   GLY D 413      19.499 -10.960   7.105  1.00 40.47           O
ATOM   3272  N   ASN D 414      19.829 -11.718   9.209  1.00105.21           N
ATOM   3273  CA  ASN D 414      21.160 -11.198   9.356  1.00105.21           C
ATOM   3274  CB  ASN D 414      21.690 -11.389  10.788  1.00105.21           C
ATOM   3275  CG  ASN D 414      20.602 -11.020  11.785  1.00105.21           C
ATOM   3276  OD1 ASN D 414      19.662 -11.784  11.982  1.00105.21           O
ATOM   3277  ND2 ASN D 414      20.728  -9.847  12.458  1.00105.21           N
ATOM   3278  C   ASN D 414      22.093 -12.031   8.513  1.00105.21           C
ATOM   3279  O   ASN D 414      21.894 -13.236   8.367  1.00105.21           O
ATOM   3280  N   LEU D 415      23.156 -11.404   7.955  1.00157.63           N
ATOM   3281  CA  LEU D 415      24.134 -12.088   7.141  1.00157.63           C
ATOM   3282  CB  LEU D 415      24.242 -11.499   5.714  1.00157.63           C
ATOM   3283  CG  LEU D 415      25.304 -12.146   4.795  1.00157.63           C
ATOM   3284  CD1 LEU D 415      26.738 -11.707   5.149  1.00157.63           C
ATOM   3285  CD2 LEU D 415      25.133 -13.674   4.752  1.00157.63           C
ATOM   3286  C   LEU D 415      25.484 -11.972   7.795  1.00157.63           C
ATOM   3287  O   LEU D 415      25.795 -10.960   8.422  1.00157.63           O
ATOM   3288  N   GLY D 416      26.337 -13.014   7.650  1.00 25.84           N
ATOM   3289  CA  GLY D 416      27.642 -12.976   8.259  1.00 25.84           C
ATOM   3290  C   GLY D 416      28.493 -14.049   7.641  1.00 25.84           C
ATOM   3291  O   GLY D 416      28.213 -14.511   6.535  1.00 25.84           O
ATOM   3292  N   GLY D 417      29.574 -14.476   8.337  1.00 32.65           N
ATOM   3293  CA  GLY D 417      30.436 -15.468   7.748  1.00 32.65           C
ATOM   3294  C   GLY D 417      30.906 -16.454   8.779  1.00 32.65           C
ATOM   3295  O   GLY D 417      30.740 -16.249   9.981  1.00 32.65           O
ATOM   3296  N   PHE D 418      31.512 -17.575   8.313  1.00157.73           N
ATOM   3297  CA  PHE D 418      32.010 -18.557   9.232  1.00157.73           C
ATOM   3298  CB  PHE D 418      30.994 -19.648   9.605  1.00157.73           C
ATOM   3299  CG  PHE D 418      31.079 -20.760   8.624  1.00157.73           C
ATOM   3300  CD1 PHE D 418      30.598 -20.662   7.346  1.00157.73           C
ATOM   3301  CD2 PHE D 418      31.650 -21.947   9.011  1.00157.73           C
ATOM   3302  CE1 PHE D 418      30.696 -21.717   6.471  1.00157.73           C
ATOM   3303  CE2 PHE D 418      31.752 -23.007   8.142  1.00157.73           C
ATOM   3304  CZ  PHE D 418      31.271 -22.898   6.862  1.00157.73           C
ATOM   3305  C   PHE D 418      33.156 -19.273   8.577  1.00157.73           C
ATOM   3306  O   PHE D 418      33.373 -19.159   7.370  1.00157.73           O
ATOM   3307  N   THR D 419      33.956 -20.000   9.385  1.00162.27           N
ATOM   3308  CA  THR D 419      35.010 -20.805   8.842  1.00162.27           C
ATOM   3309  CB  THR D 419      36.385 -20.210   8.945  1.00162.27           C
ATOM   3310  OG1 THR D 419      36.822 -20.208  10.297  1.00162.27           O
ATOM   3311  CG2 THR D 419      36.347 -18.770   8.430  1.00162.27           C
ATOM   3312  C   THR D 419      35.109 -21.992   9.734  1.00162.27           C
ATOM   3313  O   THR D 419      34.826 -21.902  10.927  1.00162.27           O
ATOM   3314  N   LEU D 420      35.500 -23.145   9.177  1.00 88.58           N
ATOM   3315  CA  LEU D 420      35.796 -24.292   9.972  1.00 88.58           C
ATOM   3316  CB  LEU D 420      35.839 -25.554   9.092  1.00 88.58           C
ATOM   3317  CG  LEU D 420      36.381 -26.830   9.756  1.00 88.58           C
ATOM   3318  CD1 LEU D 420      35.608 -27.158  11.036  1.00 88.58           C
ATOM   3319  CD2 LEU D 420      36.352 -28.011   8.768  1.00 88.58           C
ATOM   3320  C   LEU D 420      37.183 -24.026  10.459  1.00 88.58           C
ATOM   3321  O   LEU D 420      37.925 -23.301   9.801  1.00 88.58           O
ATOM   3322  N   ILE D 421      37.559 -24.548  11.643  1.00102.24           N
ATOM   3323  CA  ILE D 421      38.921 -24.393  12.056  1.00102.24           C
ATOM   3324  CB  ILE D 421      39.079 -23.833  13.443  1.00102.24           C
ATOM   3325  CG1 ILE D 421      38.586 -22.369  13.477  1.00102.24           C
ATOM   3326  CG2 ILE D 421      40.551 -23.987  13.847  1.00102.24           C
ATOM   3327  CD1 ILE D 421      38.519 -21.757  14.877  1.00102.24           C
ATOM   3328  C   ILE D 421      39.540 -25.754  11.961  1.00102.24           C
ATOM   3329  O   ILE D 421      39.384 -26.599  12.842  1.00102.24           O
ATOM   3330  N   TYR D 422      40.245 -26.005  10.843  1.00837.87           N
ATOM   3331  CA  TYR D 422      40.880 -27.270  10.605  1.00837.87           C
ATOM   3332  CB  TYR D 422      42.002 -27.543  11.634  1.00837.87           C
ATOM   3333  CG  TYR D 422      42.923 -28.847  11.308  1.00837.87           C
ATOM   3334  CD1 TYR D 422      43.059 -30.220  11.417  1.00837.87           C
ATOM   3335  CD2 TYR D 422      43.882 -29.698  11.827  1.00837.87           C
ATOM   3336  CE1 TYR D 422      44.303 -29.620  11.041  1.00837.87           C
ATOM   3337  CE2 TYR D 422      43.324 -30.270  10.632  1.00837.87           C
ATOM   3338  CZ  TYR D 422      43.558 -29.049  10.042  1.00837.87           C
ATOM   3339  OH  TYR D 422      43.515 -28.212   8.843  1.00837.87           O
ATOM   3340  C   TYR D 422      39.779 -28.285  10.670  1.00837.87           C
ATOM   3341  O   TYR D 422      38.853 -28.232   9.869  1.00837.87           O
ATOM   3342  N   ASN D 423      39.824 -29.212  11.652  1.00148.90           N
ATOM   3343  CA  ASN D 423      38.772 -30.188  11.773  1.00148.90           C
ATOM   3344  CB  ASN D 423      39.271 -31.605  11.439  1.00148.90           C
ATOM   3345  CG  ASN D 423      40.482 -31.912  12.322  1.00148.90           C
ATOM   3346  OD1 ASN D 423      40.885 -31.111  13.163  1.00148.90           O
ATOM   3347  ND2 ASN D 423      41.110 -33.097  12.103  1.00148.90           N
ATOM   3348  C   ASN D 423      38.309 -30.188  13.202  1.00148.90           C
ATOM   3349  O   ASN D 423      37.613 -31.104  13.637  1.00148.90           O
ATOM   3350  N   GLN D 424      38.752 -29.178  13.972  1.00146.60           N
ATOM   3351  CA  GLN D 424      38.500 -29.010  15.384  1.00146.60           C
ATOM   3352  CB  GLN D 424      39.507 -28.031  16.007  1.00146.60           C
ATOM   3353  CG  GLN D 424      40.962 -28.478  15.914  1.00146.60           C
ATOM   3354  CD  GLN D 424      41.384 -29.052  17.259  1.00146.60           C
ATOM   3355  OE1 GLN D 424      41.299 -28.387  18.291  1.00146.60           O
ATOM   3356  NE2 GLN D 424      41.873 -30.319  17.243  1.00146.60           N
ATOM   3357  C   GLN D 424      37.165 -28.450  15.776  1.00146.60           C
ATOM   3358  O   GLN D 424      36.544 -28.918  16.732  1.00146.60           O
ATOM   3359  N   GLY D 425      36.710 -27.393  15.077  1.00 39.61           N
ATOM   3360  CA  GLY D 425      35.528 -26.691  15.496  1.00 39.61           C
ATOM   3361  C   GLY D 425      35.315 -25.572  14.524  1.00 39.61           C
ATOM   3362  O   GLY D 425      35.822 -25.624  13.404  1.00 39.61           O
ATOM   3363  N   PHE D 426      34.552 -24.526  14.914  1.00 89.45           N
ATOM   3364  CA  PHE D 426      34.269 -23.490  13.959  1.00 89.45           C
ATOM   3365  CB  PHE D 426      32.963 -23.762  13.199  1.00 89.45           C
ATOM   3366  CG  PHE D 426      31.868 -23.787  14.222  1.00 89.45           C
ATOM   3367  CD1 PHE D 426      31.672 -24.892  15.019  1.00 89.45           C
ATOM   3368  CD2 PHE D 426      31.022 -22.714  14.393  1.00 89.45           C
ATOM   3369  CE1 PHE D 426      30.666 -24.920  15.961  1.00 89.45           C
ATOM   3370  CE2 PHE D 426      30.012 -22.736  15.332  1.00 89.45           C
ATOM   3371  CZ  PHE D 426      29.827 -23.843  16.123  1.00 89.45           C
ATOM   3372  C   PHE D 426      34.064 -22.175  14.641  1.00 89.45           C
ATOM   3373  O   PHE D 426      33.799 -22.112  15.841  1.00 89.45           O
ATOM   3374  N   GLU D 427      34.230 -21.071  13.875  1.00157.54           N
ATOM   3375  CA  GLU D 427      33.837 -19.807  14.411  1.00157.54           C
ATOM   3376  CB  GLU D 427      34.918 -18.924  15.061  1.00157.54           C
ATOM   3377  CG  GLU D 427      36.098 -18.446  14.241  1.00157.54           C
ATOM   3378  CD  GLU D 427      37.003 -17.825  15.298  1.00157.54           C
ATOM   3379  OE1 GLU D 427      36.524 -16.918  16.029  1.00157.54           O
ATOM   3380  OE2 GLU D 427      38.172 -18.274  15.419  1.00157.54           O
ATOM   3381  C   GLU D 427      32.998 -19.076  13.416  1.00157.54           C
ATOM   3382  O   GLU D 427      33.223 -19.106  12.204  1.00157.54           O
ATOM   3383  N   VAL D 428      31.931 -18.445  13.934  1.00113.67           N
ATOM   3384  CA  VAL D 428      31.028 -17.752  13.069  1.00113.67           C
ATOM   3385  CB  VAL D 428      29.675 -18.391  12.986  1.00113.67           C
ATOM   3386  CG1 VAL D 428      29.805 -19.755  12.292  1.00113.67           C
ATOM   3387  CG2 VAL D 428      29.137 -18.519  14.411  1.00113.67           C
ATOM   3388  C   VAL D 428      30.872 -16.361  13.583  1.00113.67           C
ATOM   3389  O   VAL D 428      30.791 -16.134  14.790  1.00113.67           O
ATOM   3390  N   LYS D 429      30.865 -15.385  12.650  1.00101.65           N
ATOM   3391  CA  LYS D 429      30.678 -14.007  13.001  1.00101.65           C
ATOM   3392  CB  LYS D 429      31.715 -13.049  12.386  1.00101.65           C
ATOM   3393  CG  LYS D 429      33.155 -13.295  12.838  1.00101.65           C
ATOM   3394  CD  LYS D 429      34.204 -12.596  11.965  1.00101.65           C
ATOM   3395  CE  LYS D 429      34.218 -11.072  12.103  1.00101.65           C
ATOM   3396  NZ  LYS D 429      33.001 -10.508  11.482  1.00101.65           N
ATOM   3397  C   LYS D 429      29.368 -13.605  12.405  1.00101.65           C
ATOM   3398  O   LYS D 429      29.230 -13.534  11.184  1.00101.65           O
ATOM   3399  N   ILE D 430      28.359 -13.349  13.260  1.00134.60           N
ATOM   3400  CA  ILE D 430      27.080 -12.961  12.746  1.00134.60           C
ATOM   3401  CB  ILE D 430      26.097 -14.097  12.719  1.00134.60           C
ATOM   3402  CG1 ILE D 430      26.576 -15.239  11.809  1.00134.60           C
ATOM   3403  CG2 ILE D 430      24.743 -13.501  12.301  1.00134.60           C
ATOM   3404  CD1 ILE D 430      26.684 -14.808  10.352  1.00134.60           C
ATOM   3405  C   ILE D 430      26.486 -11.952  13.684  1.00134.60           C
ATOM   3406  O   ILE D 430      26.547 -12.128  14.897  1.00134.60           O
ATOM   3407  N   LEU D 431      25.895 -10.867  13.144  1.00314.90           N
ATOM   3408  CA  LEU D 431      25.198  -9.874  13.918  1.00314.90           C
ATOM   3409  CB  LEU D 431      23.754 -10.270  14.291  1.00314.90           C
ATOM   3410  CG  LEU D 431      23.004  -9.155  15.037  1.00314.90           C
ATOM   3411  CD1 LEU D 431      22.936  -7.884  14.173  1.00314.90           C
ATOM   3412  CD2 LEU D 431      21.634  -9.642  15.537  1.00314.90           C
ATOM   3413  C   LEU D 431      25.972  -9.457  15.147  1.00314.90           C
ATOM   3414  O   LEU D 431      25.467  -9.500  16.271  1.00314.90           O
ATOM   3415  N   ASN D 432      27.234  -9.024  14.944  1.00 99.19           N
ATOM   3416  CA  ASN D 432      28.091  -8.495  15.974  1.00 99.19           C
ATOM   3417  CB  ASN D 432      27.567  -7.197  16.609  1.00 99.19           C
ATOM   3418  CG  ASN D 432      27.891  -6.043  15.670  1.00 99.19           C
ATOM   3419  OD1 ASN D 432      29.036  -5.860  15.261  1.00 99.19           O
ATOM   3420  ND2 ASN D 432      26.856  -5.238  15.314  1.00 99.19           N
ATOM   3421  C   ASN D 432      28.354  -9.475  17.078  1.00 99.19           C
ATOM   3422  O   ASN D 432      28.666  -9.075  18.200  1.00 99.19           O
ATOM   3423  N   TYR D 433      28.266 -10.783  16.789  1.00 94.63           N
ATOM   3424  CA  TYR D 433      28.574 -11.789  17.766  1.00 94.63           C
ATOM   3425  CB  TYR D 433      27.368 -12.631  18.237  1.00 94.63           C
ATOM   3426  CG  TYR D 433      26.540 -11.873  19.212  1.00 94.63           C
ATOM   3427  CD1 TYR D 433      27.016 -11.716  20.487  1.00 94.63           C
ATOM   3428  CD2 TYR D 433      25.326 -11.319  18.883  1.00 94.63           C
ATOM   3429  CE1 TYR D 433      26.302 -11.026  21.429  1.00 94.63           C
ATOM   3430  CE2 TYR D 433      24.600 -10.623  19.827  1.00 94.63           C
ATOM   3431  CZ  TYR D 433      25.093 -10.477  21.106  1.00 94.63           C
ATOM   3432  OH  TYR D 433      24.395  -9.774  22.108  1.00 94.63           O
ATOM   3433  C   TYR D 433      29.486 -12.781  17.116  1.00 94.63           C
ATOM   3434  O   TYR D 433      29.398 -13.005  15.912  1.00 94.63           O
ATOM   3435  N   LEU D 434      30.406 -13.386  17.901  1.00 95.19           N
ATOM   3436  CA  LEU D 434      31.252 -14.423  17.375  1.00 95.19           C
ATOM   3437  CB  LEU D 434      32.767 -14.146  17.462  1.00 95.19           C
ATOM   3438  CG  LEU D 434      33.255 -13.070  16.471  1.00 95.19           C
ATOM   3439  CD1 LEU D 434      32.682 -11.686  16.807  1.00 95.19           C
ATOM   3440  CD2 LEU D 434      34.786 -13.070  16.353  1.00 95.19           C
ATOM   3441  C   LEU D 434      30.967 -15.672  18.153  1.00 95.19           C
ATOM   3442  O   LEU D 434      30.939 -15.650  19.383  1.00 95.19           O
ATOM   3443  N   PHE D 435      30.736 -16.801  17.442  1.00105.85           N
ATOM   3444  CA  PHE D 435      30.453 -18.036  18.115  1.00105.85           C
ATOM   3445  CB  PHE D 435      29.201 -18.770  17.595  1.00105.85           C
ATOM   3446  CG  PHE D 435      28.004 -17.865  17.577  1.00105.85           C
ATOM   3447  CD1 PHE D 435      27.715 -16.998  18.605  1.00105.85           C
ATOM   3448  CD2 PHE D 435      27.173 -17.834  16.480  1.00105.85           C
ATOM   3449  CE1 PHE D 435      26.613 -16.173  18.567  1.00105.85           C
ATOM   3450  CE2 PHE D 435      26.069 -17.015  16.433  1.00105.85           C
ATOM   3451  CZ  PHE D 435      25.777 -16.180  17.482  1.00105.85           C
ATOM   3452  C   PHE D 435      31.609 -18.973  17.884  1.00105.85           C
ATOM   3453  O   PHE D 435      32.122 -19.079  16.770  1.00105.85           O
ATOM   3454  N   PHE D 436      32.060 -19.678  18.947  1.00129.77           N
ATOM   3455  CA  PHE D 436      33.151 -20.608  18.819  1.00129.77           C
ATOM   3456  CB  PHE D 436      34.501 -19.979  19.211  1.00129.77           C
ATOM   3457  CG  PHE D 436      35.490 -21.062  19.458  1.00129.77           C
ATOM   3458  CD1 PHE D 436      36.008 -21.795  18.416  1.00129.77           C
ATOM   3459  CD2 PHE D 436      35.872 -21.349  20.750  1.00129.77           C
ATOM   3460  CE1 PHE D 436      36.915 -22.797  18.658  1.00129.77           C
ATOM   3461  CE2 PHE D 436      36.779 -22.348  21.000  1.00129.77           C
ATOM   3462  CZ  PHE D 436      37.295 -23.068  19.951  1.00129.77           C
ATOM   3463  C   PHE D 436      32.913 -21.801  19.692  1.00129.77           C
ATOM   3464  O   PHE D 436      32.448 -21.668  20.824  1.00129.77           O
ATOM   3465  N   GLY D 437      33.244 -23.009  19.185  1.00 42.57           N
ATOM   3466  CA  GLY D 437      33.086 -24.223  19.938  1.00 42.57           C
ATOM   3467  C   GLY D 437      33.816 -25.309  19.209  1.00 42.57           C
ATOM   3468  O   GLY D 437      34.013 -25.236  17.997  1.00 42.57           O
ATOM   3469  N   PHE D 438      34.239 -26.355  19.949  1.00143.39           N
ATOM   3470  CA  PHE D 438      34.897 -27.465  19.325  1.00143.39           C
ATOM   3471  CB  PHE D 438      35.997 -28.154  20.151  1.00143.39           C
ATOM   3472  CG  PHE D 438      37.161 -27.257  20.407  1.00143.39           C
ATOM   3473  CD1 PHE D 438      38.133 -27.085  19.449  1.00143.39           C
ATOM   3474  CD2 PHE D 438      37.292 -26.587  21.602  1.00143.39           C
ATOM   3475  CE1 PHE D 438      39.216 -26.269  19.674  1.00143.39           C
ATOM   3476  CE2 PHE D 438      38.372 -25.769  21.836  1.00143.39           C
ATOM   3477  CZ  PHE D 438      39.340 -25.612  20.873  1.00143.39           C
ATOM   3478  C   PHE D 438      33.852 -28.514  19.139  1.00143.39           C
ATOM   3479  O   PHE D 438      32.869 -28.561  19.879  1.00143.39           O
ATOM   3480  N   PHE D 439      34.034 -29.382  18.126  1.00 88.07           N
ATOM   3481  CA  PHE D 439      33.070 -30.418  17.896  1.00 88.07           C
ATOM   3482  CB  PHE D 439      33.229 -31.174  16.562  1.00 88.07           C
ATOM   3483  CG  PHE D 439      32.819 -30.213  15.502  1.00 88.07           C
ATOM   3484  CD1 PHE D 439      31.485 -29.954  15.289  1.00 88.07           C
ATOM   3485  CD2 PHE D 439      33.769 -29.582  14.731  1.00 88.07           C
ATOM   3486  CE1 PHE D 439      31.102 -29.064  14.315  1.00 88.07           C
ATOM   3487  CE2 PHE D 439      33.392 -28.691  13.757  1.00 88.07           C
ATOM   3488  CZ  PHE D 439      32.058 -28.438  13.553  1.00 88.07           C
ATOM   3489  C   PHE D 439      33.144 -31.374  19.051  1.00 88.07           C
ATOM   3490  O   PHE D 439      34.180 -31.526  19.696  1.00 88.07           O
ATOM   3491  N   LYS D 440      32.002 -32.016  19.359  1.00104.00           N
ATOM   3492  CA  LYS D 440      31.844 -32.864  20.509  1.00104.00           C
ATOM   3493  CB  LYS D 440      30.375 -33.219  20.771  1.00104.00           C
ATOM   3494  CG  LYS D 440      30.135 -34.118  21.983  1.00104.00           C
ATOM   3495  CD  LYS D 440      28.651 -34.420  22.168  1.00104.00           C
ATOM   3496  CE  LYS D 440      28.033 -34.925  20.864  1.00104.00           C
ATOM   3497  NZ  LYS D 440      26.651 -35.394  21.085  1.00104.00           N
ATOM   3498  C   LYS D 440      32.558 -34.171  20.380  1.00104.00           C
ATOM   3499  O   LYS D 440      32.632 -34.756  19.302  1.00104.00           O
ATOM   3500  N   TYR D 441      33.134 -34.640  21.512  1.00 91.43           N
ATOM   3501  CA  TYR D 441      33.701 -35.954  21.580  1.00 91.43           C
ATOM   3502  CB  TYR D 441      35.191 -36.051  21.206  1.00 91.43           C
ATOM   3503  CG  TYR D 441      36.061 -35.325  22.170  1.00 91.43           C
ATOM   3504  CD1 TYR D 441      36.499 -35.953  23.311  1.00 91.43           C
ATOM   3505  CD2 TYR D 441      36.447 -34.028  21.925  1.00 91.43           C
ATOM   3506  CE1 TYR D 441      37.320 -35.300  24.197  1.00 91.43           C
ATOM   3507  CE2 TYR D 441      37.269 -33.369  22.809  1.00 91.43           C
ATOM   3508  CZ  TYR D 441      37.709 -34.007  23.943  1.00 91.43           C
ATOM   3509  OH  TYR D 441      38.557 -33.336  24.847  1.00 91.43           O
ATOM   3510  C   TYR D 441      33.470 -36.464  22.970  1.00 91.43           C
ATOM   3511  O   TYR D 441      33.361 -35.677  23.911  1.00 91.43           O
ATOM   3512  N   GLU D 442      33.372 -37.804  23.121  1.00 57.29           N
ATOM   3513  CA  GLU D 442      33.048 -38.397  24.391  1.00 57.29           C
ATOM   3514  CB  GLU D 442      31.807 -39.299  24.327  1.00 57.29           C
ATOM   3515  CG  GLU D 442      30.523 -38.560  23.958  1.00 57.29           C
ATOM   3516  CD  GLU D 442      29.546 -39.618  23.473  1.00 57.29           C
ATOM   3517  OE1 GLU D 442      29.971 -40.799  23.350  1.00 57.29           O
ATOM   3518  OE2 GLU D 442      28.366 -39.264  23.212  1.00 57.29           O
ATOM   3519  C   GLU D 442      34.169 -39.283  24.827  1.00 57.29           C
ATOM   3520  O   GLU D 442      34.824 -39.945  24.018  1.00 57.29           O
ATOM   3521  N   GLN D 443      34.406 -39.318  26.151  1.00 98.48           N
ATOM   3522  CA  GLN D 443      35.460 -40.111  26.713  1.00 98.48           C
ATOM   3523  CB  GLN D 443      36.210 -39.351  27.821  1.00 98.48           C
ATOM   3524  CG  GLN D 443      36.628 -37.923  27.451  1.00 98.48           C
ATOM   3525  CD  GLN D 443      38.096 -37.898  27.062  1.00 98.48           C
ATOM   3526  OE1 GLN D 443      38.497 -38.487  26.061  1.00 98.48           O
ATOM   3527  NE2 GLN D 443      38.926 -37.190  27.876  1.00 98.48           N
ATOM   3528  C   GLN D 443      34.805 -41.262  27.426  1.00 98.48           C
ATOM   3529  O   GLN D 443      34.455 -41.158  28.601  1.00 98.48           O
ATOM   3530  N   ARG D 444      34.622 -42.397  26.730  1.00 75.44           N
ATOM   3531  CA  ARG D 444      34.033 -43.571  27.310  1.00 75.44           C
ATOM   3532  CB  ARG D 444      33.705 -44.629  26.235  0.00 75.44           C
ATOM   3533  CG  ARG D 444      32.732 -45.720  26.691  0.00 75.44           C
ATOM   3534  CD  ARG D 444      33.319 -47.133  26.690  0.00 75.44           C
ATOM   3535  NE  ARG D 444      32.196 -48.069  26.985  1.00 75.44           N
ATOM   3536  CZ  ARG D 444      31.825 -48.310  28.277  1.00 75.44           C
ATOM   3537  NH1 ARG D 444      32.516 -47.722  29.298  1.00 75.44           N
ATOM   3538  NH2 ARG D 444      30.766 -49.126  28.548  1.00 75.44           N
ATOM   3539  C   ARG D 444      35.030 -44.112  28.284  1.00 75.44           C
ATOM   3540  O   ARG D 444      34.682 -44.683  29.314  1.00 75.44           O
ATOM   3541  N   GLY D 445      36.317 -43.907  27.956  1.00 63.69           N
ATOM   3542  CA  GLY D 445      37.452 -44.368  28.691  1.00 63.69           C
ATOM   3543  C   GLY D 445      38.127 -45.316  27.764  1.00 63.69           C
ATOM   3544  O   GLY D 445      39.301 -45.169  27.437  1.00 63.69           O
ATOM   3545  N   SER D 446      37.388 -46.333  27.305  1.00163.86           N
ATOM   3546  CA  SER D 446      37.990 -47.212  26.363  1.00163.86           C
ATOM   3547  CB  SER D 446      37.186 -48.506  26.163  1.00163.86           C
ATOM   3548  OG  SER D 446      37.101 -49.227  27.384  0.00163.86           O
ATOM   3549  C   SER D 446      38.011 -46.504  25.065  1.00163.86           C
ATOM   3550  O   SER D 446      39.032 -46.392  24.389  1.00163.86           O
ATOM   3551  N   ASN D 447      36.856 -45.937  24.707  1.00 92.37           N
ATOM   3552  CA  ASN D 447      36.813 -45.408  23.390  1.00 92.37           C
ATOM   3553  CB  ASN D 447      35.778 -46.102  22.498  1.00 92.37           C
ATOM   3554  CG  ASN D 447      36.351 -47.445  22.083  1.00 92.37           C
ATOM   3555  OD1 ASN D 447      35.810 -48.496  22.421  1.00 92.37           O
ATOM   3556  ND2 ASN D 447      37.479 -47.412  21.324  1.00 92.37           N
ATOM   3557  C   ASN D 447      36.462 -43.970  23.410  1.00 92.37           C
ATOM   3558  O   ASN D 447      35.840 -43.451  24.335  1.00 92.37           O
ATOM   3559  N   VAL D 448      36.901 -43.272  22.357  1.00 55.10           N
ATOM   3560  CA  VAL D 448      36.539 -41.901  22.229  1.00 55.10           C
ATOM   3561  CB  VAL D 448      37.727 -40.994  22.081  1.00 55.10           C
ATOM   3562  CG1 VAL D 448      37.246 -39.557  21.811  1.00 55.10           C
ATOM   3563  CG2 VAL D 448      38.611 -41.139  23.335  1.00 55.10           C
ATOM   3564  C   VAL D 448      35.708 -41.830  20.992  1.00 55.10           C
ATOM   3565  O   VAL D 448      36.049 -42.413  19.962  1.00 55.10           O
ATOM   3566  N   THR D 449      34.561 -41.134  21.073  1.00132.18           N
ATOM   3567  CA  THR D 449      33.732 -41.059  19.913  1.00132.18           C
ATOM   3568  CB  THR D 449      32.436 -41.780  20.094  1.00132.18           C
ATOM   3569  OG1 THR D 449      31.811 -41.970  18.839  1.00132.18           O
ATOM   3570  CG2 THR D 449      31.529 -40.943  21.006  1.00132.18           C
ATOM   3571  C   THR D 449      33.462 -39.614  19.630  1.00132.18           C
ATOM   3572  O   THR D 449      33.244 -38.812  20.537  1.00132.18           O
ATOM   3573  N   SER D 450      33.473 -39.238  18.339  1.00 61.91           N
ATOM   3574  CA  SER D 450      33.282 -37.857  18.010  1.00 61.91           C
ATOM   3575  CB  SER D 450      34.350 -37.300  17.054  1.00 61.91           C
ATOM   3576  OG  SER D 450      35.611 -37.288  17.706  1.00 61.91           O
ATOM   3577  C   SER D 450      31.949 -37.700  17.359  1.00 61.91           C
ATOM   3578  O   SER D 450      31.443 -38.616  16.711  1.00 61.91           O
ATOM   3579  N   TYR D 451      31.324 -36.529  17.592  1.00161.95           N
ATOM   3580  CA  TYR D 451      30.050 -36.197  17.029  1.00161.95           C
ATOM   3581  CB  TYR D 451      28.995 -36.005  18.133  1.00161.95           C
ATOM   3582  CG  TYR D 451      28.681 -37.358  18.683  1.00161.95           C
ATOM   3583  CD1 TYR D 451      29.644 -38.116  19.307  1.00161.95           C
ATOM   3584  CD2 TYR D 451      27.424 -37.898  18.527  1.00161.95           C
ATOM   3585  CE1 TYR D 451      29.348 -39.368  19.796  1.00161.95           C
ATOM   3586  CE2 TYR D 451      27.120 -39.151  19.017  1.00161.95           C
ATOM   3587  CZ  TYR D 451      28.088 -39.893  19.652  1.00161.95           C
ATOM   3588  OH  TYR D 451      27.812 -41.182  20.161  1.00161.95           O
ATOM   3589  C   TYR D 451      30.225 -34.889  16.334  1.00161.95           C
ATOM   3590  O   TYR D 451      30.306 -33.847  16.978  1.00161.95           O
ATOM   3591  N   CYS D 452      30.303 -34.910  14.991  1.00127.03           N
ATOM   3592  CA  CYS D 452      30.471 -33.671  14.288  1.00127.03           C
ATOM   3593  CB  CYS D 452      31.052 -33.727  12.874  1.00127.03           C
ATOM   3594  SG  CYS D 452      31.579 -32.040  12.430  1.00127.03           S
ATOM   3595  C   CYS D 452      29.178 -32.918  14.237  1.00127.03           C
ATOM   3596  O   CYS D 452      29.143 -31.761  13.820  1.00127.03           O
ATOM   3597  N   HIS D 453      28.063 -33.610  14.533  1.00126.04           N
ATOM   3598  CA  HIS D 453      26.750 -33.032  14.543  1.00126.04           C
ATOM   3599  ND1 HIS D 453      24.255 -34.042  16.787  1.00126.04           N
ATOM   3600  CG  HIS D 453      25.318 -34.506  16.042  1.00126.04           C
ATOM   3601  CB  HIS D 453      25.617 -34.074  14.637  1.00126.04           C
ATOM   3602  NE2 HIS D 453      25.365 -35.470  18.081  1.00126.04           N
ATOM   3603  CD2 HIS D 453      25.984 -35.377  16.848  1.00126.04           C
ATOM   3604  CE1 HIS D 453      24.331 -34.651  17.998  1.00126.04           C
ATOM   3605  C   HIS D 453      26.612 -32.123  15.730  1.00126.04           C
ATOM   3606  O   HIS D 453      25.754 -31.243  15.738  1.00126.04           O
ATOM   3607  N   GLU D 454      27.406 -32.335  16.799  1.00132.87           N
ATOM   3608  CA  GLU D 454      27.182 -31.543  17.974  1.00132.87           C
ATOM   3609  CB  GLU D 454      26.600 -32.384  19.123  1.00132.87           C
ATOM   3610  CG  GLU D 454      25.748 -31.582  20.104  1.00132.87           C
ATOM   3611  CD  GLU D 454      24.858 -32.561  20.863  1.00132.87           C
ATOM   3612  OE1 GLU D 454      25.331 -33.166  21.862  1.00132.87           O
ATOM   3613  OE2 GLU D 454      23.680 -32.714  20.447  1.00132.87           O
ATOM   3614  C   GLU D 454      28.463 -30.882  18.410  1.00132.87           C
ATOM   3615  O   GLU D 454      29.520 -31.110  17.824  1.00132.87           O
ATOM   3616  N   THR D 455      28.387 -30.013  19.449  1.00144.62           N
ATOM   3617  CA  THR D 455      29.528 -29.245  19.876  1.00144.62           C
ATOM   3618  CB  THR D 455      29.283 -27.763  19.779  1.00144.62           C
ATOM   3619  OG1 THR D 455      28.811 -27.410  18.495  1.00144.62           O
ATOM   3620  CG2 THR D 455      30.602 -27.025  20.003  1.00144.62           C
ATOM   3621  C   THR D 455      29.722 -29.471  21.343  1.00144.62           C
ATOM   3622  O   THR D 455      28.799 -29.893  22.038  1.00144.62           O
ATOM   3623  N   PHE D 456      30.944 -29.224  21.868  1.00173.87           N
ATOM   3624  CA  PHE D 456      30.998 -29.271  23.296  1.00173.87           C
ATOM   3625  CB  PHE D 456      32.215 -29.908  24.012  1.00173.87           C
ATOM   3626  CG  PHE D 456      33.524 -29.211  23.940  1.00173.87           C
ATOM   3627  CD1 PHE D 456      33.829 -28.220  24.841  1.00173.87           C
ATOM   3628  CD2 PHE D 456      34.459 -29.578  23.005  1.00173.87           C
ATOM   3629  CE1 PHE D 456      35.049 -27.589  24.798  1.00173.87           C
ATOM   3630  CE2 PHE D 456      35.680 -28.949  22.962  1.00173.87           C
ATOM   3631  CZ  PHE D 456      35.979 -27.953  23.858  1.00173.87           C
ATOM   3632  C   PHE D 456      30.666 -27.885  23.741  1.00173.87           C
ATOM   3633  O   PHE D 456      30.286 -27.070  22.903  1.00173.87           O
ATOM   3634  N   PRO D 457      30.701 -27.566  25.000  1.00171.93           N
ATOM   3635  CA  PRO D 457      30.305 -26.240  25.378  1.00171.93           C
ATOM   3636  CD  PRO D 457      30.476 -28.527  26.068  1.00171.93           C
ATOM   3637  CB  PRO D 457      30.271 -26.242  26.902  1.00171.93           C
ATOM   3638  CG  PRO D 457      29.912 -27.703  27.241  1.00171.93           C
ATOM   3639  C   PRO D 457      31.190 -25.212  24.751  1.00171.93           C
ATOM   3640  O   PRO D 457      32.410 -25.353  24.826  1.00171.93           O
ATOM   3641  N   GLY D 458      30.594 -24.148  24.170  1.00 53.44           N
ATOM   3642  CA  GLY D 458      31.374 -23.173  23.469  1.00 53.44           C
ATOM   3643  C   GLY D 458      31.123 -21.800  24.016  1.00 53.44           C
ATOM   3644  O   GLY D 458      30.301 -21.589  24.909  1.00 53.44           O
ATOM   3645  N   TRP D 459      31.860 -20.814  23.455  1.00 94.62           N
ATOM   3646  CA  TRP D 459      31.766 -19.469  23.940  1.00 94.62           C
ATOM   3647  CB  TRP D 459      33.130 -18.905  24.362  1.00 94.62           C
ATOM   3648  CG  TRP D 459      33.769 -19.672  25.496  1.00 94.62           C
ATOM   3649  CD2 TRP D 459      34.569 -20.854  25.317  1.00 94.62           C
ATOM   3650  CD1 TRP D 459      33.732 -19.433  26.839  1.00 94.62           C
ATOM   3651  NE1 TRP D 459      34.468 -20.385  27.505  1.00 94.62           N
ATOM   3652  CE2 TRP D 459      34.991 -21.264  26.580  1.00 94.62           C
ATOM   3653  CE3 TRP D 459      34.933 -21.539  24.193  1.00 94.62           C
ATOM   3654  CZ2 TRP D 459      35.782 -22.368  26.738  1.00 94.62           C
ATOM   3655  CZ3 TRP D 459      35.726 -22.655  24.359  1.00 94.62           C
ATOM   3656  CH2 TRP D 459      36.148 -23.064  25.607  1.00 94.62           C
ATOM   3657  C   TRP D 459      31.219 -18.573  22.864  1.00 94.62           C
ATOM   3658  O   TRP D 459      31.622 -18.642  21.704  1.00 94.62           O
ATOM   3659  N   VAL D 460      30.253 -17.706  23.234  1.00122.44           N
ATOM   3660  CA  VAL D 460      29.686 -16.736  22.338  1.00122.44           C
ATOM   3661  CB  VAL D 460      28.216 -16.926  22.085  1.00122.44           C
ATOM   3662  CG1 VAL D 460      27.491 -17.049  23.439  1.00122.44           C
ATOM   3663  CG2 VAL D 460      27.714 -15.728  21.260  1.00122.44           C
ATOM   3664  C   VAL D 460      29.806 -15.422  23.028  1.00122.44           C
ATOM   3665  O   VAL D 460      29.555 -15.324  24.228  1.00122.44           O
ATOM   3666  N   HIS D 461      30.220 -14.378  22.285  1.00 85.45           N
ATOM   3667  CA  HIS D 461      30.338 -13.071  22.853  1.00 85.45           C
ATOM   3668  ND1 HIS D 461      33.454 -14.371  22.840  1.00 85.45           N
ATOM   3669  CG  HIS D 461      32.869 -13.126  22.872  1.00 85.45           C
ATOM   3670  CB  HIS D 461      31.633 -12.827  23.652  1.00 85.45           C
ATOM   3671  NE2 HIS D 461      34.698 -13.059  21.551  1.00 85.45           N
ATOM   3672  CD2 HIS D 461      33.645 -12.337  22.076  1.00 85.45           C
ATOM   3673  CE1 HIS D 461      34.540 -14.279  22.040  1.00 85.45           C
ATOM   3674  C   HIS D 461      30.293 -12.091  21.730  1.00 85.45           C
ATOM   3675  O   HIS D 461      30.494 -12.412  20.561  1.00 85.45           O
ATOM   3676  N   ASP D 462      30.013 -10.841  22.093  1.00166.30           N
ATOM   3677  CA  ASP D 462      29.903  -9.743  21.188  1.00166.30           C
ATOM   3678  CB  ASP D 462      29.526  -8.534  22.057  1.00166.30           C
ATOM   3679  CG  ASP D 462      29.357  -7.227  21.323  1.00166.30           C
ATOM   3680  OD1 ASP D 462      30.312  -6.774  20.642  1.00166.30           O
ATOM   3681  OD2 ASP D 462      28.260  -6.634  21.481  1.00166.30           O
ATOM   3682  C   ASP D 462      31.262  -9.544  20.594  1.00166.30           C
ATOM   3683  O   ASP D 462      32.258  -9.974  21.169  1.00166.30           O
ATOM   3684  N   VAL D 463      31.344  -8.862  19.436  1.00124.20           N
ATOM   3685  CA  VAL D 463      32.583  -8.651  18.723  1.00124.20           C
ATOM   3686  CB  VAL D 463      32.405  -7.777  17.509  1.00124.20           C
ATOM   3687  CG1 VAL D 463      33.777  -7.547  16.844  1.00124.20           C
ATOM   3688  CG2 VAL D 463      31.330  -8.397  16.600  1.00124.20           C
ATOM   3689  C   VAL D 463      33.557  -7.936  19.620  1.00124.20           C
ATOM   3690  O   VAL D 463      34.770  -8.104  19.507  1.00124.20           O
ATOM   3691  N   LEU D 464      33.037  -7.052  20.488  1.00 82.54           N
ATOM   3692  CA  LEU D 464      33.825  -6.275  21.409  1.00 82.54           C
ATOM   3693  CB  LEU D 464      33.004  -5.176  22.105  1.00 82.54           C
ATOM   3694  CG  LEU D 464      32.513  -4.069  21.153  1.00 82.54           C
ATOM   3695  CD1 LEU D 464      31.729  -2.994  21.920  1.00 82.54           C
ATOM   3696  CD2 LEU D 464      33.668  -3.478  20.327  1.00 82.54           C
ATOM   3697  C   LEU D 464      34.411  -7.143  22.481  1.00 82.54           C
ATOM   3698  O   LEU D 464      35.492  -6.837  22.992  1.00 82.54           O
ATOM   3699  N   GLY D 465      33.713  -8.225  22.880  1.00 50.81           N
ATOM   3700  CA  GLY D 465      34.192  -9.084  23.929  1.00 50.81           C
ATOM   3701  C   GLY D 465      33.585  -8.677  25.246  1.00 50.81           C
ATOM   3702  O   GLY D 465      34.069  -9.090  26.298  1.00 50.81           O
ATOM   3703  N   ARG D 466      32.568  -7.789  25.229  1.00149.03           N
ATOM   3704  CA  ARG D 466      31.913  -7.327  26.430  1.00149.03           C
ATOM   3705  CB  ARG D 466      30.957  -6.168  26.107  1.00149.03           C
ATOM   3706  CG  ARG D 466      31.671  -4.946  25.541  1.00149.03           C
ATOM   3707  CD  ARG D 466      32.587  -4.284  26.568  1.00149.03           C
ATOM   3708  NE  ARG D 466      33.205  -3.111  25.898  1.00149.03           N
ATOM   3709  CZ  ARG D 466      34.424  -3.204  25.301  1.00149.03           C
ATOM   3710  NH1 ARG D 466      35.134  -4.366  25.383  1.00149.03           N
ATOM   3711  NH2 ARG D 466      34.934  -2.122  24.642  1.00149.03           N
ATOM   3712  C   ARG D 466      31.063  -8.381  27.097  1.00149.03           C
ATOM   3713  O   ARG D 466      31.339  -8.824  28.212  1.00149.03           O
ATOM   3714  N   ASN D 467      30.028  -8.863  26.380  1.00124.53           N
ATOM   3715  CA  ASN D 467      29.084  -9.779  26.948  1.00124.53           C
ATOM   3716  CB  ASN D 467      27.633  -9.333  26.693  1.00124.53           C
ATOM   3717  CG  ASN D 467      27.483  -9.015  25.213  1.00124.53           C
ATOM   3718  OD1 ASN D 467      27.609  -9.888  24.359  1.00124.53           O
ATOM   3719  ND2 ASN D 467      27.209  -7.721  24.897  1.00124.53           N
ATOM   3720  C   ASN D 467      29.343 -11.147  26.389  1.00124.53           C
ATOM   3721  O   ASN D 467      29.532 -11.320  25.186  1.00124.53           O
ATOM   3722  N   TRP D 468      29.360 -12.153  27.292  1.00101.85           N
ATOM   3723  CA  TRP D 468      29.718 -13.516  26.997  1.00101.85           C
ATOM   3724  CB  TRP D 468      30.982 -13.966  27.748  1.00101.85           C
ATOM   3725  CG  TRP D 468      32.282 -13.338  27.316  1.00101.85           C
ATOM   3726  CD2 TRP D 468      33.445 -14.100  26.967  1.00101.85           C
ATOM   3727  CD1 TRP D 468      32.642 -12.024  27.245  1.00101.85           C
ATOM   3728  NE1 TRP D 468      33.956 -11.921  26.853  1.00101.85           N
ATOM   3729  CE2 TRP D 468      34.464 -13.192  26.683  1.00101.85           C
ATOM   3730  CE3 TRP D 468      33.650 -15.448  26.901  1.00101.85           C
ATOM   3731  CZ2 TRP D 468      35.710 -13.620  26.327  1.00101.85           C
ATOM   3732  CZ3 TRP D 468      34.904 -15.876  26.528  1.00101.85           C
ATOM   3733  CH2 TRP D 468      35.913 -14.979  26.246  1.00101.85           C
ATOM   3734  C   TRP D 468      28.659 -14.450  27.503  1.00101.85           C
ATOM   3735  O   TRP D 468      27.936 -14.142  28.449  1.00101.85           O
ATOM   3736  N   ALA D 469      28.553 -15.643  26.882  1.00 49.39           N
ATOM   3737  CA  ALA D 469      27.627 -16.661  27.299  1.00 49.39           C
ATOM   3738  CB  ALA D 469      26.219 -16.496  26.701  1.00 49.39           C
ATOM   3739  C   ALA D 469      28.169 -17.970  26.808  1.00 49.39           C
ATOM   3740  O   ALA D 469      29.137 -18.005  26.052  1.00 49.39           O
ATOM   3741  N   CYS D 470      27.561 -19.083  27.264  1.00 81.10           N
ATOM   3742  CA  CYS D 470      27.932 -20.430  26.909  1.00 81.10           C
ATOM   3743  CB  CYS D 470      27.892 -21.390  28.101  1.00 81.10           C
ATOM   3744  SG  CYS D 470      29.496 -21.515  28.884  1.00 81.10           S
ATOM   3745  C   CYS D 470      26.873 -20.975  26.011  1.00 81.10           C
ATOM   3746  O   CYS D 470      25.709 -20.628  26.187  1.00 81.10           O
ATOM   3747  N   PHE D 471      27.247 -21.859  25.047  1.00270.66           N
ATOM   3748  CA  PHE D 471      26.261 -22.452  24.174  1.00270.66           C
ATOM   3749  CB  PHE D 471      26.448 -22.532  22.665  1.00270.66           C
ATOM   3750  CG  PHE D 471      26.887 -21.441  21.803  1.00270.66           C
ATOM   3751  CD1 PHE D 471      28.007 -20.694  22.070  1.00270.66           C
ATOM   3752  CD2 PHE D 471      26.213 -21.318  20.617  1.00270.66           C
ATOM   3753  CE1 PHE D 471      28.382 -19.731  21.170  1.00270.66           C
ATOM   3754  CE2 PHE D 471      26.586 -20.365  19.716  1.00270.66           C
ATOM   3755  CZ  PHE D 471      27.666 -19.571  20.009  1.00270.66           C
ATOM   3756  C   PHE D 471      26.632 -23.893  23.997  1.00270.66           C
ATOM   3757  O   PHE D 471      27.762 -24.323  24.217  1.00270.66           O
ATOM   3758  N   VAL D 472      25.661 -24.621  23.406  1.00119.34           N
ATOM   3759  CA  VAL D 472      25.864 -25.946  22.901  1.00119.34           C
ATOM   3760  CB  VAL D 472      25.207 -27.024  23.711  1.00119.34           C
ATOM   3761  CG1 VAL D 472      23.685 -26.791  23.709  1.00119.34           C
ATOM   3762  CG2 VAL D 472      25.616 -28.383  23.118  1.00119.34           C
ATOM   3763  C   VAL D 472      25.176 -25.930  21.572  1.00119.34           C
ATOM   3764  O   VAL D 472      24.117 -25.322  21.434  1.00119.34           O
ATOM   3765  N   GLY D 473      25.749 -26.594  20.550  1.00 40.10           N
ATOM   3766  CA  GLY D 473      25.116 -26.550  19.263  1.00 40.10           C
ATOM   3767  C   GLY D 473      24.841 -27.940  18.798  1.00 40.10           C
ATOM   3768  O   GLY D 473      25.568 -28.884  19.108  1.00 40.10           O
ATOM   3769  N   LYS D 474      23.749 -28.084  18.026  1.00136.34           N
ATOM   3770  CA  LYS D 474      23.369 -29.356  17.494  1.00136.34           C
ATOM   3771  CB  LYS D 474      22.189 -29.953  18.270  1.00136.34           C
ATOM   3772  CG  LYS D 474      21.715 -31.318  17.784  1.00136.34           C
ATOM   3773  CD  LYS D 474      20.855 -32.014  18.836  1.00136.34           C
ATOM   3774  CE  LYS D 474      20.184 -31.020  19.784  1.00136.34           C
ATOM   3775  NZ  LYS D 474      19.417 -31.746  20.817  1.00136.34           N
ATOM   3776  C   LYS D 474      22.942 -29.115  16.081  1.00136.34           C
ATOM   3777  O   LYS D 474      22.221 -28.159  15.803  1.00136.34           O
ATOM   3778  N   LYS D 475      23.394 -29.977  15.145  1.00126.47           N
ATOM   3779  CA  LYS D 475      23.015 -29.819  13.770  1.00126.47           C
ATOM   3780  CB  LYS D 475      23.794 -30.685  12.763  1.00126.47           C
ATOM   3781  CG  LYS D 475      25.303 -30.448  12.706  1.00126.47           C
ATOM   3782  CD  LYS D 475      26.008 -31.382  11.720  1.00126.47           C
ATOM   3783  CE  LYS D 475      25.483 -32.818  11.780  1.00126.47           C
ATOM   3784  NZ  LYS D 475      26.076 -33.626  10.692  1.00126.47           N
ATOM   3785  C   LYS D 475      21.607 -30.286  13.672  1.00126.47           C
ATOM   3786  O   LYS D 475      21.223 -31.212  14.387  1.00126.47           O
ATOM   3787  N   ILE D 476      20.845 -29.647  12.757  1.00130.34           N
ATOM   3788  CA  ILE D 476      19.454 -29.838  12.454  1.00130.34           C
ATOM   3789  CB  ILE D 476      19.062 -31.192  11.900  1.00130.34           C
ATOM   3790  CG1 ILE D 476      19.241 -32.335  12.906  0.00130.34           C
ATOM   3791  CG2 ILE D 476      19.854 -31.411  10.602  0.00130.34           C
ATOM   3792  CD1 ILE D 476      18.610 -33.649  12.453  1.00130.34           C
ATOM   3793  C   ILE D 476      18.649 -29.506  13.684  1.00130.34           C
ATOM   3794  O   ILE D 476      19.149 -29.813  14.792  1.00130.34           O
ATOM   3795  OXT ILE D 476      17.545 -28.915  13.537  1.00130.34           O
TER    3796      ILE D 476
ATOM   3797  N   LEU E 477      54.976  -6.375  -6.185  1.00 53.59           N
ATOM   3798  CA  LEU E 477      55.466  -7.450  -5.296  1.00 53.59           C
ATOM   3799  CB  LEU E 477      54.515  -8.662  -5.337  1.00 53.59           C
ATOM   3800  CG  LEU E 477      54.865  -9.775  -4.329  1.00 53.59           C
ATOM   3801  CD1 LEU E 477      54.728  -9.272  -2.884  1.00 53.59           C
ATOM   3802  CD2 LEU E 477      54.038 -11.045  -4.585  1.00 53.59           C
ATOM   3803  C   LEU E 477      56.833  -7.870  -5.732  1.00 53.59           C
ATOM   3804  O   LEU E 477      57.117  -7.981  -6.924  1.00 53.59           O
ATOM   3805  N   PRO E 478      57.685  -8.072  -4.761  1.00150.24           N
ATOM   3806  CA  PRO E 478      59.056  -8.430  -5.024  1.00150.24           C
ATOM   3807  CD  PRO E 478      57.544  -7.359  -3.503  1.00150.24           C
ATOM   3808  CB  PRO E 478      59.849  -8.028  -3.777  1.00150.24           C
ATOM   3809  CG  PRO E 478      58.783  -7.772  -2.697  1.00150.24           C
ATOM   3810  C   PRO E 478      59.236  -9.866  -5.397  1.00150.24           C
ATOM   3811  O   PRO E 478      58.339 -10.675  -5.168  1.00150.24           O
ATOM   3812  N   THR E 479      60.379 -10.174  -6.040  1.00 97.93           N
ATOM   3813  CA  THR E 479      60.756 -11.501  -6.422  1.00 97.93           C
ATOM   3814  CB  THR E 479      61.935 -11.516  -7.346  1.00 97.93           C
ATOM   3815  OG1 THR E 479      61.648 -10.765  -8.515  1.00 97.93           O
ATOM   3816  CG2 THR E 479      62.249 -12.974  -7.719  1.00 97.93           C
ATOM   3817  C   THR E 479      61.146 -12.266  -5.195  1.00 97.93           C
ATOM   3818  O   THR E 479      60.878 -13.463  -5.093  1.00 97.93           O
ATOM   3819  N   GLU E 480      61.826 -11.590  -4.242  1.00 41.56           N
ATOM   3820  CA  GLU E 480      62.287 -12.260  -3.061  1.00 41.56           C
ATOM   3821  CB  GLU E 480      63.804 -12.522  -3.060  1.00 41.56           C
ATOM   3822  CG  GLU E 480      64.246 -13.528  -4.125  1.00 41.56           C
ATOM   3823  CD  GLU E 480      65.756 -13.696  -4.024  1.00 41.56           C
ATOM   3824  OE1 GLU E 480      66.384 -12.952  -3.225  1.00 41.56           O
ATOM   3825  OE2 GLU E 480      66.301 -14.573  -4.747  1.00 41.56           O
ATOM   3826  C   GLU E 480      61.982 -11.412  -1.863  1.00 41.56           C
ATOM   3827  O   GLU E 480      61.907 -10.188  -1.962  1.00 41.56           O
ATOM   3828  N   TRP E 481      61.762 -12.056  -0.695  1.00 77.20           N
ATOM   3829  CA  TRP E 481      61.500 -11.295   0.495  1.00 77.20           C
ATOM   3830  CB  TRP E 481      60.013 -10.946   0.676  1.00 77.20           C
ATOM   3831  CG  TRP E 481      59.737  -9.984   1.805  1.00 77.20           C
ATOM   3832  CD2 TRP E 481      59.718  -8.557   1.645  1.00 77.20           C
ATOM   3833  CD1 TRP E 481      59.461 -10.231   3.117  1.00 77.20           C
ATOM   3834  NE1 TRP E 481      59.276  -9.045   3.788  1.00 77.20           N
ATOM   3835  CE2 TRP E 481      59.431  -8.007   2.894  1.00 77.20           C
ATOM   3836  CE3 TRP E 481      59.924  -7.771   0.548  1.00 77.20           C
ATOM   3837  CZ2 TRP E 481      59.345  -6.655   3.064  1.00 77.20           C
ATOM   3838  CZ3 TRP E 481      59.836  -6.408   0.723  1.00 77.20           C
ATOM   3839  CH2 TRP E 481      59.552  -5.861   1.957  1.00 77.20           C
ATOM   3840  C   TRP E 481      61.926 -12.099   1.693  1.00 77.20           C
ATOM   3841  O   TRP E 481      61.761 -13.318   1.735  1.00 77.20           O
ATOM   3842  N   ASP E 482      62.503 -11.418   2.707  1.00 90.05           N
ATOM   3843  CA  ASP E 482      62.933 -12.067   3.914  1.00 90.05           C
ATOM   3844  CB  ASP E 482      64.409 -12.509   3.852  1.00 90.05           C
ATOM   3845  CG  ASP E 482      64.724 -13.430   5.024  1.00 90.05           C
ATOM   3846  OD1 ASP E 482      63.974 -13.395   6.035  1.00 90.05           O
ATOM   3847  OD2 ASP E 482      65.727 -14.186   4.917  1.00 90.05           O
ATOM   3848  C   ASP E 482      62.800 -11.050   5.010  1.00 90.05           C
ATOM   3849  O   ASP E 482      63.487 -10.031   5.008  1.00 90.05           O
ATOM   3850  N   TRP E 483      61.913 -11.307   5.990  1.00107.81           N
ATOM   3851  CA  TRP E 483      61.656 -10.383   7.060  1.00107.81           C
ATOM   3852  CB  TRP E 483      60.413 -10.711   7.901  1.00107.81           C
ATOM   3853  CG  TRP E 483      59.143 -10.287   7.202  1.00107.81           C
ATOM   3854  CD2 TRP E 483      58.718  -8.917   7.122  1.00107.81           C
ATOM   3855  CD1 TRP E 483      58.216 -11.020   6.522  1.00107.81           C
ATOM   3856  NE1 TRP E 483      57.236 -10.192   6.026  1.00107.81           N
ATOM   3857  CE2 TRP E 483      57.533  -8.894   6.388  1.00107.81           C
ATOM   3858  CE3 TRP E 483      59.272  -7.772   7.617  1.00107.81           C
ATOM   3859  CZ2 TRP E 483      56.882  -7.720   6.137  1.00107.81           C
ATOM   3860  CZ3 TRP E 483      58.611  -6.590   7.366  1.00107.81           C
ATOM   3861  CH2 TRP E 483      57.438  -6.564   6.641  1.00107.81           C
ATOM   3862  C   TRP E 483      62.847 -10.228   7.947  1.00107.81           C
ATOM   3863  O   TRP E 483      62.916  -9.279   8.728  1.00107.81           O
ATOM   3864  N   ARG E 484      63.753 -11.220   7.935  1.00 99.80           N
ATOM   3865  CA  ARG E 484      64.971 -11.166   8.691  1.00 99.80           C
ATOM   3866  CB  ARG E 484      65.724 -12.505   8.675  1.00 99.80           C
ATOM   3867  CG  ARG E 484      64.945 -13.636   9.353  1.00 99.80           C
ATOM   3868  CD  ARG E 484      65.653 -14.990   9.292  1.00 99.80           C
ATOM   3869  NE  ARG E 484      65.799 -15.343   7.852  1.00 99.80           N
ATOM   3870  CZ  ARG E 484      66.395 -16.515   7.488  1.00 99.80           C
ATOM   3871  NH1 ARG E 484      66.833 -17.385   8.444  1.00 99.80           N
ATOM   3872  NH2 ARG E 484      66.553 -16.817   6.166  1.00 99.80           N
ATOM   3873  C   ARG E 484      65.862 -10.115   8.106  1.00 99.80           C
ATOM   3874  O   ARG E 484      66.624  -9.474   8.827  1.00 99.80           O
ATOM   3875  N   ASN E 485      65.841  -9.937   6.769  1.00 69.26           N
ATOM   3876  CA  ASN E 485      66.720  -8.945   6.224  1.00 69.26           C
ATOM   3877  CB  ASN E 485      67.912  -9.566   5.474  1.00 69.26           C
ATOM   3878  CG  ASN E 485      68.908  -8.462   5.152  1.00 69.26           C
ATOM   3879  OD1 ASN E 485      68.932  -7.421   5.806  1.00 69.26           O
ATOM   3880  ND2 ASN E 485      69.750  -8.690   4.109  1.00 69.26           N
ATOM   3881  C   ASN E 485      65.990  -8.087   5.240  1.00 69.26           C
ATOM   3882  O   ASN E 485      65.922  -8.412   4.055  1.00 69.26           O
ATOM   3883  N   ILE E 486      65.431  -6.950   5.698  1.00164.67           N
ATOM   3884  CA  ILE E 486      64.861  -6.043   4.752  1.00164.67           C
ATOM   3885  CB  ILE E 486      63.416  -5.684   5.038  1.00164.67           C
ATOM   3886  CG1 ILE E 486      62.795  -4.876   3.881  1.00164.67           C
ATOM   3887  CG2 ILE E 486      63.296  -5.039   6.429  1.00164.67           C
ATOM   3888  CD1 ILE E 486      63.420  -3.502   3.638  1.00164.67           C
ATOM   3889  C   ILE E 486      65.767  -4.851   4.787  1.00164.67           C
ATOM   3890  O   ILE E 486      65.693  -3.988   5.661  1.00164.67           O
ATOM   3891  N   ALA E 487      66.671  -4.780   3.797  1.00 45.28           N
ATOM   3892  CA  ALA E 487      67.616  -3.708   3.718  1.00 45.28           C
ATOM   3893  CB  ALA E 487      66.954  -2.331   3.530  1.00 45.28           C
ATOM   3894  C   ALA E 487      68.467  -3.651   4.957  1.00 45.28           C
ATOM   3895  O   ALA E 487      68.818  -2.567   5.419  1.00 45.28           O
ATOM   3896  N   GLY E 488      68.827  -4.818   5.529  1.00 29.75           N
ATOM   3897  CA  GLY E 488      69.748  -4.859   6.635  1.00 29.75           C
ATOM   3898  C   GLY E 488      69.040  -4.964   7.958  1.00 29.75           C
ATOM   3899  O   GLY E 488      69.656  -5.329   8.957  1.00 29.75           O
ATOM   3900  N   TYR E 489      67.728  -4.673   8.014  1.00 50.75           N
ATOM   3901  CA  TYR E 489      67.038  -4.684   9.280  1.00 50.75           C
ATOM   3902  CB  TYR E 489      65.951  -3.601   9.369  1.00 50.75           C
ATOM   3903  CG  TYR E 489      66.645  -2.291   9.204  1.00 50.75           C
ATOM   3904  CD1 TYR E 489      67.228  -1.660  10.279  1.00 50.75           C
ATOM   3905  CD2 TYR E 489      66.719  -1.697   7.965  1.00 50.75           C
ATOM   3906  CE1 TYR E 489      67.869  -0.453  10.121  1.00 50.75           C
ATOM   3907  CE2 TYR E 489      67.358  -0.492   7.799  1.00 50.75           C
ATOM   3908  CZ  TYR E 489      67.935   0.133   8.879  1.00 50.75           C
ATOM   3909  OH  TYR E 489      68.591   1.370   8.711  1.00 50.75           O
ATOM   3910  C   TYR E 489      66.381  -6.021   9.513  1.00 50.75           C
ATOM   3911  O   TYR E 489      65.863  -6.638   8.584  1.00 50.75           O
ATOM   3912  N   ASN E 490      66.415  -6.508  10.780  1.00 74.65           N
ATOM   3913  CA  ASN E 490      65.838  -7.776  11.169  1.00 74.65           C
ATOM   3914  CB  ASN E 490      66.802  -8.622  12.019  1.00 74.65           C
ATOM   3915  CG  ASN E 490      66.068  -9.861  12.509  1.00 74.65           C
ATOM   3916  OD1 ASN E 490      65.600 -10.680  11.721  1.00 74.65           O
ATOM   3917  ND2 ASN E 490      65.964 -10.000  13.859  1.00 74.65           N
ATOM   3918  C   ASN E 490      64.607  -7.547  12.012  1.00 74.65           C
ATOM   3919  O   ASN E 490      64.655  -6.856  13.026  1.00 74.65           O
ATOM   3920  N   PHE E 491      63.447  -8.036  11.522  1.00123.00           N
ATOM   3921  CA  PHE E 491      62.137  -8.019  12.130  1.00123.00           C
ATOM   3922  CB  PHE E 491      61.030  -7.759  11.101  1.00123.00           C
ATOM   3923  CG  PHE E 491      61.252  -6.350  10.670  1.00123.00           C
ATOM   3924  CD1 PHE E 491      60.742  -5.310  11.411  1.00123.00           C
ATOM   3925  CD2 PHE E 491      61.982  -6.067   9.539  1.00123.00           C
ATOM   3926  CE1 PHE E 491      60.945  -4.007  11.026  1.00123.00           C
ATOM   3927  CE2 PHE E 491      62.189  -4.764   9.149  1.00123.00           C
ATOM   3928  CZ  PHE E 491      61.670  -3.732   9.892  1.00123.00           C
ATOM   3929  C   PHE E 491      61.772  -9.238  12.947  1.00123.00           C
ATOM   3930  O   PHE E 491      60.763  -9.215  13.653  1.00123.00           O
ATOM   3931  N   VAL E 492      62.469 -10.382  12.793  1.00 66.30           N
ATOM   3932  CA  VAL E 492      62.017 -11.595  13.433  1.00 66.30           C
ATOM   3933  CB  VAL E 492      62.247 -12.815  12.583  1.00 66.30           C
ATOM   3934  CG1 VAL E 492      61.756 -14.062  13.341  1.00 66.30           C
ATOM   3935  CG2 VAL E 492      61.571 -12.601  11.215  1.00 66.30           C
ATOM   3936  C   VAL E 492      62.710 -11.820  14.747  1.00 66.30           C
ATOM   3937  O   VAL E 492      63.898 -11.542  14.900  1.00 66.30           O
ATOM   3938  N   THR E 493      61.960 -12.355  15.736  1.00121.94           N
ATOM   3939  CA  THR E 493      62.468 -12.614  17.060  1.00121.94           C
ATOM   3940  CB  THR E 493      61.377 -12.834  18.064  1.00121.94           C
ATOM   3941  OG1 THR E 493      61.901 -12.882  19.382  1.00121.94           O
ATOM   3942  CG2 THR E 493      60.672 -14.156  17.723  1.00121.94           C
ATOM   3943  C   THR E 493      63.266 -13.880  16.966  1.00121.94           C
ATOM   3944  O   THR E 493      63.130 -14.600  15.983  1.00121.94           O
ATOM   3945  N   PRO E 494      64.075 -14.186  17.952  1.00 80.48           N
ATOM   3946  CA  PRO E 494      64.938 -15.338  17.883  1.00 80.48           C
ATOM   3947  CD  PRO E 494      64.680 -13.120  18.739  1.00 80.48           C
ATOM   3948  CB  PRO E 494      65.948 -15.170  19.016  1.00 80.48           C
ATOM   3949  CG  PRO E 494      66.057 -13.645  19.177  1.00 80.48           C
ATOM   3950  C   PRO E 494      64.253 -16.667  17.885  1.00 80.48           C
ATOM   3951  O   PRO E 494      63.118 -16.766  18.351  1.00 80.48           O
ATOM   3952  N   VAL E 495      64.944 -17.693  17.336  1.00 44.98           N
ATOM   3953  CA  VAL E 495      64.432 -19.027  17.290  1.00 44.98           C
ATOM   3954  CB  VAL E 495      65.272 -19.953  16.460  1.00 44.98           C
ATOM   3955  CG1 VAL E 495      64.687 -21.370  16.563  1.00 44.98           C
ATOM   3956  CG2 VAL E 495      65.340 -19.409  15.023  1.00 44.98           C
ATOM   3957  C   VAL E 495      64.435 -19.557  18.686  1.00 44.98           C
ATOM   3958  O   VAL E 495      65.296 -19.218  19.498  1.00 44.98           O
ATOM   3959  N   ARG E 496      63.434 -20.396  19.009  1.00139.15           N
ATOM   3960  CA  ARG E 496      63.372 -20.956  20.328  1.00139.15           C
ATOM   3961  CB  ARG E 496      62.314 -20.319  21.244  1.00139.15           C
ATOM   3962  CG  ARG E 496      62.729 -18.914  21.685  1.00139.15           C
ATOM   3963  CD  ARG E 496      62.074 -18.441  22.983  1.00139.15           C
ATOM   3964  NE  ARG E 496      60.686 -17.999  22.683  1.00139.15           N
ATOM   3965  CZ  ARG E 496      59.743 -18.074  23.666  1.00139.15           C
ATOM   3966  NH1 ARG E 496      60.039 -18.706  24.838  1.00139.15           N
ATOM   3967  NH2 ARG E 496      58.511 -17.516  23.482  1.00139.15           N
ATOM   3968  C   ARG E 496      63.110 -22.424  20.217  1.00139.15           C
ATOM   3969  O   ARG E 496      62.898 -22.953  19.126  1.00139.15           O
ATOM   3970  N   ASN E 497      63.178 -23.134  21.361  1.00 51.21           N
ATOM   3971  CA  ASN E 497      62.972 -24.553  21.350  1.00 51.21           C
ATOM   3972  CB  ASN E 497      64.152 -25.327  21.967  1.00 51.21           C
ATOM   3973  CG  ASN E 497      64.030 -26.799  21.598  1.00 51.21           C
ATOM   3974  OD1 ASN E 497      62.933 -27.320  21.408  1.00 51.21           O
ATOM   3975  ND2 ASN E 497      65.198 -27.489  21.493  1.00 51.21           N
ATOM   3976  C   ASN E 497      61.751 -24.864  22.165  1.00 51.21           C
ATOM   3977  O   ASN E 497      61.656 -24.518  23.340  1.00 51.21           O
ATOM   3978  N   GLN E 498      60.770 -25.521  21.522  1.00162.59           N
ATOM   3979  CA  GLN E 498      59.528 -25.958  22.095  1.00162.59           C
ATOM   3980  CB  GLN E 498      58.490 -26.223  20.981  1.00162.59           C
ATOM   3981  CG  GLN E 498      59.027 -27.035  19.797  1.00162.59           C
ATOM   3982  CD  GLN E 498      58.267 -28.336  19.617  1.00162.59           C
ATOM   3983  OE1 GLN E 498      57.211 -28.546  20.208  1.00162.59           O
ATOM   3984  NE2 GLN E 498      58.809 -29.222  18.739  1.00162.59           N
ATOM   3985  C   GLN E 498      59.741 -27.089  23.052  1.00162.59           C
ATOM   3986  O   GLN E 498      58.933 -27.284  23.962  1.00162.59           O
ATOM   3987  N   ALA E 499      60.800 -27.902  22.843  1.00223.92           N
ATOM   3988  CA  ALA E 499      61.078 -28.950  23.782  1.00223.92           C
ATOM   3989  CB  ALA E 499      60.958 -28.558  25.271  1.00223.92           C
ATOM   3990  C   ALA E 499      60.139 -30.071  23.492  1.00223.92           C
ATOM   3991  O   ALA E 499      59.608 -30.189  22.390  1.00223.92           O
ATOM   3992  N   SER E 500      59.947 -30.950  24.485  1.00 81.96           N
ATOM   3993  CA  SER E 500      59.125 -32.116  24.347  1.00 81.96           C
ATOM   3994  CB  SER E 500      59.272 -33.064  25.545  1.00 81.96           C
ATOM   3995  OG  SER E 500      58.880 -32.400  26.736  1.00 81.96           O
ATOM   3996  C   SER E 500      57.658 -31.794  24.203  1.00 81.96           C
ATOM   3997  O   SER E 500      56.927 -32.618  23.640  1.00 81.96           O
ATOM   3998  N   CYS E 501      57.145 -30.641  24.685  1.00131.90           N
ATOM   3999  CA  CYS E 501      55.711 -30.446  24.589  1.00131.90           C
ATOM   4000  CB  CYS E 501      55.072 -29.399  25.520  1.00131.90           C
ATOM   4001  SG  CYS E 501      54.640 -30.121  27.121  1.00131.90           S
ATOM   4002  C   CYS E 501      55.269 -30.106  23.204  1.00131.90           C
ATOM   4003  O   CYS E 501      55.989 -29.480  22.431  1.00131.90           O
ATOM   4004  N   GLY E 502      54.024 -30.505  22.865  1.00 64.01           N
ATOM   4005  CA  GLY E 502      53.522 -30.254  21.544  1.00 64.01           C
ATOM   4006  C   GLY E 502      52.956 -28.868  21.537  1.00 64.01           C
ATOM   4007  O   GLY E 502      51.758 -28.674  21.337  1.00 64.01           O
ATOM   4008  N   SER E 503      53.837 -27.878  21.790  1.00179.22           N
ATOM   4009  CA  SER E 503      53.535 -26.474  21.884  1.00179.22           C
ATOM   4010  CB  SER E 503      54.350 -25.758  22.980  1.00179.22           C
ATOM   4011  OG  SER E 503      55.733 -25.757  22.669  1.00179.22           O
ATOM   4012  C   SER E 503      53.693 -25.710  20.592  1.00179.22           C
ATOM   4013  O   SER E 503      53.634 -24.483  20.581  1.00179.22           O
ATOM   4014  N   CYS E 504      53.856 -26.394  19.457  1.00146.66           N
ATOM   4015  CA  CYS E 504      54.243 -25.792  18.215  1.00146.66           C
ATOM   4016  CB  CYS E 504      54.195 -26.889  17.155  1.00146.66           C
ATOM   4017  SG  CYS E 504      55.464 -26.662  15.907  1.00146.66           S
ATOM   4018  C   CYS E 504      53.315 -24.654  17.858  1.00146.66           C
ATOM   4019  O   CYS E 504      53.770 -23.564  17.506  1.00146.66           O
ATOM   4020  N   TYR E 505      51.992 -24.848  17.999  1.00164.40           N
ATOM   4021  CA  TYR E 505      51.015 -23.855  17.635  1.00164.40           C
ATOM   4022  CB  TYR E 505      49.560 -24.304  17.899  1.00164.40           C
ATOM   4023  CG  TYR E 505      49.343 -24.513  19.363  1.00164.40           C
ATOM   4024  CD1 TYR E 505      48.952 -23.489  20.190  1.00164.40           C
ATOM   4025  CD2 TYR E 505      49.519 -25.755  19.919  1.00164.40           C
ATOM   4026  CE1 TYR E 505      48.758 -23.697  21.533  1.00164.40           C
ATOM   4027  CE2 TYR E 505      49.325 -25.974  21.261  1.00164.40           C
ATOM   4028  CZ  TYR E 505      48.938 -24.942  22.075  1.00164.40           C
ATOM   4029  OH  TYR E 505      48.732 -25.142  23.455  1.00164.40           O
ATOM   4030  C   TYR E 505      51.246 -22.601  18.425  1.00164.40           C
ATOM   4031  O   TYR E 505      51.052 -21.502  17.905  1.00164.40           O
ATOM   4032  N   ALA E 506      51.605 -22.729  19.716  1.00 52.66           N
ATOM   4033  CA  ALA E 506      51.816 -21.588  20.563  1.00 52.66           C
ATOM   4034  CB  ALA E 506      52.063 -21.989  22.028  1.00 52.66           C
ATOM   4035  C   ALA E 506      53.016 -20.820  20.099  1.00 52.66           C
ATOM   4036  O   ALA E 506      53.000 -19.592  20.031  1.00 52.66           O
ATOM   4037  N   PHE E 507      54.108 -21.533  19.766  1.00 61.41           N
ATOM   4038  CA  PHE E 507      55.312 -20.873  19.343  1.00 61.41           C
ATOM   4039  CB  PHE E 507      56.506 -21.826  19.153  1.00 61.41           C
ATOM   4040  CG  PHE E 507      57.091 -22.086  20.503  1.00 61.41           C
ATOM   4041  CD1 PHE E 507      56.506 -22.973  21.377  1.00 61.41           C
ATOM   4042  CD2 PHE E 507      58.244 -21.441  20.894  1.00 61.41           C
ATOM   4043  CE1 PHE E 507      57.056 -23.202  22.617  1.00 61.41           C
ATOM   4044  CE2 PHE E 507      58.799 -21.667  22.133  1.00 61.41           C
ATOM   4045  CZ  PHE E 507      58.204 -22.551  23.000  1.00 61.41           C
ATOM   4046  C   PHE E 507      55.077 -20.141  18.057  1.00 61.41           C
ATOM   4047  O   PHE E 507      55.502 -18.997  17.903  1.00 61.41           O
ATOM   4048  N   SER E 508      54.394 -20.778  17.090  1.00 77.24           N
ATOM   4049  CA  SER E 508      54.157 -20.129  15.833  1.00 77.24           C
ATOM   4050  CB  SER E 508      53.413 -21.021  14.837  1.00 77.24           C
ATOM   4051  OG  SER E 508      54.244 -22.123  14.517  1.00 77.24           O
ATOM   4052  C   SER E 508      53.331 -18.909  16.070  1.00 77.24           C
ATOM   4053  O   SER E 508      53.595 -17.849  15.505  1.00 77.24           O
ATOM   4054  N   SER E 509      52.312 -19.023  16.937  1.00 97.97           N
ATOM   4055  CA  SER E 509      51.449 -17.905  17.180  1.00 97.97           C
ATOM   4056  CB  SER E 509      50.242 -18.254  18.074  1.00 97.97           C
ATOM   4057  OG  SER E 509      50.663 -18.768  19.325  1.00 97.97           O
ATOM   4058  C   SER E 509      52.219 -16.767  17.776  1.00 97.97           C
ATOM   4059  O   SER E 509      52.095 -15.633  17.321  1.00 97.97           O
ATOM   4060  N   MET E 510      53.061 -17.032  18.787  1.00128.19           N
ATOM   4061  CA  MET E 510      53.796 -15.997  19.456  1.00128.19           C
ATOM   4062  CB  MET E 510      54.611 -16.593  20.610  1.00128.19           C
ATOM   4063  CG  MET E 510      54.530 -15.767  21.885  1.00128.19           C
ATOM   4064  SD  MET E 510      52.839 -15.767  22.558  1.00128.19           S
ATOM   4065  CE  MET E 510      52.650 -17.573  22.539  1.00128.19           C
ATOM   4066  C   MET E 510      54.748 -15.389  18.466  1.00128.19           C
ATOM   4067  O   MET E 510      54.928 -14.174  18.417  1.00128.19           O
ATOM   4068  N   GLY E 511      55.370 -16.234  17.623  1.00 28.14           N
ATOM   4069  CA  GLY E 511      56.353 -15.760  16.692  1.00 28.14           C
ATOM   4070  C   GLY E 511      55.737 -14.774  15.752  1.00 28.14           C
ATOM   4071  O   GLY E 511      56.350 -13.759  15.420  1.00 28.14           O
ATOM   4072  N   MET E 512      54.516 -15.058  15.265  1.00 56.87           N
ATOM   4073  CA  MET E 512      53.896 -14.154  14.342  1.00 56.87           C
ATOM   4074  CB  MET E 512      52.550 -14.661  13.806  1.00 56.87           C
ATOM   4075  CG  MET E 512      51.899 -13.683  12.830  1.00 56.87           C
ATOM   4076  SD  MET E 512      50.469 -14.358  11.934  1.00 56.87           S
ATOM   4077  CE  MET E 512      49.427 -14.599  13.401  1.00 56.87           C
ATOM   4078  C   MET E 512      53.648 -12.832  15.003  1.00 56.87           C
ATOM   4079  O   MET E 512      54.004 -11.786  14.462  1.00 56.87           O
ATOM   4080  N   LEU E 513      53.075 -12.848  16.220  1.00107.88           N
ATOM   4081  CA  LEU E 513      52.740 -11.636  16.923  1.00107.88           C
ATOM   4082  CB  LEU E 513      52.026 -11.896  18.268  1.00107.88           C
ATOM   4083  CG  LEU E 513      50.555 -12.352  18.150  1.00107.88           C
ATOM   4084  CD1 LEU E 513      49.631 -11.191  17.773  1.00107.88           C
ATOM   4085  CD2 LEU E 513      50.393 -13.504  17.156  1.00107.88           C
ATOM   4086  C   LEU E 513      53.977 -10.846  17.223  1.00107.88           C
ATOM   4087  O   LEU E 513      53.969  -9.620  17.141  1.00107.88           O
ATOM   4088  N   GLU E 514      55.073 -11.519  17.609  1.00118.63           N
ATOM   4089  CA  GLU E 514      56.265 -10.804  17.977  1.00118.63           C
ATOM   4090  CB  GLU E 514      57.262 -11.683  18.757  1.00118.63           C
ATOM   4091  CG  GLU E 514      57.500 -13.073  18.168  1.00118.63           C
ATOM   4092  CD  GLU E 514      58.080 -13.943  19.278  1.00118.63           C
ATOM   4093  OE1 GLU E 514      58.166 -13.448  20.434  1.00118.63           O
ATOM   4094  OE2 GLU E 514      58.436 -15.117  18.990  1.00118.63           O
ATOM   4095  C   GLU E 514      56.903 -10.109  16.803  1.00118.63           C
ATOM   4096  O   GLU E 514      57.387  -8.986  16.943  1.00118.63           O
ATOM   4097  N   SER E 515      56.937 -10.746  15.615  1.00 40.24           N
ATOM   4098  CA  SER E 515      57.528 -10.114  14.466  1.00 40.24           C
ATOM   4099  CB  SER E 515      57.646 -11.072  13.266  1.00 40.24           C
ATOM   4100  OG  SER E 515      56.355 -11.455  12.815  1.00 40.24           O
ATOM   4101  C   SER E 515      56.681  -8.948  14.039  1.00 40.24           C
ATOM   4102  O   SER E 515      57.192  -7.869  13.740  1.00 40.24           O
ATOM   4103  N   ARG E 516      55.346  -9.130  14.020  1.00 91.98           N
ATOM   4104  CA  ARG E 516      54.451  -8.104  13.554  1.00 91.98           C
ATOM   4105  CB  ARG E 516      52.991  -8.581  13.400  1.00 91.98           C
ATOM   4106  CG  ARG E 516      52.832  -9.556  12.224  1.00 91.98           C
ATOM   4107  CD  ARG E 516      51.389  -9.857  11.795  1.00 91.98           C
ATOM   4108  NE  ARG E 516      51.471 -10.802  10.640  1.00 91.98           N
ATOM   4109  CZ  ARG E 516      50.401 -11.040   9.823  1.00 91.98           C
ATOM   4110  NH1 ARG E 516      49.201 -10.427  10.043  1.00 91.98           N
ATOM   4111  NH2 ARG E 516      50.531 -11.901   8.771  1.00 91.98           N
ATOM   4112  C   ARG E 516      54.517  -6.901  14.444  1.00 91.98           C
ATOM   4113  O   ARG E 516      54.362  -5.774  13.977  1.00 91.98           O
ATOM   4114  N   ILE E 517      54.721  -7.105  15.757  1.00108.88           N
ATOM   4115  CA  ILE E 517      54.856  -6.008  16.677  1.00108.88           C
ATOM   4116  CB  ILE E 517      55.110  -6.466  18.093  1.00108.88           C
ATOM   4117  CG1 ILE E 517      53.950  -7.320  18.634  1.00108.88           C
ATOM   4118  CG2 ILE E 517      55.389  -5.220  18.949  1.00108.88           C
ATOM   4119  CD1 ILE E 517      52.654  -6.543  18.838  1.00108.88           C
ATOM   4120  C   ILE E 517      56.083  -5.244  16.267  1.00108.88           C
ATOM   4121  O   ILE E 517      56.096  -4.015  16.274  1.00108.88           O
ATOM   4122  N   GLN E 518      57.160  -5.969  15.907  1.00 44.03           N
ATOM   4123  CA  GLN E 518      58.407  -5.336  15.575  1.00 44.03           C
ATOM   4124  CB  GLN E 518      59.548  -6.339  15.334  1.00 44.03           C
ATOM   4125  CG  GLN E 518      59.938  -7.116  16.593  1.00 44.03           C
ATOM   4126  CD  GLN E 518      61.067  -8.071  16.236  1.00 44.03           C
ATOM   4127  OE1 GLN E 518      60.934  -9.287  16.371  1.00 44.03           O
ATOM   4128  NE2 GLN E 518      62.216  -7.509  15.773  1.00 44.03           N
ATOM   4129  C   GLN E 518      58.263  -4.487  14.347  1.00 44.03           C
ATOM   4130  O   GLN E 518      58.713  -3.343  14.320  1.00 44.03           O
ATOM   4131  N   ILE E 519      57.610  -5.012  13.296  1.00 41.51           N
ATOM   4132  CA  ILE E 519      57.458  -4.282  12.066  1.00 41.51           C
ATOM   4133  CB  ILE E 519      56.739  -5.073  11.011  1.00 41.51           C
ATOM   4134  CG1 ILE E 519      57.520  -6.348  10.655  1.00 41.51           C
ATOM   4135  CG2 ILE E 519      56.495  -4.145   9.809  1.00 41.51           C
ATOM   4136  CD1 ILE E 519      56.708  -7.345   9.828  1.00 41.51           C
ATOM   4137  C   ILE E 519      56.628  -3.060  12.313  1.00 41.51           C
ATOM   4138  O   ILE E 519      56.946  -1.969  11.840  1.00 41.51           O
ATOM   4139  N   ARG E 520      55.535  -3.217  13.079  1.00125.08           N
ATOM   4140  CA  ARG E 520      54.603  -2.149  13.298  1.00125.08           C
ATOM   4141  CB  ARG E 520      53.436  -2.569  14.207  1.00125.08           C
ATOM   4142  CG  ARG E 520      52.506  -3.605  13.575  1.00125.08           C
ATOM   4143  CD  ARG E 520      51.287  -2.985  12.890  1.00125.08           C
ATOM   4144  NE  ARG E 520      51.778  -2.219  11.711  1.00125.08           N
ATOM   4145  CZ  ARG E 520      50.896  -1.526  10.934  1.00125.08           C
ATOM   4146  NH1 ARG E 520      49.566  -1.527  11.241  1.00125.08           N
ATOM   4147  NH2 ARG E 520      51.346  -0.829   9.850  1.00125.08           N
ATOM   4148  C   ARG E 520      55.290  -1.004  13.972  1.00125.08           C
ATOM   4149  O   ARG E 520      55.054   0.153  13.628  1.00125.08           O
ATOM   4150  N   SER E 521      56.103  -1.311  14.997  1.00 68.06           N
ATOM   4151  CA  SER E 521      56.831  -0.356  15.787  1.00 68.06           C
ATOM   4152  CB  SER E 521      57.067  -0.845  17.227  1.00 68.06           C
ATOM   4153  OG  SER E 521      57.878  -2.010  17.225  1.00 68.06           O
ATOM   4154  C   SER E 521      58.167  -0.039  15.188  1.00 68.06           C
ATOM   4155  O   SER E 521      58.902   0.784  15.731  1.00 68.06           O
ATOM   4156  N   GLN E 522      58.533  -0.686  14.067  1.00155.95           N
ATOM   4157  CA  GLN E 522      59.824  -0.461  13.482  1.00155.95           C
ATOM   4158  CB  GLN E 522      60.028   0.985  12.996  1.00155.95           C
ATOM   4159  CG  GLN E 522      61.346   1.197  12.249  1.00155.95           C
ATOM   4160  CD  GLN E 522      61.232   0.490  10.905  1.00155.95           C
ATOM   4161  OE1 GLN E 522      60.736  -0.632  10.819  1.00155.95           O
ATOM   4162  NE2 GLN E 522      61.696   1.168   9.821  1.00155.95           N
ATOM   4163  C   GLN E 522      60.899  -0.780  14.482  1.00155.95           C
ATOM   4164  O   GLN E 522      61.841  -0.012  14.665  1.00155.95           O
ATOM   4165  N   LEU E 523      60.772  -1.946  15.151  1.00 58.31           N
ATOM   4166  CA  LEU E 523      61.749  -2.448  16.079  1.00 58.31           C
ATOM   4167  CB  LEU E 523      63.166  -2.505  15.478  1.00 58.31           C
ATOM   4168  CG  LEU E 523      63.300  -3.501  14.310  1.00 58.31           C
ATOM   4169  CD1 LEU E 523      64.732  -3.525  13.752  1.00 58.31           C
ATOM   4170  CD2 LEU E 523      62.804  -4.898  14.715  1.00 58.31           C
ATOM   4171  C   LEU E 523      61.801  -1.603  17.312  1.00 58.31           C
ATOM   4172  O   LEU E 523      62.703  -1.762  18.133  1.00 58.31           O
ATOM   4173  N   SER E 524      60.830  -0.690  17.488  1.00 75.78           N
ATOM   4174  CA  SER E 524      60.801   0.105  18.680  1.00 75.78           C
ATOM   4175  CB  SER E 524      59.713   1.193  18.645  1.00 75.78           C
ATOM   4176  OG  SER E 524      60.005   2.146  17.634  1.00 75.78           O
ATOM   4177  C   SER E 524      60.489  -0.812  19.823  1.00 75.78           C
ATOM   4178  O   SER E 524      61.036  -0.662  20.916  1.00 75.78           O
ATOM   4179  N   GLN E 525      59.588  -1.791  19.589  1.00 84.48           N
ATOM   4180  CA  GLN E 525      59.215  -2.723  20.618  1.00 84.48           C
ATOM   4181  CB  GLN E 525      57.714  -2.789  20.915  1.00 84.48           C
ATOM   4182  CG  GLN E 525      57.115  -1.527  21.523  1.00 84.48           C
ATOM   4183  CD  GLN E 525      55.745  -1.950  22.010  1.00 84.48           C
ATOM   4184  OE1 GLN E 525      55.635  -2.643  23.021  1.00 84.48           O
ATOM   4185  NE2 GLN E 525      54.680  -1.560  21.262  1.00 84.48           N
ATOM   4186  C   GLN E 525      59.575  -4.112  20.181  1.00 84.48           C
ATOM   4187  O   GLN E 525      59.142  -4.591  19.136  1.00 84.48           O
ATOM   4188  N   LYS E 526      60.461  -4.731  20.973  1.00191.61           N
ATOM   4189  CA  LYS E 526      61.032  -6.055  20.992  1.00191.61           C
ATOM   4190  CB  LYS E 526      62.441  -6.046  21.604  1.00191.61           C
ATOM   4191  CG  LYS E 526      63.476  -5.271  20.788  1.00191.61           C
ATOM   4192  CD  LYS E 526      64.747  -4.952  21.578  1.00191.61           C
ATOM   4193  CE  LYS E 526      65.412  -6.179  22.209  1.00191.61           C
ATOM   4194  NZ  LYS E 526      66.137  -6.959  21.181  1.00191.61           N
ATOM   4195  C   LYS E 526      60.278  -7.138  21.745  1.00191.61           C
ATOM   4196  O   LYS E 526      60.895  -8.194  21.868  1.00191.61           O
ATOM   4197  N   PRO E 527      59.107  -7.060  22.342  1.00218.08           N
ATOM   4198  CA  PRO E 527      58.743  -8.123  23.252  1.00218.08           C
ATOM   4199  CD  PRO E 527      58.492  -5.808  22.749  1.00218.08           C
ATOM   4200  CB  PRO E 527      57.494  -7.643  23.981  1.00218.08           C
ATOM   4201  CG  PRO E 527      57.708  -6.122  24.025  1.00218.08           C
ATOM   4202  C   PRO E 527      58.700  -9.551  22.825  1.00218.08           C
ATOM   4203  O   PRO E 527      58.475  -9.852  21.655  1.00218.08           O
ATOM   4204  N   ILE E 528      58.981 -10.444  23.802  1.00111.47           N
ATOM   4205  CA  ILE E 528      58.949 -11.862  23.611  1.00111.47           C
ATOM   4206  CB  ILE E 528      60.140 -12.571  24.191  1.00111.47           C
ATOM   4207  CG1 ILE E 528      61.444 -12.038  23.575  1.00111.47           C
ATOM   4208  CG2 ILE E 528      59.941 -14.080  23.974  1.00111.47           C
ATOM   4209  CD1 ILE E 528      61.528 -12.223  22.062  1.00111.47           C
ATOM   4210  C   ILE E 528      57.754 -12.310  24.389  1.00111.47           C
ATOM   4211  O   ILE E 528      57.703 -12.156  25.608  1.00111.47           O
ATOM   4212  N   LEU E 529      56.750 -12.864  23.689  1.00129.81           N
ATOM   4213  CA  LEU E 529      55.527 -13.258  24.323  1.00129.81           C
ATOM   4214  CB  LEU E 529      54.337 -13.217  23.358  1.00129.81           C
ATOM   4215  CG  LEU E 529      54.167 -11.816  22.737  1.00129.81           C
ATOM   4216  CD1 LEU E 529      55.211 -11.547  21.645  1.00129.81           C
ATOM   4217  CD2 LEU E 529      52.734 -11.558  22.275  1.00129.81           C
ATOM   4218  C   LEU E 529      55.692 -14.625  24.930  1.00129.81           C
ATOM   4219  O   LEU E 529      56.675 -15.314  24.658  1.00129.81           O
ATOM   4220  N   SER E 530      54.741 -15.044  25.801  1.00 71.33           N
ATOM   4221  CA  SER E 530      54.895 -16.292  26.511  1.00 71.33           C
ATOM   4222  CB  SER E 530      54.556 -16.165  28.003  1.00 71.33           C
ATOM   4223  OG  SER E 530      54.620 -17.439  28.624  1.00 71.33           O
ATOM   4224  C   SER E 530      54.015 -17.387  25.965  1.00 71.33           C
ATOM   4225  O   SER E 530      52.787 -17.335  26.042  1.00 71.33           O
ATOM   4226  N   PRO E 531      54.637 -18.400  25.415  1.00167.97           N
ATOM   4227  CA  PRO E 531      53.929 -19.557  24.923  1.00167.97           C
ATOM   4228  CD  PRO E 531      55.919 -18.229  24.757  1.00167.97           C
ATOM   4229  CB  PRO E 531      54.902 -20.290  23.995  1.00167.97           C
ATOM   4230  CG  PRO E 531      56.272 -19.639  24.267  1.00167.97           C
ATOM   4231  C   PRO E 531      53.383 -20.400  26.038  1.00167.97           C
ATOM   4232  O   PRO E 531      52.386 -21.095  25.838  1.00167.97           O
ATOM   4233  N   GLN E 532      54.021 -20.366  27.221  1.00 64.43           N
ATOM   4234  CA  GLN E 532      53.603 -21.206  28.309  1.00 64.43           C
ATOM   4235  CB  GLN E 532      54.591 -21.243  29.485  1.00 64.43           C
ATOM   4236  CG  GLN E 532      54.212 -22.294  30.532  1.00 64.43           C
ATOM   4237  CD  GLN E 532      54.229 -23.659  29.863  1.00 64.43           C
ATOM   4238  OE1 GLN E 532      55.214 -24.050  29.239  1.00 64.43           O
ATOM   4239  NE2 GLN E 532      53.098 -24.403  29.992  1.00 64.43           N
ATOM   4240  C   GLN E 532      52.262 -20.789  28.833  1.00 64.43           C
ATOM   4241  O   GLN E 532      51.448 -21.636  29.200  1.00 64.43           O
ATOM   4242  N   GLN E 533      51.978 -19.473  28.886  1.00100.38           N
ATOM   4243  CA  GLN E 533      50.721 -19.064  29.450  1.00100.38           C
ATOM   4244  CB  GLN E 533      50.558 -17.527  29.503  1.00100.38           C
ATOM   4245  CG  GLN E 533      49.472 -17.011  30.463  1.00100.38           C
ATOM   4246  CD  GLN E 533      48.180 -16.713  29.714  1.00100.38           C
ATOM   4247  OE1 GLN E 533      48.196 -16.268  28.568  1.00100.38           O
ATOM   4248  NE2 GLN E 533      47.023 -16.942  30.392  1.00100.38           N
ATOM   4249  C   GLN E 533      49.634 -19.663  28.606  1.00100.38           C
ATOM   4250  O   GLN E 533      48.620 -20.129  29.125  1.00100.38           O
ATOM   4251  N   VAL E 534      49.819 -19.674  27.271  1.00 53.91           N
ATOM   4252  CA  VAL E 534      48.843 -20.261  26.394  1.00 53.91           C
ATOM   4253  CB  VAL E 534      49.221 -20.133  24.943  1.00 53.91           C
ATOM   4254  CG1 VAL E 534      48.283 -21.016  24.101  1.00 53.91           C
ATOM   4255  CG2 VAL E 534      49.177 -18.642  24.557  1.00 53.91           C
ATOM   4256  C   VAL E 534      48.722 -21.723  26.695  1.00 53.91           C
ATOM   4257  O   VAL E 534      47.617 -22.249  26.827  1.00 53.91           O
ATOM   4258  N   VAL E 535      49.866 -22.420  26.832  1.00 59.35           N
ATOM   4259  CA  VAL E 535      49.824 -23.839  27.071  1.00 59.35           C
ATOM   4260  CB  VAL E 535      51.182 -24.487  27.149  1.00 59.35           C
ATOM   4261  CG1 VAL E 535      50.993 -25.973  27.506  1.00 59.35           C
ATOM   4262  CG2 VAL E 535      51.918 -24.276  25.815  1.00 59.35           C
ATOM   4263  C   VAL E 535      49.126 -24.123  28.369  1.00 59.35           C
ATOM   4264  O   VAL E 535      48.341 -25.065  28.454  1.00 59.35           O
ATOM   4265  N   SER E 536      49.435 -23.358  29.434  1.00 77.29           N
ATOM   4266  CA  SER E 536      48.855 -23.618  30.729  1.00 77.29           C
ATOM   4267  CB  SER E 536      49.673 -22.981  31.868  1.00 77.29           C
ATOM   4268  OG  SER E 536      50.972 -23.555  31.920  1.00 77.29           O
ATOM   4269  C   SER E 536      47.429 -23.142  30.885  1.00 77.29           C
ATOM   4270  O   SER E 536      46.597 -23.868  31.426  1.00 77.29           O
ATOM   4271  N   CYS E 537      47.156 -21.859  30.554  1.00116.50           N
ATOM   4272  CA  CYS E 537      45.868 -21.217  30.716  1.00116.50           C
ATOM   4273  CB  CYS E 537      45.975 -19.695  30.920  1.00116.50           C
ATOM   4274  SG  CYS E 537      45.918 -19.140  32.653  1.00116.50           S
ATOM   4275  C   CYS E 537      44.801 -21.400  29.663  1.00116.50           C
ATOM   4276  O   CYS E 537      43.623 -21.489  30.011  1.00116.50           O
ATOM   4277  N   SER E 538      45.155 -21.422  28.358  1.00 96.25           N
ATOM   4278  CA  SER E 538      44.172 -21.313  27.306  1.00 96.25           C
ATOM   4279  CB  SER E 538      44.809 -20.944  25.945  1.00 96.25           C
ATOM   4280  OG  SER E 538      43.816 -20.842  24.937  1.00 96.25           O
ATOM   4281  C   SER E 538      43.300 -22.531  27.128  1.00 96.25           C
ATOM   4282  O   SER E 538      43.789 -23.647  26.904  1.00 96.25           O
ATOM   4283  N   ASN E 539      41.964 -22.316  27.247  1.00132.43           N
ATOM   4284  CA  ASN E 539      40.990 -23.370  26.991  1.00132.43           C
ATOM   4285  CB  ASN E 539      39.678 -23.300  27.826  1.00132.43           C
ATOM   4286  CG  ASN E 539      39.260 -24.772  28.042  1.00132.43           C
ATOM   4287  OD1 ASN E 539      39.434 -25.650  27.195  1.00132.43           O
ATOM   4288  ND2 ASN E 539      38.694 -25.039  29.247  1.00132.43           N
ATOM   4289  C   ASN E 539      40.656 -23.472  25.501  1.00132.43           C
ATOM   4290  O   ASN E 539      39.908 -24.363  25.073  1.00132.43           O
ATOM   4291  N   TYR E 540      41.147 -22.525  24.691  1.00190.62           N
ATOM   4292  CA  TYR E 540      41.023 -22.514  23.268  1.00190.62           C
ATOM   4293  CB  TYR E 540      41.339 -21.151  22.626  1.00190.62           C
ATOM   4294  CG  TYR E 540      40.370 -20.168  23.209  1.00190.62           C
ATOM   4295  CD1 TYR E 540      39.023 -20.453  23.242  1.00190.62           C
ATOM   4296  CD2 TYR E 540      40.785 -18.942  23.688  1.00190.62           C
ATOM   4297  CE1 TYR E 540      38.117 -19.558  23.771  1.00190.62           C
ATOM   4298  CE2 TYR E 540      39.886 -18.041  24.216  1.00190.62           C
ATOM   4299  CZ  TYR E 540      38.549 -18.348  24.263  1.00190.62           C
ATOM   4300  OH  TYR E 540      37.629 -17.423  24.807  1.00190.62           O
ATOM   4301  C   TYR E 540      41.927 -23.570  22.682  1.00190.62           C
ATOM   4302  O   TYR E 540      41.885 -23.823  21.477  1.00190.62           O
ATOM   4303  N   SER E 541      42.890 -24.086  23.476  1.00129.95           N
ATOM   4304  CA  SER E 541      43.851 -25.058  23.038  1.00129.95           C
ATOM   4305  CB  SER E 541      45.252 -24.432  22.906  1.00129.95           C
ATOM   4306  OG  SER E 541      46.216 -25.396  22.515  1.00129.95           O
ATOM   4307  C   SER E 541      43.972 -26.150  24.064  1.00129.95           C
ATOM   4308  O   SER E 541      43.422 -26.102  25.165  1.00129.95           O
ATOM   4309  N   GLN E 542      44.650 -27.214  23.640  1.00211.90           N
ATOM   4310  CA  GLN E 542      44.948 -28.461  24.265  1.00211.90           C
ATOM   4311  CB  GLN E 542      44.963 -29.492  23.161  1.00211.90           C
ATOM   4312  CG  GLN E 542      43.810 -29.176  22.190  1.00211.90           C
ATOM   4313  CD  GLN E 542      42.433 -29.613  22.690  1.00211.90           C
ATOM   4314  OE1 GLN E 542      42.283 -30.660  23.332  1.00211.90           O
ATOM   4315  NE2 GLN E 542      41.386 -28.828  22.333  1.00211.90           N
ATOM   4316  C   GLN E 542      46.179 -28.499  25.144  1.00211.90           C
ATOM   4317  O   GLN E 542      46.511 -29.579  25.636  1.00211.90           O
ATOM   4318  N   GLY E 543      47.002 -27.430  25.232  1.00 57.67           N
ATOM   4319  CA  GLY E 543      48.171 -27.487  26.080  1.00 57.67           C
ATOM   4320  C   GLY E 543      49.272 -28.126  25.293  1.00 57.67           C
ATOM   4321  O   GLY E 543      49.548 -27.722  24.169  1.00 57.67           O
ATOM   4322  N   CYS E 544      49.964 -29.109  25.898  1.00 84.36           N
ATOM   4323  CA  CYS E 544      51.044 -29.843  25.299  1.00 84.36           C
ATOM   4324  CB  CYS E 544      51.808 -30.691  26.313  1.00 84.36           C
ATOM   4325  SG  CYS E 544      52.707 -29.634  27.474  1.00 84.36           S
ATOM   4326  C   CYS E 544      50.507 -30.754  24.243  1.00 84.36           C
ATOM   4327  O   CYS E 544      51.260 -31.339  23.466  1.00 84.36           O
ATOM   4328  N   GLU E 545      49.190 -30.982  24.302  1.00147.17           N
ATOM   4329  CA  GLU E 545      48.402 -31.818  23.444  1.00147.17           C
ATOM   4330  CB  GLU E 545      47.040 -32.145  24.072  1.00147.17           C
ATOM   4331  CG  GLU E 545      47.151 -33.176  25.205  1.00147.17           C
ATOM   4332  CD  GLU E 545      48.120 -32.680  26.280  1.00147.17           C
ATOM   4333  OE1 GLU E 545      47.726 -31.786  27.075  1.00147.17           O
ATOM   4334  OE2 GLU E 545      49.272 -33.189  26.316  1.00147.17           O
ATOM   4335  C   GLU E 545      48.216 -31.205  22.081  1.00147.17           C
ATOM   4336  O   GLU E 545      47.749 -31.887  21.167  1.00147.17           O
ATOM   4337  N   GLY E 546      48.463 -29.886  21.917  1.00 47.90           N
ATOM   4338  CA  GLY E 546      48.331 -29.300  20.601  1.00 47.90           C
ATOM   4339  C   GLY E 546      47.332 -28.169  20.627  1.00 47.90           C
ATOM   4340  O   GLY E 546      46.713 -27.900  21.655  1.00 47.90           O
ATOM   4341  N   GLY E 547      47.164 -27.470  19.474  1.00 39.99           N
ATOM   4342  CA  GLY E 547      46.256 -26.353  19.351  1.00 39.99           C
ATOM   4343  C   GLY E 547      46.387 -25.767  17.966  1.00 39.99           C
ATOM   4344  O   GLY E 547      47.108 -26.311  17.129  1.00 39.99           O
ATOM   4345  N   PHE E 548      45.670 -24.648  17.676  1.00 91.55           N
ATOM   4346  CA  PHE E 548      45.773 -24.044  16.365  1.00 91.55           C
ATOM   4347  CB  PHE E 548      44.557 -24.303  15.467  1.00 91.55           C
ATOM   4348  CG  PHE E 548      44.557 -25.766  15.211  1.00 91.55           C
ATOM   4349  CD1 PHE E 548      43.941 -26.642  16.079  1.00 91.55           C
ATOM   4350  CD2 PHE E 548      45.197 -26.265  14.106  1.00 91.55           C
ATOM   4351  CE1 PHE E 548      43.935 -27.994  15.851  1.00 91.55           C
ATOM   4352  CE2 PHE E 548      45.196 -27.620  13.878  1.00 91.55           C
ATOM   4353  CZ  PHE E 548      44.571 -28.490  14.743  1.00 91.55           C
ATOM   4354  C   PHE E 548      45.954 -22.555  16.478  1.00 91.55           C
ATOM   4355  O   PHE E 548      45.301 -21.886  17.278  1.00 91.55           O
ATOM   4356  N   PRO E 549      46.809 -22.024  15.636  1.00 79.79           N
ATOM   4357  CA  PRO E 549      47.140 -20.623  15.650  1.00 79.79           C
ATOM   4358  CD  PRO E 549      47.860 -22.821  15.025  1.00 79.79           C
ATOM   4359  CB  PRO E 549      48.258 -20.451  14.625  1.00 79.79           C
ATOM   4360  CG  PRO E 549      48.965 -21.819  14.642  1.00 79.79           C
ATOM   4361  C   PRO E 549      45.958 -19.734  15.447  1.00 79.79           C
ATOM   4362  O   PRO E 549      45.949 -18.633  15.994  1.00 79.79           O
ATOM   4363  N   TYR E 550      44.941 -20.172  14.692  1.00164.10           N
ATOM   4364  CA  TYR E 550      43.813 -19.319  14.460  1.00164.10           C
ATOM   4365  CB  TYR E 550      42.802 -19.994  13.517  1.00164.10           C
ATOM   4366  CG  TYR E 550      41.698 -19.065  13.146  1.00164.10           C
ATOM   4367  CD1 TYR E 550      41.975 -17.871  12.531  1.00164.10           C
ATOM   4368  CD2 TYR E 550      40.384 -19.412  13.346  1.00164.10           C
ATOM   4369  CE1 TYR E 550      40.965 -17.018  12.161  1.00164.10           C
ATOM   4370  CE2 TYR E 550      39.372 -18.560  12.974  1.00164.10           C
ATOM   4371  CZ  TYR E 550      39.658 -17.356  12.384  1.00164.10           C
ATOM   4372  OH  TYR E 550      38.622 -16.478  12.001  1.00164.10           O
ATOM   4373  C   TYR E 550      43.194 -19.038  15.801  1.00164.10           C
ATOM   4374  O   TYR E 550      42.801 -17.909  16.085  1.00164.10           O
ATOM   4375  N   LEU E 551      43.067 -20.069  16.658  1.00166.27           N
ATOM   4376  CA  LEU E 551      42.519 -19.891  17.975  1.00166.27           C
ATOM   4377  CB  LEU E 551      42.085 -21.185  18.682  1.00166.27           C
ATOM   4378  CG  LEU E 551      40.773 -21.777  18.139  1.00166.27           C
ATOM   4379  CD1 LEU E 551      40.951 -22.475  16.788  1.00166.27           C
ATOM   4380  CD2 LEU E 551      40.105 -22.662  19.189  1.00166.27           C
ATOM   4381  C   LEU E 551      43.439 -19.170  18.931  1.00166.27           C
ATOM   4382  O   LEU E 551      42.942 -18.569  19.881  1.00166.27           O
ATOM   4383  N   ILE E 552      44.778 -19.377  18.872  1.00219.46           N
ATOM   4384  CA  ILE E 552      45.655 -18.646  19.768  1.00219.46           C
ATOM   4385  CB  ILE E 552      46.866 -19.397  20.281  1.00219.46           C
ATOM   4386  CG1 ILE E 552      47.116 -20.711  19.541  1.00219.46           C
ATOM   4387  CG2 ILE E 552      46.654 -19.626  21.787  1.00219.46           C
ATOM   4388  CD1 ILE E 552      46.085 -21.773  19.906  1.00219.46           C
ATOM   4389  C   ILE E 552      46.127 -17.302  19.295  1.00219.46           C
ATOM   4390  O   ILE E 552      45.957 -16.294  19.981  1.00219.46           O
ATOM   4391  N   ALA E 553      46.745 -17.249  18.098  1.00 66.96           N
ATOM   4392  CA  ALA E 553      47.270 -16.005  17.627  1.00 66.96           C
ATOM   4393  CB  ALA E 553      47.983 -16.130  16.269  1.00 66.96           C
ATOM   4394  C   ALA E 553      46.106 -15.099  17.441  1.00 66.96           C
ATOM   4395  O   ALA E 553      46.238 -13.893  17.634  1.00 66.96           O
ATOM   4396  N   GLY E 554      44.992 -15.624  16.884  1.00 92.07           N
ATOM   4397  CA  GLY E 554      43.825 -14.795  16.736  1.00 92.07           C
ATOM   4398  C   GLY E 554      42.872 -14.683  17.910  1.00 92.07           C
ATOM   4399  O   GLY E 554      42.803 -13.674  18.605  1.00 92.07           O
ATOM   4400  N   LYS E 555      42.159 -15.792  18.200  1.00180.09           N
ATOM   4401  CA  LYS E 555      41.033 -15.803  19.111  1.00180.09           C
ATOM   4402  CB  LYS E 555      40.431 -17.216  19.150  1.00180.09           C
ATOM   4403  CG  LYS E 555      39.166 -17.415  19.987  1.00180.09           C
ATOM   4404  CD  LYS E 555      37.885 -16.972  19.284  1.00180.09           C
ATOM   4405  CE  LYS E 555      36.609 -17.615  19.833  1.00180.09           C
ATOM   4406  NZ  LYS E 555      36.022 -16.776  20.893  1.00180.09           N
ATOM   4407  C   LYS E 555      41.421 -15.502  20.523  1.00180.09           C
ATOM   4408  O   LYS E 555      40.891 -14.586  21.151  1.00180.09           O
ATOM   4409  N   TYR E 556      42.373 -16.286  21.055  1.00149.46           N
ATOM   4410  CA  TYR E 556      42.750 -16.168  22.429  1.00149.46           C
ATOM   4411  CB  TYR E 556      43.812 -17.214  22.825  1.00149.46           C
ATOM   4412  CG  TYR E 556      44.110 -17.123  24.289  1.00149.46           C
ATOM   4413  CD1 TYR E 556      44.870 -16.097  24.795  1.00149.46           C
ATOM   4414  CD2 TYR E 556      43.649 -18.072  25.169  1.00149.46           C
ATOM   4415  CE1 TYR E 556      45.164 -16.010  26.134  1.00149.46           C
ATOM   4416  CE2 TYR E 556      43.939 -17.995  26.515  1.00149.46           C
ATOM   4417  CZ  TYR E 556      44.699 -16.961  27.003  1.00149.46           C
ATOM   4418  OH  TYR E 556      45.002 -16.878  28.378  1.00149.46           O
ATOM   4419  C   TYR E 556      43.353 -14.823  22.624  1.00149.46           C
ATOM   4420  O   TYR E 556      43.074 -14.139  23.606  1.00149.46           O
ATOM   4421  N   VAL E 557      44.214 -14.393  21.690  1.00131.28           N
ATOM   4422  CA  VAL E 557      44.847 -13.136  21.947  1.00131.28           C
ATOM   4423  CB  VAL E 557      45.940 -12.789  21.017  1.00131.28           C
ATOM   4424  CG1 VAL E 557      45.239 -12.494  19.722  1.00131.28           C
ATOM   4425  CG2 VAL E 557      46.742 -11.598  21.569  1.00131.28           C
ATOM   4426  C   VAL E 557      43.817 -12.036  21.957  1.00131.28           C
ATOM   4427  O   VAL E 557      43.960 -11.061  22.690  1.00131.28           O
ATOM   4428  N   SER E 558      42.770 -12.126  21.115  1.00112.01           N
ATOM   4429  CA  SER E 558      41.740 -11.117  21.107  1.00112.01           C
ATOM   4430  CB  SER E 558      40.667 -11.372  20.031  1.00112.01           C
ATOM   4431  OG  SER E 558      41.183 -11.168  18.728  1.00112.01           O
ATOM   4432  C   SER E 558      40.976 -11.125  22.406  1.00112.01           C
ATOM   4433  O   SER E 558      40.769 -10.081  23.024  1.00112.01           O
ATOM   4434  N   ASP E 559      40.464 -12.310  22.808  1.00119.15           N
ATOM   4435  CA  ASP E 559      39.621 -12.420  23.968  1.00119.15           C
ATOM   4436  CB  ASP E 559      38.916 -13.786  24.052  1.00119.15           C
ATOM   4437  CG  ASP E 559      37.912 -13.882  22.912  1.00119.15           C
ATOM   4438  OD1 ASP E 559      37.656 -12.837  22.253  1.00119.15           O
ATOM   4439  OD2 ASP E 559      37.392 -15.005  22.681  1.00119.15           O
ATOM   4440  C   ASP E 559      40.337 -12.225  25.280  1.00119.15           C
ATOM   4441  O   ASP E 559      39.894 -11.422  26.102  1.00119.15           O
ATOM   4442  N   TYR E 560      41.360 -13.063  25.568  1.00141.00           N
ATOM   4443  CA  TYR E 560      42.142 -12.998  26.783  1.00141.00           C
ATOM   4444  CB  TYR E 560      42.541 -14.378  27.316  1.00141.00           C
ATOM   4445  CG  TYR E 560      41.248 -14.999  27.699  1.00141.00           C
ATOM   4446  CD1 TYR E 560      40.474 -14.389  28.651  1.00141.00           C
ATOM   4447  CD2 TYR E 560      40.811 -16.176  27.143  1.00141.00           C
ATOM   4448  CE1 TYR E 560      39.276 -14.932  29.036  1.00141.00           C
ATOM   4449  CE2 TYR E 560      39.609 -16.727  27.528  1.00141.00           C
ATOM   4450  CZ  TYR E 560      38.836 -16.099  28.475  1.00141.00           C
ATOM   4451  OH  TYR E 560      37.602 -16.643  28.885  1.00141.00           O
ATOM   4452  C   TYR E 560      43.369 -12.132  26.749  1.00141.00           C
ATOM   4453  O   TYR E 560      43.692 -11.454  27.726  1.00141.00           O
ATOM   4454  N   GLY E 561      44.135 -12.175  25.642  1.00 37.66           N
ATOM   4455  CA  GLY E 561      45.355 -11.411  25.578  1.00 37.66           C
ATOM   4456  C   GLY E 561      46.517 -12.301  25.923  1.00 37.66           C
ATOM   4457  O   GLY E 561      46.343 -13.378  26.490  1.00 37.66           O
ATOM   4458  N   ILE E 562      47.751 -11.856  25.588  1.00 59.19           N
ATOM   4459  CA  ILE E 562      48.922 -12.647  25.858  1.00 59.19           C
ATOM   4460  CB  ILE E 562      49.627 -13.146  24.626  1.00 59.19           C
ATOM   4461  CG1 ILE E 562      48.681 -14.075  23.845  1.00 59.19           C
ATOM   4462  CG2 ILE E 562      50.924 -13.857  25.049  1.00 59.19           C
ATOM   4463  CD1 ILE E 562      49.214 -14.504  22.479  1.00 59.19           C
ATOM   4464  C   ILE E 562      49.879 -11.840  26.688  1.00 59.19           C
ATOM   4465  O   ILE E 562      49.891 -10.612  26.633  1.00 59.19           O
ATOM   4466  N   VAL E 563      50.694 -12.522  27.524  1.00 70.98           N
ATOM   4467  CA  VAL E 563      51.619 -11.819  28.371  1.00 70.98           C
ATOM   4468  CB  VAL E 563      51.474 -12.148  29.830  1.00 70.98           C
ATOM   4469  CG1 VAL E 563      50.071 -11.705  30.294  1.00 70.98           C
ATOM   4470  CG2 VAL E 563      51.763 -13.645  30.035  1.00 70.98           C
ATOM   4471  C   VAL E 563      53.016 -12.133  27.923  1.00 70.98           C
ATOM   4472  O   VAL E 563      53.232 -13.026  27.105  1.00 70.98           O
ATOM   4473  N   GLU E 564      54.015 -11.360  28.401  1.00144.98           N
ATOM   4474  CA  GLU E 564      55.361 -11.637  27.979  1.00144.98           C
ATOM   4475  CB  GLU E 564      56.325 -10.436  27.848  1.00144.98           C
ATOM   4476  CG  GLU E 564      56.013  -9.218  28.710  1.00144.98           C
ATOM   4477  CD  GLU E 564      55.418  -8.170  27.773  1.00144.98           C
ATOM   4478  OE1 GLU E 564      54.289  -8.392  27.259  1.00144.98           O
ATOM   4479  OE2 GLU E 564      56.099  -7.134  27.551  1.00144.98           O
ATOM   4480  C   GLU E 564      55.975 -12.790  28.707  1.00144.98           C
ATOM   4481  O   GLU E 564      55.463 -13.270  29.718  1.00144.98           O
ATOM   4482  N   GLU E 565      57.105 -13.284  28.159  1.00 80.81           N
ATOM   4483  CA  GLU E 565      57.708 -14.488  28.650  1.00 80.81           C
ATOM   4484  CB  GLU E 565      58.917 -14.980  27.847  1.00 80.81           C
ATOM   4485  CG  GLU E 565      59.388 -16.333  28.381  1.00 80.81           C
ATOM   4486  CD  GLU E 565      60.170 -17.013  27.280  1.00 80.81           C
ATOM   4487  OE1 GLU E 565      60.237 -16.414  26.176  1.00 80.81           O
ATOM   4488  OE2 GLU E 565      60.699 -18.132  27.514  1.00 80.81           O
ATOM   4489  C   GLU E 565      58.118 -14.353  30.084  1.00 80.81           C
ATOM   4490  O   GLU E 565      57.983 -15.301  30.857  1.00 80.81           O
ATOM   4491  N   SER E 566      58.612 -13.174  30.495  1.00 30.05           N
ATOM   4492  CA  SER E 566      59.074 -13.018  31.847  1.00 30.05           C
ATOM   4493  CB  SER E 566      59.583 -11.597  32.140  1.00 30.05           C
ATOM   4494  OG  SER E 566      58.512 -10.668  32.044  1.00 30.05           O
ATOM   4495  C   SER E 566      57.937 -13.270  32.786  1.00 30.05           C
ATOM   4496  O   SER E 566      58.132 -13.744  33.905  1.00 30.05           O
ATOM   4497  N   ASP E 567      56.712 -12.941  32.347  1.00 43.93           N
ATOM   4498  CA  ASP E 567      55.547 -13.086  33.168  1.00 43.93           C
ATOM   4499  CB  ASP E 567      54.290 -12.575  32.449  1.00 43.93           C
ATOM   4500  CG  ASP E 567      53.167 -12.522  33.463  1.00 43.93           C
ATOM   4501  OD1 ASP E 567      53.435 -12.773  34.668  1.00 43.93           O
ATOM   4502  OD2 ASP E 567      52.022 -12.218  33.039  1.00 43.93           O
ATOM   4503  C   ASP E 567      55.338 -14.536  33.481  1.00 43.93           C
ATOM   4504  O   ASP E 567      55.050 -14.896  34.624  1.00 43.93           O
ATOM   4505  N   LEU E 568      55.455 -15.411  32.462  1.00131.76           N
ATOM   4506  CA  LEU E 568      55.286 -16.812  32.708  1.00131.76           C
ATOM   4507  CB  LEU E 568      53.896 -17.315  32.284  1.00131.76           C
ATOM   4508  CG  LEU E 568      53.582 -18.749  32.745  1.00131.76           C
ATOM   4509  CD1 LEU E 568      54.469 -19.794  32.059  1.00131.76           C
ATOM   4510  CD2 LEU E 568      53.655 -18.846  34.272  1.00131.76           C
ATOM   4511  C   LEU E 568      56.318 -17.516  31.879  1.00131.76           C
ATOM   4512  O   LEU E 568      56.088 -17.796  30.705  1.00131.76           O
ATOM   4513  N   PRO E 569      57.421 -17.878  32.474  1.00 76.70           N
ATOM   4514  CA  PRO E 569      58.497 -18.485  31.731  1.00 76.70           C
ATOM   4515  CD  PRO E 569      57.905 -17.162  33.642  1.00 76.70           C
ATOM   4516  CB  PRO E 569      59.686 -18.522  32.685  1.00 76.70           C
ATOM   4517  CG  PRO E 569      59.436 -17.321  33.617  1.00 76.70           C
ATOM   4518  C   PRO E 569      58.121 -19.817  31.161  1.00 76.70           C
ATOM   4519  O   PRO E 569      57.269 -20.494  31.734  1.00 76.70           O
ATOM   4520  N   TYR E 570      58.757 -20.209  30.035  1.00100.79           N
ATOM   4521  CA  TYR E 570      58.376 -21.405  29.330  1.00100.79           C
ATOM   4522  CB  TYR E 570      58.886 -21.408  27.875  1.00100.79           C
ATOM   4523  CG  TYR E 570      58.365 -22.615  27.175  1.00100.79           C
ATOM   4524  CD1 TYR E 570      57.031 -22.707  26.852  1.00100.79           C
ATOM   4525  CD2 TYR E 570      59.208 -23.640  26.810  1.00100.79           C
ATOM   4526  CE1 TYR E 570      56.540 -23.813  26.200  1.00100.79           C
ATOM   4527  CE2 TYR E 570      58.723 -24.750  26.156  1.00100.79           C
ATOM   4528  CZ  TYR E 570      57.385 -24.839  25.852  1.00100.79           C
ATOM   4529  OH  TYR E 570      56.882 -25.976  25.183  1.00100.79           O
ATOM   4530  C   TYR E 570      58.909 -22.609  30.040  1.00100.79           C
ATOM   4531  O   TYR E 570      60.107 -22.713  30.299  1.00100.79           O
ATOM   4532  N   THR E 571      57.972 -23.473  30.497  1.00156.40           N
ATOM   4533  CA  THR E 571      58.237 -24.728  31.144  1.00156.40           C
ATOM   4534  CB  THR E 571      57.210 -25.059  32.182  1.00156.40           C
ATOM   4535  OG1 THR E 571      57.692 -26.094  33.021  1.00156.40           O
ATOM   4536  CG2 THR E 571      55.904 -25.486  31.492  1.00156.40           C
ATOM   4537  C   THR E 571      58.345 -25.885  30.192  1.00156.40           C
ATOM   4538  O   THR E 571      59.187 -26.764  30.371  1.00156.40           O
ATOM   4539  N   GLY E 572      57.480 -25.916  29.151  1.00 43.69           N
ATOM   4540  CA  GLY E 572      57.443 -27.034  28.251  1.00 43.69           C
ATOM   4541  C   GLY E 572      56.641 -28.126  28.883  1.00 43.69           C
ATOM   4542  O   GLY E 572      56.868 -29.299  28.598  1.00 43.69           O
ATOM   4543  N   SER E 573      55.691 -27.772  29.775  1.00 67.32           N
ATOM   4544  CA  SER E 573      54.885 -28.773  30.411  1.00 67.32           C
ATOM   4545  CB  SER E 573      55.405 -29.211  31.793  1.00 67.32           C
ATOM   4546  OG  SER E 573      55.298 -28.142  32.721  1.00 67.32           O
ATOM   4547  C   SER E 573      53.507 -28.223  30.624  1.00 67.32           C
ATOM   4548  O   SER E 573      53.228 -27.043  30.437  1.00 67.32           O
ATOM   4549  N   ASP E 574      52.621 -29.129  31.050  1.00155.20           N
ATOM   4550  CA  ASP E 574      51.221 -29.001  31.312  1.00155.20           C
ATOM   4551  CB  ASP E 574      50.555 -30.383  31.387  1.00155.20           C
ATOM   4552  CG  ASP E 574      49.209 -30.274  30.694  1.00155.20           C
ATOM   4553  OD1 ASP E 574      48.926 -29.181  30.134  1.00155.20           O
ATOM   4554  OD2 ASP E 574      48.465 -31.290  30.676  1.00155.20           O
ATOM   4555  C   ASP E 574      51.023 -28.269  32.618  1.00155.20           C
ATOM   4556  O   ASP E 574      49.979 -28.410  33.255  1.00155.20           O
ATOM   4557  N   SER E 575      52.076 -27.586  33.119  1.00 64.65           N
ATOM   4558  CA  SER E 575      52.058 -26.921  34.400  1.00 64.65           C
ATOM   4559  CB  SER E 575      53.239 -25.953  34.598  1.00 64.65           C
ATOM   4560  OG  SER E 575      53.158 -24.885  33.664  1.00 64.65           O
ATOM   4561  C   SER E 575      50.793 -26.137  34.598  1.00 64.65           C
ATOM   4562  O   SER E 575      50.080 -25.779  33.663  1.00 64.65           O
ATOM   4563  N   PRO E 576      50.507 -25.907  35.857  1.00126.60           N
ATOM   4564  CA  PRO E 576      49.318 -25.187  36.239  1.00126.60           C
ATOM   4565  CD  PRO E 576      50.892 -26.881  36.866  1.00126.60           C
ATOM   4566  CB  PRO E 576      49.134 -25.448  37.732  1.00126.60           C
ATOM   4567  CG  PRO E 576      49.793 -26.823  37.939  1.00126.60           C
ATOM   4568  C   PRO E 576      49.422 -23.744  35.881  1.00126.60           C
ATOM   4569  O   PRO E 576      50.535 -23.242  35.735  1.00126.60           O
ATOM   4570  N   CYS E 577      48.280 -23.043  35.735  1.00 68.34           N
ATOM   4571  CA  CYS E 577      48.411 -21.693  35.296  1.00 68.34           C
ATOM   4572  CB  CYS E 577      47.223 -21.190  34.457  1.00 68.34           C
ATOM   4573  SG  CYS E 577      47.665 -19.704  33.510  1.00 68.34           S
ATOM   4574  C   CYS E 577      48.605 -20.802  36.482  1.00 68.34           C
ATOM   4575  O   CYS E 577      47.654 -20.433  37.172  1.00 68.34           O
ATOM   4576  N   THR E 578      49.882 -20.462  36.754  1.00 52.57           N
ATOM   4577  CA  THR E 578      50.240 -19.551  37.805  1.00 52.57           C
ATOM   4578  CB  THR E 578      50.970 -20.191  38.950  1.00 52.57           C
ATOM   4579  OG1 THR E 578      50.169 -21.210  39.528  1.00 52.57           O
ATOM   4580  CG2 THR E 578      51.279 -19.111  40.001  1.00 52.57           C
ATOM   4581  C   THR E 578      51.172 -18.578  37.173  1.00 52.57           C
ATOM   4582  O   THR E 578      52.148 -18.976  36.548  1.00 52.57           O
ATOM   4583  N   LEU E 579      50.900 -17.274  37.350  1.00114.91           N
ATOM   4584  CA  LEU E 579      51.607 -16.249  36.646  1.00114.91           C
ATOM   4585  CB  LEU E 579      50.643 -15.641  35.615  1.00114.91           C
ATOM   4586  CG  LEU E 579      51.216 -14.631  34.621  1.00114.91           C
ATOM   4587  CD1 LEU E 579      52.196 -15.301  33.645  1.00114.91           C
ATOM   4588  CD2 LEU E 579      50.063 -13.914  33.902  1.00114.91           C
ATOM   4589  C   LEU E 579      51.989 -15.176  37.622  1.00114.91           C
ATOM   4590  O   LEU E 579      51.576 -15.193  38.778  1.00114.91           O
ATOM   4591  N   LYS E 580      52.825 -14.221  37.166  1.00107.45           N
ATOM   4592  CA  LYS E 580      53.255 -13.099  37.955  1.00107.45           C
ATOM   4593  CB  LYS E 580      54.470 -12.394  37.333  1.00107.45           C
ATOM   4594  CG  LYS E 580      55.718 -13.281  37.337  1.00107.45           C
ATOM   4595  CD  LYS E 580      56.780 -12.862  36.320  1.00107.45           C
ATOM   4596  CE  LYS E 580      56.758 -11.369  35.994  1.00107.45           C
ATOM   4597  NZ  LYS E 580      57.180 -10.590  37.178  1.00107.45           N
ATOM   4598  C   LYS E 580      52.110 -12.138  38.000  1.00107.45           C
ATOM   4599  O   LYS E 580      51.198 -12.207  37.179  1.00107.45           O
ATOM   4600  N   ASP E 581      52.114 -11.234  38.998  1.00107.56           N
ATOM   4601  CA  ASP E 581      51.037 -10.303  39.183  1.00107.56           C
ATOM   4602  CB  ASP E 581      51.043  -9.654  40.577  1.00107.56           C
ATOM   4603  CG  ASP E 581      52.345  -8.873  40.718  1.00107.56           C
ATOM   4604  OD1 ASP E 581      53.421  -9.446  40.399  1.00107.56           O
ATOM   4605  OD2 ASP E 581      52.279  -7.686  41.135  1.00107.56           O
ATOM   4606  C   ASP E 581      51.097  -9.183  38.188  1.00107.56           C
ATOM   4607  O   ASP E 581      52.165  -8.776  37.734  1.00107.56           O
ATOM   4608  N   SER E 582      49.901  -8.672  37.827  1.00198.35           N
ATOM   4609  CA  SER E 582      49.700  -7.509  37.006  1.00198.35           C
ATOM   4610  CB  SER E 582      49.846  -6.186  37.782  1.00198.35           C
ATOM   4611  OG  SER E 582      51.175  -6.034  38.260  1.00198.35           O
ATOM   4612  C   SER E 582      50.609  -7.465  35.821  1.00198.35           C
ATOM   4613  O   SER E 582      51.436  -6.562  35.712  1.00198.35           O
ATOM   4614  N   GLN E 583      50.493  -8.423  34.883  1.00117.19           N
ATOM   4615  CA  GLN E 583      51.344  -8.280  33.744  1.00117.19           C
ATOM   4616  CB  GLN E 583      52.179  -9.513  33.399  1.00117.19           C
ATOM   4617  CG  GLN E 583      53.281  -9.740  34.436  1.00117.19           C
ATOM   4618  CD  GLN E 583      54.216  -8.533  34.402  1.00117.19           C
ATOM   4619  OE1 GLN E 583      54.089  -7.654  33.550  1.00117.19           O
ATOM   4620  NE2 GLN E 583      55.185  -8.485  35.355  1.00117.19           N
ATOM   4621  C   GLN E 583      50.530  -7.837  32.571  1.00117.19           C
ATOM   4622  O   GLN E 583      49.348  -8.152  32.431  1.00117.19           O
ATOM   4623  N   GLN E 584      51.195  -7.039  31.719  1.00 89.66           N
ATOM   4624  CA  GLN E 584      50.709  -6.456  30.503  1.00 89.66           C
ATOM   4625  CB  GLN E 584      51.865  -5.826  29.741  1.00 89.66           C
ATOM   4626  CG  GLN E 584      51.609  -5.771  28.242  1.00 89.66           C
ATOM   4627  CD  GLN E 584      52.996  -5.841  27.631  1.00 89.66           C
ATOM   4628  OE1 GLN E 584      53.983  -5.907  28.359  1.00 89.66           O
ATOM   4629  NE2 GLN E 584      53.099  -5.819  26.276  1.00 89.66           N
ATOM   4630  C   GLN E 584      50.225  -7.551  29.601  1.00 89.66           C
ATOM   4631  O   GLN E 584      50.773  -8.650  29.576  1.00 89.66           O
ATOM   4632  N   LYS E 585      49.177  -7.263  28.809  1.00175.41           N
ATOM   4633  CA  LYS E 585      48.627  -8.268  27.946  1.00175.41           C
ATOM   4634  CB  LYS E 585      47.287  -8.719  28.519  1.00175.41           C
ATOM   4635  CG  LYS E 585      46.573  -7.508  29.118  1.00175.41           C
ATOM   4636  CD  LYS E 585      45.220  -7.834  29.731  1.00175.41           C
ATOM   4637  CE  LYS E 585      45.334  -8.573  31.064  1.00175.41           C
ATOM   4638  NZ  LYS E 585      45.930  -9.920  30.866  1.00175.41           N
ATOM   4639  C   LYS E 585      48.412  -7.672  26.581  1.00175.41           C
ATOM   4640  O   LYS E 585      47.795  -6.616  26.447  1.00175.41           O
ATOM   4641  N   TYR E 586      48.938  -8.345  25.533  1.00126.66           N
ATOM   4642  CA  TYR E 586      48.814  -7.952  24.147  1.00126.66           C
ATOM   4643  CB  TYR E 586      49.822  -8.580  23.176  1.00126.66           C
ATOM   4644  CG  TYR E 586      51.158  -7.991  23.328  1.00126.66           C
ATOM   4645  CD1 TYR E 586      52.038  -8.492  24.253  1.00126.66           C
ATOM   4646  CD2 TYR E 586      51.519  -6.948  22.513  1.00126.66           C
ATOM   4647  CE1 TYR E 586      53.285  -7.937  24.376  1.00126.66           C
ATOM   4648  CE2 TYR E 586      52.761  -6.391  22.634  1.00126.66           C
ATOM   4649  CZ  TYR E 586      53.635  -6.886  23.561  1.00126.66           C
ATOM   4650  OH  TYR E 586      54.899  -6.290  23.659  1.00126.66           O
ATOM   4651  C   TYR E 586      47.586  -8.590  23.596  1.00126.66           C
ATOM   4652  O   TYR E 586      47.349  -9.768  23.849  1.00126.66           O
ATOM   4653  N   TYR E 587      46.812  -7.848  22.778  1.00 90.08           N
ATOM   4654  CA  TYR E 587      45.623  -8.409  22.187  1.00 90.08           C
ATOM   4655  CB  TYR E 587      44.332  -7.661  22.579  1.00 90.08           C
ATOM   4656  CG  TYR E 587      44.025  -7.915  24.016  1.00 90.08           C
ATOM   4657  CD1 TYR E 587      44.728  -7.291  25.022  1.00 90.08           C
ATOM   4658  CD2 TYR E 587      43.008  -8.780  24.354  1.00 90.08           C
ATOM   4659  CE1 TYR E 587      44.420  -7.538  26.340  1.00 90.08           C
ATOM   4660  CE2 TYR E 587      42.694  -9.031  25.668  1.00 90.08           C
ATOM   4661  CZ  TYR E 587      43.405  -8.406  26.663  1.00 90.08           C
ATOM   4662  OH  TYR E 587      43.100  -8.645  28.019  1.00 90.08           O
ATOM   4663  C   TYR E 587      45.734  -8.308  20.688  1.00 90.08           C
ATOM   4664  O   TYR E 587      46.563  -7.559  20.174  1.00 90.08           O
ATOM   4665  N   THR E 588      44.925  -9.102  19.940  1.00121.35           N
ATOM   4666  CA  THR E 588      44.958  -9.023  18.497  1.00121.35           C
ATOM   4667  CB  THR E 588      45.089 -10.347  17.756  1.00121.35           C
ATOM   4668  OG1 THR E 588      45.560 -10.151  16.436  1.00121.35           O
ATOM   4669  CG2 THR E 588      43.738 -11.073  17.653  1.00121.35           C
ATOM   4670  C   THR E 588      43.689  -8.360  18.046  1.00121.35           C
ATOM   4671  O   THR E 588      42.584  -8.742  18.436  1.00121.35           O
ATOM   4672  N   ALA E 589      43.839  -7.293  17.240  1.00 52.62           N
ATOM   4673  CA  ALA E 589      42.747  -6.530  16.704  1.00 52.62           C
ATOM   4674  CB  ALA E 589      43.212  -5.259  15.975  1.00 52.62           C
ATOM   4675  C   ALA E 589      41.961  -7.357  15.733  1.00 52.62           C
ATOM   4676  O   ALA E 589      40.747  -7.191  15.630  1.00 52.62           O
ATOM   4677  N   GLU E 590      42.635  -8.212  14.930  1.00131.89           N
ATOM   4678  CA  GLU E 590      41.858  -9.052  14.060  1.00131.89           C
ATOM   4679  CB  GLU E 590      41.443  -8.462  12.707  1.00131.89           C
ATOM   4680  CG  GLU E 590      42.481  -8.675  11.609  1.00131.89           C
ATOM   4681  CD  GLU E 590      41.686  -9.159  10.401  1.00131.89           C
ATOM   4682  OE1 GLU E 590      40.428  -9.152  10.492  1.00131.89           O
ATOM   4683  OE2 GLU E 590      42.311  -9.558   9.385  1.00131.89           O
ATOM   4684  C   GLU E 590      42.649 -10.275  13.716  1.00131.89           C
ATOM   4685  O   GLU E 590      43.859 -10.335  13.939  1.00131.89           O
ATOM   4686  N   TYR E 591      41.954 -11.308  13.195  1.00193.14           N
ATOM   4687  CA  TYR E 591      42.594 -12.516  12.757  1.00193.14           C
ATOM   4688  CB  TYR E 591      42.798 -13.573  13.855  1.00193.14           C
ATOM   4689  CG  TYR E 591      41.497 -13.880  14.500  1.00193.14           C
ATOM   4690  CD1 TYR E 591      40.566 -14.664  13.873  1.00193.14           C
ATOM   4691  CD2 TYR E 591      41.214 -13.394  15.747  1.00193.14           C
ATOM   4692  CE1 TYR E 591      39.368 -14.962  14.473  1.00193.14           C
ATOM   4693  CE2 TYR E 591      40.020 -13.684  16.355  1.00193.14           C
ATOM   4694  CZ  TYR E 591      39.095 -14.468  15.723  1.00193.14           C
ATOM   4695  OH  TYR E 591      37.878 -14.753  16.371  1.00193.14           O
ATOM   4696  C   TYR E 591      41.779 -13.095  11.647  1.00193.14           C
ATOM   4697  O   TYR E 591      40.590 -12.804  11.524  1.00193.14           O
ATOM   4698  N   HIS E 592      42.401 -13.974  10.836  1.00208.63           N
ATOM   4699  CA  HIS E 592      41.756 -14.346   9.618  1.00208.63           C
ATOM   4700  ND1 HIS E 592      42.122 -13.557   6.336  1.00208.63           N
ATOM   4701  CG  HIS E 592      41.519 -12.922   7.393  1.00208.63           C
ATOM   4702  CB  HIS E 592      41.938 -13.063   8.802  1.00208.63           C
ATOM   4703  NE2 HIS E 592      40.667 -12.122   5.473  1.00208.63           N
ATOM   4704  CD2 HIS E 592      40.626 -12.054   6.853  1.00208.63           C
ATOM   4705  CE1 HIS E 592      41.578 -13.040   5.208  1.00208.63           C
ATOM   4706  C   HIS E 592      42.564 -15.455   8.989  1.00208.63           C
ATOM   4707  O   HIS E 592      43.788 -15.472   9.092  1.00208.63           O
ATOM   4708  N   TYR E 593      41.904 -16.429   8.328  1.00108.55           N
ATOM   4709  CA  TYR E 593      42.645 -17.408   7.577  1.00108.55           C
ATOM   4710  CB  TYR E 593      41.859 -18.688   7.229  1.00108.55           C
ATOM   4711  CG  TYR E 593      41.814 -19.663   8.357  1.00108.55           C
ATOM   4712  CD1 TYR E 593      42.918 -20.442   8.614  1.00108.55           C
ATOM   4713  CD2 TYR E 593      40.684 -19.844   9.120  1.00108.55           C
ATOM   4714  CE1 TYR E 593      42.921 -21.369   9.627  1.00108.55           C
ATOM   4715  CE2 TYR E 593      40.680 -20.773  10.136  1.00108.55           C
ATOM   4716  CZ  TYR E 593      41.796 -21.535  10.394  1.00108.55           C
ATOM   4717  OH  TYR E 593      41.786 -22.486  11.437  1.00108.55           O
ATOM   4718  C   TYR E 593      42.916 -16.745   6.263  1.00108.55           C
ATOM   4719  O   TYR E 593      42.015 -16.143   5.684  1.00108.55           O
ATOM   4720  N   VAL E 594      44.155 -16.807   5.747  1.00111.45           N
ATOM   4721  CA  VAL E 594      44.409 -16.166   4.490  1.00111.45           C
ATOM   4722  CB  VAL E 594      45.850 -16.266   4.073  1.00111.45           C
ATOM   4723  CG1 VAL E 594      46.254 -17.745   4.104  1.00111.45           C
ATOM   4724  CG2 VAL E 594      46.024 -15.624   2.688  1.00111.45           C
ATOM   4725  C   VAL E 594      43.525 -16.812   3.467  1.00111.45           C
ATOM   4726  O   VAL E 594      43.407 -18.037   3.405  1.00111.45           O
ATOM   4727  N   GLY E 595      42.875 -15.979   2.624  1.00 35.55           N
ATOM   4728  CA  GLY E 595      41.947 -16.495   1.663  1.00 35.55           C
ATOM   4729  C   GLY E 595      40.564 -16.223   2.179  1.00 35.55           C
ATOM   4730  O   GLY E 595      39.585 -16.383   1.453  1.00 35.55           O
ATOM   4731  N   GLY E 596      40.445 -15.817   3.459  1.00 41.40           N
ATOM   4732  CA  GLY E 596      39.179 -15.422   4.011  1.00 41.40           C
ATOM   4733  C   GLY E 596      38.607 -16.472   4.916  1.00 41.40           C
ATOM   4734  O   GLY E 596      37.938 -16.138   5.892  1.00 41.40           O
ATOM   4735  N   PHE E 597      38.838 -17.765   4.621  1.00 79.18           N
ATOM   4736  CA  PHE E 597      38.328 -18.829   5.444  1.00 79.18           C
ATOM   4737  CB  PHE E 597      36.839 -19.142   5.176  1.00 79.18           C
ATOM   4738  CG  PHE E 597      36.635 -19.262   3.702  1.00 79.18           C
ATOM   4739  CD1 PHE E 597      36.358 -18.140   2.954  1.00 79.18           C
ATOM   4740  CD2 PHE E 597      36.712 -20.475   3.059  1.00 79.18           C
ATOM   4741  CE1 PHE E 597      36.166 -18.227   1.595  1.00 79.18           C
ATOM   4742  CE2 PHE E 597      36.520 -20.567   1.700  1.00 79.18           C
ATOM   4743  CZ  PHE E 597      36.249 -19.442   0.960  1.00 79.18           C
ATOM   4744  C   PHE E 597      39.167 -20.043   5.195  1.00 79.18           C
ATOM   4745  O   PHE E 597      40.031 -20.040   4.319  1.00 79.18           O
ATOM   4746  N   TYR E 598      38.947 -21.126   5.968  1.00161.49           N
ATOM   4747  CA  TYR E 598      39.818 -22.251   5.786  1.00161.49           C
ATOM   4748  CB  TYR E 598      39.807 -23.224   6.985  1.00161.49           C
ATOM   4749  CG  TYR E 598      40.857 -24.273   6.811  1.00161.49           C
ATOM   4750  CD1 TYR E 598      42.184 -23.948   6.633  1.00161.49           C
ATOM   4751  CD2 TYR E 598      40.518 -25.598   6.897  1.00161.49           C
ATOM   4752  CE1 TYR E 598      43.131 -24.939   6.491  1.00161.49           C
ATOM   4753  CE2 TYR E 598      41.457 -26.591   6.759  1.00161.49           C
ATOM   4754  CZ  TYR E 598      42.769 -26.262   6.549  1.00161.49           C
ATOM   4755  OH  TYR E 598      43.731 -27.282   6.406  1.00161.49           O
ATOM   4756  C   TYR E 598      39.438 -22.935   4.507  1.00161.49           C
ATOM   4757  O   TYR E 598      38.293 -23.338   4.314  1.00161.49           O
ATOM   4758  N   GLY E 599      40.435 -23.094   3.606  1.00 55.07           N
ATOM   4759  CA  GLY E 599      40.253 -23.691   2.310  1.00 55.07           C
ATOM   4760  C   GLY E 599      40.519 -22.680   1.220  1.00 55.07           C
ATOM   4761  O   GLY E 599      40.647 -23.042   0.052  1.00 55.07           O
ATOM   4762  N   GLY E 600      40.532 -21.383   1.576  1.00 84.94           N
ATOM   4763  CA  GLY E 600      40.796 -20.231   0.750  1.00 84.94           C
ATOM   4764  C   GLY E 600      42.252 -20.010   0.435  1.00 84.94           C
ATOM   4765  O   GLY E 600      42.574 -19.204  -0.430  1.00 84.94           O
ATOM   4766  N   CYS E 601      43.182 -20.604   1.200  1.00 80.41           N
ATOM   4767  CA  CYS E 601      44.585 -20.263   1.102  1.00 80.41           C
ATOM   4768  CB  CYS E 601      45.449 -20.909   2.202  1.00 80.41           C
ATOM   4769  SG  CYS E 601      47.162 -20.302   2.177  1.00 80.41           S
ATOM   4770  C   CYS E 601      45.204 -20.595  -0.232  1.00 80.41           C
ATOM   4771  O   CYS E 601      44.813 -21.545  -0.911  1.00 80.41           O
ATOM   4772  N   ASN E 602      46.197 -19.759  -0.631  1.00205.43           N
ATOM   4773  CA  ASN E 602      46.947 -19.865  -1.859  1.00205.43           C
ATOM   4774  CB  ASN E 602      46.569 -18.831  -2.918  1.00205.43           C
ATOM   4775  CG  ASN E 602      45.397 -19.172  -3.786  1.00205.43           C
ATOM   4776  OD1 ASN E 602      45.478 -18.938  -4.985  1.00205.43           O
ATOM   4777  ND2 ASN E 602      44.280 -19.683  -3.209  1.00205.43           N
ATOM   4778  C   ASN E 602      48.315 -19.320  -1.631  1.00205.43           C
ATOM   4779  O   ASN E 602      48.548 -18.564  -0.692  1.00205.43           O
ATOM   4780  N   GLU E 603      49.237 -19.646  -2.560  1.00106.80           N
ATOM   4781  CA  GLU E 603      50.572 -19.128  -2.526  1.00106.80           C
ATOM   4782  CB  GLU E 603      51.496 -19.787  -3.571  1.00106.80           C
ATOM   4783  CG  GLU E 603      52.944 -19.281  -3.550  1.00106.80           C
ATOM   4784  CD  GLU E 603      53.160 -18.322  -4.716  1.00106.80           C
ATOM   4785  OE1 GLU E 603      52.233 -18.200  -5.556  1.00106.80           O
ATOM   4786  OE2 GLU E 603      54.260 -17.710  -4.789  1.00106.80           O
ATOM   4787  C   GLU E 603      50.540 -17.655  -2.801  1.00106.80           C
ATOM   4788  O   GLU E 603      51.220 -16.880  -2.129  1.00106.80           O
ATOM   4789  N   ALA E 604      49.725 -17.225  -3.785  1.00 51.14           N
ATOM   4790  CA  ALA E 604      49.690 -15.843  -4.174  1.00 51.14           C
ATOM   4791  CB  ALA E 604      48.701 -15.587  -5.323  1.00 51.14           C
ATOM   4792  C   ALA E 604      49.248 -15.013  -3.010  1.00 51.14           C
ATOM   4793  O   ALA E 604      49.855 -13.987  -2.705  1.00 51.14           O
ATOM   4794  N   TYR E 605      48.191 -15.452  -2.308  1.00 60.80           N
ATOM   4795  CA  TYR E 605      47.664 -14.725  -1.186  1.00 60.80           C
ATOM   4796  CB  TYR E 605      46.421 -15.383  -0.554  1.00 60.80           C
ATOM   4797  CG  TYR E 605      45.283 -15.385  -1.518  1.00 60.80           C
ATOM   4798  CD1 TYR E 605      44.601 -14.230  -1.826  1.00 60.80           C
ATOM   4799  CD2 TYR E 605      44.873 -16.564  -2.097  1.00 60.80           C
ATOM   4800  CE1 TYR E 605      43.546 -14.253  -2.712  1.00 60.80           C
ATOM   4801  CE2 TYR E 605      43.820 -16.594  -2.981  1.00 60.80           C
ATOM   4802  CZ  TYR E 605      43.153 -15.437  -3.295  1.00 60.80           C
ATOM   4803  OH  TYR E 605      42.074 -15.479  -4.206  1.00 60.80           O
ATOM   4804  C   TYR E 605      48.688 -14.693  -0.094  1.00 60.80           C
ATOM   4805  O   TYR E 605      48.824 -13.698   0.618  1.00 60.80           O
ATOM   4806  N   MET E 606      49.412 -15.810   0.101  1.00 93.63           N
ATOM   4807  CA  MET E 606      50.330 -15.869   1.203  1.00 93.63           C
ATOM   4808  CB  MET E 606      50.972 -17.249   1.425  1.00 93.63           C
ATOM   4809  CG  MET E 606      49.957 -18.314   1.849  1.00 93.63           C
ATOM   4810  SD  MET E 606      50.674 -19.768   2.675  1.00 93.63           S
ATOM   4811  CE  MET E 606      51.835 -20.179   1.347  1.00 93.63           C
ATOM   4812  C   MET E 606      51.417 -14.856   1.029  1.00 93.63           C
ATOM   4813  O   MET E 606      51.804 -14.189   1.986  1.00 93.63           O
ATOM   4814  N   LYS E 607      51.931 -14.705  -0.202  1.00192.42           N
ATOM   4815  CA  LYS E 607      52.993 -13.776  -0.477  1.00192.42           C
ATOM   4816  CB  LYS E 607      53.294 -13.682  -1.981  1.00192.42           C
ATOM   4817  CG  LYS E 607      54.023 -14.845  -2.635  1.00192.42           C
ATOM   4818  CD  LYS E 607      55.509 -14.872  -2.305  1.00192.42           C
ATOM   4819  CE  LYS E 607      56.300 -15.780  -3.242  1.00192.42           C
ATOM   4820  NZ  LYS E 607      55.874 -15.548  -4.643  1.00192.42           N
ATOM   4821  C   LYS E 607      52.520 -12.392  -0.183  1.00192.42           C
ATOM   4822  O   LYS E 607      53.262 -11.569   0.349  1.00192.42           O
ATOM   4823  N   LEU E 608      51.276 -12.082  -0.585  1.00127.65           N
ATOM   4824  CA  LEU E 608      50.796 -10.743  -0.437  1.00127.65           C
ATOM   4825  CB  LEU E 608      49.424 -10.538  -1.103  1.00127.65           C
ATOM   4826  CG  LEU E 608      49.040  -9.059  -1.289  1.00127.65           C
ATOM   4827  CD1 LEU E 608      48.843  -8.334   0.050  1.00127.65           C
ATOM   4828  CD2 LEU E 608      50.043  -8.352  -2.216  1.00127.65           C
ATOM   4829  C   LEU E 608      50.695 -10.439   1.029  1.00127.65           C
ATOM   4830  O   LEU E 608      51.107  -9.371   1.479  1.00127.65           O
ATOM   4831  N   GLU E 609      50.169 -11.391   1.826  1.00 97.62           N
ATOM   4832  CA  GLU E 609      50.009 -11.163   3.237  1.00 97.62           C
ATOM   4833  CB  GLU E 609      49.296 -12.329   3.955  1.00 97.62           C
ATOM   4834  CG  GLU E 609      48.981 -12.087   5.439  1.00 97.62           C
ATOM   4835  CD  GLU E 609      47.681 -11.292   5.572  1.00 97.62           C
ATOM   4836  OE1 GLU E 609      47.445 -10.380   4.735  1.00 97.62           O
ATOM   4837  OE2 GLU E 609      46.911 -11.580   6.525  1.00 97.62           O
ATOM   4838  C   GLU E 609      51.359 -10.990   3.865  1.00 97.62           C
ATOM   4839  O   GLU E 609      51.560 -10.104   4.695  1.00 97.62           O
ATOM   4840  N   LEU E 610      52.337 -11.821   3.462  1.00 58.61           N
ATOM   4841  CA  LEU E 610      53.629 -11.803   4.087  1.00 58.61           C
ATOM   4842  CB  LEU E 610      54.556 -12.877   3.494  1.00 58.61           C
ATOM   4843  CG  LEU E 610      55.955 -12.928   4.129  1.00 58.61           C
ATOM   4844  CD1 LEU E 610      55.875 -13.330   5.610  1.00 58.61           C
ATOM   4845  CD2 LEU E 610      56.895 -13.841   3.325  1.00 58.61           C
ATOM   4846  C   LEU E 610      54.299 -10.470   3.918  1.00 58.61           C
ATOM   4847  O   LEU E 610      54.716  -9.856   4.900  1.00 58.61           O
ATOM   4848  N   VAL E 611      54.413  -9.971   2.673  1.00 66.22           N
ATOM   4849  CA  VAL E 611      55.127  -8.741   2.470  1.00 66.22           C
ATOM   4850  CB  VAL E 611      55.454  -8.471   1.028  1.00 66.22           C
ATOM   4851  CG1 VAL E 611      56.292  -9.645   0.494  1.00 66.22           C
ATOM   4852  CG2 VAL E 611      54.157  -8.217   0.247  1.00 66.22           C
ATOM   4853  C   VAL E 611      54.356  -7.575   3.008  1.00 66.22           C
ATOM   4854  O   VAL E 611      54.939  -6.645   3.563  1.00 66.22           O
ATOM   4855  N   LEU E 612      53.026  -7.547   2.796  1.00152.92           N
ATOM   4856  CA  LEU E 612      52.289  -6.417   3.278  1.00152.92           C
ATOM   4857  CB  LEU E 612      50.840  -6.394   2.768  1.00152.92           C
ATOM   4858  CG  LEU E 612      50.032  -5.186   3.277  1.00152.92           C
ATOM   4859  CD1 LEU E 612      50.569  -3.872   2.687  1.00152.92           C
ATOM   4860  CD2 LEU E 612      48.525  -5.382   3.045  1.00152.92           C
ATOM   4861  C   LEU E 612      52.215  -6.419   4.782  1.00152.92           C
ATOM   4862  O   LEU E 612      52.581  -5.431   5.415  1.00152.92           O
ATOM   4863  N   GLY E 613      51.670  -7.518   5.362  1.00 76.07           N
ATOM   4864  CA  GLY E 613      51.398  -7.741   6.767  1.00 76.07           C
ATOM   4865  C   GLY E 613      52.516  -8.183   7.681  1.00 76.07           C
ATOM   4866  O   GLY E 613      52.579  -7.748   8.830  1.00 76.07           O
ATOM   4867  N   GLY E 614      53.381  -9.124   7.248  1.00 49.03           N
ATOM   4868  CA  GLY E 614      54.394  -9.632   8.138  1.00 49.03           C
ATOM   4869  C   GLY E 614      54.328 -11.138   8.143  1.00 49.03           C
ATOM   4870  O   GLY E 614      53.506 -11.733   7.448  1.00 49.03           O
ATOM   4871  N   PRO E 615      55.158 -11.776   8.945  1.00 78.38           N
ATOM   4872  CA  PRO E 615      55.193 -13.214   8.988  1.00 78.38           C
ATOM   4873  CD  PRO E 615      56.427 -11.190   9.342  1.00 78.38           C
ATOM   4874  CB  PRO E 615      56.404 -13.574   9.844  1.00 78.38           C
ATOM   4875  CG  PRO E 615      57.357 -12.383   9.631  1.00 78.38           C
ATOM   4876  C   PRO E 615      53.891 -13.739   9.497  1.00 78.38           C
ATOM   4877  O   PRO E 615      53.238 -13.058  10.285  1.00 78.38           O
ATOM   4878  N   LEU E 616      53.474 -14.932   9.030  1.00156.28           N
ATOM   4879  CA  LEU E 616      52.219 -15.477   9.454  1.00156.28           C
ATOM   4880  CB  LEU E 616      51.098 -15.357   8.402  1.00156.28           C
ATOM   4881  CG  LEU E 616      51.464 -15.854   6.988  1.00156.28           C
ATOM   4882  CD1 LEU E 616      51.757 -17.362   6.952  1.00156.28           C
ATOM   4883  CD2 LEU E 616      50.382 -15.453   5.974  1.00156.28           C
ATOM   4884  C   LEU E 616      52.415 -16.917   9.789  1.00156.28           C
ATOM   4885  O   LEU E 616      53.385 -17.540   9.358  1.00156.28           O
ATOM   4886  N   SER E 617      51.494 -17.473  10.601  1.00 81.44           N
ATOM   4887  CA  SER E 617      51.587 -18.848  11.004  1.00 81.44           C
ATOM   4888  CB  SER E 617      50.724 -19.177  12.234  1.00 81.44           C
ATOM   4889  OG  SER E 617      50.865 -20.549  12.572  1.00 81.44           O
ATOM   4890  C   SER E 617      51.119 -19.731   9.881  1.00 81.44           C
ATOM   4891  O   SER E 617      50.158 -19.417   9.176  1.00 81.44           O
ATOM   4892  N   VAL E 618      51.799 -20.881   9.698  1.00 48.92           N
ATOM   4893  CA  VAL E 618      51.432 -21.836   8.687  1.00 48.92           C
ATOM   4894  CB  VAL E 618      52.321 -21.822   7.473  1.00 48.92           C
ATOM   4895  CG1 VAL E 618      52.176 -20.465   6.762  1.00 48.92           C
ATOM   4896  CG2 VAL E 618      53.759 -22.153   7.911  1.00 48.92           C
ATOM   4897  C   VAL E 618      51.565 -23.192   9.310  1.00 48.92           C
ATOM   4898  O   VAL E 618      52.189 -23.342  10.360  1.00 48.92           O
ATOM   4899  N   ALA E 619      50.941 -24.218   8.696  1.00 47.40           N
ATOM   4900  CA  ALA E 619      51.063 -25.552   9.214  1.00 47.40           C
ATOM   4901  CB  ALA E 619      49.797 -26.034   9.942  1.00 47.40           C
ATOM   4902  C   ALA E 619      51.308 -26.462   8.046  1.00 47.40           C
ATOM   4903  O   ALA E 619      50.909 -26.163   6.922  1.00 47.40           O
ATOM   4904  N   PHE E 620      52.015 -27.590   8.277  1.00180.52           N
ATOM   4905  CA  PHE E 620      52.276 -28.515   7.207  1.00180.52           C
ATOM   4906  CB  PHE E 620      53.513 -28.148   6.357  1.00180.52           C
ATOM   4907  CG  PHE E 620      54.762 -28.292   7.165  1.00180.52           C
ATOM   4908  CD1 PHE E 620      55.192 -27.278   7.990  1.00180.52           C
ATOM   4909  CD2 PHE E 620      55.510 -29.446   7.100  1.00180.52           C
ATOM   4910  CE1 PHE E 620      56.343 -27.413   8.732  1.00180.52           C
ATOM   4911  CE2 PHE E 620      56.663 -29.587   7.839  1.00180.52           C
ATOM   4912  CZ  PHE E 620      57.084 -28.568   8.658  1.00180.52           C
ATOM   4913  C   PHE E 620      52.483 -29.874   7.800  1.00180.52           C
ATOM   4914  O   PHE E 620      52.542 -30.027   9.020  1.00180.52           O
ATOM   4915  N   GLU E 621      52.563 -30.916   6.944  1.00162.57           N
ATOM   4916  CA  GLU E 621      52.787 -32.243   7.455  1.00162.57           C
ATOM   4917  CB  GLU E 621      52.162 -33.405   6.666  1.00162.57           C
ATOM   4918  CG  GLU E 621      50.763 -33.787   7.125  1.00162.57           C
ATOM   4919  CD  GLU E 621      50.909 -34.601   8.406  1.00162.57           C
ATOM   4920  OE1 GLU E 621      51.447 -35.735   8.317  1.00162.57           O
ATOM   4921  OE2 GLU E 621      50.492 -34.106   9.486  1.00162.57           O
ATOM   4922  C   GLU E 621      54.240 -32.539   7.484  1.00162.57           C
ATOM   4923  O   GLU E 621      54.930 -32.500   6.466  1.00162.57           O
ATOM   4924  N   VAL E 622      54.726 -32.857   8.695  1.00 74.25           N
ATOM   4925  CA  VAL E 622      56.086 -33.244   8.871  1.00 74.25           C
ATOM   4926  CB  VAL E 622      56.562 -33.061  10.285  1.00 74.25           C
ATOM   4927  CG1 VAL E 622      57.967 -33.667  10.422  1.00 74.25           C
ATOM   4928  CG2 VAL E 622      56.508 -31.562  10.626  1.00 74.25           C
ATOM   4929  C   VAL E 622      56.159 -34.700   8.544  1.00 74.25           C
ATOM   4930  O   VAL E 622      55.297 -35.482   8.940  1.00 74.25           O
ATOM   4931  N   TYR E 623      57.211 -35.095   7.803  1.00 74.43           N
ATOM   4932  CA  TYR E 623      57.395 -36.466   7.424  1.00 74.43           C
ATOM   4933  CB  TYR E 623      57.380 -36.713   5.901  1.00 74.43           C
ATOM   4934  CG  TYR E 623      56.016 -36.433   5.350  1.00 74.43           C
ATOM   4935  CD1 TYR E 623      54.996 -37.346   5.493  1.00 74.43           C
ATOM   4936  CD2 TYR E 623      55.760 -35.264   4.669  1.00 74.43           C
ATOM   4937  CE1 TYR E 623      53.743 -37.094   4.980  1.00 74.43           C
ATOM   4938  CE2 TYR E 623      54.511 -35.005   4.153  1.00 74.43           C
ATOM   4939  CZ  TYR E 623      53.499 -35.921   4.308  1.00 74.43           C
ATOM   4940  OH  TYR E 623      52.216 -35.658   3.780  1.00 74.43           O
ATOM   4941  C   TYR E 623      58.750 -36.853   7.930  1.00 74.43           C
ATOM   4942  O   TYR E 623      59.548 -35.997   8.306  1.00 74.43           O
ATOM   4943  N   ASP E 624      59.044 -38.166   7.942  1.00 45.43           N
ATOM   4944  CA  ASP E 624      60.255 -38.691   8.509  1.00 45.43           C
ATOM   4945  CB  ASP E 624      60.364 -40.214   8.325  1.00 45.43           C
ATOM   4946  CG  ASP E 624      61.560 -40.713   9.121  1.00 45.43           C
ATOM   4947  OD1 ASP E 624      61.888 -40.081  10.160  1.00 45.43           O
ATOM   4948  OD2 ASP E 624      62.169 -41.730   8.692  1.00 45.43           O
ATOM   4949  C   ASP E 624      61.442 -38.077   7.834  1.00 45.43           C
ATOM   4950  O   ASP E 624      62.422 -37.730   8.491  1.00 45.43           O
ATOM   4951  N   ASP E 625      61.383 -37.902   6.502  1.00 57.12           N
ATOM   4952  CA  ASP E 625      62.512 -37.387   5.783  1.00 57.12           C
ATOM   4953  CB  ASP E 625      62.328 -37.376   4.249  1.00 57.12           C
ATOM   4954  CG  ASP E 625      61.182 -36.460   3.835  1.00 57.12           C
ATOM   4955  OD1 ASP E 625      60.326 -36.132   4.698  1.00 57.12           O
ATOM   4956  OD2 ASP E 625      61.147 -36.082   2.633  1.00 57.12           O
ATOM   4957  C   ASP E 625      62.813 -35.997   6.257  1.00 57.12           C
ATOM   4958  O   ASP E 625      63.963 -35.566   6.232  1.00 57.12           O
ATOM   4959  N   PHE E 626      61.777 -35.260   6.695  1.00127.69           N
ATOM   4960  CA  PHE E 626      61.878 -33.899   7.153  1.00127.69           C
ATOM   4961  CB  PHE E 626      60.488 -33.283   7.417  1.00127.69           C
ATOM   4962  CG  PHE E 626      60.619 -31.837   7.765  1.00127.69           C
ATOM   4963  CD1 PHE E 626      60.660 -30.881   6.775  1.00127.69           C
ATOM   4964  CD2 PHE E 626      60.697 -31.432   9.078  1.00127.69           C
ATOM   4965  CE1 PHE E 626      60.777 -29.547   7.088  1.00127.69           C
ATOM   4966  CE2 PHE E 626      60.814 -30.098   9.397  1.00127.69           C
ATOM   4967  CZ  PHE E 626      60.853 -29.152   8.402  1.00127.69           C
ATOM   4968  C   PHE E 626      62.685 -33.854   8.418  1.00127.69           C
ATOM   4969  O   PHE E 626      63.423 -32.902   8.662  1.00127.69           O
ATOM   4970  N   MET E 627      62.573 -34.901   9.254  1.00123.61           N
ATOM   4971  CA  MET E 627      63.232 -34.928  10.532  1.00123.61           C
ATOM   4972  CB  MET E 627      63.029 -36.281  11.234  1.00123.61           C
ATOM   4973  CG  MET E 627      63.684 -36.393  12.611  1.00123.61           C
ATOM   4974  SD  MET E 627      63.646 -38.074  13.304  1.00123.61           S
ATOM   4975  CE  MET E 627      61.838 -38.235  13.245  1.00123.61           C
ATOM   4976  C   MET E 627      64.711 -34.765  10.324  1.00123.61           C
ATOM   4977  O   MET E 627      65.377 -34.045  11.066  1.00123.61           O
ATOM   4978  N   HIS E 628      65.247 -35.441   9.297  1.00155.55           N
ATOM   4979  CA  HIS E 628      66.634 -35.505   8.920  1.00155.55           C
ATOM   4980  ND1 HIS E 628      65.001 -38.250   7.838  0.00155.55           N
ATOM   4981  CG  HIS E 628      66.305 -37.905   8.118  0.00155.55           C
ATOM   4982  CB  HIS E 628      66.886 -36.555   7.823  1.00155.55           C
ATOM   4983  NE2 HIS E 628      65.956 -40.049   8.729  0.00155.55           N
ATOM   4984  CD2 HIS E 628      66.874 -39.015   8.662  0.00155.55           C
ATOM   4985  CE1 HIS E 628      64.847 -39.542   8.223  0.00155.55           C
ATOM   4986  C   HIS E 628      67.123 -34.215   8.330  1.00155.55           C
ATOM   4987  O   HIS E 628      68.328 -34.036   8.196  1.00155.55           O
ATOM   4988  N   TYR E 629      66.216 -33.324   7.888  1.00122.05           N
ATOM   4989  CA  TYR E 629      66.552 -32.151   7.114  1.00122.05           C
ATOM   4990  CB  TYR E 629      65.302 -31.278   6.880  1.00122.05           C
ATOM   4991  CG  TYR E 629      65.659 -29.954   6.299  1.00122.05           C
ATOM   4992  CD1 TYR E 629      65.998 -28.907   7.126  1.00122.05           C
ATOM   4993  CD2 TYR E 629      65.641 -29.748   4.939  1.00122.05           C
ATOM   4994  CE1 TYR E 629      66.320 -27.676   6.607  1.00122.05           C
ATOM   4995  CE2 TYR E 629      65.963 -28.517   4.414  1.00122.05           C
ATOM   4996  CZ  TYR E 629      66.303 -27.479   5.247  1.00122.05           C
ATOM   4997  OH  TYR E 629      66.632 -26.215   4.712  1.00122.05           O
ATOM   4998  C   TYR E 629      67.632 -31.311   7.731  1.00122.05           C
ATOM   4999  O   TYR E 629      67.487 -30.783   8.834  1.00122.05           O
ATOM   5000  N   ARG E 630      68.810 -31.293   7.058  1.00175.67           N
ATOM   5001  CA  ARG E 630      69.910 -30.429   7.392  1.00175.67           C
ATOM   5002  CB  ARG E 630      71.266 -31.057   7.040  1.00175.67           C
ATOM   5003  CG  ARG E 630      71.539 -32.344   7.821  1.00175.67           C
ATOM   5004  CD  ARG E 630      71.588 -32.149   9.339  1.00175.67           C
ATOM   5005  NE  ARG E 630      70.197 -32.220   9.870  1.00175.67           N
ATOM   5006  CZ  ARG E 630      69.991 -32.258  11.220  1.00175.67           C
ATOM   5007  NH1 ARG E 630      71.055 -32.212  12.074  1.00175.67           N
ATOM   5008  NH2 ARG E 630      68.722 -32.342  11.717  1.00175.67           N
ATOM   5009  C   ARG E 630      69.841 -29.074   6.736  1.00175.67           C
ATOM   5010  O   ARG E 630      69.979 -28.048   7.403  1.00175.67           O
ATOM   5011  N   SER E 631      69.608 -29.039   5.397  1.00 99.08           N
ATOM   5012  CA  SER E 631      69.652 -27.787   4.682  1.00 99.08           C
ATOM   5013  CB  SER E 631      71.077 -27.231   4.513  1.00 99.08           C
ATOM   5014  OG  SER E 631      71.637 -26.916   5.780  1.00 99.08           O
ATOM   5015  C   SER E 631      69.101 -27.970   3.294  1.00 99.08           C
ATOM   5016  O   SER E 631      68.781 -29.080   2.873  1.00 99.08           O
ATOM   5017  N   GLY E 632      68.988 -26.854   2.537  1.00 27.87           N
ATOM   5018  CA  GLY E 632      68.502 -26.901   1.183  1.00 27.87           C
ATOM   5019  C   GLY E 632      67.024 -26.651   1.152  1.00 27.87           C
ATOM   5020  O   GLY E 632      66.427 -26.196   2.127  1.00 27.87           O
ATOM   5021  N   VAL E 633      66.401 -26.913  -0.017  1.00102.89           N
ATOM   5022  CA  VAL E 633      64.987 -26.712  -0.150  1.00102.89           C
ATOM   5023  CB  VAL E 633      64.594 -26.057  -1.448  1.00102.89           C
ATOM   5024  CG1 VAL E 633      65.128 -26.885  -2.630  1.00102.89           C
ATOM   5025  CG2 VAL E 633      63.066 -25.881  -1.453  1.00102.89           C
ATOM   5026  C   VAL E 633      64.321 -28.053  -0.049  1.00102.89           C
ATOM   5027  O   VAL E 633      64.473 -28.914  -0.913  1.00102.89           O
ATOM   5028  N   TYR E 634      63.527 -28.234   1.023  1.00187.54           N
ATOM   5029  CA  TYR E 634      62.872 -29.466   1.369  1.00187.54           C
ATOM   5030  CB  TYR E 634      62.316 -29.444   2.804  1.00187.54           C
ATOM   5031  CG  TYR E 634      61.437 -30.626   3.028  1.00187.54           C
ATOM   5032  CD1 TYR E 634      61.956 -31.812   3.492  1.00187.54           C
ATOM   5033  CD2 TYR E 634      60.086 -30.543   2.773  1.00187.54           C
ATOM   5034  CE1 TYR E 634      61.139 -32.897   3.704  1.00187.54           C
[truncated: 495,191 more chars]
